# Supplementary material for: Building a foundation for gene family analysis in Rosaceae genomes with a novel workflow: A case study in Pyrus architecture genes
Source: Front Plant Sci. 2022 Nov 14;13:975942. doi: 10.3389/fpls.2022.975942 (PMC9702816; doi:10.3389/fpls.2022.975942)
Supplement: Supplementary file 1 [file DataSheet_1.zip › SupFiles/SupFile2_gene_family_trimmed_alignments/660.fna.aln]

>gnl_Ambtr_v1.0_evm_27.model.AmTr_v1.0_scaffold00001.185
ATGGGTTGC---------------------------------------------------
------------------------------------------------ACAGAGGTGAAT
CCGCTTGTCTTTGATGCGGCCCGACTGCGCCAGGCGAATACGATCCCTGAGCGGTTTGTG
TGGCCGGAGCACGAGCGCCCC---AACAACCCCTCAGAGCTTGACGTGCCCCTCATCGAC
CTCTCCGGCCTCAGGCTCGGTGATGCCCACACTACCTTTGAAGCCGTGAAGCTCGTCAGA
GAGGCCTGCTCTCGTCATGGGTTCTTTCAGGTTGTGAACCATTGGGTGGAGTCAAGCTTG
TTAAAAGAGGCGCATGAGCACATGGATAGGTTTTTTGCGATGGGTTTGGGAGAGAAGCAG
AGGGCGCAGAGGAAGCCTGGGGAGAGTTGCGGCTATGCCAGCAGCTTCACGGGGAGGTTC
GCGTCGAAGCTGCCGTGGAAGGAGACGCTCTCCTTCCACTTCTCGCCTGCT------ATG
CCCCATGTAGTAACTGACTACTTTCGATCGGTGCTGGGCGATGGGTTCGGCTCATCTGGT
GAAGTCTACCAAAAGTATTGCGACTCGATGAGCGAGGTTTCAATGAACATCATGGAGCTT
CTAGGCCTAAGTTTGGGCGTGGATCGAGCCCACTTTAGAGACTTTTTCATGGAGAACGAC
TCCATTATGAGGCTCAATTACTATCCGCCTTGCCAGCAACCAGGGCTCGTGCTCGGCACC
GGCCCGCATTGCGACCCAACTAGCCTTACCATCTTGCACCAGGACGACGTCTCTGGGCTC
CAGGTCTTTGTTGATGATCAGTGGCACTCCATCAAGCCTAACCCTCATGCCTTCGTCATA
AACATAGGCGACACCTTCATGGCATTGTCAAATGGGAGATACAAAAGCTGCTTACACAGG
GCGGTGGTGAATAGCCGGGAGCCAAGGAAAACCCTAGCTTTCTTTCTGAGCCCAAAAATG
GAGAGAGTGGTGCGGCCACCTCAAGATTTAGTGGAC---CAAGAGCACCCAAGGCTATAC
CCTGACTTTACATGGGCCACTTTGCTGGAGTTCACACAAAAGCATTACAGAGCCGACATG
AAAACACTGGACTCATTCACAAGGTGGCTCCAGACCCAT---------------------
---
>gnl_Ambtr_v1.0_evm_27.model.AmTr_v1.0_scaffold00114.27
------------------------------------------------ATGTTGTCTTTG
CCATCTCGTAAAGCT---ACATTATCCAACCTCTCCTTACCTTTCAAAAAAGACGAAGCA
TTTGCATTGTTCGATTCGAAA---------CCAGAGGGGTGCATAGCAAATCAGTTTGTG
TGGCCACAAGAAGAGAGGCCCTCACCG---CCCCATGAATTGCAGCAGCCACTCATAGAC
TTTCACGGCTTTCTCGATGGCGATACCACAGCCACGCAAGTTGCAGCTGAGCTAGTGAGG
GAAGCTTGCACTGATCATGGCTTCTTCCAAGTCATCAACCATGGCATCCATCCGGAACTT
ATTGACGCCGCCCATTATCACACGGAGACCTTCTTCGCTAGGTCGTCTGCGGACAAACTT
CAGTTTCGAAGGGCACGTGGCGAGACCTCTGGGTACACAAATGGTCATGCTCAACTCTTT
TCGTCTAAGCTTCCATGGAAGGAGACTCTGTCCTTTGAATACATAGGC---TTTCATCCT
GATAAT---GTCGTTCACTACTTCTCCGACAAAATGGGTCCCAAATCCCAGCAAACGGGG
------------------------------------------------------------
------------------------------------------------------------
------------------------------------------------------------
------------------------------------------------------------
------------------------------------------------------------
------------------------------------------------------------
------------------------------------------------------------
------------------------------------------------------------
------------------------------------------------------------
------------------------------------------------------------
---
>gnl_Aquco_v3.1_Aqcoe6G030000.1
ATG---------------------------------------------------------
CCTTCAATGGATCCCAAG---------------------TATCTGCAGAGAGACAATGGT
GTTGTGGGTTTTGATTCATCTTTA------AAACAAACTAGTATACCAAGAGAGTTTATT
TGGCCACAGAGAGACTTAGCTCATTCA---GTTGAAGCACTAAACGAACCCGTTGTGGAC
CTCCAAGGTGTTCTTAGAGGTGACAATAGAGAGATAATGAAGGCGGCTAACCTCGTAAGG
AAAGCTTGCTCAGAGCATGGATTCTTCCAAGTGACTAATCATGGAGTCGATGCTCACCTC
ATTTCTGCTGCACATGATCATATGGATGCTTTCTTCAAGCTTCCCATTGGTGAGAAGCTT
AAGGTCTTGAAGAAGCCAGGCAGCTTCAATGGCTATTCTAATGCCCATGCGACTAGGTTC
TCGTCTCCATTGCCATGGAAGGAGACACTCTCCTTCGGATATCATGAA---AATGATTCC
AACCCTGTTGTGCTTGACTACTTCAAATCTGCACTTGGAAAGGAATTCGAACAGACAGGG
TTGATTTATCAAAAATATTGCAAGGTTATGAAGGAATTATCTCTAGTGATCATGGAGCTC
TTGGCTATAAGTTTGGGAGTCGATCGATTGCACTTTCGTAAGTTTTTTGAAGATAGTAAC
AATATAACAAGGTGCAACTACTACCCACCTTGCCAGGAGCCCAGCCTGACTTTTGGTACT
GGCCCTCATACTGATCCAACTTCCCTTACCATACTTCATCAAGATCAAGTTGGTGGTCTT
GAAGTATTTACTCGAAACAAATGGCAATCTGTTCAACCAAGACCTGATGCACTAGTCATC
AACATTGGTGATACTTTCATGGCATTATCCAATGGGAGATACAAAAGTTGTTTGCATAGG
GCAGTAGTGAACAGAAACAAAGAGAGGAGATCAGTGGTCTTCTTTGTTTGTCCCAAAGAA
GACAAGGTGGTAAGACCACCAGAAGATCTGCTTTGT---AGAGAAGGGACAAGAAAATAC
CCAGACTTCACGTGGTCTCTTTTCTTTGAGTTCACTCAAAAACATTATAGAGCTGATGTT
TCAACACTCCAAAGCTTCACTCACTGGCTTCTATCATCATCTACAGGCCAACCTAGC---
---
>gnl_Aquco_v3.1_Aqcoe7G054600.1
ATGGCAATT---GATTGCATT---------GCAAATGCATCG------------CATTCA
CCGTCA------------------CCCCCAGAATCACCAAATGAAGAAAAACAACAACAA
TCTTTCGTCTTTGATGCTTCTGTACTTCAGTATGAATCCAACATACCAAAACAGTTTGTT
TGGCCTGATGAAGAAAAACCTGCCCCTGGTACAAAAGAGCTCCCTGTACCACTTATAGAC
TTGGGAGGCTTTTTATCAGGAGACCCAATTGCTTCTATAGAAGCATCAAGGCTTGTCGGT
GAAGCGTGCAGTAAGCACGGGTTCTTTCTTGTTGGTAACCATGGAGTTGATACCAAACTT
ATTGCTGATGCACATCGCTATATGGACTTGTTTTTTAACATGCCTTTATCTGAGAAGCAG
AGAGCTCGGAGGAAGCCTGGCGAGAGTTGTGGATATGCTAGTAGCTTTACTGGTAGATTC
CTTGCTAAACTTCCTTGGAAGGAGACCCTCTCATTTCGCTTCACCGATGAAGAAGAACCA
TCTAATGTTGTCGAAGACTATTTCTTTAACATCATGGGAGAAAACTATAGAGAATTCGGG
AGGGTGTACCAAAACTATTGTGACGCGATGAACTCACTCTCATTGGGGATTATGGAGCTC
TTGGGGATCAGCCTTGGAGTAGGCAGAGCTTATTTTAAAGACTTCTTCCGAGGAAATGAT
TCAATCATGAGGCTTAATTACTATCCAAAATGTAAGAAGCCTGATCTCACTCTAGGAACT
GGTCCCCATTGTGATCCAACCTCATTAACCATACTTCATCAAGACCATGTTGGCGGTCTA
CAAGTGTTTGTCAACGATGAATGGCGTTCTATTACTCCTAATTCTGAAGCATTTGTCGTA
AACATTGGCGATACCTTCATGGCACTATCAAATGGTAAATATAAGAGTTGCTTGCATAGA
GCAGTAGTGAACAGTGAAACTCCAAGGAAATCTTTAGCATTCTTTTTATGTCCACAGAAA
GACAAGTTGGTGAGTCCTCCAAGCCAGCTGATCGAC---TTAGAACATCCAAGAGTTTAC
CCTGACTTCACTTGGCCAGAGTTGCTCGAATTTACACAGACGCGTTATAGAGCTGATGTT
AATACCCTCAAGGCTTTCTCCAATTGGCTGCAACAAGAAACAACTGATGAAGTA------
---
>gnl_Arath_TAIR10_AT4G25420.1
ATGGCCGTA---AGTTTCGTA---------ACAACATCTCCT------------------
------------------GAAGAAGACAAACCGAAGCTAGGCCTTGGAAATATTCAAACT
CCGTTAATCTTCAACCCTTCAATGCTTAACCTTCAAGCCAATATCCCAAACCAATTCATC
TGGCCTGACGACGAAAAACCTTCCATCAACGTTCTCGAGCTTGATGTTCCTCTCATCGAC
CTTCAAAACCTTCTCTCT---GATCCATCCTCCACTTTAGATGCTTCGAGACTGATCTCT
GAGGCCTGTAAGAAGCACGGTTTCTTCCTCGTGGTCAATCACGGCATCAGCGAGGAGCTT
ATTTCAGACGCTCATGAATACACGAGCCGCTTCTTTGATATGCCTCTCTCCGAAAAACAG
AGGGTTCTTAGAAAATCCGGTGAGAGTGTTGGCTACGCAAGCAGTTTCACCGGACGCTTC
TCCACCAAGCTTCCATGGAAGGAGACCCTTTCTTTCCGGTTTTGCGACGACATGAGCCGC
TCAAAATCCGTTCAAGATTACTTCTGCGATGCGTTGGGACATGGGTTTCAGCCATTTGGG
AAGGTGTATCAAGAGTATTGTGAAGCAATGAGTTCTCTATCACTGAAGATCATGGAGCTT
CTGGGGCTAAGTTTAGGCGTAAAACGGGACTACTTTAGAGAGTTTTTCGAAGAAAACGAT
TCAATAATGAGACTGAATTACTACCCTCCATGTATAAAACCAGATCTCACACTAGGAACA
GGACCTCATTGTGATCCAACATCTCTTACCATCCTTCACCAAGACCATGTTAATGGCCTT
CAAGTCTTTGTGGAAAATCAATGGCGCTCCATTCGTCCCAACCCCAAGGCCTTTGTGGTC
AATATCGGCGATACTTTCATGGCTCTATCGAACGATAGATACAAGAGCTGCTTGCACCGG
GCGGTGGTGAACAGCGAGAGCGAGAGGAAATCACTTGCATTCTTCTTGTGTCCGAAAAAA
GACAGAGTAGTGACGCCACCGAGAGAGCTTTTGGAC---AGCATCACATCAAGAAGATAC
CCTGACTTCACATGGTCTATGTTCCTTGAGTTCACTCAGAAACATTATAGAGCAGACATG
AACACTCTCCAAGCCTTTTCAGATTGGCTCACCAAA------------------------
---
>gnl_Arath_TAIR10_AT1G44090.1
ATGTGCATATATCAG---------------ACTGTCTGCCCC------------TATTTA
ACCCCCTTCAAAGTTAAA------------------AGACCCAAGTCAAGAGAAATGAAT
TCCTCCGACGTCAACTTCTCCCTACTCCAGAGCCAACCAAATGTTCCGGCTGAATTCTTC
TGGCCGGAGAAAGACGTTGCCCCTTCA---GAAGGCGACCTCGATCTCCCAATCATCGAC
TTGAGTGGGTTCTTGAATGGCAATGAGGCCGAGACGCAACTTGCAGCTAAGGCAGTGAAA
AAAGCGTGCATGGCTCACGGTACTTTTCTAGTGGTCAATCATGGCTTCAAGTCGGGCTTG
GCTGAAAAGGCGCTTGAGATATCGAGTTTGTTCTTTGGGCTATCCAAGGATGAGAAGCTA
AGGGCTTATAGGATCCCGGGGAATATCTCTGGCTATACCGCAGGTCATAGCCAAAGATTT
TCCTCCAATCTTCCGTGGAATGAGACTTTGACTTTGGCCTTC------AAAAAGGGGCCA
CCCCATGTTGTTGAAGACTTTCTAACCTCAAGGCTAGGCAACCATCGTCAAGAGATCGGT
CAAGTGTTTCAAGAATTTTGTGATGCAATGAATGGACTGGTTATGGATTTGATGGAGCTA
TTGGGTATAAGTATGGGTTTAGACAGGACATACTACCGGAGATTCTTCGAAGATGGAAGT
GGCATCTTCAGATGCAACTATTATCCGCCGTGCAAGCAGCCAGAGAAAGCCCTTGGTGTT
GGCCCCCATAATGACCCAACGGCTATAACCGTTTTGCTTCAAGACGATGTTGTGGGCTTA
GAGGTCTTTGCCGCAGGTAGTTGGCAGACCGTTCGCCCTCGTCCTGGTGCTCTTGTCGTC
AACGTTGGAGACACCTTCATGGCATTGTCAAATGGAAACTACAGGAGTTGTTACCACAGG
GCAGTGGTAAACAAGGAGAAAGTGAGAAGGTCATTAGTATTCTTCTCTTGTCCTAGAGAA
GATAAAATCATCGTACCTCCTCCTGAACTTGTGGAAGGTGAAGAAGCTTCTAGAAAGTAC
CCTGACTTTACTTGGGCTCAGCTTCAGAAATTTACCCAGTCCGGCTATCGAGTCGATAAC
ACCACTCTCCATAACTTCTCTTCGTGGCTCGTCTCTAACTCCGACAAGAAATCAACT---
---
>gnl_Arath_TAIR10_AT1G60980.1
ATG---------GAATGCATC---------ATAAAGCTCCCT------------------
---------------------------CAAAGATTCAACAAAAACAAATCCAAAAAGAAC
CCTTTGATCTTCGATTCAACGGTTCTAAATCATCAACCACATATACCTCAAGAGTTTGTA
TGGCCTGACCATGAGAAACCTTCCAAAAATGTTCCAATCCTCCAAGTCCCTGTCATCGAC
CTCGCAGGCTTCCTCTCCAACGACCCATTATTGGTCTCGGAGGCTGAAAGACTCGTCTCT
GAAGCAGCAAAGAAACATGGTTTCTTCCTAGTCACCAACCACGGAGTTGACGAGAGGCTT
TTGTCTACTGCCCATAAGCTTATGGACACATTCTTTAAGTCACCGAATTATGAGAAACTA
AAGGCTCAGAGGAAGGTGGGTGAAACCACAGGCTACGCTAGTAGTTTTGTAGGGAGATTC
AAGGAGAATCTTCCGTGGAAGGAAACGCTATCGTTTTCGTTTTCCCCGACGGAGAAGAGC
TCCCAAACCGTTAAAAATTACATTAGTAAGACAATGGGAGACGGATACAAAGATTTCGGG
AGTGTTTATCAAGAATACGCGGAGACCATGAGCAATCTCTCTCTAAAGATCATGGAACTT
CTTGGAATGAGTCTTGGTATCAAAAGGGAGCATTTTAGAGAATTTTTTGAAGACAATGAA
TCGATATTTAGATTAAATTACTATCCAAAATGCAAGCAACCAGATCTTGTACTAGGTACG
GGGCCTCACTGCGACCCAACCTCTCTAACTATACTTCAACAAGATCAAGTCAGTGGTCTT
CAAGTTTTTGTGGACAACCAGTGGCAATCAATCCCTCCTATACCTCAAGCATTGGTGGTG
AACATTGGCGACACTTTAATGGCTCTAACGAATGGAATATACAAGAGTTGCTTGCATCGG
GCGGTGGTGAACGGCGAGACGACAAGGAAGACACTTGCATTCTTCCTATGTCCGAAAGTG
GACAAAGTGGTGAAGCCACCAAGTGAATTA------------GAAGGTGAGAGAGCGTAT
CCCGATTTTACATGGTCTATGTTTCTTGAGTTCACAATGAAGCACTATAGAGCAGATATG
AACACTCTTGAAGAGTTTACAAATTGGCTCAAGAACAAAGGAAGT---------------
---
>gnl_Arath_TAIR10_AT5G07200.1
ATGGCAACG---GAATGCATT---------GCAACGGTCCCT------------------
---------------------------CAAATATTCAGTGAAAACAAAACCAAAGAGGAT
TCTTCGATCTTCGATGCAAAGCTCCTTAATCAGCACTCGCACATACCTCAACAGTTCGTA
TGGCCCGACCACGAGAAACCTTCTACGGATGTTCAACCTCTCCAAGTCCCACTCATAGAC
CTAGCCGGTTTCCTCTCCGGCGACTCGTGCTTGGCATCGGAGGCTACTAGACTCGTCTCA
AAGGCTGCAACGAAACATGGCTTCTTCCTAATCACTAACCATGGTGTCGATGAGAGCCTC
TTGTCTCGTGCCTATCTGCATATGGACTCTTTCTTTAAGGCCCCGGCTTGTGAGAAGCAG
AAGGCTCAGAGGAAGTGGGGTGAGAGCTCCGGTTACGCTAGTAGTTTCGTCGGGAGATTC
TCCTCAAAGCTCCCGTGGAAGGAGACTCTGTCGTTTAAGTTCTCTCCCGAGGAGAAGCAT
TCCCAAACCGTTAAAGACTTTGTTTCTAAGAAAATGGGCGATGGATACGAAGATTTCGGG
AAGGTTTATCAAGAATACGCGGAGGCCATGAACACTCTCTCACTAAAGATCATGGAGCTT
CTTGGAATGAGTCTTGGGGTCGAGAGGAGATATTTTAAAGAGTTTTTCGAAGACAGCGAT
TCAATATTCCGGTTGAATTACTACCCGCAGTGCAAGCAACCGGAGCTTGCACTAGGGACA
GGACCCCACTGCGACCCAACATCTCTAACCATACTTCATCAAGACCAAGTTGGCGGTCTG
CAAGTTTTCGTGGACAACAAATGGCAATCCATTCCTCCTAACCCTCACGCTTTCGTGGTG
AACATAGGCGACACCTTCATGGCTCTAACGAATGGAAGATACAAGAGTTGTTTGCATCGG
GCGGTGGTGAACAGCGAGAGAGAAAGGAAGACGTTTGCATTCTTCCTATGTCCGAAAGGG
GAAAAAGTGGTGAAGCCACCAGAAGAACTAGTAAACGGAAAGTCTGGTGAAAGAAAGTAT
CCTGATTTTACGTGGTCTATGTTTCTTGAGTTCACACAGAAGCATTATAGGGCAGACATG
AACACTCTTGACGAGTTCTCAATTTGGCTTAAGAACAGAAGAAGT---------------
---
>gnl_Arath_TAIR10_AT5G51810.1
ATGGCGATACTA---TGCACA---------ACAACATCTCCG------GCAGAG------
------------------GAACACGAACCAAAACAAGATCTTGAAAAAGACCAAACTTCT
CCACTAATCTTTAACCCTTCTCTTCTTAACCTCCAATCCCAAATCCCAAACCAATTCATT
TGGCCAGACGAAGAGAAACCTTCCATTGACATTCCAGAGCTCAACGTCCCGTTCATCGAT
CTCTCA---------------AGCCAAGACTCGACTCTTGAAGCTCCTAGAGTCATCGCA
GAAGCTTGCACCAAACACGGCTTCTTCCTCGTCGTCAATCATGGCGTCAGCGAGTCACTA
ATAGCGGATGCTCACCGTTTGATGGAAAGTTTCTTCGACATGCCTCTCGCCGGCAAACAG
AAAGCTCAGAGAAAACCCGGTGAGAGTTGTGGCTATGCAAGTAGCTTCACCGGCAGATTC
TCCACTAAGCTCCCATGGAAGGAGACTCTCTCTTTTCAGTTTTCCAACGATAATAGTGGC
TCGAGAACCGTTCAAGATTACTTTTCCGATACATTAGGACAAGAGTTCGAGCAGTTTGGG
AAGGTGTATCAAGACTATTGTGAAGCAATGAGTTCTCTATCACTCAAGATCATGGAGCTT
CTGGGCTTAAGTTTAGGCGTAAACCGAGACTATTTCCGAGGATTTTTCGAAGAGAACGAT
TCGATAATGAGGCTCAATCATTATCCTCCATGCCAAACACCAGATCTCACGTTAGGTACA
GGACCTCATTGTGATCCAAGTTCTTTGACCATCCTTCATCAAGACCATGTCAATGGCCTT
CAAGTCTTTGTCGACAATCAATGGCAATCCATTCGTCCCAATCCCAAGGCTTTCGTTGTC
AATATTGGTGACACTTTCATGGCTCTATCGAACGGGATATTCAAGAGCTGTTTGCATAGA
GCGGTTGTGAATAGAGAGAGCGCGAGAAAATCGATGGCGTTTTTCTTGTGTCCGAAGAAA
GACAAAGTGGTGAAACCACCAAGTGATATTTTGGAG---AAGATGAAAACAAGAAAATAC
CCTGACTTCACTTGGTCTATGTTCCTTGAGTTCACTCAAAAACATTACCGAGCAGATGTG
AATACTCTCGATTCCTTTTCGAATTGGGTTATTACCAACAACAAT---------------
---
>gnl_Betvu_v1.2_Bv1_010440_wmet.t1
ATG---------GAT---------------TCA---AGTGTATCCATTCTTACCTTTGTC
ACTCCATGGGAGCTCCAA---------------------------CAAAAGAAAAATAAT
TCCATCTCTCCAAAAAACTCCATTGTGCAAAAACAAACAAATGTCCCCAAGAGCTTCATT
TGGTCTCTTGATGACATTAACCAACCT---AAACAAAAACTCGACGCCCCGATAATCGAC
CTTGAAGGGTTCATTAGAGGGGATGAAATGGCCACCAAAGACGCGGCCGAGCTTCTTAAG
GATGTTTGCTCAAACCATGGTTTTTTCCAAGTGATCAACCATGGACTTGACCCTAAACTC
CTAAAGGAGGCATATGATAATATTGGTCATTTCTTCATGCTACCAACAACATTAAAGGCA
AAGGCTTTGAAGAAGCCGGGTCAGTTATGGGGCTTGTCTGTTGCTCATGCTGATCGTTTG
TCAACTAACTTACCTTGGAAAGAGACGTTATCTTTTCCGCACCATGCC---ATGAACAAC
GACGATTCCGCAATTGATTACTTTACCTCGGTGTTGGGCACTGAGTTTGAGCATATCGGG
GCAATTTACCAGAATTATTGTAATGAAATGCATAAGCTATCGCTTATTATACTTGAACTA
TTAGCTATCAGTTTGGGAGTAGATCGATCCTACTACCGCGATTTCTTTGAAGATGCTAAG
TCAATCATGAGATTGAACTACTATCCATCTTGTGATGAACCAGATCTAGTTTTAGGAACA
GGGCCACATTGTGATCCAACATCTTTGACAGTGCTATACCAAAACGAAGTTGAAGGTCTT
GAAGTGTTTGTCAACAACAAATGGCAAGCAGTAGAACCTCGTGCTGATGCTTTGGTGATT
AACATTGGGGATACTTTCATGGCAATGACGAATGGGCAATACAAGAGTTGCTTGCATAGA
GCAGTGGTGAATGAGAAGGTAGCGAGAACGACAATGGCATTTTTCCTATGCCCAAAAGAA
GACAAAGTAGTAAAACCACCAGAAAGTCTA------------AATAAGCCAAGGAAGTAC
CCTGATTTTACATGGTCTGATTTTGTGTTGTTTACTCAAAAACATTATCGAGCTGATGCC
AATACTCTTGAAAGCTTCACCAATTGGATGTGGTCAAGGTTGTCTTCAGATGATTCTAAG
AAA
>gnl_Betvu_v1.2_Bv4_079020_wwzc.t1
------------------------------------------------------------
------------------------------------------------------------
------------------------ATGCAAAACCAACCTAAATTACCAAAAGAGTTCATT
TGGTCCAAAGATCCCCTACAAGAAAAC---CATGATGTGCTCGATGAGCCACTAATTGAC
CTAGAGGGCTTCTTTAGGGGTGATGAAGAGGCCACTAAACATGCTGCTGAGTTGATCAAT
GAGGCATGTTTAGCTCATGGGTTCTTCCAAGTCACGAACCATCGGATCGACTCGAGCCTC
CTCAGAGCCGCCCATGACCAAATGGATGGGCTATTTAAGTTGCCAATGGAAAAGAAGTTA
AGGGTTCAGAGGAGCAATGGAGATATGTGGGGTTACTCTGGTGCCCATGCTCATAGATTC
TCTAAACAACTTCCTTGGAAAGAGACCTTCTCTTTTGGGTATAATTACATGAGCTCTCAT
AAGCCTCTTGTGTTAGACTATATCAAATCTTCCTTTGGAGAGGAATTTGAATTAACTGGG
TGGGTGTATGAAAGATATTGTGAAGCAATGAAGGATCTCTCTCTAGTGATCTTTGAGCTC
TTGGGTATAGGCTTGGGAGTAGAGAGACAATACTTCAGGCAATTCTACAAAGATGGAAAC
GCACTTTTGAGATGCAATTCTTACCCACCATGCAAAGAACCAAGCCTAACCTTTGGCACA
GGCCCTCATTGTGATCCAACCTCTTTGACCATTCTACATCAAGATCAAGTTGGTGGGCTT
GAAGTCTTTACAAACAACAAATGGCAAGCTGTACGTCCCAGACAAGATGCTTTGGTCATT
AACATAGGAGACACTTTCATGGCATTGTCAAATGGGAGATATAAGAGTTGCTTGCATAGG
GCAGTGGTAAACAAGAAGAAAGAGAGAAGATCATTGGCTTTCTTTGTGAGTCCAAAAGAA
GACAAAGTGGTGAGAGCCCCACAGGATCTTATTGACAGAGGGACAAAGAGTAGGAGATAC
CCTGATTTTAAATGGCCACATTTCTTGGAATTTACACAAAAACATTACAGAGCTGATGTT
ACTACCCTCCAAAACTTTGTCCAGTGGCTTCCCTCTTCCAATATG---------------
---
>gnl_Betvu_v1.2_Bv_011460_ojrs.t1
ATGGCTATT---GATTGCATGAGAAATTTATCTTCTACCCCA------------------
------------------------AAATCCTACCAAAACTCTAAACAAGAGCAAAACAAT
CCACTTATTTTTGATGCCTCATTTCTTAACCATCAATCACATATACCTCAACAATTTATA
TGGCCAGATGGTGAAAAACCCTTCATTGAACCCGAAGAATTAGCAGTACCCCTTATCGAT
CTCCAAGGTTTTCTATCAGATGATCCTGAGGAAACCTTAAAGGCCTCGAAACTCATAGGC
GAAGCATGTCTTAAACATGGCTTCTTCCTTGTTGTTAATCATGGTGTTGAAAGAGATTTA
ATCAAAGATGCCCATAATTTAATGGATGACTTTTTTGAAGAACCTTTGTCTCTAAAGCAA
AAAGCTCTAAGGAAGCTTGGAGAACATTGTGGTTATGCTAGTAGTTTTACTGGTAGATTC
TCTTGTAATTTACCTTGGAAAGAAACTCTTTCCTTTAACTACTCTCCTCAGGAGAGTTCA
TCTTCTAAAGTCCAAGATTACTTCAACAATAAATTTGGTGATTCTTTCAATCACTTGGGG
ACAACGTACCAACAATACTGCGAAGCGATGAGCACACTTTCACTTAGAATCATGGAATTA
CTTGGTCTAAGCCTAGGAGTAGGAAGAAGACATTTTAGAGAATTTTTTGAAGGACATGAA
TCAGTGATGCGACTGAATTACTATCCACCATGTCAAAGACCTGACCTCACCCTCGGAACT
GGCCCTCATTGTGACCCAACTTCATTAACCATCCTTCACCAAGACCAAGTTGGTGGTCTT
CAAGTGTTTGCTGATGGAAAATGGCGTTCCATTTCTCCCAATTTCAACGCTTTTGTCGTC
AACATTGGTGACACTTTCATGGCGTTATCAAATGGAAGATACAAGAGTTGCTTGCATAGA
GCTGTGGTGAATAGTGAAAAGCCAAGGAAATCATTAGCATTTTTCCTATGCCCAAACAAG
GATAAGGTGGTAAAACCACCAAGAGAACTTGTAGACGAAGAGAATAACCCAAGGGTGTAT
CCTGATTTTACATGGCCTCTGTTGCTGGAATTCACACAAAAGCACTATAGAGCTGATATG
AATACTTTGAAGGTTTTCTCTCAATGGGTTCAACAACAAAGATCAACTCAACAAGTGGAA
AAG
>gnl_Betvu_v1.2_Bv_011570_zmmm.t1
ATGCAAGCACTT------------------CTTACAGTTCCA------------------
---------------------------------------------------------ACC
CCTGTTGAATTTAATACATCAATTCTTAAACATGAACATAACATACCAACCCAATTTATA
TGGCCAGATGATGAAAAGCCATCTCAAACTCCTCCAGAGCTTCAAGTTCCTCCCATTGAT
CTAGGTGGGTTTCTCTCTGGAGACCCAGTTGCAGTATCTAATTCTACTAGACTTGCCAAT
GAAGCATGCAAGAAGCATGGATTCTTCTTGGTTTTCAATCATGGCGTCGATTCGAAGCTC
TTAGCGAAAGCTCATGAAGCCATGGACGTCTTCTTCGAACAGCCGTTTTCTCAGAAACAG
AGAGCTCTGAGAAAACAGGGTGATCATTGTGGTTATGCTAGTAGTTTTGTTGGTAGATTT
GCCACAAAACTCCCATGGAAAGAGACACTTTCCTTTCCATATTCTGCTGATCATAAGTCC
TCAAATATGGTTGAAGATTATTTCTTCAACAAAATGGGGAGTGAGTTTCAAGAATTTGGG
AAGGTATATCAAGAATATTGTAAGGCTATGAGCAACTTGTCTCTTGGGATCATGGAGCTC
TTGGGAATGAGTTTAGGAGTTGAAAGAAGCCATTTCAGAGATTTTTTTGAAGAAAATGAG
TCAATCATGAGATTAAACTATTACCCACCATGTCTAAAACCTGATTTAACTCTTGGCACA
GGGCCTCATTGTGATCCCACATCACTCACTATTCTTCATCAGGATCATGTAGGAGGCCTT
GAAGTGTTCGTAGACCAAAAATGGTACTCCATCCGTCCCAATTCCGAAGCATTTGTCGTC
AACATTGGTGATACCTTCATGGCTTTGTCAAATGGAATATACAAGAGTTGCCTACACAGG
GCAGTGGTAAATAGTGAAACACCAAGAAAATCACTAGCATTCTTTTTATGTCCAAGGGGA
GACAAAGTGATTAGCCCACCAAATGAATTGATGGAC---TTGAAGTCTCTAAGGGTATAT
CCGGACTTTACATGGCAACTTTTTCTAGAATTTACACAAAAACATTATAGGGCAGACATG
AAAACTCTAGATACTTTTACAAAGTGGCTTCAAAACAGAAGAGAGCAA------------
---
>gnl_Carpa_v0.4_evm.model.supercontig_18.162
---------------------------------ATGTCTCCT------GCTCAGATTCTT
CCGGTT------------CATGCAGAAACCAACACGAGATCAAAATATGGGGAAGGTTAT
TCAATAGTTTTCGACGCGTCGGTGATCCAATCAGAATCCAATATACCCTCCGAATTCATA
TGGCCGGACGAGGATCAGCCAAGCCCAGACCCACCGGAGCTCGACGTTCCTGTGATCGAC
CTCGCAGACTTCTTTTCTGAAGACGAGGAGACCATTTCCAGAGCTTCGAAGCTTCTGAAT
GAAGCATGCAAGAAGCATGGATTCTTTGTGGTGGTCAACCATGGGGTGAAGCGGGAGATT
GTGGCGAAAGCCGAGAAGTACATGGACTTGTTCTTTGGGATGAAGCTGAAGGAGAAGCAA
AGGGCGCAGAGAAAGGTGGGAGAAAGCCTTGGATATACAAGTAGTTATACTGGTAGATTC
AACAGTAATCTTCCATGGAAGGAGACTTTTACGTTTACATATTCCGGCGATCCTGAAAAA
ACCAACATTGTCCAAAAGTATATCGCAGATACACTCGGTGAAGATTTCACAGAATTCGGA
AAGGTGTACCAAGAATACTGTGACGAAATGGGGGAACTGCTGGTTGCGATATTGGAGGTG
TTAGGGATGAGTCTAGGCATTGGGAAGGAGTTCTTGAAGGAATTTTATTCAGATCATGAG
TCTCTGGTTAGATTGAATTACTACCCACCATGCCAGACGCCAAATTTAACCCTAGGAACT
GGGCCTCATTGTGATCCAACCTCCATAACAATCCTCCATCAGACCAAATCGGCGGCCTTG
AAGTTCTCTACGATGGAAAATGGCAGAACGTTCGCCCCA---------------------
---------------TTCCAACTTTTGTCA------------------------------
------------------------------------------------------------
------------------------------------------------------------
------------------------------------------------------------
------------------------------------------------------------
---
>gnl_Carpa_v0.4_evm.model.supercontig_18.163
------------------------------------------------------------
------------------------------------------------------------
------------------------------------------------------------
------------------------------------------------------------
------------------------------------------------------------
------------------------------------------------------------
------------------------------------------------------------
------------------------------------------------------------
------------------------------------------------------------
------------------------------------------------------------
------------------------------------------------------------
------------------------------------------------------------
------------------------------------------------------------
------------------------------------------------------------
------------------------------------------------------------
------------------ATGGCTCTATCAAATGATATATACAAGAGTTGCTTACACAGA
GCAGTCGTGAACAGTCGGTGTGTGAGGAAATCTATTGGGTTCTTCGCGAATCCAAGAGCA
AACAAGGTGGTGACGCCACCGCTGAGCTTGGTTACA---GCTGAAAATCCAAGAGTATAT
CCAGATTTTAACTGGGAGACTTTTCTTAACTATACGCAGAAATATTATCGACCTGATATA
AAAACTCTTGATGCATTCAGCAATTGGCTCCAAAAGAATGCCACC---------------
---
>gnl_Carpa_v0.4_evm.model.supercontig_4.188
ATGGCAGTT---GACTGCATC---------ACAAAAATACCA------ACTATGTCTCTT
------------------------GTTACCGGTAAAGAAGATGAACAAAGAAACGGTCAG
AGACTAGTGTTTGATGCGTCGGTGCTGCGTTACCAATCCCACATACCAAAACAATTCATC
TGGCCTGACCATGAAAAGCCTTGTGTTAATGCGCGGGAGCTCAAAGTCCCGCTTGTTGAC
TTAAGCGGCCTTCTGTCTTCTACCTCTGACGCTGTAATGGAAGCCGCCAGCCTCGTCTCC
CAGGCCTGCAAGAACCACGGCTTCTTTCTTGTCGTCAACCATGGAGTCGACGCCACACTC
ATTGCCGATGCTCATATGTACATGGACAGCTTCTTTGAACTCCCGCTCTGTGAGAAGCAA
AAGTCGCAGAGGAAACTCGGCGACCACTGTGGCTATGCCAGTAGCTTCACCGGTAGGTTC
TCCTGTCATCTTCCATGGAAGGAAACACTTTCCTTCCGCTATTCAGAAGAGAAAGGCTCG
TCCCAGGTCGTTGAAGAATATTTGTGTAACACAATGGGAGAGGGATTCAAGCAATTTGGG
AAGGTATACCAGGAGTACTGTAACGCCATGAGCAGACTCTCGCTTAGAATTATGGAGCTG
CTAGCGATAAGTCTTGGAGTAGGGAGAAATCATTTTAGAGAATTTTTTGAAGAGAATGAT
TCGATAATGAGGTTGAATTATTATCCGCCATGCCAAAAACCTGACCTTACACTCGGAACA
GGGCCTCACTGTGATCCAGCTTCTTTAACAATCCTTCACCAAGACCAAGTGGGTGGTCTT
CAAGTGTTTGTAGACAATGAATGGCGCGCAATTAGCCCAAATTTCAATGCCTTTGTCGTT
AACATTGGCGACACCTTCATGGCTCTTTCGAACGGCAAATACAGAAGTTGCCTGCACCAA
GCGGTGGTGAACAGCCGAACGCCGAGAAAATCACTTGCGTTCTTTCTGTGTCCGAAGAGT
GACCGAGTGGTGAAGCCACCGGGAGAATTGGTTGAC---GCCTGCAACCCGAGAAGATAC
CCAGATTTTACATGGCCTATGCTGCTTGAATTCACGCAAAAGTACTACAGAGCCGACATG
AACACACTTGAAGCATTTACGAAATGGGTTCAACAGAGAAACAGC---------------
---
>gnl_Carpa_v0.4_evm.model.supercontig_823.1
ATG---------GAG---------------TCCAACGGCTCGAGCAATCTTCTG------
---------------------------GGTCATTGTGATGAAGCAAAACACAAAAATGGT
GTTCTGGTTTTCGACTCCTCGTCTCTTCAAAAACAGTCAGAGTTACCGAACGAGTTCGTC
TGGTCA------GACTTAGTCGACGCT---CAGCAGGACCTGAATGAGCCGCTCATAGAC
TTGGGAGGATTCATGCGGGGCGATGCAGAGGCGACGGAGCGTGCGGTGGAGCAGATTAGA
AAAGCTTGTAGAAGCCATGGATTCTTCCAGGTGATGAACCATGGAGTTGACGGCAAGCTC
ATCGAAGCTGCGTATGAGGAGATTGACAGTGTTTTCAAGCTTTCGTTAGAGAAGAAACAC
AGTTTTCGCCGGAAAGCTGCCGAAGTTGCAGGCTACTCAGGAGCCCACTCCGATCGGATT
AAATCCCAGTTGCCGTGGAAGGAGACTTTCACTTTTATGTACGAGTTTGGGGATGACTCG
GAGACCAGTGTCTCTGATTACTTCAACTCCGTTCTCGGGGAGGACTTTAACCAAACAGGG
TTTGTTTATCAGAAGTACTGCGAAGCAATGAAGGATTTATCAATGGTGATATTTGAACTT
TTGGGAATCAGTTTGGGGATAGACAGGTTGTATTTCAGAAATTATTTCCAAGATGGGAAT
GCAATCATGAGATGCAATAACTATCCACTTTGCAACAATGCCTGTTTAACACTTGGCACC
GGGCCGCACACCGACCCAATTTCTCTCGCTATTCTTCACCAAGACCAAGTCGGAGGTCTC
CAAGTTTTCACGGAGAACAAGTGGCAAGCTATACGTCCTCGACCTGACGTGTTCGTCATT
AACATCGGAGATACCTTCATGGCACTAACAAATGGGATATACAAGAGCGGGAAGCACAGG
GCAGTAGTGAACAGGGAGAAGGAGAGAAGATCGTTGGTTTTCTTTGTGTGTCCAAAAAAG
GACAAAGTGGTGAGACCCCCACAAGATCTTGTTGAC---AGAGAAGGGCCCAGGAGGTTC
CCAGATTTCTTGTGGTCTGATCTTTTGGCTTTTACCCAGTGCGAATATCGTCCTGATTTT
CATACTCTTCACTCATTTGTCAATTATTTTCTCTCCTCTAAATTT---------------
---
>gnl_Elagu_v2.0_p5_sc00002.V1.gene1908
ATGGCCACCGCC------------------------------------------------
---------------------------------------------GCCCAGCAACCGCCG
TCGCTGGACTTTGACGCCGCCGACCTCAGCCAGCGGCCGGACATTCCGGTCGAGTTCGTC
TGGCCGGAGGAGGACAAGCCCACCCCGGACGCCGAGGAGCTGTCCGTCCCCCTGATCGAC
CTCGGCGACTTCCTCTCCGGCGACCCCGCCGCCGTGGCCGACGTTTCCCGACTCGTCGGC
GAGGCGTGCAGTCGGCACGGCTTCTTCCACGTCGTCAACCACGGCATCCCCTCGGCGCTC
TTCGCCAAGGGCCACCGCTGCGTCGATGGCTTCTTCTCGATGCCGCTCGCCGAGAAGCAG
AGGGCCCAGCGAAAGCCCGGGGAGAGCTGCGGCTACGCTAGCAGCTTTACCGGGAGATTC
GCTAATCGGCTCCCATGGAAGGAGACCCTTTCTTTTCGCTTCTCCTCCTCTCCTCTCTCC
CCAAATATCGTGCAGGACTACTTCGTCCGCACTCTTGGCGAAGATTTCCTGCACTTTGGG
------------------------------------------------------------
------------------------------------------------------------
------------------------------------------------------------
------------------------------------------------------------
------------------------------------------------------------
------------------------------------------------------------
------------------------------------------------------------
------------------------------------------------------------
------------------------------------------------------------
------------------------------------------------------------
---
>gnl_Elagu_v2.0_p5_sc00051.V1.gene159
ATGGTGGACTGCGACGTACGTGTGAGCCCGCCGCGCACACCCGTGCATTTGCTCGCTGAG
CCGCGTGCTCACAGCCAAGGCCCACCACCGACCGCCGTCAGCCTCCGTCGCTCC---GAT
TATACCATCTTCAATCGAGCA---------AAACAATCCAAGATACCCCAGCAATTCATA
TGGCCTCCAAGTGAAAGGCCCAGGACC---CTAAAAGAGCTCAATGCGCCAGTGGTCGAC
CTCCATGGTTTCCTCCGAGGCGACGAGGCATCCACACTGCGAGCCGCCGAGCTCATTAGG
ACGGCTTGCACCACCCACGGTTTCTTCCAAGTCACCAACCATGGCGTCGATATCTCCCTC
ACCCGAGACGCATTTGCTTGCATGGATCAATTCTTTACGCTTCCCCTTGGCTGCAAGCTT
CGGGCCAAGAGGAAGCCAGGGAGCTTGTGGGGCTACGCCGGGGCTCACGCTGACCGCTTC
TCCTCCAAACTACCCTGGAAGGAGACCCTCTCCTTCGGCTACCATGAC---GCTGGTCCT
CAACGCATGGTCGTCGACTACTTCACATCCGTCCTTGGCACGGATTTGGAGAGAATGGGG
------------------------------------------------------------
------------------------------------------------------------
------------------------------------------------------------
------------------------------------------------------------
------------------------------------------------------------
------------------------------------------------------------
------------------------------------------------------------
------------------------------------------------------------
------------------------------------------------------------
------------------------------------------------------------
---
>gnl_Elagu_v2.0_p5_sc00742.V1.gene30
ATGCAGGAG---GGGTGGAAGGTGGCCACGTGCTCAGAGCCCTGGGCTCTGCGAGGCGAG
AGGCGGTCGGGTGCATATGGGGGTGGGAGGGCGGACATAAAGAAAGATACCAATACTGGC
GGCGTGGTCTTCGACTCCTCTTTGCTGCGAAAACAAACCAAGATTCCGAGGGAGTTCATA
TGGCCTCTAAGTGAAAGGCCGAGCACT---CCAAAAGAATTCAATGCGCCAGTGGTGGAC
CTCCAGGGTTTCTTTCAAGGCGACGAGGCTTCCACAATGCGAGCAGCCGAGCTCATCAGG
ACCATCTGCATGACCCACGGTTTCTTCCAAGTCACCAAGCACCGCGTCGATGCGTCTCTC
GCCCAGGACGCATTTGACTGCATGGATGAATTCTTTAGACTTCCTCTTAGGCGCAAGCTA
CGGGCGAAGAGGAAGCCAGGGAGCATGTGGGGTTATGCCGGGGCTCACTCCGACCGCTTC
TCCTCCAAACTACCTTGGAAGGAGACCCTCTCCTTTGGCTACCATGAG---GCTGGTCCT
GAACACACGTTTGTGGACTACTTCACATCCATCCTAGGCAAAGATTTTGAGAGAATGGGG
------------------------------------------------------------
------------------------------------------------------------
------------------------------------------------------------
------------------------------------------------------------
------------------------------------------------------------
------------------------------------------------------------
------------------------------------------------------------
------------------------------------------------------------
------------------------------------------------------------
------------------------------------------------------------
---
>gnl_Eucgr_v2.0_Eucgr.E01336.1
ATGAACGGCCTT------------------------------------------------
------------------------------------------------------TTTTCC
CTCCTCTCTCTCTCTCTCTCTCTCTCTACCTTCCTTATTAAACTCACCAGCTCGTTC---
---------CATTCTCTTCCTTCAACTAGCCATCCATCTCTCTCTCTCTCTCTC------
---------------------CAAAAGAGTAAAAACACAGAAGCGGCTTGGCGAGTAAAT
GATGCATGCAGGAAACATGGATTTTTCCTGGTCGTAAATCACGGGGTGGATCCAAGGCTT
ATAAAGAAAGCTCATGAGAGTGTGGATTCCTTCTTTAGGATGCAACTCTCAACGAAGCAA
AGAGCTCAGCGGAAGCCCGGTGAGCACTGGGGCTATGCTAGTAGCTTCACTGGCAGGTTC
TCCTCCAAACTTCCCTGGAAGGAAACGCTTTCGTTCCGCTATTCTGCGGATGGCCAATCA
TCGGAAAGCGTCGAGAAGTACTTCTCGAATGTCATGGGAGAGGATTTTCGAGAGTTCGGG
GAAACATGCCAGGAATATTGTGAAGCGACAAGCAACCTCTCCCTAGGAATCATGGAGCTC
CTAGGAACAAGCCTAGGAGTCGGGCGGTCACACTTCAGGGAATTCTTCGAAGGGAACGAC
TCGATAATGAGACTAAACTACTACCCACCTTGTCAGAAGCCCGACCAAACTCTAGGAACT
GGCCCCCATTGCGATCCCACCTCTCTAACCATTCTCCACCAGGACGAAGTGAGCGGCCTC
CAGGTGTTTGTCGATGGGAAGTGGTACTCAGTCAGCCCAAACCCCGACACCTTTGTTGTC
AACATTGGCGACACTTTCATGGCTCTATCAAATGGGATCTACAAGAGTTGCTTGCACAGG
GCGGTGGTGAATGATCAAGCAGTGAGGAAGTCTCTGGCTTTCTTTCTGTGCCCAAGAAGG
GACAAGGTGGTGACTCCACCGAGTCAATTGGTCGATAGACAGGACTCAAGAAGAATATAC
CCAGACTTTACATGGCCAACTTTCCTGGAATTCACTCAGAAGCACTACAGGGCTGACACA
AAAACCCTCGATGCCTTTTCTGATTGGCTTCGAGAAAGAAGCAAT---------------
---
>gnl_Eucgr_v2.0_Eucgr.H05152.1
ATGTCTTTCTTAGAC---------------ACT---TCCCCATCAACCCATGTTTTATGT
CCTGCAATGGAGCTAAAG------------------------------GATGGGAAGGAG
ACCCTCGTATTTGATTCCTCCTTGCTTCAAAAGCAACCAAACTTGCCAAAAGAGTTCATT
TGGCCACACAAAGACCTTGTTCGCACC---CAAGAAGACCTCAAAGAGCCACTCATAGAC
TTGTCAGGCTTCCTAAAAGGCAATGAAGAAGCAACTTCCCGAGCAGCTGAGCTCATCAGG
ACTGCTTGCACCAACCATGGCTTTTTCCAAGTCATCAACCATGGAGTCGACCCAGGCCTC
ATAAGCGCCGCCCACAATGAGATTGAGTCGATTTTCAAGCTCCCCATAAGCAAGAAGCTC
GGCATGAAGAGGAGGCCCGGTGGAGTGTTTGGTTACGCCGGTGCTCATGCGGATCGGTAC
TCATCCAAGTTGCCATGGAAGGAGACTTTCTCTTTTGAGTTTCGCAAGAACGAGAGCTCT
GAGCTTTTGGTGGTTGATTACTTCAAATCTGTCTTGGGCGATGATTTTGAACATACAGGA
TGGGTGTACCAGAAGTATTGTGAAGCGATGAAGGAGCTAGCACTGGTGATCATGGAGTTA
CTGGCGATAAGCTTGGGGATCGACCGCATGCACTACAGGGACTTCTTCGAGGACGGGAGC
TCAATAATGAGGTGCAATTCGTACCCGCCGTGCCTGAACCACGGGCTCGCGATGGGCACG
GGTCCTCACACCGACCCGACATCCTTGACCATCCTCCACCAGGACCAAGTCGGTGGCCTC
CAAGTCTTTGCCAGCAACAAGTGGCAAGCCATCACGCCTCGTCAAGACGCACTCGTCATC
AACATTGGAGACACTTTCATGGCATTAACGAATGGGATGTACAAGAGCTGCTTGCACAGG
GCGGTGGTGAACAGGGAGAGGGAGAGGAAGTCACTGGTGTTCTTCGTGTGCCCGAGAGAG
GACCGGATTGTGAGACCCCCACCAGATCTTCTTGGGACCAAGGAAGTGCCAAGGAATTAC
CCGGACTTCACATGGTCCGACCTCTTTGAGTTCACGCAGACCCACTATCGCAGTGACGTC
GCTACCTTCCAAAACTTCATCCACTGGTTCCTATCTCCCAAAGCC---------------
---
>gnl_Eucgr_v2.0_Eucgr.F02524.1
------------------------------------------------------------
------------------------------------------------------------
------------------------------------------------------------
------------------------------------------------------------
------------------------------------------------------------
------------------------------------------------------------
---------------------------------------ATGACACTCAGCAACAAACTC
AGGGCTCAAAGGAAGCCGAACTCTCTGTGGGGTCATTCCATAGCTCATAATGCTCGGTTC
TCGTCGAAATTGCCATGGAAGGAAACCTTCTCTTTTGGCTACCATGAG---AACTCACCA
GATTCA---GTGGTTGGCTTCTTTAAGTCCACCTTGGGGATGGATTTTGAACCAGCAGGA
AAGGTATACCAGAAATATTGTGAAGAGATGAAGAAATTGGCACTTTCGATCACGGAGCTA
TTGGCCATAAGCTTGGGACTTGATAGGTCTTATTATAGAGAATTCTTCGAAGATGGATGC
TCCATAATGAGGTGCAACTCCTACCCTCCTTGCCAAGAGCCAAGCCTTGTTCTCGGAACT
GGTCCCCATTGTGATCCAACAGCCCTCACCATACTCCACCAAGATCAAGTTGGAGGTCTC
GAAGTGTTCGTCAACGACAAGTGGTACAAAGTTCGACCTCGCCCTCATGCCCTTGTGGTC
AACATCGGTGATACTTTCGTGGCATTGACAAACGGGGTATACAAGAGCTGCCTCCACAGA
GCGGTGGTGAACCGGCATAGCGAGAGGCGGTCATTGGCTTTTTTCCTGTGCCCTCGGGAA
GACAAGGTAGTTGCGCCGGCGCCCAAGCTCGCC------CCCGGAGGGTCGAGGAAGTAC
CCGGATTTCACCTGGTCGGATCTGCTCCGGTTCACCCAGAGGCACTACAGGGCCGATCAG
TCCACCTTGCCCAAGTTCACTGAGTGGCTTCTCTCTCTTCAAGACCGCACTCTCTACAGT
---
>gnl_Eucgr_v2.0_Eucgr.F02523.1
------------------------------------------------------------
------------------------------------------------------------
------------------------------------------------------------
---------GGGACTCTC------TCT---CACGGTAAGCTAGAAGAACCCTTGGTCAAT
CTCAAAGGCTTTCTCCTTGGTGATCAAGAGGAAACGCACCGTGCTGCTGATACTGTTAGA
GCAGCTTGCTTGAACCATGGATTTTTCCAAGTGATCAACCATGGAGTCGATCCGAGCCTC
ATTCGTGATGCTCATGATGGTATCGATTCCATCTTCAAGATGACACTCAGCGACAAGCTC
ATGGCTGGAAAGAAGCCGAACTCCCCCTGGGGTCATTCGATA---CATGATGATCGGTTC
TCATTGAAATTGCCACGGAAGGAAACCTTCCCTTTCGGCTACCATGAG---AGCTCTCCA
GATTCA---GTGGTTCACTTCTTTAAGTCCACCTTAGGGATGGATTTTGAACCAGCAGGA
AAGGTACACCAGAAATATTGTGAAGAGATGAAGAGATTGGCACTTTCAATCACGGAGGTA
TTGGCCATAAGCTTGGGACTTGATAGGTCTTACTATAGAGAATTCTTCGAAGATGGATGC
TCCATAATGAGGTGCAACTCCTACCCTCCTTGCCAAGAGCCAAGCCTTGTTCTAGGAACA
GGTCCTCATTGTGATCCAACAGCCCTCACCATACTTCACCAAGATCAAGTGGGGAGT---
---------------------------------TCGCCTCGCACTCATGCCCTAGTGATC
AACATCGGTGATACTTTCACGGCTTTGACAAACGGGAGGTACAAGAGCTGCCTGCATAGA
GCGGTGGTGAACCGGCACAGAGAGAGACGGTCGTTGACATTTTTCCTGTGCCCGCGGGAA
GATAGGGTGATCGCGCCCGCCCCTGAACTCGCC------CCCGGAGGGACGAGGAAGTAC
CCGGATTTCACCTGGTCGGACCTGCTCCGGTTCACCCAGAAACACTACAGGGCCGATCAG
TCCACCTTTCCCAAGTTCAAGGGGTGGCTTCTCTCTCTCCAAGACCGCAATCTTGACTGT
---
>gnl_Eucgr_v2.0_Eucgr.K00184.1
ATGGCAGTT---GATTGCCTC---------ACAAGTAAAACC------TCACCAGCCATG
CCT---------------------CCGCAGCACAAAGATGAAGCCAGAGAGGATAAAAAA
CATCTAGTTTTTGACGCCTCGGTGATCCGGCACCAACCCGACATCCCGAAACAGTTCATT
TGGCCCGACGAGGAAAAGCCGTGTGCGAACGCCCCGGATCTCGCCGTCCCGCTCATCGAC
TTGGACGGGTTCCTCTCCAAAGACCCGAGTGCCTCCGAGGAGGCATCGAGGCTCGTGGGG
GATGCGTGCCAGAAGCACGGCTTCTTCCTTGTCGTCAATCACGGCGTGGATGCTGGCCTC
ATATCGGACGCTCACAAGTACATGGACAAATTCTTCGGGTTACCGCTCAGCGAGAAGCAG
AGGGCTCAGAGGAAGCTCGGTGAGCATTGTGGATATGCCAGCAGTTTCACTGGCAGGTTC
TCTTCCAAGCTCCCATGGAAAGAAACGCTTTCCTTCGGCTACTCCGCCGAGAAAAGCTCG
GCCAATGTCGTGGAAGACTACTTCAAGAACACCATGGGCGAAGAGTTTGAGCAATCCGGG
AGGGTGTACCAGGACTATTGTGAGGCCATGAGCAGACTGTCTCTAGGAATAATGGAGCTG
CTAGGAATGAGCCTAGGAATCGGCAGAGACCATTTCAGGGAGTTCTTCGAAAGCAACGAT
TCGATCATGAGGCTCAACTACTACCCTCCGTGCCAGAAGCCGGACCTCACCCTAGGAACC
GGTCCCCACTGTGACCCGACATCCTTAACCATCCTACACCAGGACCAAGTTGGCGGGCTC
CAAGTGTTCGTCGACAACGAGTGGCGTTCCATCAGCCCGAACTTCAACGCGTTCGTCGTC
AACATCGGCGACACTTTCATGGCTCTATCAAACGGGCTATACAAGAGCTGTTTGCACAGA
GCAGTGGTGAACAGCCGAACTCCGAGGAAGTCCCTCGCCTTCTTCTTGTGCCCGAGGAGC
GACAAAGTGGTGAGACCACCGAGTGAGCTAGTCGCA---ATGTCCTGTCCGAGAGCGTAC
CCGGACTTCACATGGCCGGTGCTCCTCGAGTTCACTCAGAAGCATTACAGGGCCGACATG
AACACGCTCCGAGCATTCACCAACTGGCTTCAACAGAGAACATCTGAACCAGTTCGG---
---
>gnl_Manes_v6.1_Manes.02G170100.1
------------------------------------------------------------
------------------------------------------------------------
------------------------------------------------ATGGAATTTCTC
TGGCCAAAAGATGAGTTGGTTAGTGCT---GATAAAGAGCTAATGGAGCCAGAAGTAGAT
CTCGAGGGTTTCTTCAAAGGTGATGAAGAGGAAACATGGAAAGCTGCCGAAATGATCAAG
GCTGCTTGCTTGAACCATGGCTTCTTTCAGGTCATCAATCATGGTGTTGATCTCAATCTG
ATCAGTGCTGCTCACCGTCAGATTGACCTTTTCTTTAGCCTTCCGACTACTGAAAAAATA
AGGGCTCGGCGGATGCCAGGCAGCTTATCGGGCTATTCTGGTGCCCATGCTGATCGATAT
TCGTCCAAATTGCCCTGGAAAGAGACGTTATCTTTCGGCTACCACGAA---AACAGTTCG
GATCCTGTTGTGCTGGATTTCTTCAAAATTACTCTCGGAGAAGATTTTGTGCAGACAGGA
ATGGTTTATCAAAAGTACTGCGAAGCAATGAAGAACTTGTCTCTTTCCATAATGGAACTA
CTGGCAATCAGCTTAGGAGTTGATCGACACCATTATAAGAAGTTCTTTCAAGACGGCTGC
TCTATGATGAGGTGCAATTTCTATCCAAAATGCCAAGAGCCAGATCTCGCTCTTGGCACG
GGACCCCATAGTGATCCAACATCCTTAACCATACTTCACCAGGATCATGTTGAAGGGCTT
CAAGTTTTTGCGAACAACATGTGGCAGACTGTTAAACCTCGCCATGGTGCCCTAGTCATC
AACATTGGCGACACCTTCATGGCATTGTCAAATGGTGTATACAAGAGTTGCCTGCATAGG
GCAGTGGTTAATAAATATGAGGCTAGGAAATCGTTAGCATTCTTTCTTTGTCCAAGGGAA
GACAAGGTGGTAACACCGCCCAAGGATCTTGTTAGC---AGGGAAGGGAAAAGGATCTAT
CCAGATTTCACATGGTCAGATTTGCTTCATTACACACAAAAGTACCATAGAGCTGACAAT
GCAACCCTCCAAAATTTCATCAAATGGCTCCTTTCTTCCCAGTCAGGAAAGGTT------
---
>gnl_Manes_v6.1_Manes.05G042300.1
ATGTCAATT---GATTGC------------ACTTCAAACATG------GCAATGCATCTT
CCTCCC---------------------------TACCCAACAACTCAACTACAACAAGAC
CCTTTTGTTTTTGACGCCTCCATTCTTCAACACCAATCCAACATACCCTCTCAGTTCATT
TGGCCTGACGATGAGAAACCTTGCCTTGAGTCCCCGGAGCTTGTAATTCCTCCTATTGAC
TTGAGAGGCTTCCTCTCTGGAGACCTTTCAGCTGTCTCAAAAGCTTCTCAGCTCATTAAT
GAGGCATGCAAGAAACATGGATTCTTTCTGGTTGTTAATCATGGAGTTGATTCAGAGCTT
ATAGCTAGAGCTCATGAGTACATGGATATGTTCTTTGGCATGCCATTAGCAGAGAAGCAA
AGAGCTCAGAGAAAGATAGGAGACCACTGTGGATATGCAAGTAGCTTCACTGGAAGGTTC
TCCTCTAAACTTCCATGGAAAGAAACACTTTCTTTTCGATATTCTGATGATAATAAGTTC
TCCAACATTGTCCAAGAATATTTCTTGAAGGTGATGGGAGAAGAATTCAGACAATTTGGG
AAGGTGTACCAAGAATACTGTCAAGCCATGAACACTCTATCCCTTGGGATCATGGAGCTT
TTGGGATTCAGTCTAGGAGTTGGCCGAGAATTCTTCAGACAATTTTTTGAAGGAAATGAT
TCCATAATGAGATTAAATCACTATCCTCCCTGCCAAAAACCTGATTTAACTCTCGGTACT
GGGCCTCACTGTGACCCCACCTCCTTAACAATCCTTCATCAGGATGAAGTTGGTGGCCTC
CAAGTGTTCGTCGATGAAAAATGGTATTTCGTTCGTCCGGATCCAAAAGCTTTTGTTGTC
AATATCGGCGACACATTCATGGCTCTATCAAATGGCATTTTCAAGAGTTGCTTGCACAGA
GCAGTGGTAAATAATAGAACAGTAAGGAAATCACTTGCTTTCTTTTTATGTCCAAACATG
GACAAAGTGGTGAAGCCACCAAACACCTTGGTCAAC---TCCAACAATCCAAGGATGTAC
CCAGATTTCACATGGTCAAACCTGCTAGAATTCACTCAGAAACATTACAGGGCCGACATG
AAAACCCTAGATGTCTTCACTAGCTGGCTGCAACAGAACAGC------------------
---
>gnl_Manes_v6.1_Manes.13G085900.1
ATG---------AAT---------------ACA---------------------------
------------------------------------------AGAGAGCAACTTGCTGGG
GTTCTTGTCTTCGACTCATCAGCGTTGCAGAAACAGCCAAACTTGCCAACTGAGTTCGTT
TGGCCGCACAAGGATTTGGTTGGAAAC---CAAGACGAGCTTGAAGAACCACTGATAGAT
TTGGACGGATTCTTGAAAGGAGATGAAGTGGAAACTGCCCACGCAGCTGAGCTTCTTAGA
GTTGCTTGTTTACACCATGGTTTCTTTCAAGTCACAAACCATGGAATAGATTCTTCCCTT
ATTCGAGCTGCGTATCAAGAAATTGATACAATCTTTAAGCTCCCTTTAGATAAGAAGCTC
AGTGTTCGTAGGCAACCCGGCGGTGTATGTGGATATTCCGGCGCTCATGCCGATCGGTAT
TCGTCTAAGTTGCCTTGGAAGGAGACTTTCTCATTTGAGTACAATGGG---AATCACTCA
CACCCAGTTGTCGTTGATTACTTCAAGCATTTCCTGGGTGAACATTTTCAACCAACAGGG
TGGGTGTACCAAAGGTACTGTGAAGAAATGAGGAGGTTATCTCTCGTAATTTTTGAGCTG
CTGGCAGTGAGCTTGAGAGTGGATCGTTATTACTACAAGGAATTTTTTGAAGATGGTAGC
TCAATAATGAGATGCAACAATTATCCACCTTGCAATAATTCGGGGCTAACCCTCGGCACT
GGTCCTCATTGTGACCCAACTTCCTTAACCATACTTCACCAGGATGAAGTCGGTGGCCTT
GAAGTGTTTGCAAATAACAAATGGCAAGCAATTCGACCTCGTTCTGATGCCTTTGTCGTC
AACATTGGTGATACCTTCATGGCATTATCCAATGGGAAATACAAGAGTTGCCTACACAGA
GCCGTGGTGAATAGAGAGAGAGAAAGAAGATCGCTGGTTTTCTTTGTGTGTCCAAAAGAG
GACAAAGTGGTGAGACCACCACAGGATCTTGTTTGC---ATAGAAGGGCCAAGGAAGTAC
CCAGATTTCACATGGTCTGACTTGTTGGATTTTACTCAAAACCACTACAGAGCTGATGTT
GCTACCTTTCAAAGCTTTATCAAATGGCTTCCATCTTCTAAAACCATT------------
---
>gnl_Manes_v6.1_Manes.12G096800.1
ATGGCAATT---------------------------------------------------
CCAAAA---------------------------------------ATTGAAAAACATGAA
CATGTTGTTTTTGATGCCTCCATTATTCAACATCAAACCAACGTACCCTCTGAGTTCATT
TGGCCTGAACATGAGAAGCCCTGCCTCGAGTCCCCGGAACTTGTAATTCCTCCCATTGAC
TTGGGAAGCTTTCTGTCTGGAGACCCTTCTGCTGTCTCAAAAGCTTTTCAGCTCATTAAT
GAGGCATGCAGGAAGCATGGCTTCTTTCTAATCGTTAATCATGGTGTTGATTCGATACTT
ACAGCTAAAGCTCATGAGTATATGGACAAGTTCTTTGGCTTGTCACTAGCGGAGAAGCAA
AGAGCTCAGAGAAAGTTAGGAGAACACTCTGGATATACTAGTAGCTTCACTGGCAGGTTC
TCCTCCAAACTTCCGTGGAAAGAAACTCTCTCTTTGCGATGCTCTGATGATGATCAGTTG
TCCAACATTGTCCAAGAATATTTCTTCAACGTCATGGGGGAAGAATTCGAAGATTGTGGA
AAGGTGTATCAAGAATACTGTGAAGCCATGAACACTCTAGCCCTCAAGATTATGGAGCTT
TTGGGATTCAGTCTAGGTGCTGGCCGGGAATACTTTAAAGAATTCTTTAAGGGAAATGAT
TCCATAATGAGATTAAATAACTATCCTCCCTGCCAGCAACCTCATTTAACTCTCGGAACT
GGGCCTCACTGTGACCCTACCTCCTTAACAATCCTTCATCAGGATGAAGTTGGTGGCCTC
CAAGTGTTAGTCGATGAGAAATGGCATTTCATTCGCCCCGATCCTCAAGCTTTTGTTGTC
AATATCGGCGACACATTCATGGCCCTATCAAATGGCATTTTCAGGAGTTGCTTGCACAGA
GCGGTGGTAAACAATAAAACAGTTAGGAAATCCATTGCTTTCTTTCTGAGTCCAAACATG
GACAAGGTGGTGAAGCCGCCAAATAACTTGATCGAC---TCCAACAATCCAAGGTTGTAC
CCAGACTTCACATGGTCAGAGCTGCTAGAATTCACTCAAACACATTACAGGGCTGACATG
AATACCCTAGATGTCTTCAGTAGCTGGGTGCTACAGAAGAACACT---------------
---
>gnl_Manes_v6.1_Manes.12G157700.1
ATG---------AAT---------------ATT---GCA---------------------
---------------AGA------------------------GATGATGAACTTGCTGGG
CTTCATGTTTTTGACTCGTCACTCTTGCAGAAACAGCCAAATTTGCCGACTCAATACATT
TGGCCGAATGGTGATTTAGTGCCCAAC---CAGGACGAGCTGAATGAAACCTTGATAGAT
TTGAACGGCTTCTTTAAAGGTGACAAGATGGAAACTGCCCATGCAGCTCAGCTTCTTAGA
GCTGCTTGCTTAAACCATGGCTTCTTTCAGGTCACCAACCACGGAGTTGATCCTTCCCTT
ATTCGAGCTGCGCATCAAGAAATTGATACAATCTTCAACCTCCCTCTACATAAGAAGCTC
AGCCTTCGGAGGCAATCCGGCGGCCTATATGGTTATTCCGGTGCTCATGCTGATCGGTTT
TCTTCCAAGTTGCCCTGGAAGGAAACGTTCACATTTGGGTACCATGAG---AATGATTCT
CACCCGATTGTTGTTGATTACTTCAAAAACTTCTTGGGGGAAGATTTTCAACCAACTGGG
TGGGTTTATCAAAGGTACTGCGAAGAGATGAGGAGATTATCTCTAGTAATTTTGGAGCTA
TTGGAAGTCAGCCTGGGAGTTGAACGTTTTCACTACAGGAAATTTTTTGAAGGTGGAAGC
TCAATAATGAGATGTAACTTGTACCCACCTTGCAATAGTCCAGGGCTAACACTTGGAACT
GGTCCTCATTGTGACCCAACTTCATTAACAATTCTTCACCAAGATGAAGTTGGTGGCCTT
CAAGTGTTTGCTGATAACAAATGGCAGGCAATACGACCTCGTCCTGATGCGTTTGTGATT
AACATTGGAGATACCTTCATGGCATTATCCAATGGGAAATACAAGAGTTGCATGCATAGA
GCAGTTGTGAATAGAGAGAGAGAAAGAAGATCATTGGTTTTCTTTGTGTGTCCAAAAGAA
GACAAAGTAGTGAGACCACCACAAGATCTTGTTCGC---AGAGAAGGGACAAGAAAGTAC
CCAGATTTCACATGGTCTGATTTATTGGACTTCACACAAAACCACTACAGAGCTGATGTT
GCTACCCTCCAAAGCTTCTTCCAATGGCTTCTATCTTCTAAATCCTTC------------
---
>gnl_Manes_v6.1_Manes.06G141200.1
ATGGCAGTA---GACTGCATC---------AAGACCATGCCT------TCATTA------
CCTCAG------------------CACCATCCTAAAGAAGAACGCAAAGATGATCGGAAA
CCTTTAGTTTTCGATGCCAGATTGCTCAGTTACCAATCCAACATACCCCAACAGTTCGTT
TGGCCAGATGATGAAAAGCCTAGCGCTAATGCACCAGAACTCCCTGTTCCACTTATTGAC
TTGGGTGGGTTCCTATCTGGTGACCCTGTTTCCGCAATGGAGGCTTCAAGGCTAATCGGC
GAGGCATGCCAGAAGCACGGTTTCTTTCTCGTTGTTAATCACGGAGTCGATCCACATCTT
ATAGCTGACGCCCATCGATACATGGACAACTTCTTTGAATTGCCACTCTGTGATAAGCAA
AGGGCTCAGAGAAAAATTGGCGAGTACTGTGGATATGCCAGTAGCTTCACTGGCAGGTTT
TCCTCCAAGCTTCCCTGGAAAGAAACGCTTTCTTTTCGCTATTCTGCTGAGAAAAACTCT
CCAAAACTCGTCCAAGACTATTTCCATAACACAATGGGTGACAGTTACGCAGAATTCGGG
AAGGTGTACCAGAAGTATTGCGAGTCTATGAGCACTCTATCGCTGGGAATCATGGAACTC
CTGGGAATGAGCCTTGGAGTGAGCAAAGCCCATTTCAGGGAATTTTTCGAAGAAAATGAT
TCCATAATGAGGCTTAACTACTATCCTCCATGCCAAAAACCTGACCTGACTTTAGGAACT
GGGCCTCATTGCGATCCAACATCATTAACCATCCTTCATCAAGACCGAGTGGGTGGTCTT
CAAGTTTTCGTAGACAATGAATGGCGTTCAATTAGCCCGAATTTCGAAGCTTTTGTCGTT
AACATAGGCGACACCTTCATGGCTCTTTCAAATGGGAGATACAAGAGTTGCTTGCATAGA
GCCGTAGTGAACAGCGAGACACCAAGGAAATCACTGGCATTTTTTCTGTGTCCAAGGAGT
GATAAGATGGTAATTCCACCAAAAGAAGTTGTGGAC---AGTTGCAACCCAAGAGTATAT
CCAGATTTTACATGGGCCATGCTTCTTGAATTCACACAGAAGCATTACAGAGCCGACATG
AAGACCCTTGAAATGTTCACAAATTGGCTTCAACAGAGACAG------------------
---
>gnl_Manes_v6.1_Manes.18G084300.1
ATG---------GAT---------------------------------------------
TCGCCACTCCATTTGCAA------------------------------GGGCAGAGACAA
AGATCTATTTTTGGCGGCTCTTTTCTCCATAAACAAAGCACTCTATCTACGGAATTTCTC
TGGCCAAAAGATGAGTTAGTGAGTGCT---CACAAGGAGCTTATGGAGCCAGCAGTGGAT
CTTGCGGGTTTCTTCAGAGGTGATGAAGAGGAAACATGGAAAGCCGCCACCATGATCAAG
GCTGCATGCATGAACCATGGTTTCTTTCAAGTGATCAATCATGGTGTTGATCTCAATCTC
ATCAACACCGCTCAGTATCATATGGACCATTTCTTTAAGCTTCCAATCAGCCAAAAACTA
AGGGCTCGGAAGATGCCAGGCAGCTTGTGGGGCTATTCTGGCGCACACGCTGATCGATAT
TTGTGCAAGTTGTCCTGGAAAGAGACATTATCATTCAGCTACCATGAA---AATAATTCG
GACCCCGTTGTGTTGGATTTCTTCAGAAGTACTCTAGGAAACGATTTTGAACAGACAGGA
ATGGTCTATCAAAAATATTGTGAAGCAATGAAGGAGTTGTCTCTTTCCATAGTGGAGCTA
TTGGAAACCAGCTTGGGACTTGATCAACCCCATTATAAGAAATTCTTTCAAGAGAGCTGC
TCTATAATGAGGTGTAATTTCTACCCAACGTGTCAAGAGCCAGGACTTGCTCTTGGCACC
GGACCCCATTGTGACCCAACATCCTTAACCATACTTCACCGATCA---------------
------------------------------------------------------------
------------------------------------------------------------
------------------------------------------------------------
---------------------------------TGT------------------------
------------------------------------------------------------
------------------------------------------------------------
---
>gnl_Manes_v6.1_Manes.11G066000.1
ATGGCAATT---------------------------------------------------
CCAAAA---------------------------------------ATTGAAAAACAAGAA
CCTGTTGTTTTCGATGCCTCCATTATTCAACATCAAACCAACGTACCTTCTGAGTTCATT
TGGCCTGAACATGAGAAGTCCTGCCTCGAGTCCCCGGAACTTGTAATTCCTCCCATTGAC
TTGGGAAGCTTTCTGTCCGGAGACCCTTCTGCTGTCTCAAAAGCTTTTCAGCTCATTAAT
GAGGCATGCAGGAAGCATGGCTTCTTTCTAATTGTTAATCATGGTGTTGATTCGGGACTT
ATAGCTAAAGCTCATGAGTATATGGACAAGTTCTTTGGTTTGTCACCAGCGGAGAAGCAA
AGAGCTCAGAGAAAGTTAGGAGAACACTGTGGATATACTAGTAGCTTCACTGGCAGGTTC
TCTTCCAAACTTCCGTGGAAAGAAACTCTCTCTTTTCGATACTCTGATGATGATCAGTTG
TCCAACATTGTCCAAGAATATTTCTTCAACGTCATGGGAGAAGAATTTGAAGATTTTGGA
AAGGTGTATCAAGAATACTGTGAAGCCATGAACACTCTAGCCCTCAAGATTATGGAGCTT
TTGGGATTCAGTCTAGGTGCTGGCCGGGAATACTTTAAAGAATTCTTTAAGGGAAATGAT
TCCATAATGAGATTAAATAACTATCCTCCCTGCCAGCAACCTCATTTAACTCTCGGAACT
GGGCCTCACTGTGACCCTACCTCCTTAACAATCCTTCATCAGGATGAAGTTGGTGGCCTC
CAAGTGTTAGTTGATGAGAAATGGCATTTCGTTCGGCCCGATCCTCAAGCTTTTGTTGTC
AATATCGCCGACACATTCATGGCCCTATCAAATGGCATTTTCAGGAGTTGCTTGCACAGA
GCAGTGTTAAACAATAAAACAGTTAGGAAATCCATTGCTTTCTTTCTGTGTCCAAACATG
GACAAGGTGGTGAAACTGCCGAATAACTTGATCGAC---TCCAACAATCCAAGGTTGTAC
CCAGACTTCACATGGTCGGAGCTGCTAGAATTTACTCAAACATATTACAGGGCCGACATG
AATACCCTAGATGTCTTCGGTAGCTGGGTGCTACAGAAGAATACT---------------
---
>gnl_Manes_v6.1_Manes.11G065700.1
ATGGCAATT---------------------------------------------------
CCAAAA---------------------------------------ATTGAAAAACAAGAA
CCTGTTGTTTTCGATGCCTCCATTATTCAACATCAAAACAACATACCTTCTGAGTTCATT
TGGCCTGAACATGAGAAGCCCTGCCTCGAGTCCCCGGAACTTGTAATTCCTCCCATTGAC
TTGGGAAGCTTTCTGTCCGGAGACCCTTCTGCTGTCTCAAAAGCTTTTCAGCTCATTAAT
GAGGCATGCAGGAAGCATGGCTTCTTTCTAATTGTTAATCATGGTGTTGATTCGGGACTT
ATAGCTAAAGCTCATGAGTATATGGACAAGTTCTTTGGCTTGTCACTAGCGGAGAAGCAA
AGAGCTCAGAGAAAGTTAGGAGAACACTGTGGATATACTAGTAGCTTCACTGGCAGGTTC
TCCTCCAAACTTCCGTGGAAAGAAACTCTCTCTTTTCGATACTCTGATGATGATCAGTTG
TCCAACATTGTCCAAGAATATTTCTTCAACGTCATGGGAGAAGAATTTGAAGATTTTGGT
------------------------------------------------------------
------------CTAGGTGCTGGCCGAGAATACTTTAAAGAATTCTTTAAGGGAAATGAT
TCCATAATGAGATTAAATAACTATCCTCCCTGCCAGCAACCTCATTTAACTCTCGGAACT
GGGCCTCACTGTGACCCTACCTCCTTAACAATCCTTCATCAGGATGAAGTTGGTGGCCTC
CAAGTGTTAGTCGATGAGAAATGGCATTTCGTTCGCCCCGATTCTCAAGCTTTTGTTGTC
AATATCGGAGACACATTCATGGCTTTATCAAATGGCATTTTCAGGAGTTGCTTGCACAGA
GCAGTGGTAAACAATAAAAAAGTTAGGAAATCCATTGCTTTCTTTCTGTGTCCAAACATG
GACAAGGTGGTGAAGCCGCCGAATAACTTGATCGAC---TCCAACAATCCAAGGTTGTAC
CCAGACTTCACATGGTCGGAGCTGCTAGAATTCACTCAAACACATTACAGGGCCGATATG
AATACCCTAGATGTCTTCGGTAGCTGGGTTCTACAGAAGAACACT---------------
---
>gnl_Manes_v6.1_Manes.01G264100.1
ATGGCA------------------------------------------------------
---------------------------------------------ATTGAAAAACAAGAA
CCTGTTGTTTTTGATGCCTCCATTATTCAACATCAAGCCAACGTACCCTCTGAGTTCATT
TGGCCTGAACATGAGAAGCCCTGCCTCGAGTCCCCGGAACTTGTAATTCCTCCCATTGAC
TTGGGAAGCTTTTTGTCTGGAGACCCTTCTGCTGTCTCAAAAGCTTTTCAGCTCATTAAT
GAGGCATGCAGGAAGCATGGCTTCTTTTTAATTGTTAATCATGGTGTTGATTTGGGACTT
ATAGCTAAAGCTCATGAGTATATGGACAAGTTCTTTAGCTTGTCACTAGCGGAGAAGCAA
AGAGCTCAGAGAAAGTTAGGAGAACACTGTGGATATACTAGTAGCTTCACTGGCAGGTTC
TCCTCCAAACTTCCGTGGAAAGAAACTCTCTCTTTTCGATACTCTGATGATGATCAGTTG
TCCAACATTGTCCAAGAATATTTTTTCAACGTCATGGGAGAAGAATTCGAAGATTTTGGA
AAGTTGTATCAAGAATACTGTGAAGCTATGAATACTCTGGCCCTCAAGATTATGGAGCTT
TTGGGATTCAGTCTAGGTGCTGGCCGGGAATACTTTAAAGAATTCTTTAAGGGAAATGAT
TCCATAATGAGATTAAATAACTATCCTCCCTGCCAGCAACCTCATTTAACACTCGGAACT
GGGCCTCACTGTGACCCTACCTCCTTAACAATCCTTCATCAGGATGAAGTTGGTGGCCTC
CAAGTGTTAGTCGATGAGAAATGGCATTTCGTTCGCCCTGACCCTCAAGCTTTTGTTGTC
AATATCGGCGATACATTCATGGCCTTATCAAATGGCATTTTCAGGAGTTGCTTGCACAGA
GCGGTGGTAAACAATAAAACAGTTAGGAAATCCATTGCCTTCTTTCTGTGTCCAAACATG
GACAAGGTGGTGAAGCCGCCGAATAACTTGATCGAC---TCCAACAATCCAAGGTTGTAC
CCGGACTTCACATGGTCGGAGCTGCTAGAATTCACTCAGAAACATTACAGGGCCGACATG
AATACCCTAGATGTCTTTGGTAGCTGGCTGCTACAGAAGAACACT---------------
---
>gnl_Manes_v6.1_Manes.14G031200.1
ATGGCATTA---GACTGCATC---------AAAACCAATCTA------TCAATA------
CCTCAC------------------CACAATCCAAAAGAAGAACGCAAAGATGAACAGAAA
CCTCTAGTTTTCGATGCTAGAGTGCTTAGCCACCAATCCAGCATACCCCAACAGTTCATT
TGGCCAGACACTGAAAAGCCTAAGGTCAATGCACCAGAACTCCTTGTTCCCCTTATTGAC
TTGGGTGGCTTCCTCTCTGGTGACCCTGTCGCAGCAATGGAGGCTTCAAAGCTAGTTGGC
GAGGCATGCCAGAAGCACGGTTTCTTTCTGGTTGTCAATCACGGAGTCGACGAAAAGCTC
ATAGCAGATGCCCATCGCTACATGGACAGCTTCTTTGAATTGCCACTCTCTGAGAAGCAA
AAGGCGCAGAGGAAAATTGGCGAGCACTGGGGATATGCCAGTAGCTTCACTGGCAGGTTT
TGCTCTAAGCTTCCATGGAAAGAAACGCTTTCTTTTCGCTATTCTGCTGACAAAAACTCA
GTAAAACTCGTCCAAGACTATTTCCTTAATACAATGGGTGATAATTACGCAGAATTCGGG
AAGCTATACCAACGCTACTGCGAGTGTATGAGCACTCTGTCACTGGGAATCATGGAACTC
CTTGGAATAAGCTTAGGAGTAAGCAAAGCCCATTTCAGAGAATTTTTCGAAGATAACGAT
TCCATAATGAGGCTTAACTACTATCCTACGTGCCAAAAACCTGACCTGACGTTAGGAACT
GGGCCTCATTGCGATCCAACATCATTAACAATCCTTCATCAAGACCAAGTGGGCGGTCTT
CAGGTTTTCGTAGATGATGAGTGGCGCTCAATTAACCCAAATTCCAAAGCCTTTGTCGTC
AACATTGGCGACACATTCATGGCTCTTTCTAATGGGAAATACAAGAGCTGCTTGCATCGA
GCCGTAGTGAACAGTGTGGCACAAAGGAAATCTCTGGCCTTTTTTCTATGTCCAAAGAGT
GACAAGATGGTTACTCCACCAACTGAACTGGTGGAC---AGTTGCAACCCAAGAATATGT
CCTGATTTTACATGGGCCATGCTGCTTGAATTTACACAGAAGCATTACAGAGCCGACATG
AAAACCCTTGAAATGTTCAAAAAATGGCTTCAGCAGACAAAT------------------
---
>gnl_Medtr_Mt4.0v1_Medtr3g096500.1
ATG---------AAC---------------TCA---AGTACTTCAACTCATGTACTTTAC
CCTGCATTAAAAACAGAG---------------------GAACCCAAAACAGAAAACATG
GTTTCTATTTTTGATTCAAATTTGCTTCAAAATCAAGTGAACATGCCAAAAGAGTTCATT
TGGCCATCTATGGATTTAGTTAACACAGCCCAAGAGGAGCTAAAAGAACCTCTCATAGAC
TTAAGTGTCATGAAAAGTGGTGATGAAGAAGCTATTGCAAGTGCTGCTGAGCTTGTGAGG
AAAGCATGTTTGAAACATGGTTTCTTCCAAGTGATTAATCATGGTGTGGACCAAGAACTC
ATCAATGATGCATATTGTGAAGTTGACCCCATTTTCAACCTACCTATCAACAAGAAGCTA
AGTGCTAAGAGGGTGCATGGTGGTGTCTCTGGCTACTCAGGTGCTCATGCAGATAGATAT
TCTTCCAAGTTACCATGGAAAGAGACATTTTCTTTTGTATACAATCACCAAAATGATTCC
AATTCTCAGATTGTTAACTACTTCAAGTCTGTCTTAGGAGAAGACTTTCAACAGACAGGA
TGGGTGTATCAAAAGTACTGTGAAGCAATGAAAGAATTATCTTTAGTGATTATGGAGCTC
TTGGCCATTAGTTTGGGGATAGATCGTTTGCATTATCGAAGATTTTTTGAAGATGGTGAC
TCAATAATGAGATGTAACTATTATCCACCTTGTAAAAGTTCTAATCTCACACTTGGTACT
GGCCCTCACTCAGACCCAACATCACTAACCATTCTTCATCAAGATCAAGTTGGAGGTCTT
GAAGTTTTTGCAGATAATAAATGGGTGGCTGTTCGCCCTAGACCTGAAGCCCTAGTCATT
AACATAGGTGACACTTTCATGGCGTTATCAAATGGAAGATACAAGAGTTGCCTCCACAGG
GCATTAGTGAACAGATACAGAGAAAGAAGGTCACTGGTTTTCTTTGTGTGTCCAAGAGAA
GACAAAGTGGTGAGACCCCCAGAAAATTTGTTAAGC---AAAAATGAGGCAAGAAAGTAC
CCTGATTTTACATGGTCAAGTTTGTTTGAATTTACACAAAAACACTACAGAGCTGATGTT
GCTACGCTCCAAAGCTTCTTTCAGTGGCATTCCTCTTGCAACTTA---------------
---
>gnl_Medtr_Mt4.0v1_Medtr3g088745.1
ATG---------------------------------------------------------
------------------------------------------------------------
------------GATTCAAGTCAACTTCAAATTCAATCTCACGTGCCAAAAAATTTCATA
TGGCCAAAGGAGTATCTAGAGGATGCT---CATGAAGAGCTCCAAGCACCAGTGGTGGAT
CTTGAAGGGTTTCTCAAAGGGGACAATGAGGCCACACAACATGCTGCTATGCTCATAAAT
GAAGCTTGTTTGAACCATGGTTTTTTCCAAGTCATTAATCATGGTGTTGATCTACATCTC
ATTACTCAAGCTTATGTTCAAATGGACACTATTTTTAAACTCCCACTTCATAGGAAAGAG
AGTGTTTATAAGGCACCTGGTTCCATGTGGGGCTATTCTGGTGCTCATGCTCACCGTTTC
TCTTCTAAGTTGCCTTGGAAGGAAACTTTCTCTTTCCCCTACCTTGAA---AATGCAGTC
GAGCCTGTCGTCACTAACTACTTCAAATCTACCCTAGGGGATGATTTTGAACAAGCGGGA
GTGACATTTGAGAAGTACTGTAATGCAATGAAAGAGCTGGGAATGAATCTAACAGAGCTA
TTGGCAATAAGCTTAGAAGTGGATCGGTTACATTATAGGGAGTTGTTTGAAGAAGGTTGT
TCCATTATGAGGTGCAACAATTACCCATGTTGCAAGCAACCTAGTCTTGTCCTGGGTACA
GGCCCTCATTGTGATCCAACCTCAATAACACTACTTCATCAAGATCAAGTTGGAGGTCTT
CAAGTTTTTGTTGACAACAAGTGGCATACGGTTCAACCCCTTCCTAACGCAATAGTTGTG
AATATTGGAGATACCTTCATGGCATTATCAAATGGAAGGTACAAGAGTTGCCTACATAGG
GCAGTGGTTAACCAGCATAAGCAGAGAAGGTCGTTGGCTTTCTTTCTATGTCCCAAAGAA
GATAAGGTGGTGAGACCCCCTCATGATATTATTAGC---AGAGATGGGACCAAACAGTAT
CCAGATTTTACATGGTCAGATTTGCTTGAATTCACTCAAAATTATTACAGAGCAGATGAA
TCCACACTCTCAAATTTCACCAACTGGTTGCTATCTTCCAAATCACAAAACTTTACGTTA
ATC
>gnl_Medtr_Mt4.0v1_Medtr8g093930.1
------------------------------------------------------------
ATGGCATCAAATTTGAAA------------------------------AGTGAAAATGAT
TTCAAACTTATTGACTTCAAATCCCTGCACGAGGAAGCAAAGGTGCCACAAGAGTTTATC
TGGTCATCCGAGGATTTGGTTGAAACCAGCAAAGAAGAGTTGAATGTACCTGTCATTGAT
TTAGAAGCCATATTCAACGGTGATGATGCTGCTTTGGCTGCTGCTGCAAAGATTGTGAGG
GAGACATGCATGGAGCATGGGTTTTTCCAAGTCACCAATCATGGAGTTGACCAAAATTTG
ATAGATGCTACTTATCAAGAATTTGTGTCCCTTTTCAAACTTCCTTTGGATAGGAAGCTC
AATGCAATGAGAAATCCA---------TGGGGTTATTCAGGTGCTCATGCAGCAAGGTAC
TCTGCTAGTTTGCCATGGAAAGAGACATTTACTTTTCAATACAAACACTATGATCAATCA
GAGACACAAATTGTTGACTTCTTCACTGCTGCCTTAGGTGATGACCACCAACATGCTGGG
TGGGTGTTACAAAAGTATTGCGAGGCCATGAAGAAATTAACAGATGTTATTTTGGAGCTG
CTGGCCATTAGCTTGGATGTTGATCGATCATACTATAAAAAGTTTTTTGAAGATGCAGAA
ACTATGATGAGGTGCAACTCTTACCCACCTTGCAGTGGCATCCATGCAGCCCTTGGCACT
GGTCCTCATTGTGACCCAACCTCAGTCACCATTCTTTTTCAAGATCAAGTTGGAGGTCTA
GAAGCTTTTGTGGATAACAAATGGCTTGGTATTCGTCCTCAACCTAATAACTTTGTCATT
AACATTGGGGACACTTTCAAGGCATTGACTAATGGAGTATACAAGAGTTGTCTCCATAGG
GTATTGGCTAATAGGGAGAAGGATAGAAAGACTCTTGCTTTCTTTTTGTGTCCAAAAGGA
GACAAAATTGTGAGAGCACCTGAAAATATACTGGGA---AGACAAGAGCCAACGAAATAT
CCTGATTTCACTTGGAAACAATTTTTCGAGTTTACACAAAGGAAGCATAGGGCTGATCCC
AACACTCTTCCAGATTTCGTCTCGTGGATTAATTCCAACTCAAGCTTC------------
---
>gnl_Medtr_Mt4.0v1_Medtr8g033380.1
ATGCATATCCTT------------------------AACCCT------TCAATGCTATTT
GCACCC---------------------------------------CCAAATACCAAAGAA
AAACAATGTCATGATACATCTTTTCTACCATGTCAAACTAACATACCCTCAGAGTTCATA
TGGCCTGAGCATGAAAAACCATGTCTTACACCACCAAAACTTCAAGTTCCACCAATTGAC
TTAAAAGCCTTTCTCTCTGGTGATCCAAAAGCTATTTCAAATGCTTGTTCACAGGTGAAT
GATGCATGCAAGAAGCATGGTTTTTTCCTTGTTGTTAACCATGGAGTTGATAAAAAACTA
TTAGCTCAAGCTCATAAGCTTGTAGATGATTTCTTCTGCATGCAACTCTGTGAGAAACAA
AAAGCTCAAAGGAAGGTTGGAGAACATTGTGGTTATGCTAATAGTTTCATTGGAAGATTT
TCTTCCAAACTTCCTTGGAAGGAAACACTTTCTTTTCGTTACTCAGATGATAAG---TCA
TGCAGAACTGTGGAGGACTATTTTGTAAATGTCATGGGAGAAGATTTCAGGCAATTTGGG
AGTGTATACCAAGACTATTGTGAAGCTATGAGCAATCTCTCTCTTGGAATCATGGAACTT
CTTGGGATGAGTCTAGGAGTTGACAAAGAATATTTTAGACATTTTTTTGAAGCAAATGAC
TCAGTAATGAGATTGAACTACTATCCACCATGCAAAAATCCTGATTTAGCTTTAGGAACT
GGACCCCATTGTGACCCTACTTCCTTAACCATTCTCCACCAAGATCAAGTTGAGGGTCTT
CAAGTGCTTGTTGATGGAATATGGCACTCAATTGTTCCGAAAGAAGATGCCTTTGTGGTC
AACATTGGTGACACATTTATGGCGCTATCAAATGGGATATTCAAGAGTTGTTTACATAGA
GCAGTTGTAAATGACACAATAGTGAGAAAATCACTAGCATTTTTTCTATGTCCAAATGAA
GAAAAAATTGTCACTCCTCCAAAGGAACTAATTAAC---AAGGAGAATCCAATGATATAT
CCAAACTTTACATGGCCAAGTTTACTTGAATTTACTCAAAAACATTACAGGGCTGATGAA
AGAACCCTAGATGCTTTTTCAAGGTGGCTACAAGAGAAACAACTCAAC------------
---
>gnl_Medtr_Mt4.0v1_Medtr8g093980.1
ATG---------GAA---------------ATTAACACTCCTAGCCTTCCCTTTTTCCCT
CCACCTAAGGACCAA------------------------------CAAGGTGAAAACAAG
GTCCAATTTTTTGACTTCACCTTACTGCAAAAAGAAGGAAATGTACCAAAAGAGTTCATT
TGGCCTTCTGAGCATTGGGTGAAAAGCAGTGGAGAAAATATTGAGCTACCTCTTATTGAC
ATA---GGTGTCATCAAGAGTGATGAGGCTGCAATGGCTAATGCTGCTAGGATTGTGAGG
GAGGCATGCATAAAACATGGTGCCTTTGAAGTCACTAACATTGGTGTGGATTCAGATTTC
ATCAATGCTGTTCTTCAAGAAACCTACAACATTTTCAAGCTTCCTTTGAGCAAGAAAATT
ACTGCTATAGCCAAA---------GATTCTGGCTTTTCAGTTGCTCATGCAGAGAGGTAT
ACTACTGTTTTACCATGGAAAGAGACATTTACTTTCATGTACAAACACAACACCAAAAAT
GAGACACAAGTTGTTGATGTTGTCAATTCTCTCTTGGGTGAAGACTTTCAACAATCCGGG
TTGGTGTATCAAAAGTACTCTGATGCAATGAATGATTTAACTGAGGTGATTATGGAGCTA
TTGGCCATTAGTTTGGGTGTGGATCGCAAACATTATCAAAGATTTTTTGAAGATGCTGAG
TCAATGATGAGATGCAACTTTTATCCACCTTGCAGTGCTAACCTCACTGCTCTTGGCAAT
GGCCCTCATTGTGACCCAATCTCTATCACTATTCTCCTTCAAGATCAAGTTGGAGGTCTT
GAAGTTTTTGCTGACAACAAATGGCTTGCTGTGCCCCCAAAGCCTGATACCTTTGTCATC
AACATAGGTGACACCTTCATGGCACTGACCAATGGGTTGTACAAGAGTTGCCTACATAGG
GTTTTGGTAAGCAACGAGCTGGAGAGGAAGTCCTTGACTTTCTTCTTGAATCCAAGAGGA
GACAAAACAGTGAGTCCTCCAAATGAACTTTTGGAA---AATGAAGAAGCTAGAAAATAT
CCTGATTACAAATGGTCAGAACTATATGAGTATACACAAAAAACTCGTAGGGTTGATGCT
AGCACACTCGACAGTTTCATTGCTTGGCGTCACTCTTCTGAGACATCCAAATTT------
---
>gnl_Medtr_Mt4.0v1_Medtr1g102070.1
ATGGCAATA---GAATGCATA---------ACA---------------------AGCATG
CCTCAA------------------CAACTACTAAACCAAGAAACCAAAGAACAAGAAAAG
CCACTAGTTTTTGATGCATCAGTTCTCAAACACCAAGTTAATCTACCAACACAGTTCATT
TGGCCTGATGAAGAACAAGCTTGTTTAAACGTACCTGAACTTCATGTACCATTCATTGAT
TTGGGAGGTTTTCTCTCCGGTGATCCAGTTGCAGCAATGGAAGCATCAAAGGTTGTTGGT
GAAGCTTGTAAAAAACATGGTTTTTTTCTTGTTGTCAATCATGGAATTGATGAAAAGTTG
ATATCTGATGCTCATGCTTTCATGGATGATTTTTTTGAGCTTCCCCTTTCTCAGAAACAG
AGAGCTCAGAGAAAAACAGGGGAGCACTGTGGTTATGCTAGTAGTTTCACTGGCAGATTC
TCTTCCAAGCTTCCTTGGAAAGAGACACTTTCCTTTCAATTCTCAGCTGATGAAAAATCA
CCAAACCTTGTCAGAGACTATTTGTGCAACACAATGGGCAATGAGTTTGAGAAATTTGGG
GAGGTTTATCAAGACTACTGCAAAGCTATGAGCAATCTTTCTTTAGGTATAATGGAGATT
CTAGGAATGAGCCTTGGAGTTGGTAAAGCTCATTTTAGGGAATTTTTTGAAGAGAATAGT
TCAATAATGAGGCTCAATTACTATCCTACTTGTCAAAAACCTGAGCTCACTCTAGGCACT
GGACCTCATTGTGATCCAACATCTTTAACCATTCTTCACCAGGATCAAGTAGGTGGCTTG
CAAGTTTATGTTGACGATCAATGGCATTCCATTAGCCCACATTTCAATGCTTTTGTTGTC
AATATTGGTGATACTTTCATGGCACTTTCAAATGGGAGATACAAGAGCTGTTTGCATAGG
GCAGTGGTAAACAGCGAAAAGACAAGGAAATCTCTTGCTTTCTTTTTGTGTCCATTAAGT
GATAAAGTGGTAACTCCACCATGTGAATTGGTGGAC---AATTACAACCCAAGGATCTAC
CCTGATTTCACATGGTCTATGTTGCTTGAGTTTACTCAGAAGCACTACAGAGCTGATATC
AAAACACTTGAAGCATTTGCCAAGTGGGTTCAATGTAAAAGCACA---------------
---
>gnl_Medtr_Mt4.0v1_Medtr1g081840.1
ATG---------GAT---------------------------TCTGGTCTCTGCTTAGTG
TCTAGTCCAAAC---------------------------------CATCAAAACGTTCAA
AATAATTTCTACGACCCTTCTTGGTTACAAAAACAACGTAACGTTCCAATGAACTTCGTT
TGGCCAAAAGAGTATCTAGTGAATGCA---AATGAAGAGTTTCAAGCACCATTGATAGAC
CTTGATGGGTTCCTTAAAGGTAATGAAGAAACCACAAACAATGTTGCAATGCTCATATCC
AAAGCTTGTTCAACTCATGGATTTTTTCAAGTGATTAACCATGGTGTTGATTTGAGTCTC
ATTGGTGAAGCTTATGATCAAATGGATGCTTTTTTTAAGCAACCAATTGATAAGAAACTT
ATTGCTCGTAAGATAAAAGGTTCAATGTGGGGTTATTCTGGTGCACATGCTGATAGGTTC
TCCTCCAAATTGCCTTGGAAGGAAACACTTTCTTTCCCTTTTCATGATAATAATGTCTTT
GAGCCTTCTGTCACTAACTACTTTGACTCCACCTTGGGAGAAGACTTTCAACAAACTGGA
GTGGCATTCCAGAAGTACTGTGAAGCTATGAAGAAGTTAGGGATGAAACTGATGGAGATA
TTAGCTATAAGTCTGGGATTAGATAGGTTCCATTTTAAGTCCTTATTTGAAGATGGTTGT
TCCATAATGAGATGCAACTATTACCCATCATGCCAAGAACCAAGTGTTGCATTAGGGACA
GGACCACATTGTGACCCAACAACATTAACAATACTTCACCAAGATCAAGTTGGAGGGCTT
GATGTGTTTGCTGACCAGAAATGGCAGACGGTTAGACCTCGTTCAGATGCATTTGTTGTT
AACATTGGTGATACTTTCACGGCATTATCAAATGGTAGATACAAGAGTTGCTTGCATAGG
GCAGTGGTTAATAGGTACAAAGAGAGGAGGTCCTTAGCATTCTTTCTGTGCCCAAAAGAA
GACAAAATGGTGAGACCCTCACAAGATATTGTGAGT---AGAGATGGGACAAAACAATAT
CCTGATTTCACATGGTCACAATTGCTTCAATTCACACAAAATCACTACAGAGCTGACGAA
GCTACACTGCAAAATTTCACCAAGTGGTTACTATCTTCCAAAATTACAAACACTTTACCT
---
>gnl_Medtr_Mt4.0v1_Medtr6g464620.1
ATGGCTATA---GAGTGCATA---------ACAAGTACAAAA------GCTATGACTCAA
TCACCA------------------AAACAAAACCATGGTAAAAATGAAGATGAAGAATCA
TCATTAGTTTTTGATGCTTCATTTCTAAGACACACCATTAACCTTCCAAAACAATTCATT
TGGCCAGATGAAGAAAAACCATGCATGAATGTACCTGAACTTGATGTTCCACTCATTGAT
TTAAAAAATTTCCTTTCTGGTGACCCTTTTGCTGCAATGGAAGCTTCAAAAATCATTGGT
GAAGCATGTGAAAAACATGGTTTTTTTCTTGTTGTTAATCATGGTATTGATGCTAAATTA
ATAGAACATGCTCATAGTTACATGGATGGTTTCTTTGAGAATCCCCTGTCTCAAAAACAG
AGAGCACAGAGGAAAATAGGAGAACATTGTGGTTATGCTAGTAGTTTCACTGGAAGATTC
TCCTCAAAACTTCCATGGAAAGAAACACTTTCTTTTCAATTTTCAGATGAGAAAAACTCA
CCAAATATTGTTAAAGACTACCTTTGCAACACATTAGGGGAAGATTTTGAGGAATTTGGG
GAGGTTTACCAAAAGTATTGTGAAGCAATGAGTACACTTTCTTTGGGGATAATGGAGCTT
CTTGGAATGAGTCTTGGAGTTGGAAAAGATTGTTTTAGAGATTTTTTTGAAGAGAATAAA
TCAATAATGAGACTTAATTATTACCCACCATGTCAAAAACCTGATCTCACTTTAGGAACT
GGACCTCATTGTGATCCAACATCTTTAACCATTCTACACCAAGACCAAGTTGGTGGCTTG
CAAGTTTTTGTTGACAATGAGTGGCATTCCATTAGGCCAAATTTCAATGCTTTTGTTGTC
AATATTGGTGACACTTTCATGGCTCTTTCAAATGGGAGATACAAGAGTTGTTTACATAGG
GCAGTGGTGAACAACAAGACAACAAGAAAATCTCTAGCTTTCTTTTTGTGTCCAAAAGGT
GATAAGGTGGTTTGTCCACCAAGTGAATTGGTGAGT---GATTTGACACCAAGAATCTAT
CCTGATTTTACATGGCCTATGCTTCTTGAGTTCACTCAAAAATATTATAGAGCTGATATG
AGAACACTTGAGGCTTTTACAAAATGGATCCAACAAAAAAGTAGC---------------
---
>gnl_Mimgu_v2.0_Migut.N01412.1
ATGGTATTATTGGAATATGTTGTTGGT---CGGCAAAACCCCGGAGGAGAAGGGGAATTA
GCCTCTGTAACGGAG------GGTGTCAGCAACAAGGATAGCGGTCACAATTCATATGGC
CCGATCACGAGAAACCGAGCCCGGACCCGCCACCTCAGCTCGACGGTCCGCCAA------
---------------------TCAACCTCGGCGGGGTCTCTC------------------
---------------------CGGGCCCGAGGCGGTTCCGAAGCGGCACGATTAGTTGAC
CGGGCGTGCCGAGGGCACGGTTTCTTCCTCGTGGTCAACCATGGCATTGACATGAAGCTA
ATCGAGGAAGTTCACAAAGGCGTCGATCTCTTCTTCAAATTGCCGCTCGATGCAAAGGAG
AAAGCTTTGAGGAAAAAGGGTGACCATTGTGGATATGCTAGTAGCTTCACTAATCGATTC
TCATCCAATCTCCCGTGGAAGGAGACGCTCTCGTTCCGTTACAGCGCAGAGCGCCACCTC
AGCAATGTCGTCGAGAGCTACTTTCTTGATGTGATGGGCGAGGATTTTGATGCATTCGGG
AGTGTGTGCCAAAGGTATTGTGAAGCTATGAATAGTTTATCACTAAAAGTGATGGAGATT
CTTGGGATGAGCCTCGGTGTTGGAGAAAATTATTTCCGAGACTTTTTCGAAGGGAATGAT
TCGATAATGCGATTAAACTACTACCCTCCTTGTCAAAAACCCGACCTAGTTCTCGGAACG
GGCCCGCATTGTGACCCTACTTCGCTAACCATCCTTCATCAAGACAGTGTCGGTGGCCTT
GAAGTATTCGTCGACGAAAAATGGCACTCTATTGCCCCCAATCCACACGCTTTCTTGGTC
AACATCGGCGACACTTTCATGGCTTTGACAAATGGGATTTACAAGGGGTGCTTGCATAGA
GCGGTGGTAAACAGTACAAGTCCGAGGAAATCTCTTGCATTCTTTCTTTGTCCGAAAACG
GACAAAATCGTGCGCCCGCCAAAAGAATTGGTGAGC---GAAGAAAATCCGAGAATGTAT
CCCGATTTTACGTGGCCGGCTTTGCTCGAGTTCACGCAGAAGCATTACCGGTCCGACATG
AAGACTCTCGAAGCTTTCGTCAGCTGGCTTCGACAGAACGCT------------------
---
>gnl_Mimgu_v2.0_Migut.F01163.1
ATGACTATA---GACAATATC---------ACGAGCTCGCCC------TCCGTG------
------------------------CCGCAACCCACCAAACACGAAAACGACCAAAAACGA
TCTCCGATTTTCGATGCGAAGCTGTTGCAACACCAATTGGACATACCGTCGCAATTCGTG
TGGCCGCACCACGAACGGCCGCGTGCGAACCCTCCGGAGCTCCAAGTGCCGCTCATCGAC
CTTGGTGGGTTCCTCTCCGGGGACCCCACCGCCTCCGCACGAGCATCTATGCTCGTGGGC
CAGGCGTGCAGGAAGCACGGTTTCTTTCTAGTGGTCAACCACGGCGTTAGCCCCGATCTC
ATATCGGACGGCCATCGTTGCATGGACCACTTCTTCGATCAACCGCTCCACGAGAAGCAA
AAGGCTTTGAGAAAAGCCGGCGAACACTGCGGCTACGCTAGTAGCTTCACCGGAAGGTTC
TCTTCGAAACTTCCGTGGAAGGAGACTCTCTCTTTCCAATACTCGGCACACGAGGCCTCG
TCCCACATTGTGGAAGACTATTTCCACAAGACGTTGGGTGACGATTTCGACCACTTAGGG
AAAGTATACCAACAATATTGCGGCGCGATGAACAAACTCTCTCTAGGAATTATGGAACTA
CTCGGGATGAGCTTAGGAGTGAGGCAAGACCATTTCAAGCAATTTTTCGAAGAAAATGAG
TCCATAATGAGGCTCAACTATTACCCACCATGCCGAAAACCGGACCAAACCCTAGGCACG
GGCCCACATTGCGATCCCACGTCACTCACTATCCTCCACCAAGATAAAATCAATGGACTC
CAAGTCTTTGTGGACGATGAATGGCGATCCATTACCCCGAACTCGGATGCTTTCGTAGTC
AACATAGGCGACACTTTCATGGCGCTTTCGAATGGGAGGTACAAGAGCTGTTTGCACAGG
GCGGTGGTGAATAGCGAGAGCAGTAGGAAATCGCTTGCGTTCTTTTTGTGTCCGAAGAAG
GACAAAGTTGTGCGGCCGCCGCACGAATTGGTGGAT---TCCGATAATCCAAGATTGTAT
CCCGATTTCAGGTGGCCGTCGTTTCTCGAATTTACGCAGAAGCATTATAGGGCCGATATG
AACACTCTGCAGGCTTTCGCGAATTACTATATGGATATCCAGCATAAACAACAAGATGGA
AAC
>gnl_Mimgu_v2.0_Migut.F00399.1
ATGACCGTAATTAATTCCATAATT------ACGAGCCAAACC------------------
------------------------ACCGCCGCCGCCGCCACCCCACAGTCACCGAAAAAA
TCGGTAGTCTTCGACGCGAATTTGCTGCAGCACGAATCCAACATACCGCCGCAGTTCATA
TGGCCCGATCACGAGAAACCCAGCCCAAACCCTAAAGAGCTGCACGTGCCGCTCATAGAC
CTCGGCGGGTTTCTCTCCGGCGACCCCGCCGCCTCCCTCCGCGCGTCGGACCTCGTCGGA
AAAGCCTGCAGAAAGCACGGCTTCTTCCTGGTGGTCAACCACGGCGTCGACGCCGGCCTC
ATCTCCGACGCCCACCGCTACATGGACCATTTCTTCGAGCAGCCCCTCCACCAGAAGCAA
AAAGCTCAGCGGAAACTCGGCGAGCACTGCGGCTACGCCAGCAGCTTCACCGGAAGATTC
TCCTCCAAGCTCCCGTGGAAGGAAACCCTCTCCTTCGAGTACTCGCCGGAAAATAGCTCG
TCTCGCATTGTCGAAGACTACTTCAACAGAACCCTAGGAGAAGATTTCTCACACTTAGGG
AAAGTGTACGAAGAATATTCGAGTTCGATGAGCAAACTGTCACTAGGCATCATGGAACTA
TTGGCGATGAGCCTGGGTGTGAACAGAAACCATTTCAAAGATTTCTTCGAAGGAAACGAA
TCGATAATGAGATTGAATTATTACCCACCATGTAAAAAACCGGATCAAGCACTAGGAACC
GGACCACACTGTGACCCGACATCACTAACAATCCTCCACCAAGACACCGTTGGTGGACTC
CAAGTGTTCGTCGACAACGAATGGCGCTCCATCACTCCCAACGTCAATGCTTTTGTTGTC
AACATTGGAGACACATTCATGGCGCTTTCGAATGGGAGGTACAAAAGCTGTTTGCACAGG
GCGGTGGTGAACAGGACGAGTACTAGGAAATCGCTAGCGTTTTTTCTGTGTCCGAAGAAG
GATAAGGTGGTGAGCCCACCGCAAGAACTCGTGGAC---TCGAATAACCCTAGAATATAT
CCCGATTTCAGTTGGCCCAATTTGCTCGAGTTTACGCAGAAACACTACAGAGCTGATATG
AACACTCTCAACACTTTCTCCGAATGGATCATCAAACAACAACAACAACAGAAAACATCT
GAA
>gnl_Mimgu_v2.0_Migut.L00253.1
ATG---------GAC---------------TCA---AGTACCTCAACTCTCCTTCTTTGT
CCCCCACTTGAACTCCTCAGAGATAATAATAGTAATAGTAATAATAATAATAACAATGGC
GTTCTACTCTTCGACACGAACCTCCTCGAAAAACAACAAAATCTCCCCACGCAATTCCTT
TGGCCTAACGAGGACTTAGCCTACGCAGCTCAAGACGAGCTCACCGATCCACCGGTCGAC
TTGAACGGCTTCTTAAGCGGCGATCAAGAATCGACCGATCGAGCCGCCGCCCAAATTAGG
GCGGCGTGCTTGAACCACGGTTTCTTCCAAGTCATCAACCACGGTGTCGACGGAACTCTA
GTTAGCGCGGTGCATGACGAGATGGACGCATTTTTCAACCTCCCCTTGAGCAAGAAACTT
AGTGTGAAGAGAAAACCAGGCTGTCTTTACGGCTATTCGGGCGCCCACGCCGATCGGTTT
TCTTCCAAGCTCCCGTGGAAGGAGACGCTCTCCTTCACTTACGAGCACGCAAACGAACCG
CAGCTTGATGTCGTTAACTACATCAAATCTTCCCTAGGGCAAGAATTTGAAGGATCAGGG
TATGTTTATCAGAAATATTGTGAAGCAATGAATAATTTGTCACAAGTAATATTGGAACTC
TTGGCGATAAGCCTAGGCGTCGAACGGTTTTACTACTCCAAGTTTTTCGAAGACGGTAGA
TCTGTAATGAGGGGGAATAACTACCCACCTTGTAGAAACGCGGGCCTCACCTTTGGCACC
GGACCTCACTCCGACCCTAACTCGTTGACAATACTCCATCAAGATCAAGTTGGAGGGCTC
GAAATCTTTTCGGACAACAAATGGCGAGCAATTAAACCTCGTCGCGACGCATTTGTTGTC
AACATTGGAGACACATTCATGGCATTATCGAATGGAAGGTATAAGAGTTGCTTGCATAGG
GCAGTGGTGAACAAAGAGAGAGTCAGGAGATCAATTGTGTTTTTTGTGAACCCGAAAGAC
GACAAAATAGTGAGGCCCCCACCACCACAAAAAAGAAAGGAGGAAGAAGAAAGGGTGTAT
CCAGATTTCACATGGTTGGATTTGCAAGAATTCACACAAAACCATTACAGGGCAGACACC
ACTACCCTCCAAAACTTTGTCCACTGGCTTTCCTCCAACAAACAAACACAACCT------
---
>gnl_Mimgu_v2.0_Migut.L00664.1
------------------------------------------------------------
------------------------------------------------------------
------------------------------------------------------------
------------------------------------------------------------
------------------------------------------------------------
------------------------------------------------------------
------------------------------------------------------------
------------------------------------------------------------
------------------------------------------------------------
------------------------------------------------------------
---------------------------ATGAATAATTTGTCACAAGTAATATTGGAACTC
TTGGCGATAAGCCTAGGCGTCGATCGGTTGTACTATTGCAAGTTTTTCGAAGACGGTAGA
TCTGTAATGAGGGGGAATAACTATCCACCTTGTAGAAACGCGGGCCTCACCTTTGGCACC
GGACCTCACTCCGACCCTAACTCGTTGACAATACTCCATCAAGATCAAGTCGGAGGGCTC
GAAATCTTTTCGGACAACAAATGGCGAGCAATTAAACCTCGTCGCGACGCATTTGTTGTC
AACATTGGAGACACATTCATGGCATTATCAAATGGAAGGTATAAGAGTTGCTTGCACAGA
GCAGTAGTGAACAAAGAGAGAGTGAGGAGATCAATTGTGTTTTTTGTGAACCCGAAAGAC
GACAAAATAGTCAGGCCCCCACCACCACAAAAAAGAAAGGAAGAAGAAGAAAGGGTGTAT
CCAGATTTCACATGGTTGGATTTGCAAGAATTCACACAAAACCATTACAGGGCAGACACC
ACTACCCTCCAAAACTTTGTCCACTGGCTTTCCTCCAACAAACAAACACAACCT------
---
>gnl_Mimgu_v2.0_Migut.C01290.1
ATG---------GAT---------------TCA---------------------------
---------------------------------------------------------AAT
GCTTTACTCCACGAGCTTTCTCTTCCCAAATTGCCCTCAATGATTCCACAGAAATTCATT
TGGCCCAAAGAAAAAGACATTGCTAAC---CAAGAAGAACTCAACGAACCCGTTGTTGAT
CTCGAGGGTTTCTATAATGGTGATACTGAGTCGACTCGGGTGACAGCCGAGCTGGTCAGA
TCAGCTTGTTTGAGCCATGGTTTGTTCCAAGTGATCAATCATGGAGTCGATATGGAGCTC
ATAAACACGGTTAACGATGACGTTAGAGATTTCTTTAATCTCCCCATTGACGAAAAAATG
AGGGTTCAAAGAGAGCCGGATAGCTTTTGGGGGTATTCGTTTGCCCATGCAGATCGTTTT
TCGTTGAATTTACCGTGGAAGGAAACTATTTCTTGTTTCTTCCACGGA---GATGGCGAC
GATTCCGAGGAAACTGCGTTTTTCAAATCAGCTTTTCGTCAAGAATTTGAAAACAAGGGA
TTGATATTCGAAAAGTATTGCGAGGCAATGAAGAAGTTATCTCTAACCATAATGGAAATC
CTCGGAATAAGTTTGGGTGTAAATCGATCCTACTTCAAGGAGTTTTTCGAAGATGGTAGT
TCCATTATGAGATGCAACTTCTACCCACCATGCCAAGAACCCGATCTAGCCCTCGGCACC
GGACCCCACTGCGATCCAACGGCTCTAACCATCCTCCATCAAGATCAAGTTGGCGGTCTC
CAAGTTTTCTCCAAGAACAAATGGAAATCCGTCAAACCTAGACCCAACGCATTAGTCATC
AATCTCGGTGACACTTTCGCTGCGTTGTCGAATGGAGTGTACAAGAGTTGCGAGCACAGA
GCAGTGGTGAATGAGAAAATGGCGAGGGTATCTTTGGTATTTTTCATGTGCCCTAAAGAA
GACAAAGTGATTGTACCACCAAAAGAGCTAGTG------AAGAAGAGGCAAAGGTTGTAC
CCTGATTTCAAATGGTCGGAATATCTTGGATTCACACAGAAACATTATAGGGTTGATATT
GCTACCCTACCAAATTTCATTACGTGGCTCGTTTCCCACCACACAACC------------
---
>gnl_Mimgu_v2.0_Migut.H00683.1
ATG---------GAC---------------------------TCAACTCTCGTTCTTTGT
CCGCCATTCAAAATCAAA------------------------ACCCAAAATGAAATTAAT
AATCTTGTCTTCGACACATCCCACATCGAAAAACAGCCAAATCTGCCGACGCAGTTCCTA
TGGCCGCACGAGGATTTAGCCTCCGCCGCCGAAGAAGAACTCAAACAGCCGCCGGTGGAC
CTGACCGGATTCTTCGCCGGCGATCGGGAAGCAACCCTTTCGGCGGCGGCACAGATTAGA
GCCGCCTGTCTGGATCATGGATTCTTCCAGGTCGTCAACCACGGCGTGGACCCCAGTCTA
GTTAGGGCGGCGCACGAGCAGATGGATGCCTTCTTCAAGCTGCCGGTGGACAAAAAGCTG
GCCGTGAGAAGAAAACCCGGCGGCGTTTGCGGGTATTCCGGCGCCCACGCCGACAGGTTT
TCGTCGAAACTGCCGTGGAAGGAGACTTTCTCCTTTACTTATCAGCAT---AATTCAAAT
GGCGCCGATGTTGTCAACTATATCGAGTCTAGTCTCGGCCAAGATTTTCATCAAGCAGGG
------------------------------------------------------------
------------------------------------------------------------
------------------------------------------------------------
------------------------------------------------------------
------------------------------------------------------------
------------------------------------------------------------
------------------------------------------------------------
------------------------------------------------------------
------------------------------------------------------------
------------------------------------------------------------
---
>gnl_Musac_v1_GSMUA_AchrUn_randomT21840_001
ATGGTCCTGAACGAT---------------ACGGCGACGCCA------------------
---------------------------------------------GGGCCACCCGGGACG
CCGTTGGTTTTCGACGCTGCTTTCCATAGCCAGCAGGCCGACATCCCCAAGCAGTTCGTC
TGGCCCGAAGATGAGACGCCGACTCCCGACGCCGAAGAACTCGTCGTCCCCATGATCGAC
CTCGGCGGGGTCATGTTCGGCGACCCCGCCGCTGCTGCCATGATCACCAGGTCCATTGCG
GACGCGTGCCAGCAGCACGGGTTCTTC---------------------------------
------------------------------------------------------CAGCAA
AGGGCGCAGAGGCGGACGGGCGAGAGCTTCGGCTACGCCAGCAGCTTCACCGGGAGGTTC
ACCGACAGGCTGCCATGGAAGGAGACCTTCACGTTCCGCTTCTCGCCTTCGCCGCTTGCC
GGCGACATCGTACAGGACTACGTCGTCCGCACCCTCGGGGAAGACTTCCGTCACTTCGGG
GAGGTGTACCAGCGTTACTGCGATGCGATGAGCAACCTGTCGCTGCAGATAATGGAGGTG
ATTGGGCTGAGCCTGGGGATGGGGCGGGCGCACTTCCGTGACTTCTTCGGGGACAACGAC
TCGATAATGCGGCTGAACTACTACCCGAGGTGCCAGAAGCCGGAACTCACGCTCGGCACC
GGCCCCCATTACGACCCCACCTCGCTGACCATCCTCCTCCAGGACGACGTCCAAGGCATG
CAGGTCTTCGCCGACGGCAAATGGCGGACCATCAGCCCCAAGCCCAATGCTTTCGTCGTC
AACATCGGCGACACCTTCATGGCGTTGTCGAACGGGAGGTACAAGAGTTGTCTGCACAGG
GCAGTGGTGAACAGCAAGGTGGCGCGGAAGTCGCTGGCCTTCTTCATGTGCCCGGCCACC
GACAAGGTG---------------------------------------------------
---------------------------------------AAGCATCATCGACCTGACATG
AACACACTCGACGCCTTCACGAGTTGGATTGCCGCT------------------------
---
>gnl_Musac_v1_GSMUA_Achr4T16380_001
ATG---------GAC---------------TGC---AATCCCACCTCCATCCTCCTGCGC
ACTCCCTTGGACCTCAAC------------------AAGGAGCGAGACGCTGGCGCCGGC
GGCGTCGTCTTCAACTCTTCGGTCCTCGGGAACCAAGCCAGCATACCCAAGGCATTCATC
TGGCCGCAGTGCCACAGACCCGCCACC---ATCGACGATCTCGACGCCCCGGTGGTGGAC
CTCGGCGGCTTTCTCCGCGGCGACGAAGCGTCGACGGCGCGCGCGGTGGAGTACGTCAGG
GCCGCCTGCTCCACCCACGGCTTCTTCCAGGTCGCCAACCATGGCGTCGACGCGTCGCTG
GCCCGAGAGGCGATGGACTGCGTTGACGGGTTCTTTAAGCTCCCTCTCTGTCACAAGCTA
CGCGCCCGGCGGAAGCCCGGTAGCGTGTGGGGCTACACCGGGGCGCACGCCGACCGCTTC
TCCTCCGAGCTGCCATGGAAGGAGACCCTCTCCTTTGGCTACCACGAGGCCGGCGGCGGC
GACCGCGTCGTCGTCGACTACTTCGCTTCCATCTTAGGCCCTGATTTCGATAGGACGGGG
CTGGTTCTTCAGAGGTACTGCGAGGCGATGAAGAAGCTATCGCTGGTGATCATGGAGCTC
CTGGCAATAAGCTTAGGAGTGGAAAGAAGCCACTACAGAGACTTCTTCGAGGACAGTTGC
TCAATAATGAGATGCAACTACTATCCTCCATGTCAGGAGCCGGAGCTGACGCTCGGCACC
GGCCCGCACTGCGACCCCACCTCGCTGACCATCCTTCAACAGGACCAGGTGGAGGGCCTC
GAGGTCTTCTCCGCCAACAAGTGGCGGTCGGTCCGGCCGATTCGCGACGCTTTGGTGATC
AACATTGGTGACACCTTCATGGCGTTGTCCAATGGAAGGTACAAAAGCTGCCTGCACCGG
GCTGTGGTGAACAGGCATCGGGAACGGAAGTCGCTGGCTTTCTTCGTGTGCCCCAGGGAG
GACCGCACCATCCGGCCACCGCCGGGGGACCTC---------GGCGGCTCGCGGCTGTAC
CCGGACTTCACGTGGGCGGAGTTCATGCAGTTCACGCAGCGCCACTACCGGTCTGACACG
AGGACACTCCACAGCTTCACCAATTGGCTCTCCTCCTCTAACTCCCTCCGCCAGTCCACC
---
>gnl_Musac_v1_GSMUA_Achr2T01010_001
ATGAGCATA------------------------GCAAAGCCC------------------
---------------------------------------------GAAACCAAGGCGACA
CCGCCGGTCTTCAATGCCGCCGTCCTCAGTCGCGAGGACTACATCCCCGAACAATTCGTC
TGGCCCGAGCACGAGAAGCCGACTCCCGACGCCGAAGAGCTCTCTGTCCCCCTGATCGAC
CTCGGCGGGTTGCGGTCCGGTGACCCCGCTGCCGCGGCCGCCGTCACTAGGTCCGTCGCC
GGCGCGTGTGAGCGGCACGGGTTCTTC---------------------------------
------------------------------------------------------CACCAG
CTCGCGCGGCGGAAGCCCGGGGAGAGCTGCGGCTACGCCAGCAGCTTCACGGGGAGGTTT
GCGAGCAAGCTGCCGTGGAAGGAAACCCTCTCGTTCCGCTTCTCCCCCTCGCCGCTCGCC
GGAGGCGTCGTGCGGGACTACATCGTCGACGCCCTCGGCGAAGACTTCCGCCACTTGGGG
GAGGTGTACCAGCGATACTGCGAGGCGATGAGCCGGTTGTCACTGGAGATAATGGAGGTG
CTCGGATTGAGCTTGGGAGTGGGGGAGGCACACTTCCGGGACTTCTTCGAGGGCAACGAC
TCGATAATGCGGCTGAACTACTACCCGCCGTGCCGGCAGCCGGAACTCACGCTGGGCACC
GGCCCCCATTGCGACCCCACCTCGCTCACCATCCTCCACCAGGACGACGTCCGAGGCCTG
CAGGTCCTCGCCGACGGCAGGTGGCGCACCATCAGCCCCAAGCCCGACGCCTTCGTCGTC
AACATCGGTGACACTTTCATGGCGCTGTCGAACGGGAGGTACAAGAGTTGCCTACACAGA
GCAGTGGTGAACAGAGAGGTGCCGCGAAAGTCGCTGGCCTTCTTCTTGTGCCCGGCCACC
GACAGGGTG---------------------------------------------------
---------------------------------------AAGCATTATAGAGCCGACATG
AAGACCCTCGACGCCTTCACGAGCTGGATTCGCCGGGCCGAAGCGACCGCG---------
---
>gnl_Musac_v1_GSMUA_Achr8T19120_001
ATG------------------------------GCGAAGCCG------------------
---------------------------------------------GGGCCACCCGGGACG
CCGTTGATCTTCGACGCCGCCTTCCATAGCCGGCAGGCCAGCATCCCCGAGCAGTTCGTC
TGGCCCGAAGGCGAGGCGCCGACTCCGGACGCCGAAGAACTCGTCGTCCCCCTGATCGAC
CTCAGCGGGATCATGTCCGGAGACCCCGCCGCGGCTGCGGCGATTACCGGGTCCGTTGCG
GACGCGTGCCAACGGCACGGGTTCTTC---------------------------------
------------------------------------------------------CAGCAG
AGGGCGCAGAGGCGGACGGGCGAGAGCTGCGGCTACGCCAGCAGCTTCGCCGGGAGGTTC
GCGAACAAGCTGCCATGGAAGGAGACCCTCTCGTTCCGCTTCTCGCCCTCGCCGCTCGCC
GGTGACATCGTGGAGGACTACATCGTCCGCACCCTCGGGGAAGACTTCCGTTATTCCGGG
GAGGTGTACCAGCGGTACTGCGAGGCGATGAGCAACCTGTCGCTACAGATAATGGAGGTG
CTCGGGCTGAGCCTGGGGGTTGGGCGGGCGCACTTCCGTGAGTTCTTCGAGGGCAACGAC
TCGATAATGCGGCTGAACTACTACCCGCCGTGCCAGAGGCCGGAGCTCACGCTCGGCACC
GGCCCCCATTGCGACCCCACCTCGCTGACCATCCTCCACCAGGACGATGTCCAAGGCCTG
CAGGTCTTCGCCGACGGCAAGTGGCGGACCATCTGCCCCAAGCCCGATGCTTTCGTCGTC
AACATCGGCGACACCTTCATGGCCCTGTCGAACGGGAGGTACAAGAGTTGTCTGCACAGG
GCGGTGGTGAATAGCAAGGTGCCGCGGAAGTCACTGGCCTTCTTCCTGTGCCCGGCCACC
GACAAGGTG---------------------------------------------------
---------------------------------------AAGCATTACCGAGCTGACATG
AAGACGCTCGACGCGTTCACGAGTTGGATTCTGCGGGCCGCGGCG---------------
---
>gnl_Musac_v1_GSMUA_Achr8T32560_001
ATG---------GAC---------------TGC---AACCCCACCTCCGTTGTCCTGCGC
CCTTCCTTGGCCCTCGAT------------------AAAGAGAGAGAAGCCGGCTCCGGC
GGCGTCGTCTTCAGCTCTGCGCTCCTCCCGAACCAAGCCACCATCCCCAAGGCCTTCATC
TGGCCTCAGTGCGACAGGCCGACCGCC---ATCGAGGAGCTGGACTCCCCTGTCGTAGAC
CTCGATGGCTTTCTTCGTGGCGACGAAGCGTCCACGGCGCGGGCGGTCGACTGCGTCAGG
GCCGCCTGCTCCACCCACGGCTTCTTCCAA------------------------------
---------------------------------------------------------TTA
CGCGCCCGGAGGAAGCCCGGAAACATGTGGGGCTACGTCGGCGCTCACGCCGACCGCTTC
TCCTCGGAGCTGCCCTGGAAGGAGACCCTCTCCTTCGGCTATCATGAG---GCCGGCGAC
GACCGCGTCGTTATCGACTACTTCACGTCCACCTTGGGCAATGATTTCCAGAGGATGGGG
TTGGTCTTCCAGAGATACTGCGAGGCCATGAAGAAGCTATCTCTGGTGATCATGGAGCTC
CTGGCGATGAGCCTGGGAGTGGACAGAACCCACTACAGAGACTTCTTCGAGGACAGTCGG
TCGATAATGAGATGCAACTACTACCCTCCATGTCCGGAGCCGGAGCTGACGCTCGGCACC
GGCCCACACTGCGATCCCACCTCGCTCACCATTCTTCGACAGGACCAAGTGGACGGGCTC
GAGGTGTTCGACGGCAACAGATGGCGGTCCGTCCGGCCTATTCGCGACGCCCTTGTGATC
AACATCGGTGATACGTTCATGGCACTGTCCAACGGGAGGTACAAAAGCTGCCTGCACCGG
GCCGTGGTGAACAGGCGCCGGCAACGAAAGTCGCTGGCCTTCTTCCTCTGCCCCAGGGAG
GACCGCGTG---------------------------------------------------
---------------------------------------CGCCACTACCGGGCCGACATG
AAGACGCTCCACAGCTTCACCGACTGGCTTCTCTCCTCCTCTTCCCCATCCCCTCTCCGG
TCC
>gnl_Musac_v1_GSMUA_Achr11T11840_001
ATG---------GAC---------------TCC---TCTCCTGCTACTTTGGACCTCGAC
AAG---------------------------------GGCAAAAGCGACTGCGGTAACAGT
GTCGTCGTCTTCGACCCCTCTGTCCTACAGAAACAATCCAACATACCCGAAGCATTCATC
TGGCCTCGCTGCGAGAGGCCGCACCAA---CCGGAAGAGCTCGAGGTGCCGGTGGTGGAC
CTTAAGGGATTCCTCGAGGGCGACGCGGCCTCGACCAGCCGCACGGCCGCGGCCATCCGC
GGCGCCTGCGCCAGCCACGGGTTCTTCCAGGTGATGAACCACAAGGTCGACGCGGCGGCG
TTGCACGACGCCCTCCGCGTCGCCGATGAGTTCTTCGAGCTCCCCCTGAGCACCAAACTG
AGGGCCCGGCGGCGGCCCGGGTGCACGTGGGGCTACGTCGGAGCCCACGCGGATCGCTTC
GCCTCCATGCTGCCGTGGAAGGAGACGCTATCGTTCGCCTACGACTAC---AGCGGGAAC
AGGGATGGCGTGGTGGACTACATCACGTCCAAGCTTGGGGAAGAATTCCAACCGATGGGG
AGGGTGCACCGAAGGTACTGCGCGGCCATGAAGGATCTGTCGCTGTCGATAATGGAGCTG
CTGGGGATCAGCCTGAGGATGGGAAGGGACTACTACAGGAACTTCTTCGAGGACGGGAGC
TCCATCATGAGGTGCAACAACTACCCGCCGTGCCAGGAGCCGGAGCTGACGCTGGGGACG
GGCCCGCACAGCGATCCCACCGCCCTCACCATTCTGCATCAGGACCAAGTGGCCGGGCTG
CAGGTGTTCGCGGAAGGGAAATGGCGGTCCGTGAGCCCCATCGCCGGTGCCCTGGTCATT
AACATAGGCGACACCTTCATGGCTTTGACAAACGGGAGGTACAAGAGCTGCCTCCACCGG
GCGGTGGTGAACAGGGACAGAAGGCGGCGGTCGTTGGCCTTCTTCGTGTGTCCGCAGGCT
GACAAGGTG---------------------------------------------------
---------------------------------------AGCCACTACAGGACCGACGCC
TCGACACTGCAAAACTTCACCCAGCGGTTTCTCACCTACTCAATTCATCTCTCTCTCTCC
TCC
>gnl_Musac_v1_GSMUA_Achr11T18740_001
ATG---------GAT---------------TTA---AGTCCTACCTCTGTTCTCTTGTGC
CCTCCATTAGATATCAGC---------------------------CATGGGAATGCAGGT
GGTGTAATCTTCGACTCCTCGAGTCTTCGACAACAGACCACAATCCCCAAAGCCTTCATA
TGGCCGAGCACCGATAGGCCGGCCGCC---ACCGAAGAGCTCGACGCCCCGGTGGTGGAC
CTCGGTGGATTTTTCCACGGCGACGAGGAATCCACCATGCGAGCAGCCAAGCTCGTCGCG
AACGCATGCGAACGCCACGGTTTCTTCCAA------------------------------
---------------------------------------------------------CTC
CGCGCCCGGCGGAAGCCCGGCGGCGTGTGGGGCTACTCCGGCGCCCACGCAGATCGCTTC
TCCTCCAAGCTGCCATGGAAGGAGACCCTCTCCTTCGGCTACCGCGAGGCCGCCGGCTCC
GAGCGCATCGTCATCGACTACTTCGTCTCCGTGCTGGGCGAAGAGTTCGAGAGGATGGGG
TTGGCGTATCAGATGTACTGCGAGGCGATGACAGGCTTGTCGCTGGCGATCATGGAGCTC
CTGGCGATCAGCTTGGGTGCGGATCGAATGACCTACCGGGAGTTCTTCGACGACAACAGA
TCCATAATGCGATGCAACTACTACCCGCCGTGCCAAGAGCCGGAGCTGACGCTCGGCACC
GGGCCGCACTGCGATCCCACCGCGTTGACGATTCTGCAGCAGGACCACGTAGGGGGGCTC
GAGGTGTTCTCGGGCCGCGCGTGGCGGTACGTGCGGCCCGTACACAACGCTCTCGTCGTC
AACATCGGCGACACCTTCATGGCATTATCTAATGGGAGGTACAAGAGCTGCCTGCACAGA
GCGGTGGTGAACAGGCACAGGGAGCGGCGATCGCTGGCCTTCTTCGTGTGCCCTAGGGAG
GACAAG------------------------------------------------------
---------------------TTCATGGACTTCACTCAACGCCATTATCGGGCCGACATG
AGGACTCTTCGTAGCTTCGCTAAGTGGCTTGAATCCTCCTCCTCTGCTACAGCAACA---
---
>gnl_Musac_v1_GSMUA_Achr6T25910_001
ATG---------GAT---------------TCCGTCTCTCCTGTCACTTTAGACCTCAAC
AAG---------------------------------GAGGAAGGCCACTGCAGCAACGGT
GCCGTCGTCTTCGACACCTCCTTCCTCCGGAGACAAGCTAAGATACCCGAGTCATTCGTC
TGGCCTCGCAACGACAGGCCTCACCCA---CTGGAGGAGCTCGAGGTGCCCGTCGTCGAC
CTCCGAGGACTCTTCGAGGGCGACGAGGCCTCCATCAGCCGCGCGGCCGAGGCCAGCCGG
GCCGCATGCGTGCGCCACGGATTCTTCCAAGTGATCAACCAT------------------
------------------------------------------------------------
------------AAGCCCGGGAGCGCGTGGGGCTACGTCGGAGCCCACGCCGATCGCTTC
GCCTCCAAGCTGCCGTGGAAGGAGACACTCACGTTCGGCTACGACTAC---GGCGAGCGC
GGGGATGGTGTCGTGGACTACTTCACGTCGAAGCTCGGGGAAGGATTCGAGCCGATGGGG
AGGGTGTACCGGAGGTACTGTGAGGCCATGAAGGATCTGTCGCTGTCGATCATGGAGCTG
CTGGGGATCAGTCTGGGCGTGGGAAGGGAGTACTACAGGCAGTTCTTCGAGGACGGGAGC
TCCATCATGAGGTGCAACAGCTACCCGCTGTGCCAAGAACCAGAGCTGGCGCTGGGGACG
GGGCCTCACTGCGATCCCACCGCGCTGACGATTCTGCTGCAAGACCAAGTGGGCGGCCTG
CAGGTGTTCACGGAGGGCAAATGGCAGGCCGTTCGCCCCGTCCGGAGTGCGCTGGTCATC
AACATCGGCGACACGTTCATGGCATTGTCCAACGGGAGGTACAAGAGCTGCCTCCACCGG
GCGGTGGTCAACAGCGAGAGGGAGCGGCTGTCTTTGGCCTTCTTCGTGTGCCCGAGAGGC
GACAGGGTG---------------------------------------------------
---------------------------------------ACCCACTACAGAGCAGACACC
ACCACGCTCCAAAGCTTCGCCCGCCGGTTCCTCGCCTCCTCACCC---------------
---
>gnl_Nelnu_v1.0_NNU_015010-RA
ATG---------GAT---------------TCA---TCAGCCTCTACCCTTCTCTTATGC
CCTCCATTAGAGCTCAAG------------------------GTTGAGAGGGATAATGGA
GGAGTGGTTTTTGACTCGTCTTTGTTGCAAAAACAGTCCAAGATACCTACAGAGTTCGTC
TGGCCACAAGGGGAATTGGTTTACTGT---CAGGAAGAGCTCAGAGAGCCTCTAGTAGAC
CTCCGAGGCTTCCTCAACGGCGACGAGGAGGCTATAAAGGAGGCCGCAGAGCTTGTTAGG
ACTGCCTGTTTGAGCCATGGATTCTTCCAGGTGACAAACCATGGTGTTGACGCCTGTCTC
ATTGCCGAAGCCCATGATCACTTAGACGCTTTCTTCAAGCTACCCATCGGCCAGAAGCTC
AGGGGTCGGAGGAAGGCTGGTAGTATGTGGGGTTACTCCGGCTCCCATGCCGATCGGTTC
TCATCCAGATTGCCATGGAAGGAGACGCTCTCTTTTGGGTTTGATGAC---CGGAGCTGT
GACTCCGTGGTGGTCGATTACTTCCAGTCCGTCTTAGGGGAAGAATTCAAACAGACAGGA
TTGGTTTACCAAAGATATTGTGAAGCAATGAAGGAACTATCTCTAGTGATTATGGAACTC
TTGGCCATTAGCTTGGGAATAGATCGGTTTCATTTCCGGAGATTCTTCGAAGACAGCAGC
TCTATAATGAGATGTAACTACTATCCGCCATGTGAGGAGCCTGGTCTCACTCTGGGCACC
GGCCCTCACTGCGATCCTACTTCTCTAACCATCCTTCATCAGGACCAAGTGGGAGGCCTG
GAAGTGTTGGCACAGAACAAATGGCAAACTGTTCGACCTCGAAGCGATGCATTCGTTATC
AACATTGGTGATACCTTCATGGCCTTATCCAACGGAAGGTACAAGAGTTGTCAACATAGG
GCGGTAGTGAACAGGTACAGGGAGAGGAGATCGCTAGCATTCTTCCTGTGCCCGAAAGAA
GACAAGGTGGTGATACCCCCACAAGATCTGGTGGGG---AGAGAGGGACCAAGAAAGTAT
CCCGACTTCACATGGTCGGATTTGCTGGAGTTTACACAGAAACACTACAGAGCCGACCTT
AAAACACTCCAAAACTTCACACAGTGGTTTCTATCTAACAAACCACCTAACTAT------
---
>gnl_Nelnu_v1.0_NNU_015894-RA
ATG---------GAT---------------TCA---ACCGCCTCTACTCTGCTCCTGCGC
CCTCCATTGGAGCTCAAG---------------------GATCGGACCAAGGACACCCGG
GGTGTAGTTTTTGACTCGTCTTTGTTGAGAAAACAACCCAATATACCTACAGAGTTCATT
TGGTCACATGGAGACTTGATTTACCCA---CTTGAAGAGCTCAGAGAGCCTCTAGTAGAC
CTCCGGGGATTCCTCAACGGTGACGAGATGGCTACCAATCATGCAGCTGAGCTAGTCAGG
GCAGCTTGCTTGAGCCACGGGTTCTTCCAAGTGATCAACCATGGTGTTGATGCCCATCTC
ATTCAGGCTGCGCATCATCACATGGATGCATTCTTCAAGCTCCCCATCACCCAGAAACTC
AGGGCCCGACGGAAGCCCGGTGGCATGTGGGGATACTCCGGCGCCCATGCCGACCGCTTC
TCCTCCAGTTTGCCATGGAAGGAGACGCTCTCTTTTGGGTTCGATGAC---CATAGCTGT
GAAACCATGGTGACCGACTACTTCAAGTCCGTCCTAGGGGAAGATTTTGAACAGACAGGG
TCGATTTACCAAAGATATTGTGAATCAATGAAGGAGTTATCTCTAGTGATTATGGAGCTG
TTGGGCATCAGCTTGGGAATAGATCGCTTTCACTTCCGCAGATTTTTCCAAGATAGTAGC
TCTATAATGAGATGCAACTACTATCCGCCCTGTCAGGAGCCTGGTCTCACCTTTGGCACA
GGCCCCCACTGCGATCCTACTGCTCTAACCATCCTTCACCAAGATCAAGTGGGAGGTCTA
CAAGTATTTGCACAGAACAAATGGCAGACTGTCCGGCCACGGAGTGATGCCTTTGTCATC
AACATTGGCGATACCTTTATGGCGTTATCCAACGGAAGGTACAAGAGTTGCCTACATAGA
GCGGTGGTGAACAGGTACAGAGAGAGGAGATCCTTAGCATTCTTTGTGTGCCCGAAAGAA
GACAAAGTGGTGAGACCCCCACAAGATCTGGTGGGG---AGAGAGGGGCCAAGGAAGTAC
CCGGACTTCACATGGTTGGATTTGCTTGAGTTCACACAAAAGCACTACAGAGCCGATGTT
AGAACACTCCAAAGCTTCACTCAGTGGTTTCTATCTTCCAAACCACCACTCTAC------
---
>gnl_Nelnu_v1.0_NNU_006879-RA
ATGACAGTT---GATTGCACT---------GCAATCGTATCT------------------
------------------------CTCGATGGTCGAGAGGATAAAAAAGACGAGCAACAA
TCTCTGGTTTTCGATGCCTCGGTGCTTCAATACCAACCCAACATACCCACACAATTTGTG
TGGCCGGACGATGAGAAGCCCAGTGCCGAGGCTCCAGAACTCCGGGTTCCGCTCATCAAC
TTAGGCAAGGTCCTTTCCGGGGATCCAGTTGCAGCCTTGGAAGCGTCGAGGCTGGTCGGA
GAGGCCTGTAAGAAGCATGGATTCTTTGTGGTTGTAAATCATGGAGTGGAAGCACGACTC
ATCGCCGACGCTCATCGCTATATGGATTTGTTCTTTGGTATGCCGCTCCACCAGAAGCAG
AGGGCTCAGAGGAAGCCCGGTGAGAGCTGTGGATACGCTAGTAGCTTCACTGGCAGGTTC
TCTTCCAAACTCCCCTGGAAAGAGACCCTCTCCTTTAGCTACATGGCTGACGTACAATCA
AACACTACCGTGGAAGAATATTTCCTGAACGTCCTGGGTGAAGGTTTCAGGGATTTCGGG
AGGGCGTACCAAGAGTACTGTGAAGCAATGAGCACTCTCTCAGTTAGGATCATGGAGCTC
CTCGGGATGAGCCTCGGAGTAGGCCCAACCCATTACAGGGATTTCTTTGAAGGAAATGAT
TCTATCATGAGACTTAACTACTACCCACCGTGCCAGAAACCCCTTCTCACACTTGGAACG
GGGCCTCACTGTGACCCAACCTCTTTAACCATCCTTCATCAGGACCAGGTCGGCGGCCTT
CAAGTGTTCGTCGACGGCCAATGGCGCTCTATCAGTCCCAATTCTGAAGCTTTCGTCGTC
AACATCGGAGATACGTTCATGGCTCTTTCCAATGGACAATATAAGAGTTGCTTGCACAGA
GCAGTCGTGAACAGCAAAACACCAAGGAAATCTCTTGCTTTCTTTCTGTGTCCACAGGTG
GACAAGGTTGTGTGCCCGCCGAGAGGACTGGTAGAC---TCGGAGCATCCAAGGATGTAC
CCAGATTTCACATGGTCGTCGCTGCTCGAGTTTACTCAGAAACACTACAGGTCGGACATG
AAGACCCTTGACACCTTCTCCAATTGGCTTCGACAAGAAAACAAACGAAGAGATATAATA
---
>gnl_Nelnu_v1.0_NNU_024793-RA
------------------------------------------------------------
------------------------------------------------------------
------------------------------------------------------------
------------------------------------------------------------
------------------------------------------------------------
------------------------------------------------------------
------------------------------------------------------------
------------------------------------------------------------
------------------------------------------------------------
------------------------------------------------------------
---------------------------------------------------ATGGATCTC
TTAGGAATGAGCCTTGGAGTAGGCTTAACTACTATCCACAATGCCAGAAGCCAGAAC---
------------------------CCACCC---------------------TTGGAACAG
GGACCTCACTATGATCCAACCTCTTTAACCATCCTTCATCAAGACCACGTCAGCTCTGTC
CAA---------------------------------------------------------
---------------------------------GGAAAGTACAAGAGTTGCTTGCATAGA
GTCGTTGTTAACAACGTAAAACCAAGGAAATCTCTAACTTTCTTTCTCTGTCCAAGGGTA
GATAAGGTGGTGAACCCGCCGAGAGGACTGGTGAAT---TCAGAATATCCAAAA------
------------------------------------------------------------
------------------------------------------------------------
---
>gnl_Nelnu_v1.0_NNU_021866-RA
------------------------------------------------------------
------------------------------------------------------------
------------------------------------------------------------
------------------------------------------------------------
------------------------------------------------------------
------------------------------------------------------------
------------------------------------------------------------
------------------------------------------------------------
------------------------------------------------------------
------------------------------------------------------------
---------------------------------------------------ATGGAGCTC
TTAGGAATGATCCTTGGAGTAGGTCCTACCCATTTCATGGATTTTTTTGAAGGAAATGAT
TCCATAATGAGGCTTAACTACTAT------------------------------------
------------------------------------------------TTCCACGACCTT
CAAGTCTTCGTAGACAACAAATGGCATTCGATAAGTCCCAACCCTGAAGCTTTTGTCGTC
AACGTCGGCTCTGTC---------------CAAGGGCAATACAAGAGTTGCTTGCATAGA
GCCGTTGTAAACAACAAAACACCAATGCAATCTCTGATTTTCTTTCTCTGTCTAAGGGCA
GATAAGGTGGTGAATCCGCCGAGAGGATTGGTGGAC---TCAGTGCATCCAAAA------
------------------------------------------------------------
------------------------------------------------------------
---
>gnl_Nelnu_v1.0_NNU_017327-RA
ATGACAGTT---GACTGCATT---------GCAAACGTAACC------TCCGAT------
------------------GGCCCTCCACCGCGGAAAGATGAAAACAAGGAGCAGCAACCA
TCTCTGGTTTTTGACGCCTCGGTTCTTCGATACCAATCCAACATACCGAAACAATTTGTG
TGGCCCGACCATGAGAAACCCAGTGCCGACGCACCAGAACTCCAGGTTCCGCTCATCAAT
TTGAGTGGGTTCCTTTCCGGGGACCCAGTTGCAGCCTGGGAAGCGTCGAGGCTTGTGGGG
GAGGCATGTAGGAAACATGGCTTCTTTCTTGTTGTAAATCACGGAGTGAAAGCTCGACTC
ATAGCCGATGCTCATCGCTACATGGACTTGTTCTTCGACATGCCGCTCCACGAAAAGCAG
AGGGCTCAGAGGAAGCCCGGCGAGAGCTGTGGATATGCTAGTAGCTTTACTGGCCGCTTC
TCCTTCAAACTCCCCTGGAAAGAGACCCTCTCCTTCAGCTATTCAGCCCACCAACAACCA
CACAAAACCGTGGAAGAATATTTCCTCAACGTCCTCGGTGAAGGTTTCAGGGAATTTGGG
AGGGTGTACCAGGAATACTGTGAGGCTATGAGTACTCTCTCTCTTGGGATCATGGAGCTC
TTAGGGATGAGCCTCGGAGTAGGTCCTACCCATTTCAGGGATTTCTTTGAAGAAAATGAT
TCGATAATGAGGCTTAACTACTATCCGCAGTGCCAGAAGCCAGAACTCACCCTTGGAACA
GGGCCTCACTGTGATCCAACTTCTTTAACCATCCTTCATCAGGACCACGTCGGCGGCCTT
CAAGTCTTCGTAGACAACAAATGGCATTCGATAAGTCCCAACCCTGAAGCTTTTGTCGTC
AACGTCGGCGATACGTTCATGGCTCTGTCCAATGGACAGTACAAGAGTTGCTTGCATAGA
GCAGTTGTTAACAGCAAAACACCAAGGAAATCTCTGGCCTTCTTTCTCTGTCCAAGGGCG
GATATGGTGGTGAGCCCGCCGAGAGGACTGGTGGAC---TCAGAGCATCCAAGAATGTAC
CCAGACTTCACATGGCTGACGTTGCTTGAATTTACTCAGAAACATTACAGAGCGGACATG
ATGACCCTTGACGCCTTCTCCAATTGGCTTCAACAAGAAAGCAAA---------------
---
>gnl_Orysa_v7.0_LOC_Os07g07420.1
ATG---------------------------------------------------------
---------------------------------------------------------GCA
GCCGTGGTGTTCGACGCGGCGATCCTGAGCAAGCAGGAGGCGATCCCGGCGCAGTTCGTC
TGGCCGGCCGACGAGGCGCCGGCGGCGGACGACGAGGAGATCGCCATCCCCGTCGTCGAC
CTGGCCGCGTTCCTC---------------GCCAGCGGCGGCATTGGGCGCGACGTGGCG
GAGGCGTGCGAGCGGCACGGGTTCTTCCAGGTGGTGAACCACGGCGTCGACCCGGCGCTG
CTCGCCGAGGCGTACCGCTGCTGTGACGCGTTCTACGCGCGGCCGCTCGCCGAGAAGCAG
CGCGCGCGGCGCCGCCCCGGCGAGAACCACGGCTACGCGAGCAGCTTCACGGGGCGGTTC
GACTGCAAGCTGCCGTGGAAGGAGACCATGTCGTTCAACTGCTCCGCCGCGCCGGGGAAC
GCGCGCATGGTCGCCGACTATTTCGTCGACGCCCTCGGCGAGGAATACCGCCACATGGGG
GAGGTGTACCAGGAGTACTGCGACGTGATGACGCGGCTGGCGCTGGACGTGACGGAGGTG
CTCGCGGTGGCGCTCGGGCTCGGCCGCGGCGAGCTCCGCGGCTTCTTCGCCGACGGCGAC
CCGGTGATGCGGCTGAACCACTACCCGCCGTGCCGGCAGCCGCACCTGACGCTGGGCACG
GGCCCGCACCGCGACCCGACGTCGCTGACGCTGCTCCACCAGGACGACGTCGGCGGCCTG
CAGGTGCTCCCCGACGGCGGGTGGCGCGCCGTGCGCCCGCGCGCCGACGCGTTCGTCGTC
AACATCGGCGACACGTTCGCGGCGCTCACCAACGGGCGCCACGCCAGCTGCCTCCACCGC
GCCGTGGTGAACGGCCGCGTCGCGCGCAGGTCGCTCACCTTCTTCCTCAACCCGCGCCTC
GACCGCGTCGTGTCGCCGCCGCCGGCGCTCGTCGAC---GCCGCGCACCCGCGCGCGTTC
CCGGACTTCACGTGGCGCGAGTTCCTCGAGTTCACGCAGAGGCACTACCGGTCGGACACC
AACACCATGGACGCCTTCGTCGCCTGGATCAAGCAAAGGAATGGCTATGAAAGCCTCGAC
AAG
>gnl_Orysa_v7.0_LOC_Os01g66100.1
ATG---------GTG---------------CACCCCACGCCACCACAGCCGCACCAACCA
CCGCCCATGGACTCCACC------------GCCGGCTCTGGCATTGCCGCCCCGGCGGCG
GCGGCGGTGTGCGAC---------CTGAGGATGGAGCCCAAGATCCCGGAGCCATTCGTG
TGGCCGAACGGCGACAGGCCGGCGTCG---GCGGCGGAGCTGGACATGCCCGTGGTCGAC
GTGGGCGTGCTCCGCGACGGCGACGCCGAGGGGCTGCGCCGCGCCGCGGCGCAGGTGGCC
GCCGCGTGCGCCACGCACGGGTTCTTCCAGGTGTCCGAGCACGGCGTCGACGCCGCTCTG
GCGCGCGCCGCGCTCGACGGCGCCAGCGACTTCTTCCGCCTCCCGCTCGCCGAGAAGCGC
CGCGCGCGCCGCGTCCCGGGCACCGTGTCCGGCTACACCAGCGCCCACGCCGACCGCTTC
GCCTCCAAGCTCCCATGGAAGGAGACCCTCTCCTTCGGCTTCCACGAC---CGCGCCGCC
GCCCCCGTCGTCGCCGACTACTTCTCCAGCACCCTCGGCCCCGACTTCGCGCCAATGGGG
AGGGTGTACCAGAAGTACTGCGAGGAGATGAAGGAGCTGTCGCTGACGATCATGGAACTC
CTGGAGCTGAGCCTGGGCGTGGAGCGAGGCTACTACAGGGAGTTCTTCGCGGACAGCAGC
TCAATCATGCGGTGCAACTACTACCCGCCATGCCCGGAGCCGGAGCGGACGCTCGGCACG
GGCCCGCACTGCGACCCCACCGCCCTCACCATCCTCCTCCAGGACGACGTCGGCGGCCTC
GAGGTCCTCGTCGACGGCGAATGGCGCCCCGTCAGCCCCGTCCCCGGCGCCATGGTCATC
AACATCGGCGACACCTTCATGGCGCTGTCGAACGGGAGGTATAAGAGCTGCCTGCACAGG
GCGGTGGTGAACCAGCGGCGGGAGCGGCGGTCGCTGGCGTTCTTCCTGTGCCCGCGGGAG
GACAGGGTGGTGCGGCCGCCGCCGAGC------------GCCGCCACGCCGCAGCACTAC
CCGGACTTCACCTGGGCCGACCTCATGCGCTTCACGCAGCGCCACTACCGCGCCGACACC
CGCACGCTCGACGCCTTCACGCGCTGGCTCGCGCCGCCGGCCGCCGACGCCGCCGCGACG
GCG
>gnl_Orysa_v7.0_LOC_Os03g63970.1
ATGAGCATGGTG------------------------------------------------
---------------------------------------------GTGCAGCAGGAGCAG
GAGGTGGTGTTCGACGCGGCGGTGCTGAGCGGGCAGACGGAGATCCCGTCGCAGTTCATA
TGGCCGGCGGAGGAGAGCCCCGGGTCGGTGGCGGAGGAGCTGGAGGTGGCGCTGATCGAC
GTGGGG---------------GCGGGGGCGGAGAGGTCGTCGGTGGTCCGGCAGGTGGGG
GAGGCGTGCGAGAGGCACGGCTTCTTCCTGGTGGTTAACCACGGCATCGAGGCGGCGCTG
CTGGAGGAGGCGCACCGGTGCATGGACGCCTTCTTCACGCTGCCGCTGGGGGAGAAGCAG
CGGGCGCAGCGGCGCGCGGGGGAGAGCTGCGGCTACGCCAGCAGCTTCACGGGGCGCTTC
GCGTCCAAGCTGCCGTGGAAGGAGACGCTGTCGTTCCGGTACTCATCGGATGAAGAGGGC
GAGGAGGGCGTGGGTGAGTACCTGGTGCGGAAGCTCGGGGCGGAGGGGCGGCGGCTGGGC
GAGGTGTACTCGCGCTACTGCCACGAGATGAGCCGCCTGTCGCTGGAGCTGATGGAGGTG
CTCGGGGAGAGCCTGGGCATCCGGCGCCACTACTTCCGGCGATTCTTCCAGCGCAACGAC
TCCATCATGCGCCTCAACTACTACCCGGCGTGCCAGAGGCCACTCGACACGCTGGGCACC
GGTCCGCACTGCGACCCCACCTCGCTCACCATCCTCCACCAGGACCACGTCGGCGGCCTG
GAGGTGTGGGCGGAGGGGCGGTGGCGCGCCATCCGCCCTCGCCCCGGGGCGCTCGTCGTC
AACGTCGGCGACACCTTCATGGCGCTCTCCAACGCCAGGTACCGCAGCTGCCTGCACCGG
GCGGTCGTCAACAGCACGGCGCCTCGCCGCTCGCTGGCCTTCTTCCTCTGCCCGGAGATG
GACACGGTGGTGCGCCCGCCGGAGGAGCTGGTCGAC---GACCACCACCCGAGGGTGTAC
CCGGACTTCACGTGGCGGGCGCTGCTGGACTTCACGCAGCGCCACTACAGGGCCGACATG
CGCACGCTTCAGGCCTTCTCCGACTGGCTTAATCATCATCGTCACCTGCAACCAACAATA
TAC
>gnl_Orysa_v7.0_LOC_Os05g34854.1
ATGCATGCATCTGACTGCACT---------ACCGGCTCGACCACAGCCATGGTGATCTCG
AACGCGCAGGATGCCAGTGGAGGAGGAGGAGAAGCCGACGACGCCGCCGCCTCCTCCGCT
GCCGTCGTCCTTGAC------CTCTGGCGGCAGCCGGCCAAGATCCCGGCGCCGTTCGTC
TGGCCGCGCGCCGACGTCGCGTCGCCGCCGACGGGGGAGCTGGACGTGCCCGTGGTCGAC
CTCGCCGCGGCGCTACGC---GACGCCGCCGGGATGCGCCGCGCCGTCGCGCAGGTGGCC
GCCGCGTGCGCGAGCCACGGGTTCTTCCAGGTGAGCGGGCACGGCGTGCCCCCGTCGCTG
GCGCGCGCCGCGCTCGACGGCGCCGCGGGCTTCTTCCGCCTCCCGCCCGCCGCGAAGCAG
CGCGCCCGCCGCGCCCCAGGCACGGTCACCGGCTACACCGCCGCCCACGCCGACCGCTTC
GTCGACAACCTCCCCTGGAAGGAGACGCTCTCCTTCGGCCACCGCCACGCCAACGCCAAC
TCCTCCACCGTCGCCGATTACTTC---TCCACCCTAGGCGACGACTTCAAACACCTAGGG
GAGGTGTACCAGGAGTACTGCGAGGCGATGGAGGAGGTGACGAAGGCGATAATGGCGGTG
CTAGGGGAGAGCCTGGGGGTGGGGGGCGGATACTACAGGGAGTTCTTCGAGGACAGCAGC
TCGATCATGCGGTGCAACTACTACCCGCCGTGCCCGGAGCCGGAGAGGACGCTGGGGACG
GGGCCGCACTGCGACCCGTCGGCGCTCACCGTGCTCCTCCAGGACGACGTCGACGGCCTC
CAGGTGCTCGTCGCCGGCGCGTGGCGCCCCGTGCGGCCGCTGCCCGGCGCGTTCGTCGTC
AACATCGGCGACACCTTCATGGCGCTGACGAACGGCCGGTACAAGAGCTGCCTGCACCGG
GCGGTGGTGCACCGGGAGCAGGAGCGGCGGTCGCTGGCCTTCTTCCTCTGCCCGCGCGAG
GACCGCGTGGTGCGGCCGCCCGCCGGCGCCGGC------GCCGGCGAGCGGCGGCTCTAC
CCGGACTTCACCTGGGCCGACTTCATGCGCTTCACGCAGCGCCACTACCGCGCCGACACC
CGCACGCTCGACGCCTTCGCCCGCTGGCTCCGCCCGCCGGCCTGCTCCGGCGCCGCGCCG
GTC
>gnl_Phavu_v2.1_Phvul.010G087500.1
ATGTTGATCCCT------------------------CATCCA------TCAATG------
------------------------CTACTTGCATCACAAAACACCAACATGGAACCACAA
CAAATCAACTTACAGGCTCCT---ACTCCAAACCAGTCAAACATACCCTCTGAGTTCGTC
TGGCCTGATAATGAGAAACCATGCCTTGAACCACCAAAACTCAAAATTCCACCCATTGAC
ATGAAGGGCTTTCTCTCTGGAGACCCAGAAACTGTGTCAGCCATTTGTGCTGAAGTGAAC
GCGGCATGCAGGAAGCATGGCTTCTTTCTTGTTGTCAACCATGGTGTTGACAAGAAGCTC
GTAGAGAAAGCTCATAAGCTCATAGACACTTTCTTCTGCATGGAACTGCCAGAGAAGCAG
AAGCTTCAGAGAAAACTTGGAGAACATTGTGGCTATGCTAATAGCTTTATTGGAAGGTTC
TCCTCCAAACTTCCTTGGAAGGAAACACTTTCTTTCCATTACGCCCCTGAT---------
ACCAAAACTGTTGAGGACTATTTCCTAAATTCTATGGGGGAAGAGTTCAGGGAATTTGGG
AGTTTCTTTCAAGAATACTGTGAAGTGATGAGCAATCTGTCTCTTGAGATCATGGAGCTG
CTGGGAATGAGCCTAGGAGTGAGCAGGGAATGTTTCAGGGATTTCTTCAAAAACAATGAG
TCTGTTATGAGGTTGAATTACTACCCACCATGCCATAAACCTGAGTTAGCTTTAGGAACT
GGACCTCATTGTGACCCCACTTCCCTAACCGTTCTCCACCAAGATCAAGTCGAGGGCCTC
CAAGTGTTTGTCGATGGAAAATGGTGCTCTGTCGCCCCAAAAGAAGATGCTTTCGTTGTC
AACATTGGCGACACATTTATGGCTCTTTCCAATGGGATATTCAAGAGTTGCTTACATAGA
GCAGTTGTGAACAACCAAATTGTGAGAAAATCTCTTGCTTTCTTCCTATGTCCAAATAAA
GACAAAGTGGTCAGTGCTCCAAAGGAACTAATTACC---GTGGAGAATCCAAAGAAATAT
CCAGATTTCACATGGCCAAATCTTCTTGAGTTCACACAGTTACATTACAGGTCTGACCCT
GAAACACTTGATGCCTTCGCCAACTGGGTACTAGAGAAGAACAAG---------------
---
>gnl_Phavu_v2.1_Phvul.009G155400.1
ATG---------GAA---------------TTA---AGTGCTTCCACTCTAGTTCTGTAC
CCTGCATCACAGTCAGAA---------------------GAGTCCAAAAAAGAGAATGGA
GTGCTAGCTTTTGAGTCAAATTTTCCTCAAATGAAAGGGGAAATGCCCAAAGAGTTCTTT
TGGCCTTCTGGAGATTTGATTAAGGCCACACAAGAAGAGTTGAAGGAACCCCTTGTGAAC
TTAGGAATCATGAAAAATGGTGATGAGAAAGCAATTGCCAATGCTGCAGAGCTTGTGAGA
CATGCCTGCTTGAAGCATGGCTTCTTCCAAGTGATCAACCATGGTGTCAACCCAGATCTC
ATAGATGCTGCTTACCATCAAATTGACACCCTTTTCAACCTCCCTATCAGCCAAAAACTC
ACTGCTAAGAGAAAACCTGGTGCACTCTCTGGCTACTCTGGTGCTCATGCAGATCGTTTC
TCCTCCAAATTGCCATGGAAAGAGACATTTTCTTTCCTCTTCCATCACCAAGGCTTCTCC
AATTCCCAGATTGTTGACTACTTTGAATCTGTCTTAGGCCAGGACCTTCAACACACAGGG
AGGGTGTATGAAGAATACTGTGAAGCAATGAAGGAGTTATCTTCAGTAATAATGGAGCTG
TTGGGAATAAGTTTGGGAGTGGATGGTTTGCATTATCAAAGATTTTTTGAAGATGGAGTG
TCAATAATGAGGTGCAACTATTATCCACCTTGCAACAGTGCGAACCACACATTTGGAACT
GGCCCTCACACTGATCCAACCTCACTCACAATTCTTCATCAAGACCAAGTTGGAGGCTTA
GAAGTTTTTGTTGATAACAAATGGCATGCTGTTCGCCCTCGTGCTGAAGCCTTTGTCGTA
AACATTGGTGACACTTTCATGGCACTGTCAAATGGGAGATACAAGAGTTGTGTCCACAGG
GCAGTGGTGAACAGATTGAGAGAGAGAAGATCAATGGCTTACTTTGTGTGTCCAAGAGAG
GACAAAGTGGTGAAGCCCCCAGAGATTCTGACAAGC---AAAAATGAGGAAAGAAAGTAC
CCTGATTTTACATGGTCCAATTTGCGTGAATTCACACAGAATCACTATAGGGCTGATGCT
GCTACACTCCAAAGCTTCCTTCAGTGGCAAACATCTTCCAACTCCTCCAACTTC------
---
>gnl_Phavu_v2.1_Phvul.009G131500.1
ATG---------------------------------------------------------
------------------------------------------------------------
------------GATTCAAGTTTAGTTGATGCTGTGCCCCACTTGCCCACGAATTTCATT
TGGCCTAATGAGTACTTGGTGGATGTC---CAAGGCGAGCTCCAAGCACCAGTAGTGGAC
CTTGATGGGTTTCTGAGAGGGGACCAAGAGGCCACACAGTATGCTGCCAAACTCATAAGG
GAAGCCTGCTTAAACCATGGTTTTTTCCAAGTGATCAACCATGGCGTTGATTCACGTCTC
ATTCGTGAAGCACATAGTCAAATTGACACTTTCTTTAAGCTCCCAATTCACAGGAAATTG
AGTGTTCAGAAGACACCAGCTTCCATGTGGGGCTACTCTGGTGCACATGCTCATCGCTTC
TCCTCCAAATTGCCATGGAAGGAAACCCTCTCTTTCCCCTACCATGAA---AACACCTTA
GAACACGTTGTAACCAACTACTTTAAGTCCACCATTGGAGAAGACTTTGAACAAGCTGGA
GTGATATTCCAGAAGTACTGTGATGGTATGAAGCAGTTGGGGTTGAAGCTGGTGGAGCTA
TTGGCCATAAGCTTAGGCGTGGATCGGTTGCATTACAGAGAGTTGTTCTCAGATGGATGC
TCCATCATGAGATGCAACAACTACCCATCTTGCCAACAACCGAGCCTTACATTGGGAACA
GGACCACATTGTGATCCAACGTCTATAACCATACTTCACCAAGATCTTGTTGGGGGGCTT
CATGTTTTTGCAGACAAGAAGTGGAAGACGGTTCAACCTCGCCTTGATGCCCTTGTAGTC
AACATTGGAGACACCTTCACGGCATTATCAAATGGGAGATACAAAAGTTGCCTGCATAGG
GCTGTGGTTAACAAGTACAAGGAGAGGAAGTCGTTGGCGTTCTTTCTATGCCCCAAAGAA
GACAAGGTGTTGAGAGCCCCAGATAGTGTTGTCGGC---ATGGATGGAACGAAACAGTAT
CCCGATTTTACATGGTCAGATTTGCTTCAGTTCACACAAAACCACTACAGAGCAGACCAA
GCTACTCTGCCAAACTTCATCAACTGGTTGCTATCTTCCAAAACCACAAAC---------
---
>gnl_Phavu_v2.1_Phvul.004G123600.1
ATGGCCATA---GATTGCATG---------ACAAATATACAA------ACCATGTCTCAG
CCACAA------------------AAGCACCACCACCAAGACAACAAAGAAGATGAAGCA
CCATTGGTTTTTGATGCCTCACTTCTAAGGCACCAACTCAACCTACCAAAGCAATTCATT
TGGCCTGATGATGAGAAGCCATGCATGAATGTGCCTGAGCTTGTTGTCCCTCTCATTGAC
TTGAGGGGGTTCCTCTCTGGTGACCCTGTTGCCACAATGGAAGCTGCAAGGATGGTCGGT
GAAGCATGCCAAAAGCACGGTTTCTTTCTCGTGGTGAACCATGGGATTGATGCCAACTTA
ATCTCTCATGCTCATAGCTACATGGATGACTTCTTTGAGGTTCCCCTGACTCAGAAACAG
AGAGCTCAGAGGAAAACAGGGGAACACTGTGGCTATGCTAGTAGCTTCACTGGCAGATTC
TCTTCCAAGCTTCCATGGAAAGAGACACTCTCTTTTCAGTTCTCAGCTGAGGAGAAATCA
TCCACTATTGTCAAAGACTACTTGTGCAACACACTGGGCCAGGAGTTTGAGCAATTTGGG
AGGGTTTACCAAGACTATTGTGATGCCATGAGTAATCTTTCTTTGGGGATAATGGAACTT
TTGGGAATGAGTCTTGGAGTTGGTAAAGCGTGTTTTAGAGAGTTCTTTGAAGAGAACGAC
TCAATAATGAGGCTGAATTACTACCCTCCTTGTCAAAAACCTGACCTGACTTTGGGCACA
GGACCTCACTGTGACCCAACATCTTTGACCATTCTTCACCAGGACCAAGTGGGAGGCCTC
CAAGTTTTTGTTGACAATGAGTGGCATTCCATTAACCCAAATTTCAATGCTTTTGTTGTC
AACATAGGTGACACCTTCATGGCTCTTTCCAATGGAAGGTACAAGAGTTGCTTGCATAGG
GCAGTGGTGAACAGCAAGACAACAAGAAAATCTCTTGCTTTCTTTTTGTGTCCAAAAGGT
GATAAGGTGGTCAGTCCACCAAGTGAATTGGTGGAT---GACTTGACCCCAAGGTTGTAC
CCAGATTTTACATGGCCTATGCTGCTAGAATTTACTCAGAAACACTACAGAGCTGACATG
AAAACCCTTGAGGCATTCACCAACTGGCTTCAACAGAAAAGGAGC---------------
---
>gnl_Phavu_v2.1_Phvul.007G064800.1
ATGGCAATA---GAC---ATG---------CACCCCATCCCC------------ATCATG
CCTCAA------------------CCATCCAACCAAGAAATCAAAGAACAAGATCAACAC
CCTCTTGTCTTTGATGCCTCACTCCTCAGACACCAACTTCACATACCCTCTCAGTTCGTT
TGGCCTGATGAGGAGAAAGCATGCTTGAATGAGCCTGAGTTACCAGTTCCATTCATTGAC
TTGGGAGGCTTCCTCTCCGGTGACCCTCTTGCTGCAACGGAAGCCTCCCGACTTGTTGGT
GAGGCATGCCAAAAGCATGGCTTCTTTCTGGTTGTCAACCATGGGATTCAGCAGCAGTTG
ATATCTGATGCTCACCTTTACATGGACCACTTCTTTGCCCTTCCCCTGTCTCACAAACAG
AGGGCTCAGAGGATGCCAGGGGAGCACTGCGGCTATGCTAGCAGCTTCACTGGCAGGTTC
TCCTCTAAGCTACCTTGGAAAGAGACCCTTTCCTTCCAGTACTCACCACGCAATGACTCA
CAAACCCTTGTCAAGGACTACTTATGCGATAAAATGGGCAAAGAGTTTGAGAAATTCGGG
AATGTTTACCAGGACTACTGTGAAGCCATGAGCAATCTTTCTTTAGGTATAATGGAGCTT
CTAGGACTGAGCCTTGGAGTTGGTAGAGGTTATTTCAGGGAGTTCTTTGAAGAGAATAAC
TCGATAATGAGGCTGAATTACTACCCTCCGTGTCAAAAACCAGACCTCACTTTAGGCACT
GGACCTCATTGCGATCCAACATCTTTGACCATTCTTCACCAAGACCAAGTGGGAGGCCTG
CAAGTTTGTGTTGACAATGAGTGGCATTCCATCAAACCCGATGTCAATGCTTTTGTTGTC
AATGTTGGTGATACCTTCATGGCTCTTTCAAATGGGAGATACAAGAGCTGCTTGCACAGG
GCAGTGGTGAACAGCGAGACAACAAGAAAATCTCTTGCTTTCTTTTTGTGTCCAAGAAGT
GACAAGGTGGTGAGTCCACCATGTGAATTAGTGGAC---AAACTGAGCCCAAGGCTGTAC
CCAGATTTTACATGGCCCATGCTTCTTGAGTTCACTCAAAAGCATTACAGAGCTGACATG
AAAACCCTTGAGGCATTTACCAACTGGCTTCAACGCAGATCAAACTTCGACAACCACATC
ATG
>gnl_Phavu_v2.1_Phvul.001G066000.1
ATG---------AAT---------------------------TCAGGTTTCTGTATGGTG
TCATCCCTGAAC---------------------------------CACCAAGAAGTTCAA
AGCCGTTTCTTCGACCCCTCTTGGCTAAAAATGCAGCCCCACGTTCCCATGAGCTTCGTT
TGGCCTAAGGAGTGTGTAGTGGACGCG---AACGAGGAGTTCCAAGCCCCAATGGTGGAC
CTTGGGGGGTTCTTCAGAGGTGATGAAGAGGCCACGAACGTTGCCGTTAAGCTCATACGC
AAGGCATGCTCCACCCACGGATTCTTCCAAGTTATCAACCACGGGGTTGATCCTCTTCTC
ATTGGTGAAGCGTATGAACAAATGGATGCTTTTTTTAAGCTCCCAATTAACAGAAAAGTT
AGTATTCATAAGACTCCGGGTTCTGTCTGGGGCTATTCTGGTGCACATGCTGATCGATTC
TCCTCCAAATTGCCCTGGAAAGAAACCCTTTCTTTCCCCTTCCATGATAACAACACCTTA
GACCCCGTTGTCACTAGCTTCTTTAACTCCACCTTAGGACAAGACTTTGAACAAGCAGGA
GTGGTATTCCAGAAGTACTGTGAATCCATGAAGGAGTTGGGGATGAAGCTGTTGGAGCTA
TTGGCGATTAGCTTGGGAGTGGATAGGTTGCATTATAAGGAGTTGTTTGAAGATGGTTGT
TCTGTGATGAGATGCAACTTCTACCCTTCATGTCAGCAGCCAAGTCTTGCACTAGGAACA
GGACCACACTGTGACCCAACATCTCTCACCATTCTTCACCAAGACCAAGTTGGAGGGCTG
GATGTGTTTGCAGACAACACGTGGCAGACGGTTCCGCCTCGTCCTCGTGCTCTTGTAGTT
AACATTGGTGATACTTTCACGGCATTATCAAATGGGAGATACAAGAGTTGCCTGCATAGG
GCAGTGGTTAACAAGTACAAAGAGAGGAGGTCCTTGGCATTCTTTCTGTGCCCGAAAGAG
GACAAAGTGGTGAGAGCCCCAGAGGATATTGTGCGT---AGGGATGGGACAAAACAGTAT
CCAGATTTCACATGGTCGAATTTGCTTGAATTCACACAAAAGTACTACAGATCCGACGAA
GCTACACTGCAGAACTTCACCAAGTGGTTGCTATCTTCCAAACAACAAACTCTT------
---
>gnl_Phypa_v3.3_Pp3c3_32410V3.1
ATGGTGGCGCTGGAGTGGTTCAAATCGATTGCAACTTGGCCG------------------
------------------------------------------------AGTCGG------
------TTGCTGCAGAGTAGCTTGCTCAGTCAAAGCTCTCAGGATTTGGCGGATTTCGTG
TGGCCGGAGGAGGAACGACCGACAATCCCTCACCGCGATCGGGAGCTGCCTGTCATCGAC
TTGTCCGGCTTGCAAGGTGGATCTGAGGCGACGAAGTTGAGGCTAGCGAAGCGGATCGCG
GCTGCCTGCTCAGAATGGGGGTTTTTCCAGCTCATAAACCATGGCATCCCCGTTGCTGAG
CTTGACGAGGTGCAGATGCAAACCCGACGCTTCTTTGAGCTCCCTATGGAGCACAAGCAG
CGCGCCATGACTAACGCGAGCAATGTATATGGCTACGGGTTGAACACCACTGGGTACAAG
TACGCGGGTCGCCCCTGGATCGAGCGGTTTCAGTGCAGCTGGTCTCCCAAGTCCAAT---
---------CTCCGAGAGCAGGCGCAGCGATTACTAGGCCAAGCATTCCAAGATTTCCAA
ACAGCTGTGGAATCCTTCTGCTCAGGGGCAGAGAAGTTGGCTAAGCTTACCCTGGAGTTG
TGCGCTCTGGGGTTAGGCCTGTCTCCTGATACTTTTAGCAAGCATATGAATCCTAGTCAT
TCCATTGCGCGTTTGAATTATTACCCTGCTTGTCCAACCCCAGATCTCACCCTCGGTTTG
GGCGCGCACACCGATCCCTACACCCTCACTCTGTTGCACCAGTGTCAAGTGGGGGGATTG
CAAGTGTGCAAGGACGGCAAATGGATTACTGTCAAGCCTCGACGAGGCGCGTATGTCGTC
AATGTCGGAGACAATCTCCAGGCGTGGACCAATGGACGATTCAAGAGCGTGGAGCACAGA
GCTGTCCTGAACGACAAAGTCCCGCGTCTTTCTCTAGTATTTTTCTACGCTCCTCCTTTA
GAGACCGTGATAACTGCTCCTGATGCGATAATCCAA---GCAGATGGGAAGCGACGCTAC
AAAAGCTTCACGTGGGCGGAGTACCTGAATTTCTTGAAGAGGCAAAATTTTGAGAAAGGC
AAGAAT---------------CGATGGGTTGAAGGC------------------------
---
>gnl_Phypa_v3.3_Pp3c8_3050V3.1
ATGGCATCAAATAATCCATTTTCGCTCATTTCCATCACTCCG------------------
------------------------------------------------GCG---------
---------GCGCAGAGCAGCTTGCTGAGTCAAGGCTCGCAGGACTTGGCAGATTTCGTG
TGGCCGGAGGATGAACGTCCGACTATTCCACACCGCGATAGGGAGCTCCCTGTCATCGAC
TTGTCAGGCTTGCAGGATGGGTCCGACGAGACGAAGATGAAACTGGCGAAGCGGATTGCT
GCTGCCGGCTCAGAGTGGGGGTTTTTTCATCTCATAAACCATGGTATCCCCGTCGCTGAC
CTAGACGAGGTGCAGTTACAAACCCGACGCTTCTTCGAGCTTCCCATGGAGCATAAGCAG
CGTGCCATGAGTAACGCGAATAATGTATATGGTTACGGATTGAACACTACTGGATACAAG
TACGCAGGTCGCCCCTGGATCGAGCGATTTCAGTGTAGCTGGTCCCCCAAGTCCAAT---
---------CTCCGCGAGCAGGCTCAGCGTTTACTCGGTCAAGCCTTTCACGATTTCCAA
GCAGCTGTGGAATCCTTTTGCTCAGGAGCAGAGAAGCTGGCGAAGCTTACCCTGGAGTTG
TGTGCTCTGGGGTTAGGCCTGGCTCCTGATACTTTTAGCCAACACATGAATCCCAGCCAA
TCGATTGCACGATTGAATTATTACCCCGCCTGTCCGACCCCGGATCTCACCCTTGGTTTG
GGCGCGCACACTGATCCCTACACCCTCACTTTCTTACATCAATGTCAAGTGGGGGGATTA
CAAGTGTGTAAGGACGGGAAATGGATCACCGTTAAGCCTCGACGAGGCGCGTATGTTGTC
AACGTCGGAGACAATCTCCAGGCATGGACCAATGGACGATTCAAGAGCGTGGAGCACAGA
GCTGTCCTAAACGACAAAGTGTCACGGCTATCTCTAGTATTTTTTTATGCTCCTCCTCTA
GACACTGTCATATCAGCTCCTCAAGAGCTGATCCAA---GCTGACGGCAAGCGACGCTAC
AAAAGCTTCACGTGGGGAGAGTATCTCGATTACTTAAAGAGGCAGAATTTTGAGAAGGGC
AAGAAT---------------CGATGGGTCGAAGGC------------------------
---
>gnl_Poptr_v3.0_Potri.007G103800.1
ATG---------GAC---------------TCA---ACTTCTTCAAGTCTTCTCTTGTGT
CCTCCTCCGTATCTTACA---------------------------AAAGATGAAACTGGG
GCTCTTGTTTTTGACTCATCTTTCTTGCAAAAACAAGCCAGCTTGCCCACAGAGTTCATG
TGGCCACATGGAGACTTAGTTCACAAC---GAAGATGAGCTTAAAGAGCCAATGATAGAC
TTGGAAGGATTCCTTAAAGGTGATGAGGTTGCAACTGCTCAAGCTGCTGAGCTTGTTAGG
ACTGCTTGCTTGAACCATGGCTTCTTTCAAGTCACCAACCATGGTGTTGATATAAGTCTC
ATTCATAGTGCTCATGAAGAGATTGGCAAGATTTTCAAACTGCCTCTTGACAAGAAACTC
AGTGTCCGTAGAAAGCCAGGTGATGTGAGTGGATATTCTGGTGCCCATGCACATCGATAT
TCATCCAAGTTGCCATGGAAGGAGACATTTTCTTTTGGCTACCACGGGGATGATGATTCT
GTGCCACTTGTTGTTGACTACTTCAAGTCCGTCTTAGGAAAAGATTTTGAACACACTGGG
TGGGTTTACCAAAGTTACTGTGAAGCAATGAAGAAAGTATCCCTAGTGATATTTGAGCTG
TTGGCCATCAGCCTAGGAGTTGATCGTTTACACTATCGCAAATTCTTTGAAGATGGAAGC
TCAATAATGAGGTGTAACTATTATCCACCTTGCAATAATTCTACCCTCACTCTTGGCACT
GGTCCTCACTGTGACCCAACTTCCTTAACAATACTTCACCAAGACCAAGTTGGTGGTCTT
CAAGTCTTTTCAAACAACAAATGGCTAGCAATCCGACCTCGTCCAGATGCCCTAGTTGTA
AACATTGGTGATACCTTCATGGCACTATCCAATGGGAGATACAAAAGTTGCCTTCATAGA
GCAGTGGTGAACAGGGACAGCGAGAGAAGATCACTGGTTTTCTTTGTGAGTCCAAAAGAG
GAAAAAGTAGTGAGACCCCCACAAGATCTTGTTTCC---AGAGAAGGGCAAAGGATTTAC
CCGGATTTCACATGGTCGGATTTGTTGGAGTTCACGCAAAAGCACTACAGAGCTGATGTC
GCTACACTCCAAAGCTTCATTCAATGGCTTTCATCTTCTAAACCATCTACCTTT------
---
>gnl_Poptr_v3.0_Potri.015G134600.1
ATGGCAATA---GATTGCATC---------AAAACCATGCCA------TCCATAACCACC
CCTCAT------------CACCACCCAAAAGATCAGGATCAATGCAAAGATGATGGCAAG
TCTTTTGTTTTTGATGCACAAGTTCTTCGACACCAGACAAACATACCCCAGCAGTTCATT
TGGCCTGACCATGAAAAGCCTAATATTAATGCACCTGAACTCCAAGTCCCACTTGTAGAC
TTGGGTGATTTCCTCTCTGGTAACCCTGTTGCTGCAGTGGAAGCTTCAAGACTTGTTGGT
GAAGCATGTCAAAAACATGGTTTCTTTCTAGTTGTTAATCATGGAGTTGATAAAACGCTC
ATTGCCCATGCTCATAATTACATGGACACCTTCTTCGAATTGCCACTTTCTGAGAAACAA
AAGGCCCAAAGAAAGATTGGCGAGTCTTGTGGATATGCTAGCAGCTTTACTGGCAGGTTT
TCCTCTAAACTTCCATGGAAAGAAACGCTTTCTTTTCGCTACACAGCTGAGAAGAATTCA
TCAAAACACATCGAGGAATACTTTCATAACAGAATGGGGGAAGATTTCGCTGAATTCGGG
AGTGTGTATCAGGACTACTGTGAGGCCATGAGCACTTTGTCACTAGGGATCATGGAGCTA
TTAGGCATGAGCCTTGGTGTGAGCAGAGAACATTTCAGGGAATTCTTTGATGAGAATGAT
TCAATAATGAGGCTCAACTACTACCCTCCATGCCAAAAACCTGACCTTACTTTAGGCACC
GGTCCTCATTGTGATCCAACTTCTTTGACCATCCTTCATCAAGACCAAGTGGGTGGTCTT
CAAGTGTTTGTGGACAACGAATGGCGTTCGATTAGCCCCAATTTTGACGCTTTTGTTGTT
AACATTGGTGACACCTTCATGGCTCTATCGAATGGTATATACAAGAGCTGTTTGCACCGA
GCAGTGGTGAACAGCCAAACACCAAGAAAATCCCTCGCTTTCTTTTTGTGTCCAAAGAAT
GACAAGATGGTAACTCCACCACATGAATTAGTGGAC---ACATGCAATCCGAGAATATAT
CCAGATTTCACATGGCCTATGTTGCTCGAATTCACACAAAAGCATTACCGAGCTGACATG
AAGACACTTGAGGTGTTCACAAACTGGCTTCATCAACAAAGTTTT------------AGC
---
>gnl_Poptr_v3.0_Potri.002G151300.1
---------------------------------------------------ATGGTAATG
CCTCCTACTCTT---------------------------------CCTCCTCCTCGACAG
CCATTAGTATTTGATGCTTCAATTCTTCAACACCAAGCCAATATACCCTCTCAGTTCATT
TGGCCTGACCACGAAAAACCATGCCTTGAATCCCCAAAACTTGCAATCCCCCCTATTGAT
TTTGGAAGCTTCCTCACTGGAGATCCTTTGGCAGTCTCAAAAGCTACTCAGCTAGTAAAT
GAGGCATGCAAGAAGCATGGATTCTTTCTAGTTGTTAACCATGGAGTTGATTCAAAGCTT
ATAGCTAAAGCTCATGAGTATATGAACATGTTTTTTGGCATACAACTCTCAGAGAAGCAA
AGAGCTCAAAGAAAGATAGGAGAGCAATATGGGTATGCTAGTAGCTTCACTGGAAGATTC
TCCTCCAAACTTCCATGGAAAGAAACACTTTCTTTCCGATATTGTGCTGACAATCAGTCT
TCTGACATCGTCCAAGAATACTTCTTGAATGTAATGGGAGAAAATTTCAAACAATTCGGG
AAGGTTTACCAAGAATATTGTGAAGCCATGAACACTCTTTCTCTTGGAATTATGGAGCTA
TTAGGAGTAAGTCTAGGAGTTGGAAGAGAATATTTTAGAGATTTCTTCGAAGGAAACGAT
TCGATAATGAGACTGAATTACTACCCTCCTTGCCAAAAGCCGGATTTAACTCTTGGCACT
GGGCCTCATTGTGATCCCACATCCTTAACAATCCTCCATCAAGATCATGTCGGTGGCCTT
CAAGTGTTCGTCGATGAAAAATGGCACTCCGTCAGTCCTGATCCGGAAGCTTTCGTCGTC
AACATCGGTGACACATTCACGGCTCTATCAAATGGCATTTTCAAGAGTTGCTTGCATAGA
GCGGTGGTAAATAATGTAACAGTAAGGAAATCCCTTGCTTTCTTTCTCTGTCCAAAACTG
GATAAGGTGGTGAAGCCACCAAATACCTTGATCGAC---TCTAAGAATCCGAGGGTATAT
CCGGACTTCACATGGCCAACTTTGTCAGAATTCACACAGAAACATTATAGGGCCGACATG
AAAACCCTAGATGTCTTCACAACCTGGCTTCAACAAAAAAACAAT---------------
---
>gnl_Poptr_v3.0_Potri.005G184400.1
ATG---------GAT---------------------------------------------
TCTCCCCTAAAATTACAA------------------------------GAGCAAAGCAAG
GGTTTTTTATTTGACTCA---GTGTTGCACAAACAAGCTGGTTTTCCCAAAGAATTTCTT
TGGCCA------GACTTGGTTAGGGCT---CAACAAGAGCTCTCGGAGCCACTGGTGGAC
CTGGAGGGGTTCTTCAAAGGGGATGAGGAGGCAACAAAACAGGCTGCTAATATAATCAAG
GATGCATGCTCGAGGCATGGTTTCTTTCAAGTGATCAATCATGGAGTAGATCCCAATGTT
ATTAGAGACGCAGAGGATTACATGGACCATTTCTTCAGGCTTCCAGTTTCCGAGAAACTT
AAGGCTCGGAGGATGCCAGGCAGCTTGTGTGGTTATTCTGGTGCTCATGCTGATCGGTAT
GCATCAAAACTTCCATGGAAAGAGACACTCTCTTTTCGTTACCATGAA---AATTCTTCG
GATCTCGTTGTGCTAGATTTCTTCAAATCTGCTCTTGGGAATGATTTTGAGCAAACAGGA
ATGGTATATCAAAAATATTGTGAAGCTATGATGGATTTATCCTTCGCCATATTGGAACTA
CTGGCAATCAGCCTGGGAGTTGATCGAAAACTTTACAGAAAATTCTTTGAAGATGGTTTC
TCGATATTGAGATGTAACTTCTACCCTCCTTGTCAAGAGCCTGGAAATACTCTTGGCACG
GGACCCCATTGCGATTCAAATTCAATAACCATACTTCACCAAGATCAGGTTGGAGGCTTA
GAAATTTTCACAAACAAAGTATGGCAGACAATTCCACCCCTTCAAGGTGCACTCATCATC
AATATTGGTGATACCTTCACGGCATTATCCAATGGGAAATACAAGAGTTGCTTGCATCGG
GCGATGGTTAACCAGCATGAGCAGAGGAAATCTTTGGCATTCTTTCTCAGTCCAAGAGAA
GACAAGGTGGTGAGACCACCACAAGAGCTTGTGTGC---AGTGAAGGGAAAAGGATGTAT
CCAGACTTCACATGGTTGAATTTGTCTCGATTCGTACAAAATCACTATAGAGCTGATGAT
AGCACACTTCAAAACTTCACCAACTGGTCCCAATCAGTAAATCTC---------------
---
>gnl_Poptr_v3.0_Potri.005G184200.1
------------------------------------------------------------
------------------------------------------------------------
------------------------------------------ATGCCAAGAAGATTTGTT
TGGCCAAAACAAGACTTAGTTGGTGCT---CATCAAGAGCTCACGGAGCCAGTCGTGGAC
CTTGAGGGTTTCTTTAGAGGTGACGAGGAGGCAATAAAGCAGGCTTCTGATATCATTAAG
GCTGCTTGCTTGCAACATGGTTTTTTCCAAGTGATCAATCATGGAGTTGATCTCAATCTC
ATTAGTCTCGCCCATGATCACATGCATAATTTCTTTAAGCTTCCAACTTGCGATAAACTA
AGGGTTCGGAGGATGCCAGGTAGCATTTGGGGGTATTCTAGTGGACATGCTGATCGGTAT
TTGTCTAAATTGCCATGGAAAGAGACGTTATCTTTTGGCTACAATGAA---AACTGTCCG
AATCCTATCGGGATAGACTTTTTCAAGTCTACCTTAGGGAAGGATTTTGAACAAACAGGC
TTGGTCTATCTAAAATATTGTGAGGCTATGAAGGGTTTGTCCCTCTCCATAATGGAACTA
TTGGCAATCAGCTTGGGAGTTGATCGAGGGTATTACAAAAGTTTTTTTGAAGATGGTTGC
TCTATAATGAGATGTAACTTCTACCCTCCTTGTCAAGAGCCAGGTCTTATTCTAGGCACT
GGACCTCATCGTGATCCCACATCGCTAACCATACTTCACCAAGATCAAGTCGGAGGTCTA
GAAGTTTTTTCAGACAACGTATGGCAGACGGTTCGTCCCCGTCAAAGTGCCCTTGTTATT
AACATTGGCGATACCTTTATGGCCTTATCGAATGGGACCTACAAGAGCTGCCTGCACAGG
GCTGTGGTCAACAAGTACGAGGAGAGGAGATCGTTGGCATTCTTTCTTTGCCCAAAAGAA
GACAAGGTGGTGAGACCACCACTGGATCTTGTGTGC---AATCAAGGGAGAAGGATGTAC
CCAGACTTTACATGGTCGGATTTGCTCCATTTCACACAGAAGTACTACAGAGCTGATGAT
GCTACCCTTCAGAACTTCACCAAATGGATCATTTCTCTAAAATCAGCAAGCCTC------
---
>gnl_Poptr_v3.0_Potri.005G065400.1
ATG---------GAC---------------TCA---ACCTCTTCAAGTCTTCTCCTGTCT
CCTCCTCCATTTCACAGC---------------------------AAAGATGAAACTGAT
GCTCCTGTTCTTTACTCATCTTTCTTGCAAAAACAAGCCAACATGCCCACAGAGTTCATT
TGGCCCATTGGAGACTTAGTTCACAAC---CAAGATGAGCTTAAAGAGCCATTGATAGAC
TTGGATGGATTCTTGAAAGGTGATGAGCGAGCAACTGCTGATGCGGCTGAGCTTGTTAGG
ACTGCCTGCTTGAACCACGGCTTCTTTCAAGTCATTAACCATGGAGTTGATATAGGTCTC
ATTCATGCTGCTCACGAAGAGATTGATAAAATTTTTAAGCTGCCTCTTGACAAGAAACTC
AGTACTCGTAGGAAGCCAGGCGATGTGAGTGGATATTCTGGTGCCCATGCACATCGATAT
TCATCCAAGTTGCCATGGAAGGAGACATTTTCTTTTGGCTACCATGGGGATGATGATTCT
GAGCCACTTGTTGTTGATTACTTCAAATCTGTCTTAGGAGAGAACTTTGAACACACAGGG
TGGGTTTACCAAAGATATTGCGAAGCAATGAAGAAAGTATCTCTAGTTATTTTTGAGCTG
CTGGGCATTAGCTTGGGAGTTGATCGCTTACACTATCGGAAATTCTTTGAAGATGGAAGC
TCAATAATGAGGTGCAACAATTATCCACCTTGCAATAATTCTAGCCTCACTCTTGGCACT
GGTCCTCATTGTGACCCAACTTCCTTAACAATACTTCATCAAGACCAAGTTGGTGGTCTT
GAAGTCTTTGCAAACAACAAATGGCAAGCAATCCGACCTCGTCCAGATGCCCTAGTTGTA
AACATTGGTGATACTTTCACGGCATTATCCAATGGGAGGTACCAGAGCTGCCTTCACAGA
GCAGTGGTGAATAGGGAGAGAGAAAGGAAATCATTGGTTTTCTTTGTGAGTCCAAAAGAG
GAAAAGGTAGTCAGACCCCCACAAGATCTTGTTTGC---AGAGAAGGGCCGAGGAAGTAC
CCGGATTTCACTTGGTCAGATTTGTTGGAGTTCACGCAAAAACACTACAGAGCTGATGTC
GCTACACTCCAAAGCTTCATTCAATGGCTTTTATCTGCTAAACCA---------------
---
>gnl_Poptr_v3.0_Potri.014G073700.1
ATGCCCATT---GATTGTTTC---------CCTTCAAACATG---------ACAATTATG
CCTCCTCCT------------------------------------CCTCCTCCTCCAGAG
CCATTAGTATTTGATGCTTCAATCCTTCAACACCAAGCGAACTTACCCTCTCAGTTCATT
TGGCCTGACCACGAAAAACCATGCCTTGAACCCCCAGAACTTGCAATCCCTCCGATTGAT
TTTGGAAGCTTCCTCACTGGAGATCCTTTGGCGGTCTCAAAACTTGCCCAGCAAGTAAAT
GAGGCATGCAAGAAGCATGGTTTCTTTGTAATTGTTAATCATGGTGTTGACTCAAAGCTT
ATAGCTAAAGCTCATGAGGGTATGAACATGTTCTTTGGTAAGCAGCTCTCGGAGAAGCCA
---GTTCAAAGGAAGATAGGAGAGCAATATGGGTATGCCAGTAGCTTCACTGGAAGATTC
TCCTCCAAGCTTCCATGGAAAGAAACACTTTCTTTCAGATATTGTGCTGACAATCAGTCC
TCTAACATCGTCCAAGAATACTTCTTGAATGTAATGGGAGAAGAATTCAAACAGTTCGGG
AAGGTGTACCAAGAATATTGTGAAGCCATGAACACTCTTTCCCTTGGAATTATGGAGCTA
TTAGGAGTAAGTCTAGGAGTTGGAAACGAATATTTTAGAGATTTCTTCGAAGGAAATGAT
TCAATAATGAGACTAAATTACTACCCTCCTTGCCAAAAACCGGAATTAACTCTTGGCACT
GGGCCTCACTGTGATCCTACATCCTTAACAATTCTTCATCAAGATCATGTCAGTGGCCTT
CAAGTGTTCGTCGAAGAAAAATGGCACTCCGTTACTCCTGATCCGGAAGCTTTCGTCGTT
AACATTGGTGACACATTCATGGCTCTATCAAATGGCATTTTCAAGAGTTGCTTGCATAGA
GCAGTGGTAAATAACGTAACAGTAAGGAAATCCCTCGCTTTCTTTCTATGTCCAAAAATG
GACAAGGTGGTGAAGCCACCAAATACTTTGGTCGAC---TATAAAAATCCAAGGGTATAT
CCGGACTTCACATGGCTAGCTTTGTCAGAATTCACACAAAAACATTACAGGGCTGACATG
AAAACCCTAGATGTCTTCACAACATGGCTTCAACAAAAAAACAACGGGGGTACCAAAAAT
---
>gnl_Poptr_v3.0_Potri.012G132400.1
ATGGCAATA---GATTGCATC---------AAAACCATGCCT------TCAAAAACCACC
CATCAT------------CACCATCCAAAAGATCAAGATCAATGCAAAGATGATAACAAG
TCTTTAGTGTTTGATGCACAAGTTCTTAGATACCAATCAAGCATACCTCAACAGTTCATT
TGGCCTGACCATGAAAAGCCTAGTGCTAATGCACCTAAACTCCAAGTTCCACTTATAGAC
TTGGGTGATTTCCTCTCTGGTAACCCTGATGCTGCAATGGAAGCTTCAAGACTTGTTGGT
GAAGCATGTCAAAAACATGGTTTCTTTCTTGTTGTTAATCATGGAGTTGATAAGACACTC
ATTGCTCATGCTCTTAATTACATGGACAACTTCTTTGAATTGCCTCTTTCTGAGAAACAA
AAGGCTCAAAGAAAAATTGGCGAGTCTTGTGGATATGCTAGTAGCTTTACTGGCAGGTTT
TCCTCCAAACTTCCATGGAAAGAAACACTTTCTTTTAGCTATACAGCTGAGAAGAATTCA
TCAAAACATATTGAGCAATATTTTCATGACAGAATGGGGGAAGACTTCGCCAAATTCGGA
AGGGTGTACCAGGATTACTGCGAGGCCATGAGCACTTTGTCACTAGGGATCATGGAGCTA
TTAGGAATGAGCCTTGGTGTGAGCAGAGCACATTTCAGAGAATATTTCGAAGAGAATGAT
TCAATAATGAGGCTTAACTACTACCCTCCATGCCAAAAGCCTGAACTTACTTTAGGAACT
GGTCCTCATTGTGATCCAACTTCTTTAACCATCCTTCATCAAGACCAAGTGGGTGGTCTT
CAAGTGTATGTAGACAACGAATGGTGTTCGATTAGCCCCAATTTCGACGCTTTTGTCGTT
AACATTGGCGACACCTTCATGGCTCTATCAAATGGTAGATACAAGAGTTGTTTGCACCGA
GCGGTGGTGAACAGCCAAACGCCAAGAAAATCTCTTGCTTTCTTCTTGTGTCCAAGGAAT
GACAAGAAGGTAACTCCACCAAAGGAATTAGTGGAC---ACATGCAATCCAAGAATATAT
CCAGATTTCACATGGCCTATGTTGCTTGAATTCACACAAAAGCATTACAGAGCTGACATG
AAGACACTTGAGATGTTCACAAATTGGCTTCAACAAAGAAATGTT------------AGC
---
>gnl_Prupe_v2.1_Prupe.2G150700.1
ATGCTAAGC------------------------------------------ATGCCAATG
CCGCCTCCTCAACAT---CTCCCACCAACAAATGAAGCAAAGAATGAAAATGAAGAAAAC
CCTTTGGTTTTTGATGCTTCAGTTGCTCAGTACCAATCCAGCATACCCTCCAAATTCATA
TGGCCCGACCACGAGAAGCCATGCCCTGAGCCGCCAGAGCTTCCAGTTCCTCACATTGAC
ATGAAAGGCTTTCTCACAGGGGACACTAGGGAGGTCTCAAACGCGACTTGTTTAGTCGAT
GAGGCATGCAGGAAGCATGGATTTTTCCTCGTTGTTAATCATGGAGTTGATTCGCAGCTC
ATAGCAAAAGCTCATGAATACATGGACTTGTTCTTTGGCATGCAACTCTCACAGAAGCAA
AGGGCTCAGAGAAAGACTGGTGACCACTGCGGATATGCCAGTAGCTTCATTGGCAGGTTC
TCCTCCAAACTTCCATGGAAAGAAACACTTTCTTTCAGATATAGTGCTGACAGCCACTGC
TCA------GTCAATGACTATTTTGTGAATGTAATGGGTGAAGATTTCAAAGAAATCGGG
AAGGTGTACCAAGAATACTGTGAAGCCGTGAGCAATCTCTCCAGTGGGATAATGGAGCTG
CTGGGAATGAGCTTAGGAGTTGGCCAAGAGTATTTCAGAGAATTCTTCGAAGGAAACGAT
TCAATAATGAGGTTGAACTACTATCCCAGATGCCAAAAACCAGATTTAACACTAGGAACT
GGGCCTCACTGTGATCCCACTTCCTTAACAATTCTTCATCAAGATCAAGTAGGCGGCCTT
CAAGTGTTTGTAGATGAAAAGTGGCGCTCTGTTACTCCTAAGCCTGATGCTTTTGTTGTC
AACATTGGTGATACATTTATGGCTCTATCCAATGGGATTTACAAGAGCTGCTTGCATAGA
GCAGTGGTTAACAACAGAACTGTGAGGAAATCTCTTACTTTCTTCCTTTGTCCCAAAAAG
GACAGGGTGGTGACCCCACCAAGAGGTTTGGTTGAT---TCCAAGAGCCCAAGGATGTAC
CCGGACTTTACCTGGCCGACTTTGCTAGAGTTTACACAGAAACACTACCGGGCTGACATG
AAGACGCTGGATGCCTTCTCAGACTGGATTATAAATAAAAACAAC---------------
---
>gnl_Prupe_v2.1_Prupe.2G286800.1
ATGGCAATT---GAGTGCATGATCACAACAAGAAGCACGCAA------TCCATGGCTCAA
CCCCCC------------------TCCCTAAAAACAGAGCACAAACAAGATGACCAAAAA
CCATTAGTTTTTGATGCCTCAGTGCTCAGGTACCAGACAGAAATACCAAAACAGTTCATA
TGGCCTGATGAGGAAAAGCCCTGCGCAAACACCCCTGAGCTCCAAGTCCCTCTTATAGAC
TTGGGTGGTTTTCTCTCTGGAAACAAACAAGCTGCAACGAAAGCCTCCACAATTGTAGGC
GAGGCCTGCCAAAAGCATGGCTTTTTCCTTGTTGTGAATCATGGTGTTGACAATCAACTC
ATAGCCGATGCTCATCGCTACATGGATGATTTTTTCGGGTTGCCTCTGTCTGAAAAACAG
AGAGCGCAGAGGCTACTAGGGGAGCACTGTGGCTATGCCAGCAGCTTCACTGGTAGATTC
TCGTCAAAACTTCCATGGAAGGAGACTCTTTCTTTTCGCTACTCTGCAGACAAAAGCTCA
TCCAGTATCGTCCAAGATTATCTCTGCAGTAAAATGGGAGAAGAATTCAAGGAATTCGGG
AGGGTGTACCAAGATTACAGTGAGGCTATGAGCACTCTTTCTATTGGGATCATGGAGCTT
CTGGGATTGAGCCTTGGAGTTGACAGAGCACATTTCAAGGAATTTTTCGAGGACAATGAT
TCGATAATGAGGCTGAATTACTACCCACCGTGCCAGAAACCTGATCAAACTTTAGGCACC
GGTCCTCATTGCGATCCAACATCTTTAACTATTCTCCACCAAGACCAAGTTGGAGGGCTT
GAGGTGTTTGTGGATGATAAATGGCATTCCATTAGCCCAAATTTAAATGCCTTTGTTGTT
AACATTGGTGACACTTTCATGGCTCTTTCAAACGGGAGGTACAAGAGCTGCTTGCACAGG
GCAGTGGTGAACAGCCAAACACCAAGGAAGTCTCTTGCATTCTTCTTGTGTCCCAGAGAT
GATAAGGTGGTGAAGCCACCAAATGGGCTGGTTGATGATACTTCGTGCCCAAGAATATAT
CCAGATTTCACATGGCCTATGCTGCTGGAGTTCACACAGAAGCATTACAGAGCAGACATG
AAGACTCTCCAAGTCTTCTCAAACTGGCTTCAACAGAAAAGCAGC---------------
---
>gnl_Prupe_v2.1_Prupe.1G535900.1
ATG---------GCT---------------TCA---AGTCCCTCTGTTCTCTTGTCCTCT
CCTCCT------------------------------------CCCACAGCAAAGGATGGT
TCCCGTTTTATTGACTCAAATTACCTGCAAAAACAATCCCATGTGCCCGCTAATTTCAAA
TGGCCTGAGGAGGACGCGGCTTCTGCT---CAAGAAGAGCTGAATGCGCCAGTAGTGGAT
CTTGAGGGCTTCTTCAATGGTGATGTTGTGGCAACTGAGAATGCTGCCAAGCTCATTAGG
TCTTCTTGCTTGAGGCACGGCTTTTTCCAAGTGACCAACCATAGGGTTGATGCAGATCTC
ATCCAACTCGCTTATGATCATGTGGATGATTTCTTCAATCTTCCCATCGAGGAGAAAATA
AAGGTACAGAGGCGTCCTGGTAGCCCTTATGGCTATTCGGGTGCCCATATGGATCGATTT
TCGTCCAATTTGCCATGGAAGGAAACTTTTTCTTTTGCTTTCCAAGAC------GGTCCA
GAAAAAACTGTGGCCGATTACTTCAAATTCACCATAAGCAAAGATTTCGAACAAACAGGG
TTGGTGTATCAAAAGTATAGTGAAGCAATGCACTCTCTGTCTCTTTCAATTATGGAACTC
CTGGCAATCGGGTTGGGAGTGGATCGGATGCTCTATAGAGAGTTCTTTGAAGATGCTGTG
TCTATCATGAGAACCAACTTATATCCAACTTGCCAAGAGCCAAATCTTTCTCTTGGAACT
GGACCTCATTGTGATCCTAATGCCCTCACCATTCTTCACCAAGACTTGGTTGGAGGGCTT
GATGTGTTTGTTGACAACAAATGGCACAAGGTTCGGCCTGTTCTTGGTGCCCTAGTCATC
AACATTGGCGACGTCTTCGCGGCATTATCGAATGGCATATACCGGAGTTGCTTGCACAGG
GCTGCTGTGAACAGCCACAAGGAGAGGAGGTCTTTGGTCTTCTTTATGTGTCCTAGAGCT
GACAAGGTG---------------------------------------------------
------------------------------------------------------------
------------------------------------------------------------
---
>gnl_Prupe_v2.1_Prupe.1G442200.1
ATG---------GAT---------------TCA---AGTGCCTCTGTTGTCTTGTCCTCT
CCATGCGCAAAGCTTCCA------------GGAAACCATGGCAATATCGAAAAGGGAGGC
GCTCCTTTTATTGACTCAGCTTTCCTTCAAAAACAATCCCAAGTGCCCACTGGTTTCGTT
TGGCCTGAGGCAGACTTGGTTTCTGCT---CATCAAGAGCTCAATGAACCACTGGTGGAT
CTTGAGGGTTTCTTCAAGGGTGATGTTGTGGCAACTGAGAATGCTGCCAAGGCCATTAGG
TCATCTTGCGTGAGCCATGGTTTTTTCCAAGTGATCAACCATGGGGTCGATCTAAATCTC
ATCAAACTCGCTGATGATCATTTGGATAAATTCTTCAAGCTTCCTGTAGAGGAGAAAGCA
AAGGTAAAGAGGTGCCCTGGTAGCCCTTATGGCTATTCGGGTTCCCATGCTGATCGATTT
TCGGCCAAATTGCCATGGAAGGAAACTCTTTCTTTTGCTTTCCATCAA------GGTCCA
AACCCAGTTGTGGCCGATTTCTGCAAATCCAAACTAGGCAAAGATTTCGAAGAAACAGGG
AGGGTCTACCAAAAGTATTGTGAAGCAATGCACAATTTGGCTCTTTCAATTACGGAGCTC
CTGGCAATTAGTTTGAAAGTGGATCGAATGCACTACAGAGAGTTCTTTGAAGATGCTCAC
TCTATCCTGAGGTGCAACTTCTATCCAACTTGCCAAGAGCCAAGTCTTTCTCTTGGAACG
GGACCTCATTGTGATCCAATATCCCTCACCATTCTTTACCAAGACCAGGTTAGAGGGCTT
GATGTGTTTGTCAACAACCTATGGCAGACGGTTCGACCTATTCAAGGTGCCCTAGTCATC
AACATTGGAGATACCTTCTCGGCATTAACGAATGGCATGTACAAGAGTTGCTTGCACAGG
GCCGTCGTGAACAGCCAGAAGGAGAGGAGGTCAATGGCATTCTTTCTGTGCCCAAGAGAT
GACAAGGTGGTGAAGCCCCCAGAGGATCTTCTGTGCATCGAGGGGATGACAAGAAAGTTC
CCGGATTTCACATGGTCAGATTTTCTCCGATTCACTCAATATAACTACAGGCCTGACGAA
ACTACCCTCCAAAAGTTCAGCAACTGGCTACTTGCTGCTGATAATAACAAACATCTC---
---
>gnl_Prupe_v2.1_Prupe.1G442300.1
TTG---------AGG---------------GTT---TCTTCAAGGGTGATGTTG------
------------------------------------------------------------
------------------------------------------------------------
TGGCAACTGAGAATGCTG------------------------------------------
------------------------------------------CCAAGCTCATTAATTAGG
TCATCTTGCTTGAGCCATGGATTTTTCCTAGTGACCAACCATAAGGTCGATGCATATCTC
ATCCAACTCGCTTATGATCATGTGGATCATCTTTTCAATCTTCCCATCGAGGAGAAAATA
AAGGTT------------------------------------------------------
------------------------------------------------------------
------------------------------------------------------------
---GTATATCAAAAGTATAATGAAGCAATGCACGGTTTGGCTCTTTCAATTATGGAACTC
TTGGCAATCGGATTGGGAGTGGATCGGATGCTCTACAGAGAGTTCTTCGAAGATGCTGTG
TCTGTCATGAGAACCAACTTATATCCAACTTGCCAAGAGCCAAATCTTTCTCTTGGAACG
GGACCTCATTGCGATTCTAATGCCCTCACCATTCTTCACCAAGACCTGGTTGGAGGCCTT
GATGTGTTTGTCGACAACAAATGGCAGAAGGTTCGGCCTATTCCTGGTGCTCTAGTCATC
AACATTGGCGGTGTCTTCGCGGCATTATCGAATGGCATATACAGGAGTAGCTTGCACAGG
GCAGTTGTGAACAGCCACAAGGAGAGGAGGTCTTCGGTCTTCTTTATGTGCCCAAGAGCT
GACAAGTTGGTGAAGCTCGCAGAGGAACTTGTGACAAGTGAGGGGGCACAAGAAAGTTTC
CATGGTCAGATTTACTCAAAATTATTA---------------------------------
------------------------------------------------------------
---
>gnl_Prupe_v2.1_Prupe.1G535600.1
ATG---------GCT---------------TCA---AGTCCCTCTGTTCTCTTGTCCTCT
CCTCCT------------------------------------CCTACAGCAAAGGATGGT
TCTCGTTTTATTGACTCAAATTACCTGCAAAAACAATCCCATGTGCCCGCTAATTTCAAA
TGGCCTGAGGAGGACGCGGCTTCTGCT---CAAGAAGAGCTGAATGCTCCAGTAGTGGAT
CTTGAGGGCTTCTTCAATGGTGATGTTGTGGCAACTGAGAATGCTGCCAAGCTCATTAGG
TCTTCTTGCTTGAGGCACGGCTTTTTCCAAGTGACCAACCATAGGGTTGATGCAGATCTC
ATCCAACTCGCTTATGATCATGTGGATGATTTCTTCAATCTTCCCATCGAGGAGAAAATA
AAGGTCCAGAGGCGTCCTGGTAGCCCTTATGGCTATTCGGGTGCCCATATGGATCGATTT
TCGTCCAATTTGCCATGGAAGGAAACTTTTTCTTTTGCTTTCCAAGAC------GGTCCA
GAAAAAACTGTGGCCGATTACTTCAAATTCACCATAAGCAAAGATTTCGAACAAACAGGG
TTGGTGTATCAAAAGTATAGTGAAGCAATGCACTCTCTGTCTCTTTCAATTATGGAACTC
CTGGCAATCGGGTTGGGAGTGGATCGGATGCTCTATAGAGAGTTCTTTGAAGATGCTGTG
TCGATCATGAGAACCAACTTATATCCAACTTGCCAAGAGCCAAATCTTTCTCTTGGAACT
GGACCTCATTGTGATCCTAATGCCCTCACCATTCTTCACCAAGACTTGGTTGGAGGGCTT
GATGTGTTTGTTGACAACAAATGGCACAAGGTTCGGCCTGTTCTTGGTGCCCTAGTCATC
AACATTGGCGACGTCTTCGCAGCATTATCGAATGGCATATACCGGAGTTGCTTGCACAGG
GCTGCTGTGAACAGCCACAAGGAGAGGAGGTCTTTGGTCTTCTTTATGTGTCCTAGAGCT
GACAAGGTGGTGAAGCCCGCAGAGGAACTTGTGCGCAAAGAGGGAGGCACAAGAAAGTTT
CCGGATTTCACATGGTCGGATTTGCTTGAATTCACTCAAAACCATTACAGGGTTAATGAA
ACTACCCTCGAAAACTTCACCGACTGGTTCCTTTCTGCTGATCGTTCCAATTTCAAACCC
ACC
>gnl_Selmo_v1.0_115673
------------------------------------------------------------
------------------------------------------------------------
---------------------------ATGAATACTAGTTGCGAACTCGAGTCCTATGTG
TGGCCTCGTGGCGACTGCTCGCTCCCGGAGCATAGCCAGCAGGATGTCCCGACCATTGAT
CTGGCTGGT---------GGATCCAAAGCCAAG------------GTTGATGAGATTGGC
AGAGCGTGCAGGCAGAGTGGATTCTTCCAGGTCGTCAATCACGGTGTGGATCACGAGCTT
GTAAACCAGGTGCATGCGAGTGCTCGCCAGTTCTTCGAATTCCCCAGCGACACCAAGTTA
CGAGCGGCTCGCTCCGCCGGGAACAGCTTTGGATTCGCCGGCAAGTTTGCTGGGAGGTTC
AAATCCAAGTGCCCCTGGAAGGAAACATTCTCGCTTCAGTACACGCCGAACTCAAAC---
---------ATCAAGGACTACATGATCAAAGTTTACGCGGAACAGCATGAGCAGCATTGT
GCTCGCTACGAGACTTACTGCAAGGCAATGGAGAAGCTGGGACGAGAGCTGATTGAGCTG
ATTGCGCAGAGCTTGGAGCTGGCTCCCGATGCTTTGAACAGCTACTTCGACGATGGCTTC
TCCATCTTCCGGATGAACATGTACCCGCCGTCGGAGCACTTCCCGCGGCTGCTGGGGACG
GGGCCTCACACCGACCCGTGCGCATTAACAATTCTCCACCAGGATGAAGTTGGAGGACTG
CAAGTGTACAGGGACGAGACTTGGGTCACAGTCGAGCCCCGTGCCGATGCGTTTGTCATC
AGCATCGGTGACACATTCCAG---------------------------------------
------------------GTAAACAGAGCGAGAATTCTTTTGTTCCTGCTCGTCCCTCTC
CTCTCCCTCCTCGCAGCGCTA---------------------------------------
------------------------------------------------------------
------------------------------------------------------------
---
>gnl_Solly_v2.4_Solyc06g035530.2.1
ATGGCCATT---GATTGCATGGTG------------------------------------
------------------------ATG---------CCTATGATACAAGATGAGAAAAAG
TCACTCATTTTCGACTCATCTGTACTTAAAAATGAATCGAACATTCCTAGACAATTTATA
TGGCCGGACCACGAGAAGCCTAGTGGTTTTGTTGGTGAACTTGATGTTCCGCTTATTGAT
TTAGGGGCATTCCTTTCTGGTGATCCGATTGCAGCTAAGCGTGAATCTAGTCTGGTTGAT
GAAGCATGCAAGAAGCACGGTTTCTTTCTCGTGGCAAATCATGGTGTTGATACTAATCTT
ATCTCACTTGCACATCGCTATATGGACATGTTCTTTGAATTGCCACTTTCCGACAAGCAA
AAGATTCAAAGGAAGAGAGGAGATCATTGTGGTTATGCTAGTAGCTTTACTGAGAGATTT
TCATCCAAGTTACCTTGGAAAGAGACACTTTCTTTTCCATATTCTACCCTACAAGGCTCG
TCCCACATGCTTGATCAATATTTTCTAAAAACAATGGGGGAAGACTTTAGCCATATTGGG
AAGTTTTACCAAGAGTATTGTAATGCGATGAGCACTCTCTCTTCTGGGATCATGGAACTC
TTGGGCGAGAGCCTAGGCGTGAGCAAAAACCATTTCAAACAATTCTTTGAAGAAAATGAA
TCGATTATGAGACTCAACTATTATCCAACATGTCTAAAACCAGATCTTGCGTTAGGAACT
GGACCACATTGTGACCCAACATCATTAACCATCCTCCATCAAGACAACGTCTCAGGACTA
CAAGTTTTCATGGACAACCAGTGGCGCTCTATCAGTCCAAATAATAGTGCTTTTGTCGTT
AACATAGGTGACACATTTATGGCGCTTTCAAATGGAAGGTATAAAAGTTGTTTGCACAGA
GCTGTAGTAAACAACAAAACACCTAGAAAATCTCTTGCTTTTTTTCTTTGTCCTAAGAAG
GATAAGGTGGTGAGGCCACCGGCAGAATTGGTGGAC---TCTAATAATCCTAGAATATAT
CCAGATTTCACATGGCCAACTCTATTTGAATTTACACAGAAGCATTATAGAGCTGATACC
AATACTCTACGATTCTTCTCTACTTGGCTTCAACAGAAAACTACGGAAATT---------
---
>gnl_Solly_v2.4_Solyc06g050110.1.1
ATGGATATA---GATAGTATAATC------------------------------------
------------------------ACAAATGATAAATCGTCTATGGTAGATGAGAAAAAT
TCATTAATTTTTGATGCATCCCAAATGAAACAC---------------------------
---------GGCAAGAAGGATTGTGCAATACCACAAGAGCTTCATGCTCCCCTTATTGAC
TTAGGGGGTTTCTTTTCTGGTGACCCTACCACAATGCAAGAAGCATCTAGGCTTGTTGGT
GAAGCCTGCAAGAGTCACGGTTTCTTCCTTGTGGTGAACCACGGAGTTGATGAAAATCTC
ATCTCTAATGCCCATCGAAACATGGACATGTTCTTTAGCTTGCCTCTCTCTGAAAAGTTA
AAAGCTGAGAGAAAAATTGGTGAACATTGTGGCTATGCCAGCAGCTTTACTGGAACATTT
TTGTCAAAGTTGCCTTGGAAAGAGACACTCTCTTTTCAATACTCTGCTAAAGAACACTCA
TCGCATATAGTTGAAGAGTATTTCCAAAAGACAATGGGAAAAAGTTTTAACAATCTTGGG
AAGGTTTATCAAGAATATTGCAATTCGATGAGCAAACTTTCTCTAAGGATCATGGAGCTC
TTAGGGATGAGTCTAGGAGTACAGAAGGAAAACTTCAAAGATTTTTTCGAAGATAATGAA
TCCATAATGAGAATCAACTACTATCCACCATGTCATAATCCAGAGCTCACATTAGGAACA
TGGCCTCATTATGATCCAACATCATTAACCATTCTCCATCAAGATGGTGTTAGTGGACTT
CAAGTTTTTGTGGATAATGAATGGCATTCAATCAATCCAAATTACAATGCTTTTGTGGTT
AACATAGGCGACACATTTATGGCGCTATCAAATGGAATATTCAAAAGTTGCTTGCATAGA
GCAGTGGTAAACAACTATATTCCTAGGAAATCACTAGTTTTCTTTCTTTGTCCAGACAAA
GATAAGGTGGTGAGACCACCAACCGAATTGGTGGAC---TTCAATAAACCTCGAATTTAT
CCTGACTTCACATGGCCTACCCTCCTTGAGTTTACACAGAAGCATCACCCAGCTGATACA
AACACACTTCAAGCTTTCTCAAATTGGCTTCAACACAATAATGTGCAACCT---------
---
>gnl_Solly_v2.4_Solyc09g018410.1.1
------------------------------------------------------------
------------------------------------------------------------
------------------------------------------------------------
------------------------------------------------------------
------------------------------------------------------------
------------------------------------------------------------
------------------------------------------------------------
------------------------------------------------------------
------------------------------------------------------------
------------------------------------------------------------
------------------------------------------------------------
------------------------------------------------------------
------ATGAGACTCAACTACTTTCCACCATGCAACAAACAAGATCTCACCTTAGGAACT
GGGTCATACTATGATGCAACATCCTTAATCGTTCTCCATGAAGGT---------------
------------------------------------------------------------
------------------TGTGCACTATCGAATGGGAGAGAGAAAAGCTTCATACACAGA
GAAGTGGTAAACAACAAGACTCCTAGAAAATCACATGATTTCATTCTTTATCCAGAAAAT
AATAAGGTAGTCAGTCCACCAACTAAATTGGTGGAT---GACAACAACCCCCGAATATAT
CCCGAATTCACATGGCCTACCCTCTTTGAGGTTACTCAGATGACAAGTGGAAGAGATAGA
CATATG------AGGTTTACTAGGTTTCTCTTACTC------------------------
---
>gnl_Solly_v2.4_Solyc09g009110.2.1
ATGACCACT---AATAGTATAATC------------------------------------
------------------------ACAAAAGAAAAATCACCTATGCTTGGTGAGGAAAAA
CCATTGATTTTTGATTCATCCCATATGAAAAATGAGTTCAACATTCCTACACAATATATA
TGGCCAGATGATGAGAAGCCATGTGTTGTAGCACAAGAACTTCATGTTCCTCTTATTGAC
TTAATGAGTTTCTTTTCTGGTGACCCCGTCGCGACCCAACAAGCATCTAGGCTTGTTGAT
GAAGCGTGCAGGAGTCATGGTTTCTTTCTTGTAGTAAATCACGGAGTTGAGTCTAATCTA
ATCTCCAATGCCCATCGTTACATGGACACGTTCTTTGACATGCCTCTCTATGAAAAACAA
AAAGCTCGGAGAAAAATTGGTGAGCATTGTGGCTACGCCAGCAGCTTTACTGGAAGATTT
TCTTCGAAACTTCCTTGGAAAGAGACACTCTCTTTACGATACACCGCTAAAGAAAACTCA
TCTCACATAATTAAAGAGTATTTTCAAAGGACATTGGGTGAAAGTTTCAATAATCTCGGG
AATGTTTATCAAGAATATTGCAATTCCATGAATACACTTTCTCTTAGGATCATGGAACTC
TTAGGAATCAGCCTGGGTGTACAAAAGAGTCACTTTAAAGAGTTTTTCGAAGACAATGAT
TCCATAATGAGACTCAACTACTATCCCCCGTGCCTGAAACCAGAGCTCACCTTAGGAACA
GGGCCGCACTATGATCCAACATCATTAACCGTTCTCCATCAGGATTGTGTTAGTGGATTT
CAGGTTTTTGTGGACAATGAATGGTACTCCATCAGTCCAAATTTCAATGCATTTGTGGTT
AACATAGGCGACACATTTATGGCACTATCGAATGGTATATACAAAAGTTGCTTGCATAGA
GCAGTTGTTAACAACACAACTCCTAGGAAATCACTAGCTTTCTTTCTTTGTCCACACAAA
GATAAGGTGGTGACTCCACCAACTGAATTGGTGGAC---TACAACAACCCTCGACTATAT
CCTGACTTCACATGGCCTGCTCTCCTTGAGTTTACTCAAAAGCATTATAGAGCTGATAAA
AACACTCTTCAAGCTTTCTCAATGTGGCTTCAAGAAAATAATGCAGAAGCTAAATATGAG
---
>gnl_Solly_v2.4_Solyc03g006880.2.1
ATGGCTATT---GATTGTATGATC------------------------------------
------------------------ACAAATGGAAAATCTCCCATGCTAGATGAAAAAAAA
CAATTTATTTTTGATGCATCTCATATGAAACGTGAGTCTAATATTCCCACACAATTCATA
TGGCCTGACCACGAGAAGCCTTGTGCCTTAGTACAACAACTTCATGTACCCCTTATTGAT
TTAAGGGGTTTTCTTTCTGGTGACCCCGACGCGGCCCAACAAGCATCTGAGCTTGTTGGG
GAAGCGTGTCGGGGTCATGGTTTTTTTCTTGTGGTGAATCACGGAGTTGATGCTAATCTC
ATTTCTAATGCTCATCGTTATATGGATACGTTCTTTGAGTTGCCGCTTTTAGAAAAGCAA
AAAGCTCAGAGAAAAATTGGTGAGCATTGTGGTTATGCTAGTAGTTTTACTGGAAGGTTT
TCATCAAAGCTACCTTGGAAAGAGACACTCTCTTTTCGTTACTCCGCTAAGAAAGAATCA
TCTCACATAGTTGAAGAGTATTTTCAAAGTACATTGGGCGAAAGTTTTAACCATCTCGGG
AATGTTTATCAAGAATATTGCAATTCTATGAACACACTTTCTCTTGGGATCATGGAACTC
TTAGGGATGAGCCTAGGTGTAGAGAAGAGTCACTTCAAAGAGTTTTTCGAAGAAAATGAT
TCGATAATGAGACTCAACTACTATCCACCATGCCAGAAACCGGAGCTCGCCTTAGGAACG
GGGCCTCATTGTGATCCAACATCATTAACAATTCTCCATCAAGATTGTGTTGGTGGACTT
CAAGTTTTTGTGGACGATGAATGGCGTTCCATCAGTCCAAATTTCAATGCATTTGTGGTT
AATATAGGCGACACATTTATGGCGCTATCAAATGGAAGATACAAAAGTTGCCTACACAGA
GCGGTAGTAAACAACAAGACTCCTAGGAAATCACTTGCTTTCTTTCTTTGTCCAAACAAA
GATAAGGTGGTGAGCCCACCAAATGAATTGGTGGAC---TCCAACAACCCTCGAATATAT
CCCGATTTCACATGGCCTACTCTTCTTGAATTTACTCAAAAACATTATAGAGCTGATATG
AACACTCTTCAAACATTCTCAAATTGGCTTCATGATCAACACAACACTACTACACAAGCT
---
>gnl_Solly_v2.4_Solyc01g093980.2.1
ATG---------------------------------------------------------
------------------------------CATGATGAAAGACAAAATGATGAAGAAACA
TCTCTTGTGTTTGAT------TTCCTTGCAAACAATTCAAACATTCCTCCACAATTCATA
TGGCCAGATGATGAAAAGCCATGCCCTCAGCCACCACCCTTACATGTTCCTCCAATAGAC
TTGAATGGCTATCTCTCCGGTGACCCCCTCGCGGTATCCAATGCCACTCGTCTTGTTAAT
GAGGCATGTCGAAAGCATGGCTTCTTCCTTGTTGTTAACCATGGTATCGATACGAAGCTC
ATCAATGAAGCTCACAAGAATATGGATTTCTTCTTTGGGAAGCCACTTGTTGAAAAGGAA
AAAGCAAAGAGAAAAGTTGGTGATTATTGTGGTTATGCTAGTAGCTTTACTAGTAGGTTC
TCTTGCAATCTTCCTTGGAAAGAAACACTTTCTTTTAGATATTCTGCTGAGTTACCCTCA
CATCATATAGTCCAAAATTACATCTTGAATGTCATGGGACAAGAATACACTCATTTTGGG
GATGTGTACCAAAAATATTGTGAAGAAATGAGCAAGCTTTCCCTTAGTGTGATGGAGCTA
TTAGGTGAGAGTATTGGAGTGGGAAGATCATATTTTAGAGAGTTTTTTGAAGAGAATGAT
TCAATAATGAGATTGAATTACTACCCAATTTGTCAAAAGCCAGATTTGACTCTAGGGACA
GGACCTCATTGTGATCCTACTTCCTTAACCATTCTTCATCAAGATGATGTTGGTGGCCTT
GAAGTCTTTGTGGATGATAAATGGCACTCTATTCCTACTAATACTAATGCCTTTGTGGTC
AACATTGGTGATACATTCATGGTAATGTCAAATGGTACATACAAGAGTTGCTTGCACAGA
GCAATTGTAAACTGTAGAAGAACAAGGAAGTCATTGGCATTTTTCTTATGTCCAAAACAG
GACAAGATAGTAAGCCCACCAAAAGAGTTGATTACT---AAGAATCTACCAAGGAAGTTC
CCTGATTTCACATGGCCACTTTTTCTTGAATTCACTCAAAAACATTATAGAGCTGACAAA
AATACTCTTGATGCCTTTGTCCATTGGCTTCTACACAAAACC------------------
---
>gnl_Solly_v2.4_Solyc11g072310.1.1
ATGGCAATT---GATTATATGATC------ACGAGAAATAAC------------------
------------------------AACATGATATCCAAAGAAGATCAAGTATCAAATAAG
TCGTTGAGTTTTAATGCATCATTGATGAAAAACGAGTCAAATATACCAAGCCAATTCATA
TGGCCGGACCATGAGAAGCCAGCTAGTGTTACTAGAGAACTACAAGTTCCACTAATAGAC
TTAAGTGGGGTACTTTCAAATGACCCTATTGAAATCAAGAAAGCAACTAGACTTGTTAAT
GAAGCATGTACAAAACATGGTTTTTTCTTAGTGGTTAACCATGGGGTTGACACAAATCTC
ATAAAAAATGCACATGTTTACATAGACAAGTTCTTTCAATTGCCACTTTGTGAGAAGCAA
AAAGCACAAAGAAAAGTTGGTGAACATTGTGGTTATGCTAGTAGCTTTGTTGGAAGGTTT
TCATCTAAGTTGCCTTGGAAAGAAACACTCTCGTTTCAATACTCTGATCAGAAAGGCTCA
TCACACATAGTTGAAGATTATTTTCAAAGGACACTCGGTGAAAAATTTAGTTATATTGGG
AAGGTTTATCAAGAATATTGCAATGCCGTGAGCACCCTTTCTCTAGGGATCATGGAACTT
TTGGGATTGAGCCTAGGTGTGAGCAAGAACCACTTCAAAGAATTCTTTCAAGGAAATGAG
TCCATAATGAGACTAAATTATTATCCAACATGTCAAAAACCTGAACTCACTTTAGGGACA
GGGCCTCATTGTGATCCCACATCATTAACCATTCTCCATCAAGATAGTGTTGGTGGGCTT
CAAGTTTTTGTGGATAATGAGTGGCACACCATCACTCCAAATTTCAACGCTTTTGTTGTT
AACATAGGCGACACGTTTATGGCACTATCAAACGGAAGATACAAAAGTTGCTTGCATAGA
GCAGTGGTAAACAACAAAATACCTAGGAAATCACTTGCTTTTTTTCTTTGTCCCAAGAAA
GATAAGGTGATTACTCCACCAAATGAATTAGTGGAT---TCTAACAATCCAAGAATTTAT
CCAGATTTCACATGGCCAACCTTATTAGAATTTACACAAAAACAATATAGAGCTGATATG
AACACCCTACAAACTTTCTCAAATTGGCTTAAAAAAACACAGTCT---------------
---
>gnl_Solly_v2.4_Solyc11g013360.1.1
ATGGGTTGCAGTGAT---------------------AAGGAGAAAATTCTGCTGTTGTCA
CCTCCG------------------------------------------------AATGGA
TCTTACACCATGGAC------CCTTTTCATCAACAAACCAACACACCTAAAGAATTCATT
TATCTAAAAGAAGACTCAATACAAGCA---CAAGAAGAGCTAAATGAGCCAATAATAGAC
CTAATTGGAGACATCAATTCT---------------------GTGTCCATGCTTGTGAAA
ACAGCTTGCTTGAACCATGGATTCTTTCAAGTTATAAACCATGGAGTTGATTCTCAATTA
ATTAACATGGCTCATGCTCATGTCAATCATTTCTTTAAGCTTCCATTAGAAGTAAAACTA
AAGGTTCAAAAACAACATGGTAGTTTATGGGGTTATTCAAGTGCCCATGCAGAGAGATTT
ACTTCAAGACTGCCATGGAAAGAAACATTATCCTTCAATTTTCATGAAAATTGTGGCTCT
GGTGGTATTGTTGTTGATTTCTTTGAATCTTCACTTGGAAAAGAATTTGAACAAATGGGA
TTGGTGTTTGAGAGATACTGCAAGGAAATGAAGAGAGTAGGACTTACAATCATGGAGATA
CTTGGTATAAGCCTTGGTTTAGAAAAATGTTACTACAAAGAATTTTTCAAAGATACAAGT
TCTATAATGAGATGTAATTTCTATCCAACTTGTCAAGATCCTAATTTAGTCTTTGGAACT
CCACCTCATTGTGATTTTAATTCATTTACAATTCTTCATCAAGATCAAGTTGGAGGATTG
GAAGTCTTTGTTGATAACAAATGGAAATCAATCCAACCTAGGCATGATGCACTTGTCATC
AATATTGGTGACACTTTTACGGCACTATCAAATGGAATATACAAAAGTTGCTTGCACAGA
GCAATTGTAAAGAGACAAGTTGAAAGGATATCTTTGGCTTTTTTCTTGTGTCCAAAGGAA
GACAAAGTGATAGTACCCCCACAACATCTTCTT------GTTTCCAACTCAAGAATTTAT
CCCGACTTCACA------------------------------------------------
------------------------------------------------------------
---
>gnl_Solly_v2.4_Solyc10g045690.1.1
------------------------------------------------------------
------------------------------------------------------------
------------------------------------------------------------
------------------------------------------------------------
------------------------------------------------------------
------------------------------------------------------------
---------------------ATGGACATGTTCTTTGACATTACTCTAAGTGAAAAGAAC
AAAACTCAAAGGAAAAATCGTGAACATTGTGTTTATGCCATCATCTTTACTGGAAGGTTT
TCTTTAAAACGTCTTTGGAAAGAAACATTCTCTTTGCAAAACTCTATTCAAAAAGGCTCA
TCTCACATAGTAGAGGAGTATTTACAAAGAACG---------------------------
---------------------------ATGAGCACACTTTCTCTTACGATCATGGAACTT
TTAGGGATGAGCCTAGGTGTACAAAAGAGCCACTTTAAGAGTTTTTTGGAAGATAACGAA
TCCATAATGAGACTCCAATATTTTCTCCCGCGCCAGAATCCAGAGCTCACCTTAGGAACA
AGGCCTCAATATGATCCAACATCATTAACCCTTCTCCATCATGTTTTGGTTTGCAAACTT
CAGGTTTTTGAGGACAACAAATGGTACTCCATCCGTCCAAATTTTAATGATTTTGTGTTT
AAGATAGGC---------------CTATCAAATGGTAGATACACAAGTTGCTCACATAGA
ACAATGTTTAACAATAAGACACCAAGAAAATCACTTGCTTTATTTCTTCGTCCGGTTAGA
------------------------------------------------------------
------------------------------------------------------------
------------------------------------------------------------
---
>gnl_Sorbi_v3.1_Sobic.003G379500.1
ATG---------GAC---------------AGCCCGGCCCCGCCGCTCCTCCTCCGCGCC
CCCACTCCCAGTCCCAGC------------ATTGACCTCCCCGCTGCCGCTGGCAAGGCC
GCGGCCGTGTTCGAC---------CTGCGGCGGGAGCCCAAGATCCCGGCGCCATTCCTG
TGGCCGCACGAGGAGCGCCCGACCTCG---GCCGCGGAGCTGGAGGTTCCGGTGGTGGAC
GTGGGCGTGCTGCGCAATGGCGACCGCGCGGGGCTGCGGCGCGCCGCGGCGCAGGTGGCC
TCGGCGTGCGCGACGCACGGGTTCTTCCAGGTGTGCGGGCACGGCGTGGACGCGGCCCTG
GGGCGCGCCGCGCTGGACGGCGCCAGCGACTTCTTCCGGCTGCCGCTGGCCGACAAGCAG
CGCGCCCGGCGCGTCCCCGGCACCGTGTCCGGGTACACGAGCGCGCACGCCGACCGGTTC
GCGTCCAAGCTCCCCTGGAAGGAGACCCTGTCCTTCGGCTTCCACGAC---GGCGCCGCG
TCGCCCGTCGTCGTGGACTACTTCACCGGCACCCTCGGCCAAGATTTCGAGCCAATGGGG
CGGGTGTACCAGAGGTACTGCGAGAAGATGAAGGAGCTGTCGCTGACGATCATGGAGCTG
CTGGAGCTGAGCCTGGGCGTGGAGCGCGGCTACTACCGGGAGTTCTTCGAGGACAGCCGC
TCCATCATGCGGTGCAACTACTACCCGCCGTGCCCGGAGCCGGAGCGCACGCTGGGCACG
GGCCCGCACTGCGACCCTACGGCGCTGACCATCCTCCTGCAGGACGACGTCGGCGGGCTG
GAGGTGCTGGTGGACGGCGAGTGGCGCCCCGTCCGGCCCGTCCCAGGCGCCATGGTCATC
AACATCGGCGACACCTTCATGGCGCTGTCGAACGGGCGGTACAAGAGCTGCCTGCACCGC
GCGGTGGTGAACCAGCGGCAGGAGCGGCGGTCGCTGGCCTTCTTCCTGTGCCCGCGCGAG
GACCGGGTGGTGCGGCCGCCGGCCAGC------------AGCGCCACGCCGCGGCAGTAC
CCGGACTTCACCTGGGCCGACCTCATGCGCTTCACGCAGCGCCACTACCGCGCCGACACC
CGCACGCTGGACGCCTTCACCCGCTGGCTCTCCCACCCAGCCCAGGAGGCGGCGGCTCCC
TGC
>gnl_Sorbi_v3.1_Sobic.009G142400.2
ATG---------------------------CCAGAGAACCCACGCCTACTCCTCGTCTCT
CCTGCCGCCGACGACGGC---------------------------AAGGACGACAACGGC
GCTGCTGTCATCAAC---------CTCTGGGGCCAGCTAAAGATCCCGGACCCGTTCGTC
TGGTCCCACGCCGAAACGATGGTCTCCTCGGAGAGGGAGCTGGACGCGCCGGTGGTCGAC
GTCGGCGCCGCCATGCGCGGCGGCGACGACGACATCCGCCGCGCCGCCGAGCTGGTCTCC
GGGGCGTGCTCGAGCCACGGGCTCTTCCAGGTGACCGGGCACGGCCTGGACCCCGCGCTT
GCCCGTGCCGCGCTCGACGGCGCCGCCGCCTTCTTCCGCCTGCCGCTCGCCACCAAGCAG
CGCGCCAGCCGCGCTCCGGGGAACGTGACCGGCTACACCGCCGCGCACGCAGACCGGTTC
ACGGCCAATCTTCCCTGGAAGGAGACGCTCTCCTTCGGCCACCGTGACCGCCGGACATCC
AGCCATGTTGTCGTGGACTACTTCACCTCCACGCTAGGAAGCGACTTCAAACCCTTAGGG
GTGGTGTATCAGAACTACTGCAACGCGATGAAGGAGGTGTCGCTGGCGATAATGGAGGTG
ATAGGGGTGAGCCTGGGGGTGGGGAGGAGCTACTACAGGGACTTCTTCGCCGACGGCAGC
TCCATCATGAGGTGCAACTACTACCCACCGTGCCCGGAGCCGGAGAGGACGCTGGGGACG
GGGCCTCACTGCGACCCGTCGGCGCTCACCGTCCTGCTGCAGGACGACGTAGACGGGCTC
CAGGTGCTCGTCGACGGCGAGTGGCGGACCGTGCGGCCGAGGCCCGGCGCGCTCGTCGTC
AGCATCGGGGACACATTCATGTCTTTGAGCGCCGGTCGCTGGTCTTCTTCCTCTGCCCGC
GCGAGGACCGCGTGGTGCGCCCGCCGCCGCGCCTCCTCC---------------------
------------TCGCCGTCGCCGCACGCGAGCAGCAGCGGCGGAGGTACCCGGACTTCA
CCTGGGCGGACCTGGCGCGCTTCACGCAGCGACACTCGGCGGCGTCCCAGAGCCCAGACA
AGGCCCACGAGACAGTTTAGCAAATGGCTTTTCAAGCCAAGTAAT---------------
---
>gnl_Sorbi_v3.1_Sobic.001G005300.1
ATGGTGCAGCAGTCG---------------CTTGGTGAGCCG------------------
---------------------------------------------CAGCCGCCGCCGCCG
TCCCTGGTGTTCGACGCCGCCCGTCTGAGCGGTCTGTCCGACATCCCGCAGCAATTTCTG
TGGCCCGCCGACGAGAGCCCCACCCCGGACGCCGAGGAGCTGGCCGTGCCGCTCATCGAC
CTCTCCGGG------------GAC---------GCCGCCGAGGTGGTCCGCCAGGTGCGC
CGCGCCTGCGACCTGCACGGCTTCTTCCAGGTGGTGAACCACGGCATCGACGACGCGCTC
CTGCAGGAGGCGCACCGCTGCATGGACGCCTTCTTCACGCTCCCCATGTCCGACAAGCAG
CGCGCGCAGCGCCGTCAGGGGGACAGCTGCGGATACGCCAGCAGCTTCACGGGCCGCTTC
GCGTCCAAGCTGCCATGGAAGGAGACGCTGTCGTTCCGCTACTCCGACGACCAGGGCGAC
GGCGACGTCGTCGTGGACTACTTCGTCGACAAGCTGGGCGATGCGTACCGTCACCACGGG
GAGGTGTACGGCCGCTACTGCTCCGAGATGAGCCGGCTGTCGCTGGAGCTGATGGAGGTG
CTCGGGGAGAGCCTCGGCGTGGGCCGCCGCCACTTCCGCCGCTTCTTCCAGGGGAACGAC
TCCATCATGCGCCTCAACTACTACCCGCCGTGCCAGCGGCCCTACGACACGCTGGGCACC
GGACCGCATTGCGACCCCACCTCCCTCACCATCCTCCACCAGGACGACGTCGGAGGCCTC
CAGGTGTTCGGCACCGGCCGCTGGCGCTCCATCAGGCCCCACCCGGGCGCCTTCGTCGTC
AACATCGGCGACACCTTCATGGCGCTCTCCAACGGACGCTACAGGAGCTGCCTGCACCGC
GCCGTCGTCAACAGCCGGGTGCCCCGCCGCTCGCTCGCCTTCTTCCTGTGCCCGGAGATG
GACAAGGTGGTGCGCCCGCCCGCCGAGCTGGTGGAC---GACGCCAACCCGAGGGCGTAC
CCGGACTTCACGTGGCGGACGCTGCTCGACTTCACCATGAGGCACTACAGGTCCGACATG
AGGACGCTCGAGGCATTCTCCAACTGGCTCAACCATGGCGGACACCTCTCATCACCACCT
---
>gnl_Sorbi_v3.1_Sobic.002G046500.1
ATGGCGGCG---------------------------------------------------
------------------------------------------------------GCGGGC
GTGGTCGTGTTCGACGCGGAGGTGCTGAGCCGGGAGGAGCGGATCCCGGCGCAGTTCGTG
TGGCCGGCCGAGGATGCGCCGTCGGCGGGCGGCGAGGAGATCGCCATCCCCGTGGTGGAC
CTCGGCGAGTTCCTCCACGGG------------GATCGGGAGCTGCCGCGCGGCGTGGCG
GAGGCGTGCGAGCGCCACGGCTTCTTCCAGGTGGTGAACCACGGCGTCCCCGCCGCGCTG
CTCGCCGACGCCTACCGCTGCCTCGACGCCTTCTACGCGCGCCCGCTCGCCGACAAGCAG
CGCGCGCAGCGGCGCCCCGGGGAGTCCCACGGCTACGCCAGCAGCTTCACGGGCCGCTTC
CGCTCCTGCCTGCCCTGGAAGGAGACGCTCTCCTTCAACTGCCCCGCCGACACCCAGAGC
GCCGCCGCCGTCGTCGACTACTTCGTCGACGTCCTCGGCGAGGACTACCGCCACATGGGA
GAGGTGTACCAGGAGTACTCCGACGAGATGGCGCGGCTAGCGATGGACGTGACGGAGGTG
CTGGCGGCGGCGCTGGGCCTGCGCCGCGGCGCGCTGCGCGGGTTCTTCGACGGCGGCGAC
TCCATCATGCGGCTGAACCACTACCCGGCGTGCCGGCAGCCGCAACTGACGCTGGGGACG
GGGCCGCACCGGGACCCGACGTCGCTGACGCTGCTGCACCAGGACGACGTGGGCGGGCTG
CAGGTGTGCGCCGGCGGTGAGTGGCGCGCGGTGCGGCCCCGCGCGGACGCGTTCGTGGTC
AACATCGGCGACACCTTCGCCGCGCTCACCGACGGGCGCCACGCCAGCTGCCTCCACCGC
GCCGTGGTCAGCGGTGACCGCGCCCGCAGGTCGCTCGCCTTCTTCTTCAACCCGCCGCTC
GACCGCGTCGTCCGCCCGCCGGACGCGCTCCTCGACGAGCGCCGCCGCCCGCGCGCGTTC
CCGGACTTCACGTGGCGCGAGTTCCTCGAGTTCACGCAGAAGCATTACCGGTCGGACGCG
AGCACCATGGACGCCTTCGTGTCGTGGATCGCCGGAGGACGCGGCAGACAGGAGGGCAAG
---
>gnl_Spipo_v2_Spipo0G0090700
------------------------------------------------------------
------------------------------------------------------------
------------------------ATGCAGAAGAAGAGCAAGATTCCACGGGAGTTCATC
TGGCCGTCGACCGAGAGGCTGCAGACG---CTGGACGAACTGGCGGCGCCGGTCGTTGAC
CTCGGGGGCTTCCTGAGTGGGGACGAGGAGTCAACCCTTCGCGCCGCCGGGCTCGTCGCC
GCCGCCTGCAAAGTCCACGGCTTCTTCCAGGTGACCAACCACGGCGTTGACCTCGCCCTC
ATCGCCGCCGCCGTTGACTGCCTCGATGCGTTCTTCCGCCTTCCCCTCCGCAATAAGCTC
CGTGCCCGTCAGCTCCCCGGCAGCCTCTGCGGCTACGCCGGCGCCCACGCCCACCGCTTC
TCCTCCAACCTCCCCTGGAAGGAGACCCTCTCCTTCCCCCACATCCAC---TCCGGCGCG
GACAACGCCGTCGTCCGCTTCTTCACTTCCATCCTTGGCAAGGATTTCGAAGCCATGGGG
TGGGTTTACCAGAGGTATTGTGAGGCGATGGAAGAGCTCTCGCTGGCGATAATGGAGCTG
CTGGGGGTGAGCTTGGGGGTGGGGAGGAGCCATTACAGGAGCTTCTTCGAGGAGGGGAGC
TCCATAATGCGGTGCAACTACTATCCGGCTTGCCCGGAGCCGGAGCTGGCGATGGGGACG
GGCCCACACTGCGACCCCACCGCCATGACCGTGCTCCACCAGGACCTCGTCGGAGGCCTC
GAGGTTTTCTCTGGCGGGCGGTGGCGCGCGGTCAACCCCGTGAGCGGCGCGCTCGTGGTC
AACATCGGCGACACTTTCATGGTATTCAAAGATCGGCAACTCACCGCCGCA---------
------------------------------------------------------------
------------------------------------------------------------
------------------------------------------------------------
------------------------------------------------------------
---
>gnl_Spipo_v2_Spipo17G0005300
ATGGTCCTGCCCCAA---------------GCAGCAGCCACCCGCAAGGCGGAGATGACG
CCGGGCGACGGCCAC---CCGAGCGCTCTCGACGGCGGCAACGGCGAGCAGCAGTCCAGC
CCGCTGGTGTTCGACGCCGCCGTGTTGCAGCACCAGAGTGAGATCCCGCCGCAGTACGTG
TGGCCCGACGAGGAGAAGCCGGCGCCAGACGCCGCCGAGCTCTCGCTCCCCGTCATCGAC
CTGGGAGAGTTCATGAGAGGGGACCCGTCGGCGACCATGAAAGTCGCGAGCTCGGTGAGG
GAGGCCTGCGAGAGGCACGGGTTCTTCCAGGTCGTGAACCATGGCGTCGACCCGGGACTG
CTGGCGGAGGCCCACCGCCGCGTGATGGGCTTCTTCCAGATGCCCCTCGAGGAGAAGCAG
CGGGCGCAGAGGAAGCGTGGGGAGAGCTGCGGCTACGCCAGCAGCTTCACCGGCCGCTTC
ACGTCCAAACTCCCATGGAAGGAGACCCTCTCCTTCCGGTACTCTCCTTCCCCTTCCTCC
GGCAGCGGCGTGCTCGCCTACTTTCTCGAGACGCTGGGTCCGGCCTTCCTGCGCGACGGG
------------------------------------------------------------
------------------------------------------------------------
------------------------------------------------------------
------------------------------------------------------------
------------------------------------------------------------
------------------------------------------------------------
------------------------------------------------------------
------------------------------------------------------------
------------------------------------------------------------
------------------------------------------------------------
---
>gnl_Spipo_v2_Spipo17G0005500
GTGCAGGTTCCC---TGCAACGCTTCCACGGAGGAGGCGCCG------GCGATGATGCTT
TCTGGCGGCGGCGAG------------------------------GAGAATCGACTTTCT
CTCCCGGCGTTCGATGCCGCCGTAATGCAGCACCAGGTCGACATCCCCGCTGAGTACATC
TGGCCCGAAGATGAGCGGCCCAAACCAGACGCCAAAGAGCTCGTGCTCCCTCTCATTGAC
CTTGGGGCTTTCCTGGGCGGCCGATCCGCTCCCGTCCTCGAAACGACGAGGCTGGTGAGG
GAGGCATGCGAGAAGCACGGTTTCTTCCTGGTGGTCAACCACGGCGTAGACGCGGGACTC
CTGGCGGAGGCCCGCCGCCGCATGGTGACCTTCTTCGAGATGCCGCTGAAGGAAAAACAG
CGCGCGCAGAGGAAGAACGGGGAGAGCTACGGCTACGCCAGCAGCTTCACCGGCCGCTTC
ACATCCAAGCTCCCCTGGAAGGAGGGCCTGTCCATGCGCTATACACCCACTTCTTCCGGC
GACGGCACCGTCCTCGACTACTTCCTGAAGACGCTGGGCCCCGATTTCAAAAACCTCGGG
GAGATATACCAAGCGTACAGCGAGGCGACGGCGGGGGTGGCTTTGGGGACGTTGGAGTTG
CTGGCCGTGAGCCTAGGCTTGGAGAGGAGGACCTTCCGGGAGTTCTTCGAGGAACACGAC
TCCATCTTGCGGCTAAACTACTACCCTCGGTGCCAGAGTTCCCAGCTCACCCTGGGGACG
GGCCCCCACTTCGACCCCACTTCTCTCACTATCCTCCAACAGGACGACGTTGATGGGCTT
CAGGTCTTCTCAGAAGGCTGCTGGCGATCGGTCCGCCCCAACCCCGCCGCCCTCGTCGTC
AACATCGGCGAGACCTTCACGGCGTTATCCAACGGCAGGTACAAGAGCTGCCTCCACAGG
GCGGTGGTAAACAGCGCCAAGGCCAGGACGTCGCTGGCTTTCTTCCTCTCACCTTCAATG
GGCAAGCTGGTGCGCCCCCCGCCGGAGCTCGTCGAC---GAGGCCCATCCCAGGCTGTAC
CCAGACTTTACCTGGTCTGAGCTTCTGGAGTTCACCCAGAAGCAGTACCGCTCGGACATG
AATACCCTTGACGTCTTCACCAAGTGGCTTCTCAGTAAGCGGCCGACT------------
---
>gnl_Stras_v2.0_SGA_v2.0_scaffold273T46460
ATG---------GAG---------------TCA---AGTGCC------------------
------------------------------------------------------TCAAGT
ACCCTAATTCTCTCTTCCCTCCAAAACCCACAACACAACAAGTTGCCCCCACAGTTTATC
TGGCCCCATGAGGAGTTAGCCCACTCAACCCAACATGAACTCGAGGACCCGCCACTCGAC
CTTTCTGGGTTTTTAAACGGCGACCAGGAGGCTACGGCCTTAGCTGCCGCCCAAATTAGG
GCTGCTTGCTTGACTCGCGGCTTCTTTCAAGTGATCAACCATGGCGTGGACCTTGGCCTC
ACACACGCGGCCCAAACCCACATGGACCACTTTTTCAACCTTCCCATGGACCGAAAGCTT
GCTGTGAAGAGAAAACTGGGAGACCTTTGCGGCTACTCGGTTGGTCATGCCGATAGGTTC
TCGTCCAAACTCACATGGAAGGAGATGTTCTCATTCACCTACAAGTAC---GACACTCGT
GATGATGATGTGGCACACCATTTCAAGTCTGTCCTTGGACAAGATTTTGAAGAGGCGGGG
TTGATTTATGAGAAATATTGTAAAGCAATGGAAAAACTTTCCCTCGCAATCTTGGAGCTC
TTGGCCATTAGCTTAGGAGTTGAGCGAGGGTATTATCGGGAGTTCTTCAAAGACGGGAGC
TCAATAGTGAGGGCAAACTACTATCCACCGTGCATAGAAGCTGAACTCACTCTCGGCACC
GGACCTCATTGTGATCCCAACTCGCTCACCATTTTGCTGCAAGATCAAGTCGGAGGTCTC
CAAATCTTTGTCCACGGAAAATGGCAAGCTCTCAAACCTTGCGCCGGTGCCCTTGTTATT
AATATTGGGGACACATTTAAGGCATTATCGAATGGGAAGTACAAGAGTTGCCTCCACAGG
GCAGTGGTGAATAAGGAGAGAGCCAGGATATCCATAGCCTTCTTCGTAAACCCAAAAGAC
AACAAAATTGTGAGCCCACCAAACAATCTCATA---------GCAGCGGTGAGAGAGTAC
CCGGATTTCACATGGTCGGATTTTAGAAAATTCTTATTAAACCATTATAGGGCTGATGGG
ACTTCCCTCCAAAACTTCGTGCACTGGCTTTCGGACCAAAACAAGACGCACAAC------
---
>gnl_Stras_v2.0_SGA_v2.0_scaffold11T05613
ATG---------------------------------------------------------
---------------------------------------------CCATCCCAACAAGAA
CACTTTTCCTTCGATGCATCCGTCCTTAAGAACCTTCCCCACATACCGGCCCAATTCATA
TGGCCCGATCACGACAAGCCATGCCCCCACCCCCCCGCACTCGATGTGCCGCCCATCGAC
CTTGGAGCCTTCCTCTCCGGCGACCCTGACTCTGTATCCCGAGCAGTCCGCCTCGTCGAC
CGCGCCTGCCGCAAGCACGGCTTCTTCCTAGTCGTCAACCACGGCATCGACAAAGGGCTC
CTAGAGCGGGCCCACCGCGGAACAGACTCCTTCTTCACCAAGCCACTTAAGGAGAAAGAG
CGAGCCCTTAGAAGGCCCGGCGACCACTGTGGCTATGCCAGTAGCTTCACCAATCGGTTC
TCGTCAAATCTACCTTGGAAAGAGACCCTATCGTTTGGGTACACGGCGGGCCAAGCC---
------ACGGTCGAGAGGTACTTCTCGGATACAATGGGTGGGGATTACGCCGAGTTCGGG
AGGGTGTGCCAAGAGTATTGTGAAGCCATGAGCAAACTCTCACTAAGTGTGATGGAGCTT
TTGGGAATAAGCCTCGGCGTGGGGCCCGCTTACTTCAGGGAATTTTTCCAGGGGAATGAG
TCCATTATGAGACTAAACTATTATCCGCCGTGCCGGAAGCCTGAGCTGGCGTTGGGGACT
GGGCCCCACTGCGACCCGACGAGCTTAACGATACTCCATCAGGACCAAGTTGGTGGGCTT
GAAGTGTATGTCGATGAAAAATGGCACTCAATCACTCCCAATCCACAAGCTTTTGTCGTC
AACATTGGGGACACTTTCATGGCTCTATCGAATGGGATTTACAAGGGCTGCCTGCATAGG
GCAGTGGTGAACAGCACGACTCCAAGAAAATCGCTTGCCTTCTTTCTTTGTCCGAAAACC
GACAAAATCGTGACCCCACCAAAAGAGTTGGTTTGC---GAAGGAAACCCAAGACAATAT
CCGGATTTCACTTGGCCGGCCCTTCTCGAATTCACACAAAAGCACTACCGGTCGGACATG
AAAACACTTGAAGCCTTTGTGAACTGGCTTGGACATAATAAATTCCTCCAAAGCGAAGTG
---
>gnl_Stras_v2.0_SGA_v2.0_scaffold2T01096
ATGACT------GATTATATC---------ACAACGAACAAG------GCTTTT------
------------------------ATGCCTCACCACCAACTTACCAACTCACTCCCTAAA
CCAATAATCTTCGATGCAAGTTTGCTTAACCTTGAATCCAATATACCATCTCAATTTATA
TGGCCAGATCACGAAAAGCCATGTCCTGAACCCATGGAACTTGATGTTCCTTTGATTGAT
TTAACTGGGTTTTTGTCAGATGATATTGCTGCCTCAACTCGAGCGGCTAAATTAGTGGGA
GAAGCTTGTAGGAAGCATGGGTTTTTCATGGTAGTCAATCACGGTATAGATTTCAATCTC
ATATTAGACGCTCATCAGTGTATGGATGATTTCTTTAAACAACCACTCGTCCAGAAACAG
AGAGCTCAACGCAAACTCGGCGAGCACTGTGGTTATGCCAGTAGCTTTACAGGTCGTTTT
ATGTCTAAGCTGCCTTGGAAGGAAACTCTTTCCTTCGAATATTTTGCACGAGACGGTTAC
TCTCGCAACGTTGAAGAATACTTCAAAAGAACGCTTGGGCAAAATTTTGGAAAATCAGGG
AAAGTTTATCAAGAGTATTGTGGTTCCATGAGTAAACTCTCCCTAGCAATCATGGAGCTC
TTGGCAATGAGTCTTGGAGTGGAGCGCAATCATTTCAAGGCCTTTTTTGAAGCAAACGAG
TCGATTATGAGACTCAACTACTACCCACCGTGCCAAAAGCCAGATCAGACATTAGGCACC
GGACCACACTGTGATCCCACATCGCTAACCATTCTTCACCAAGACAGTGTTGGTGGACTA
CAAGTGTTTGTGGATGACCAGTGGAGATCAATCAATCCCATCCCTAATGCTTTTGTTGTC
AACATTGGGGATACTTTCATGGCACTCTCAAATGGGAAGTACAAAAGTTGTCTGCACAGG
GCAGTGGTGAATAGCAAGAGTTCCAGGAAGTCACTTGCTTTCTTTTTATGTCCGAATAAG
GATAAGTTGGTGAGGCCACCAGCTGAACTGGTGGAC---AAAAATAGCCCGAGAATATAT
CCCGACTTCAAATGGCCGGCCTTGCTCGAGTTCACTCAGAAACATTACAGAGCTGATATG
AACACACTGCAAAATTTCTCAAAATGGATCCTCGAGCAGCAGGACAAAACTCATCATCAT
CAA
>gnl_Stras_v2.0_SGA_v2.0_scaffold20T08992
ATGTAC------CAA---------------ACA---ACATCAACATCCTTCATG------
---------------------------------------------GAGTCAAGTGCCTCA
ACCCTCATTCTATCTTCCCTCCTCCACCATAACCAAACCAACTTACCCACACAGTTCGTG
TGGCCCCCCGAGGACTTAGCCCATACTACCCAACACGAACTCAAAGATCCGCCCATCGAC
CTTACCGGCTTCTTCAACGGCAATCGAGACTCAACCCACTCAGCCGCAGCCCAAATCCGA
ACCGCCTGCTCAAACCATGGCTTCTTCCAAATTATCAACCATGGCGTGGACCCCACACTG
GTCTGCGCGGCCCAAGACCAAATGGACAGCTTCTTCAGCCTTCCCCTAACCCGAAAGCTC
GCCGTTAAAAGAAAACAGGGTGAGCTCTGCGGCTACTCGGGGGCCCACGCGGATAGGTTC
TCGTCAAGACTTCCGTGGAAGGAGACTTTCTCCTTCGCTTACGATTACGAAAACGGC---
------AATGTGGCCGACCGTATAAAATCCCTCCTTGGCCAAGATTTTGAGGAAGCAGGG
TTTATTTATGAGAAATATTGTGAGGCAATGAAGAAACTGTCCCTGGCAATATTTGAGCTC
CTGGCAATTAGCTTGGGAGTTGAGCAAGGGTATTTTCAAGAGTTCTTTAAAGACGGGAGC
TCGATTGTGAGGGGAAATCATTATCCGCCGTGCATTGAAGCCGGAGTTACTCTCGGCACA
GGACCTCATTGTGATCCAAACTCGTTGACTATTCTGCACCAAGATCAAGTCGGAGGTTTA
CAAATCTTTATTAACGGAAAATGGCAAGCCGTTAAACCTTTCCCTGGCGCATTTGTCATC
AACATCGGGGACACATTCATGGCGTTATCGAACGGGAAATACAAGAGTTGCCTCCACAGA
GCAGTGGTGAATAAGGAGAGAGCGAGAAAATCATTAGTATTCTTTGTGAACCCAAAAGAC
GACAAAATAGTGAGGCCCCCAAAAGATATAATA------AAATTATCGCTAAGAGAGTAC
CCGGATTTCACATGGTCGGATTTGAGGAAATTCACGGTGAACCACTACAGGGCTGACGGG
ACTACGCTCCAAAACTTCGTCACTTGGCTTTCAGACCAAAAAAAGACAATCAACTTACCT
---
>gnl_Theca_v1.1_Thecc1EG005462t1
ATGCCAATCTGC---TGCGTACTTGTGTGCAGCACAACCCCTAATCCAGACAAACCAATG
CCTCTTGCTGGCCAG---CCTAATACTTTACCAACATCCGCAGCTAAGCATGAAAATCAA
CCTTTAGTGTTCGATGCATCTGTCCTAGGATCTGAATCCAACATACCCTCTCAGTTCATA
TGGCCTGACCACGAGAAGCCATGCCTTGAGGCCCCAGAACTTGTGATTCCTACGATTGAC
ATGGGAGTTCTCCTGTCAGGTGACCCTCTCGCTGTCTCCAAAGCGGCAGAGCTTGTCAAT
GAGGCATGCAAGAAGCATGGCTTTTTTCTGGTTGTGAACCATGGGGTGGATTCCGGGCTT
ATCGATAAAGCTCAGCAGTACATGGACTTGTTCTTCGGCATGCAACTCTCTGAGAAGCAA
AGGGCACAGAGAAAGACAGGAGAAAACTATGGGTATGCGAGTAGCTTCGTTGGCCGGTTC
TCCTCCAAGCTGCCATGGAAAGAAACACTGTCTTTTCGATATTGTTCTGACAGTCAA---
---AATATCGTGGAAGAATATTTGGTGAATGTGATGGGTGCAGATTTTAGACATTTCGGG
AGGCTTTACCAGGATTATTGTGAAGCAATGGGCAAGCTCTCCCAAGGGATTATGCAGCTC
ATCGGGATAAGTCTCGGACTCGACCAAGCCTACTTCAGAGACTTCTTCGAAGGACATGAT
TCCATTCTGAGATTGAATCACTACCCGCCATGCCAAAAACCTGAGTTGGCTCTAGGAACC
GGGCCTCACTCCGACCCCACTGCCTTGACAATCCTCCATCAGGATCAGGTAGGTGGCCTT
CAGGTGTTTGCTGATGGAAAGTGGCATGCTGTTACTCCCATCCCAGGATCTTTCGTTGTC
AACATTGGCGACACATTCATGGCTCTATCAAACGGCATTTACAAGAGTTGCTTGCACAGA
GCAGTGGTGAACAGTCAAACTGTGAGAAGATCTCTCGCTTTCTTTCTGTGTCCCAGGATG
GACAAACCGGTAACACCACCTGCTGGTCTACTGAGT---TCCGAGAATCCAAGGATATAC
CCGGACTTCACCTGGGCAACTTTGCTGGAGTTTACACAGAAATATTACCGTGCTGACATG
AAAACTCTTGATGCATTCTCTCATTGGCTTCAAGAACAAGACACAAACAAGAAAACACCT
---
>gnl_Theca_v1.1_Thecc1EG001532t1
ATG---------GAT---------------TCG---AGTTCTTCAACCCTCCTTTTGCGT
CCATCCATTGAACCAAGA---------------------------GCTGAGGATAATAAT
GTTGTTCTTTTTGACCCATCCAAGTTGCAAAAACAAGCAAACATACCCGCAGAATTCGTT
TGGCCGCATGTGGACCTGGTTCACACT---CAGGAAGAGCTTAACGAGCCCTTGATAGAC
TTGGAAGGGTTCATCAAAGGAGACGACGAGGCTACTTCCCATGCAGTCGACCTCGTCAGG
TCTGCCTGCTTGAACCATGGTTTCTTCCAAGTTACCAACCATGGTGTGGATGCAACTCTC
ATTCAAGCTGCGTACGAAGAAATTGATCCAGTGTTCAAGATGCCCCTTAACAAGAAGCTA
AGTTTCCAGAGAAAGCCTGGCGATTTCTCAGGTTTTTCCGCTGCCCATGCGGACCGTTTT
TCGTCCAAGTTGCCGTGGAAGGAAACATTTTCTTTCGGGTACCATGGA---AATAACTCG
GACCCTGTCGTGGTTGATTATTTTAGGTCTGCGTTGGGGGAAGATTTTGAACACACCGGG
TGGATTTACCAAAATTATTGTGAAAAAATGAGGGAATTGTCTCTAGTCATATTTGAGCTG
TTGGCAGTCAGCTTAGGAGTGGACCGTATGCACTATCACAAATTTTTCGAAGATGGCAAC
TCAATAATGAGGTGTAACTACTATCCCCCCTGCAATAATTCTGGTCTCACCCTTGGCACC
GGCCCTCATTGCGACCCAACTTCCTTGACAATTCTTCACCAAGACCAAGTTGGAGGGCTT
GAAGTTTTCGCGAATAACAAATGGCAAACAGTCCGACCTCGGCCAGATGCCCTAGTCATT
AACATTGGTGATACTTTCATGGCATTATGTAATGGGAGATACAAGAGCTGCCTGCACAGG
GCAGTGGTGAACAGCGAGAGAGTGAGGAGATCATTGGTTTACTTTGTGTGCCCCAAAGAG
GACAAAGTGGTGAGACCCCCGCAGGATCTTGTTTGC---AGAGATGTGCCGAGACTGTAC
CCCGATTTCACATGGTCCGATCTCTTGGAGTTCACTCAAAAGCACTACCGAGCTGACGTC
GACACCCTCCAAAGCTTCTTCCCATGGCTCCTCTCTTCCAAGCGTTCCAACTTC------
---
>gnl_Theca_v1.1_Thecc1EG015040t1
ATGGCAATT---GACTGCGTC---------TCCAACTTAGCC------TCCATG------
CCT---------------------CACCATCCGAAAGATGAAAGAAATGATGAGCAAAAG
CAACTGGTTTTTGATGTTTCTGTGCTTAAATACGATTCCAACATACCAAAAGAATTTATA
TGGCCTGACGACGAGAAGCCTTGCGTTAATGCTCCAGAACTCCAAGTACCACTCATTGAC
CTAGGAGACTTCCTGTCTGGTGACTCTGCTGCCGCGAAGGAAGCTTCAAGGCTTGTCGGC
GAGGCATGTCAGCAGCATGGTTTCTTTCTTGTAGTTAATCATGGAGTCGATGCAACACTC
GTAGCTGATGCTCATAAGTACATGGATAACTTCTTTGAATTGCCACTCAGTGAAAAGCAA
CGGGCTCACAGAAAACTTGGTGAGCACTGTGGATATGCTAGTAGCTTCACTGGCAGGTTC
TCCTCCAAGCTGCCATGGAAGGAAACACTTTCTTTTCGCTATTCAGCAGAGAAAAACTCA
TCCAGGATGGTTGAAGATTACCTTGTTAATAAAATGGGAGATGAATTCAGGCAGTTCGGG
AGGGTTTACCAGGACTACTGCGAGGCCATGAGCAAGCTTTCTCTTGGGATCATGGAGCTT
TTGGCAATTAGTCTGGGCGTAGGCAGAGCACATTTTAGAGAATTTTTTGAGGAAAACGAT
TCGATAATGAGGCTGAATTACTATCCACCTTGCCAAAAACCAGACCTCACTTTAGGAACA
GGGCCTCATTGTGATCCAACGTCTTTAACCATCCTTCACCAAGACCGAGTTGGTGGTCTT
CAAGTGTTTGTAGACAATGAATGGCGTTCAATTAGCCCAAATTTCGAAGCATTTGTCGTT
AACATTGGCGACACCTTCATGGCTCTTTCAAATGGGAGATACAAAAGTTGCTTGCACCGG
GCGGTTGTGAACAGCCATACCCCAAGAAAATCTCTCGCTTTCTTTTTGTGTCCAAAGGGT
GATAAAGTGGTTACACCACCAACAGAGTTGGTGGAC---GCTTATAGCCCCAGAATATAT
CCAGATTTTACATGGCCTATGCTGCTTGAGTTCACACAAAAGCATTACAGAGCTGACATG
AACACTCTCGAAGTATTCTCAAACTGGGTTCAACAGAGAAACAGC---------------
---
>gnl_Theca_v1.1_Thecc1EG035257t1
ATG---------GAT---------------TCC---TCTGCCTCTACGTGCCTCCTTTCC
TCTCCCCTTGAA------------------------------GATCAAAGACTTAATCAA
GATTCTTTTATTGACTCATCTTTTCTCCAAAACCAAACTAACGTACCCAAAGAATTTCTT
TGGCCCAAAGTTGATTTAGTTAATGCT---CATCAAGAGCTTTTGGATCCACTTGTAGAT
CTTGAAGGGTTCTTCAAAGGTGATGAATTGGCAATTCAACAAGCTGCCAGAGTCATTAGG
GCTGCTTGTTTAAGCCATGGTTGCTTTCAAGTGATCAATCATGGGGTTGATTCACATCTG
ATTAAAGCTGCATATGAGCACCTGAATCGTTTCTTTCAATTACCCGTTAGCCAGAAAGTA
AGGGCTCGAAAGATGACTACTACTACCCTGAGCTATTCCGGTGCACATGCTGATCGTTTC
TCTTCAAATTTGCCATGGAAGGAGACATTAACTTTCGTCTTCGAAGAG---AATCCGAAG
GAGGCCGGTATAGAAGATTTGTGCAACGCCTGCTTAGGGGATGATTTTAAACAGATGGGC
ATGATCTACCAGAAGTATTGTGAAGGAATGAAGGGCTTAGCACTTGTAGTGATGGAAATA
TTAGCAATCAGCTTGGGAGTTGATCGATTGCATTATAAAAAGTTTTTTCAGGATGGGCGG
TCTATAATGAGATGTAACTATTATCCTCGTTGTCCCGAGCCAGGTCTTACCTTTGGCACT
GGACCTCATTGTGACTCCACATCTCTGACCATTCTTCACCAAGATGAAGTTGGAGGTTTG
GAAATTTTTGCAAACAACAAATGGCAGATTGTTCGACCTCGTCATGATGCCCTAGTAATC
AACATTGGTGAGACCTTCACGGCATTATCAAATGGGAATTACAAGAGTTGCCTGCATAGG
GCAGTAGTTAACAGGCAGAGGGCCAGAAGATCATTGGCATTCTTTCTTTGTCCACGAGAA
GACAAGGTGGTCAGACCCCCTGAGGATCTTGTGCAC---AGTGAAGTGACAAGAGCTTAC
CCAGATTTTACATGGTCGGATTTCCACCTTTTCACCCAAAAATACTACAGAGCCGACGCT
CATACTCTCCACAACTTTACCAAATGGCTCTTATTTTCCAAACCTTTTGACAATAAT---
---
>gnl_Utrgi_v4.1_Scf00037.g4438.t1
ATGGTTATG---CATTATATGATCGTCGACCTGGCGGCGGCG------------------
------------------GGGCGGCCGGGGGAGGATGTGGGGGAGGGGGATCAAGGGAAG
CCTTGTCTTTTCGATGCCGCGATCTTAAGCCACCAACTCAGGATACCATCGCAATTCATA
TGGCCGGAGAACGAACGCCCGAGTGGGGGAATGCCGGAGCTCCATGTTCCGGTCATCGAT
GTGGCTGCCTTCCTGTCCGGCGACTCTGCTGCGGCGGCGAGAGCTACCCGCCTCGTGGGT
GAGGCGTGCCGGAACCACGGATTCTTCTCCGTGGTGAATCATGGGGTTGATCTTAACCTC
GTACGACAAGCGCATCGTTGCAATGAGTATTTCTTCAACCTACCGGTTGAACAGAAAGAG
CAGGCGCGGAGGGAGCCCGGCGAGCTCTGCGGCTACGCTAGTAGCTTCACTGGGAGATTC
TCTTCAAAGCTACCATGGAAGGAAACACTATCTTTCCAATGTTCGGCAGAGGAG---TCA
TCCCACATTGTGGAAGAGTACTTTCGTCGAACACTTGGCGAGGAGTTCTCTATGATCGGG
AAAGTGTACCAAGAATACTGCAGAAAAATGAATCATCTGTCCCTTACAATCATGGAGATT
TTGGCGAAGAGCCTGGGAGTGAAACAGGGCCGTTTCCATGAACTATTCCAAGGAAATGAA
TCGATAATGAGACTTAATCACTATCCTCCTTGCCAGAGACCGGATCAAACATTAGGCACT
GGACCACATTGTGATCCAACCTCACTCACAATTCTCCATCAGGAATCAATCAACGGTCTA
CAAGTATTCGTCGACGGAGAATGGCGATCGATTAGCCCTTCTTTCGACAAATTCATCGTC
AACATAGGCGATACCTTCATGGCTCTTTCCAACGGGATTTACAGAAGCTGCCTGCACAGG
GCGGTGGTGAACAAGGAGAGCTCCAGACACTCCCTGGCCTTCTTTCTGTGTCCGAACAAG
GCCAAGGTGGTCGCGCCGCCGCCAGAGCTCGTATCC---CCCGATCGACCGCGGAAGTAC
CCAGATTTCAAATGGCCGACGTTTCTTCAGTTCACGCAGAAGCATTACAGAGCAGATACC
AAAACCCTAGAAAACTTCTCCAATTGGCTTAGTGATGCAAATCGATCCATC---------
---
>gnl_Utrgi_v4.1_Scf00254.g13894.t1
ATG---------GAA---------------------------------------------
------------------------------------------------ACCGAGAAGGAC
TACATTTGTGCAATGAAGGCGTTATCCGAGAAGCCCACCAACATGCCGTCGCAATTCTGC
TGGTCCCCGGAGGATCTAGCCTCCGCTGCCGCCGACGAGCTCTCCGGCGCGGCGGTTGAT
CTGAAAGGGTTCTTTGAAGGCGATGCGGAAGCGACGGGGATTGCTGTGAAAAAAATAAGA
GAGGCGTGTCTGAGCCATGGGTTCTTCCACGTCGTCAACCACGGGGTGGATGAGGGGTTG
ATAAGAGAGGCGCATGAGCAGATGGGTGTGCTATTTCAGCTGCCGATGGACCGGAAACTG
GCCATGAAGCGGAAACCTGGCGAGCTCTGCGGCTACTCCGGCGCCCACGCTGACAGATTC
TCCGAGAATCTGCCGTGGAAGGAGATGCTTTCGTTTCACTACGAGCATGCGAGCTCCCCC
GGACATGACGTCGTCCGTTACATCACTTCCATCCTCGGCAACGACTTCCATGAAACCGGG
GTAGTCTTCCAGCGGTACTGTGAAGCGTTGAAGGAGTTGGCGATGGGAATATTCCGGTTG
CTGGGGATGAGTCTGGGTGTGGAGGGGAGATATTTCGAGGAGATATTTGAGGACGGCGGA
TCTCTGATGAGGATAAATAACTATCCGCCGTGCCCGCATGCAGAGCTCACGCTCGGCACC
GGACCTCACACCGATCCCAACGCGCTCACCATCCTCCACGAAGATCTCGTCGGTGGCTTG
CAGGTTTTCACGGACGGCAAGTGGCGCCGTGTCGCCCCGCTCTCACACGCGTTCGCCGTA
AACATCGGGGACACGTTCATGGCGCTATCGAACGGACGGTACAAGAGCTGCGTACACAGA
GCAGTGGTGAACAAGCACAAGGAGCGGAGATCGATGGTTTTCTTCGTCAGTCCGAGGGAC
GACAAAGTCCTACGGCCGCCGCCGGAGATTCTGACGACGTCAGGGGAGGAGAGGAAGTAC
GCAGACTTCACGTGGTCTCTTCTTCGAGGGTTCACGCAGAAGTATTACAGAGTTGACAGC
GCTACCCTCCAAAGCTTCACCCGTTGGCTCGCCGTCTCAGGTGAAAACTCCTCCTCCGTC
TTA
>gnl_Utrgi_v4.1_Scf00016.g2305.t1
ATGGGAATATTG------------------TACCAGATTCCC------------------
------------------------------------------------------------
---ATCGTTTTCGACGCTGCCGTC---CAGAATGCAGCCACTTTGCCGTCGCAGTTCATC
TGGCCTAGTGATGAGAAGCCCGGGGACAAGACACCGGAGCTCCACTCCCCGTACATCGAT
TTAGCGGGTTTTCTCGGGGGGGACCGTGATGCGGCTGTGAAAGCATCGAAGCTCGTCGGA
GAATCGTGCCAGAAAAATGGATTCTTTCGCGTAGTGAACCACGGTGTTGACCCACGTTTG
ATCGCTGAGACGCATCGGCACATGGACTCCTTCTTCCGGCAGCCGCTCGATCGGAAGCGA
ACCGCGGAGAGAAAGATCGGCGATCCTTGGGGCTACGCCAGTAGCTTCACTGGGCGATTC
TCATCCAAACTTCCATGGAAAGAAACTCTCTCGTTCGAGTACAAGGAG---------CAA
AAGCCCGTCGTGGAAGAGTACATTCGTCGAACACTTGGCGACGAATTTCTCCACCTGGGG
AGACTCTTCCAGGAGTACTGCCGTGCAATGAGCAAGCTTTCACTTGCAATCATGGAGCTG
CTTGCGTTGAGCTTGGGCGTGAAGCCGGAGAGTTTCACAGAGTTTTACCAGGACAACGAG
TCGATAATGCGGTTTAACTACTACCCCCGGTGCCGGCATCCGGAGCAAGCTCTGGGTACC
GGGCCCCATTGCGATCCCACCACCATAACATTACTCCACCAAGACAATGTCGCCGGACTG
GAGGCGTTCGTGGACGGCCAGTGGCGCTCCATCGCCCCCAACCCAGACGCCTTCGTCGTC
ATCATCGGTGACACCTTAACCGCACTGTCAAACGGGAGGTACAAGAGCTGTCTCCACAGG
GCGGTGGTGAACAGCAAAAGTCCCAGAAAATCCTTGGCGTTTTTCCTCTGCCCAAGGAAA
GACAGAGTGGTGGCGCCACCGCCGGAGGTTGTGGAT---TCCGATCATCCTCGGGTGTAC
CCGGATTTCCGATGGGAGACCCTCCACTGCTTCACGCAGTTGCATTACAGATCCGACGCC
AAAACCCTCCAAGTATTCTCCGAGTGGATGAACCAGCACTCCAAATCG------------
---
>gnl_Utrgi_v4.1_Scf00864.g22336.t1
ATGACTATCATT------------------CTCCCCACGCCT------------------
---------------------------CAACCCAACACCAAGCGTGACTCCGCCACTCCG
GCGCTGGTCTTCGACGCCGCCGTTTTGCAAAATGCCGCCACCATCCCCTCCCAGTTCGTC
TGGCCCGACCACGAACGGCCCTGTCTCGACCCACCGGAGCTCCAGGGGGCATGTGTCGAC
GTGTCGGGGTTGCTCACTGGTGACCCCGATGCACTCCTCGAGGCGTCGCGTCTCGTTGGG
GAGGCATGTTCGAGATATGGATTTTTTCTGGTGGTTAACCACGGTGTTGATGCCGGGCTC
ATTGCGGAGGCGCACCGATGCATGGAGCATTTCTTTAGGCAGCCCCTTGATCGGAAACAA
GCGATTGAGAGGAAGCTGGGAGAGCATTGCGGTTACGCCAGCAGCTTTACTAGAAGATTC
TCTTCCAAGCTTCCCTGGAAGGAGACGCTCTCCTTCGAGTATAAGGAGTCAAAAGGGAAG
TCCGGCAACGTCGAGGAATACTTCCGTACAGCGCTCGGCGGCGAGTTCTCCCATTTAGGG
AAAGCCTATCAGGAATATTGTGGTGCGATGAGTGAACTGGCACTAGGGATAATGAAGGTG
CTTGCTTTGAGCCTGGGAGTGCCACCGGAGAATTTCACCGACGTTTACGAAGAGAACGAG
TCCATAATGAGACTCAACTACTACCCGCCGTGCAGGGAACCGGCGCAGGCGCTTGGAACC
GGGCCTCATTGCGATCCCACCACCATCACTTTGCTTCACCAAGACAAAGTCCCCGGGCTG
CAGGTCTTCTCCGACGATCAATGGTGGTCCGTAAATCCAAGTTCCGATGCTTTTGTC---
---------------------GCTCTTTCCAACGGAAGATACAAAAGCTGCCTGCACAGG
GCGGTGGTGAACAGGCAGAATCCTAGGAAATCACTGGCATTTTTCCTTTGCCCGAAGAAG
GCTAGAGTGGTGGCCCCCCCGATGGAGCTGGTGGAT---TCCGATCATCCACGGTTGTAC
CCGGATTTCCGATGGGGAGATTTCTTGGCTTTCACGCAGAAGCATTACAGAGCCGACATT
AAAACCCTCGAGGCGTTTGCTGAATGGACTGTCAACGAATCGACGCAGCGGCAACGC---
---
>gnl_Utrgi_v4.1_Scf00541.g19237.t1
ATGGGGAAACTG------------------TACCAGATTCCG------------------
------------------------------------------------------------
---ATCGTCTTCGACGCCTCTGTCCTTCAGAATGCAGCCACTTTGCCCTCCCAATTCATC
TGGCCTACTGATGAGAAGCCAGACGCCGACCCACCGGAGCTCCACATCCCCTACATCGAT
TTATCGGGGTTCCTCACCGGAAACCATGAGGCCACGGTGGAAGCAGCGAACCTCGTCAGA
GACTCGTGCCGGAAAAATGGTATCTTTAGCGTGGTGAACCATGGTGTTGATCCACGCCTC
ATCGCTGAGGCCCATAGTTACATGGAGTTCTTTTTCGGGCTGCCGCTTGATCGGAAGCGA
GCGGCGGAGCGGAAAATCGGTGACCCTTGGGGTTACGCCAGTAGCTTCACTGGCAGATTT
TCATCTAAACTTCCATGGAAGGAGACACTCTCGTTCGAGTACAGGGAAGCA------CAA
GAGTCCATCGTGGAAGAGTACTTTCGTCGAACACTTGGGAACGAATTTTTTCACTTAGGG
AGAGTTTACCAAGAGTACAGCCGAGAAATGAGCAAACTTTCACTAGCGATCATGGAGCTC
CTTGCGCTAGGCTTGGGCCTGAAACCTGAGAGTTTCTCTGAATTTTACGAGGACAACGAG
TCGATAATGAGACTAAACTACTACCCACGGTGCCGATATCCAGAGCAAGCTCTCGGCACC
GGCCCCCACTGCGATCCCACCACGATAACACTACTTCATCAAGATAAAGTCGCCGGACTC
GAGGCGTTCGTCGACGGCCGGTGGTGGTCGATTACCCCCAACTCCGATGCCTTCGTAGTC
CTCGTTGGGGACACCTTGACGGTA------------------------------------
------------------------AGAAAGATACCATTACTATTT---------------
------------------------------------------------------------
------------------------CATACCATGCAGTCAGTAAAGCAAAGTACGCTTTCA
GGCACTCTCAAA------------TGGAAGGTACAACAGAAAAAATCC------------
---
>gnl_Utrgi_v4.1_Scf00068.g6703.t1
ATG---------------------------------------------------------
---------------------------------ACACCCTCTGGCCAACCGGACCGGAGC
TCGCTCGTCTTCGACTCCTCGGTGCTGGCGCACCAGACCCACATACCGTCTGAGTACGTA
TGGCCTGATCATGAGAAACCTACTCTTGATCCCCGGGAGCTACCCGTCCCGGAGATCGAC
CTCACCGGGTTCCTTGCAGGGGACCCTGAAGCTTCCGCCGTGGCGGCGGAGCTCGTCGGG
AAAGCATGCAGGAGTCATGGATTCTTTCTGGCGGTTAACCACGGAGTGGATGATGGTCTC
ATTGCTGATGCTCATCGCTGTGTCGATCATTTCTTTCGGCGGCCGCTGCTGGAGAAACAA
AAGGCGCCGAAGAAAACAGGGGAGCATTGCGGCTACGCTAGCAGCTTCACCGGGAGGTTT
TCTTCCAAGCTTCCTTGGAAGGAAACGCTCTCTTTTCAATACTCTGCCGATGGGAACAAA
TCCCACATCGTTGAGGAGTATTTCTGCAACACTCTGGGCCAAGATTTCGCTCCCATGGGG
AAGATCTACCAACAGTACTGCCATTCAATGAGTAACTTATCGTCGAGGATCATGGAGCTG
CTGGGGATGAGCTTAGGGGTGAGCCCCTGCTACTTCAGGGAGTTCTTCGAGGAAAACGAA
TCCATAATGAGATTGAACTACTACCCACAATGCCAAAGACCAGATCAAACACTTGGAACC
GGTCCCCATTGCGATCCCACTTCCTTAACAATCCTGCATCAAGACGACATTGGTGGATTG
CAGGTGTTCTTCGACGATGAATGGCGATCCATTCGCCCTGATCCTGGCGCGTTCGTGGTC
AACATCGGAGATACATTTGTGGCGCTGTCAAACGGGAGGTACAAAAGCTGTCTGCATAGA
GCGGTGGTCAACAGCAAATCCCCAAGGAAATCTTTGGCCTTCTTTCTCTGTCCAAAAAAG
GATAGAGTTGTGAGGCCACCGCTAGAGTTGGTAGAT---TCAAATCACCCCAGGACAGTC
CCAGATTTCACTTGGCCTCTCTTTCTGGAGTACACTCAGAGACACTACAGAGCTGATATG
AACACTCTCCAGAACTTCTCCAAATGGCTTCAGCAGCCCAAGTCT---------------
---
>gnl_Utrgi_v4.1_Scf00078.g7207.t1
ATG---------------------------------------------------------
------------------------------------------------------------
------------------------CTCTCTCAGACACCCACCGCCTCCGGCCAATTCGTA
TGGCCGGAGAGCTACAGACGCCCCGTTCCACCTCCACCGCTGGACGTCCCGCAGGTCGAC
CTGCAGAACTTCGACCACGCG---------------------GCGGCGAGGGTGGTGGAC
CAGGCGTGCCGTCACCATGGTTTCTTCGTTGTGGTGAACCATGGTTTCGATATGAAGCTG
GTGGAGGAGGTGCACCGTGGCATTGACATGTTCATGCAACTGCCGATGGAGGAGAAAAGG
CGGGCTACAAGGCAACCGGGCGCCCGGGATGGCTATTCGAGTGCCTTCATCGGCCGATTC
GAGACTAAGCTTCCGTGGAAGGAAACGCTGACGTTTCGCCACACAGTGGAGGGCGAT---
---------CTGGAAAAGTTTTTCATGGAAGTGATGGAGAAAGATTATGCTGCATTTGGG
AGGACGTTGCAGAAGTACGGGGACGCTGTTTACGGTCTCTGTCTGAAAGTGTTGGGGGTT
CTTGGGGAGAGCTTGGGGGTGGGAGCTGAGTATTTCAAGGAATTCTTTCAGGATCATGAC
TCCATCATTAGATTCAATCACTACCCCAGTTGTCCGGCGCCGGAGCTCACTATGGGGACC
GGCCCACATTGCGACCCGACCGCCGTCACGGTTCTCCATCAGGATCATGTCCCCGGGCTG
GAAGTGTTCGTAGATGGACAATGGCGATCTATTCCTCCAAACCCTCGAGACTTCGTCGTC
AACATCGGGGATACTTTCACTGCGCTGTCGAATGGAGTTTACAAGGGATGCTTGCATAGA
GCCGTGGTGAACAGCGATGCTTCAAGGAAGTCTGTGGCTTTTTTCCTCTGTCCGAGCAGA
GAACGGCTTGTCTGCCCACCGACATGCCTTGTCTCA---GAAGAGAATCCACGAATGTAC
CCTGATTTTACCTGGCCGGAGTTGTTGGAATTCACCCAGAAACATCATCGAGCAGACGAA
GAAACACTTCGAGCCTTCGTGGCATGGATTCAGGACAGGGAA------------------
---
>gnl_Utrgi_v4.1_Scf00506.g18753.t1
ATGGTGATG---CATTGCATGATCGTTGGCCTGCAAGCACCG------------------
------------------GTGCGGCTGGCGGGGGATGCCGGAGATGGAGAACAAACACAG
CCTTCCATTCATGATGCCACCATCTTAAGCCACAAGCTCAGTATACCATCTCAATTCATA
TGGTCTGAACAGGAACGCCCAAGTGCAGGAATCCCGGAGCTCCGTGTTCCGGTCATTGAC
ATTGCTGCGTTCCTCCATGGTGACCCCATTGCTGTGGCAAGAGCCAACCGCCTGGTGGGC
GAGGCATGCCGGAGCCACGGTTTCTTCTCCGTGGTTAATCATGGTGTGGACCACAACCTC
ATACGGCAAGCACACCGGTGCAATGAGCATTTCTTCGGTCTAGGTGTTAAGGAGAAACAG
CGGGCACTGAGGAAGCCCGGAGAGATCTCCGGCTACGCGAGTAGCTTCACCGGGCGATTC
TCCGCTAAGCTACCATGGAAGGAGACACTATCCTTCCAGTGTTCTGCGGAGAAA---TCA
TCCCACATTGTGGAAGAGTACTTTCGTCGAACACTTGGCGAAGAGTTCTCAAAAACAGGG
GAATTGTACCAAGAATACTGCAGCAAAATGAATGATCTATCACTTACAATCATGGAGATT
TTAGGGAAGAGCCTGGGAGTGAACCAGGGTCGCTTCCAAGGACTGTTCCAAGGAAATGAA
TCCATAATGAGACTAAATCACTATCCTCCTTGCCAGAGACCGGATCAAACATTAGGCACC
GGGCCGCATTGTGATCCAACTGCACTCACAATCCTTCATCAGGAATCAATCAACGGCCTC
CAAGTATTCGTCGACGAAGAATGGCGCTCGATTAGCCCTAATTTCGACGAATTCATCGTC
AACATAGGCGATACCTTCATGGCTCTCTCGAACGGGATTTACAGAAGCTGCTTGCACAGG
GCGGTGGTTAACAAGGAGAGTTCCAGAAATTCACTAGCCTTCTTTCTGTGTCCAAATAAA
GACAAGATGGTGGCGCCGCCGCCGGAGCTGTTGACC---CCCGATCGGCCGAGGCAATAC
CCCGATTTCAAGTGGCCGATGTTCCTTCAGTTCACGCAGCAGCACTACAGAGCAGACACC
AAAACCCTAGAAAGCTTCTCCAATTGGCTCAAGAATGCAAGTCTTGCCCAGAAAGGC---
---
>gnl_Utrgi_v4.1_Scf00022.g2994.t1
ATGACCATCATT------------------CTCCCCACGCCT------------------
------------------------------CCATCCAGCATCAAGCGCGAGACGACTCCG
GCGCTGACCTTCGACGCCACCGTTTTACAGAATGCCGCCCCCATACCCTCCCAGTTCGTC
TGGCCGACCCACGAGAGACCCTGCTCCGACCTACCGGAGCTCCACCCCTCCTACGTTGAT
TTGTCAGGGCTACTCGCAGGCGACCATGATGCCGTCCGCGAGGTGTCACGTGTCGTCGGA
GAAGCTTGTTTGAAGCATGGTTTTTTTCTAGTGGTTAACCATGGTGTTAGCGCCGAGCTC
CTAGCGGAGGTGCACCGATGCATGGACCATTTTTTTCGGCAGCCGCTTGATCGTAAACAG
AAGGTGGAGAGAAGACTTGGTGAGCATTGCGGTTACTCTAGTAGCTTTACTAGAAGATTC
TCTTCAAAACTTCCATGGAAGGAAACACTTTCGTTCGAGTACAAAGAGACAAATGGCGGT
TCCAACAACGTTGAAGAGTACTTCCGTCGAAAGCTGGGCGTTGAATTCCCCCACTTAGGG
AAAGCTTACCAGGAGTATTGCCGTGCGATGAGCAAACTTGCACTAGTGATAATGGAGGTT
CTAGCTTTGAGCCTCGGAGTAAGGCCGGAGAAATTTAGGGAGGTTTACGAAGAGCACGAG
TCGATAATGAGACTCAACTACTACCCGCCGTGCAGGGAACCGGATCAGGCACTCGGAACC
GGCCCCCATTGTGATCCGACCACCATTACTTTACTTCATCAAGACAAAGTCCCCGGGCTT
CAAGTCTTCTCCGACTATCAATGGTGGTCCGTAAACCCAAAGTCCGACGCTTTCGTCGTC
ATCATCGGCGACACCTTCACCGCGCTTTCGAACGGAAGATACAAAAGCTGTCTGCACAGG
GCGGTGGTGAACAGGCAGAATCCTAGGAAATCACTGGCGTTTTTCCTTTGCCCGAAGAAG
GACAGAGTGGTTGCCCCACCAACGGAGCTGGTGGAT---TCGGGTCATCCACGGCTGTTC
CCTGATTTCAGGTGGGAAAATTTCTTAGCTTTCACGCAGAAGCATTACAGAGCCGACACT
AAAACCCTGGAAGCATTTTCGGAATGGATTACCGAACAGCAACAGTGTAAGAACAGTGAC
AGG
>gnl_Vitvi_Genoscope.12X_GSVIVT01008782001
ATG---------GAT---------------TTG---GGTGCTTCTACGCTCCTGTGC---
CCTCCATTGGAGCTCACA------------------------GATAAGAAAGAACATGGG
GTTTCTCCATCTGACTCATCTTTTTTTAAAAAACAACCCAACATTCCTATGGAATTCATT
TGGGCAAAAGGGGAAGTGGGTCATGCT---CATGAAGAGCTCAGAGAGCCGGTGGTGGAT
CTTGAGGGGTTCTTTTCAGGTGATGAGGTGGCTACACAGCATGCTGCCATGCTTGTTAGG
TCAGCTTGCTTGAACCACGGCTTCTTCCAAGTGATCAACCATCGGGTCGATCCACACCTC
ATTACTGTTGCACATGACCATATGGAGGCATTTTTTAAGCTGCCATGGTCCAAGAAACTG
AGGGCTCAGAGGAAACCTGGTAGTCTATGGGGTTATTCGGGTGCCCACGCTGATCGTTTT
TCATTGAAATTGCCATGGAAGGAAACCTTATCTTTTGGTTTCCATGAG---AATGGCTCT
GAATCTGTTGTGGAAGATTTCTTCAAGTCCACCTTAGGGGAAGAATTTGAGCAGACAGGA
TTAGTCTATCAAAAATATTGTCAAGCGATGAAGGACTTATCCCTCGTCCTGATGGAACTT
TTAGCCATCAGCTTGGGAGTAGATCGCTTACATTATAGAAAATTCTTCGAAGATGGTAGT
TCTATAATGAGATGCAACTACTATCCACCTTGCCAAGAGCCAGGCCTCGCCTTTGGCACA
GGACCACATTGTGATCCAACCTCCCTGACCATTCTCCATCAGGATCAAGTTGGAGGCCTT
GAAGTCTATGTGAACAACAAATGGAGGACCATCCGCCCTCGATGCGATGCCCTAGTTATC
AATCTTGGTGACACATTTAAGGCACTATCTAATGGAAGATACAAGAGTTGCCTTCACAGG
GCTGTGGTGAACAGGTACAAGGAGAGGAGATCACTGGTGTTCTTCGTGTGCCCTAGAGAG
AACAAGGTG---------------------------------------------------
------------------------------------------TACTACAGAGCTGACGAT
GCTACCCTCCAAAACTTTACCAAATGGCTTCTATCCTCCAATCCTCCTAACCACCACTAT
ATT
>gnl_Vitvi_Genoscope.12X_GSVIVT01018453001
ATGTCTATAGTT---TGTGTC---------GAAGGTAACCCA---CCATCCATG------
------------------------TTTAATCCGCCTACAGACGACCACAAAAACCAGGAA
CCACTAGTGTTTGATGCCTCGGTTCTTCGGCACCAATCCAACATTCCCAAGCAGTTCATA
TGGCCGGATGCAGAAAAGCCAGGGGACAAGGCCACAGAGCTGTCTGTTCCACTCATAGAC
TTGGGAGGCTTCCTCTCTGGAGACCCTGCTGCAGCCATGGAAGCAACTAGGCTTGTGAGG
GAGGCATGCCAGAAGCATGGCTTCTTCCTTGTT---------------------------
------------------------------------------------------------
------------------------------------------------------------
------------------------ACCCTTTCTTTCAGCTATTCAGCTGAGAAGAAGTCA
TCCAATGCTGTGCAGGAGTATTTCCTCAACAAAATGGGTGAAGATTTCAGTGAATTCGGG
CAAGTGTACCAGGACTACTGTGAGGCCATGAGCACGCTTTCCCTTGTGATCATGGAGCTG
CTGGGGATGAGCCTGGGTATAGGCGGAGCCCATTTCAGGGAATTTTTCGAGGAAAACGAT
TCGATAATGAGACTCAACTACTACCCCCCATGCCTAAAACCCGACCTCACTTTAGGAACA
GGGCCTCATTGTGATCCAACATCTTTAACCATCCTTCATCAGGACCAAGTGGGTGGCCTT
CAAGTGTTTGTAGATGACAAATGGTGGTCCATTAGCCCAAATTTCGATGCCTTTGTTGTT
AACATCGGCGACACCTTCATGGCTCTTTCAAATGGAAGGTACAAGAGCTGCTTACATAGG
GCAGTGGTAAACAGCCAAACTCCAAGAAAATCTCTTGCTTTCTTTTTGTGTCCAGAGAAA
GATAAGGTG---------------------------------------------------
---------------------------------------AAGCATTACAGGGCTGACATG
AAAACACTTGAGGTTTTCTCTAGCTGGCTTCAACAGAAAACAGCTGAAGCGGTG------
---
>gnl_Vitvi_Genoscope.12X_GSVIVT01026453001
ATG---------GAC---------------TCG---AGTGCCTCAACTATTCTCATGCCT
CCTCCACTGGAGCTTAAG------------------------GATGAGAGGAAAAAAGGA
AGTGTGGTTTTTGACTCATCTAAGATGCAAAAACAAGAGAAGTTGCCAACAGAATTCATT
TGGCCTGATGCGGATTTAGTTCGGGCC---CAACAAGAGCTTAACGAACCCTTGATAGAC
TTGGATGGATTCTTCAAAGGTGATGAGGCTGCAACTGCCCATGCCGCTGAGCTTATCAGG
ATGGCTTGCTTGAACCATGGCTTCTTCCAAGTTACCAACCATGGCGTCGACCTAGATCTT
ATCCGTGCTGCACAGGAAGACATGGGCGCTTTCTTCAAGCTGCCATTGAGCAGGAAGCTC
AGTGTCAAGAAGAAGCCTGGCGAATTGTCAGGTTATTCGGGTGCCCATGCGGATCGGTAC
ACTTCTAAGCTGCCGTGGAAGGAGACACTTTCTTTTGTCTATTATGAT---AGTGGTTCC
AAGCCCATGGTAGCTGATTATTTCAAAACTGCCTTAGGTGAAGACTTTGAACAGATAGGG
TGGATTTATCAGAAATACTGTGACGCATTGAAGGAGCTGTCTCTAGGGATTATGCAACTC
TTGGCAATTAGCTTGGATGTGGATAGTTCCTACTACAGGAAATTATTTGAAGATGGTTAC
TCAATTATGAGGTGCAACTCCTATCCACCTTGCAAAGAAGCTGGCCTTGTGATGGGCACC
GGCCCTCACTGCGACCCAGTGGCTCTAACAATTCTTCATCAAGACCAAGTTAAAGGCCTA
GAAGTTTTTGTGGATAACAAATGGCAATCTGTCAAACCTCGACCCGGTGCCCTGGTGGTT
AACATTGGTGACACTTTCATGGCACTATCCAATGGAAAATACAAGAGCTGTATACATAGG
GCTGTGGTGAACATGGACAAAGAGAGAAGATCATTGACCTTCTTTATGAGCCCGAAAGAC
GACAAGGTGGTGAGTCCGCCACAGGAGCTTATTGTC---AGAGAAGGGCCAAGGAAGTAC
CCGGACTTCAAATGGTCAGAATTGTTGGAGTTCACTCAGAAGCACTATAGACCCAATAAT
GATACTCTCCAGAGCTTTGTGGAATGGCGTCTCTCATCTCAAACCAAA------------
---
>gnl_Vitvi_Genoscope.12X_GSVIVT01026466001
ATG---------GCA---------------TCA---AGAACCTCAACTGTTGTCATGGCT
CCCCCATCGGAGGAGAAG------------------------------CATGACGTTGGA
TTTTTAGTTTTTGACCCAAAGAAGATGGCAAAACAA---GAGCTTCCCAAACAGTTCATT
TGGCCAAATGAAGATTTAGTTGAGGCC---AAGGAAGAGCTTAATGAACCCTTGGTAGAC
ATGGAGGGATTCTTGAAAGGTGATGAGGTTGCAACTGCCCATGCTGCCGAGCTTGTTCGA
CAAGCTTGCGTAACCCACGGCTTCTTCCAAGTTATCAACCATGGGGTTAACCCAGATATT
CTCCGTGCTACAGAGGTTGGATTGGATCCTTACTTCAATCTACCCATGAGCAGGAAGCTC
AGCATGCATAAGAAGGTTGATGAGTTATGCGGATACTGTGGTGCCCATTCTGATCGGTTT
GCTGCTAAGTTGACATGGAAGGAGATGCTCACTTTTGAATACCATTTTAAGGGTGATACT
GACTCTGAGGTAGCTGACTACTTCAAAAATGTGGTAGGTGAAGATTTTGAGGAGACAGGG
TGGGTTTTCCAAAGATTCTGTGAAGCCATGAAGGATTTATCTCTAAAGATTTTTAAACTC
TTGGCAATAAGCTTGAACTTAGATACTTCATACTGTGAGAAATTTTTTGAGGATGGTTTT
GCAGTCTTGAGATGTAACTACTATCCAGTTTGCCCGGAATCTGGCCTTACCTTTGGCACT
GGCCCTCATTGTGACCCGACCTCTTTAACAATACTTCATCAAGATCAAGTTGGAGGGCTT
GAAGTATTTTCAAATGAAAAATGGTATTATGTCAAGCCTCAGCCTGGTGCTCTTGTGATT
AACATCGGTGACACCCTCATGGCATTAACCAATGGAATATACAAGAGTTGTTTGCACAGG
GCTGCGGCAAAAAATGACAGAGACAGGATATCATTCGCTTACTTTATTAGCCCAAGGCAG
GACAAGCTGGTTTCACCCATAAAAGATCTTATTGCT---AGAGAAGGCTCAAAGAAATAC
CCTGATTTCAAATGGGAACAACTTTTAGACTTCACCCAAGTCCATGATCGCACTGATGAT
ACTACCATCAAACGCTTCGTGGAATTCCTTGAGTCATCGGAAACTAAA------------
---
>gnl_Vitvi_Genoscope.12X_GSVIVT01027572001
ATGGCAATG---GAGTGTTGC---------ACTTCAACAATG------------CTAATG
CCTCCTCCCAGG------CCTCCCCTGAAGCCCCTAGATGAAGCCAATACTCAACACCAG
TCTCTAGTGTTTGATGCCTCCGTTCTTAAATACCAATCCACCATACCATCACAGTTCATA
TGGCCTGATGAGGAGAAGCCCTGTGCCAAGCCACCTGAGCTTCTTGTTCCTCCCATTGAC
TTGGGAGGCTTCCTCTCTGCAGATCCTCTTGCCATCTCAAATGCGGCTCGTCTTGTCAAT
GAGGCATGCAGGAAGCATGGCTTCTTCCTTGTT---------------------------
------------------------------------------------------------
------------------------------------------------------------
------------------------ACTCTTTCTTTTCGATATTGTGATGATGATCAATCC
TCAAGGATCATTGAGAAATATTTCTCAAATGTGATGGGCGAAGATTTCAAACAGTTCGGG
AGGGTGTACCAGCAATATTGTGAAGCCATGAGCAGACTCTCTCTTGGGATCATGGAGCTT
TTGGGCATGAGCCTAGGTGTTGGCCGCGAGTATTTCAGAGAATTCTTTGAAGGAAATGAT
TCAATAATGAGACTAAACTACTACCCACCATGCCAAAAACCCAATCTAACTCTTGGAACC
GGGCCTCACTGTGACCCTACATCATTGACAATCCTGCATCAGGATCAGGTGTCTGGCCTT
CAAGTGTTTGTAGATGAAAAATGGCACTCAATCAGTCCCAATTCAGAAGCTTTTGTTGTC
AACATCGGTGACACATTCATGGCCCTATCAAATGGGATTTACAAGAGTTGCCTGCACAGA
GCAGTGGTAAATAGCCAAACTCCAAGGAAGTCTCTGGCTTTCTTTTTATGCCCAAAGATG
GAGAAGGTG---------------------------------------------------
---------------------------------------AAACATTATAGGGCCGACACG
AAAACCCTCCATGTCTTCTCAAACTGGCTTCAACAGAAAAACAAC---------------
---
>Frave_09034-v1.0-hybrid.t1
ATG---------------------------CTT---------CCTATTCTTCTTTCATCA
TCA---TCAAAGCTTCAT------------------------------ACCAAACGAGGT
CCCTGCCCTATTGACTCTTCTTTTCTGCAGCGGCAAACACATGTTCCCAGTGGTTTCATT
TGGCCAGAAGCCGACTTAGTGGCGGCT---CACGAAGAGCTCAATGAACATCTGATTGAT
CTCAAGGGTTTCTTCAAGGGTGACGATGTAGCAACCGAGAATGCTGCCAAGCTCATTAGG
GCTTCTTGCTTGAACCATGGCTTTTTTCAAGTCACCAACCACGGTATAGACTCCAGCCTC
ATTCAACTCGTTGAGGATCATTTTGATAAGTTCTTTCACCTCCCCATTAGCGAGAAGCTG
AGGGTCAAGAGAGTCCCCGGTAGCCCTTGGGGTTATTCCGGCTCCCATGCCGACCGATTC
TCCACAAAACTTCCCTGGAAGGAAACACTGTCTTTCGGCTTCCATGAG---AATGGACCA
GAGAAAGTCGTGGTGGATTTCTTTAAATCCAAATTAGGGAATGGTTTTGAAGATACTGGG
AAGGTGTACCAAAAATACTGTGAAGCAATGACGAGTTTGGCTCTTTCAATAATGGAGCTA
CTGGCGATCAGCCTAGGAGTGAAGCGGTCGCAGTACAGAGAATTCTTTAAGGATGCTCAT
TCTATCATGAGGTGCAACTACTATCCGACTTGCCAAGAGCCAAAGCTTTCTCTTGGGACT
GGTCCTCATTGTGATCCAACATCCCTAACCATTCTTCACCAAGACCAAGTTAGGGGGCTT
GAAGTTTTTGTCGACAACAAATGGCAATGTGTGAAACCCATCCGTGGTGCTCTGGTCATC
AACATTGGTGATACCTTCACGGCGCTATCGAATGGATTGTACAAGAGCTGCCTGCATCGG
GCGAGTGTGAACGCCGTCACCGAGAGGAGATCTTTGGCATTCTTTTTGTGCCCTAAGGAT
GACAATGTGGTGAAACCTCCAGAGGAACTTGTTACT---GAAGTAGGAACAAGGAAGTAC
CCAGATTTCACTTGGTCCGAGTTGCTTGGATTCACTCAGAACCATTACAGATGTGATGAG
TTTACCCTCCATCAGTTCTTCAAGTTCATCAAGTCTGAATCCAAATCAGTCAAT------
---
>Frave_13360-v2.0.a2-hybrid.t1
ATGGCAGTT---GAGTGTATG---------------------------------------
------------------------AAAACCCTAAGCCACCACAAAGAAGATGACCAAAAG
CCACTAGTCTTTGACGCTTCTTTGCTCCGGTACGAAACTGACATACCCAAACAGTTCATT
TGGCCCGATGATGAGAAGCCATGTCCTAACACACGAGAACTACAAGTTCCACTCATAGAC
TTGGGTGACTTCCTCTCCGGCAACCCTGAGGCCGCAATGAAAGCCTCGAGGCTCGTCGGA
GAAGCCTGCGAAAAGCATGGCTTCTTTCTCGTCGTGAATCACGGCGTTAAAGAGAGCCTC
ATAGCTGATGCACACCAATACATGGACGAGTTCTTTGGTTTGCCCCTCTCTGAAAAACAG
AGGGCTCAGAGGAAAGCCGGCGAGCACTGCGGCTACGCCAGTAGCTTCACCGGAAGGTTC
TCGTCGAAACTCCCCTGGAAAGAAACGCTGTCGTTTAGCTACACCGCGGATCAAAGCTCC
TCCAATGTTGTTAAGGATTACCTCTGCAATGCCATGGGAGAAGAGTTCGATGAATTCGGG
AGGGTGTACCAAGATTACAGTGAGGCCATGAGCACACTGTCCATAGGGATCATGGAGCTT
CTGGGAATGAGCCTCGGCGTGGGCAGAACACATTTCAAAGAGTTTTTCGGAGACAATGAT
TCGATAATGAGGTTGAATTACTACCCGCCATGCCAGAAACCAGACCAGACTTTAGGCACA
GGACCTCATTGTGATCCGACTTCTTTAACCATTCTTCACCAAGACCAAGTTGGGGGACTT
GAAGTGTTTGTGGACGAAGAATGGCGCTCGATCAGCCCGAATTTAAACGCCTTTGTTGTC
AACATTGGTGACACCTTCATGGCTCTTTCAAACGGGAGGTACAAGAGTTGCTTGCACAGA
GCAGTAGTGAACAGCAAAACCCCAAGGAAATCACTAGCGTTTTTCTTGTGTCCAAAAGAT
GATAAGGTGGTGAAGCCACCGAGGGAGTTGATTGAT---AGTTCGTACCCGAGAATATAT
CCGGATTTCACATGGCCGATGTTGCTAGAGTTCACACAGAAGCATTACAGAGCTGACATG
AAGACCCTGCAAGCCTTCACGAACTGGCTTCAAGAACAGAGGAGCAGC------------
---
>Frave_19436-v2.0.a2-hybrid.t1
ATG---------------------------------------------------------
------------------------------------------------GAGCAAACTACC
CCTGTAGTTTTCGACACCGAAGTCATTCAGTACCAATCCAACATCCCTTCCCCTTTCATT
TGGCCGGACGACGAGAAGCCTGGCTCCGACTTGCCGGACCTTCAGGCTCCGGCCATCGAC
CTCAACGGCTTCCTCAGTGGCGATCCATCAATCGTTGCAGAGTCGATTCGTGCAGTCGAC
GAGGCATGCAAGAAGCATGGATTCTTCCTCATTGTGAACCACGGAGTTGATCCGGAGCTC
GCTGCTAAAGCTCATGACTACTTTGATGTCTTCTTTGGGAGGAAGCTCTCGGAGAAGCAA
AGGGCTCAGAGGAAGGTTGGAGACAGTTGGGGTTACACTAGCAGCTTCACCGGCAGGTTT
AACTCCAAGCTTCCATGGAAAGAGACACTTAGTGTCAGGTATTCATCTGAGAGCCAGTGC
TCAACAATCGTCGATGACTACTTTGTGAATGTATTGGGTGAAGATTTCAGAGAAATGGGG
AAGTTGTACCAAGAATACTCGGAAGTGGTGAACAAAGTAGGCAATGTGGTATTGGAGCTA
CTGGGACTGAGCTTGGGAGTTGGGCGGGAGTACTTCAAAGAATATTACAAAGGAAACGAA
GCGATCCTAAGGTGGAACTACTATCCAATCTGCCAAAAACCAGACTTAACACTGGGAACT
GGACCTCATCGTGATCCCACTTCTGTGACAATCCTTCATCAGGATCAAGTCGGGGGCCTT
GAAGTGTTTGTCGATGAGAAGTGGCACACTGTTACTCCTGTTCCTGGTTCTTTTGTTATC
AACATTGGTGATACTTTTATGGCTCTGTGCAATGGGATTTACAAGAGCTGCAAGCATAGA
GCTGTGGTAAATAACAAAACTGCAAGGAAATCTCTTGCTTTCTTTATCGTTCCACACAAG
GACAGAGTAGTGTCTGCACCAGCAAGTTTGATCAGT---GCTGATAGCCCTAGGTTGTAC
CCAGACTTTACTTGGCCTACTCTGCTAGAATTTACCCAGAAAAAACGCAGGGCTGACTTG
AGCACCATTGATGCTTTTGTGGACTGGATTAAGCAAGAGGGTGGAGAGAAAAACAAAGAC
---
>Frave_38247-v2.0.a2-hybrid.t1
ATGTTAGCC------------------------------------------ATGCCAATG
CCTCCTTCTAACCAT---CCTTCATCACTAAACCAAACAAAGCATGAGAATGAACGAACC
TCTTTGGTCTTTGATGCCCCAGTTCTACAATATGAGTCCAACATACCACCCCAGTTCATA
TGGCCAGACAACGAAAAGCCATGCCCCGATCGACTAGAGCTTCTAGTTCCTCCCATTGAC
CTGAAAGGCTTTCTCACCGGGGATGCTTCGGTTGTCTCCGAAGCCATTCGTACCGTCGAC
GAGGCATGCAAGAAACATGGATTCTTTCTCATTGTGAATCATGGAGTTGATTTCCAACTC
ATAGAAAAAGCTCATGAGTACATGGACGCGTTCTTCAGCATGAAACTCGCGGAGAAGCAA
AGGGCTCAGAGAAAGGTTGGTGACAGCTGCGGATATGCTAGTAGCTTCACTGGCAGGTTC
TCCTCCAAACTTCCTTGGAAAGAAACTCTTTCTTTCAGATCCTGTGCTGATAGCCAGTGC
TCAACAATTGTGAAGGACTATTTCGTGAATGTGATGGGTGAAGATTTCGCAGAATTCGGG
AAGGTGTACCAAGAATATGTTGAAGCCATGAACAATCTCACTAATGGAATCATGGAGCTA
CTAGGACTAAGCCTAGGAGTTGGTCGAGAGTATTTCAAAGAATTCTTCGAAGGAAATGAT
TCCATAATGAGGTTGAACTACTATCCAATATGCCAGAAACCAGATTTAACCCTAGGAACT
GGTCCTCACTGTGATCCCACATCGTTGACGATCCTGCATCAGGACCAAGTTGGTGGCCTT
GAAGTGTTTGTTGATGAAAAGTGGCATGCCATCACTCCTATCCTTGATTCCTTCGTTATC
AACGTTGGTGACACATTTATGGCTCTATCAAATGGGATATACAAGAGCTGCTTACACAGA
GCAGTTGTAAACAACAAAACTGTAAGGAAATCACTAGCTTTCTTTCTTTGCCCAAACAAA
GACAAAGTGGTGACCCCGCCAACAAGCTTGGTCGAT---ACTGAAACACCAAGGTTGTAT
CCTGACTTCACTTGGCCTAGTCTGCTCGAGTTTACACAGAAGCACTATAGGGCTGACATA
AGAACCTTGGATGCTTTCTCTGACTGGATTTCACAGAATAGCAAC---------------
---
>Maldo_GDDH_00G1003600
ATGGCTGTT---GAGTGCATGATCAAACCCAGCAGCTTGCAA------ACCATGACACAA
CCTCCCTCCCCA------AAAACCCAGCAAACCCAGCAGCACAAAGAGGATGACCAAAAG
CCATTGGTTTTTGATGCCTCAGTTTTCAGGTATCAAACTGAAATTCCGAGTCAGTTCATC
TGGCCCGATCACGAAAAGCCTTGCAAAAACACTCCCGAGCTCCAAGTCGCACTCATAGAC
TTGGGAGGCTTTCTCTCCGGTGACAAAGAAGCCGTCGCGAAAGCCTCTCAACTTGTAGGA
GAGGCATGCCAGAAGCATGGATTTTTCCTCATCGTGAATCATGGCGTCGACAATAAGCTC
ATCGCGGACGCTCACTGCTACATGGATGACTTTTTTGGAATGCCACTCTCCGAGAAACAG
AGAGCTGAAAGGAAAGCAGGGGAGAGCTGTGGCTATGCCAGCAGCTTCACTGGCAGATTC
TCCTCAAAACTCCCGTGGAAAGAGACTCTTTCTTTCAGCTACTCCGCCGAAAAAGGCTCA
ACAAATTTTATCCAAGATTATTTTTGCGACAAAATGGGGGAAGAATTCAAGGAATTCGGG
AGGGTTTACCAAGATTATTGCAAGGCTATGAGCACACTTTCTATTGGGATCATGGAACTT
CTGGGACTGAGCCTTGGAGTGGACAGAGCTTACTTCAAGGAGTTTTTCGAAGACAACAAT
TCGATAATGAGGCTTAACTACTACCCACCATGCCAGAGACCTGAGCAGACTTTAGGCACT
GGCCCTCATTGTGATCCAACTTCTTTGACCATTCTTCACGAAGACCAAGTTGGAGGCCTT
GAAGTCTTTGTTGATGATCAATGGCACTCCGTTACCCCTAATTTAAATGCCTTTGTCGTC
AACATTGGTGACACCTTCATGGCACTTTCAAATGGGAAGTACAAAAGCGGGCTGCACAGG
GCGGTGGTGAATAGTGAAACACCAAGGAAGTCTCTTGCATTCTTCTTGTGTCCGAGAGAC
GATAAAGTTGTGAAGCCACCGAGCGGGTTGGTGGAT---ACTTCGAGTCCGAGAAAATAC
CCAGATTTCACATGGTCGATGCTGTTGGAGTTCACAATGAAGCATTACAGAGCCGACATG
AAAACCCTGCAGGTCTTTTCAAACTGGGTTCAACAGAAAAGCAACCAAAAACTG------
---
>Maldo_GDDH_00G1123700
ATGCCAATA---------------------------------------------------
CCTCCTCCTGAACTT---CCCCTACCAATGAATGAAACAAACAAAGAGAACGAAGATAGC
CCTATGGCTTTTGATGCTTCAGTTGCTCAGTATCAGTCCAGCATACCCTCCAAGTTCATA
TGGCCCGACCACGAGAAGCCCTGCTCCGAATCACCAGAGCTTCCAGTTCCCCTTGTCGAC
CTGAAAGGCTTTCTCTCAGGGGATGCCTGGGAGGTGTCTAACGCAACTCGTTCAGTCGGT
GAGGCATGCAAGAAGCACAGATTTTTCCTCATTGTAAATCACGGAGTTGATTCGCAGCTT
GTAGGGAAAGCTCATGAGCTCAAAGAAAGGCTGTTTAAT---------------------
------------------------------------------------------------
------------------------------------------------------------
------------------------------------------------------------
---------CAGGAATACTGTGATGCCATGAACAACCTCTCCAATGGAATAACGGAGCTA
CTC---------------------------------------------------------
------------------------------------------------------------
------------------------------------------------------------
------------------------------------------------------------
------------------------------------------------------------
------------------------------------------------------------
------------------------------------------------------------
------------------------------------------------------------
------------------------------------------------------------
---
>Maldo_GDDH_01G1192100
ATGGCTGTT---GAGTGCATGATCAAACCCAGCAGCATGCAA------ACCATGGCACAA
CCTCCCTCCCCA------CAAACGCAGAAAACCCAGCAGCACAAAGAGGATGACCAGAAA
CCATTGGTTTTTGATGCCTCAGTTTTAAGGTACCAAACTGAAATTCCGAGTCAGTTCATA
TGGCCCGATGACGAAAAGCCTTGCAAAAATACTCCCGAGCTCCGAGTCCCACTCATAGAC
TTGGGAGGCTTTCTCTCGGGCGACAAAGAAGCCGCTGCGAAAGCCTCGCAACTTGTAGGA
GAGGCATGCCAGAAGCATGGATTTTTCCTCATCGTGAATCACGGCGTCGACAATACGCTC
ATCGCGGACGCTCACCGCTGCATGGATGACTTTTTTGGAATGCCACTCTCCGAAAAACAG
AGAGCTCAAAGGAAAGCAGGGGAGAGCTGTGGCTATGCCAGCAGCTTCACTGGCAGATTC
TCCTCAAAACTCCCGTGGAAGGAGACTCTCTCTTTCAGCTACTCCGCCGAAAAAGGCTCA
ATCAATATTATCCAAGATTATTTTTGCAACAAAATGGGAGAAGAATTCAAGGAATTCGGG
AGGGTTTACCAAGATTATAGTGAGGCTATGAGCACACTTTCTATTGGGATCATGGAACTT
CTGGGACTGAGCCTTGGAGTCGACAGAGCTTACTTCAAGGAGTTTTTCGAAGACAATGAT
TCGATAATGAGGCTTAATTACTACCCACCATGCCAGAAACCTGAGCAGACTTTAGGCACT
GGCCCTCATTGTGACCCAACTTCTTTGACCATTCTTCACCAAGACCAAGTTGGAGGCCTT
GAAGTCTTTGTTGATGATCAATGGCACTCCATTAGCCCTAATTTAAATGCCTTTGTAGTC
AACATTGGTGACACCTTCATGGCTCTTTCAAACGGGAAGTACAAGAGCGGGCTGCACAGG
GCAGTGGTGAACAGTGAAACACCAAGGAAGTCTCTTGCATTCTTCTTGTGTCCGAGAGAC
GATAAAGTAGTGAAGCCGCCGAGCGGGTTGGTAGAT---ACTTCGAGTCCGAGAAAATAC
CCGGATTTCACATGGTCGATGCTGCTGGAGTTCACAATGAAGCATTACAGAGCCGACGTG
AAAACCCTGCAAGCCTTCTCAAACTGGGTTCAACAGAAAACCAACCAAAAACTG------
---
>Maldo_GDDH_02G1198000
ATGCTAAGC------------------------------------------ATGCCAATG
CCTCCT---CAACAT---CTCCCACCAATGAATGAAACCAACAAAGAAAATGAAGAAACC
CCCTTGGTGTTTGATGCTTCAGTTGCTCAGTACCAATCCAGCATACCCTCCAAGTTCATA
TGGCCCGACCACGAGAAGCCCTGCTCCGAGTCGCCAGAGCTTCCAGCTCCTCTCGTCGAC
CTGAAAGGCTTTCTCTCAGGGGATACGTGTGAGGTATTAAATGCAACTCGTTTGGTGGAT
GAGGCATGCAAGAAGCATGGTTTTTTTCTCATTGTTAACCATGGAGTTGATTTGCAACTC
GTAGGAAAAGCTCATGAGTACATGGACTCCTTCTTTGGTATGCAACTCTCGCAGAAGCAA
AGGGCTCAGAGAAAGGCTGGTGAGCACTGTGGATATGCCAGTAGCTTCGTTGGCAGGTTC
TCCTCCAAACTTCCATGGAAAGAAACACTTTCTTTCAGATATAGTGCCGATAACCAGTCC
TCG------GTCAATGACTATTTTGTGAACGTGATGGGTGAAGATTTCAGAGATTTCGGG
AAGGTTTACCAAGAATACTGTGATGCCATGAACAACCTCTCCAATGCGATAATGGAGCTA
CTCGGAATGAGCCTAGGCGTTGGACGAAACTATTTCAAAGAGTTCTTCGAAGGAAATGAT
TCGATCATGAGGTTGAACTACTACCCAATGTGCCAAAAACCAGACTTAACACTAGGAACC
GGGCCTCACTGTGATCCCACATCCTTAACAATCCTTCATCAGGATCAAGTCGGCGGACTT
CAAGTGTTCGTAGATGATAAATGGCACTCCGTTACTCCTAAGCTTGACGCTTTCGTCGTC
AACATTGGCGATACATTTATGGCTCTATCAAATGGGATTTACAAGAGCTGCTTGCACAGA
GCAGTGGTAAACAACAAAACTGTGAGGAAATCTCTCACCTTCTTCCTCTGTCCCAAAAAG
GACAGAGTGGTGACCCCACCGAGAGGCTTGGTCGAT---TCCAATAGCCCCAGGAAGTAC
CCTGACTTCACCTGGCCTACTTTCCTAGAATTTACGCAGAAACACTACCGCGCCGATATG
AGGACCCTGGACGCCTTCTCCGACTGGATTAGAACTACAACAAAC---------------
---
>Maldo_GDDH_15G1088200
ATG---------GAT---------------TCG---AGTGCCTCAGTTCTCTTGTCCTCT
CCA---TCAAAGCTCGAA------------GAAACCAATAGCCATATCCAAAAGGGAGGT
GCTCCTTTCATTGACTCATCATATTTGCAAAAACAATCCCATGTCCCCACTGGTTTCATT
TGGCCTGAAAGTCACTTGGTTGCTGCT---CTTGAGGAGCTCAATGAACCATTGGTGGAT
CTTGAGGGTTTCTTCAAGGGTGATGCTGTGGCAACCGAGCATGCTGCCAAACTCATTAGG
GCATCTTGCTTGAGCCATGGTTTTTTCCAAGTGACCAACCACGGCGTTGATCCAAATCTC
CTCAAACTCGCTGATGATCACATGGATCATTTCTTCAAGCTCCCCGTCGAAGAGAAAGCA
AAGGTGAAAAGGGTACCTGGTAGCCCTTGGGGTTATTCTGGGTCTCATGCTGATCGATTC
TCAACCAATTTGCCATGGAAGGAAACTTTGTCTTTTGGTTTCCAAGCG---AATGGCACC
GACACAGTTGTGGCGGATTTCTTCAAATCCAAACTAGGCGAAGATTTTGAACAAACAGGG
CTGGTCTATCAAAAGTACTGTGAATCAATGAATGTTTTGGCTCTTTCAATAATGGAGCTG
CTTGCAATCAGCTTGGGAGTGGATCGGATGCATTACAGAGAATTTTTTGAGGATGCTCAC
TCAATCATGAGGTGCAACTTCTACCCGACTTGCCAAGAGCCAAGTCTTACTCTCGGAACC
GGACCTCATTGTGATCCAACATCCTTGACCATACTCAATCAAGACCAAGTTGGAGGGCTT
GATGTGTTTGTCAACAAGAAGTGGCATTCGGTTCGACCGATTCAAGGTGCCCTAGTCATC
AACATTGGTGACACCTTCTCGGCATTATCGAATGGGAAATACAAGAGTTGCTTGCACAGG
GCAATGGTGAACAGGCGCAAGGAGAGGAGATCGTTGGCATTCTTTTTGTGCCCAAGGGAT
GACAAGGTTGTGAAGCCCCCCGAGGATCTTCTGCGCAAAGAACAAGAGACAAGAAAGTAC
CCGGATTTCACATGGTCAGATTTGCTCCGATTCACTCAATACCATTACAGGGCTGATGAA
GCTACCCTCCAAAACTTCACCAATTGGTTCCTATCTGAATCCAACTCCACCAAT------
---
>Maldo_Gala_01g017010
ATGGCTGTT---GAGTGCATGATCAAACCCAGCAGCATGCAA------ACCATGGCACAA
CCTCCCTCCCCA------CAAACGCAGAAAACCCAGCAGCACAAAGAGGATGACCAGAAA
CCATTGGTTTTTGATGCCTCAGTTTTAAGGTACCAAACTGAAATTCCGAGTCAGTTCATA
TGGCCCGATGACGAAAAGCCTTGCAAAAATACTCCCGAGCTCCGAGTCCCACTCATAGAC
TTGGGAGGCTTTCTCTCGGGCGACAAAGAAGCCGCTGCGAAAGCCTCGCAACTTGTAGGA
GAGGCATGCCAGAAGCATGGATTTTTCCTCATCGTGAATCACGGCGTCGACAATACGCTC
ATCGCGGACGCTCACCGCTGCATGGATGACTTTTTTGGAATGCCACTCTCCGAAAAACAG
AGAGCTCAAAGGAAAGCAGGGGAGAGCTGTGGCTATGCCAGCAGCTTCACTGGCAGATTC
TCCTCAAAACTCCCGTGGAAGGAGACTCTCTCTTTCAGCTACTCCGCCGAAAAAGGCTCA
ATCAATATTATCCAAGATTATTTTTGCAACAAAATGGGAGAAGAATTCAAGGAATTCGGG
AGGGTTTACCAAGATTATAGTGAGGCTATGAGCACACTTTCTATTGGGATCATGGAACTT
CTGGGACTGAGCCTTGGAGTCGACAGAGCTTACTTCAAGGAGTTTTTCGAAGACAATGAT
TCGATAATGAGGCTTAATTACTACCCACCATGCCAGAAACCTGAGCAGACTTTAGGCACT
GGCCCTCATTGTGACCCAACTTCTTTGACCATTCTTCACCAAGACCAAGTTGGAGGCCTT
GAAGTCTTTGTTGATGATCAATGGCACTCCATTAGCCCTAATTTAAATGCCTTTGTAGTC
AACATTGGTGACACCTTCATGGCTCTTTCAAACGGGAAGTACAAGAGCGGGCTGCACAGG
GCAGTGGTGAACAGTGAAACACCAAGGAAGTCTCTTGCATTCTTCTTGTGTCCGAGAGAC
GATAAAGTAGTGAAGCCGCCGAGCGGGTTGGTAGAT---ACTTCGAGTCCGAGAAAATAC
CCGGATTTCACATGGTCGATGCTGCTGGAGTTCACAATGAAGCATTACAGAGCCGACGTG
AAAACCCTGCAAGCCTTCTCAAACTGGGTTCAACAGAAAACCAACCAAAAACTG------
---
>Maldo_Gala_02g016730
ATGCTAAGC------------------------------------------ATGCCAATG
CCTCCT---CAACAT---CTCCCACCAATGAATGAAACCAACAAAGAAAATGAAGAAACC
CCCTTGGTGTTTGATGCTTCAGTTGCTCAGTACCAATCCAGCATACCCTCCAAGTTCATA
TGGCCCGACCACGAGAAGCCCTGCTCCGAGTCGCCAGAGCTTCCAGCTCCTCTCGTCGAC
CTGAAAGGCTTTCTCTCAGGGGATACGTGTGAGGTATTAAATGCAACTCGTTTGGTGGAT
GAGGCATGCAAGAAGCATGGTTTTTTTCTCATTGTTAACCATGGAGTTGATTTGCAACTC
GTAGGAAAAGCTCATGAGTACATGGACTCCTTCTTTGGTATGCAACTCTCGCAGAAGCAA
AGGGCTCAGAGAAAGGCTGGTGAGCACTGTGGATATGCCAGTAGCTTCGTTGGCAGGTTC
TCCTCCAAACTTCCATGGAAAGAAACACTTTCTTTCAGATATAGTGCCGATAACCAGTCC
TCG------GTCAATGACTATTTTGTGAACGTGATGGGTGAAGATTTCAGAGATTTCGGG
AAGGTTTACCAAGAATACTGTGATGCCATGAACAACCTCTCCAATGCGATAATGGAGCTA
CTCGGAATGAGCCTAGGCGTTGGACGAAACTATTTCAAAGAGTTCTTCGAAGGAAATGAT
TCGATCATGAGGTTGAACTACTACCCAATGTGCCAAAAACCAGACTTAACACTAGGAACC
GGGCCTCACTGTGATCCCACATCCTTAACAATCCTTCATCAGGATCAAGTCGGCGGACTT
CAAGTGTTCGTAGATGATAAATGGCACTCCGTTACTCCTAAGCTTGACGCTTTCGTCGTC
AACATTGGCGATACATTTATGGCTCTATCAAATGGGATTTACAAGAGCTGCTTGCACAGA
GCAGTGGTAAACAACAAAACTGTGAGGAAATCTCTCACCTTCTTCCTCTGTCCCAAAAAG
GACAGAGTGGTGACCCCACCGAGAGGCTTGGTCGAT---TCCAATAGCCCCAGGAAGTAC
CCTGACTTCACCTGGCCTACTTTCCTAGAATTTACGCAGAAACACTACCGCGCCGATATG
AGGACCCTGGACGCCTTCTCCGACTGGATTAGAACTACAACAAAC---------------
---
>Maldo_Gala_05g020810
ATGCCAATA---------------------------------------------------
CCTCCTCCTGAACTT---CCCCTACCAATGAATGAAACAAACAAAGAGAACGAAGATAGC
CCTATGGCTTTTGATGCTTCAGTTGCTCAGTATCAGTCCAGCATACCCTCCAAGTTCATA
TGGCCCGACCACGAGAAGCCCTGCTCCGAATCACCAGAGCTTCCAGTTCCCCTTGTCGAC
CTGAAAGGCTTTCTCTCAGGGGATGCCTGGGAGGTGTCTAACGCAACTCGTTCAGTCGGT
GAGGCATGCAAGAAGCACAGATTTTTCCTCATTGTAAATCACGGAGTTGATTCGCAGCTT
GTAGGGAAAGCTCATGAGCTCAAAGAAAGGCTG---------------------------
------------------------------------------------------------
------------------------------------------------------------
------------------------------------------------------------
---------------------------GTGAGCACTACGGATATTCCAGTAGCATCGTTG
------------------------------------------------------------
------------------------------------------------------------
------------------------------------------------GCAGGTGGCCTT
AAAGTGTTCGTACATGATAAATTGCACTCCGTTACTCCCAAGCTTGACGCTTTTGTCGTC
AACATTGGCGATACATTTATGGCTTTATCGAATGGGATTTACAAGAGCTGCTTGCACAGA
GCAGTGCTAAACAACAAAACTGCGAGGAAATCTCTCTTTCTTCTTGTGTCCCCAAAAGGA
CAGAGT---GGTAACCCCACCGAGAGGCTT---------------------CGTCTATTC
------------------------------------------------------------
------------------------------------------------------------
---
>Maldo_Gala_07g022120
ATGGCTGTT---GAGTGCATGATCAAACCCAGCAGCTTGCAA------ACCATGACACAA
CCTCCCTCCCCA------AAAACCCAGCAAACCCAGCAGCACAAAGAGGATGACCAAAAG
CCATTGGTTTTTGATGCCTCAGTTTTCAGGTATCAAACTGAAATTCCGAGTCAGTTCATC
TGGCCCGATCACGAAAAGCCTTGCAAAAACACTCCCGAGCTCCAAGTCGCACTCATAGAC
TTGGGAGGCTTTCTCTCCGGTGACAAAGAAGCCGTCGCGAAAGCCTCTCAACTTGTAGGA
GAGGCATGCCAGAAGCATGGATTTTTCCTCATCGTGAATCATGGCGTCGACAATAAGCTC
ATCGCGGACGCTCACTGCTACATGGATGACTTTTTTGGAATGCCACTCTCCGAGAAACAG
AGAGCTGAAAGGAAAGCAGGGGAGAGCTGTGGCTATGCCAGCAGCTTCACTGGCAGATTC
TCCTCAAAACTCCCGTGGAAAGAGACTCTTTCTTTCAGCTACTCCGCCGAAAAAGGCTCA
ACAAATTTTATCCAAGATTATTTTTGCGACAAAATGGGGGAAGAATTCAAGGAATTCGGG
AGGGTTTACCAAGATTATTGCAAGGCTATGAGCACACTTTCTATTGGGATCATGGAACTT
CTGGGACTGAGCCTTGGAGTGGACAGAGCTTACTTCAAGGAGTTTTTCGAAGACAACAAT
TCGATAATGAGGCTTAACTACTACCCACCATGCCAGAGACCTGAGCAGACTTTAGGCACT
GGCCCTCATTGTGATCCAACTTCTTTGACCATTCTTCACGAAGACCAAGTTGGAGGCCTT
GAAGTCTTTGTTGATGATCAATGGCACTCCGTTACCCCTAATTTAAATGCCTTTGTCGTC
AACATTGGTGACACCTTCATGGCACTTTCAAATGGGAAGTACAAAAGCGGGCTGCACAGG
GCGGTGGTGAATAGTGAAACACCAAGGAAGTCTCTTGCATTCTTCTTGTGTCCGAGAGAC
GATAAAGTTGTGAAGCCACCGAGCGGGTTGGTGGAT---ACTTCGAGTCCGAGAAAATAC
CCAGATTTCACATGGTCGATGCTGTTGGAGTTCACAATGAAGCATTACAGAGCCGACATG
AAAACCCTGCAGGTCTTTTCAAACTGGGTTCAACAGAAAAGCAACCAAAAACTG------
---
>Maldo_Gala_15g008320
ATG---------GAT---------------TCG---AGTGCCTCAGTTCTCTTGTCCTCT
CCA---TCAAAGCTCGAA------------GAAACCAATAGCCATATCCAAAAGGGAGGT
GCTCCTTTCATTGACTCATCATATTTGCAAAAACAATCCCATGTCCCCACTGGTTTCATT
TGGCCTGAAAGTCACTTGGTTGCTGCT---CTTGAGGAGCTCAATGAACCATTGGTGGAT
CTTGAGGGTTTCTTCAAGGGTGATGCTGTGGCAACCGAGCATGCTGCCAAACTCATTAGG
GCATCTTGCTTGAGCCATGGTTTTTTCCAAGTGACCAACCACGGCGTTGATCCAAATCTC
CTCAAACTCGCTGATGATCACATGGATCATTTCTTCAAGCTCCCCGTCGAAGAGAAAGCA
AAGGTGAAAAGGGTACCTGGTAGCCCTTGGGGTTATTCTGGGTCTCATGCTGATCGATTC
TCAACCAATTTGCCATGGAAGGAAACTTTGTCTTTCGGTTTCCAAGCG---AATGGCACC
GACACAGTTGTGGCGGATTTCTTCAAGTCCAAACTAGGCGAAGATTTTGAACAAACAGGG
CTGGTCTATCAAAAGTACTGTGAATCAATGAATGTTTTGGCTCTTTCAATAATGGAGCTG
CTTGCAATCAGCTTGGGAGTGGATCGGATGCATTACAGAGAATTTTTTGAAGATGCTCAC
TCAATCATGAGGTGCAACTTCTACCCGACTTGCCAAGAGCCAAGTCTTACTCTCGGAACC
GGACCTCATTGTGATCCAACATCCTTGACCATACTCAATCAAGACCAAGTTGGAGGGCTT
GATGTGTTTGTCAACAAGAAGTGGCATTCGGTTCGACCGATTCAAGGTGCCCTAGTCATC
AACATTGGTGACACCTTCTCGGCATTATCGAATGGGAAATACAAGAGTTGCTTGCACAGG
GCAATGGTGAACAGGCGCAAGGAGAGGAGATCGTTGGCTTTCTTTTTGTGCCCAAGGGAT
GACAAGGTTGTGAAGCCCCCCGAGGATCTTCTGCGCAAAGAACAGGAGACAAGAAAGTAC
CCGGATTTCACATGGTCAGATTTGCTCCGATTCACTCAATACCATTACAGGGCTGATGAA
GCTACCCTCCAAAACTTCACCAATTGGTTCCTATCTGAATCCAACTCCACCAAT------
---
>Maldo_HF12972-RA
ATG---------GAT---------------TCG---AGTGCCTCAGTTCTCTTGTCCTCT
CCA---TCAAAGCTCGAA------------GAAACCAATAGCCATATCCAAAAGGGAGGT
GCTCCTTTCATTGACTCATCATATTTGCAAAAACAATCCCATGTCCCCACTGGTTTCATT
TGGCCTGAAAGTCACTTGGTTGCTGCT---CTTGAGGAGCTCAATGAACCATTGGTGGAT
CTTGAGGGTTTCTTCAAGGGTGATGCTGTGGCAACCGAGCATGCTGCCAAACTCATTAGG
GCATCTTGCTTGAGCCATGGTTTTTTCCAAGTGACCAACCACGGCGTTGATCCAAATCTC
CTCAAACTCGCTGATGATCACATGGATCATTTCTTCAAGCTCCCCGTCGAAGAGAAAGCA
AAGGTGAAAAGGGTACCTGGTAGCCCTTGGGGTTATTCTGGGTCTCATGCTGATCGATTC
TCAACCAATTTGCCATGGAAGGAAACTTTGTCTTTTGGTTTCCAAGCG---AATGGCACC
GACACAGTTGTGGCGGATTTCTTCAAGTCCAAACTAGGCGAAGATTTTGAACAAACAGGC
------------------------------------------------------------
------------TTGGGAGTGGATCGGATGCATTACAGAGAATTTTTTGAAGATGCTCAC
TCAATCATGAGGTGCAACTTCTACCCGACTTGCCAAGAGCCAAGTCTTACTCTCGGAACC
GGACCTCATTGTGATCCAACATCCTTGACCATACTCAATCAAGACCAAGTTGGAGGGCTT
GATGTGTTTGTCAACAAGAAGTGGCATTCGGTTCGACCGATTCAAGGTGCCCTAGTCATC
AACATTGGTGACACCTTCTCG---------------------------------------
------------------------------------------------------------
------GTTGTGAAGCCCCCCGAGGATCTTCTGCGCAAAGAACAAGAGACAAGAAAGTAC
CCGGATTTCACATGGTCAGATTTGCTCCGATTCACTCAATACCATTACAGGGCTGATGAA
GCTACCCTCCAAAACTTCACCAATTGGTTCCTATCTGAATCCAACGCCACCAAT------
---
>Maldo_HF14755-RA
ATGCCAATA---------------------------------------------------
CCTCCTCCTGAACTT---CCCCTACCAATGAATGAAACAAACAAAGAGAACGAAGATAGC
CCTATGGCTTTTGATGCTTCAGTTGCTCAGTATCAGTCCAGCATACCCTCCAAGTTCATA
TGGCCCGACCACGAGAAGCCCTGCTCCGAATCACCAGAGCTTCCAGTTCCCCTTGTCGAC
CTGAAAGGCTTTCTCTCAGGGGATGCCTGGGAGGTGTCTAACGCAACTCGTTCAGTCGGT
GAGGCATGCAAGAAGCACAGATTTTTCCTCATTGTAAATCACGGAGTTGATTCGCAGCTT
GTAGGGAAAGCTCATGAGCTCAAAGAAAGGCTG---------------------------
------------------------------------------------------------
------------------------------------------------------------
------------------------------------------------------------
------------------------------------------------------------
------------------------------------------------------------
------------------------------------------------------------
------------------------------------------GATCAAGTAGGTGGCCTT
AAAGTGTTCGTACATGATAAATTGCACTCCGTTACTCCCAAGCTTGACGCTTTTGTCGTC
AACATTGGCGATACATTTATGGCTTTATCGAATGGGATTTACAAGAGCTGCTTGCACAGA
GCAGTGCTAAACAACAAAACTGCGAGGAAATCTCTCTTTCTTCTTGTGTCCCCAAAAGGA
CAGAGT---GGTAACCCCACCGAGAGGCTT---------------------CGTCTATTC
------------------------------------------------------------
------------------------------------------------------------
---
>Maldo_HF23633-RA
ATGGCTGTT---GAGTGCATGATCAAACCCAGCAGCATGCAA------ACCATGGCACAA
CCTCCCTCCCCA------CAAACGCAGAAAACCCAGCAGCACAAAGAGGATGACCAGAAA
CCATTGGTTTTTGATGCCTCAGTTTTAAGGTACCAAACTGAAATTCCGAGTCAGTTCATA
TGGCCCGATGACGAAAAGCCTTGCAAAAATACTCCCGAGCTCCGAGTCCCACTCATAGAC
TTGGGAGGCTTTCTCTCGGGCGACAAAGAAGCCGCTGCGAAAGCCTCGCAACTGGTAGGA
GAGGCATGCCAGAAGCATGGATTTTTCCTCATCGTGAATCACGGCGTCGACAATACGCTC
ATCGCGGACGCTCACCGCTGCATGGATGACTTTTTTGGAATGCCACTCTCCGAAAAACAG
AGAGCTCAAAGGAAAGCAGGGGAGAGCTGTGGCTATGCCAGCAGCTTCACTGGCAGATTC
TCCTCAAAACTCCCGTGGAAGGAGACTCTCTCTTTCAGCTACTCCGCCGAAAAAGGCTCA
ATCAATATTATCCAAGATTATTTTTGCAACAAAATGGGAGAAGAATTCAAGGAATTCGGG
AGGGTTTACCAAGATTATAGTGAGGCTATGAGCACACTTTCTATTGGGATCATGGAACTT
CTAGGACTGAGCCTTGGAGTCGACAGAGCTTACTTCAAGGAGTTTTTCGAAGACAATGAT
TCGATAATGAGGCTTAATTACTACCCACCATGCCAGAAACCTGAGCAGACTTTAGGCACT
GGCCCTCATTGTGACCCAACTTCTTTGACCATTCTTCACCAAGACCAAGTTGGAGGCCTT
GAAGTCTTTGTTGATGATCAATGGCACTCCATTAGCCCTAATTTAAATGCCTTTGTAGTC
AACATTGGTGACACCTTCATGGCTCTTTCAAACGGGAAGTACAAGAGCGGGCTGCACAGG
GCAGTGGTGAACAGTGAAACACCAAGGAAGTCTCTTGCATTCTTCTTGTGTCCGAGAGAC
GATAAAGTAGTGAAGCCGCCGAGCGGATTGGTAGAT---ACTTCGAGTCCGAGAAAATAC
CCGGATTTCACATGGTCGATGCTGCTGGAGTTCACAATGAAGCATTACAGAGCCGACGTG
AAAACCCTGCAAGCCTTCTCAAACTGGGTTCAACAGAAAACCAACCAAAAACTG------
---
>Maldo_HF25725-RA
ATGGCTGTT---GAGTGCATGATCAAACCCAGCAGCTTGCAA------ACCATGACACAA
CCTCCCTCCCCA------AAAACCCAGCAAACCCAGCAGCACAAAGAGGATGACCAAAAG
CCATTGGTTTTTGATGCCTCAGTTTTCAGGTATCAAACTGAAATTCCGAGTCAGTTCATC
TGGCCCGATCACGAAAAGCCTTGCAAAAACACTCCCGAGCTCCAAGTCGCACTCATAGAC
TTGGGAGGCTTTCTCTCCGGTGACAAAGAAGCCGTCGCGAAAGCCTCTCAACTTGTAGGA
GAGGCATGCCAGAAGCATGGATTTTTCCTCATCGTGAATCATGGCGTCGACAATAAGCTC
ATCGCGGACGCTCACTGCTACATGGATGACTTTTTTGGAATGCCACTCTCCGAGAAACAG
AGAGCTGAAAGGAAAGCAGGGGAGAGCTGTGGCTATGCCAGCAGCTTCACTGGCAGATTC
TCCTCAAAACTCCCGTGGAAAGAGACTCTTTCTTTCAGCTACTCCGCCGAAAAAGGCTCA
ACAAATTTTATCCAAGATTATTTTTGCGACAAAATGGGGGAAGAATTCAAGGAATTCGGG
AGGGTTTACCAAGATTATTGCAAGGCTATGAGCACACTTTCTATTGGGATCATGGAACTT
CTGGGACTGAGCCTTGGAGTGGACAGAGCTTACTTCAAGGAGTTTTTCGAAGACAACAAT
TCGATAATGAGGCTTAACTACTACCCACCATGCCAGAGACCTGAGCAGACTTTAGGCACT
GGCCCTCATTGTGATCCAACTTCTTTGACCATTCTTCACGAAGACCAAGTTGGAGGCCTT
GAAGTCTTTGTTGATGATCAATGGCACTCCGTTACCCCTAATTTAAATGCCTTTGTCGTC
AACATTGGTGACACCTTCATGGCACTTTCAAATGGGAAGTACAAAAGCGGGCTGCACAGG
GCGGTGGTGAATAGTGAAACACCAAGGAAGTCTCTTGCATTCTTCTTGTGTCCGAGAGAC
GATAAAGTTGTGAAGCCACCGAGCGGGTTGGTGGAT---ACTTCGAGTCCGAGAAAATAC
CCAGATTTCACATGGTCGATGCTGTTGGAGTTCACAATGAAGCATTACAGAGCCGACATG
AAAACCCTGCAGGTCTTTTCAAACTGGGTTCAACAGAAAAGCAACCAAAAACTG------
---
>Maldo_HF27207-RA
ATGCTAAGC------------------------------------------ATGCCAATG
CCTCCT---CAACAT---CTCCCACCAATGAATGAAACCAACAAAGAAAATGAAGAAACC
CCCTTGGTGTTTGATGCTTCAGTTGCTCAGTACCAATCCAGCATACCCTCCAAGTTCATA
TGGCCCGACCACGAGAAGCCCTGCTCCGAGTCGCCAGAGCTTCCAGCTCCTCTCGTCGAC
CTGAAAGGCTTTCTCTCAGGGGATACGTGTGAGGTATTAAATGCAACTCGTTTGGTGGAT
GAGGCATGCAAGAAGCATGGTTTTTTTCTCATTGTTAACCATGGAGTTGATTTGCAACTC
GTAGGAAAAGCTCATGAGTACATGGACTCCTTCTTTGGTATGCAACTCTCGCAGAAGCAA
AGGGCTCAGAGAAAGGCTGGTGAGCACTGTGGATATGCCAGTAGCTTCGTTGGCAGGTTC
TCCTCCAAACTTCCATGGAAAGAAACACTTTCTTTCAGATATAGTGCCGATAACCAGTCC
TCG------GTCAATGACTATTTTGTGAACGTGATGGGTGAAGATTTCAGAGATTTCGGG
AAGGTTTACCAAGAATACTGTGATGCCATGAACAACCTCTCCAATGCGATTATGGAGCTA
CTCGGAATGAGCCTAGGCGTTGGACGAAACTATTTCAAAGAGTTCTTCGAAGGAAATGAT
TCGATCATGAGGTTGAACTACTACCCAATGTGCCAAAAACCAGACTTAACACTAGGAACC
GGGCCTCACTGTGATCCCACATCCTTAACAATCCTTCATCAGGATCAAGTCGGCGGACTT
CAAGTGTTCGTAGATGATAAATGGCACTCCGTTACTCCTAAGCTTGACGCTTTCGTCGTC
AACATTGGCGATACATTTATGGCTCTATCAAATGGGATTTACAAGAGCTGCTTGCACAGA
GCAGTGGTAAACAACAAAACTGTGAGGAAATCTCTCACCTTCTTCCTCTGTCCCAAAAAG
GACAGAGTGGTGACCCCACCGAGAGGCTTGGTCGAT---TCCAACAGCCCCAGGAAGTAC
CCTGACTTCACCTGGCCTACTTTCCTAGAATTTACGCAGAAACACTACCGCGCCGATATG
AGGACCCTGGACGCCTTCTCCGACTGGATTAGAACTACAACAAAC---------------
---
>Malsi_01g017260
ATGGCTGTT---GAGTGCATGATCAAACCCAGCAGCATGCAA------ACCATGGCACAA
CCTCCCTCCCCA------CAAACGCAGAAAACCCAGCAGCACAAAGAGGATGACCAGAAA
CCATTGGTTTTTGATGCCTCAGTTTTAAGGTACCAAACTGAAATTCCGAGTCAGTTCATA
TGGCCCGATGACGAAAAGCCTTGCAAAAATACTCCCGAGCTCCGAGTCCCACTCATAGAC
TTGGGAGGCTTTCTCTCGGGCGACAAAGAAGCCGCTGCGAAAGCCTCGCAACTTGTAGGA
GAGGCATGCCAGAAGCATGGATTTTTCCTCATCGTGAATCACGGCGTCGACAATACGCTC
ATCGCGGACGCTCACCGCTGCATGGATGACTTTTTTGGAATGCCACTCTCCGAAAAACAG
AGAGCTCAAAGGAAAGCAGGGGAGAGCTGTGGCTATGCCAGCAGCTTCACTGGCAGATTC
TCCTCAAAACTCCCGTGGAAGGAGACTCTCTCTTTCAGCTACTCCGCCGAAAAAGGCTCA
ATCAATATTATCCAAGATTATTTTTGCAACAAAATGGGAGAAGAATTCAAGGAATTCGGG
AGGGTTTACCAAGATTATAGTGAGGCTATGAGCACACTTTCTATTGGGATCATGGAACTT
CTGGGACTGAGCCTTGGAGTCGACAGAGCTTACTTCAAGGAGTTTTTCGAAGACAATGAT
TCGATAATGAGGCTTAATTACTACCCACCATGCCAGAAACCTGAGCAGACTTTAGGCACT
GGCCCTCATTGTGACCCAACTTCTTTGACCATTCTTCACCAAGACCAAGTTGGAGGCCTT
GAAGTCTTTGTTGATGATCAATGGCACTCCATTAGCCCTAATTTAAATGCCTTTGTAGTC
AACATTGGTGACACCTTCATGGCTCTTTCAAACGGGAAGTACAAGAGCGGGCTGCACAGG
GCAGTGGTGAACAGTGAAACACCAAGGAAGTCTCTTGCATTCTTCTTGTGTCCGAGAGAC
GATAAAGTAGTGAAGCCGCCGAGCGGGTTGGTAGAT---ACTTCGAGTCCGAGAAAATAC
CCGGATTTCACATGGTCGATGCTGCTGGAGTTCACAATGAAGCATTACAGAGCCGACGTG
AAAACCCTGCAAGCCTTCTCAAACTGGGTTCAACAGAAAACCAACCAAAAACTG------
---
>Malsi_02g017110
ATGCTAAGC------------------------------------------ATGCCAATG
CCTCCT---CAACAT---CTCCCACCAATGAATGAAACCAACAAAGAAAATGAAGAAACC
CCTTTGGTGTTTGATGCTTCAGTTGCTCAGTACCAATCCAGCATACCCTCCAAGTTCATA
TGGCCCGACCACGAGAAGCCCTGCTCCGAGTCGCCAGAGCTTCCAGCTCCTCTCGTCGAC
CTGAAAGGCTTTCTCTCAGGGGATACGTGTGAGGTATTAAATGCAACTCGTTTGGTGGAT
GAGGCATGCAAGAAGCATGGTTTTTTTCTCATTGTTAACCATGGAGTTGATTTGCAACTC
GTAGGAAAAGCTCATGAGTACATGGACTCCTTCTTTGGTATGCAACTCTCGCAGAAGCAA
AGGGCTCAGAGAAAGGCTGGTGAGCACTGTGGATATGCCAGTAGCTTCGTTGGCAGGTTC
TCCTCCAAACTTCCATGGAAAGAAACACTTTCTTTCAGATATAGTGCCGATAACCAGTCC
TCG------GTCAATGACTATTTTGTGAACGTGATGGGTGAAGATTTCAGAGATTTCGGT
AAGGTTTACCAAGAATACTGTGATGCCATGAACAACCTCTCCAATGCGATAATGGAGCTA
CTCGGAATGAGCCTAGGCGTTGGACGAAACTATTTCAAAGAGTTCTTCGAAGGAAATGAT
TCGATCATGAGGTTGAACTACTACCCAATGTGCCAAAAACCAGACTTAACACTAGGAACC
GGGCCTCACTGTGATCCCACATCCTTAACAATCCTTCATCAGGATCAAGTCGGCGGACTT
CAAGTGTTCGTAGATGATAAATGGCACTCCGTTACTCCTAAGCTTGACGCTTTCGTCGTC
AACATTGGCGATACATTTATGGCTCTATCAAATGGGATTTACAAGAGCTGCTTGCACAGA
GCAGTGGTAAACAACAAAACTGTGAGGAAATCTCTCACCTTCTTCCTCTGTCCCAAAAAG
GACAGAGTGGTGACCCCACCGAGAGGCTTGGTCGAT---TCCAATAGCCCCAGGAAGTAC
CCTGACTTCACCTGGCCTACTTTCCTAGAATTTACGCAGAAACACTACCGCGCCGATATG
AGGACCCTGGACGCCTTCTCCGACTGGATTAGAACTACAACAAAC---------------
---
>Malsi_04g021840
ATGGCAGATGCGGACGGCCTTTTCGCGATTCTTGAGTCACCGCTTTCGTTGCTCAACCAT
CAGGAAACCAATAGCCAT---------------------------CAAAAGGGA---GGT
GCTCATTTGATTGATTCATCATATTTGCAAAAACAATCCTATGTCCCCACTGGTGTCATT
TGGCCTGAACGACACTTGGTTGCTGCT---TTTGAGGAGCTCAATAAACCATTGGTGGAT
CTTAAGGGTTTCTTCAAGGGTGATGCTGTGGCAACCGAGCATGCTGCCAAACTCATTAGG
GCATCA------------------------------------------------------
------------------------------------------------------------
------------------------------------------------------------
------------------------------------------ACGCCA------------
------------------------------------------------------------
------------------------------------------------------------
------ATGGCAGCCTCAGTA---------------------------------------
------------------------CCTCCTTGCGCC------------------------
------------------------------------------------------------
---------------ACGACCTGGATGACATCAACACCG---------------------
---------------------TCGCTG---------------------------------
---------------------------------------------------CCAAAG---
------------------------------------------------------------
CCC---------------------------------------------------------
------------------------------------------------------------
---
>Malsi_07g020960
ATGGCTGTT---GAGTGCATGATCAAACCCAGCAGCTTGCAA------ACCATGACACAA
CCTCCCTCCCCA------AAAACCCAGCAAACCCAGCAGCACAAAGAGGATGACCAAAAG
CCATTGGTTTTTGATGCCTCAGTTTTCAGGTATCAAACTGAAATTCCGAGTCAGTTCATC
TGGCCCGATCACGAAAAGCCTTGCAAAAACACTCCCGAGCTCCAAGTCGCACTCATAGAC
TTGGGAGGCTTTCTCTCCGGTGACAAAGAAGCCGTCGCGAAAGCCTCTCAACTTGTAGGA
GAGGCATGCCAGAAGCATGGATTTTTCCTCATCGTGAATCATGGCGTCGACAATAAGCTC
ATCGCGGACGCTCACTGCTACATGGATGACTTTTTTGGAATGCCACTCTCCGAGAAACAG
AGAGCTGAAAGGAAAGCAGGGGAGAGCTGTGGCTATGCCAGCAGCTTCACTGGCAGATTC
TCCTCAAAACTCCCGTGGAAAGAGACTCTTTCTTTCAGCTACTCCGCCGAAAAAGGCTCA
ACAAATTTTATCCAAGATTATTTTTGCGACAAAATGGGGGAAGAATTCAAGGAATTCGGG
AGGGTTTACCAAGATTATTGCAAGGCTATGAGCACACTTTCTATTGGGATCATGGAACTT
CTGGGACTGAGCCTTGGAGTGGACAGAGCTTACTTCAAGGAGTTTTTCGAAGACAACAAT
TCGATAATGAGGCTTAACTACTACCCACCATGCCAGAGACCTGAGCAGACTTTAGGCACT
GGCCCTCATTGTGATCCAACTTCTTTGACCATTCTTCACGAAGACCAAGTTGGAGGCCTT
GAAGTCTTTGTTGATGATCAATGGCACTCCGTTACCCCTAATTTAAATGCCTTTGTCGTC
AACATTGGTGACACCTTCATGGCACTTTCAAATGGGAAGTACAAAAGCGGGCTGCACAGG
GCGGTGGTGAATAGTGAAACACCAAGGAAGTCTCTTGCATTCTTCTTGTGTCCGAGAGAC
GATAAAGTTGTGAAGCCACCGAGCGGGTTGGTGGAT---ACTTCGAGTCCGAGAAAATAC
CCAGATTTCACATGGTCGATGCTGTTGGAGTTCACAATGAAGCATTACAGAGCCGACATG
AAAACCCTGCAGGTCTTTTCAAACTGGGTTCAACAGAAAAGCAACCAAAAACTG------
---
>Malsi_15g008700
ATG---------GAT---------------TCG---AGTGCCTCAGTTCTCTTGTCCTCT
CCA---TCAAAGCTCGAA------------GAAACCAATAGCCATATCCAAAAGGGAGGT
GCTCCTTTCATTGACTCATCATATTTGCAAAAACAATCCCATGTCCCCACTGGTTTCATT
TGGCCTGAAAGTCACTTGGTTGCTGCT---CTTGAGGAGCTCAATGAACCATTGGTGGAT
CTTGAGGGTTTCTTCAAGGGTGATGCTGTGGCAACCGAGCATGCTGCCAAACTCATTAGG
GCATCTTGCTTGAGCCATGGTTTTTTCCAAGTGACCAACCACGGCGTTGATCCAAATCTC
CTCAAACTCGCTGATGATCACATGGATCATTTCTTCAAGCTCCCCGTCGAAGAGAAAGCA
AAGGTGAAAAGGGTACCTGGTAGCCCTTGGGGTTATTCTGGGTCTCATGCTGATCGATTC
TCAACCAATTTGCCATGGAAGGAAACTTTGTCTTTTGGTTTCCAAGCG---AATGGCACC
GACACAGTTGTGGCGGATTTCTTCAAGTCCAAACTAGGCGAAGATTTTGAACAAACAGGG
CTGGTCTATCAAAAGTACTGTGAATCAATGAATGTTTTGGCTCTTTCAATAATGGAGCTG
CTTGCAATCAGCTTGGGAGTGGATCGGATGCATTACAGAGAATTTTTTGAAGATGCTCAC
TCAATCATGAGGTGCAACTTCTACCCGACTTGCCAAGAGCCAAGTCTTACTCTCGGAACC
GGACCTCATTGTGATCCAACATCCTTGACCATACTCAATCAAGACCAAGTTGGAGGGCTT
GATGTGTTTGTCAACAAGAAGTGGCATTCGGTTCGACCGATTCAAGGTGCCCTAGTCATC
AACATTGGTGACACCTTCTCGGCATTATCGAATGGGAAATACAAGAGTTGCTTGCACAGG
GCAATGGTGAACAGGCGCAAGGAGAGGAGATCGTTGGCATTCTTTTTGTGCCCAAGGGAT
GACAAGGTTGTGAAGCCCCCCGAGGATCTTCTGCGCAAAGAACAAGAGACAAGAAAGTAC
CCGGATTTCACATGGTCAGATTTGCTCCGATTCACTCAATACCATTACAGGGCTGATGAA
GCTACCCTCCAAAACTTCACCAATTGGTTCCTATCTGAATCCAACTCCACCAAT------
---
>Malsy_01g017390
ATGGCTGTT---GAGTGCATGATCAAACCCAGCAGCATGCAA------ACCATGGCACAA
CCTCCCTCCCCA------CAAACGCAGAAAACCCAGCAGCACAAAGAGGATGACCAGAAA
CCATTGGTTTTTGATGCCTCAGTTTTAAGGTACCAAACTGAAATTCCGAGTCAGTTCATA
TGGCCCGATGACGAAAAGCCTTGCAAAAATACTCCCGAGCTCCGGGTCCCACTCATAGAC
TTGGGAGGCTTTCTCTCGGGCGACAAAGAAGCCGCTGCGAAAGCCTCGCAACTGGTAGGA
GAGGCATGCCAGAAGCATGGATTTTTCCTCATCGTGAATCACGGCGTCGACAATACGCTC
ATCGCGGACGCTCACCGCTGCATGGATGACTTTTTTGGAATGCCACTCTCCGAAAAACAG
AGAGCTCAAAGGAAAGCAGGGGAGAGCTGTGGCTATGCCAGCAGCTTCACTGGCAGATTC
TCCTCAAAACTCCCGTGGAAGGAGACTCTCTCTTTCAGCTACTCCGCCGAAAAAGGCTCA
ATCAATATTATCCAAGATTATTTTTGCAACAAAATGGGAGAAGAATTCAAGGAATTCGGG
AGGGTTTACCAAGATTATAGTGAGGCTATGAGCACACTTTCTATTGGGATCATGGAACTT
CTAGGACTGAGCCTTGGAGTCGACAGAGCTTACTTCAAGGAGTTTTTCGAAGACAATGAT
TCGATAATGAGGCTTAATTACTACCCACCATGCCAGAAACCTGAGCAGACTTTAGGCACT
GGCCCTCATTGTGACCCAACTTCTTTGACCATTCTTCACCAAGACCAAGTTGGAGGCCTT
GAAGTCTTTGTTGATGATCAATGGCACTCCATTAGCCCTAATTTAAATGCCTTTGTAGTC
AACATTGGTGACACCTTCATGGCTCTTTCAAACGGGAAGTACAAGAGCGGGCTGCACAGG
GCAGTGGTGAACAGTGAAACACCAAGGAAGTCTCTTGCATTCTTCTTGTGTCCGAGAGAC
GATAAAGTAGTGAAGCCGCCGAGCGGATTGGTAGAT---ACTTCGAGTCCGAGAAAATAC
CCGGATTTCACATGGTCGATGCTGCTGGAGTTCACAATGAAGCATTACAGAGCCGACGTG
AAAACCCTGCAAGCCTTCTCAAACTGGGTTCAACAGAAAACCAACCAAAAACTG------
---
>Malsy_02g017670
ATGCTAAGC------------------------------------------ATGCCAATG
CCTCCT---CAACAT---CTCCCACCAATGAATGAAACCAACAAAGAAAATGAAGAAACC
CCCTTGGTGTTTGATGCTTCAGTTGCTCAGTACCAATCCAGCATACCCTCCAAGTTCATA
TGGCCCGACCACGAGAAGCCCTGCTCCGAGTCGCCAGAGCTTCCAGCTCCTCTCGTCGAC
CTGAAAGGCTTTCTCTCAGGGGATACGTGTGAGGTATTAAATGCAACTCGTTTGGTGGAT
GAGGCATGCAAGAAGCATGGTTTTTTTCTCATTGTTAACCATGGAGTTGATTTGCAACTC
GTAGGAAAAGCTCATGAGTACATGGACTCCTTCTTTGGTATGCAACTCTCGCAGAAGCAA
AGGGCTCAGAGAAAGGCTGGTGAGCACTGTGGATATGCCAGTAGCTTCGTTGGCAGGTTC
TCCTCCAAACTTCCATGGAAAGAAACACTTTCTTTCAGATATAGTGCCGATAACCAGTCC
TCG------GTCAATGACTATTTTGTGAACGTGATGGGTGAAGATTTCAGAGATTTCGGG
AAGGTTTACCAAGAATACTGTGATGCCATGAACAACCTCTCCAATGCGATAATGGAGCTA
CTCGGAATGAGCCTAGGCGTTGGACGAAACTATTTCAAAGAGTTCTTCGAAGGAAATGAT
TCGATCATGAGGTTGAACTACTACCCAATGTGCCAAAAACCAGACTTAACACTAGGAACC
GGGCCTCACTGTGATCCCACATCCTTAACAATCCTTCATCAGGATCTAGTCGGCGGACTT
CAAGTGTTCGTAGATGATAAATGGCACTCCGTTACTCCTAAGCTTGACGCTTTCGTCGTC
AACATTGGCGATACATTTATGGCTCTATCAAATGGGATTTACAAGAGCTGCTTGCACAGA
GCAGTGGTAAACAACAAAACTGTGAGGAAATCTCTCACCTTCTTCCTCTGTCCCAAAAAG
GACAGAGTGGTGACCCCACCGAGAGGCTTGGTCGAT---TCCAATAGCCCCAGGAAGTAC
CCTGACTTCACCTGGCCTACTTTCCTAGAATTTACGCAGAAACACTACCGCGCCGATATG
AGGACCCTGGACGCCTTCTCCGACTGGATTAGAACTACAACAAAC---------------
---
>Malsy_03g016950
AGTGCCATC---GATAATATGGTTGAAAAAACAATTGAACCGATTACAAGGCAAAACAAG
CCTCAGTTTTCAAGAGAATCTCATGGCAGGAATCATGGACTTGATGAAGGTGAGGTTAAC
GAAGTGTGCTTTAGCACCAAGATTTGTTTTTTCCAATCCCGCATATCCTCCAAGTTCGTA
CGGCCCGACCACGAGAAGCCCTGCTCCGAATCACTAGAGCTTCCAGCTCATCTCATCGAC
CTGAAAGGCTTTCTCTCAGCGTACGCCTGGGAGGTCTCAAACGCAACTTGTTCCGTCGAT
AAGGCATGCAAGAAGCATGGATTTTTCCTCATTGTTAATCACGGAGTTGATTCGCAGCTT
GTAGCAAAAGCTCACGAATTAATGGACTCCTTCTTGGTATGCAAC---TCTCGCAGGAGC
AAAGGGCTCAGAGAA---------------------------------------------
------------------------------------------------------------
------------------------------------------------------------
---------------------AGGCTGGTGAGCACTGCAGATATTCCAATAGCTTCGTTG
GCAGGTTCTCCTCCAAACTTCGGAAAGAAACACTTTCTTTCA------------------
------------------------------------------------GATGTAGTAACG
GGGCCTCACTGTGATCCCACTTCCTTAACAATCCTTCAACAGGATCAAGCAGGTGGCCTT
CAAGTGTTTGTAGATGATAAATGGCACTCCGTTACTCCCAAGCTTGACGGTTTTGTCATC
AACATTGGCTATAGATTTATGGCTCTATCGAATGGGACTTACAAGAGCTGCTTGCACAGA
GCAGTGGTAAACAACAAAACTGTGAGGAAATCTCTCGCCTTCTTCCTTAGTCCCAAAGAG
GACAGAGTGGTGACCCCACCTAGAGGCTTGGTCGAT---TCCGATAGCCCCAAGATGTAC
CCTGACTTCACATGGCCTACTTTCCTAGAATTTACGCAGAAACACTACCGCTCTGACGCG
AGGACCCTGGACGCATTCTCCAACTGGATTAGAAATACAACAAAC---------------
---
>Malsy_07g011040
ATGCCAATA---------------------------------------------------
CCTCCTCCTGAACTT---CCCCTACCAATGAATGAAACAAACAAAGAGAACGAAGATAGC
CCTATGGCTTTTGATGCTTCAGTTGCTCAGTATCAGTCCAGCATACCCTCCAAGTTCATA
TGGCCCGACCACGAGAAGCCCTGCTCCGAATCACCAGAGCTTCCAGCTCCCCTTGTCGAC
CTGAAAGGCTTTCTCTCAGGGGATGCCTGGGAGGTGTCTAACGCAACTCGTTCAGTCGGT
GAGGCATGCAAGAAGCACAGATTTTTCCTCATTGTAAATCACGGAGTTGATTCGCAGCTT
GTAGGGAAAGCTCATGAGCTCAGAGAAAGGCTGGTGAGCACT------------------
------------------------------------ACGGATATTCCAGTAGCATCGTTC
TCCTCCAAACTTCCATGGAAAGAAACACTTTCTTTCAGTTATAGTGCCAATAACCAGTCC
TCG------GTCAATGACTATTATGTCCATGTGATGGGCGAAGACTTCAGAGAATTCGGG
AAGTTTAATCAGGAATACTGTGATGCCATGAACAACCTCTCCAATGGAATAACGGAGCTA
CTCGGAATGAGCCTAGGCGTTGGACAAAATTATTTCAAAGAATTCTTCGAAGGAAATGAT
TCAATAGTGAGGTTGAACTACTACCCAATGTGCAAAAAACCAGAATTAACACTAGGAACG
GGGCCTCACTGTGATCCCACTTCCTTAACAATCCTTCATCAGGATCAAGTAGGTGGCCTT
AAAGTGTTCGTACATGATAAATTGCACTCCGTTACTCCCAAGCTTGACGCTTTTGTCGTC
AACATTGGCGATACATTTATGGCTTTATCGAATGGGATTTACAAGAGCTGCTTGCACAGA
GCAGTGCTAAACAACAAAACTGCGAGGAAATCTCTCTTTCTTCTTGTGTCCCCAAAAGGA
CAGAGT---GGTAACCCCACCGAGAGGCTT---------------------CGTCTATTC
------------------------------------------------------------
------------------------------------------------------------
---
>Malsy_07g022010
ATGGCTGTT---GAGTGCATGATCAAACCCAGCAGCTTGCAA------ACCATGACACAA
CCTCCCTCCCCA------AAAACCCAGCAAACCCAGCAGCACAAAGAGGATGACCAAAAG
CCATTGGTTTTTGATGCCTCAGTTTTCAGGTATCAAACTGAAATTCCGAGTCAGTTCATC
TGGCCCGATCACGAAAAGCCTTGCAAAAACACTCCCGAGCTCCAAGTCGCACTCATAGAC
TTGGGAGGCTTTCTCTCCGGTGACAAAGAAGCCGTCGCGAAAGCCTCTCAACTTGTAGGA
GAGGCATGCCAGAAGCATGGATTTTTCCTCGTCGTGAATCATGGCGTCGACAATAAGCTC
ATCGCGGACGCTCACTGCTACATGGATGACTTTTTTGGAATGCCACTCTCCGAGAAACAG
AGAGCTGAAAGGAAAGCAGGGGAGAGCTGTGGCTATGCCAGCAGCTTCACTGGCAGATTC
TCCTCAAAACTCCCGTGGAAAGAGACTCTTTCTTTCAGCTACTCCGCCGAAAAAGGCTCA
ACAAATTTTATCCAAGATTATTTTTGCGACAAAATGGGGGAAGAATTCAAGGAATTCGGG
AGGGTTTACCAAGATTATTGCAAGGCTATGAGCACACTTTCTATTGGGATCATGGAACTT
CTGGGACTGAGCCTTGGAGTGGACAGAGCTTACTTCAAGGAGTTTTTCGAAGACAACAAT
TCGATAATGAGGCTTAACTACTACCCACCATGCCAGAGACCTGAGCAGACTTTAGGCACT
GGCCCTCATTGTGATCCAACTTCTTTGACCATTCTTCACGAAGACCAAGTTGGAGGCCTT
GAAGTCTTTGTTGATGATCAATGGCACTCCGTTACCCCTAATTTAAATGCCTTTGTCGTC
AACATTGGTGACACCTTCATGGCACTTTCAAATGGGAAGTACAAAAGCGGGCTGCACAGG
GCGGTGGTGAATAGTGAAACACCAAGGAAGTCTCTTGCATTCTTCTTGTGTCCGAGAGAC
GATAAAGTTGTGAAGCCACCGAGCGGGTTGGTGGAT---ACTTCGAGTCCGAGAAAATAC
CCAGATTTCACATGGTCGATGCTGTTGGAGTTCACAATGAAGCATTACAGAGCCGACATG
AAAACCCTGCAGGTCTTCTCAAACTGGGTTCAACAGAAAAGCAACCAAAAACTG------
---
>Malsy_15g007600
ATG---------GAT---------------TCG---AGTGCCTCAGTTCTCTTGTCCTCT
CCA---TCAAAGCTCGAA------------GAAACCAATAGCCATATCCAAAAGGGAGGT
GCTCCTTTCATTGACTCATCATATTTGCAAAAACAATCCCATGTCCCCACTGGTTTCATT
TGGCCTGAAAGTCACTTGGTTGCTGCT---CTTGAGGAGCTCAATGAACCATTGGTGGAT
CTTGAGGGTTTCTTCAAGGGTGATGCTGTGGCAACCGAGCATGCTGCCAAACTCATTAGG
GCATCTTGCTTGAGCCATGGTTTTTTCCAAGTGACCAACCACGGCGTTGATCCAAATCTC
CTCAAACTCGCTGATGATCACATGGATCATTTCTTCAAGCTCCCCGTCGAAGAGAAAGCA
AAGGTGAAAAGGGTACCTGGTAGCCCTTGGGGTTATTCTGGGTCTCATGCTGATCGATTC
TCAACCAATTTGCCATGGAAGGAAACTTTGTCTTTTGGTTTCCAAGCG---AATGGCACC
GACACAGTTGTGGCGGATTTCTTCAAATCCAAACTAGGCGAAGATTTTGAACAAACAGGC
------------------------------------------------------------
------------TTGGGAGTGGATCGGATGCATTACAGAGAATTTTTTGAGGATGCTCAC
TCAATCATGAGGTGCAACTTCTACCCGACTTGCCAAGAGCCAAGTCTTACTCTCGGAACC
GGACCTCATTGTGATCCAACATCCTTGACCATACTCAATCAAGACCAAGTTGGAGGGCTT
GATGTGTTTGTCAACAAGAAGTGGCATTCGGTTCGACCGATTCAAGGTGCCCTA------
---------------------GCATTATCGAATGGGAAATACAAGAGTTGCTTGCACAGG
GCAATGGTGAACAGGCGCAAGGAGAGGAGATCGTTGGCATTCTTTTTGTGCCCAAGGGAT
GACAAGGTTGTGAAGCCCCCCGAGGATCTTCTGCGCAAAGAACAAGAGACAAGAAAGTAC
CCGGATTTCACATGGTCAGATTTGCTCCGATTCACTCAATACCATTACAGGGCTGATGAA
GCTACCCTCCAAAACTTCACCAATTGGTTCCTATCTGAATCCAACTCCACCAAT------
---
>Pruav_sc0000072.1_g640.1.mk
---------------------------------------------------ATGCCAATG
CCGCCTCTTCAACAT---CTCCCACCAACAAATGAAGCAAAGAATGAAAATGAAGAAAAC
CCTTTGGTTTTTGATGCTTCAGTTGCTCAGTACCAATCCAGCATACCCTCCAAATTCATA
TGGCCCGACCACGAGAAGCCATGCCCTGAGCCACCAGAGCTTCCAGTTCCTCCCATTGAC
ATGAAAGGCTTTCTCACAGGGGACACTTGGGAGGTCTCAAACGCGACTCGTTTAGTCGAT
GAGGCATGCAGGAAGCATGGATTTTTCCTCGTTGTTAATCATGGAGTTGATTCGCAGCTC
ATAGCAAAAGCTCATGAATACATGGACTTGTTCTTTGGCATGCAACTCTCACAGAAGCAA
AGGGCTCAGAGAAAGACTGGTGACCACTGCGGATATGCCAGTAGCTTCATTGGCAGGTTC
TCCTCCAAACTTCCATGGAAAGAAACACTTTCTTTCAGATATAGTGCTGACAGCCACTGC
TCA------GTCAATGACTATTTTGTGAATGCAATGGGTGAAGATTTCAAAGAATTCGGA
------------------------------------------------------------
------------------------------------------------------------
------------------------------------------------------------
------------------------------------------------------------
------------------------------------------------------------
------------------------------------------------------------
GCAGTGGTAAACAACAGAACTGTGAGGAAATCTCTTACTTTCTTCCTGTGTCCCAAAAAG
GACGGGGTGGTGACCCCACCAAGAAGTTTGGTTGAT---ACCAATAACCCAAGGATGTAC
CCGGACTTTACCTGGTCTACTTTGCTAGAGTTTACACAGAAACACTACCGGGCTGACATG
AAGACGCTGGATGCCTTCTCGGACTGGATTATAAATAAAAACAAC---------------
---
>Pruav_sc0000800.1_g100.1.br
ATG---------GAT---------------TCA---AGTGCCTCTGTTGTCTTGTCCTCT
CCATGCGCAAAGCTTCCA------------GGAAACCATGGCAATATCGAAAAGGGAGGC
GCTCCTTTTATTGACTCAGCTTTCCTTCAAAAACAATCCCAAGTGCCCACTGGTTTCGTT
TGGCCTGAGGCAGACTTGGTTTCTGCC---CATCAAGAGCTCAATGAACCACTGGTGGAT
CTTGAGGGTTTCTTCAAGGGTGATGTCGTGGCAACTGAGAATGCTGCCAAGGCCATTAGG
TCATCTTGCGTGAGCCATGGATTTTTCCAAGTGACCAACCATGGGGTCGATCTAAATCTC
ATCAAACTCGCTGATGATCATTTGGATCAATTCTTCAAGCTTCCTGTCGAGGAGAAAGCA
AAGGTAAAGAGGTGCCCTGGTAGCCCTTATGGCTATTCGGGTTCCCATGCTGATCGATTT
TCGGCCAAATTGCCATGGAAGGAAACTCTGTCTTTTGCTTTCCATCAA------GGTCCA
AACCCAGTTGTGGCCGATTTCTGCAAATCCAAACTAGGCAAAGATTTCGAAGAAACAGGG
AGGGTCTACCAAAAGTATTGTGAAGCAATGCACAATTTGGCTCTTTCAATTACGGAGCTC
CTGGCAATTAGTTTGAAAGTGGATCGAATGCACTACAGGGAGTTCTTTGAAGATGCTCAC
TCTATCCTGAGGTGCAACTTCTATCCAACTTGCCAAGAGCCAAGTCTTTCTCTTGGAACG
GGACCTCATTGTGATCCAATATCCCTCACCATTCTTTACCAAGACGAGGTTAGAGGGCTT
GATGTGTTTGTCAACAACATATGGCAGACGGTTCGACCTATTCAAGGTGCCCTAGTCATC
AACATTGGCGATACCTTCTCGGCATTAACGAATGGCATGTACAAGAGTTGCTTGCACAGG
GCCGTCGTGAACAGCCAGAAGGAGAGGAGGTCAATGGCATTCTTTCTGTGCCCAAGAGAT
GACAAGGTGGTGAAGCCCCCAGAGGATCTTCTGCGCATTGAGGGGATGACAAGAAAGTTC
CCGGATTTCACATGGTCAGATTTTCTCCGTTTCACTCAATATAACTACAGGCCTGACGAA
ACTACCCTCCAAAAGTTCAGCAACTGGCTCCTTTCTGCTGATAATAACAAACATCTC---
---
>Pruav_sc0000800.1_g110.1.br
ATG---------GCT---------------GCA---AGTGCCTCTGTTGTCTTGCCCTCT
CCT---------------------------------------CGTGCATCAAAGGATGGT
TCTCGTTTTATTGACTCAACTTACCTGCAAAAACAATCCCATGTGCCCTCTAATTTCAAA
TGGCCTGAGGAGGACGTGGTTTCTGCT---CAACAAGAGCTGAATGCGCCAGTAGTGGAT
CTTGAGGGTTTCTTCAAGGGTGATATTGTGGCAACTGAGAATGCTGCCAAGATCATTAGG
TCATCTTGCTTAAGCCATGGATTTTTCCAAGTGACCAACCATAGGGTCGATGCAGATCTC
ATCCAACTCGCTTATGATCATGTGGATCATATTTTCAAGCTTCCCATCGAGGAGAAAATA
AAGGTACAGAGGCGTCCTGGTAGCCCTTATGGCTATTCGGGTGCTCATATGGAT------
------------------------------------------------------------
------------------------------------------------------------
------------------------------------------------------------
------------------------------------------------------------
------------------------------------------------------------
------------------------------------------------------------
------------------------------------------------------------
------------------------------------------------------------
------------------------------------------------------------
------------------------------------------------------------
------------------------------------------------------------
------------------------------------------------------------
---
>Pruav_sc0000800.1_g120.1.br
------------------------------------------------------------
------------------------------------------------------------
------------------------------------------------------------
------------------------------------------------------------
------------------------------------------------------------
------------------------------------------------------------
------------------------------------------------------------
------------------------------------------------------------
------------------------------------------------------------
------------------------------------------------------------
---------------------------------------------------ATGGAACTC
TTGGCAATCGGGTTGGGAGTGGATCGGATGCTCTACAGAGAGTTCTTTGAAGATGCTGTG
TCTATCATGAGAACCAACTTATATCCAACTTGCCAAGAGCCAAATCTTTCTCTTGGAACG
GGACCTCATTGCGATCCTAATGCCCTCACCATTCTTCACCAAGACCTGGTTGGAGGCCTT
GATCTGTTTGTCGACAACAAATGGCACATGGTTCTGCCTATTCCTGGTGCTCTAGTCATC
AACATTGGCGATGTCTTCGCGGATGGTTCTCGTTTTATTGACTCAACTTACCTGCAAAAA
---------------------CAATCCCATGTGCCGTCTAATTTCATATGGCCTGAGGAG
GAC---GTGGTTTCTGCTCAACAAGAGCTGAATGATCTTACTGAGAATGCTGCCAAGCTC
ATTAGGTCATCTTGCTTGAGCCATGGATTTTTCCAAGTGACCAACCATAGGGTCGATGCA
GATCTCATCCAACTCGCTTATCATTTTTTTCAAGCT---------TCCCAT---------
---
>Pruav_sc0000800.1_g130.1.br
------------------------------------------------------------
------------------------------------------------------------
------------------------------------------------------------
------------------------------------------------------------
------------------------------------------------------------
------------------------------------------------------------
------------------------------------------------------------
------------------------------------------------------------
------------------------------------------------------------
------------------------------------------------------------
---------------------------ATGCACGGATTGGCTCTTTCAATTATGGAACTC
CTGGCAATCGGGTTGGGAGTGGATCGGATGCTCTACAGAGAGTTCTTTGAAGATGCTGTG
TCTATCATGAGAACCAACTTATATCCGACTTGCCAAGAGCCAAATCTTTCTCTTGGAACG
GGACCTCATTGTGATCCTAATGCCCTCACCATTCTTCATCAAGACTTGGTTGGAGGCCTT
GATGTGTTTGTCGACAACAAATGGCACAAGGTTCGGCCTATTCCTGGTGCTCTAGTCATC
AACTTTGGCGATGTCTTCGCGGCATTATCGAATGGCATATACAGGAGTTGCTTGCACAGG
GCAGTTGTGAACAGCCACAAGGAGAGGAGGTCTTTGGTCTTCTTTATGCGCCCAAGAGCT
GACAAGTTGGTGAAGCCTGCAGAGGAACTTGTGCGC---ACAAGCTCTCAACCTATTTAC
---------------------------------------CATCATGCTAAGTCCCTTGCC
GATTCACTGGCTGCCATCAATGAACCTGTCTCCCCAAAAGAACTTGCACATGCTCCTCAA
TTC
>Pruav_sc0001405.1_g250.1.mk
ATGGCAATT---GAGTGCATGATCACAACAAGAAGCACGCAA------TCCATGGCTCAA
CCCCCT------------------TCCCTAAAAACAGAGCACAAACAAGATGACCAAAAA
CCATTAGTTTTTGATGCCTCAGTGCTCAGGTACCAGACAGAAATACCAGAACAGTTCATA
TGGCCTGATGAGGAAAAGCCCTGCGCAAACACCCCTGAGCTCCAAGTCCCTCTTATAGAC
TTGGGTGGTTTTCTCTCTGGCAACAAACAAGCTGCAATGAAAGCCTCCACAATTGTAGGC
GAGGCCTGCCAAAAGCATGGCTTTTTCCTTGTTGTGAATCATGGTGTTGACAATCAACTC
ATAGCCGATGCTCATCGCTACATGGATGATTTTTTCGGGTTGCCTCTGTCTGAAAAACAG
AGAGCGCAGAGGCTAGCAGGGGAGCACTGTGGCTATGCCAGCAGCTTCACTGGTAGATTC
TCGTCAAAACTTCCATGGAAGGAGACTCTTTCTTTTCGCTACTCTGCAGATAAAAGCTCA
TCCAGTATCGTCCAAGATTATCTCTGCAGTAAAATGGGAGAAGAATTCAAGGAATTCGGG
------------------------------------------------------------
------------------------------------------------------------
------------------------------------------------------------
------------------------------------------------------------
------------------------------------------------------------
------------------------------------------------------------
------------------------------------------------------------
------------------------------------------------------------
------------------------------------------------------------
------------------------------------------------------------
---
>Pruav_sc0002327.1_g090.1.br
ATG---------GCT---------------TCA---AGTCCCTCCGTTGTCTTGTCCTCT
CCTCCT------------------------------------CCTACATCAAAGGATGGT
TCCCGTTTTATTGACTCAAATTACCTGCAAAAACAATCCCATGTGCCCGCTAATTTCAAA
TGGCCTGAGGAGGACGCGGCTTCTGCT---CAAGAAGAGCTGAATGCGCCAGTAGTGGAT
CTTGAGGGCTTCTTCAATGGTGATGTTGTGGCAACTGAGAATGCTGCCAAGCTCATTAGG
TCTTCTTGCTTGAGGCACGGCTTTTTCCAAGTGACCAACCATAGGGTTGATGCAGATCTC
ATCCAACTCGCTTATGATCATGTGGATGATTTCTTTAATCTTCCCATCGAGGAGAAAATA
AAGGTACAAAGGCGTCCTGGTAGCCCTTATGGCTATTCGGGTGCCCATATGGATCGATTT
TCGTCCAATTTGCCATGGAAGGAAACCTTTTCTTTTGCTTTCCAGGAC------GGTCCA
GACAAAATTGTGGCCGATTACTTCAAATTCACCATAAGCAAAGATTTCGAACAAACAGGG
TTGGTGTATCAAAAGTATAGTGAAGCAATGCACTCTTTGTCTCTTTCAATTATGGAACTC
CTGGCAATCGGGTTGGGAGTGGATCGGATGCTCTACAGAGAGTTCTTTGAAGATGCTGTG
TCTATCATGAGAACCAACTTATATCCGACTTGCCAAGAGCCAAATCTTTCTCTTGGAACT
GGACCTCATTGTGATCCTAATGCCCTCACCATTCTTCACCAAGACCTGGTTGGAGGGCTT
GATGTGTTTGTCGACAACAAATGGCACAAGGTTCGGCCTGTTCTTGGTGCCCTAGTCATC
AACATTGGCGATGTCTTTGCGGCATTATCGAATGGCATATACCGGAGTTGCTTGCACAGG
GCTGCTGTGAACAGCCACAAGGAGAGGAGGTCTTTGGTCTTCTTTATGTGTCCTAGAGCT
GACAAGGTGGTGAAGCCCGCAGAGGAACTTGTGTGCAAAGAGGGAGGCACAAGAAAGTTT
CCGGATTTCACATGGTCAGATTTGCTTGAATTCACTCAAAACCATTACAGGGTTAACGAA
ACTACTCTCGAAAACTTCACCGACTGGTTCCTTTCTGCTGATCGTTCCAATTTCAAACCG
ACT
>Pruav_sc0002327.1_g100.1.br
ATG---------GCT---------------TCA---AGTCCCTCTGTTGTCTTGTCCTCT
CCTCCT------------------------------------CCTACATCAAAGGATGGT
TCCCGTTTTATTGACTCAAATTACCTGCAAAAACAATCCCATGTGCCCGCTAATTTCAAA
TGGCCTGAGGAGGACGCGGCTTCTGCT---CAAGAAGAGCTGAATGCGCCAGTAGTGGAT
CTTGAGGGCTTCTTCAATGGTGATGTTGTGGCAACTGAGAATGCTGCCAAGCTCATTAGG
TCTTCTTGCTTGAGGCATGGCTTTTTCCAAGTGACCAACCATAGGGTTGATGCAGATCTC
ATTCAACTCGCTTATGATCATGTGGATGATTTCTTTAATCTTCCCATCGAGGAGAAAATA
AAGGTACAAAGGCGTCCTGGTAGCCCTTATGGCTATTCGGGTGCCCATATGGATCGATTT
TCGTCCAATTTGCCATGGAAGGAAACCTTTTCTTTTGCTTTCCAGGAC------GGTCCA
GACAAAATTGTGGCCGATTACTTCAAATTCACCATAAGCAAAGATTTCGAACAAACAGGG
TTGGTGTATCAAAAGTATAGTGAAGCAATGCACTCTTTGTCTCTTTCAATTATGGAACTC
CTGGCAATCGGGTTGGGAGTGGATCGGATGCTCTACAGAGAGTTCTTTGAAGATGCTGTG
TCTATCATGAGAACCAACTTATATCCGACTTGCCAAGAGCCAAATCTTTCACTTGGAACT
GGACCTCATTGTGATCCTAATGCCCTCACCATTCTTCACCAAGACCTGGTTGGAGGGCTT
GATGTGTTTGTTGACAACAAATGGCACAAGGTTCGTCCTGTTCTTGGTGCCTTAGTCATC
AACATTGGCGAT---------GCATTATCGAATGGCATATACCGGAGTTGCTTGCACAGG
GCTGCTGTGAACAGCCACAAGGAGAGGAGGTCTTTGGTCTTCTTTATGTGTCCTAGAGCT
GACAAGGTGGTGAAGCCCGCAGAGGAACTTGTGTGCAAAGAGGGAGGCACAAGAAAGTTC
CCGGATTTCACATGGTCAGATTTGCTTGAATTCACTCAAAACCATTACAGGGTTAACGAA
ACCACCCTCGAAAACTTCACCGACTGGTTCCTTTCTGCTAATCGTTCCAATTTCAAACCG
ACC
>Pruav_sc0002327.1_g130.1.br
ATG---------GCT---------------TCA---AGTCCCTCTGTTGTCTTGTCCTCT
CCTCCT------------------------------------CCTACATCAAAGGATGGT
TCCCGTTTTATTGACTCAAATTACCTGCAAAAACAATCCCATGTGCCCGCTAATTTCAAA
TGGCCTGAGGAGGACGCGGCTTCTGCT---CAAGAAGAGCTGAATGCGCCAGTAGTGGAT
CTTGAGGGCTTCTTCAATGGTGATGTTGTGGCAACTGAGAATGCTGCCAAGCTCATTAGG
TCTTCTTGCTTGAGGCACGGCTTTTTCCAAGTGACCAACCATAGGGTTGATGCAGATCTC
ATCCAACTCGCTTATGATCATGTGGATGATTTCTTCAATCTTCCCATCGAGGAGAAAATA
AAGGTACAAAGGCGTCCTGGTAGCCCTTATGGCTATTCGGGTGCCCATATGGATCGATTT
TCGTCCAATTTGCCATGGAAGGAAACTTTTTCTTTTGCTTTCCAAGAT------GGTCCA
GACAAAATTGTGGCTGATTACTTCAAATTCACCATAAGCAAAGATTTCGAACAAACAGGG
TTGGTGTATCAAAAGTATAGTGAAGCAATGCACTCTTTGTCTCTTTCAATTATGGAACTC
CTGGCAATCGGGTTGGGAGTGGATCGGATGCTCTACAGAGAGTTCTTTGAAGATGCTGTG
TCTATCATGAGAACCAACTTATATCCGACTTGCCAAGAGCCAAATCTTTCTCTTGGAACT
GGACCTCATTGTGATCCTAATGCCCTCACCATTCTTCACCAAGACCTGGTTGGAGGGCTT
GATGTGTTTGTTGACAACAAATGGCACAAGGTTCGTCCTGTTCTTGGTGCCTTAGTCATC
AACATTGGCGATGTCTTCGCGGCATTATCGAATGGCATATACCGGAGTTGCTTGCACAGG
GCTGCTGTGAACAGCCACAAGGAGAGGAGGTCTTTGGTCTTCTTTATGTGTCCTAGAGCT
GACAAGGTGGTGAAGCCCGCAGAGGAACTTGTGTGCAAAGAGGGAGGCACAAGAAAGTTC
CCGGATTTCACATGGTCAAATTTGCTTGAATTCACTCAAAACCATTACAGGGTTAACGAA
ACCACCCTCGAAAACTTCACCGACTGGTTCCTTTCTGCTGATCGTTCCAATTTCAAACCG
ACC
>Pyrbr_009352794.2_cds_XP_009351069.1_1
ATGGCTGTT---GAGTGCATGATCAAACCCAGCAGCATGCAA------ACCATGACACAA
CCTCCCTCCCCA------CAAACCCAGCAAACCCAGCAGCACAAAGAGGATGACCAAAAG
CCATTGGTTTTTGATGCCTCAGTTTTCAGGTATCAAACTGAAATTCCGAGTCAGTTCATC
TGGCCCGATCACGAAAAGCCTTGCAAAAACACTCCCGAGCTCCAAGTCGCACTCATAGAC
CTGGGAGGCTTTCTCTCCGGTGACAAAGAAGCCGTCGCGAAAGCCTCACAACTTGTAGGA
GAGGCATGCCAGAAGCATGGATTTTTCCTCATCGTGAATCATGGCGTCGACAATAAGCTC
ATCGCGGACGCTCACTGCTACATGGATGACTTTTTTGGAATGCCACTCTCCGAGAAACAG
AGAACTGAAAGGAAAGCAGGGGAGAGCTGTGGCTATGCCAGCAGCTTCACTGGCAGATTC
TCCTCAAAACTCCCGTGGAAAGAGACTCTTTCTTTCAGCTACTCCGCCGAAAAAGGCTCA
ACAAATTTTATCCAAGATTATTTTTGCGACAAAATGGGGGAAGAATTCAAGGAATTCGGG
AGGGTTTACCAAGATTATAGCAAGGCTATGAGCACACTTTCTATTGGGATCATGGAACTT
CTGGGACTCAGCCTTGGAGTCGACAGAGCTTACTTCAACGAGTTTTTCGAAGACAACGAT
TCGATAATGAGGCTTAACTACTACCCACCATGCCAGACACCTGAGCAGACTTTAGGCACT
GGCCCTCATTGTGATCCAACTTCTTTGACCATTCTTCACCAAGACGAAGTTGGAGGCCTT
GAAGTCTTTGTTGATGATCAATGGCACTCCGTTTCCCCTAATTTAAACTCCTTTGTCGTC
AACATTGGTGACACCTTCATGGCACTTTCAAATGGGAAGTACAAAAGCGGGCTGCACAGG
GCGGTGGTGAATAGTGAAACACCAAGGAAGTCTCTTGCATTCTTCTTGTGTCCGAGAGAC
GATAAAGTTGTGAAGCCACCGAGCGGGTTGGTGGAT---ACTTCGAGTCCGAGAAAATAC
CCAGATTTCACATGGTCGATGCTGTTGGAGTTCACAATGAAGCATTACAGAGCCGACATG
AAAACCCTCCAGGCCTTCTCAAACTGGGTTCAACAGAAAAGCAACCAAAAACTG------
---
>Pyrbr_009369215.1_cds_XP_009367490.1_1
ATG---------GAT---------------TCG---AGTGCCTCAGTTCTCTTGTCCTCT
CCA---TCAAAGCTCGAA------------GAAACCAATAGCCATATCCAAAAGGGAGGT
GCTCCTTTCATTGACTCATCATATTTGCAAAAACAATCCCATGTCCCCACTGGTTTCATT
TGGCCTGAACGACACTTGGTTGCTGCT---CTTGAGGAGCTCAATGAACCATTGGTAGAT
CTTGAGGGTTTCTTCAAGGGTGATGCTGTGGCAACCGAGCATGCTGCCAAGCTCATTAGG
GCATCTTGCTTGAGCCATGGTTTTTTTCAAGTGACCAACCACGGCGTTGATCCAAATCTC
CTCAAACTCGCTGATGATCACATGGATCATTTCTTCAAGCTCCCCGTCGAAGAGAAAGCA
AAGGTGAAAAGGGTACCTAGTAGCCCTTGGGGTTATTCTGGGTCTCATGCTGATCGATTC
TCAACCAATTTGCCATGGAAGGAAACTTTGTCTTTTGGTTTCCAAGCG---AATGGCACC
GACACAGTTGTGGCGGATTTCTTCAAGTCCAAACTAGGCGAACATTTTGAACAAACAGGG
CTGGTCTATCAAAGGTACTGTGAATCAATGAATGTTTTGGCTCTTTCAATAATGGAACTG
CTTGCAATCAGCTTGGGAGTGGATCGGATGCATTACAGAGAATTCTTTGAAGATGCTCAC
TCAATCATGAGGTGCAACTTCTACCCGACTTGCCAAGAGCCAAGTCTTTCTCTCGGAACC
GGACCTCATTGTGATCCAACATCCTTGACCATACTCAATCAAGACCAAGTTGGAGGGCTT
GATGTGTTTGTCAACAAGAAGTGGCATTCGGTTCGACCGATTCAAGGTGCCCTAGTCATC
AACATTGGTGATACCTTCTCGGCATTATCGAATGGGAAATACAAGAGTTGCTTGCATAGG
GCAACGGTGAACAGGTACAAGGAGAGGAGATCGTTGGCGTTCTTTTTGTGCCCAAGGGAT
GACAAGGTTGTGAAGCCCCCCGAGGATCTTCTGCGCAAAGAACAAGAGACAAGAAAGTAC
CCGGATTTCACATGGTCAGATTTGCTCCGATTCACTCAATGCCATTACAGGGCTGATGAA
GCTACCCTCCAAAACTTCACCAATTGGTTCCTATTTGAATCCAACTCCACCAAT------
---
>Pyrbr_009372977.2_cds_XP_009371252.2_1
ACGGCTGTT---GAGTGCGTGATCAAACCCAGCAGCATGCAA------ACCATGGCACAA
CCTCCCTCCCCA------CAAACGCAGAAAACCCAGCAGCACAAAGAGGATGACCAGAAA
CCATTGGTTTTTGATGCCTCAGTTTTAAGGTACCAAACTGAAATTCCGAGTCAGTTCATA
TGGCCCGATGACGAAAAGCCTTGCAAAAATACTCCCGAGCTCCGAGTCCCACTCATAGAC
TTGGGAGGCTTTCTCTCGGGCGACAAAGAAGCTGCTGTGAAAGCCTCGAAACTTGTAGGA
GAGGCATGCCAGAAGCATGGATTTTTCCTCATCGTGAATCATGGCGTCGACGACAAGCTC
ATCGCGGACGCTCACCGCTGCATGGATGACTTTTTTGGAATGCCACTCTCCGAAAAACAG
AGAGCTCAAAGGAAAGCAGGGGAGAGCTGTGGCTATGCCAGCAGCTTCACTGGCAGATTC
TCCTCAAAACTCCCGTGGAAAGAGACCCTCTCTTTCAGCTACTCCGCCAAAAAAGGCTCA
ACCAATATTATCCAAGATTATTTTTGCAACAAAATGGGAGAAGAATTCAAGGAATTCGGG
AGGGTTTACCAAGATTATAGTGAGGCGATGAGCACACTTTCTATTGGGATCATGGAACTT
CTGGGACTGAGCCTTGGAGTCGACAGAGCTTACTTCAAGGAGTTTTTCGATGACAATGAT
TCGATAATGAGGCTTAATTACTACCCACCGTGTCAGAAACCTGAGCAGACTTTAGGCACT
GGCCCTCATTGTGACCCAACTTCTTTGACCATTCTTCACCAAGACCAAGTTGGAGGCCTT
GAAGTCTTCGTTGATGATCAATGGCACTCCATTAGCCCTAATTTAAATGCCTTTGTAGTC
AACATTGGTGACACCTTCATGGCTCTTTCAAACGGGAAGTACAAGAGCGGGCTGCACAGG
GCAGTGGTGAACAGTGAAACACCAAGGAAGTCTCTTGCATTCTTCTTGTGCCCGAGAGAC
GATAAAGTCGTGAAGCCGCCGAGCGGGTTGGTAGAT---ACTTTGAGTCCGAGAAAATAC
CCGGATTTCACATGGTCGATGCTGCTGGAGTTCACAATGAAGCATTACAGAGCCGACGTG
AAAACCCTGCAAGCCTTCTCAAACTGGGTTCAACAGAAAACCAACCAGAAACTG------
---
>Pyrco_BartlettDH_GA20OX.Chr2
---------------------------------------------------ATGCCAATG
CCTCCT---CAACAT---CTCCCACCAATGAATGAAACCAACAAAGAAAATGAAGAAAAC
TCTTTGGTGTTTGATGCTTCAGTTGCTCAGTACCAATCCAGCATACCCTCCAAGTTCATA
TGGCCCGACCACGAGAAGCCCTGCTCCGAGTCGCCAGAGCTTCCAGCTCCTCTCGTTGAC
CTGAAAGGCTTTCTCTCAGGGGATACGTGGGAGGTCTTAAATGCAACTCGTTTGGTCGAT
GAGGCATGCAAGAAGCATGGTTTTTTTCTCATTGTTAACCATGGAGTTGATTTGCAACTC
GTAGGAAAAGCTCATGAGTACATGGACTCCTTCTTTGGTATGCAACTCTCGCAGAAGCAA
AGGGCTCAGAGAAAGGCTGGTGAGCACTGTGGATATGCCAGTAGCTTCGTTGGCAGGTTC
TCCTCCAAACTTCCATGGAAAGAAACAATTTCTTTCAGATATAGTGCCGATAACCAGTCC
TCG------GTCAATGACTATTTTGTGAACGTGATGGGTGAAGATTTCAGAGATTTCGGG
AAGGTTTACCAAGAATATTGTGATGCCATGAACAACCTCTCCAGTGCGATAATGGAGCTA
CTCGGAATGAGCCTAGGCGTTGGACGAAACTATTTCAAAGAGTTCTTCGAAGGAAATGAT
TCGATCATGAGGTTGAACTACTACCCAATGTGCCAAAAACCAGACCTAACACTAGGAACC
GGGCCTCACTGTGATCCCACATCCTTAACAATCCTTCATCAGGATCAAGTCGGCGGACTT
CAAGTGTTCGTAGATGATAAATGGCACTCCGTTACTCCTAAGCTTGACGCTTTCGTCGTC
AACATTGGCGATACATTTATGGCTCTATCAAATGGGATTTACAGGAGCTGCTTGCACAGA
GCAGTGGTGAACAACAAAACTGTGAGGAAATCTCTAACCTTCTTCCTCTGTCCCAAAAAG
GACAGAGTGGTGACCCCACCGAGAGGCTTGGTCGAT---TCCAATAGCCCCAGGAAGTAC
CCTGACTTCACCTGGCCTACTTTCCTAGAATTTACGCAGAAACACTACCGCGCCGATATG
AGGACCCTGGACGCCTTCTCCGACTGGATTAGAACTACAACAAAC---------------
---
>Pyrco_BartlettDH_new_GA20OX.Chr1
------------------ATGATCAAACCCAGCAGCATGCAA------ACCATGGCACAA
CCTCCCTCCCCA------CAAACGCAGAAAACCCAGCAGCACAAAGAGGATGACCAGAAA
CCATTGGTTTTTGATGCCTCAGTTTTAAGGTACCAAACTGAAATTCCGAGTCAGTTCATA
TGGCCCGATGACGAAAAGCCTTGCAAAAATACTCCCGAGCTCCGAGTCCCACTCATAGAC
TTGGGAGGCTTTCTCTCGGGCGACAAAGAAGCTGCTGCGAAAGCATCGCAACTTGTAGGA
GAGGCATGCCAGAAGCATGGATTTTTCCTCATCGTGAACCATGGCGTCAACGACAAGCTC
ATCGCGGACGCTCACCGCTGCATGGATGACTTTTTTGGAATGCCACTCTCCGAAAAACAG
AGAGCTCAAAGGAAAGCAGGGGAGAGCTGTGGCTATGCCAGCAGCTTCACTGGCAGATTC
TCCTCAAAACTCCCGTGGAAAGAGACTCTCTCGTTCAGCTACTCCGCCAAAAAAGGCTCA
ACCAATATTATCCAAGATTATTTTTGCAACAAAATGGGAGAAGAATTCAAGGAATTCGGG
AGGGTTTACCAAGATTATAGTGAGGCGATGAGCACACTTTCTATTGGGATCATGGAACTT
CTGGGACTGAGCCTTGGAGTCGACAGAGCTTACTTCAAGGAGTTTTTCGATGACAATGAT
TCGATAATGAGGCTTAATTACTACCCACCGTGTCAGAAACCTGAGCAGACTTTAGGCACT
GGCCCTCATTGTGACCCAACTTCTTTGACCATTCTTCACCAAGACCAAGTTGGAGGCCTT
GAAGTCTTTGTTGATGATCAATGGCACTCCATTAGCCCTAATTTAAATGCCTTTGTAGTC
AACATTGGTGACACCTTCATGGCTCTTTCAAACGGGAATTACAAGAGCGGGCTGCACAGG
GCAGTGGTGAACAGTGAAACACCAAGGAAGTCTCTTGCATTCTTCTTGTGTCCGAGAGAC
GATAAAGTCGTGAAGCCGCCGAGCGGGTTGGTAGAT---ACTTTGAGTCCGAGAAAATAC
CCGGATTTCACATGGTCGATGCTGCTGGAGTTCACAATGAAGCATTACAGAGCCGACGTG
AAAACCCTGCAAGCCTTCTCAAACTGGGTTCAACAGAAAACCAACCAAAAACTG------
---
>Pyrco_BartlettDH_new_GA20OX.Chr15
ATG---------GAT---------------TCG---AGTGCCTCAGTTCTCTTGTCCTCT
CCA---TCAAAGCTCGAA------------GAAACCAATGGCCATATCCAAAAGGGAGGT
GCTCCTTTCATTGACTCATCATATTTGCAAAAACAATCCCATGTCCCCACTGGTTTCATT
TGGCCTGAACGACACTTGGTTGCTGCT---CTTGAGGAGCTCAATGAACCATTGGTGGAT
CTTGAGGGTTTCTTCAAGGGTGATGCTGTGGCAACCGAGCATGCTACCAAGCTCATTAGG
GCATCTTGCTTGAGCCATGGTTTTTTCCAAGTGACCAACCACGGCGTTGATCCAAATCTC
CTCAAACTCGCTGATGATCACATGGATCATTTCTTCAAGCTCCCCGTCGAAGAGAAAGCA
AAGGTGAAAAGGGTACCTGGTGGCCCTTGGGGTTATTCTGGGTCTCATGCTGATCGATTC
TCAACCAATTTGCCATGGAAGGAAACTTTGTCTTTTGGTTTCCAAGCG---AATGGCACC
GACACAGTTGTGGCGGATTTCTTCAAGTCCAAACTAGGCGAAGATTTTGAACAAACAGGG
CTGGTCTATCAAAAGTACTGTGAATCAATGAATGTTTTGGCTCTTTCAATAATGGAACTG
CTTGCAATCAGCTTGGGAGTGGATCGGATGCATTACAGAGAATTCTTTGAAGATGCTCAC
TCAATCATGAGGTGCAACTTCTACCCGACTTGCCAAGAGCCAAGTCTTTCTCTCGGAACC
GGACCTCATTGTGATCCAACATCCTTGACCGTACTCAATCAAGACCAAGTTGGAGGGCTT
GATGTGTTTGTCAACAAGAAGTGGCATTCGGTTCGACCGATTCAAGGTGCCCTAGTCATC
AACATTGGTGATACCTTCTCGGCATTATCGAATGGGAAATACAAGAGTTGCTTGCATAGG
GCAACGGTGAACAGGCACAAGGAGAGGAGATCGTTGGCGTTCTTTTTGTGCCCAAGGGAT
GACAAGGTTGTGAAGCCCCCCGAGGATCTTCTGCGCAAAGAACAAGAGACAAGAAAGTAC
CCGGATTTCACATGGTCAGATTTGCTCCGATTCACTCAATGCCATTACAGGGCTGATGAA
GCTACCCTCCAAAACTTCACCAATTGGTTCCTATCTGAATCCAACTCCACCAAT------
---
>Pyrco_BartlettDH_new_GA20OX.Chr7
ATGGCTGTT---GAGTGCATGATCAAACCCAGCAGCATGCAA------ACCATGACACAA
CCTCCCTCCCCA------CAAACCCAGCAAACCCAGCAGCACAAAGAGGATGACCAAAAG
CCATTGGTTTTTGATGCCTCAGTTTTCAGGTATCAAACTGAAATTCCGAGTCAGTTCATC
TGGCCCGATCACGAAAAGCCTTGCAAAAACATTCCCGAGCTCCAAGTCGCACTCATAGAC
CTGGGAGGCTTTCTCTCCGGTGACAAAGAAGCCGTCGCGAAAGCCTCACAACTTGTAGGA
GAGGCATGCCAGAAGCATGGATTTTTCCTCATCGTGAATCATGGCGTCGACAATAAGCTC
ATCGCGGACGCTCACTGCTACATGGATGACTTTTTTGGAATGCCACTCTCCGAGAAACAG
AGAACTGAAAGGAAAGCAGGGGAGAGCTGTGGCTATGCCAGCAGCTTCACTGGCAGATTC
TCCTCAAAACTCCCGTGGAAAGAGACTCTTTCTTTCAGCTACTCCGCCGAAAAAGGCTCA
ACAAATTTTATCCAAGATTATTTTTGCGACAAAATGGGGGAAGAATTCAAGGAATTCGGG
AGGGTTTACCAAGATTATAGCAAGGCTATGAGCACACTTTCTATTGGGATCATGGAACTT
CTGGGACTCAGCCTTGGAGTCGACAGAGCTTACTTCAACGAGTTTTTCGAAGACAACGAT
TCGATAATGAGGCTTAACTACTACCCACCATGCCAGACACCTGAGCAGACTTTAGGCACT
GGCCCTCATTGTGATCCAACTTCTTTGACCATTCTTCACCAAGACGAAGTTGGAGGCCTT
GAAGTCTTTGTTGATGATCAATGGCACTCCGTTACCCCTAATTTAAACTCCTTTGTCGTC
AACATTGGTGACACCTTCATGGCACTTTCAAATGGGAAGTACAAAAGCGGGCTGCACAGG
GCGGTGGTGAATAGTGAAACACCAAGGAAGTCTCTTGCATTCTTCTTGTGTCCGAGAGAC
GATAAAGTTGTGAAGCCACCGAGCGGGTTGGTGGAT---ACTTCGAGTCCGAGAAAATAC
CCAGATTTCACATGGTCGATGCTGTTGGAGTTCACAATGAAGCATTACAGAGCCGACATG
AAAACCCTCCAGGCCTTCTCAAACTGGGTTCAACAGAAAAGCAACCAAAAACTG------
---
>Pyrco_Bartlett_002218.1
------------------------------------ATGCAA------ACCATGGCACAA
CCTCCCTCCCCA------CAAACGCAGAAAACCCAGCAGCACAAAGAGGATGACCAGAAA
CCATTGGTTTTTGATGCCTCAGTTTTAAGGTACCAAACTGAAATTCCGAGTCAGTTCATA
TGGCCCGATGACGAAAAGCCTTGCAAAAATACTCCCGAGCTCCGAGTCCCACTCATAGAC
TTGGGAGGCTTTCTCTCGGGCGACAAAGAAGCTGCTGCGAAAGCATCGCAACTTGTAGGA
GAGGCATGCCAGAAGCATGGATTTTTCCTCATCGTGAACCATGGCGTCAACGACAAGCTC
ATCGCGGACGCTCACCGCTGCATGGATGACTTTTTTGGAATGCCACTCTCCGAAAAACAG
AGAGCTCAAAGGAAAGCAGGGGAGAGCTGTGGCTATGCCAGCAGCTTCACTGGCAGATTC
TCCTCAAAACTCCCGTGGAAAGAGACTCTCTCGTTCAGCTACTCCGCCAAAAAAGGCTCA
ACCAATATTATCCAAGATTATTTTTGCAACAAAATGGGAGAAGAATTCAAGGAATTCGGG
AGGGTTTACCAAGATTATAGTGAGGCGATGAGCACACTTTCTATTGGGATCATGGAACTT
CTGGGACTGAGCCTTGGAGTCGACAGAGCTTACTTCAAGGAGTTTTTCGATGACAATGAT
TCGATAATGAGGCTTAATTACTACCCACCGTGTCAGAAACCTGAGCAGACTTTAGGCACT
GGCCCTCATTGTGACCCAACTTCTTTGACCATTCTTCACCAAGACCAAGTTGGAGGCCTT
GAAGTCTTTGTTGATGATCAATGGCACTCCATTAGCCCTAATTTAAATGCCTTTGTAGTC
AACATTGGTGACACCTTCATGGCTCTTTCAAACGGGAATTACAAGAGCGGGCTGCACAGG
GCAGTGGTGAACAGTGAAACACCAAGGAAGTCTCTTGCATTCTTCTTGTGTCCGAGAGAC
GATAAAGTCGTGAAGCCGCCGAGCGGGTTGGTAGAT---ACTTTGAGTCCGAGAAAATAC
CCGGATTTCACATGGTCGATGCTGCTGGAGTTCACAATGAAGCATTACAGAGCCGACGTG
AAAACCCTGCAAGCCTTCTCAAACTGGGTTCAACAGAAAACCAACCAAAAACTG------
---
>Pyrco_Bartlett_003450.1
ATG---------GAT---------------TCG---AGTGCCTCAGTTCTCTTGTCCTCT
CCA---TCAAAGCTCGAA------------GAAACCAATGGCCATATCCAAAAGGGAGGT
GCTCCTTTCATTGACTCATCATATTTGCAAAAACAATCCCATGTCCCCACTGGTTTCATT
TGGCCTGAACGACACTTGGTTGCTGCT---CTTGAGGAGCTCAATGAACCATTGGTGGAT
CTTGAGGGTTTCTTCAAGGGTGATGCTGTGGCAACCGAGCATGCTACCAAGCTCATTAGG
GCATCTTGCTTGAGCCATGGTTTTTTCCAAGTGACCAACCACGGCGTTGATCCAAATCTC
CTCAAACTCGCTGATGATCACATGGATCATTTCTTCAAGCTCCCCGTCGAAGAGAAAGCA
AAGGTGAAAAGGGTACCTGGTGGCCCTTGGGGTTATTCTGGGTCTCATGCTGATCGATTC
TCAACCAATTTGCCATGGAAGGAAACTTTGTCTTTTGGTTTCCAAGCG---AATGGCACC
GACACAGTTGTGGCGGATTTCTTCAAGTCCAAACTAGGCGAAGATTTTGAACAAACAGGG
CTGGTCTATCAAAAGTACTGTGAATCAATGAATGTTTTGGCTCTTTCAATAATGGAACTG
CTTGCAATCAGCTTGGGAGTGGATCGGATGCATTACAGAGAATTCTTTGAAGATGCTCAC
TCAATCATGAGGTGCAACTTCTACCCGACTTGCCAAGAGCCAAGTCTTTCTCTCGGAACC
GGACCTCATTGTGATCCAACATCCTTGACCATACTCAATCAAGACCAAGTTGGAGGGCTT
GATGTGTTTGTCAACAAGAAGTGGCATTCGGTTCGACCGATTCAAGGTGCCCTAGTCATC
AACATTGGTGATACCTTCTCGGCATTATCGAATGGGAAATACAAGAGTTGCTTGCATAGG
GCAACGGTGAACAGGCACAAGGAGAGGAGATCGTTGGCGTTCTTTTTGTGCCCAAGGGAT
GACAAGGTTGTGAAGCCCCCCGAGGATCTTCTGCGCAAAGAACAAGAGACAAGAAAGTAC
CCGGATTTCACATGGTCAGATTTGCTCCGATTCACTCAATGCCATTACAGGGCTGATGAA
GCTACCCTCCAAAACTTCACCAATTGGTTCCTATCTGAATCCAACTCCACCAAT------
---
>Pyrco_Bartlett_018321.1
------------------------------------ATGCAA------ACCATGACACAA
CCTCCCTCCCCA------CAAACCCAGCAAACCCAGCAGCACAAAGAGGATGACCAAAAG
CCATTGGTTTTTGATGCCTCAGTTTTCAGGTATCAAACTGAAATTCCGAGTCAGTTCATC
TGGCCCGATCACGAAAAGCCTTGCAAAAACACTCCCGAGCTCCAAGTCGCACTCATAGAC
CTGGGAGGCTTTCTCTCCGGTGACAAAGAAGCCGTCGCGAAAGCCTCACAACTTGTAGGA
GAGGCATGCCAGAAGCATGGATTTTTCCTCATCGTGAATCATGGCGTCGACAATAAGCTC
ATCGCGGACGCTCACTGCTACATGGATGACTTTTTTGGAATGCCACTCTCCGAGAAACAG
AGAACTGAAAGGAAAGCAGGGGAGAGCTGTGGCTATGCCAGCAGCTTCACTGGCAGATTC
TCCTCAAAACTCCCGTGGAAAGAGACTCTTTCTTTCAGCTACTCCGCCGAAAAAGGCTCA
ACAAATTTTATCCAAGATTATTTTTGCGACAAAATGGGGGAAGAATTCAAGGAATTCGGG
AGGGTTTACCAAGATTATAGCAAGGCTATGAGCACACTTTCTATTGGGATCATGGAACTT
CTGGGACTCAGCCTTGGAGTCGACAGAGCTTACTTCAACGAGTTTTTCGAAGACAACGAT
TCGATAATGAGGCTTAACTACTACCCACCATGCCAGACACCTGAGCAGACTTTAGGCACT
GGCCCTCATTGTGATCCAACTTCTTTGACCATTCTTCACCAAGACGAAGTTGGAGGCCTT
GAAGTCTTTGTTGATGATCAATGGCACTCCGTTACCCCTAATTTAAACTCCTTTGTCGTC
AACATTGGTGACACCTTCATGGCACTTTCAAATGGGAAGTACAAAAGCGGGCTGCACAGG
GCGGTGGTGAATAGTGAAACACCAAGGAAGTCTCTTGCATTCTTCTTGTGTCCGAGAGAC
GATAAAGTTGTGAAGCCACCGAGCGGGTTGGTGGAT---ACTTCGAGTCCGAGAAAATAC
CCAGATTTCACATGGTCGATGCTGTTGGAGTTCACAATGAAGCATTACAGAGCCGACATG
AAAACCCTCCAGGCCTTCTCAAACTGGGTTCAACAGAAAAGCAACCAAAAACTG------
---
>Pyrco_Bartlett_023387.1
------------------------------------------------------------
---------------------------ATGAATGAAACCAACAAAGAAAATGAAGAAAAC
CCTTTGGTGTTTGATGCTTCAGTTGCTCAGTACCAATCCAGCATACCCTCCAAGTTCATA
TGGCCCGACCACGAGAAGCCCTGCTCCGAGTCGCCAGAGCTTCCAGCTCCTCTCGTTGAC
CTGAAAGGCTTTCTCTCAGGGGATACGTGGGAGGTCTTAAATGCAACTCGTTTGGTCGAT
GAGGCATGCAAGAAGCATGGTTTTTTTCTCATTGTTAACCATGGAGTTGATTTGCAACTC
GTAGGAAAAGCTCATGAGTACATGGACTCCTTCTTTGGTATGCAACTCTCGCAGAAGCAA
AGGGCTCAGAGAAAGGCTGGTGAGCACTGTGGATATGCCAGTAGCTTCGTTGGCAGGTTC
TCCTCCAAACTTCCATGGAAAGAAACAATTTCTTTCAGATATAGTGCCGATAACCAGTCC
TCG------GTCAATGACTATTTTGTGAACGTGATGGGTGAAGATTTCAGAGATTTCGGG
AAGGTTTACCAAGAATATTGTGATGCCATGAACAACCTCTCCAGTGCGATAAGT------
---------------GGAGCTACTCGGAAT------------------------------
---------------------------------GAGCCTAGGCACTTAACACTAGGAACC
GGGCCTCACTGTGATCCCACATCCTTAACAATCCTTCATCAGGATCAAGTCGGCGGACTT
CAAGTGTTCGTAGATGATAAATGGCACTCCGTTACTCCTAAGCTTGACGCTTTCGTCGTC
AACATTGGCGATACATTTATGGCTCTATCAAATGGGATTTACAGGAGCTGCTTGCACAGA
GCAGTGGTGAACAACAAAACTGTGAGGAAATCTCTAACCTTCTTCCTCTGTCCCAAAAAG
GACAGAGTGGTGACCCCACCGAGAGGCTTGGTCGAT---TCCAATAGCCCCAGGAAGTAC
CCTGACTTCACCTGGCCTACTTTCCTAGAATTTACGCAGAAACACTACCGCGCCGATATG
AGGACCCTGGACGCCTTCTCCGACTGGATTAGAACTACAACAAAC---------------
---
>Pyrco_DAnjou_GA20OX.Chr15
ATG---------GAT---------------TCG---AGTGCCTCAGTTCTCTTGTCCTCT
CCA---TCAAAGCTCGAA------------------------------CAAAAGGGAGGT
GCTCCTTTCATTGACTCATCATATTTGCAAAAACAATCCCATGTCCCCACTGGTTTCATT
TGGCCTGAACGACACTTGGTTGCTGCT---CTTGAGGAGCTCAATGAACCATTGGTGGAT
CTTGAGGGTTTCTTCAAGGGTGATGCTGTGGCAACCGAGCATGCTACCAAGCTCATTAGG
GCATCTTGCTTGAGCCATGGTTTTTTCCAAGTGACCAACCACGGCGTTGATCCAAATCTC
CTCAAACTCGCTGATGATCACATGGATCATTTCTTCAAGCTCCCCGTCGAAGAGAAAGCA
AAGGTGAAAAGGGTACCTGGTGGCCCTTGGGGTTATTCTGGGTCTCATGCTGATCGATTC
TCAACCAATTTGCCATGGAAGGAAACTTTGTCTTTTGGTTTCCAAGCG---AATGGCACC
GACACAGTTGTGGCGGATTTCTTCAAGTCCAAACTAGGCGAAGATTTTGAACAAACAGGG
CTGGTCTATCAAAAGTACTGTGAATCAATGAATGTTTTGGCTCTTTCAATAATGGAACTG
CTTGCAATCAGCTTGGGAGTGGATCGGATGCATTACAGAGAATTCTTTGAAGATGCTCAC
TCAATCATGAGGTGCAACTTCTACCCGACTTGCCAAGAGCCAAGTCTTTCTCTCGGAACC
GGACCTCATTGTGATCCAACATCCTTGACCATACTCAATCAAGACCAAGTTGGAGGGCTT
GATGTGTTTGTCAACAAGAAGTGGCATTCGGTTCGACCGATTCAAGGTGCCCTAGTCATC
AACATTGGTGATACCTTCTCGGCATTATCGAATGGGAAATACAAGAGTTGCTTGCATAGG
GCAACGGTGAACAGGCACAAGGAGAGGAGATCGTTGGCGTTCTTTTTGTGCCCAAGGGAT
GACAAGGTTGTGAAGCCCCCCGAGGATCTTCTGCGCAAAGAACAAGAGACAAGAAAATAC
CCGGATTTCACATGGTCAGATTTGCTCCGATTCACTCAATGCCATTACAGGGCTGATGAA
GCTACCCTCCAAAACTTCACCAATTGGTTCCTATCTGAATCCAACTCCACCAAT------
---
>Pyrco_DAnjou_GA20OX.Chr2
ACGTTAAGC------------------------------------------ATGCCAATG
CCTCCT---CAACAT---CTCCCACCAATGAATGAAACCAACAAAGAAAATGAAGAAAAC
CCTTTGGTGTTTGATGCTTCAGTTGCTCAGTACCAATCCAGCATACCCTCCAAGTTCATA
TGGCCCGACCACGAGAAGCCCTGCTCCGAGTCGCCAGAGCTTCCAGCTCCTCTCGTTGAC
CTGAAAGGCTTTCTCTCAGGGGATACGTGGGAGGTCTTAAATGCAACTCGTTTGGTCGAT
GAGGCATGCAAGAAGCATGGTTTTTTTCTCATTGTTAACCATGGAGTTGATTTGCAACTC
GTAGGAAAAGCTCATGAGTACATGGACTCCTTCTTTGGTATGCAACTCTCGCAGAAGCAA
AGGGCTCAGAGAAAGGCTGGTGAGCACTGTGGATATGCCAGTAGCTTCGTTGGCAGGTTC
TCCTCCAAACTTCCATGGAAAGAAACACTTTCTTTCAGATATAGTGCCGATAACCAGTCC
TCG------GTCAATGACTATTTTGTGAACGTGATGGGTGAAGATTTCAGAGATTTCGGG
AAGGTTTACCAAGAATATTGTGATGCCATGAACAACCTCTCCAGTGCGATAATGGAGCTA
CTCGGAATGAGCCTAGGCGTTGGACGAAACTATTTCAAAGAGTTCTTCGAAGGAAATGAT
TCGATCATGAGGTTGAACTACTACCCAATGTGCCAAAAACCAGACTTAACACTAGGAACC
GGGCCTCACTGTGATCCCACATCCTTAACAATCCTTCATCAGGATCAAGTCGGCGGACTT
CAAGTGTTCGTAGATGATAAATGGCACTCCGTTACTCCTAAGCTTGACGCTTTCGTCGTC
AACATTGGCGATACATTTATGGCTCTATCAAATGGGATTTACAGGAGCTGCTTGCACAGA
GCAGTGGTAAACAACAAAACTGTGAGGAAATCTCTAACCTTCTTCCTCTGTCCCAAAAAG
GACAGAGTGGTGACCCCACCGAGAGGCTTGGTCGAT---TCCAATAGCCCCAGGAAGTAC
CCTGACTTCACCTGGCCTACTTTCCTAGAATTTACGCAGAAACACTACCGCGCCGATATG
AGGACCCTGGACGCCTTCTCCGACTGGATTAGAACTACAACAAAC---------------
---
>Pyrco_DAnjou_new_GA20OX.Chr1
------------------------------------------------------------
------TCCCCA------CAAACGCAGAAAACCCAGCAGCACAAAGAGGATGACCAGAAA
CCATTGGTTTTTGATGCCTCAGTTTTAAGGTACCAAACTGAAATTCCGAGTCAGTTCATA
TGGCCCGATGACGAAAAGCCTTGCAAAAATACTCCCGAGCTCCGAGTCCCACTCATAGAC
TTGGGAGGCTTTCTCTCGGGCGACAAAGAAGCTGCTGCGAAAGCATCGCAACTTGTAGGA
GAGGCATGCCAGAAGCATGGATTTTTCCTCATCGTGAATCATGGCGTCAACGACAAGCTC
ATCGCGGACGCTCACCGCTGCATGGATGACTTTTTTGGAATGCCACTCTCCGAAAAACAG
AGAGCTCAAAGGAAAGCAGGGGAGAGCTGTGGCTATGCCAGTAGCTTCACTGGCAGATTC
TCCTCAAAACTCCCGTGGAAAGAGACTCTCTCGTTCAGCTACTCCGCCAAAAAAGGCTCA
ACCAATATTATCCAAGATTATTTTTGCAACAAAATGGGAGAAGAATTCAAGGAATTCGGG
AGGGTTTACCAAGATTATAGTGAGGCGATGAGCACACTTTCTATTGGGATCATGGAACTT
CTGGGACTGAGCCTTGGAGTCGACAGAGCTTACTTCAAGGAGTTTTTCGATGACAATGAT
TCGATAATGAGGCTTAATTACTACCCACCGTGTCAGAAACCTGAGCAGACTTTAGGCACT
GGCCCTCATTGTGACCCAACTTCTTTGACCATTCTTCACCAAGACCAAGTTGGAGGCCTT
GAAGTCTTTGTTGATGATCAATGGCACTCCATTAGCCCTAATTTAAATGCCTTTGTAGTC
AACATTGGTGACACCTTCATGGCTCTTTCAAACGGGAAGTACAAGAGCGGGCTGCACAGG
GCAGTGGTGAACAGTGAAACACCAAGGAAGTCTCTTGCATTCTTCTTGTGTCCGAGAGAC
GATAAAGTCGTGAAGCCGCCGAGCGGGTTGGTAGAT---ACTTTGAGTCCGAGAAAATAC
CCGGATTTCACATGGTCGATGCTGCTGGAGTTCACAATGAAGCATTACAGAGCCGACGTG
AAAACCCTGCAAGCCTTCTCAAACTGGGTTCAACAGAAAACCAACCAAAAA---------
---
>Pyrco_DAnjou_new_GA20OX.Chr7
------------------------------------------------------------
------TCCCCA------CAAACCCAGCAAACCCAGCAGCACAAAGAGGATGACCAAAAG
CCATTGGTTTTTGATGCCTCAGTTTTCAGGTATCAAACTGAAATTCCGAGTCAGTTCATC
TGGCCCGATCACGAAAAGCCTTGCAAAAACACTCCCGAGCTCCAAGTCGCACTCATAGAC
CTGGGAAGCTTTCTCTCCGGTGACAAAGAAGCCGTCGCGAAAGCCTCACAACTTGTAGGA
GAGGCATGCCAGAAGCATGGATTTTTCCTCATCGTGAATCATGGCGTCGACAATAAGCTC
ATCGCGGACGCTCACTGCTACATGGATGACTTTTTTGGAATGCCACTCTCCGAGAAACAG
AGAACTGAAAGGAAAGCAGGGGAGAGCTGTGGCTATGCCAGCAGCTTCACTGGCAGATTC
TCCTCAAAACTCCCGTGGAAAGAGACTCTTTCTTTCAGCTACTCCGCCGAAAAAGGCTCA
ACAAATTTTATCCAAGATTATTTTTGCGACAAAATGGGGGAAGAATTCAAGGAATTCGGG
AGGGTTTACCAAGATTATAGCGAGGCTATGAGCACACTTTCTATTGGGATCATGGAACTT
CTGGGACTCAGCCTTGGAGTCGACAGAGCTTACTTCAACGAGTTTTTCGAAGACAACGAT
TCGATAATGAGGCTTAACTACTACCCACCATGCCAGACACCTGAGCAGACTTTAGGCACT
GGCCCTCATTGTGATCCAACTTCTTTGACCATTCTTCACCAAGACGAAGTTGGAGGCCTT
GAAGTCTTTGTTGATGATCAATGGCACTCCGTTACCCCTAATTTAAACTCCTTTGTCGTC
AACATTGGTGACACCTTCATGGCACTTTCAAATGGGAAGTACAAAAGCGGGCTGCACAGG
GCGGTGGTGAATAGTGAAACACCAAGGAAGTCTCTTGCATTCTTCTTGTGTCCGAGAGAC
GATAAAGTTGTGAAGCCACCGAGCGGGTTGGTGGAT---ACTTCGAGTCCGAGAAAATAC
CCAGATTTCACATGGTCGATGCTGTTGGAGTTCACAATGAAGCATTACAGAGCCGACATG
AAAACCCTCCAGGCCTTCTCAAACTGGGTTCAACAGAAAAGCAACCAAAAA---------
---
>Pyrusco15g025060.1
ATG---------GAT---------------TCG---AGTGCCTCAGTTCTCTTGTCCTCT
CCA---TCAAAGCTCGAA------------GAAACCAATGGCCATATCCAAAAGGGAGGT
GCTCCTTTCATTGACTCATCATATTTGCAAAAACAATCCCATGTCCCCACTGGTTTCATT
TGGCCTGAACGACACTTGGTTGCTGCT---CTTGAGGAGCTCAATGAACCATTGGTGGAT
CTTGAGGGTTTCTTCAAGGGTGATGCTGTGGCAACCGAGCATGCTACCAAGCTCATTAGG
GCATCTTGCTTGAGCCATGGTTTTTTCCAAGTGACCAACCACGGCGTTGATCCAAATCTC
CTCAAACTCGCTGATGATCACATGGATCATTTCTTCAAGCTCCCCGTCGAAGAGAAAGCA
AAGGTGAAAAGGGTACCTGGTGGCCCTTGGGGTTATTCTGGGTCTCATGCTGATCGATTC
TCAACCAATTTGCCATGGAAGGAAACTTTGTCTTTTGGTTTCCAAGCG---AATGGCACC
GACACAGTTGCTGGT---------------------------------------------
------CTATCAAAGTACTGTGAATCAATGAATGTTTTGGCTCTTTCAATAATGGAACTG
CTTGCAATCAGCTTGGGAGTGGATCGGATGCATTACAGAGAATTCTTTGAAGATGCTCAC
TCAATCATGAGGTGCAACTTCTACCCGACTTGCCAAGAGCCAAGTCTTTCTCTCGGAACC
GGACCTCATTGTGATCCAACATCCTTGACCATACTCAATCAAGACCAAGTTGGAGGGCTT
GATGTGTTTGTCAACAAGAAGTGGCATTCGGTTCGACCGATTCAAGGTGCCCTAGTCATC
AACATTGGTGATACCTTCTCGGCATTATCGAATGGGAAATACAAGAGTTGCTTGCATAGG
GCAACGGTGAACAGGCACAAGGAGAGGAGATCGTTGGCGTTCTTTTTGTGCCCAAGGGAT
GACAAGGTTGTGAAGCCCCCCGAGGATCTTCTGCGCAAAGAACAAGAGACAAGAAAATAC
CCGGATTTCACATGGTCAGATTTGCTCCGATTCACTCAATGCCATTACAGGGCTGATGAA
GCTACCCTCCAAAACTTCACCAATTGGTTCCTATCTGAATCCAACTCCACCAAT------
---
>Pyrusco1g015160.1
------------------ATGATCAAACCCAGCAGCATGCAA------ACCATGGCACAA
CCTCCCTCCCCA------CAAACGCAGAAAACCCAGCAGCACAAAGAGGATGACCAGAAA
CCATTGGTTTTTGATGCCTCAGTTTTAAGGTACCAAACTGAAATTCCGAGTCAGTTCATA
TGGCCCGATGACGAAAAGCCTTGCAAAAATACTCCCGAGCTCCGAGTCCCACTCATAGAC
TTGGGAGGCTTTCTCTCGGGCGACAAAGAAGCTGCTGCGAAAGCATCGCAACTTGTAGGA
GAGGCATGCCAGAAGCATGGATTTTTCCTCATCGTGAATCATGGCGTCAACGACAAGCTC
ATCGCGGACGCTCACCGCTGCATGGATGACTTTTTTGGAATGCCACTCTCCGAAAAACAG
AGAGCTCAAAGGAAAGCAGGGGAGAGCTGTGGCTATGCCAGTAGCTTCACTGGCAGATTC
TCCTCAAAACTCCCGTGGAAAGAGACTCTCTCGTTCAGCTACTCCGCCAAAAAAGGCTCA
ACCAATATTATCCAAGATTATTTTTGCAACAAAATGGGAGAAGAATTCAAGGAATTCGGG
AGGGTTTACCAAGATTATAGTGAGGCGATGAGCACACTTTCTATTGGGATCATGGAACTT
CTGGGACTGAGCCTTGGAGTCGACAGAGCTTACTTCAAGGAGTTTTTCGATGACAATGAT
TCGATAATGAGGCTTAATTACTACCCACCGTGTCAGAAACCTGAGCAGACTTTAGGCACT
GGCCCTCATTGTGACCCAACTTCTTTGACCATTCTTCACCAAGACCAAGTTGGAGGCCTT
GAAGTCTTTGTTGATGATCAATGGCACTCCATTAGCCCTAATTTAAATGCCTTTGTAGTC
AACATTGGTGACACCTTCATGGCTCTTTCAAACGGGAAGTACAAGAGCGGGCTGCACAGG
GCAGTGGTGAACAGTGAAACACCAAGGAAGTCTCTTGCATTCTTCTTGTGTCCGAGAGAC
GATAAAGTCGTGAAGCCGCCGAGCGGGTTGGTAGAT---ACTTTGAGTCCGAGAAAATAC
CCGGATTTCACATGGTCGATGCTGCTGGAGTTCACAATGAAGCATTACAGAGCCGACGTG
AAAACCCTGCAAGCCTTCTCAAACTGGGTTCAACAGAAAACCAACCAAAAACTG------
---
>Pyrusco2g002700.1
---------------------------------------------------ATGCTAATG
CCTCCT---CAACAT---CTCCCACCAATGAATGAAACCAACAAAGAAAATGAAGAAAAC
CCTTTGGTGTTTGATGCTTCAGTTGCTCAGTACCAATCCAGCATACCCTCCAAGTTCATA
TGGCCCGACCACGAGAAGCCCTGCTCCGAGTCGCCAGAGCTTCAAGCTCCTCTCGTTGAC
CTGAAAGGCTTTCTCTCAGGGGATACGTGGGAGGTCTTAAATGCAACTCGTTTGGTCGAT
GAGGCATGCAAGAAGCATGGTTTTTTTCTCATTGTTAACCATGGAGTTGATTTGCAACTC
GTAGGAAAAGCTCATGAGTACATGGACTCCTTCTTTGGTATGCAACTCTCGCAGAAGCAA
AGGGCTCAGAGAAAGGCTGGTGAGCACTGTGGATATGCCAGTAGCTTCGTTGGCAGGTTC
TCCTCCAAACTTCCATGGAAAGAAACACTTTCTTTCAGATATTGTGCCGATAACCAGTCC
TCG------GTCAATGACTATTTTGTGAACGTGATGGGTGAAGATTTCAGAGATTTCGGG
AAGGTTTACCAAGAATATTGTGATGCCATGAACAACCTCTCCAATGCGATAATGGAGCTA
CTCGGAATGAGCCTAGGCGTTGGACGAAACTATTTCAAAGAGTTCTTCGAAGGAAATGAT
TCGATCATGAGGTTGAACTACTACCCAATGTGCCAAAAACCAGACTTAACACTAGGAACC
GGGCCTCACTGTGATCCCACATCCTTAACAATCCTTCATCAGGATCAAGTCGGCGGACTT
CAAGTGTTCGTAGATGATAAATGGCACTCCGTTACTCCTAAGCTTGACGCTTTCGTCGTC
AACATTGGCGATACGTTTATGGCTCTATCAAATGGGATTTACAGGAGCTGCTTGCACAGA
GCAGTGGTAAACAACAAAACTGTGAGGAAATCTCTCACCTTCTTCCTCTGTCCCAAAAAG
GACAGAGTGGTGACCCCACCGAGAGGCTTGGTCGAT---TCCAATAGCCCCAGGAAGTAC
CCTGACTTCACCTGGCCTACTTTCCTAGAATTTACGCAGAAACACTACCGCGCCGATATG
AGGACCCTGGACGCCTTCTCCGACTGGATTAGAACTACACCAAAC---------------
---
>Pyrusco7g019760.1
------------------ATGATCAAACCCAGCAGCATGCAA------ACCATGACACAA
CCTCCCTCCCCA------CAAACCCAGCAAACCCAGCAGCACAAAGAGGATGACCAAAAG
TCATTGGTTTTTGATGCCTCAGTTTTCAGGTATCAAACTGAAATTCCGAGTCAGTTCATC
TGGCCCGATCACGAAAAGCCTTGCAAAAACACTCCCGAGCTCCAAGTCGCACTCATAGAC
CTGGGAGGCTTTCTCTCCGGTGACAAAGAAGCCGTCGCGAAAGCCTCACAACTTGTAGGA
GAGGCATGCCAGAAGCATGGATTTTTCCTCATCGTGAATCATGGCGTCGACAATAAGCTC
ATCGCGGACGCTCACTGCTACATGGATGACTTTTTTGGAATGCCACTCTCCGAGAAACAG
AGAACTGAAAGGAAAGCAGGGGAGAGCTGTGGCTATGCCAGCAGCTTCACTGGCAGATTC
TCCTCAAAACTCCCGTGGAAAGAGACTCTTTCTTTCAGCTACTCCGCCGAAAAAGGCTCA
ACAAATTTTATCCAAGATTATTTTTGCGACAAAATGGGGGAAGAATTCAAGGAATTCGGG
AGGGTTTACCAAGATTATAGCAAGGCTATGAGCACACTTTCTATTGGGATCATGGAACTT
CTGGGACTCAGCCTTGGAGTCGACAGAGCTTACTTCAACGAGTTTTTCGAAGACAACGAT
TCGATAATGAGGCTTAACTACTACCCACCATGCCAGACACCTGAGCAGACTTTAGGCACT
GGCCCTCATTGTGATCCAACTTCTTTGACCATTCTTCACCAAGACGAAGTTGGAGGCCTT
GAAGTCTTTGTTGATGATCAATGGCACTCCGTTACCCCTAATTTAAACTCCTTTGTCGTC
AACATTGGTGACACCTTCATGGCACTTTCAAATGGGAAGTACAAAAGCGGGCTGCACAGG
GCGGTGGTGAATAGTGAAACACCAAGGAAGTCTCTTGCATTCTTCTTGTGTCCGAGAGAC
GATAAAGTTGTGAAGCCACCGAGCGGGTTGGTGGAT---ACTTCGAGTCCGAGAAAATAC
CCAGATTTCACATGGTCGATGCTGTTGGAGTTCACAATGAAGCATTACAGAGCCGACATG
AAAACCCTCCAGGCCTTCTCAAACTGGGTTCAACAGAAAAGCAACCAAAAACTG------
---
>Rosch_v2.0_Chr1g0351591
ATGTTAGCC------------------------------------------ATGCCAATG
CCCCCT---AACCAT---CCTTCATCACTAAACCAAACAAAGCATGAGAATGAACGAACT
CCTTTGGTTTTCGATGCTCCAGTTCTTCAATACGAGTCCAACATACCACCCCAATTCATA
TGGCCAGACGACGATAAGCCATGCCCCGAGCGACCAGAGCTTCATGTTCCTCCCATTGAC
CTGAAAGGCTTTCTCAGCGGGGATGCTTTGATCGTCTCAGAAGCAATTCGTTCAGTCGAT
GAGGCATGCAAGAAACATGGATTCTTTCTTATTGTCAACCATGGAGTTGATTCGCAACTC
ATAGCAAAAGCTCATGAATACATGGACGCGTTCTTCAGCATGAAACTCGCAGAGAAGCAA
AGGGCTCAGAGAAAGGTTGGTGACAGCTGCGGATATGCTAGTAGCTTCACTGGCAGGTTC
TCCTCCAAACTTCCTTGGAAAGAAACACTTTCTTTCAGATACTGCACTGATCGCCAGTGC
TCAACAGTTGTCGAGGACTATTTTGTGAATGTGATGGGTGAAGATTTCACAGAATTCGGG
AAGGTTTACCAAGAATATGGTGAAGCCATGAACAATCTCAGTAATGGGATAATGGAGCTA
CTAGGACTGAGCCTAGGAGTTGGCCAAGAGTATTTCAAAGAATTCTTCGAAGGAAACGAT
TCCATAATGAGGTTGAACTACTATCCAATATGCCAAAAACCAGATTTAACCCTAGGAACT
GGTCCTCACTGTGATCCCACATCCTTAACGATCCTGCATCAGGACCAAGTAGGTGGCCTT
GAAGTGTTTGTAGATGAAAAGTGGCACGCCATTACTCCTATCCTTGATTCCTTCGTTATC
AACGTTGGTGACACATTTATGGCTCTATCAAATGGGATTTACAAGAGCTGCTTGCACAGA
GCAGTTGTAAACAACAAAATCGTAAGGAAATCACTTGCTTTCTTTCTTTGCCCAAACAAA
GACAAAGTGGTGACCCCACCAACAAGTTTGGTCGAC---ACTGAAACACCAAGGTTGTAT
CCTGACTTCACTTGGCCTAGTCTGCTAGAGTTTACACAGAAGCACTACAGGGCCGACACA
AGAACCTTGGATGCTTTCTCCGACTGGATTTCACGGAAAAGCAAC---------------
---
>Rosch_v2.0_Chr1g0351601
------------------------------------------------------------
------------------------------------------------------------
---------------------------------------------ATGGCCGGAGTAGTA
GTGCCGGACCACGAGAAGCCGAGCCCCAACCGGCAGGACCTTCTCGCTCCAGCCATCGAC
CTCAACGGCTTCCTCAGCGGCGATCCTACCATCCCCGCGAACTCGATTCGTTCGGTCTAC
GAGACCTGCAAGAAGCATGGATTCTTCCTCATCGTGAACCACGGAGTTGATCGGGAGCTG
ATTGCGAAAGCTCACGAGTACATGGACCTGTTCTTTAAGATGAAGCTCTCGGAGAAGCAA
AGGGCTCAGAGGAAG---------------------------------------------
---------------------------------------------------------AGC
TCAACATTCGTCAAGGACTACTTTGTGAATGTTTTGGGTGAAGATTTCAAAGAAATCGGG
AAGTTCTACCAAGAATACTCGGAAGTGATGAACAAACTATCCAATGGGATACTGGAGCTA
CTGGGACTGAGCCTGGGAGTTGGGCAGGAGTGCTTCAAAGAGTTCTACGGAGGAAACGAT
TCGATCATG---------------------------------------------------
---------AGTGATCCCACTTCCTTGACAATCCTTCATCAGGATCAAGTAGAAGGCCTT
GAAGTGTTTTTCGATGAGAAGTGGCACACCGTTACTCCTGTCCTTGGTTCTTTCGTTATT
AACATTGGTGATACTTTTATGGCTCTGTGCAATGGGATTTACAAGAGCTGCTTCCACAGG
GCTGTGGTAAACAACAAAACTGTAAGGAAATCTCTTGCTTTCTTTCTCAATCCAAACAAG
GACAGAGTAGTGACTCCACCAGCAAGTTTGATCAGG---GCTGATAGCCCGAGGTTGTAC
CCAAACTTTACTTGGCCTACTCTGCTAGAGTTTACCCAGAAACATTACAGGGCTGACAGG
AGCACCATTGATGCCTTCTCGGACTGGATTAATAAGCAAAAGGGTGAGGAAAAGAAAGAC
---
>Rosch_v2.0_Chr1g0351611
---------------------------------------------------ATGCCGGTG
CCAGCT---------------------------------------GCTGCTGAGCAAACC
CCTGTGGTTTTCGACTCCCAAGTCATTCAGTACCAATCCAACATCCCTATCAAGTTCATA
TGGCCGGACCACGAGAAGCCGAGCCCCAACCGGCCGGACCTTCTCGCTCCAGCCATCGAC
------------CTCAGAAGCGATTCTGCCATCGTCGCTAACTCGATTCGTTCGGTCGAC
GAGGCCTGCAAGAAGCATGGATTCTTCCTCATTGTGAACCACGGAGTTGATCCGGTGCTT
TTTGCGAAAGCTCACGAGTACATGGACGTGTTCTTTGAGATGAAGCTCTCGGAGAAGCAA
AGGGCTCAGAGGAAGATTGGTGAGAGCAATGGTTATTCTAGTAGCTTCACCGGCAGGTTT
AACTCCAAGCTTCCATGGAAAGAAACACTTTCTTTCAGGTACTCTGCTGAGAGGCAGAGC
TCAACAGTCGTCAAGGACTACTTTGTGAATGTGTTGGGTGAAGATTTCAGAGAAATCGGG
AAGTTCTACCAAGAATACTTGGAGGTGATGAACAAACTATCCAATGGGATACTGGAGCTA
CTGGGACTGAGCCTGGGAGTTGGGCAGGAGTACTTCAAAGAGTTCTACGAAGGAAACAAT
TCGATCATCAGGTTGAACTACTATCCAATGTGCAAAAAACCAGATTTAACACTGGGAACT
GGGCCTCACTGTGATCCCACTTCCTTGATAATCCTTCATCAGGATCAAGTAGGGGGACTT
GAAGTGTTTTTCGATGAAAAGTGGCACACCGTTACTCCTGTCCTTGGTTCTTTCGTTGTC
AACATTGGTGATACTTTTATGTTGTTGTGCAACAATCAGTATGGATCACTCTTGAAGCTC
ACT---------------------------AATTTGTCGCACTATATA------------
------------------------------------------------------------
------------------------------------------------------------
------------------------------------------------------------
---
>Rosch_v2.0_Chr1g0351621
ATGTTGGCC------------------------------------------ATGCCGGTG
CCTGCT---------------------------------------CCTGCTGAGCAAACC
CCTATGGTTTTCGACTCCCAAGTCATTCAGTACCAATCCAACATTCCTTCCCAGTTCATA
TGGCCGGACCACGAGAAGCCGACCCCCGACAGGCAGGACCTTCTCTCTCCGGCTATCGAC
CTCAACGGCTTCCTCAGCGGCGACCCTGCCATCGTCGCGAACTCAATTCGTTCGGTCGAC
GAGGCCTGCAAGAAGCATGGTTTCTTCCTCATTGTGAACCACGGAGTTGATCCGGAGCTC
ATTGCGAAAGCTCACGAGTACATGGACGTGTTCTTTAAGATGAAGCTCTCGGAGAAGCAA
AGGGCTCAGAGGAAGGTTGGTGAGAGCTACGGTTATACTAGTAGCTTCACCGGCAGGTTT
AATTCCAAACTTCCATGGAAAGAAACACTTTCTTTCAGGTACTCTGCTGAGAGCCAGAGC
TCAACAGTCGTCAAGGACTACTTTGTGAATGTGTTGGGTGAAGATTTCAAAGAAATCGGG
AAGTTCTACCAAGAATACACAGAAGTGATGAACAAACTATCTCATGGAATACTGGAACTA
TTGGGACTGAGCCTGGGAGTTGGGCGGGAGTACTTCAAAGAGTTCTACGGAGGAAACGAT
TCAATCATGAGGTTGAACTACTATCCAATGTGCCAAAAACCAGATCTAACACTGGGAACT
GGGCCTCACCGTGATCCCACTTCCTTGACAATCCTTCATCAGGACCAAGTAGGCGGACTT
GAAGTGTTTTTCGATGAGAAGTGGCACACCGTTACTCCTGTCCTTGGTTCTTTCGTTATC
AACATTGGTGATACTTTTATGGCTCTGTGCAACGGGATTTACAAGAGCTGCTTACACAGG
GCTGTGGTAAACAACAAAACTGTAAGGAAATCTCTTGCTTTCTTTCTCAATCCAAGCAAG
GACAGAGTAGTGACTCCACCAGCAAGTTTGATCAGT---TCTGATAACCCGAGATTGTAC
CCGGACTTTACTTGGCCTACTCTGCTAGAGTTTACCCAGAAACACTACAGGGCTGACATG
AGCACCATGGATGCTTTCTCGGACTGGATTAATAAGCAGAAAGGTGAGGAAAAGAAAGAA
---
>Rosch_v2.0_Chr1g0351631
ATGTTGGCC------------------------------------------ATGCTGGTG
CCTGCT---------------------------------------CCTGCTGAGCAAACC
CCTATGGTTTTCGACTCCCAAGTCATTCAGTACCAATCGAACATCCCTTCCCAGTTCATA
TGGCCGGACCACGAAAAGCCGAGCCCCGACCGGCCGGACCTTCTCGCTCCGGCCATCGAC
CTCAACGGCTTCCTCAGCGGCGATCCTGCCATCGTCGCGAACTCGATTCGTTCGGTCGAC
GAGGCCTGCAAGAAGCATGGATTCTTCCTCATTGTGAACCACGGAGTTGATCCGGAGCTC
ATTGCGAAAGCTCACGAGTACATGGACGTGTTCTTTGAGATGAAGCTCTCGGAGAAGCAA
AGGGCTCAGAGGAAGGTTGGTGAGAGCAACGGTTATACTAGTAGCTTCACCGGCAGGTTT
AACTCCAAACTTCCATGGAAAGAAACACTTTCTTTCAGGTACTCTGCTGAGAGCCAGAGC
TCTACAGTCGTTAAGGACTACTTTGTGAATGTGTTGGGTGAAGATTTCAGAGAAATCGGG
AAGCTCTACCAAGAATACTCGGAAGTGATGAACAAACTATCCAATGGGATACTGGAGCTA
CTGGGACTGAGCCTGGGAGTTGCGCGGGAGTACTTCAAAGAGTTCTACGATGGAAACGAT
TCGATCATGAGGTTGAACTACTATCCAATGTGCCAAAAACCAGATCTGACACTGGGAACT
GGGCCTCACTGTGATCCCACTTCCTTGACAATCCTTCATCAGGATCAAGTAGGGGGACTT
GAAGTGTTTTTGGATGAGAAGTGGCACACCGTTACTCCTGTCCTTGGTTCTTTCGTTGTC
AACATTGGTGATACTTTCATGGCTCTGTGCAATGGTATTTACAAGAGCTGCTTGCACAGG
GCTGTGGTAAACAACAGAACTGTAAGGAAATCTCTTGCTTTCTTTCTCAATCCAAACAAG
GACAGAGTAGTGACTCCACCAGCAAGTTTGATCAGT---GCTGATAACCCGAGATTGTAC
CCAGACTTTACTTGGCCTACTCTGCTAGAGTTTACCCAGAAACACTACAGGGCTGACATG
AGCACCATTGATGCTTTCTCGGACTGGATTAATGAGCAGAAAGGTGAGGAAAAGAAAGAA
---
>Rosch_v2.0_Chr1g0353771
ATGTTGGCC------------------------------------------CTGCCGGTG
CCTGCT---------------------------------------CCTCCCGACCAAACC
CCTGTGATTTTCGACTCCCAAGTCATTCAGTATCAATCCAACATCCCTTACCAGTTCATA
TGGCCAGACCACGAGAAGCCGATCCCCAACCGGCCGGACATTCTCGCTCCGGCCATCGAC
CTGAACGGCTTCCTCAGCGGCGACCCTGCCATCGTCGCGAACTCAATTCGTTTAGTCGAC
GAGGCCTGCAAAAAGCATGGATTCTTCCTCATTGTAAACCATGGAGTTGATCCGGAGCTC
CTTGCGAAAGCTCACGAGTACATGGACGTGTTCTTTGAGATGAAGCTCTCGGAGAAGAAT
AGGGCTCAGAGGAAGGTTGGTGAGAGCTACGGCTATGCTAGTAGCTTCACCGGCAGGTTT
AACTCCAACCTTCCATGGAAAGAAACACTTTCTTTTAGGTACTCTGCTGAGAGCCAGAGC
TCAACAGTCGTCAAGGACTACTTTGTGAATACGTTGGGTGAAGATTTCAGAGAAATCGGG
AAGTTCTACCAAGAGTACTGTGAAGTGATGAACAAACTATCCAAGGGCATACTGGAGCTA
TTGGGACTAAGCCTGCGAGTTGGC---CAGTACTTCAAAGAGTTCTACGAAGGAAACGAT
TCGATCATGAGGTTGAACTACTATCCAATGTGCCAAAAACCAGATTTAACACTGGGAACT
GGGCCTCACTGTGATCCCACTTCCTTGACAATCCTTCATCAGGATCAAGTAGGGGGCCTT
GAAGTGTTTTTCGATGAGAAGTGGCACACCGTTACTCCTGTCCTTGGTTCTTTCGTTGTC
AACATTGGTGATACTTTTATGGCTTTGAGCAATGGGATTTACAAAAGCTGCTTGCACAGG
GCTGTGGTAAATAACAAAGCTGTAAGGAAATCTCTTACTTTCTTTCTGAATTCAAACAAG
GACAGAGTAGTGACTCCACCAGCAAGTTTGATTAGT---GCTGATAACCAGAGGTTGTAC
CCGGACTTTACTTGGCCTGCTCTACTAGAGTTTACCCAGAAACAGTATAGGGCTGACAGG
AGCACCATTGATGCTTTCTTGGCCTGGAGTAGTAAGCAGAAGGGTGAGGAAAAGAAAGAC
---
>Rosch_v2.0_Chr1g0353791
---------------------------------------------------ATGCCGGTG
CCTGCT---------------------------------------CCTCCTGAGCAAACC
CCTGTGATTTTCGACTCCCAAGTCATTCAGTACCAATCCAACATCCCTTCCCAGTTCATA
TGGCCAGAACACGAGAAGCCGAGCCGCAACCGGCCTGACCTTCTCGCTCCGGCCATCGAC
CTCAACGGCTTCATCAGCGGCGATCCTGCCATCGTCGCGAACTCGATTCATATAGTTGAC
CGGGCCTGCAAGAAGCATGGATTCTTCCTCATTGTGAACCACGGAGTTGATCCGGAGCTC
ATTGCGAAAGCTCACGAGTACATGGACGTGTTCTTTGAGATGAAGCTCTCGGAGAAGCAA
AGGGCTCAGCGGAAGGTTGGTGAGAGCTACGGTTATGCTAGTAGTTTCACCGGCAGGTTT
AACTCCAAGCTTCCTTGGAAAGAAACACTTTCTTTCAGGTACTCTGCTGAGAGCCAGAGC
TCAACAGTCATCAAGGACTACTTTGTGAATATGTTGGGTGAAGATTTCAGAGAAATGGGG
AAGTTTTACCAGGAATACTGTGAAGTGATGAACGAACTATCCAAGGGGATACTAGAGCTA
TTGGGACTGAGCCTGGCAGTTGGGCGGGAGTACTTGAAAGAGTTCTACGAAGGAAACGAT
TCGATCATGAGGTTGAACTACTATCCAATGTGCCAAAGACCAGATTTAACACTGGGAACT
GGGCCTCACTGTGATCCAACTTCCTTGACAATCCTTCATCAGGATCAAGTAGGGGGCCTT
GAAGTGTTTTTCGATGAGAAGTGGCACGCCGTTACTCCTGTTCTTGGTTCTTTCGTTGTC
AACGTTGGTGATACTTTTATGGCTCTGAGCAATGGGATTTACAAGAGCTGCTTGCACAGG
GCTGTGGTAAACAACAAAGCTGTAAGAAAATCTCTTACCTTCTTTCTGAATTCAAACAAG
GACAGAGTAGTGACTCCACTAGCAAGTTTGATCAGT---GCTGATACCCCGAGGTTGTAC
CCGGACTTTACTTGGCCTACTCTGTTAGAGTTTACCCAGAAACAGTATAGGGCTGACAGG
AGCACCATTGATGCTTTCTCGGACTGGATTAATAAGCAGAAGGGTGAGGAAAAGAAAGAC
---
>Rosch_v2.0_Chr1g0376161
ATGGCAATT---GAGTGCATG---------------------------------------
------------------------AAAACCCTAAATCACCACAAAGAAGATGACCAAAAG
CCACTAGTCTTCGACGCTTCGTTGCTCCGGTACCAAACTGACATACCCAAGCAGTTCATT
TGGCCCGACGACGAAAAGCCATGTCCTAACGCACCAGAATTACAAGTCCCACTCATAGAC
TTGGGCGACTTCCTCTCCGGCGACCCCGAGGCCGCAATGAAAGCTTCGAGGCTCGTTGGA
GAAGCCTGCGAAAAGCATGGCTTCTTTCTCGTCGTGAATCACGGCGTTAAAGACAGTCTC
ATAGCTGATGCACACCAATACATGGACGACTTCTTTGGTTTGCCCCTCTCTGAAAAACAG
AGGGCTCAGAGGAAAGCCGGCGAGCACTGCGGCTACGCCAGTAGCTTCACCGGAAGGTTC
TCGTCAAAACTCCCCTGGAAAGAAACTCTGTCGTTTCGCTACACCGCGGACCAAAGCGAG
TCCAATGTTGTTAAAAATTACCTCTGCAATGCTATGGGAGAAGACTTCGAAGAATTCGGG
AGGGTGTACCAAGACTATAGTGAGGCCATGAGCACACTTTCCATAGGGATTATGGAGCTT
TTGGGAATGAGTCTCGGCGTGGACAGAACACATTTCAAGGAATTTTTCGGAGACAATGAT
TCGATAATGAGGTTGAATTACTATCCACCGTGCCAGAAACCAGACCAGACTTTAGGCACC
GGACCTCATTGTGATCCGACCTCTTTAACCATTCTTCACCAAGACCAAGTGGGGGGGCTT
CAAGTCTTTGTGGACGAAGAATGGCGCTCGATCAGCCCGAATTTGAACGCCTTTGTTGTT
AACATTGGTGACACCTTCATGGCTCTTTCAAACGGGAGGTACAAAAGTTGCTTGCACAGA
GCAGTAGTGAACAGCAAAACTCCGAGGAAATCACTAGCGTTTTTCTTATGTCCGAGAGAT
GATAAGGTGGTGAAGCCACCGAGCGGGTTGGTGGAT---AGTTCGTACCCGAGAATATAC
CCGGATTTCACATGGCCGATGTTGTTGGAGTTCACACAGAAGCATTACAGAGCTGACATG
ATGACCCTGCAAGCTTTCACAAACTGGCTTCAAGAACAGAGGAGCAGC------------
---
>Rosch_v2.0_Chr6g0306941
ATG---------------------------GCC---------TCTATTCTTCTGTCATCG
CCA---TCAAAGCTCCAT------------------------------ACCAACCGTGGC
------CCTATTGACTCTTCCTTTTTGCAGCGGCAAACCCGTGTTCCCAGTGGTTTCATT
TGGCCAGAAGCCGACTTAGTGGCGGCT---GACGAAGAGCTCGATGAACCGCTGATCGAT
CTCAAGGGCTTCTTCAAGGGTGACGGCGTGGCAATCGAGAATGCTGCCAAGCTAATTAGG
GCTTCTTGCTTAAGCCATGGCTTTTTCCAAGTCACCAACCACGGTGTGGACACCAGCCTC
ATCAAGCTCGCTGACGACCATTTGGATCAGTTCTTTAACCTCCCCGTTAGCGAGAAGTTG
AGGGTCAAGAGAGTCCCCGGTAGCCCTTGGGGTTATTCCGGCTCCCATGCCGACCGATTC
TCCACCAAACTTCCCTGGAAGGAGACATTGTCTTTCGGCTTCCATGAC---AATGGCTCG
GAGAAAGTTGTGGCGGATTTCTTTAAGTCCAAATTAGGGGATAGTTTTAAAGAGACTGGG
AAGGTGTATCAAAAATACTGTGAAGCAATGAAGAGTTTGGCTCTTTCAATAATGGAGCTA
CTGGCAATCACCTTAGGAGTGAAGCGGTTGCACTACAAGGAATTCTTTGAGGATGCTCAC
TCTATCATGAGGTGCAACTACTATCCGACTTGCCAAGAGCCAAGCCTTTCTCTTGGGACT
GGTCCTCATTGTGATCCAACATCCCTAACCATTCTTCACCAAGACCAAGTTGGGGGGCTT
GAAGTGTTTGTCAACAACAAATGGCAATCTGTGAGACCTATTCAAGGTGCTCTGGTCATC
AACATTGGTGACACCTTCACGGCACTATCGAATGGATTGTACAAGAGCTGCCTGCATCGG
GCGAGTGTGAACGCAGTAAAGGAGAGGAGATCTTTGGCATTCTTTTTGTGCCCCAAGGAT
GACAAGGTGGTGAAACCTCCAGAGGAACTTGTTACT---GAAGTAGGGACAAGGAAATAC
CCGGATTTCACTTGGGCCAAGCTACTCGGATTCACTCAGAACCACTACAGGGCTGATGAG
TCTACCCTCCAGCAATTCTCCAAGTTTACCCAGTCCGAATCCAAATCAGTTAAT------
---
>Ruboc_02_G00648
ATG---------------------------GCC---------TCTATTCTCCTGTCATCT
CCATCATCAAAGCTCCAT------------------------------ACCAACAGGGCC
------CCTATTGACTCCTCCTTTCTGCAGAAACAAACCCATGTCCCCAGTGGTTTCCTC
TGGCCTGAGGCTGACTTAGTTGCGGCT---CAACAAGAGCTCAACGCCCCGCTGATTCAT
CTAGAGGGCTTCTTCAAGGGTGATGATGTGGCCACAGAGAATGCTGCCAAACTCATTAGG
GCTTCTTGCTTGAGCCATGGATTTTTCCAAGTCACCAACCACGGCGTCGACTCCAGCCTC
ATCAAACTCGCTGACGACCATTTTGATCAGTTTTTTCACCTCCCCGTCAGCGAGAAGCTG
AGAATCATGAGAACTCCCGGTAGCCCTTGGGGCTATTCCGGCTCCCATTCCGACCGCTAC
TCCACCAAGCTTCCATGGAAGGAGACATTGTCTTTTGGTTTCCATAAG---AATGGCTCG
GAAACAGTCGTGGTGGATTTCTTCAATTCTAGATTAGGGGACGATTTTGAAGAGACTGGG
AAGGTGTATCAAAAATACTGTGAAGCAATGAAGAGTTTGGCTCTTTCAATATTGGAGCTA
CTGGCAATCAGCTTAGGAGTGAAACGGTCTCATTACAGAGAATTCTTTGAGGATTCTCAC
TCTATCATGAGGTGCAATTACTATCCGACTTGCCAAGAGCCAAGTCTTTCTCTTGGGACA
GGTCCTCATTGTGATCCAACATCCCTAACCATTCTTAAACAAGACCAAGTTGGGGGGCTT
GAAGTGTTTGTGGACGACAAATGGCAGACTGTGAAACCCATTCAAGGTGCCCTAGTCATC
AACATTGGTGATACCTTCACGGCATTATCGAACGGGTTGTACAAGAGTTGCCTGCATCGG
GCGAGTGTGAACGCCGTCAAGGATAGGAGATCTTTGGCATTCTTTTTGTGCCCTAGGGAT
GACAAGGCGGTGAAACCTCCAGAAGAACTTGTTACT---CAAGTAGGGACAAGGAAGTAC
CCGGATTTCACATGGTCCGAGTTTCTCAAATTCACTCAAAGCCATTACAGGGTTGATGAC
TCTACCCTCCAGCATTTCTGCAACTTCATCCTCTCTGAATCCAAATCAGTTAAT------
---
>Ruboc_07_G09516
ATGGCAATT---GTGTGCATG---------------------------------------
---------------------------AAAACCCAGCAGCACAAAGAAGATGACCAACAA
TCACTAGTCTTCGACGCCTCGGTGCTCCGGTACGAATCCGACATACCCAAACAGTTCATT
TGGCCTGACGATGAAAAGCCATGTCCAAACACACCAGAACTCCAAGTCCCACTCATCGAC
TTGGGTGACTTCCTCTCCGGCAACCCCGAAGCCGCAATGAAAGCCTCCAAACTCGTCGGC
GAGGCCTGCGAAAAGCATGGCTTCTTTCTCGTCGTGAATCACGGCGTTGAAGAGGGTCTC
ATATCTGACGCTCACCGCTACATGGAAGACTTCTTTGGTCTTCCCCTGTTTCAAAAACAG
AGGGCTCAGAGGAAAGTCGGCGAGCACTGCGGCTACGCCAGTAGCTTCACCGGAAGATTT
TCCTCCAAACTCCCATGGAAAGAAACGCTGTCGTTCCGATACACCGCAGACCAAAGCTCC
TCCAACGTTGTTAAAGATTACCTCTGCAATGCCATGGGAGAAGATTTCGAAGAATTCGGG
AGGGTGTACCAAGATTATAGTCAGGCTATGAGCACACTTTCCATAGGGATCATGGAGCTT
TTGGGAATGAGCCTCGGCGTGGACAGAGCACATTTCAAGGAATTTTTCGGAGATAACGAT
TCCATAATGAGGCTGAATTACTACCCACCATGCCAGAAACCAGACCAGACATTAGGCACT
GGACCTCATTGTGATCCGACCTCTTTAACCATTCTTCACCAAGACCAAGTCGGTGGGCTT
CAAGTCTTTGTAGATGACGAATGGCGCTCGATCAGCCCGAATTTAAACGCCTTTGTTGTT
AACATTGGTGACACCTTCATGGCTCTTTCAAACGGGAGGTACAAGAGTTGCTTGCACAGA
GCAGTGGTGAACAGCCAAACTCCGAGGAAATCTCTAGCGTTTTTCTTGTGTCCGAGAGAT
GATAAGGTGGTGAAGCCACCGAGCGGGTTGGTGGAT---AGTTCGTACCCGAGAATATAC
CCGGATTTCACATGGCCGATGCTGCTCGAGTTCACACAGAAGCATTACAGAGCTGACATG
AAAACTTTGCAAGCATTCTCAAACTGGCTTCTAGAGCAGAGGAGCAGC------------
---
>Ruboc_07_G21921
ATGTTAGCC------------------------------------------ATGCCAATG
CCTCCTTCCAACCAT---CCATCACCACTAAATCAAACAAAGAATGAGAACGAACGAACT
CCTTTAGTTTTCGATGCTCCAGTTCTTCAATACGAATCCAACATACCGTCCCAATTCATA
TGGCCAGACCACGAAAAGCCATGCCCTGAGCGGTTTGAGCTACTTGTTCCTCCCATTGAC
CTGAAAGGCTTTCTCAGGGGGGATGCTTCGGTTGTCTCAGAAGCTATTCGTTCAGTCGAC
GAGGCATGCAAGAAGCATGGGTTCTTTCTCATTGTCAATCATGGAGTTGATGCACAACTA
ATAGCAAAAGCTCATGAATACATGGACGCCTTCTTTGGCATGAAGCTCGCGGAGAAGCAA
AGGGCTCAGAGAAAGGTTGGTGACAGCTGCGGATATGCTAGTAGCTTCACTGGCAGGTTC
TCCTCCAAACTTCCTTGGAAAGAAACACTTTCTTTCAGATACTGCGCTGATAGCCACTGC
TCAACAATTGTCAAGGACTATTTCGTGAATGTGATCGGTCAAGATTTCATAGAATTCGGG
CAGGTGTACCAAGAATATTGTGAAGCCATGAACAATCTCACTAATGGGATAATGGAGCTA
CTGGGACTGAGCCTAGGAGTTGGCCGAGATTATTTCAAAGAATTCTTCGCAGGAAATGAT
TCCATAATGAGGTTGAACTACTATCCAATATGCCAAAAACCAGACCTAACACTAGGAACT
GGGCCTCATTGTGATCCCACTTCCTTAACAATCCTTCATCAGGACCAAGTAGGTGGCCTT
GAAGTGTTTGTAGATGAAAAGTGGCACGCCATTACTCCTATCCTTGATTCCTTCGTTATC
AACGTTGGTGACACATTCATGGCTCTATCAAATGGGATTTACAAGAGCTGCTTGCACAGA
GCAGTTGTAAACAACAGAAGTGTAAGAAAATCACTTGCTTTCTTTCTTTGTCCAAACAAG
GACAGAGTAGTGACCCCACCAACAACTCTGGTTGAT---ACTGATACCCCAAGATTGTAT
CCTGACTTCACTTGGCCTAATCTGCTGGAGTTTACTCAGAAACACTACAGGGCTGACATA
AGAACCTTGGATGCTTTCTCAGACTGGATTACACAGCAAAGCAAC---------------
---
>Ruboc_07_G21922
ATGTTGTCC------------------------------------------ATGCCGGTG
ACTGCT---------------------------------------CCTCCTGAGAAAACC
CCTGTGGTTTTCGACACCCAAGTCATTCAGTACCAATCCAACATCCCTTCCCAGTTCATA
TGGCCGGACCAGGACAAGCCTAGCCCCGACCTGCCGGAACTTTTCGCTCCTGCCATCGAC
CTCAACGGCTTCCTCAGCGGGGACCCTGCCATCGTCGCAAACACGATTCGTTCTGTCGAC
GAGGCATGCAAGAAGCATGGGTTCTTCCTCATTGTGAACCACGGAGTTGATCTGGAGCTG
ATCGCGAAAGCTCATCAGTACATAGACTTGTTCTTTGGGATGAAGCTCTCGGAGAAGCAA
AGGGCTCAGAGGAAGGTTGGTGAGAGCGAGGGTTACACTAGTAGCTTCACTGGCAGGTTC
AACTCCAAGCTTCCCTGGAAGGAAACGTTTACTTTCAGATCCTCTGCTGAGAGCCAGTGC
TCGACGATCGTCAAGGACTACTTTGTGAATGTGCTGGGTGAAGATTTCAGCGAAATGGGG
AAGTTCTACCAAGAATACTGTGAGGTGATGAACAATCTGTCAAATGTGATACTGGAGCTA
CTGGGACTGAGCCTGGGAGTTGGGAGGGAGTACTTCAAAAAGTTCTACGAAGGAAACGAT
TCGCTCATGAGGATGAACTACTATCCAATGTGCCAAAAACCATATTTAACACTGGGAACT
GGGCCTCACTCTGATCCTAATTCCTTGACAATCCTTCATCAGGACAAAGTAGGTGGCCTT
GAAGTGCTTTTTGATGACAAGTGGCATACCGTTACTCCTATCCTCGGTTCTTTTGTTGTC
AACATTGGCGATACTTTTATGGCATTGTGCAATGGGATTTACAAGAGCTGCTTGCATAGA
GCAGTGGTAAACAACAAAACTGTTAGGAAATCTCTTGCTTTCTTTCTGAGTCCGAACAAG
GACAGAGTGGTGACTCCACCAACAAGTTTGATCGAT---GCTGATAGCCCGAGGTTGTAC
CCGGACTTCACTTGGCCTGCTCTGCTGGAGTTTACCCAGAACTACTACAGGGTTGACTCA
TCCACATTGGATGCTTTCGTGGACCGGATTAAGCAGAAGGGAGGAGACGAAAAGAAAGAC
CAC
