# Supplementary material for: Building a foundation for gene family analysis in Rosaceae genomes with a novel workflow: A case study in Pyrus architecture genes
Source: Front Plant Sci. 2022 Nov 14;13:975942. doi: 10.3389/fpls.2022.975942 (PMC9702816; doi:10.3389/fpls.2022.975942)
Supplement: Supplementary file 1 [file DataSheet_1.zip › SupFiles/SupFile2_gene_family_trimmed_alignments/IGT_all.fna.aln]

>gnl_Ambtr_v1.0_evm_27.model.AmTr_v1.0_scaffold00013.93
------------ATGCAA---------------------------------------TCC
---GATATGGTTATAATTTTGGTTTCAGGGGCCTCTTGTAATTGTTTTTCAGGCCGGCCT
TCTTTC---GAC---------------GGGAAGCCCGAATTCTCATTT------------
------GGGCCCATCTCCCAAAAGGACCGCCTCTATCGCAAG---TCCTTTGCG---GGT
CTCGAAAGCATCGAAGAT------------GAGGACCCCATC---------------GAA
ATAGAAGAC---GACGTCTTTGCCAACCTTAACGAAAGGCTCTTAGCCATAGGAACCTTG
GGC---TTGGATCCCGTTGCA---CCGGATGAGTCCCAACTAGAGGCC---------CAT
TTTGACATTCAAGACTTGCCT------------------GAGAAAGAATCA---------
------------------------------------------------GAGCTCACGCCC
ACTCATATCAAG---CTCATCAAT------------GAAGAGTTGGAGAAGGTTCTCAAC
CACCAT---GCCAAA---------------GAAGAAGCCCAAGGCCATGCCCCGGCCCCA
GCCCCGCCCCAGGCCCAGGGCCAAGTTCTTATCAATCACCACCCAAACAACAATGCCAAG
GAC---AGTGGGGTGGAGAACCAAGGGCAATATGGA---AATGTTTGTCCCTTGCAAGGG
TATTTG---TTTGGATCCCCTGTGAACATTGGG---------------------------
------------GCAGTGAGG---------------------GTG---AAA---------
---------GAGCAAAGAACTTCTTTGGGGGAGCTTTTCATGAGAAGCAAGGCT---GAA
GAT------GTGATGAGAGAGAAAGAAGAGAGA---GAA---------GAGAAGAAAGAA
GGGAACAGCAACGATAATACCAAGGTTGGGGCACATTTGGTA---AGGAAGATACTT---
---GGTCGTAAAAGTGCCCAC---AGGAACACTTCCTCAAATGCTAATGCT------GAT
TCTTCA---ATTGAT------CCTGCAGCTAATAAGCTCCAC---AAGGTG---------
------------------------------------------------------------
------------------------------------------------------------
------------------------------------------------------------
------------------------------------------------------------
------------------------------------------------------------
---------------------------------TTT---CTT------------------
------------------
>gnl_Aquco_v3.1_Aqcoe5G350200.1
------------ATGAAGTTACTCGGTTGGATGCATCGCAAGCTCAAGCAAACT---AGC
ACTGAACCT---AAGGAAATTGGAATTGGGGGCTCTTGCAATTGCCTCTCAGGGCAGCCT
TCCTTG---GATGATCAAGAATATTATCAGAAGTACTACTATGGCCCTAGACCA------
---------TCAAAGTCCCCAAAAGATAATCTCTTACGCAAA---TCATTCAAT---GGG
AAATCAGGGGAAGGT---------------GAAGACTAC------TACTTTGAAGAAGAA
TATTCTGAA---GATGCTGAGTCAGATTACTTCAATGGACTTCTGGCTATTGGAACACTT
GGT---TCCGATACAACTATG---GTGGAACCCGGAACACCAACATTT---------CCT
GTTACATTTGACACTGTAACA------------------GAAAACGAGACC---------
------------------------------------------------ACCGTAACAGAA
AACGACTTGAGG---CTTATTAAT------------GAGGAGCTGGAGAAAGTGCTTGCT
GCTGAT---GTGAAA---------------GATGACAAGTGGACAGATTCATCTGGAAGG
ACTAGT------------------------CATGTAAGTACTATTACACTTAGTGCAACT
GAT------------------GGTATTGGTAACGTAACCGGTGTGTGCCCACTCCAAGGG
TATTTG---TTCGGAGCATCCATTGAGTTGCCT---------------------GAACAT
------------ACAGTTGTG---------------------AAG---AAA---------
---------GAAAACAGAACATCACTTGGAGAGTTGTTGCAGAAGACTAAAGTGGTAGAG
GAG------ATT------------GGAGAAAAG---GAA---------GAAAAGAGAGGA
GAGAAGGATGGAGAAAATCAGAAATCTGCTACGAAACTTATA---AGGAAAATACTT---
---------------------------------------------------------GGC
AGCTCT---GCTGATTCTGTTTCAGCAGACAAAAAACTCACT---AAGATT---CTACAA
ATGTTCCATAAA---------------AAAGTTCAC---CCTGAAGGCATGGTAACTTCA
AAAAAATCTTCCAAGCTGAACAAAACCGATTCCAAGAACAATATCCAACATGGAGGAGGA
TATGCCAGTGGAGAACATATGATACCAGATGAAGATATCACCACTCCGCGCAAGATTTCA
ATTTCG---------AAAGAATGCCTCCAACGTTTCAAAAGCAACTCAAATCCACCTCAG
TGCGCAATTGACCGTAGTGATTCC---------------------ATTGGTAACAGGGAA
TATTGGATCAAGACAGATGCTGAA---------TAC---CTGGTGTTGGAGCTG------
------------------
>gnl_Arath_TAIR10_AT3G27025.1
------------ATGAAGCTGCTAAGTTGGATG---CGAACGATAAAGCCTAAT---GGC
TTAGACTCATCAAAGAAGTTC---------GGTTTATGTAGT---CTAAGAGCTCAGGTT
TTCTCT---GATGTCCAAGACATCCGC---------------------------------
---------------------------------------------TCCTTTTCCCATGAC
CCGAATCCATCCAAAGTT------------GAACAGGATCTTCGG---------------
---------------TTTGATGAAGACGAATTTTGCGGATTTCTGGCCATCGGGACGCTT
GGT---------------------ACAGACCCTGAGACACCAAAGTTC---------TCA
GCTATGGTTGCAGAA------------------------GAAGATGCAACC---------
------------------------------------------------GGAGAAATCAAG
GAGATGGCCAAG---CTCATTGCT------------AAGAAACTAGACCAGTTTCTTAAG
GAATAT------------------------CCTGAGGAT---------------ACTAGA
AGTAAGCGGGTAAAAATA------------------------------------------
------------------------------------TCGAATGAATGTCCTCTACAAGAT
TATGATCTCTTTCGATCATCCATTGAGCTTACC---------------------AAGGGA
---AGCAAT---GGAAGAGTA---------------------AAG---AAG---------
---------AAA---AAGAGTTTACTTACGAGTCTCTTCAAGAGGAGACAAACAGTACAA
GGA---------------------------------------------GAACCTTACATA
GAGAAACATAGC------ACAAGAGATGCGATT------------AAAAGGGTATTT---
---AAAAAG------CTTCATGGAGCTTCTTCAAAGACAAGA------------AATGAT
GATGAA---GATGATTCTATGTCCAAGAAGAAGAAACTCAAA---AAGAAT---GTTCAA
ACCTGCCGACGT---------------AAAGTCCAC---CCTGTTCTCTGTATTCCACAA
GACGATAACGAGATAGATGACAGAAGAAAAGATCTCAAGGTCCCTAGTCTTACTGGAGGG
------------------------------------------------------------
---------------GCAAGTTCC------------------------------------
------------ATCTCCGAAGCG---------------------AACAGGAAACGAGAA
AACTGGATCAAGACCGACACAGAG---------TAT---CTTGTTCTGGAGCTG------
------------------
>gnl_Arath_TAIR10_AT5G14090.1
------------ATGAAGTTTTGGGGCTGGATGCATCATAAGTTCCGGGAGAAT---AGC
AAAGAGCCATTAAAAGATGCTTCTACTGGCAACAGCTATTCCATTCTTTCAGCTCATCCA
TCCCTT---GATAGCCAAGAGGTTTACCCAACAGCATGTGCTGGCTCCAGATACAATACT
GGATTCAGAAAACAGGTCAACCTGTTC------CAGGAAAGC---TCCTTCGCA---GGA
CCCAAGCAATACACA---------------GAGGAAGAC------------TTCAAGGAT
GAGAGAAAC------------AGTGATTTTTTTGATGGATTTCTTGCCATTGGAACCCTT
GGT---GGAGAAACACTTGAT---GAACAACCAGCAACGCCGACATTT---------GGC
ATGTCATTTGAGGACCCAGCA------------------ATAGATGATGCA---------
------------------------------------------------GATGTGACAGAG
AATGATTTGAAG---CTCATAAGC------------AATGAATTGGATAAGTTCCTTGAG
GCTGAA---GCTAAA------------------GAAGGACACCACCAACCATCAGGAAGA
AACAGT------------------------GACACTAACACTATTGCATCCACCATTGAG
GCCATTGAGGGAGTAGATGATGAAGAAGATAATCAGCCAATGAAGTTCCCACTCCAAGAG
TATTTT---TTTGGATCTCTAATCGAACTCCCA---------------------GAATCA
---AAG------ATTGCAGGG---------------------AAG---AAG---------
---------GAT---AGGGCATCACTTGGCGAACTGTTTCAAATAACAGAAGTGCAAGAT
AAA------CAATCAGAAAACATATATGGGAAG---AAA---------AAGAAGCAACCC
---AATTCAGCT------CACAAGTCCGCAAAGCATCTTGTG---AAGAAGGTACTG---
---AAAAAG------ATACAC---CCATCCTCAAGGGGCTCTGTCAGTGGT------AAA
CCTGAA---GTGGAT------TCCACAAAAAAGAAGTTCCAA---AAGATG---GTACAG
GTTTTCCATAGG---------------AAAGTACAT---CCAGAAGAATCCATAATGGAA
ACCAAAATATACAGCAGCGTGGCAAATCCAAAAAGCAGCAAAGCAAAT------------
------TCTATTGACTTAACATTC------------------------------------
---------------GAGAAGGTGAACCATTGTCACGAGGCAAGTAAAAGATGTATCCAG
TATGAGCTTAGAAGTTCTCGCTCA---------------------GCCAAAAACGGAGAA
CACTGGATCAAGACAGACGAAGAC---------TAT---TTCGTGTTGGAACTG------
------------------
>gnl_Betvu_v1.2_Bv6_131140_qtao.t1
------------ATGGCT---------------------------------GAT---TCT
---AATTTCCTTTTATTTCTGTATTCAGGGAGCTCTTGCACTTGCTTG---TTTCTGCCA
TCAGCT---AACAATCAAGTAAATTATATAACACCAAGTAATGAAGCAAAACAA------
---------AAGTGGCAACAAAAGGGA---CATTGTCAGCATCACGAATTTAAT------
---------------------------CCTGAAAGCAAT---------------GAAGAG
TTCAATGAG---AAAGAATCCACAGATATATTTCCAGGTTTCTTGACAATTGGAACTTTG
AGT---ATGGATCCA---ATA---TCAGAAGCCCCGACTCCAAAATTT---------GAT
ATGCCTCATCAGGTAACAAAT------------------AAAGGTGGAATA---------
------------------------------------------------CCAGAGATGAAA
TATGACCTGAAG---CTCATCAAT------------GAAGAATTGGAGAGATTTCTGAAG
GTTGAA---GCTGAA---------------AAGGAAGGGACCACTGATTCCTCAAGGAGA
AACAGT------------------------CAAGCAAGCACTATCACCCTCAGTGACGAG
GTGAACGAAGATGTGAATGATCACAACTCTACCAATAAGCAAGTATATCCTCTGCAAGGA
TATCTT---CTTGGATCATCCACCGAACTCCTG---------------------ACAACA
---AAG------CCAAAGGCA---------------------AAG---AAA---------
---------GAA---AAGACATTCCTGTATGAGCTATTTAAGAAGAGCACAAAAAAGGAC
AGA------CGCTCCATCAATGAGGCTGACAGA---ACC---------CCAAGACAAGCC
ACCAAAGAA---------ATCAAGTCACCTGATCATCTAATG---AGCAAGATGCAGCTT
------------ACAACTCAA---ACTTCTCCCAGAATCACCCGTGATTTTACA---GGC
CATGCA---GCTGAGTCTTTCCTGACTCTCAGAAGACTCACT---AAAATC---AATCAG
CTTTTCCACACA---------------AAAGTGCAT---CCTGAAATCAGCAAAGCTGCA
TCTGCTGCAAAAGAGGCCAAATTTGACAAGCAGGAGACCAGGAAAAATAATAGC------
------TATGAAGATTCAGTACTCGGTGGTGGAAAGAGTCGAACTGGCTGTTGGGGCACT
CTCAAG---------AAAAGGAAAAAACAGCGCCCTAGTACTGATATGAAACTACCTCAA
GATGCAATTACCGACACAAGTGGT---------------------GATGCAGCCACGGAG
CAGTGGATCAAAACCGACGAAGAA---------TAT---TTTGTATTGGAGCTG------
------------------
>gnl_Betvu_v1.2_Bv6_131140_qtao.t2
------------ATGGCT---------------------------------GAT---TCT
---AATTTCCTTTTATTTCTGTATTCAGGGAGCTCTTGCACTTGCTTG---TTTCTGCCA
TCAGCT---AACAATCAAGTAAATTATATAACACCAAGTAATGAAGCAAAACAA------
---------AAGTGGCAACAAAAGGGA---CATTGTCAGCATCACGAATTTAAT------
---------------------------CCTGAAAGCAAT---------------GAAGAG
TTCAATGAG---AAAGAATCCACAGATATATTTCCAGGTTTCTTGACAATTGGAACTTTG
AGT---ATGGATCCA---ATA---TCAGAAGCCCCGACTCCAAAATTT---------GAT
ATGCCTCATCAGGTAACAAAT------------------AAAGGTGGAATA---------
------------------------------------------------CCAGAGATGAAA
TATGACCTGAAG---CTCATCAAT------------GAAGAATTGGAGAGATTTCTGAAG
GTTGAA---GCTGAA---------------AAGGAAGGGACCACTGATTCCTCAAGGAGA
AACAGT------------------------CAAGCAAGCACTATCACCCTCAGTGACGAG
GTGAACGAAGATGTGAATGATCACAACTCTACCAATAAGCAAGTATATCCTCTGCAAGGA
TATCTT---CTTGGATCATCCACCGAACTCCTG---------------------ACAACA
---AAG------CCAAAGGCA---------------------AAG---AAA---------
---------GAA---AAGACATTCCTGTATGAGCTATTTAAGAAGAGCACAAAAAAGGAC
AGA------CGCTCCATCAATGAGGCTGACAGA---ACC---------CCAAGACAAGCC
ACCAAAGAA---------ATCAAGTCACCTGATCATCTAATG---AGCAAGATGCAGCTT
------------ACAACTCAA---ACTTCTCCCAGAATCACCCGTGATTTTACA---GGC
CATGCA---GCTGAGTCTTTCCTGACTCTCAGAAGACTCACT---AAAGTA---AGT---
------------------------------------------------------------
------------------------------------------------------------
------------------------------------------------------------
---------------------------------------------------CTTCCAGCA
CTTCACGTCACC------------------------------------------------
------------------------------------------------------------
------------------
>gnl_Betvu_v1.2_Bv6_150430_qwnz.t1
------------ATGAAGTTATTAACATGGATGCATCGCAAGTTTAAACAAGGT---AAC
AGCGAAACATTGAAGGAA------------------------TGTCCCATGGGCCAATCG
TTGCTT---GATGATCCTCACTTTTATCAAAAGCAAATCCAAGGG---------------
---------------------------AGAAAACGAAGATCA---TCATTTACG---AGT
GTGGAGACATCAAAGTTT------------GCAGAA------------TACGAAAGAAAA
TCATCAATT---GATGAATTTCCGGAGTACTTTGAAGGTTTTCTGGCAATCGGGACTCTT
GGAATGAGAGATTCAGTGATC---TCAGAGCCCGAGACACCAACGTTT---------GCA
GTGTCATTTGAGAAATTAGCT------------------GAAGGAGAAGCC---------
------------------------------------------------GAAGTGACAGAA
AATGAATTAGCA---CTCATCAAT------------GATGAGTTAGAGAGGGAGCTTGCT
GCTGAA---GCTAAG---------------GATGATGGTTACACAGATTCCTCAGGAAGA
AACAGTCATGTTAGCAATGGAAGAATCAGTCATGCTAGTACCATCACTCTAAGTGGCAAA
CCATTGGAAATTCCAGAAAGTACAGGA---AATAATTTGATGTACTGTCCACTACAAGAA
TATCTG---TTGGGATCAGCTGTCGATTTGCCA---------------------GAGAAG
---GCA------ACAGCACCG---------------------AAA---AAG---------
---------GAAAACCGGACATCACTGGGTGAGCTATTTGAGAAGCACAAG---GCAGAG
GAA------AGCTCAGAGGTCAAATGCAAACGT---GGG---------GAGAAGAGGGAA
GATAAAGATGGT------GATAAAGCTTCCATGAACCTCATG---AAAAAAATACTGACA
AAAAAGAAAAATGCACTGCAT---GCTGCTTCTAGGAACTCA------------ACTCGT
GGAACT---GCTGAATCTGCTTCAGCAGAGCCAAAACTGTGC---AAGATC---CTGCAG
AAATTTCACAAG---------------AAAGTGCAT---CCAGAATGCTTGATATCCACA
GAAAAATCCAACAAAATGCATAATGCTGGGATCAAGAACATGGTACCCTGGGATGCGGGC
TATTATAAGGATGAGCATGCATTTCGTGATGAAAGCACCACAACTTTCTCTCAGAAACCA
GGTCAA---------AGTGGCTATATGCTTTGCAGGAAGAGCATTTCTAACCCAACTCAG
TTCTCAGAGGATGGGAGTGATTCA---------------------AATGGCAGCAGGGAA
TGCTGGATCAAAACTGATGCAGAT---------TAC---CTTGTTTTGGAGCTG------
------------------
>gnl_Carpa_v0.4_evm.model.supercontig_286.6
------------ATGAAGTTATTAGGTTGGATGCACCGTAAGTTCCGTCAGAAC---AGC
AGCGACCTACTCAAAGATTTTGCCATT------------------------GGGCAGGCT
TCAGTG---GATGACCAACACTGCTACTCAAAGGCAAATTATGGG---------------
---------AAGCAATGTCAAAAAGAG---CAGCTTCGAAAG---TCTTTTGGT---GGA
GTTGAGTCAGCAAAAGGA------------GAAGAAGAA------GAGGAGTACGAAGAT
GAA------------TCAGTGTCTGAGCTATTCCACGGGTTTCTTGCGATCGGTACTCTT
GGC---AATGACCCAATA---------------TCAACCCCAACATTC---------GCC
ATCTCCGTCGATAACATCACG------------------GAGAGGGAAACA---------
------------------------------------------------GAAGTTACAGAG
AGTGAGCTGAAG---CTGATCAAC------------GATGAGTTGGAGAAGGTTCTTGGA
GGTGAG---GGTCAA---------------GATCATGAA------TACTCATCTGGGAGA
AACAGTCATGTTAGCACCGGGAGAAGCAGCCACGGAAGCAGCATCACACTGAGTGGAAAA
GCAATGGAAGGTGGTGTAGAG---------------AGTACAGTGTGCCCACTTCAGGGA
TATCTT---TTTGGGTCAGCCATTGAACTCTCG---------------------GAAACA
---ACT---GCATCAGTTGCA---------------------AAG---AAA---------
---------GAGCATAGGACGTCGCTGGGGGAGCTCTTCCAGAGGACTAAAATAGCAGAG
GAT------CACTCGGGAGGAAAGTGGGACAAA---GAG---------GAAAAACGAGCA
GATAAAGAAGCA------GATAAATCCGCTGTGCATATCATG---AAAAAGATGCTC---
---AAGAAGAAAATGCTCCAG---GCCTCCAGGACCTCCACT------------------
---------AACGATTCAGCTTCACAAGAGACAAAACTGCAC---AAGATC---TTGCAG
ATGTTCCACAGG---------------AAAGTTCAT---CCGGAAAGCTCAACATCACTC
CAAAAGCACGGCAAAGCGGGGAACAAC------AAGAAGAACATGTGGCTTGATGGTGCA
AACGACGCGCGGCAGATGCTCCTGCAGGATGAGGACGTAGCCACACTTCCAACAAGAATT
ATTTCA---------AAGGAGCCGATAAGACGCAACAAGAGCCAGTCAAACCCATCTCAG
TTTACTCTTACCACAACCGACTCA---------------------AATGGCAACAGGGAG
TACTGGATCAGAACTGATGCAGAT---------TAC---TTGGTATTGGAGCTC------
------------------
>gnl_Carpa_v0.4_evm.TU.contig_42793.1
------------ATGAAG------------------------------------------
------------------------------------------------------------
------------------------------------------------------------
------------------------------------------------------------
------------------------------------------------------------
------------------------------------------------------------
------------------------------------------------------------
------------------------------------------------------------
------------------------------------------------------------
------------------------------------------------------------
---------------------------------------GATAATGATGCTAGC------
------------------------------------------------------------
------------------------------------------------------------
------------------------------------------------------------
------------------------------------------------------------
------------------------------------------------------------
------------------------------------------------------------
------------------------ACAGCATCC------------CAAAAGATCATC---
---------------CTCTGT---------------------------------------
------------GATCATGATAAATGGACGGATTCTCCAGCC---ATGGTC---ATTCAG
ATGTTCCATAGA---------------AAGATACAT---CCTGAAAACTCAATAGCTGAA
AGAGAGTTTAATAAGTCCCGTAGATGCAAGACTATTGGCAATTCCTCTGATGGC------
TACAGGAATGGAGACCTGACCCACACTACTAACAACAACAGAAGGTTTCCTTGGGGATCA
AAGTCT---------AAAGAAGGGATCTTATGTTATGAGAACAACTCAGAATTGCCGAAG
AATGGGCTCAATGTAAGTAATTCA---------------------ATCAGAAACGGGGAG
CATTGGATCAAAACAGATGCAGACTNN---------------------------------
------------------
>gnl_Elagu_v2.0_p5_sc00073.V1.gene387
ATG---------ATG---ATGCTTTCATATATCTCTAGGAAGAGAAGCAAA------TCT
---------------------CCAAAAGGCGGCACGTGCAACTGCCTCTCCGGGGGGCCG
TCGCTG---GAGGAGGAGCAC---------------------------------------
---------------------------CTCCGCCGCCGCCGC---CACCTCAAC---GCT
GTCCCGTCGCGGAGCCTCCGC---------GCGGCGGAGTTCGTCACCGGCGGCGGAGGA
GGAGGGGAT---GCGACGATGGAGGAGCTCTTCGGTGGTCTTCTCGCCATCGGGACCCTA
GGG---ATTGGAGCGCCGATCGAGGAGGAGGCGGGGACGCCTGCCTTC---GGGGCGGCG
GCGATTGTGGACGCGATCGCG------------------GAGAAACGGGCG---------
---------------------------------------------GAGGCGACGACGGAG
ACGGATCTGATG---GTCGTGAAC------------GCAGAGCTGGAAAAGGTCCTGGCG
GTGGAA---GCGGAGAAGGCCGCCGAGGCGGCCGCCGGCGACCGCCTCTCCTCCGCCCGG
CCCAGCCATGTTAGTGCCGGA---------------------------------------
------------------------------------TCGGCGGCGTGTCCCCTCCAAGGA
TTCCAC---TTCGGATCTCCGATCGAGATCGCA---------------------GAGACG
ACGGCA------ACCGGCGGG---------------------CGG---AAG---------
---------GAGAGGAGGGCCTCGCTCGGGGACCTGTTTATGAGGAGCCGGATCGCGGAG
GAG---------GGCGGGAAGAGGGAGGAGGCG---ACG---------GGCGCCGCCTGC
GATGGGGAAGGG------AGATCGGCGGGTATGCACCTGATG---AAGAAGCTGAAG---
---CGTCGG------------------GGATCTCGAGTCTCT---------------GGC
GGTGGTCCAGGAGAG---ACGTCGGCGGAGACCAAGTTCCAA---AAGATC---CTGCAA
ATCTTCCATCGA---------------AAAGTTCAT---CCTGAGAACACTGCTGCAGCT
AAGAAACCTGCATGGCCAGGCAAGAAT---GGCAGTGACTGCATGCATCGAGGTGGGGGT
AATGACAATGGT------------ACTAGGGGCGCTGCGATGACTGCTGCCAAGGGTGCT
TGCAGA---------AAGGAAGGCATTCCCAAATCCAAGTTTTGCTCTAATTCCTCGTCT
CTTGTGCTCTGTGGAAGCGACTCT---------------------AATGGCAACCAAGAC
ACTGCCATCAAAGTTGACCTTGAC---------TTTTCATTAGTACTCTCTCTCCAACAT
CCAGTCGCTCATAGCTCC
>gnl_Elagu_v2.0_p5_sc00152.V1.gene104
------------ATG---------------------------------------------
------------------------------------------------------------
------------------------------------------------------------
------------------------------------------------------------
------------------------------------------------------------
------------------------------------------------------------
------------------------------------------------------------
------------------------------------------------------------
------------------------------------------------------------
------------------------------------------------------------
------------------------------------------------------------
------------------------------------------------------------
------------------------------------------------------------
------------------------------------------------------------
------------------------------------------------------------
------------------------------------------------------------
------------------------------------------------------------
------------------------------------------------------------
---------------------------------------------------------GGT
GGTGGA---GTAGATGCACATGATGGGCAGCTTTTCATGCCA---CAGATC---CTTCAA
ATCTTCCACCGG---------------AAAGTTCAT---CCTGAGAACTCTGTTGCAGCT
AAGAAAACCGCAAGGTCAGGCAAGAAGAATGGTAGTGACTGCATGCCTCATGGTGGAGGA
AATGACAATGGT------------AGTGGGGGTGCCGTGATAACTGCTTCCAAGAGTATT
TGCAGA---------AAGGAAGGAACTCCAAACTTCAAGTTTTGCTTGAATGCTCCATCT
CTCGCGATCGGTGGAAGTGACTCT---------------------AATGGCAACCGCGAG
CATTGGATCAAGACCGATGCAGACTGTGGCACCTATAGTTTT---CTCGCCTTC------
------------------
>gnl_Eucgr_v2.0_Eucgr.H04615.1
------------ATGAAGTTACTCGGTTGGATGCACCGCAAGTTACGGCAAAAC---GGC
CACGAGCCGCTCAAGGATTTT------------------GGCGCCACCGCAGGACAGCCA
TGTCTA---GATGATCAGAAATTCTCTCAAAGGCGAAGCTGCGGTGCCGAGCAC------
------CTCAAGCAGTCGCAGCGCGAA---GTCCTCAGAAAG---TCCTTTGCC---TGC
TTGGAATCGGCCATTTCG------------CAGGACGAT------CACTACAAAGAAGAG
CCACTAGCT---GCTGAGATAACTGACCTTTTCCATGGTTTCCTGGCGATCGGCACCCTC
GGT---TCTGAGCCCGCTCTCGGCCATGATCCTGCAACTCCGACTTTC---------TCC
TACTCTCTCGAGAACATAACC------------------GAGAAAGAGACT---------
------------------------------------------------GAGGTGACCGAG
AACGATCTGAAG---CTGATCAAT------------GAAGAGCTGGAGAAGGTGCTCGCG
GCTGAG---GCGAAC---------------AAGGATGAGGGAAACCAGTCATCCGGGAGG
AACAGCCATGTTAGCACGGGGAGGAGCAGCCACGTGAGCACCATCACGCTCGGCGGGAAG
GTG---GAGGCACAAGAGACCAATTCAAGCAATGGGAGTGCTGTGTGCCCGCTTCAGGGC
TATTTG---TTCGGCTCGGCGGTAGAAGTGCTG---------------------GAAGCA
---CCT------AAAGTGGAT---------------------AAG---AAG---------
---------GAGCACAGGACGTCGCTTGGGGAGCTGTTCCAGAAGACCAAGATGACCGAG
GAG------GAGTTCGGCTATGGC------------------------------------
AAAAAGGATTGG------GACAGTTCAATGGTGCATTTCGTG---AAGAAGAAGCTG---
---AAAAAGAAGGCCCTGCAAAATCCTGCAGCCCGGAGCTCCTCTTTTGAT---GCAGGG
ACGAGT---TCCGATTCTGGTTCGGCTGAGACTAAGCTACAC---AAGATC---CTGCAT
ATGTTCCACAAG---------------AAAGTCCAC---CCTGAAAACTCATCCGCGGCA
AAGAAGTCCTACGAGCAGCAGAAGATCGAAGTCAAGAAGAAAGCGACGAGGGGCCACGGG
CACAACGTCGGGAACCAGGTCCTTCCTGAAGAAGACATCGTGATAGTCCCCGAGAAGATC
CTCCTG---------AAGGAGAAGATCCGGCGCCTCAGGAGCCAGTCCAATCGCGCCCGG
ATTCTGGTCACCGGGGACGAATCC---------------------AACGGGAACAGGGAG
TGCTGGATCAAGACCGATGCGGAC------------------------------------
------------------
>gnl_Eucgr_v2.0_Eucgr.B03522.1
------------------------------------------------------------
------------------------------------------------------------
---ATG------------------------------------------------------
------------------------------------------------------------
------------------------------------------------------------
------------------------------------------------------------
------------------------------------GTTCCGGATTTC------------
------------------------------------------------------------
------------------------------------------------------------
------------------------------------------------------------
------------------------------------------------------------
------------------------------------------------------------
------------------------------------------------------------
------------------------------------------------------------
---AAA------------------------------------AAT---AAG---------
---------GAA------------------------------------------------
------------------------------------------------------------
------------------------------------------------------------
------------------------------------------------------------
---------------CCGATTCTGTCGGGACAGGTTCGACAC---CAGATT---CTTCAG
ATGTTCCACAGA---------------AAGGTCCAC---CCTGAGAGTTCCGCCTCCACC
AAAAAGACACAGAAGAAGCAGCAGAAAGAGAGCAAGAAGAAAACAAACCAGGAAAGT---
------------------------------------------------------------
---------------AAGAAGAAAAACAGAGATCAGGAGCTTCACAACAAGCCACCCCAG
TTCAAACTTGCTGGGAGTGAGTCG---------------------AATGGAAACAGGGAG
TGCTGGATCAAGACAGACGCGGACTGTAAG---TATTCCCTGGTGCTCGAAACGAACACA
CGC---AGTTCA------
>gnl_Eucgr_v2.0_Eucgr.B03523.1
------------ATGAAGTTACTTGGTTGGATGCATCGAAAGTTCCGCCAAACT---GGT
GGCGAGCCACTCAAGGACTTAGTTATTGGAAACCCCTGCAATTGCCTTTCTGGGCAGCGA
TCAATC---GATGATCAGGAGTACTACCAACACGCAAATTATGGCGTCAAACCC------
------GCCAGACATGGCCAGCAGGAGAACCGACTCCGAAAA---TCATTTGCT---AGC
TTGGAGGTGGCAAGAGCA------------GAATATGAA------AACCGACAGCAGGAA
GAATTCCTA---GTTGGAGAGCCCCAGCTCTTCCCTGGCTTTCTTGCAATAGGCACCCTT
GGT---TCAGACACTCCCTTG---TCCGATCCTTCAACACCGACATTT---------GAT
AACTCGGTCGACTACATAACT------------------GAAAAGGAAACT---------
------------------------------------------------GAAATGACGGAA
AATGAACTGAGG---TTGATCAAC------------GATGAGTTAGAGAAGGTGCTGGTA
GCCGAA---GCCAAG---------------GAAGACAGCAGCAATGACTCGTCAGGAAGA
TCCAGTCAAGTCAGCATGGGAAGAAGCAGCCACGGTAGCACCATCACCCTCAGTGGAAAG
CCAATTGAAGGCCAAGAGACCAACAATGGGAGCACAAATACAGTCTACCCGCTCCAAGGA
TATCTT---TTTGGGTCGGCCATCGAATTGTCG---------------------GAAACG
---ACA------GCAGCGGTG---------------------AAG---AAG---------
---------GAACACAGGACATCACTCGGAGAGCTGTTTCAGAGGAGCAAACTGACAGAG
GAT------GTA------------------------CAT---------GAGTTGAAACCT
GAGAGGGAGGAG------AGGCATACAGCGATGAACCTTATG---AAAAAGAAGCTG---
---AAGAAAAAAATGCTTCTT------CCTTCTAGGAGCTCCACTGCAACT---GTTGGC
ATGAAT---GTTGACTCAACTTCAGCGGAGACAAAGCTGCAA---AAGGTA---------
------CATCGA---------------CAGATTTCC------------------------
------------------------------------------------------------
------------------------------------------------------------
------------------------------------------------------------
------------------------------------------------------------
------------------------------------------------------------
------------------
>gnl_Eucgr_v2.0_Eucgr.I01630.1
------------------------------------------------------------
------------------------------------------------------------
------------------------------ATGCCAAACTTCAGCTCCAGATATGCTCCC
AAATCATCAGAGAGCCCAGCAGAGGAA------TATGGAAAT---TCCATCTCT------
---------------------------------------------------CTTGAACCA
GAAACTTCC------------ACTGAACTTTTCCATGGCTTTCTTGCCATAGGATTTCTG
GGT---TCAGAAGCAGCTCCC---AGTGAGCCTGCCACGCCAACATTT---------GCT
GTGACTTTGGACAACATGACC------------------AAAGAAGCAGTA---------
------------------------------------------------GAAGTAACAGAG
GATGATTTGAAG---GTTATAAAT------------AATGAACTAGAGAAGTTTCTTGAG
GCTGAA---TCTCAA---------------GAGGAAGGG---CACAAGGGATCATCAAGG
AATAGT------------------------TATGCCAGCACCATAACACTCGACAGCCCG
CAAATGGAGGCAGTTGAAGATGAAGGACCTGCAGATACAGTGGTTTTTCCACTACAGGGA
TATCTG---TTCGGCTCTTCAGTCGAATTGCCA---------------------GAAACA
---AAG------ATAGAGATG---------------------AAG---AAA---------
---------CAA---AAGGCATCCCTTTTGCAGCTGTTTCAAGAAACAAGGAAAACAGGT
GGA------GATTGTTCAAAGAAATCTGAGATG---GGA---------GCTAAACTAGTC
---GAGCCAATA------CATAAATCTTCCAAACATATTATG---AAGAAGTTTCTC---
---AAAAAG------CTGTGT---GCTTCTTCAAGACCCCCAAGTCATTCCACTGGAGGA
GATGCC---ACTGAATCATCTTTGCCCAAGAAAAAATTCCAT---AAGGTC---CTTCAA
ATGTTCCGTAGA---------------AAGATCCAT---CCAGAGAATGCTATGGATACA
GCAGAAATGAACAAGTGTAAGGCGTACAAAAGCAAGAAAGCCTTTAATGATAATAGCTGC
---AGCCACAAGGATTTGATAGACCAGGACAAAGCCAACATAAGTTCTGCTCAGGGCTTA
ATGTCA---------ACGGAAGGAGAG---------AAGGCCAGCTTAAAACTCCGACCT
CCTGAGATTGCTACGGCCACCTCA---------------------GATGACTGCAGGGAG
CACTGGATCAAAACAGATGCAGAC---------TAT---CTGGTGTTGGAGCTC------
------------------
>gnl_Manes_v6.1_Manes.04G088700.1
------------ATGAGGTTTCTAGGTTGGATGCACAATAAAATACGGGATACT---AAC
ATTGAGCCATTCAAGGACTTTAAAATAGGGAACTATTGTGCTTGCCTTTCAGCAAAGACA
CCTCTT---GATGACCAAGTGTCCCATATAAGACCAAGGTTTGACTCCAGACATGAGGCA
---------------------------------CGTGAAAAT---AATTTATCT---GAA
GTTGAAGCCAAGAAAGCA------------GAAGGTAAT------------TGTGAAGAT
GAAACATCC---ATGGTCATACCCGACCTTTTTCATGGTTTTCTTGCAATTGGAACACTC
GGT---TCAGAATACGGCACC---AGTGAGCCAGCAACACCAACATTT---------CCC
AGGTCTTTGGAGAACATAGCG------------------GATGAAAAAATA---------
------------------------------------------------GAGGTGACAGAG
AATGACTTGAAA---GTCCTCAAA------------GACGAAACAAGAAAGTTTCTTGAC
ACTGAA---GCTGAA------------GCTGAAGAAGATTGCAATGAATCATTGGGAAGG
AACAGT------------------------TGCATTAGCACTATTACACTCGGAGGCATG
CAAATGAAGGGAGCCAAAGCTGATGATTATGTAAAGGTTGCACCATGTCCACTTCAAGGA
TATCTA---TTTGGTTCATTGAGAGAACTGCCA---------------------GAAACA
---ACA------GTCGAATTA---------------------GAA---AAG---------
---------GAA---AAAGCATCACCTGGGGAGGTGTTTCAAAGGAAAAAGCTTACAGAT
GAA------ACTTCTGCCGAAACTGAAGGGAAA---CGA---------GAAATGCATGCC
---AAGAAAGCA------CATAAATCTGCTAAACATCTCATC---AAAAAAATACTA---
---AGAAAG------TTTCAT------CCTTCAAGGAGTCCTGCTCCTCCATCCACTAAT
GAAGCT---GCCAGTTCTGTTTCAACCAAGAAAAAGCTTAAT---AAGGTA---CTAAGA
ATGTTACATAGA---------------CAAGTGCAT---CCTGAAAACTCTTTAGCCGAA
GAAGAGTTCATTGAGTTCCATAAAGAGAATATTAAGGCTCTGGGTCAC------------
------AATGCAGACTTAGCAAGCGAGAATGAAGATAACAGAAAATTTCTTACAGAATCG
AAGTCA---------ATGGAAAGGATACAACGCTACAAGAAC---------GATTTCCAG
TATGGTCTGAGTGGAAGTAACATC---------------------AATGGAAATGGGGAA
TACTGGATCAAAACAGATGCAGACTGTAAG---TAC------------------------
------------------
>gnl_Manes_v6.1_Manes.13G009000.1
------------------------------ATGCACCGTAAGTTCCGGCAAAAT---AGC
AGTGAAGTGCTCAAGGATTTTGCCATTGGTCATGCATGTAATTGTCTTATAGGACAGCCA
TCACTT---GATGACCAACAATACTACGCAAAATCAAACTATGGCAGCAGATCA------
------TTCAAGCAAGCCCAGAAAGAT---CACCTTCGAAAA---TCTTTTGCT---GGT
CTTGAAGCAGCAAGAATA------------GAAGAAGAAGAAGAGGAATACTTTGAAGAG
GAATCATCA---GCTGCCATATCTGAGCTATTCCATGGTTTTCTTGCAATTGGTACCCTT
GGC---TCAGATCCAGTCATT---AATGACCCCTCAACACCAACATTT---------GCC
ATCTCCGTCGATAATATAACT------------------GAAAAAGAGACC---------
---------------------------------------------------GTAACTGAA
AATGAACTGAAA---CTCATCAAC------------GATGAGTTGGAGAAAGTTCTAGGA
GCTGAA---GCTAGA---------------GAAGATTGCTGCAATGACTCATCAGGAAGA
AACAGTTATGTCAGCGCAGGGAGAAGCAGTCACGGTAGCACTATTACCCTTAGTGGCAAG
CCCACTGAAGGCCAGGACACCAATGTG---AATGGAACAACAGTCTGTCCACTCCAGGGA
TACCTT---TTTGGATCAGCAATTGAACTATCA---------------------GAAACG
---ACA------ACTGTGGCA---------------------AAG---AAG---------
---------GAGCACAGAACATCACTTGGTGAGTTGTTCCAGAGGACTAAATTAGCAGAA
GAA------AATTCTGGGGGTAAATGTGAAAAG---GAT---------GAGAAGCACATC
GAGAAGGAAGCT------GATAAATCTGCCATGCATCTCATG---AAAAAGATATTG---
---AAGAAAAAAACACTCCAT---GCTTCTTCTAGGAGTTCTGCAGCCACT---GCTGGT
GGAACT---GTTGATCCTGCTTCAGCAGAAAAAAAGCAGCAC---AAGATC---ATACAT
ATGTTCCACAGG---------------AAAGTTCAT---CCTGAAACCTCGACAACAACA
AGGAAGGCAGATAAACCCCAAAAAAATGAGAATAAGAAGACC------AACAATGGGGGA
CACAACAATGGAAATCAAATGCTCGCAGATGAAGATATCACTGTACTTCCTCAGAGATAC
CTTTCA---------AAACGAAGCATAAGGCGCTACAAGAGTCAATCTAACCCACCTCAA
TTCACTCTTGGCAGCAGTGACTCA---------------------AATGGAAGCAGGGAA
TGCTGGATAAAAACAGATGCAGAC---------TAC---CTTGTGTTGGAGCTC------
------------------
>gnl_Manes_v6.1_Manes.12G008500.1
------------ATGAAGTTACTAGGTTGGATGCACCGTAAGTTCCGTCAGAAT---AGC
AGTGAGCCGCTGAAGGATTTTGCCATTGGTCATGCTTGCAATTGTCTTATAGGACAGCCA
TCACTT---GATGACCAACAATACTACGCAAAACCAAACTATGGAACCCGATCA------
------TTCAAGCAAGCCCAGAAAGAT---CACCTTCGAAAA---TCTTTTGCT---GGC
ATGGAAGCAGCTAGAATT------------GAAGAAGAA------GAAGACTATGAAGAA
GAATCATCA---GCTGCCATATCTGAGTTATTCCATGGTTTTCTTGCAATTGGTACCCTT
GGT---TCAGATCCAGTCAAT---ACCAATCCCTCGACACCAACATTT---------GCC
ATCTCTGTTGAGAACATAACT------------------GAAAAAGAGACT---------
------------------------------------------------GAAGTAACTGAG
AACGAATTGAAG---CTCATCAAT------------GATGAGTTGGAGAAGGTTCTGGTG
GCGGAA------------------------GAAGAT------AATGACTCATCAGGAAGA
AACAGTTATGTCAGTGCAGGGAGGAGCAGTCAGGGTAGCACTATTACCCTTAGTGGAAAG
CCAATAGAAGGCCAGGAGACAAATGTG---AATGAATCTACAGTCTGTCCACTCCAGGGG
TACCTT---TTTGGTTCAGCAATTGAACTATCA---------------------GAAACA
---ACA------ACTGTGGCA---------------------AAG---AAG---------
---------GAAAATAGAACATCCCTTGGCGAGCTCTTTCAGAGGACTAAAATAGCAGAA
GAG------AATTCTGGGGGTAAATGTGAAAGG---GAT---------GAGAAGCGCATC
GAGAAGGAAGCT------GATAAATCTACTGTGCATCTCATG---AAAAAGATGCTG---
---AAGAAAAAAATGTCCCAT---GCTTCTTCTAGGAGCTCTGCTGCCGCT---GCTGGT
GGAACT---GTTGATCCTGCTTTAGCAGAAACGAAACTGCAC---AAGATC---CTACAA
ATGTTCCACAGG---------------AAAGTTCAT---CCTGAAAGCTCAACATCAGCA
AGGAAGGCAGATAAACCCCAAAAGAACGAGAATAAGAAGAGCACC---AACAATGGGGGA
CACAACAATGGAAGTCAAATGCTCCTAGATGAAGACATCACAGTACTTCCTCAGCGAGCC
CTTTCA---------AAGCGCAGCATAAGGCGCTACAAGAGTCAATCTAACCCACCCCAG
TTCACTCTTAGCAGCAGTGACTCA---------------------AATGGAAGCAGGGAA
TACTGGATAAAAACAGATGCAGAC---------TAC---CTTGTGTTGGAGCTG------
------------------
>gnl_Manes_v6.1_Manes.11G086900.1
------------ATGAGGTTACTAGGTTGGATGCACAATAAACTACGGCACACT---AGC
ATTGAGCCGTTCAAGGATTTTACGATAGGGAACTATTGTGCTTGCCTTTCAGCAAAGTCA
CCCCTT---AATGACAAAGTATCCTATATAAGACCAAGGTTTGCCTCCAGACATGAGGCA
---------------------------------TGTGATGAT---ACTTTATCT---GAA
GTTGAAGCCAAGAGTGCA------------GAAGGTAAT------------TATGAAGAT
GAAACATCT---GATGCCATGCCTGAGCTTTTTCATGGTTTTCTTGCAATTGGAACTCTC
GGT---TCAAAACAAGTCAAC---AGTGAGCCAGCAACACCAACATTT---------CCC
ATGTCTCTGGAGGACATAGGA------------------GATGAAAAAGTA---------
------------------------------------------------GAGGTGATAGTG
AATGACTTGAAG---CTCATCAAC------------GATGAATTAGAAAAGTTTCTTGAT
GCTGAA---GCT------------------GAAGAAGGTTGCAATGGATCATTGGCAAGG
AGCAGC------------------------TATGTAAGCACTATTACACTCAGCGGCATG
CAAATGGAGGGAGCCAATGCAGATAATTATGGAAGCACTGCTATATGTCCACTTCAAGGA
TATCTA---TTTGGGTCATCAATAGAAGTGCCA---------------------GAAACA
---CCA------GTCGAGTTA---------------------AAA---AAG---------
---------GAA---AAGACATCACTAGGGGAGATGTTTCGCAGGACAAAGATTGCAGAT
GAA------AGTTCCACAGGAACTGAAGGGAAA---GGA---------GAGATGCATGCC
---AAGCAAGCA------CATAAATCGGCTAAACACCTCATC---AGAAAGATACTC---
---GGAAAG------TTTCAT------ACTTCAAGAAATCCAGCTCCTTCCACT---AAT
GAAGCT---GCCAATTCTGTTTCAACCAAGAAAAAGCTTAAT---AAGGTA---CTGAGA
ATGTTACATAGA---------------AAAGTCCAT---CCAGAAAACCCTCTAACTGAA
AAGGAGTTCACAAAGTTCCATGAAGAGAACATTAACAAGACACTGCATAAA---------
------AATGCAGAACTGGTGCACTTGGATGAAGACAACAGAAAAATTCTTCCAGGACGC
AAGTCA---------ATGGAAGGGAAACAATGTGACAAGAACAACTTGAAATTATTCCAG
TATGGTCTAAGTGGAAGTAAATCG---------------------AGTGGAAATGGGGAA
TACTGGATCAAAACAGATGCAGAC---------TAC---GTGGTGCTGGAGCTG------
------------------
>gnl_Medtr_Mt4.0v1_Medtr3g085710.1
------------ATGAAGTTACTTGGATGGATGCATAGAAAACTTCGGCAGAAT---AGC
ACTGAACCTTTCAAAGACCTGGTCACT------------------------GGGCAGGCA
ACATCAGTTGATGAGGAAAACAACTACCTGAAACCGAAATTTGGGAGCAAATAT------
------GTGAAACAAACTCAGAAAGAGTTTAAGCTTAGAAAA---TCTTTCGAA---GCA
GTTGGGAGTGGTAGAGCA------------GTAGATGAG------------------GAA
GAAGATAAG---GAGGCATGGAGTGGTGTTTTCCCCGGCTTCCTAGCAATTGGAACTCTT
GGT---TTGGAGACA---GAT---CCATCACCACTAACACCATCATTT---------TCC
ATCTCCGTTGAGAATATAACT------------------GAAAGGGAAGCT---------
------------------------------------------------GAAGTGACCGAG
AAAGAGCTGAAG---GTGATCAAC------------AATGAGCTAGAGAAAGTTCTTGTG
CTAACC---AACAAC---------------AATGAT---------GATTCATCTGGCAGA
AACAGCCATGTAAGCACCGGGAGAAATAGTCATGGACGCATCAGCATA------------
------------------------------GAATCAAACTCCATTTGTCCACTTCAGGGA
TATCTC---TTTGGATCCGCAGTTGAATTATCA---------------------GAAACA
---AAA------ACTTCTTCCATATCAGTGAAGAATAAGCAACAC---CAC---------
---------AGCCAGAGAACAACACTGGCTGAGCTGTTTCAGAGAAGCAAACAAGCAGAT
CAG------GACAATCTTGTTGGTGCAAAGGAT---GAT---------ACTGACAAAGAA
AAGGAGGAGGCC------AATAAATCTGCCATGCATCTCATG---AGAAAAAAGCTC---
---AAGAAAAAAAGGGCACAT---GCTTCTTCCCAGACCTCT------------------
---------GTTGATTCAACTTCAGCAGACAGAAAACTGCATAATAAGATT---CTCCAG
ATGTTTCACCGG---------------AAAGTTCAC---CCTGAAAATCCAACATGTGCA
GAGAAGTACGAG---------------------AAGAAGAAAATTATGAATGAGGGAGGC
CACAACAAAAGTAACAAAGTT---GAAGAGGAATCTATAATGATACAGCCAAAAAGAGCA
GTTGGA---------AAGGAAAACATAGGACAATGCAAGAAGAGGCAACTCCAAATTACC
CTTGGCAGTGGCAGTGAAGATTCA---------------------TCTGAGAATATGGAG
CAGTGGATCAAAACAGATGCGGAC---------TAC---TTAGTGTTGGAGCTC------
------------------
>gnl_Medtr_Mt4.0v1_Medtr7g028350.1
------------ATGGCC------GGA---------------------------------
------------------------------AATCCTTGTGCTTGTCTTACAGTGCAACTA
ACACTT---GACACCAAATACTCTCAGACAAAGCCAAGTTTCAGTTCAATTAACGAATCC
GATTTCTTCAAGCCGCATGATCATGAA------AGTCAAAAATTTTGGTTCAGA------
------------------------------GAAGATAAA------------TCACAAGAA
GAAACATCT---GAAGTCATCTCTGAGAAATTTCAAGGTTTTTTGACAATTGGAACACTC
GGT---GCAGAA------------------CCAGCAACACCAACGTTT---------GCC
TCTCCTTTAGGTAACATACCT------------------ATGAAAGATGCA---------
------------------------------------------------GCCGTGACAGAG
ACTCAACTGAAG---CTCATAAGT------------TACGAGCTTGAGAAATTCGTTGAG
GCTGAT------------------------GAAGAATGTTTCTACGAATCATCTGGAAGA
ATAAGC------------------------TTCCGTAGCAACGTCACACTTAGCAGAAAG
AAAACAGATGGACTCGAAACTGAAGATCTTGGAAACAAGGTTATATGTCCACTGCAAGAA
TATTTA---TTGGGGTCATCCTTCGAGATACGA---------------------GAGAAA
------------ACAGAAGTC---------------------AGG---ATA---------
---------GAG---AGGGCATCAGTAAGA------------------------------
------------------------------------------------GAGACACAAGTA
---AAGCAAGGT------CGTAGGTCTGCCTTGCATATTATC---AAAAAAATGTCG---
---AATATG------GTCCTC---AGTTCTTCAAAAAGCTGT------AACACCTATGGG
AATACT---GCTGATGCTACTTCAACCAATGAAAAGCTGTGT---AAGGTT---CTATAT
AAGTTTCACAGA---------------AAAGTCTTT---CCTAAAGACACCAAAAATGCA
AATAATTTTACTAAATCCCACAAAGGTAAGATTAAAAGTACTCCTCGTGACTGCTTCGAT
TATGAGAACGGAGACATCACATAT---CCGAATACTGGCAGAAGATTTCATTTAGATAGC
AAGTCA---------AAGAACTGGTCTAAACATTGCGAGATAAACTGGAAGCTACCGCAA
GATGGCCTA---AGCAGTGGTTCG---------------------CTTGGGAACAATGAG
CACTGGATCAATACAGATCCAGAG---------TAT---TTGGTGCTGGAGCTG------
------------------
>gnl_Medtr_Mt4.0v1_Medtr7g022360.1
------------ATGACGTTACTTGGCTGGATGCATAGGAAATTTCGTCAGAAT---AGT
AGTGAACCATTCAAAGATTTGGTCATTGGAAATTCTTGCAATTGTCTATCAGGGCAACCA
TCACTT---GATGAAGAACAAAACTATCAAAAACCAAATCTTGGAATCAGATTT------
------AACAAACAAACACAAAAAACTAACAACTTCAGAAAA---TCATTTGCT---GGT
CTAGAATCAACAAGAGAA------------GAACATGAA------TATGGCAGACAATCA
CAAGATGAT---GATGCTATGTTTGATCTCTTCCCTGGCTTCCTTGCAATTGGAACACTT
GGA---TCAGACCAAATTTCA---TCAAATCTATCAACACCATCATTT---------CCA
ATCTCAGTTCAAACCATAACC------------------GAAAATGAAAACGAA------
---------------------------------------------GACGAAGTAACTGAA
AATGATCTCAAA---CTCATAAAT------------GATGAGTTAGAGAAAGTTCTTGGT
GCTGAA---ACAAAA---------------GATGATGTAAGCTATGATTCTTCAGGAAGA
AGTAGCCATGTCAGCACTGGAAGAAGTAGCCATGTCAGCATAGTAACAATAAGTGGAAAA
CCAATTGAAGGAACAGACACA---------------AATGCTGTTTGTCCTTTACAAGGT
TATTTG---TTTGGAACAGCTGTTGAAATGTCT---------------------GAAACA
GCAACT------AGTGTTGGT---------------------AAG---AAA---------
---------GAACATAGGACTTCACTTGGTGAACTTTTTCAGAGAAGTAAATTGGCTGAT
GAA------ATTTTTGGAATGAAATTTGAAAAA---GAA---------GATAAAAGAAAT
GAAAGGGATGCT------GAGAAATCTGCTCTGAATATGGTG---AAAGAAAAGCTG---
---AAAAAAAGAATGTTTCAT---TCATGTTCTAAAAATTCTTCATCTACA---AATGGT
GCAAAT---GTTGATTCTGCTTCAGCTGAGACTAAACTCAAT---AAGATT---CTCCAT
ATGTTCAGGAAA---------------AAAGTTCAT---CCAGAAAATTCAACAGTTGGA
CACAAATCTGGTAAACATCGAAAGAATGAGAACAAGAAGAAAAATATGAATGATGGAGGT
CCCAACAAAGGCTACCTTGTGCATCCAGAAGAAGAT------------------------
------------------------------------------------------------
---------------------CCA---------------------TCTTCTTACAGAGAG
CATTGGATCAAAACAGATGCAGAT---------TAT---TTAGTTCTAGAGCTT------
------------------
>gnl_Medtr_Mt4.0v1_Medtr7g028590.1
------------ATGAAGTTGTTTCAATGGGTTCATCGAAAACTGCGGCAGAAT---GAT
AATGATACCTTCAAGGATGTCAAGCTTGGAAATCCTTGCGCTTGTCTT------------
ACACTT---GACAGCCAATACTCTCAGACAAAGCAAAGCTTCAGTTCCATTAACCAACTC
TGTTTCGTAAAGTCACACCATCAGGAA------AGTCAAACA---TCTTGGCGC------
---------------------------------------------------AGGGAAGAA
GAAACATCT---GCAGTCGTCTCGGAGCTCTTTGAAGGCTTTCTGACAATTGGAACACTT
GGT---GCAGAGGCAGTTATC---AATGAGCCAGCAACGCCAACATTT---------GCC
ACGCCTTCAGAAAACATACCT------------------ATGAAAGATGCA---------
------------------------------------------------GACGTGACAGAG
AATGAACTGAAG---CTCATAAGT------------TACGAGCTTGAGAAATTTCTTGAG
ACTGAA------------------------GAAGAAAGTTTCAATGAATCATCAGGAAGA
AACAGCCGT------------------CTTAGTCTGAGCAACATCAAAATTAGCGGAAAG
CAAACAGATGGATCCGAAGATGAAGATTGTGGAAACAAGGATGTCTGTCCACTGCAAGGA
TATTTA---TTGGGCTCGTCGTTCGAAATACCA---------------------GAAAAA
------------GTACAAGTG---------------------AGG---AAA---------
---------GAG---AGGGCATCGCTTGCTGAGCTATTTCAAAGGACAAAGACAGCAAAT
GAA------GACTGTATAGAGACAGGAGTAAAA---------------GACACACAAGTC
---AAGCAAGCA------CACAAGTCACCGATGCATATTATG---AAAAAGATGTTG---
---AAAATG------GTCCAC---ATTTCCTCAAAAAGCTGC------AACACCTCCGAG
AATATC---GCTGATTCTACTACAACCAATAAAAAACTCAGT---AAGGTT---CTACGC
AAGTTTCACAGA---------------AAAGTCCAT---CCTGAAGACACCTTAAATGCA
AAAAGTGTTACTAAATCCCACAAAGATAAGATTAAAAATCTTCCTCGTGAATGCTTTGAT
------------------------------------------------------------
------------------------------CACTGTGAGATCAACTGGAATCCACCGCAA
GATGACTTATGTTGCAGTGGTTCG---------------------ACTGGGAACAATGAG
CACTGGATCAAAACAGATGCCGAG---------TAT---TTGGTGCTGGAGCTG------
------------------
>gnl_Mimgu_v2.0_Migut.F00050.1
------------ATG------------TTT------------------------------
------------------------------------------------------------
---------GATGAGCACAGTTACTATGTAAAGCCTACAAATAGTTTCTCACACTCAAAC
---------------------------ATCAAATGTCAAAAATATAAGTCAAAC---AGA
ATGGAAGCCAACAACATG------------GAAGAGCTC------------ATCCAAGAA
GAATCATTT---------------GAGCCTTTT---AACTTTCTTGCAATTGGAACCTTT
GGT---ACGGAATTACTCAAC---ACAGACCCGCCTACGCCAACATTT---------TCA
ATTCCCTTTGAAGAATCCACT------------------AATAAACAGACG---------
------------------------------------------------GGGATAATAGAA
AATGATCTCAAG---CTAATAAAC------------TATGAGCTAGAGAAGTTTCTAGAA
GCTCAA---GAGAAA---------------GAGATTGGC---AATGATATGTCGGGGAGG
GGAAAC------------------------GATGCAAACACCATAACTCTCAGCAGTAAG
CAACTTGAGGGAGCAGATTCTGAAGACCACATGTTCATGAAGACTTGTCCTCTTCAAAAT
TATTTG---TTTGGTACTCCTGTTGAACTGGTT---------------------GAGACA
---GAT------AAAGAGGTA---------------------CAG---AGA---------
---------GAG---AAGACGTCTCTTGAAGAGCTCTTTAAGAGGAACAACATAATCCAT
GAT------GATTTTAAAACGAAATCTGACGCG---GCA---------GAA---------
CAAAAACCAAAG------AAGAAGGATGCAGCTTATTTCATG---AAAAAGGTGGTG---
---AAGAAA------TTCTAT---TCCTCGCCAAGCAGCTCAATGGCTTCTTCTAAAAGT
GATGCT---GCTGTATTACTTTCAATTAAAAAAAAACTCTCC---AAGGCT---ATAAAA
AAGTTCCAAAGG---------------AAGATTCAC---CCTGAAGAGATA---AATGAT
AAACGATTTGTTAAGACGAAAAAGGGTGAGAATAAAAACATTTCTCATGCGGATGCTGGT
GGAGACAACGAAGATATGATGGTT------------------------------------
------------CAGGCCAACGGCAGAAAGGCTAAAAATGACACCCTCAAACTATATTCG
GAAGATATCTTTAAAGGTGCGACA---------------------ACAATCAATGGAGGG
CACTGGATTAAGACGGATTCTGAT---------TAT---TTGGTCTTGGAGCTG------
------------------
>gnl_Mimgu_v2.0_Migut.K01477.1
------------------TTACTAGGCTGGATGCATCGTAAGCTAAAGCATAAT---GGC
GAGGCGCTCAACAATAATTCCACCATAGGAAACGGTTCCACTTGTTTTTCAGTACAGACA
GTGTTT---GATGAACATAAATACTACATAGAGCCCGCCAAGCCCTTGCCACACTCGAAC
---------------------------ATGATACATAGAAAA---TCTTCAAAT---GGA
TATGAAGGCGGCGTTGTT------------GAAGCTTCC------------TATAAAGAA
GAA---------------TTATTTGAGCCTTTT---GACTTTCTGTCAATCGGCACTTTT
GGC---TATGAG---ATA------ACCGATACCCCGACACCCACACTT---------GCC
GTGTCCATTGAGAAATTGACT------------------GGTCAACAACAGATA------
---------------------------------------------GAGATGATTACAGAA
AATGATGTCAAT---GTAATGAAG------------AATGAGTTAGACAAGTTTATTGAA
GCTGAA---GAAGCA---------------GTG---------------TCGTCACAAAGG
ACAAGT------------------------CAAGCAAGCATAATAACCCTTAGTTACAAG
CCGATAGAAGGAGAAGATTCCGATGGCCACATGCACATGGCTACTTGTCCTCTTCAGAAT
TATCTG---TTTGCTGCATCTGTTGAACTACTA------------------GCCGAGACA
GAGAAT------CAAGAGTTA---------------------AAG---AGA---------
---------GAG---AGGACATCACTCGAAGAGCTCTTCAAGAGAAACAGCGTATACCAT
GAA------AATCCTCCTACCAAGAAATGTACT---CAT---------GAACTAGGATCA
CAAAAACAAGCC------AAGAAAAACATAATTGGTTTCATG---AAGAAAGTGGCG---
---AACAAG------TTTCAT---TGCTCATCAAGCAACTGCGTTAGTGCTCCTGACACT
GCTACC---ACTGCATCAAATCCAATCAAGAAAAAACTCTCA---AAGGTC---------
------------------------------------------------------------
CGTTTTACT---------------------------------------------------
------------------------------------------------------------
------------------------------------------------------------
------------------------------------------------------------
---------------------------------------CTCTCTCTCTCTCTC------
------------------
>gnl_Mimgu_v2.0_Migut.K01003.1
------------ATGAAGCTATTG---------CATAAATCGATCTTCTTTCGA---AAT
---------------------------------------------ATTTCAAGTCAAGCG
TACTTG---GATGACCTACACTGCTACGGCACGGGTAATAATAATTGTAAGCCC------
------TTCTCCAAAACTCAAAGATAC------CGCAGAAAC---TCGTTCACG---AGC
CTCGAGTCCGCCAGAGAC------------GACCACGATAACAACGAACTAATGGAACCG
ACTTCGGAA---TCCGACATGACGGAGCTTTTCCACGGATTCCTCGCAATCGGCACGCTC
GGC---TCCCACGAAGCCGCC---ACCGACCCGTCGACACCAAGGTTC------------
---ACCATGGACCACATAGCC------------------GAGAAGCAGACGCAA------
---------------------------------------------GAGGCGATCACCGAG
AACGAGCTCAAG---CTGATCAAC------------GACGAGCTCGAGAAGGTTCTGAAT
ATCGGG------------------------GACGACGACGACATCGCTTCTTCCGGAAGG
AACAGCCACGTCAGCAGCGGAAGGTTCAGCCACGTCAGCTCCATTACCCTCAGTGGG---
---------------------AACAACAATCGGATCTCCGATGTATGCCCGCTCCAGAGC
TACCTG---CTGGGAACGGCGGCGGCCGCCACC---------------------ACGACT
GAAACT------GCGGCGGCG---------------------AAG---AAA---------
---------GAACAAAGGACTTCTCTTGGGGAGCTGTTTCAGAAGACAAAACAAGCTGAG
GAA---ATGAACTCGGGGGTAAAATCGGAAAGG---------------------------
------------------GATAAATCCGCCGTGCGCTTGGTG---AAGAAGATGCTC---
---AAGAAGAAGATTGTTCAT---------------------------------------
---------------GCTATTGATTCTGAGACCAAACTCACC---AAGATT---CTGCAA
ATATTCAACAGG---------------AAAGTGCAT---CCAGAGAACTACACGGCAGAG
GAATCAGCTTGT------AATAAAAAGGAGAAGAAGAATATT------------------
------AATGATGATGAGATGATGAACAGTGAGTCAGTACCACTGGTGGGTTGTAATAAT
AACTACAGT------GGAGGCACAATACGACGTAGTTCCTCTGCTGAAGATCCTGATCAA
CATCCCATCATCAACAAAAACGCC---------------------AAC---------GAG
TTCTGGGTCAACACCGATTCCGAC---------TAT---TTGGTGTTGGAGCTG------
------------------
>gnl_Musac_v1_GSMUA_Achr9T01410_001
------------------------------ATGCACCGCAAGTTTCGGCAGAAC---AGC
GGCGATGTGTTAAAGGACTATGGCAACGGAGGCACGTGCAATTGCCTCTCCGGACGTCCG
TCTCTG---GGCGAGGACCTC---------------------------------------
---------------------------CACCGCCGCCGCCGCAGCCAATACGAA---CCC
TTCAAGGCAAGGAGCCTCCGC---------GAGGTGGAGGAGCTT---GGGAACGGTGGC
GGCGGGAAT---GCGGCGATGGAGGAGTTGCTCGGGGGACTCCTCACTATCGGAACTTTA
GGG---TCCGGAACGCCGATC---GAGGACACA------------------GTAACCCCG
GCGGCGCTGGAGGCGATCGCG------------------GAGAAAGAGGCG---------
---------------------------------------------GAGTCGACTACGGAG
ACGGACCTGCTG---GTGGTGAGC------------GCGGAGCTGGAAAAGGTGCTGACG
GCAGAG---GCGGAG---------------AAGGGCGGTGGCCGGATATCCTCCGCCCGT
TCTAGCTAC---------GGG---------------------------------------
------------------------------------TCGGCGGCGTGCCCGCTCCAGGGG
TTCTTG---TTCGGGTCGCCAATCGAGGTGGCG---------------------GAGACG
ATGGCGACGGCGGCGGACGCG---------------------CGG---AAG---------
---------GAGAGGCGGGCCTCGCTGGGGGAGCTGTTCATGATAAGCCGGATCACGGAG
GAG------GAAAGCGGAACTGCAGAGCAGGTC---AAG---------------GGCCAC
GATGAGGACGGG------AAATCGGCTGAGATATGCCTGATG---AAGAAGAAGATGACT
---AAACGCCGT------------GGCGGTAAGGGATCGGAC---------------GGT
GGTGGTCCATCGAATGGTTCAACGGTGGAGACGAAGTTCCAA---AAGATC---CTTCAG
TTCTTTCACAAA---------------AAGGTTCAC---CCCGAGAGCAGCATCATGAGT
AAGAAACCTTCCAAGACCGGCAAGAACGAGAAGAAAGAGTACGCGCATCCGGTCGGAGGC
AGTGAAGCCGGC------------ACCGACGGCTGCACGGCGGCCTCCGCGAAAGGCCCG
TGCAGG---------AAAGAACACATTCCAGACCTCAACTTCTGCTACAACCCTCCGGCC
CATGCTTTCGGTGGTGATGACTCC---------------------AACGGCAGTCGGGAG
CATTGGATTAAGACGGATGCAGAC---------TAT---TTGGTGCTAGAGCTA------
------------------
>gnl_Musac_v1_GSMUA_Achr6T06380_001
ATGCCACCGTTTATGCGTGTGCTCGGTTGGGTACACCGTACCGCAGTTAAG------GGA
------------------------------GGCACCTGTAACTGCCTCGCCGGGCAACCG
TCGCTG---GACGAGGACCCC---------------------------------------
---------------------------CACCGAAGCCGCCGC---CAATACGAA---CCC
TTTAAGGTAAGAAGCCTCCGC---------GATGCGGAGGTGCTCGACGGTGGAGGTGGC
GGGGGAGAT---CCGGCGATGGAGGTTTTCTTCGGGGGGCTCCTCACCGTCGGAACCCTA
GGG---ACTGGGTCCCCAATC---GAAGAGCCC------------------GTCACGCCG
GCGGCGCTAGAAGCGATCGCG------------------GAGAAGGAGGCG---------
------------------------------------------------GAGGCGACGGAG
AGGGACCTGATG---GTGGTGGGA------------GCGGAGCTGGAGAAGGTGCTGGCA
ACGGAG---GCGGAGAAGGGC---------GGAGGCGGCGGCGGGATGTCCTCCGCCCGC
TCCAGCCAT---------GGG---------------------------------------
------------------------------------GCAGCGGCGTGCCCGCTTCAGGGT
TTCCCG---TTCGGGTCGCCGATCGAGACAGCG---------------------TCCGGG
GTG---------GCAGGTGGG---------------------CGG---AAG---------
---------GAGCGGCGGGCCTCTTTGGGGGAGCTGATCATGATGAGCCGGATCGCGGAG
GGC---------GGCGGAAAGGCGGAGGAAGCC---GAG---------GACAGCGCGGGC
GATGGGGAGGGG------AAGCCGGCTGAGATGTGCTTGATG---AGAACCACGATGGCA
---AAGCAACGC------------AAAGGATCGGACGGTGAT---------------GGT
GGCTCA---ACTCATGCTTCAACGGTGGAGACGAAGATTCAA---AAGATC---CTTCAA
ATTTTCCACAGA---------------AAAGTTCAC---CCTGAGAGCAGTATCATGACT
AAGAACGCTTCAAAGACTGGCAAGATCGAGAAGAAAGATCACACGGCTCTAGTTGGAGGC
ATTGATAGTGGT------------ACGGGAGGCAGCACACTGGCCACTTTGAAAGGTGAA
TGCAGA---------AAAGAAGACATTCTAAACGTCAGTTTCTGCACCGATCCTCCATCC
AATGCTTTTAGTGGCTGCCATTCA---------------------AATATCAATGGGGAA
CACTGGATTAAGACTGACGCAGAC---------TAT---TTGGTGCTGGAGCTG------
------------------
>gnl_Musac_v1_GSMUA_Achr6T20820_001
------------------------------ATGCACCGGAAGTTCCGGCAGAAC---AGC
GGCGATGTGTTCAAGGACTAT------GGAGGCACGTGTAATTGCCTCTCCGGACGTCCC
TCATTG---GACGAGGATCTC---------------------------------------
---------------------------CATGGCGGCCGCCGC---CAATACGAA---CCC
TTTAGGGCAAGGAGCCTCCGC---------GGGGTGGAGGAACTC---GGCAGAGGTGGC
GGCGGGGAT---CCAGCGATAGAGGAGCTGCTCGGGGGGCTCCTCACCATCGGAACACTT
GGA---ATGGGATCG---------------CCC------------------GTTACTCCG
GCAACGCTGGAGGCGATCGCG------------------GAGAAGGAGGAG---------
---------------------------------------------GAGGCGACGACGGAG
ACGGACCTGATG---GTGGTAGGT------------ACGGAACTGGAGAAGGTTCTGGCG
GCCGAG---GCGGAG---------------AAGGGTGACGGTCGGATGTCTTCCGCCCGT
TCCAGCTAT---------GGG---------------------------------------
------------------------------------TCGGCGGCGTGCCCGCTGCAGGGT
TTCCTG---TTCGGGTCGCCGATCGAGGTAGCG---------------------GAGACT
ATGGCA------ACGGGCGCG---------------------CGG---AAG---------
---------GAGCGACGGGCCTCGCTAGGGGAACTGTTCATGATGAGCCGGATCGTGGAG
GAG---------GGTGGAAAGGCTGAGGAGGGA---AAG---------GACGTCAGCGAC
GATAGGGAGAGG------AAGCCGGTTGATATTTGCCTGATG---AGGAAGAAGATGACG
---AAGCGTCGT------------GGGGGCATGGGATCTGAC---------------GGT
GGAAGTCCATCAAATGTTTCAACGGTGGAGAAGAAGTTCCAA---AAGATC---CTTCAG
ATCTTTCACAGA---------------AAAGTTCAC---CCCGAGAGCAGCCTCATGGCC
AAGAAAGCTTCCAAGACAGGCAAGTTTGAGAAGAACGACTACGTTTCTCTTGCCGGGGGC
ATTGATACTGGC------------ACCGGTGGCCGCAGGATGACCACCGTGAAAGGAGCA
TGCAGA---------AAAGAGAACATTCCAAAC------------------CCTCCGTCC
TATGCTTTGGGAGGTAGTGACTCC---------------------AATAGCGGCCGGGAG
CACTGGATCAAGACAGATGCCGACTGTAAG------------------------------
------------------
>gnl_Nelnu_v1.0_NNU_004047-RA
------------ATGAAGTTACTAGATTGGATGCACCGTAAGTTCCGGCACAAT---AGT
GGCGAACCACTCAAGGACTTCACAATTGGTCACCCCTGTAACTGTCTGTCAGGCCAATCA
TCCCTGCAGGACGAACAACAATACCTTGCTAGGCCAAGTTTCAGCTCGCGAACG------
------TTGAGGCAGCACCAGAAAGAGCGGGTTCGACGGAAC---TCTTTTGCT---GGA
CTCGAAGCAACATCAGTG------------GAAGGAGAA---------TTCGAAGATGAA
TCTTCAGCG---GCAGCGTCGTCCGAGCTCTTTGATGGACTCCTTACCATTGGAACCTTT
GGC---TCTGACCCA---------------GCAGCAACGCCCAGCTTT---------AAC
TTCTCGGTTGAGAACATAACT------------------GAAAAAGAAACC---------
------------------------------------------------GAAGTAACCGAG
AACGATCTTAAG---CTCATTAAC------------GAAGAGTTAGAGAAGGTGCTTGTG
GCTGAA---GCGAAG---------------GAAGACGGATGCAATCTCTCATCAGGAAGG
AGCAGT------------------------CATGTCAGTACCATTACACTTAGCGGCAAG
CAACTCGAAGCAACTGATCATACTGGC---AGTGGAACGGCAATCTGCCCACTCCAGGAA
TATCTC---TTCGGCTCTCCTATCGAGCTTCCA---------------------GAAACA
---ACA------ATGGTGGCA---------------------AAG---AAA---------
---------GAACACAGGATGTCTCTTGGGGAGCTGTTCCTGAAGAGTAAAATGGCGGAC
GAC------AACTCAGCTGGGAAATGTGACAAG---GAT---------GAGAAGCGAGCT
GAAAAGGATGCA------GAGAAATCCGGAGTTCATCTCATG---AAGAAAATGCTT---
---AAGCGACGGGTACCCAAT---AGTACTACTTCTAGGAGTTCTGCCGCT------GCT
GCTCCT---GCGGATCCTGTTTCAGCGGAGAAGAAAACCCAT---AAGATC---CTACAG
ATGTTCCACAGG---------------AAAGTTCAT---CCTGAAAGCACTTTACCAGCC
AAAAAGCCCAGCAAGTCACATAAAACGGAGATAAAAAGTAATGGACTTAATGATGGAGGA
TGCAACAATGGAGACCATACGCTTCCAGATGAATACATCATGATCTTTCCCCAGAGAACC
ATCTCC---------AAGGAGCGTATCCGACGCTACAAAAGCCAATCAAACCCACCACAA
TTCGCACTTAGCGGCAGTGATTCC---------------------AATGGGAACAGGGAG
TATTGGATCAAAACAGATGCAGAC------------------------------------
------------------
>gnl_Nelnu_v1.0_NNU_003146-RA
------------ATG---------------------------------------------
------------------------------------------------------------
------------------------------------------------------------
---------------TCTCAGAAAGAGCGGATCCGCCGGAAA---TCTTTCGCT---GGA
TCGGAAACAACAGTGGTC------------GATGAAGAC---------------------
TTGGAAGCA---GCAGCAGCGGCCGAACGCTTTGATGGACTCCTCACAATCGGGACTTTT
GGT---TCAGACCCTGTCCTC---GCTGACCCCACAACGTCTGTTTTC---------ACC
TTCTCCGTTGAGAATATAACT------------------GAAAAAGAAACT---------
------------------------------------------------GAGGTGACGGAG
AGTGATCTCAAG---CTCATCAAC------------GAAGAGTTAGAGAAAGTCCTTGTG
ACCGAA---GTAAAG---------------GAAGATGGATGCAATTTGTCATCTGGGAGG
AGCAGTCATGTTAGTACT------------------------------------------
------AAAACAACCGAGAACAACGGGAACAGCACAATGGCAATCTGCCCACTTCAAGAA
TATCTA---TTTGGTTCTCCTATCAAGATTCCA---------------------GAAACG
---ACT------ATGGTGGCC---------------------AAA---AAA---------
---------CAACATAGGATGTCACTCAGCGAGCTTTTTCATAGGAGTAAAACGACAGGT
AAC------TCATCAGATGCAAAATGTGAAAGG---AAG---------GCGAAGCGAGCA
GAGAAGGAAGCTATAGCCGAGAAAAGCAGTCATCATCTCATG---ACGAAAATTCTT---
---AAGCGACGGACATCTAAT---ACGTGTTCTAGGAACCCTGCCACTGCT---GTTGCT
GCTGCC---TCTGATCCTGTTTCAGCGGAGAAGAAAACCCAC---AAGATC---CTACAG
ATGTTCCACAGA---------------AGAGTTCAT---CCTGAAAGCTCGACTACCAGC
AAAAAGCCCGGAAAGCTATATAAAAATGAGATGAAGAGTGATATCCCTGACGATAAAGGT
TACAATAATGGAGATCAAATGCCCCTAGAAGAGGACATCATGATATTTCCTCAGAGTGCC
ATCTCC---------AAGGAAGGACTTCGACACTGCGAAAGCCCATCAAATCCACCGCAG
TTGCCACTTGGCGGCAGAGATTCC---------------------AATGGGAATAGGGAA
TATTGGATCAAGACAGATGCCGAC---------TAC---CTGGTCTTGGAGCTG------
------------------
>gnl_Orysa_v7.0_LOC_Os11g29840.1
------------ATGAAGCTCTTAGGTTGGATGCATCGAAAGCTACGGAGTAAT---AAT
---GACGTGTTCAAAGAGTTCAACACCGGAGGGGCCTGCAACTGCATCACCGGGCTTGCC
TCGCCT---GACCACGACAACGACTAC---------------------------------
---------------------------TTCTCCGGCGACGAC---------------GCC
GCCCACGCCTCGCCGCCGGTC---------------------------------------
------------------------GACCTCTTCAGCGGCCTTCTCACCATCGGCACGCTA
GGC---ATCGCCGCCGCCATTCCCAGCGGCGCCGTCACGCCCACCTTCACCAAGGCAGTG
GCCGCGGTGGAGGCGATCGCG------------------GAGAAGGACGAC---------
---------------------------------------------GACACCACCACGGAG
GACGACCTGATG---GTGGTGAGC------------GCCGAGCTGGAGAAGGTGCTCGGC
GGCGTC---GAC---------------------------------GTGGCGTCGGCGCGG
GTGAGCTTCGCCATGGGCGGT---------------------------------------
------------------------------------GGCGTCGACTGCCCGCTCCAGGGC
TTCCTG---TTCGGCTCCCCGGTGAGCGACGTC---------------------GAGTCG
CGCTCC---GGCTCCTGCGGC---------------------------GGC---------
---------GGGCGGCGCACCTCGCTCGGCGAGCTGTTCATGCGCACCCGCTTCGCCGAC
GAG------AAGGACGGCGTCGCCGGCGACGAC---GGC---------GGCGTCGGCGGA
GACAGAGCGGGG------AAAGGCGGCGGCTACAAGACGATG---AAGAAGAGGAAGGTG
---AAGGACGAG------------AAAGGCGGCGGCGGCGCC------------GCCGGC
GGTGGA---ATGCCGGCGACGGTGACGAAGAGCAAGTTTCAG---AAGATC---CTTCAA
ATCTTCCACAGG---------------AAAGTCTAC---CCCGAGAACACACTCCTCACA
AGGAATCTGACCAAGAAGAGCCGCAACCGCGGCGCCACC------GATAATGGCGGTGGC
ACCGGA------------------GACCCCGACGGGCCTCTGGCCTCGCCGGTGCTCCGG
TGCCGG---------AAGGACCATATGAGGGGCTTCGGCTGCTGCACCAAT---------
------------GGTGCATCGTCACCG---GGCAACGCCGAGATGAACGGCAACAAGAGC
CACTGGATCAAGACTGATGCCGAC---------TAC---TTGGTGCTGGAATTA------
------------------
>gnl_Phavu_v2.1_Phvul.008G017100.1
------------ATGAAGTTACTAGGCTGGATGCACAGGAAATTTCGCCAGAAT---AGT
GGTGAACCGTTCAAGGACTTGGTCATTGGGAATTCTTGCAATTGTCTTTCAGGGCAACCA
CCATTT---GATGATGAACAAATCTATCAGAAACCAAACCTCGGAATCAGACTT------
------TCCAAACATGCTCAAAAGGGTCACAACCTTAGAAAC---TCTTTTGCT---GGT
CTAGAAGCAGCAAGAGTG------------GATGAAGAC---------------------
---------------TATGAGGGGGAGTTCTTCCCTGGCTTTCTGGCAATTGGAACTCTT
GGT---TCAGAACAAGTG------TCTGACCCATCAACACCATCATTT---------CCC
ATTTCTGTTGAGAGCATAACT------------------GAGAAAGAAGAT---------
------------------------------------------------GAAGTGACTGAG
AATGATCTTAAG---CTTATCAAT------------GATGAGCTAGAGAAAGTGCTGGGA
GCTGAA---ACCAAG---------------GATGATGTCAGCATTGATTCTTCAGGGAGA
AGCAGCCATGTTAGCACTGGAAGAAGCAGCCATGTGAGCATAATAACACTCAGTGGAAAG
CCAATAGAAGGCACGGAACCAAATGGA---AATGGAGCTGCAATTTGTCCACTCCAGGGA
TATCTT---TTCGGAACAGCTATTGAACTATCT---------------------GAAACA
---ACT------GCTGCAGCA---------------------AAG---AAA---------
---------GAAAACAGAACATCACTTGGGGAGCTGTTTCAGAGAAGCAAATCAGCTGAG
GAG------AATTTCAGTGCAAAATGTGAAAAG---GAG---------GACAAAAGAACT
GAGAAGGAACTT------GACAAATCTGCCATGAACCTGATG---AAGGAAAAGCTG---
---AAAAAAAGAATGCTCCAT---GCTTATTCTAAAAATTCTTCTTCAATA---AATGGA
GGGCCT---ATAGATTCTGCTTCTGCAGAAACAAAGCTGAAT---AAGATT---CTCCAC
ATGTTCCGAAAG---------------AAAGTTCAC---CCTGAAAGTTCAACAGCTGCA
CAAAAATCTGCTAAACACCACAAGAACATGAAGAAGAAGAAAATACTCAATGATGGAGGC
TACAACAAGCATGATCTGGTGCATCCAGAGGAAGAT------------------------
------------------------------------------------------------
---------------------------------------------TCATCTGCCAGGGAG
TACTGGATCAAAACAGATGCAGAT---------TAC---TTAGTTCTAGAGCTG------
------------------
>gnl_Phavu_v2.1_Phvul.007G001200.1
------------ATGAAGTTACTTGGGTGGATGCACCGAAAATTTCGCCAGAAT---TCC
ACTGAACCCTTCAAAGACTTAGTCATCGGG------------------------------
AGTTGT---GATGATGAACACAACTATCCGAAAGGAAGCTTTGGGAATAAACAT------
------GTGAAACAAAGTCAGAAAGAGCAGAACCTAAGAAAA---TCTTTTGCT---GGT
GTGGAG------------------------GACGATGAG------------TACGAGGAA
GATTCAGCG---GGTGCGATGTACGAGCTGTTCCACGGGTTCCTGGCAATTGGAACTCTG
GGT---TCGGAGCAAGTTGTC---AGTGATCCAACAACGCCGACATTT---------GCC
ATATCTGTGGAGAACATAACT------------------GAAAAGGAAGAT---------
------------------------------------------------GAAGTGACTGAG
AACGAACTGAAG---CTGATAAAC------------GATGAGCTGGAGAAAGTTCTGGGA
GCGGAT---GATGAG------------------------------TCGTCGTGTGGGAGA
AACAGCCATGTGAGCAATGGGAGGAGCAGCCATGGGAGCATAATAACCCTGAGCGGGAAG
CCGTTGTTGGAAGGAGAATCGAATGGG---AATGGAAGTGCAGTTTGTCCTCTTCAGGGG
TATCTC---TTTGGATCGGCAATTGAGCTGTCA---------------------GAAACC
---ACA------ACTGTGGCTGTG---------------AAGCAG---AAG---------
---------GAGCACAGAACGTCGCTGGGAGAGCTGTTCCAGCGAAGCAAGCTGGCAGAG
GAG------AGCATTGGAGGAAACAAGGAT------GAT---------AACAAGAGAAGT
GAGAGGGAAGCT------GAGAAATCTGCCATGAATCTCATG---AAAAAAAAGCTC---
---AAGAAAAGAATGCTTCAC---ACTTCTTCCCGAAGCTCCTCCTCAGCCACTTCTGCC
CAATCT---GTTGATTCTGCTTCAGCTGAGAGAAAACTGCAT---AAGATT---CTGCAC
ATGTTTCACAGA---------------AAAGTTCAT---CCTGAAAATTGGACGGGTGCA
CAAAAGTGTGATAAATACCAAAAGAATGAGAACAAGAAAACAATGAATGAGGTGGTGCAT
------------------------GGAGAGGAAGATATAATGATACACCCGAAAAGAGCA
GTGTCA---------AAGGAAAACATCATGCGACAG---------------TATTATAAG
ATTGCTCTTGGCTGTGAAGATTCA---------------------TCTGACAACAAGGAG
CACTGGATCAAAACAGATGCCGAT---------TAC---TTGGTGTTGGAGCTC------
------------------
>gnl_Phavu_v2.1_Phvul.001G088600.1
------------ATGAAGTTATTTCAATGGGTGCATCGAAAACTTCGGCAGAAT---AAT
ATAGAACCTTTCAAGGATTCCGCACTGGGAAACCCTTGTACTTGCCTTACAGTGCAGCCA
ACACTT---GACAATCAATACTCCCAGACAAAGCCATGCTTC------ATAACTCAGCCC
AGGTTCTCAAAGTCAGACAATCAGGAA------AATCAAATA---TCTTATTCT---GGA
TTGGTTGACAGCAGA---------------GAAGACAAA------------TCTCAAGAA
GAAACACCA---GCAATAAGCTCTCAGCTCTTTCAAGGTTTTCTAACAATTGGAACTCTT
GGT---GCAGAAACAGTCACC---GATGAACCAGGAACACCAACATTT---------GCT
ATGCCTTCAAAAAACATAACA------------------ATGAGAAGTGAA---------
------------------------------------------------GAGGTGACAGAA
AATGAAATCAAG---CTCATAAGT------------TATGAGCTTGAGAAATTTCTTGAG
GCTGAA------AGA---------------GAAGAAAGTTTCCATGATTCATCAGGAAGA
AACAGC------------------------TATGTTAGCACTATCACACTTGGAGGAAAG
GAAATAGATGGACCCAAAGCTGAAGAATACATAAACAAAGCTGTATGCCCACTGCAAGGA
TATTTA---CTGGGGTCCTCATTTGAACTACCA---------------------GAAACA
------------AAACAACTA---------------------AGG---AAA---------
---------GAG---AGAGCATCGTTAGCTGAGCTACTTGATAGGACAAAGGCAACAAGT
CAA------GATTGTACAGAGACGGGAATAAGA---AGT---------GAAACACAAGTC
---AAGAAAACA------CTTAAGTCTGCTGCCCATATTATG---AGAAAGATATTA---
---AAAAAG------GTCTGC---AGTTCTTCAAAAAGTTGC------AACACTTCCAAG
AATGAT---GCTGATTCTGCTTCAACCAATAAAAACCTACAC---AAGGTT---CTATGT
TTGTTTCACAGA---------------AAAGTCTAT---CCTGAAAGCCCCATAAACGGA
AAAGATGGCATTAAATCCCACAAAGATGAGATACAAAATGTTTCTCATGAATTCTTCCAT
TATGATAATGGGAAGCCCACAAAT---CCAGACAAAGGCAAGAGATTTCATCCAGATACC
AGATCA---------AGAGAGTGGTCCCAACACTGTATGACCAATTGGAACCCACCACAG
CTAGGGCAAATATGCAGTAGCTCA---------------------ACTGGAAATAATGAG
CACTGGATCAGAACAGATGCAGAG---------TAT---TTGGTGCTGGAGCTG------
------------------
>gnl_Poptr_v3.0_Potri.003G168700.1
------------ATGAAGTTACTAGGTTGGATGCACCGTAAGCTTCGGCAAAAT---GGT
AGTGAACCACTGAAGGATTTTGCTATTGGCAATGCTTGCAATTGCCTTACTGGACAGCCA
TCACTT---GATGACCACCAACACTACAGAAAACCGAACTATGGGACCAGAACA------
------TTTAGGCAGGCCCAGAAAGAG---CAGCTTCGAAAT---TCTTTTTCT---GGC
TTAGAAGCAGCTCGAGTA------------GAAGAAGAAGAAAAAGGAGACTACGAAGAA
GAATCATCA---GCTGCAATATCCGAGCTATTCCATGGTTTTCTGGCAATCGGTACCTTT
GGT---TCAGAGCCAGTCAAC---ACTGACCCATCAACACCAACATTT---------CCC
ATCTCTGTCGAGAATATAACT------------------GAGAAAGAGACT---------
------------------------------------------------GAGGTGACAGAG
AATGAACTGAAG---CTCATTAAT------------GATGAGTTGGAAAAGGTTCTGGCA
------------------------------GAAGATTGCTGCAATGACTCATCAGGAAGG
AACAGTTATGTTAGTGCTGGAAGAAGCAGTCATGGCAGCACTATTACACTCAGTGGCAAG
CCAATGGAAGGGCGAGATTCCAAT---------------GCAGTCTGTCCCCTGCAGGGA
TATCTC---TTCGGATCATCAATTGAACTTTCA---------------------GAGACA
---ACA------CCTGTGGCA---------------------AAG---AAG---------
---------GAACACAGGACATCACTTGGCGAGCTATTTCAGAAAACAAAAATAGCAGAG
GAA------AATTCTGGGATTAAATTTGAGAGA---GAG---------GAGAAGCGCATG
GAGAAGGAAGCT------GATAAATCTGCCGTGAATCTCATG---AAAAAGACTCTG---
---AAGAAGAAAATGCTCAAT---GCTTCTTCTAGGAGCTCTACTTCAGCT---GGAGGA
GGAACT---CTTGATTCTGCTTCAGCAGAAACAAAACTGAGC---AAGATC---CTACAC
ATGTTCCACAGG---------------AAAGTTCAT---CCTGAAAGCTCAACATCCACG
AGGAAGGCCGGCAAGCCCCAAAAAAATGAGAATAAGAAGAGC------------------
AACAACAATGGGGGTCAGGTACTCCCGAATGAGGACATCACCATAGTTCCT---CGAACC
CTTTCA---------AGGAGGAGCACAAGACGCTTCAAGAGTCAATCTAACCCACCCCAC
TTCACGTTTACGGGCTGTGAATCT---------------------AACGAAAGCAGGGAA
TGCTGGATTAAAACAGATGCAGAC---------TAC---CTGGTTTTGGAGCTG------
------------------
>gnl_Poptr_v3.0_Potri.001G059100.1
------------ATGAAGTTACTAGGTTGGATGCACCGTAAGCTTCGGCAAAAT---GGT
AGTGAAACACTGAAGGATTTTGCTATTGGCAATCCTTGCAATTGCCTTATAGGACAGCCA
TCCCTT---GATGACCAACAATACTACACGAAACCGAACTATGGGACAAGAACA------
------TTTAGGCAAGCCCAGAAAGAG---CACCTTCGAAAG---TCTTTTGCT---GGT
TTAGAAGCAGCTCGAGTA------------GAAGAAGAAGAAGGAGAAGACTTTGAAGAA
GAATCTTCA---GCCGCAATATCCGAACTATTCCATGGCTTTCTGGCAATTGGAACTCTT
GGT---TCGGAGCCAGTCAAC---ACTGACCCTTCAACACCAACATTT---------CCC
ATCTCTGTTGAGAATATAACT------------------GAGAAAGAGACT---------
------------------------------------------------GAAGTGACAGAG
AATGAACTTAAG---CTTATCAAT------------GATGAGTTGGAGAAGGTTCTGGCA
------------------------------GAAGATTGCAGCAATGACTCATCAGGAAGA
AACAGTCATGTCAGTGCTGGGAGAAGCAGTCATGGCAGCACCATTACACTCAGTGGCAAG
CCAATGGAAGGGCGAGATTCCAAT---------------GCAGTCTGTCCTCTGCAGGGA
TATCTC---TTTGGATCAGCAATTGAACTGTCA---------------------GAGACA
---GCA------CCTGTGGCA---------------------AAG---AAG---------
---------GAGCACAGGACATCACTTGGCGAGCTATTTCAGAAAACAAAAATAGCAGAG
GAA------AATTATGGTGTTAAATTTGAGAGG---GAG---------GAGAAGCGCGTG
GAGAAGGAGGCT------GATAAATCTGCCGTGAATCTCATG---AAAAAGATTCTG---
---AAGAAGAAAATGCTCCAT---GCTTCTTCTAGGAGCTCTACTTCCGCT---GGAGGA
GCAACT---GTTGATTCTGCTTCAGCAGAAACAAAACTGCAC---AAGATC---CTACAC
ATGTTCCACAGG---------------AAAGTTCAT---CCTGAAAGCTCAACATCGACA
AGGAAGGCCGACAAGCCCCCAAAAACCGAGAATAAGAAGAGCAAC---AACAATGGGGGA
AACAACAATGGAGGACAGATGCTTCTGGATGAGGATATCACCATAGTTCCC---CGAACC
CTTTCA---------AAGAGGAGCATAAGGCGCTTCAAGAGTCAATCTAACCCACCCCAC
TTCATGTTTACTGGCTGTGACTCA---------------------AATGGAAGCAGGGAA
TGCTGGATTAAAACAGATGCAGAC---------TAC---CTGGTGTTGGAGCTG------
------------------
>gnl_Poptr_v3.0_Potri.001G327500.1
------------GAACGGCTGATCTCT---GTCTGCAATAAAGCTAGACACAACCGTGAC
ATCCCACCTCTTAGGGATAAGGTTCAAAGGAGCTATTGTACTTGCCTTTCCGCACAGTCA
CCCATT---GATGACCATGTTTCCTACACTGGGCCAAGTTTTAACTCCAGATATGGACCC
AGGCTCTTAAAACAGCCAAATGAGGAA------TGTGAGAAT---ACTTTCTCT---GAA
AATGAA------GGAGTG------------GATGAGAAT------------AATGGAGAT
GAAACATCT---ATCATCAGCTCTGATCTTTTTCATGGCTTTCTCACTATTGGAACCCTT
GGC---TCAGAACCAATTACC---AGTGAGCCTGCAACACCAACATTT---------CCC
ATGTCTTCGGAGAGCATAACA------------------GAGGAAAACATA---------
------------------------------------------------GAGGTGACAGAA
AATGAATTGAAG---ATCATGAAC------------AATGAGTTAGAAAAGTTTCTAGAG
GCTGAA---GCTGAA---------------GAAGAAGGTTGCAATGAATCGTTAGCAAGG
AGCAGT------------------------TATGTTAGCACTATTACACTCAGTGGCATG
CAAATGGAAGCAACTGATGCTGAAGATTATGGAAAGACAGTGGCATGTCCACTCCAAGGA
TATCTA---TTTGGGTCATCAGTTGAACTGCCA---------------------GAAACA
---AGA------GTTGGAGTA---------------------AAG---AAG---------
---------GAA---AAGGTATCACTTGGAGAGATGTTTCGTATGACAAAAGTTACAGAT
GAA------ATTCCTTCGGAAAAAGAAGTGAAA---GGG---------GAGATGCAAGCC
---AAGAAAGCA------CATAAATCTGCCAAATACCTCATC---AAGAAGATACTC---
---GGAATG------TTTTGC---ACTACGTCAGGAAATCCTACCCCTTCTACTAGTGAC
GAAGCC---TCAAATTCTGTTTCTACCAAGAAAACACTTAAT---AAGGTC---CTAAAA
GTGTTCCATAGA---------------AAAGTTCAT---CCTGAAAACCCATTAGCTGAA
AGAGAGTTTACGAAGTCCCATAAAGACAAGACAATGAATACTCTGAAT---GATGGTGGC
---TATAATGCAGAATTGACGAACCAGGTTAAAGAGAAAAGAAAGTTTCTTCCTGGATAC
AAGTCA---------AGGGAAGGGGTCCAATGCCATAAGAACAGCTTGAAACTGCCCCAA
CATGATCATATTTGCAGTAATTCA---------------------AGTGCAAATGGGGAA
TACTGGATTAAAACAGATGCGGACTGTAAG---TAC------------------------
------------------
>gnl_Prupe_v2.1_Prupe.3G308500.1
------------ATGCAGTTATTACAATGGGTGCACCACAAATTTCGGCACAGT---AGC
ATTGAGCCTCTCAAGGATCTCAGTATT------------------------GCTCAGCCA
TCAGTT---GATGATCAACATTCCCATATGAAGTCAAGCTTTGGCTCCAGCTATGGATCT
ACATCCTTGGAGCCACCTAAAAGGGAC------CAAGAAAAA---TCTTTTTCT---GAA
TCTGAAGCCAATAGA---------------------------------------GAAGAA
GAAACATCT---GCTATTATCTCAGAGCTATTTCATGGCTTTCTCACCATTGGAACACTT
GGC---TCTGAACCAAGTATC---AATGAGCCGGAAACACCAACTTTT---------GCA
ACAACTTTAGAGAACTTAAGT------------------GAGCCAAAAACA---------
------------------------------------------------GAAGTGACACAG
AATGACTTGAAG---CTCATCAGC------------TATGAGCTAGAAAAGTTCCTTGAG
GCGGAG---ACAAAG---------------GAAGAAGGGGTTCGTGCATCATCAGCAAGG
AACAGT------------------------CATGCTAGCACTATTACACTCAATGGAAAG
CAAATGGAGGAATCTGAAGATGAAGAGTACTGGACGACTGTGGTACGTCCGCTCAAAGAA
TATCTC---TTTGGGTCCTCAATTGAACTACCA---------------------GACACA
---AGA------ATAGAAGCA---------------------AAG---AAA---------
---------GAA---AAGACATCACTGCAAGAGCTGTTTGATAGGACAAAGATGACAACG
GAA------AATTGTAAGGAGACAAGTGAGAGT---GTG---------GATATAAAATCC
---GAGCATAAG------CATACATCTGCCATGCAGTTCATG---AAGAAGATCATA---
---AAAAAA------CTCCAT---GCTTCTTCGAAAAGCTCTGCCCCTTGTACTGGTGGT
GAGGCA---TCTGATTCTGTTTCAACCAAGAAGAAACCCCAT---AAGATC---TTACGT
ATGTTCCATAGA---------------AGGATCCAT---CCTGAAAGCTCTACAGCTGCA
AGAGAATTTGTCGAGGCCGAGAAATACAAGGACAAGAACAATTACAGTGCCCATGGTCGT
---TGTAGAGAAAATATGATGCTCATGGGCAGAGACAACAGAAGGTTCCCTCAAGGGGCA
ATGATA---------AAGGAGGGGACAGAACATGGTAAGAAATACATGAACTTGCCCCAA
TACAGGCTAAGTGGCAGCAATTTT---------------------AGAAGAAAGGGAGAG
CACTGGATTAAAACAGATGCAGAC---------TAC---TTGGTGTTGGAGCTG------
------------------
>gnl_Prupe_v2.1_Prupe.1G222800.1
---ATGCCA---TTGCAGTTACTAGGTTGGATGCATCGTAAGTTTCGGCAGAAT---AGC
AACGAGCCATTTAAAGTTTTTGTCATT------------------------GGGCAGCCA
TCTCTC---GATGATCAACAATGCTATCCTAAGCCAAACTGTGGCACAAAGCCC------
------TTTAAACAAACCCAGAGAGACCAGCACCTTCGGAAG---TCTTTCAAC---GGT
CTAGAGGCAGCCAGGGCA------------GAAGAAGAA---------TACTATGAAGAT
GAATCATCT---GCTGCAGCATCTGAGCTCTTCCATGGCTTCCTTGCAATTGGTACCCTT
GGC---TCAGAGCAAGTCATC---ACGGAACCATCAACTCCAACACTT---------GCC
ATCTCTGTGGAGAACATAACT------------------GAAAAAGAGACT---------
------------------------------------------------GAGGTCACAGAG
AATGAATTGAAG---CTCATCAAT------------GATGAATTGGAGAAAGTCCTGGCA
GCTGATTCAGCTAAA---------------GATGAGATTTGCAATGATTCATCTGGAAGA
AACAGCCATGTTAGCAATGGAAGAAGTAGCCATGGTAGCACCATCACACTAAGTGGCAAG
ACACTGGAAGGCTCAGAGAGCAATGGGATTAATGGAACCACAGTGTGCCCACTCCAGGGA
TATCTT---TTTGGGTCAGCATATGAATTGTCA---------------------GAAACA
---ACA------ACAGTGGCA---------------------AAG---AAG---------
---------GAACACAGGACATCTCTTGGCGAGCTGTTTCAGAGGACTAAATTGGCAGAG
GAG------ATTTCTGGACCGAAATCGGCCAAG---GAG---------GAGAAGCGAGCA
GAGAAGGAAGCT------GAAAAGTCCGCCATGCACTTGATG---AAAAAGAAGCTC---
---AAGAAAAAAATGCTTTAT---GCTTCTTCTCGCAGCTCT---------------GGT
GGACCT---GCAGATCCTTCCTCAGCGGAAACAAAACTGAAT---AAGATC---CTTCAC
ATGTTCCACAGA---------------AAAGTTCAC---CCTGAAACCTCATCTGCTGAG
CAAAAAACTGGTAAGTACCATAAGAACGAAAACAAGAAGAAAACAAGCAATGATGGGGCT
TACAACAGTGGAGATCAGGTGCTTCCAGATGAAGACATCATGCTATATCCTGAACGAGGC
TTCTCCTTG------AAGCAGAGCATGCGGCGCTACAAGAGTCAATCAAACCCACCGCAA
TTCGCGCTTAGCAGCATTGATTCA---------------------AATGAGAACAGGGAG
CACTGGATCAAAACAGATGCAGAC---------TAC---TTAGTCTTGGAGCTG------
------------------
>gnl_Solly_v2.4_Solyc05g015880.2.1
------------ATGAAGTTACTTGGTTGGATGCATCGTAAGTTTCGACAGAAT---AGC
AGTGAACCACTAAAGGAATTTTCTGTAGGAAATCCTTGTACTTGTCTTACTGGGCAGCCA
TCACTA---GATGATATACATTGCTACCCAAAGTCAAATTTTTACAATAAGTCT------
------TTGAGTAAAACTCAGAGAGACAATCACTTGAGAAAA---TCATTTGCT---GGT
CTAGAGGCAGCAGCAAGG------------GCAGATCAT------TACGATCTCGAAGAA
GAGTCATCT---GCTGCTCTTTCTGAGTTGTTCCATGGATTCCTTGCAATTGGTACACTT
GGT---ACTGATCCCCTTCTT---GATGATCCTTCAACACCGACATTT---------TCC
ATCTCTGTGGAAAATATTGCT------------------GAAAAGGATACT---------
------------------------------------------------GAAGTGACTGAA
AATGAACTGAAG---CTGATTAAT------------GATGAACTCGAGAAGGTGTTGGGA
GCTGAA---GCTAAA---------------GATGATACTTGTAATCTTTCTTCAGGAAGA
AACAGCTATGTTAGCACTGGAAGAAGCAGTCATGGTAGCACCATTACACTAAGTGGAAAG
CAATTGGAAAGTGCAGAGAACAATGGA---AACGGAACAACGGTCTGTCCACTTCAGGGC
TATCTA---TTTGGATCAACTGTTGAGATGCAA---------------------GAGACA
---ACT---TCTGCTTCTGCT---------------------AAG---AAA---------
---------GAACATAGGCCTTCGCTCGGTGAGCTATTTCAAAAAACTAAACTAGCAGAA
GAA------AACTATGGACCTAAATAT---------CAT---------GAGAAGCGAACA
GATAAGGATTCT------GATAAATCTGCTGTGCACCTCATG---AAGAAAATACTG---
---AAGAAAAAGATGCTTCAT---GCTTCCTCCCGAAACTCAGTATCAGCT---TCAGGG
GGAACT---GTTGATTCTGTTTCAGCAGAGTCAAAACCCCAT---AAGATC---CTACAA
ATGTTCCACAGA---------------AAAGTCCAT---CCTGAGAGCTCAATG------
---AAGCCTGATAAATTCTTAAAAAATGAGAGG------------------------GCA
CATGACCGTGGAGGACTATCACTTGCACGTGATGATATCACAATTATCCCTCACCATCGC
CTCTCA---------AAGGACAGCATC---------AAGGGTCAGCCTATCATGCAACAG
TCCACGGTAGATGGT---GATTCA---------------------AATGAAAACCGAGAA
TGCTGGATCAAAACTGATGCAGAT---------TAC---TTTGTGCTGGAGCTC------
------------------
>gnl_Sorbi_v3.1_Sobic.005G117100.1
------------ATGAAGCTCCTCGGTTGGATGCACCGGAAGTTACGACAGAAT---AGT
AATGATGTCTTCAAAGAGTTCAACAACGGTGGGACCTGCAACTGCCTCACCGGGCTGGCC
TCGCCG---GACCCGGCCACCTTCCTCGCCTCCGCCAAC---------GAATAC------
---------------------------TTCGCCGGCGACCAC---GACTTCACC---AAC
ATTCACTCATCTCCGCCGGAC---------------------------------------
------------------------GACCTCTTCAGCGGCCTCCTCACCATCGGCACTCTA
GGC---ATCACCGCGGCGGTCCCTGCAGACGCCGTCACGCCCACATTCACAGCTGCAGTC
GCCGTGGTCGAGGCCATCGCC------------------GAGAAGGACGAC---------
---------------------------------------------GACACCACCACGGAG
GACGACCTGATG---GTGGTGAGC------------GCCGAACTGGAGAAGGTCCTCGGT
GGCCGC---AACAGC---------------GCCGCCGGCGACCTGATCGCGTCTGCGCGG
GTAAGCTTCGCCATGGGC------------------------------------------
---------------------------------------GTGGACTGCCCGCTGCAGGGC
TTCCTG---TTCGGCTCTCCGGTGAGCGATGCC---------------------GAATCG
CGCAAT------------------------------------------GGC---------
---------GGCCGGCGCACCTCGCTCGGCGAGCTGTTCATGCGCACGCGCTTCGCCGAC
GAG------AAGGACGGC------GGGGATGGT---GGA---------GAAAGGGACGAC
GGGAAAGCAGGG------AAAGGCGGCGGCTGCAAGACAACG---AAGAAGAGGAGGGTG
---AAAGATGAT------------AAAGTCGCCGGCGGT---------------GATGGA
ACGCCG---GCGAGTGCAGCGGTGACCAAGAGCAAGTTTCAG---AAGATC---CTCCAA
ATCTTCCACAGG---------------AAAGTGTAC---CCTGAGAGCGCGGCCCTGGCC
CGGAACCTGACCAAGAAGAGCCGCAAGCGCGGCAGCGGC---------------------
GCCGAC------------------GAGCCCGCCGAGCCGGCGTCGTCCAACAAGCTCCGG
TGCCGC---------AAGGAGCAGGCGCCGGGGTTCGGCTGCTGCGCCAAC---------
------------GGCGCCGCTTCTCCCATCGACGACGACGAGCTCAACGGCAGCAAGAGC
CACTGGATCAAGACCGACGCTGAA---------TAC---TTGGTGCTGGAGTTA------
------------------
>gnl_Spipo_v2_Spipo4G0054100
------------------------------------------------------------
------------------ATGACTGCAGGCCTCCCCTCCAAGTGTCTCTCGGGGAGGCCA
TCTCTG---GAGGAGCTGCGTTCCCACCACCATCCCAAGACCCCGGCAAGGCCT------
---------------------------------------------TCCCTCCGC---TCG
TTGCAGGATCACCGTCTCTTT---------GAAGATGATCTCTGCTCGCCGGAAGAAGAT
CAGCTAGCT---GCCATGGACGACGTGCTCTTCCAGGGCCTCCTGGCCATCGGCACCCTC
GGG---------------------------TCAGCCACCCCGACATTC---------CCT
GACTCCGTTGACTCCATCATC---------------------GCCGAGAAG---------
------------------------------------------------GAGCCGTCGGAG
AGAGAACTGAAG---GCCATTAAC------------GCGGAGCTGGAGAAGGTGCTGGTG
CCGGAG---CCTGGC---------------GACATGATGGACCGGCTCTCCTCGGCAAGG
CCAAGCCACGTTAGC---------------------------------------------
---------------------CACAAGCATCTGCCGGCAGAGGTGTGCCCCCTCCAGGGT
TACCTC---TTCGGCTCCACCGTCGAGATGGCG---------------------GAGACC
---TCT------GAGTCTGCC---------------GCG---AAG---AAG---------
---------GAGCACCGGGTCTCTCTGGGAGAGTTGTTTATGAAGAGCCGGGTGGTGGAG
GAG------ACCGCCGGAGGAGGG------------------------AAGAAGGGGGAG
GAGAAGGAGAGA------TCTCCGGCAGGGATGCACCTGATGGTAAAGAAGATTCTG---
---AAGGGACGTTGCTCCAAAACTTCTTCGAATCGGTGGCCGGCGTCTTCCGCCGGCACC
CGCGCT---GGAGACCCTGTCGCCGGCGAGACCAAGTTCCAG---AAGGTG---AGGACT
CTCCGCCATGGT---------------CCACCAGCT---CCACTACAAGCAGGGGCTGCC
AAA---------------------------------------------------------
------GTGGGGGCCCTTTATGTTATCGGCGGCCCGATTCTAGAGATTCCGACG------
------------------------------------------------------------
------------------------------------------------------------
AGATGGGTC------------------------TAT---CTT------------------
------------------
>gnl_Spipo_v2_Spipo4G0054200
------------------------------------------------------------
------------------------------------------------------------
------------------------------------------------------------
------------------------------------------------------------
------------------------------------------------------------
------------------------------------------------------------
------------------------------------------------------------
------------------------------------------------------------
------------------------------------------------------------
------------------------------------------------------------
------------------------------------------------------------
------------------------------------------------------------
------------------------------------------------------------
------------------------------------------------------------
------------------------------------------------------------
------------------------------------------------------------
------------------------------------------------------------
------------------------------------------------------------
------------------------------------------------------------
------------------------------------------------------------
ATGTTCCACAGG---------------AAGGTCCAT---CCAGAGGCGCTTTCCAGCAGC
AAGAAGCATGGAAAGTCTGGCAGGAACTTCCCTCACCCCGTCTCCGGGGACGGGGGCTGC
---------------------------------GATGCCATCGCTGCCTACACCAAGGGC
CTCAAG---------AAAGACGGCTCCCGCTGCCTCAAGTGTCAGTCTAATCCGGCCCCC
CCTTCCACCTCCAGAAGCGACTCC---------------------AACGGCAATCGAGAG
CACTGGATCATGACTGATGCGGACTGTAAGTGGCAC---CTCGTGCTGGAGTTG------
------------------
>gnl_Stras_v2.0_SGA_v2.0_scaffold253T45184
------------ATGAAGTTCCTAGGTTGGATGCACCGTAAGCTGATGCACAAT---GGA
ACAGAACCAAACAAGAAATCCACGCTAGGAAATGTTTCCGCTTGTTATTCAGTGCATGCG
TTGTTT---GATGAGCAAAAAGGCTACAAAGAGCCCACCAAGACCATGACATACCCGGAT
---------------------------ATCAGGTGTAAAAAA---TCTTCAGAC---ATA
TTTGAATCCAACAAGGGG------------GAAATGATT------------TTCCAAGAA
GAA---------------TCATTCGAGTCTTTT---GACTTTCTCGCGATTGGTACATTT
GGT---ATGGAA---CTCCAC---ACAGACCCCCCAACACCAAAGCTC---------GCG
ACACCCCACGAAAATTGGACT------------------GATCCACAAAAA---------
------------------------------------------------AAGATAACAGAA
AATGATCTCAAA---CTCATAAAC------------TATGAGCTCGAGAAATTTCTAGAA
GCTGAG---GAGAAA---------------GAAATAGCC---CACGACACGTCAGCAAGG
AGTAGT------------------------CAGGCAAGTATCATAACCCTCAGCCATGCA
ACAACTGAAGGACTAGCTTCTGAAAGCCAAATGTATACCATGGCTTGCCCTCTCCAAAAT
TATCTC---TTTCCCACG------------------------------------------
------------------------------------------------------------
------------------------------------------------------------
------------------------------------------------------------
------------------------------------------------------------
------------------------------------------------------------
------------------------------------------------------------
------------------------------------------------------------
------------------------------------------------------------
------------------------------------------------------------
------------------------------------------------------------
------------------------------------------------------------
------------------------------------------------------------
------------------
>gnl_Stras_v2.0_SGA_v2.0_scaffold47T17616
ATGAGCCCATCCATGAAGTTACTCGGTTGGATGCACCGTAAGCTCATGCAGAAT---AGC
ACAGATCCTGTGAAAAGTTACACAATTGAAAACCATTCGTCTTGCTTCTCCTCG------
---------GACGACCAAAATTACTATATCGCCCCTACGAAAACCCCCACACGCCAGAGC
---------------------------CTCAAACGCGAAAGA---TCCCCGAAC---TCG
TTTGAC------------------------------------------------------
------------------------GAGCCCTTC---GACTTCCTCTCGATCGGAACCTTT
GGA---ACCGAGCTTCTCAAC---ACGGGCCCGCCCACTCCAACTCTTCCT------GCT
CCAAACGTGGAAGCTTTGACC------------------GGTCAACCGATC---------
------------------------------------------------GAGATTACCGAG
AATGACCTTGAC---CTCATAAGC------------CACGAGCTCGAAAAATTTCTCGAG
TCTGAG---GATGTT---------------GAAACTGGG---TACGACTCGTCTGAGAGG
AGCAGC------------------------CGTGCTAGCGTGATAACTTTAACCGATCAA
GGC------------------AATGTTCAGATATTAGCTTCTTCGTGTCCTCTTCAGAAT
TATCTT---CTTGCAGCTCCAGTTCGT---------------------------------
------------GAGGAGGTG---------------------AAG---AAA---------
---------ACG---AGGATGTCTCTTGAGGAGCTTTTTAAGGAGGGAAAATGCGGTGAA
GAA------AATGGTGGTGCTTCTGTGAAGAAA---------------------------
---GGCGAAGGAGTGGGTGGGAAAAATGTGGCTCGTTTGGTG---AAGAAGGTTGTG---
---AAGAGG------TTGAGT---TCGAATTCAAGTAATAGTACTTCTGGTTTTGATGAT
AATGCT---GGTGTTTCCTTGCCGATCAAGAAAAAACTGGCTAAGAAGCTT---GTCAAA
ATGTTTCAGAAG---------------AAGGTTTAT---CCTGAGGAGATGACAGGCAAA
CGG---TTTTTTAAGGTGACAAAGAGCAACAAGAAGAACAAATATAATCCCAGCAAGGAA
CACAACAACTCTGATCAATCAGCT------------------------------------
---------------------------AAGAGTAAAAAGAAGACCATGAGACTATTCTGC
ACTGGAGTTTGCACGGGATCTTCA---------------------CCGGTAAATGCAGGG
CATTGGATCAAAACAGATTCTGAT---------TAC---TTGGTCTTGGAGCTG------
------------------
>gnl_Stras_v2.0_SGA_v2.0_scaffold154T37199
------------------------------ATGCACCGTAAGCTCATGCAGAAT---AGT
ACAGAGCCTCTGAAAAACGAC---------------------------------------
---------ACCGATCAAAGA---------------------------------------
---------------------------------------------TCCACAAAT---GCT
TTTGAGCCTGCAAAC---------------------------------------------
------------------------GAGCCCTTT---GACTTCCTCTCAATCGGCACATTT
GGC---ACCGATCTTCTCCAC---ACGGCCCCACCAACTCCGACACTCCTC------CCA
ACTCCAGTCGAGCCTTTGACC------------------GGTCAACCGATC---------
------------------------------------------------GATATCAACGAA
AACGACCTCGAC---CTCATAAGC------------CAAGAGCTGGAAAAATTTCTCGAG
TCTGAG---GATGCG---------------GAGACTGTA---CACAACTCGTCCGAGAGG
AGCAGC------------------------AAGGCTAGTGTGATAACTATTAACGATCAA
GGTAAT------------------------------TTACAGATATGCCCTCTTCAGAAG
TATCTA---TTGGCTGCCCCTGTAGAGTTGGCC---------------------GAGATG
GGTCGT------GAGGAGGTG---------------------AAG---AAA---------
---------ACG---AGGACTTCCCTTGAGGAGCTGTTTAAGGAGGGAAAT---------
------------GATGGTCCTCTGTTGAAGAAA---------------------------
---GGTGAAGGAGTGGGTGGGAAAAATGTGGCTCGTCTGGTG---AAGAAGTTTGTG---
---AAGAGG------TTAAGT---CACAAATCGAGTGATGGAACTGCTGGATTTAATTAT
GATGGT---GCTGTTTTCCGGCCGACAAAGAAGAAATTGACTAAGAAGCTT---GTTAAA
ATGTTTAATAAG---------------AAGGTTTAT---CCTGAGGAGATGGCC---GAG
AAGCAAATTTTGAAAGTGACGAAGAGTAACGAGAAGAAGAATTACAACTGCAGTAAGGAG
CATAACAATGATGATCAATCAGCC------------------------------------
---------------------AGTAACAAGAGTAAAAAGAATACCATAGGACTATTCTGC
ACTGGATTTGGCAGAGGCTCTTCC---------------------CCTGTAAATGCAGGG
CATTGGGTTAAAACAGATTCTGAT---------TAC---TTGGTCTTGGAGCTA------
------------------
>gnl_Theca_v1.1_Thecc1EG017254t1
ATGGATCCAAAATTGCAGTTACTAGGATGGATGCAGCATAAGTTACGGCAAAGT---AAT
ATTGAACCTTTCAAGGATTTCACAATTGGGAACTACTGTTCTTGTCTTTCAGCTCACTCA
TCCCTC---AATGATCAAGACTCCAATCCAAAATCAGCCTCTGGCCACGGACATGGATCC
AGATTTTCAACCCTGTCCCAACAGGAA------AGTGAGAAC---TCCTTCACA---GAA
TTTGAAGCCAAGGGAGTA------------GAAGAAAAC------------TTTGGAGAT
GAAGCATCT---ACTGTCATCTCGGGGCTATTCCATGGCTTTCTTACCATTGGAACTCTG
GGC---TCCGAACTGATTATC---AGCGAACCCGTAACGCCAACATTC---------GCC
ATGTCTTTGGAGAAT---TCT------------------GAGGACAAGGCA---------
------------------------------------------------GAGGTCACAGAA
AATGATTTGAAG---ATCATCAAT------------GATGAACTGGAGAAGTTCCTTGAG
GCAGAA---GCTGAA---------------GAACATGGGTCCAATGAGTCATCAGGAAGG
AACAGT------------------------CAGGTTAGCACGATTACACTTAGTGGTAAA
CCAATGCAGGAAGCCAATGCTAAAGAATATGGGAAAACAATTGTATGTCCTCTCCAAGGA
TATCTG---TTTGGGTCTTCAATTGAACTTCCA---------------------GAAGCA
---AGA------TTTGAGGTG---------------------AAG---AAG---------
---------GAA---AAGGCATCACTTGCAGAACTGTTCTACAGGACAAAAATAGCAGAA
GAG------AGTCCTACGGAAAAATGTGGGAAA---GAG---------GAGATGCAGACC
---AAGCAAGCA------AATAAACCTGTCAAACATCTCATC---AAGAAAATTCTG---
---AAAAAG------CTTCAT---GCTTCTTCAGGGAGTTCTACTTCTACCTCTTCTCCT
AAAGAA---ACCAATTCTATTTCAACCAAGAAAAAACTCCAC---AAGGTC---ATAAAA
CTATTCCACAGA---------------AAAATCCAT---CCTGAAAGCTCTATAGCTGAA
AGAGAGTCTAAAAATTTACATACAGATAAGATGAATAATGCTCCTTATGATGATGGTGAG
TATACTGATGTACAGCAGACGCACCAAGGTAAAGGCAACAGGAGGTTTCCTCAGGGATCA
TGGTCA---------AAGGAAGGAACACAAAATTACAAGACTATCTCAAAACTGCCTCAA
TACGGACTCACTGGCTTTACTGCA---------------------GGTGCAAATGGGGAG
CACTGGATTAAGACAGATGCAGAC---------TAC---TTGGTGTTGGAGCTG------
------------------
>gnl_Theca_v1.1_Thecc1EG008615t1
ATGAACCCTCTAGTTGAGTTACTAGGTTGGATGCACCGTAAGTTCCGCCAAAAT---AGC
AGTGAACCACTCAAGGATTTTGCCATTGGGCATTCTTGTAATTGTCTTACAGGGCAGTCA
TCACTG---GATGATCAACAATTCTACTCAAAGCCAAACTACGGTACCAAGCCA------
------TTTAGGCAACCACAAAGAGAC---CATCTTCGAAAG---TCTTTTGCT---GGT
GTAGAAGCAGCTCGGGTA------------GAAGAAGAC------------TATGAAGAA
GAATCATCA---TCAGCAATATCTGAGCTATTCCACGGCTTTCTTGCCATTGGCACCCTT
GGT---TCTGACCCTAACATT---CCTGATCCATCAACACCGACATTT---------GCT
ATCTCTGTAGAGAATATAACT------------------GAAAAAGAAACT---------
------------------------------------------------GAAGTAACAGAG
AATGAGTTGAAG---CTCATTAAT------------GATGAGTTGGAGAAGGTTCTGGGA
GCTGAA---GTTAAA---------------GAAGAAGGCTGCAATGACTCATCTGGAAGA
AACAGTCATGTCAGCACTGGAAGAAGCAGTCATGGCAGCACAATTACGCTTAGTGGAAAG
CCAATGGAAGGTCCAGATACCAATGGG---AATGGTACTATAGTTTGTCCACTCCAAGGT
TATCTT---TTTGGCTCAGCAATTGAATTATCA---------------------GAAACA
---ACT------ACAGTGGCA---------------------AAA---AAG---------
---------GAACACAGGACCTCACTGGGGGAGCTGTTTCAGAGGACTAAAATAACAGAG
GAA------AATTTTGGGAGTAAATATGACAAG---GAG---------GAGAAGCGGCCA
GAGAAGGAAGGA------GATAAATCTGCGGTGCACATTATG---AAAAAGATGCTG---
---AAGAAAAAAATGCTTAAT---GCT---TCAAGGAGCTCGACTGCAGCT---ACTGGC
GGAAAT---ATTGATTCTGCTTCAGCAGAAACAAAACTGCAC---AAGATC---TTACAC
ATGTTCCACAGA---------------AAAGTTCAT---CCTGAAAGCTCAACAGCCACA
TATAAGCATGACAAACCCCAAAAGAATGAGAACAAGAAAGGCATCTTGTATGATGGAGGA
CATGAGAATGGAGGTCATACGCTTGAAGACGAGGACATAATGTTATTTCCTCAGAGAGCC
CTTTCA---------AAAAAC---ATGCGACGCTACAAGAGCCAATCTAACCCACCTCAA
TTCACAATAAGCTGCAATGATTCA---------------------AATGGGAACAGGGAG
TGCTGGATCAAAACAGATGCAGACTGTAAACCTTATACCATAGTGGTGGCAGTAAGGGCA
GCC---------------
>gnl_Utrgi_v4.1_Scf00195.g12156.t1
------------------------------ATGCTACCCAAGAGGCAGCAACGG------
------------AAATATAATCTTGCGGGA---------------TTTGCAGGACAAGTA
TCACTC---ATTGATCAGCAGTGCTACGCAAGAGAAGGCAACGGAAATAAGTAC------
------CAGAACAAACCCCAAGAAGAT---AAATTCAGAAGG---TCATTCATC---GCA
TTTGAGGCTACAAAAATT------------GATGAAGAC------------TTTCGAGAA
GAGCCAGCA---GCTGCGCTTACAGATCTTTTCCATGGATTTCTCACTATTGGGACACTG
GGA---ACAGAATCACACATC---AAGGATCCAGACACAACAAAGTTT---------TCT
ATCTCCGTGGATAGCATAAGT------------------GAAGAAAAAACA---------
------------------------------------------------GAAGACAAGGAA
GATAAACTGGAA---TTGATAGAA------------AATCTGTCAGAGAAGGTTCTTGAG
GGTGAT---CATAAT---------------GATGAGAACAACAATGATTCCTCTGATCGA
GTCAGTCTTATAAGCTCCGCAGAGAAAAGTGAAAGCACTCTGATCACTCTTGGCAACAAA
AGGGCTGAACTTGCAGAAACCTATGGGACTGAAGGA---GTTACCTGCCGGAAACAGAGC
TGTCCC---CTGCGATCTACTGTAGAAGTGCCG---------------------GCTGCA
---GCA------AAATCACTG---------------------AAG---AAA---------
---------AAG---CATACTACTCTTGAGGAACTGTTTCACAAGACTGAACAGGCTGAG
GAA------AATTCTGGCATCAAATCACACAAG---GGG---------AAGAAAATAGCG
GGCAAAGAGCCT------GACAATTCATCAATACATCTCATC---AAAAAGTTCATG---
---AAGAAAAGGACTGTTCAT---GGTTTAGGGAAGAGTTTCACACATGAT------TCA
GGGGGA---ACTTCACAATCCACACCGAAGGAAAAACTGCAT---AAGATC---ATGAAG
ACCTTCAGCAGG---------------AAAGTTCAT---CCTGATGATGCTTTACTTGGT
CCTATTCACCACAAGCCTGGCAAAATATGGAGTCAAATAAGAACTAGCTGTACCATGGAG
AAGAGTGTTGGTGGAAGGAGGTCATTAGATGGAGATATAATCATAAATCCTCAAGACGTC
TTCCCA------------AACCAGATCTTCTACAGTGAGAATCAGTCTCATGCCCCACTG
CTAACGAAAGCAAGATTAAGCTCA---------------------ACTGGGAAT---GAA
TTCTGGATCAAAACTGACGCAGAT---------TAT---GTGGTGTTGGAGCTT------
------------------
>gnl_Vitvi_Genoscope.12X_GSVIVT01010528001
------------ATGAAGTTACTAGGTTGGATGCATCGCAAGTTCCGGCAGAAT---AGC
AGTGAGCCACTCAAAGATTTTGCCATC------------------------GGACAAAGA
TCACTG---GATGACCAACAATACTACCCAAAGTCAAACTATGGCACCAAGCCC------
------TTAAGG------CAACGAGACTACTACCTTCGAAAG---TCATTCGCT---GGT
CTAGAAGCAGCAAGAGAA------------GAAGAAGAA------GATGACTTTGAAGAA
GAATCATCA---GCAGCAATTTCAGAACTCTTCCATGGCTTTCTAGCAATCGGTACCCTC
GGC---TCAGACCCAGTCGTC---AATGACCCATCTACGCCAACATTT---------GCC
ATCTCTGTTGAGAACATTACT------------------GAGAAAGAAACT---------
------------------------------------------------GAAGTGACAGAG
AATGAATTGAAG---CTCATTAAT------------GATGAGTTGGAGAAGGTGCTAGGA
GCTGAA---GCTAAA---------------GAAGATGGT------TACTCATCTGGGAGA
AATAGTCATGTTAGCACAGGAAGAAGCAGTCATGGTAGCACCATCACACTTAGTGGCAAG
CCAATGGAAGGCACAGAGTCCAATGGG---AATGGAACAACAGTATGCCCACTCCAGGGC
TATCTT---TTTGGGTCAGCAATAGAATTGCCA---------------------GAAACA
---ACC------ACAGTGGCG---------------------AAA---AAG---------
---------GAACATAGAACATCTCTTGGTGAGCTTTTCCAGAGGAGTAAG------GAG
GAA------AATTCTGGAGCAAAATGTGAGAGG---GGG---------GAGAAGCGAACA
GATAAAGAAGCA------GATAAATCTGCCGTGCATATCATG---AAAAAGATGCTA---
---AAGAAGAAAATGCTCCAT---GCTTCTTCAAGGAACTCTACTGCAGCT------GGG
GGAACA---GTTGATTCTGCTTCCGCAGAAACGAAGCTACAT---AAGATC---CTACAT
ATGTTCCACAGA---------------AAAGTTCAT---CCAGAAAGCTCAACCGCCACA
GAAAAGCCAAACAGGCCCCACAAAAATGAGATCAAGAATGGCATCTTCTATGACGGGGGG
TGCAACAATGGAGATCGGATGCTCCCAGACGAAGACATCATGATATTTCCTCAGAGAACC
CTTTCG---------AAGGAGAGTATACGACGTTACAAGAGCCAGTCTAACCCTCCCCAG
TTCACACTTTGTGGCAATGATTCA---------------------AATGGGAACAGGGAG
TACTGGATCAAAACAGATGCAGAT---------TAT---CTGGTGTTGGAGCTC------
------------------
>gnl_Vitvi_Genoscope.12X_GSVIVT01033059001
ATGCCACCC---ATGAAGTTACTTCGGTGGATGCATCATAAGTTACGGCAAAAT---AGC
ATCGAGCCATTCAAGGATTTCAAAATTGGAAACTCTTGTAGTTGCCTTTCAGGGCAGCAA
TGGCTA---GATGACCAACCATATTATCCAACACCAACTTGCGGATTCAGACAC------
------TTTAAGCAGCCTCAAAAGGAA------TGTCAAAAG---AAAATTTCT---GAA
TGCGAAGCCAAGAGAGTT------------GAAGAAGAC------------TATGAAGAA
GAATCATCT---AATGTTGTCTCTGACCTTTTCCATGGCTTTCTTGCCATTGGAACTCTT
GGT---TCA---------------AATGAGCCTTCAACACCAACATTT---------GGT
GTCTCCTCGGAGAACATGACT------------------GAGAAAGAAACA---------
------------------------------------------------GAGGTCACAGAG
ATTGACTTGAAG---CTCATTAAT------------GACGAGTTAGAGAAGTTCCTAGAG
GCAGAA---GCCAAA---------------GATGAAGGGTCCATCGAATCACCAGGTAGG
AACAGT------------------------CATGTTAGCATCATTACACTTTGTGGCAAG
CAAATGGAAGCAGCTGATGTTGAAGAGTCTGGAAAGATGATAGTATGTCCACTACAGGGA
TATCTT---TTTGGGTCTTCAATTGAACTGCCA---------------------GAGACA
AGATCA------ACTGAGGTA---------------------AAG---AAA---------
---------GGG---AAGGCATCACTCGGTGAACTGTTTCAGAGGACTAAAATTGCAGAT
GAA------TATGCTACAGTGAAGGATGAGAAA---GGG---------GAGATCCAAGCC
---AAGGGAACT------AACAAATCTGCCATGCACCTGGTG---AAAAAGATACTG---
---AGAAAG------CTCCAG---GCTTCTTCAAGGAGTACCTGTGCCACTTCTGCCAAA
GAGCCA---CAAGGTTCTTTAAGGAGTACTTCTGCCATTTCT---GCTAAA---GAGCCC
CACGCTTCAAGG---------------AGCCCTTGG---CCCACTTCTGATGGTAGAACT
GGTGGTGATCCACTTTCAACCAAGAGGAAACTC---------------------------
---------------------------------CACAGCATAAAGTTTCCCCATGGATAC
ATATCA---------AGGGATGCCAACCAA------------TGTTTAAACCTTCCACAA
GACATGCTCAGCAACAGTGGCTCA---------------------AGTGGGAGTAGGGAG
CACTGGATCAAAACTGATGCAGAC---------TAT---TTGGTGTTGGAGTTG------
------------------
>Frave_01344-v2.0.a2-hybrid.t1
------------ATGCAGCTGTTACAGTGGGTGCACCAAAAATTTCAGCAGAGT---AGC
ATTGAACCTCTCAAGGATCTCAGTATT------------------------GCTTGGCCA
TCAGAT---GATGACAAAGATGCCTATACAAAACCGACCATCCATCACAGACATGGATCT
ACGTTCTTAGAGCGACCTAGGAAGGAC------CAGAAGAAA---TCTTTTTCG---GAA
TTTGAAGACAGGAGA------------------------------------GAAGGAGAA
GAAACATCC---GTTATTGCCCCAGAGCTGTTTCATGGCTTTCTCACCATTGGAACTCTT
GGC---TTGGAAACAAATGCC---AGTGAACCAGTGACACCAACTTTT---------GCA
ACACCTTTAGAGAACTTAACT------------------GAGCAAAAGCCA---------
------------------------------------------------AAGGTCACAGAA
AATGACTTGAAG---CTCATCAGC------------TATGAGCCAGAGAGGTTTCTTCAG
GCCGAG---ACAAGG------------------GAAGGACTCTGTCCATCATCAGCAAGA
GACAGT------------------------CATGTTAGCACTATCACACTCGGTGGCTGG
GGAATGGAGGACTCTGAAGATGAAGAGTACTGTGCAACAGTGGTGTGTCCCCTCCAAGAA
TATCTG---CTTGGGTCCTCAGTTGAAGTACCA---------------------CAAATG
---AGC------ACAGAAGCA---------------------AAG---AAA---------
---------GAA---AAGACATCACTACAAGAGTTGTTTGATAGGACCAAAATGACTGAA
AAT------TTC---------------GAGAAG---AGT---------GAGATAGATCCC
---AAGCAAAAA------AGTAAATCTGCCACAGCTTCCATG---AAGAAGATAATA---
---AAAAAA------CTCTAT---GCCTCTTCCAAGAGCCCC---ACATCTACTAGTGGT
GAGGCA---TCTGATTCTGTTTCTACCAAGAAGAAACCCCAT---AAGGTA---TTACGT
ATGTTTCAAAGA---------------AAGGTTCAT---CCTGAAGGCTCTATAGCTGAA
AAAGAAATTATCAAGTCAAAGAAATACAAGGACAAGAGCAACTCCAGTGACATTGGTGGC
---TGTAATAGGAATCTGAAGCTCATGGGTGAAGAGAATAGAAGGTTGCCCCAAGAGTCA
AAGTTA---------AAGGAGGGGACCAAAAACTGTAATAAGTACATGGACATGCCTCAA
TACAGGCTGAATGGCAATGATTTG---------------------AAAAGAAATGAAGAG
CACTGGATCAAAACAGACGCAAACTGTAATGGCCATGTACTGGTGTTGGAAGTT------
------------------
>Frave_07212-v2.0.a2-hybrid.t3
---ATGCCT---CTGCAGTTACTAGGATGGATGCATCGAAAGTTTCGTCAGAAT---AGC
AATGAACCTGTT------TTCCTCATTGAGCGTTCTTGTGCATGTCTTGCAGGGCAGCCA
TCACTC---GATGATCAGCAATACTATGGAAAGGCAAACTACGGCAATAAACCC------
------TTTAAACAAGGCCAGAGAGACCATCAGCTTCGAAAT---TCTTTTGCT---GGT
CTAGAATCAGCCAAGGTA------------GATCAAGAA------GATTACTTTGAAGAT
GAATCCTAT---GCTGCGGCATCTGAGCTCTTCCATGGTTTTCTTGCAATCGGTACATTT
GGC---TCAGACCAAGTCATC---ACCGAGCCATCAACACCAACACTG---------GGC
ATGTCTGTGGAGAATATCACT------------------GAAAAAGAGACG---------
------------------------------------------------GAGGCCACAGAG
AATGAACTGAAA---CTCATAAAT------------GATGAGTTGGAAAAGGTGCTGGTA
GCTGAA---GCTAAG---------------GATGAAATTTGCAATGATTCATCTGGAAGG
AACAGCCATGTTAGCAATGGAAGAAGTAGTCATGGTAGCACCATTACATTAAGTGGTAAG
ATGCTAGAAGTCCCAGAAAGCAATGGGACTAATGGAACTACAGTCTGCCCACTTCAGGGA
TATCTT---TTTGGGTCAGCATATGAGTTGCCA---------------------GAAACA
---ACA------ACAGTAGCA---------------------AAG---AAG---------
---------GAGCAGAGGACATCTCTTGGTGAGCTGTTTCAGAAGAGTAAACTGACCGAA
GAG------AATTCTGGAGCAAAACTCAGCAAG---GAG---------GAGAAGAGAGCA
CAGAAAGAAGCT------GATAAGTCTTCCATTCATTTGATG---AAAAAGAAGCTC---
---ATGAAAAAAGTGCTTCACAATGCTTCTTCTCGAAGCTCT---------------ACA
GCAGCT---GGTGAACCTGGTTCAGCGGAAACAAAACTGAAT---AAGATC---CTTCAG
ATGTTCCACAGA---------------AAAGTTCAC---CCAGAAAACTCGACTGCTGGG
GAAAAATCTGGCAAGTATCAAAAGAGCGAGAATAAAAAGAGAAGGAGCAGTGATGGGATC
AGCAACCATAGAGATCAGGTCTTCGATGATCAAGACATCATGTTATATCCTGAACAAGTC
TCTTCATCA------AACCAGATCATGCGACGCTACAAGAGCCAATCTAACCCTCCCCAG
TTTGCACTTGGTGCCCTTGATTCA---------------------AATGGGAACAAGGAG
CACTGGATCAAAACTGATGCAGAC---------TAC---CTAGTCTTGGAGCTG------
------------------
>Maldo_GDDH_09G1008500
------------------------------------------------------------
------------------------------------------------------------
---------------------------ATGAAGTCAAGCTTTGGCTCCAGATACGGATCT
ACATCCTTGCAGCCACCTGCAAGAGAC------CAAGAAAAA---TCTTTAGCT---GAA
TCTGAAGCCAAGAGA---------------------------------------GAAGGA
GAAACATCT---GCTACCATCTCAGAGCTGTTTCATGGTTTTCTCACCATTGGAACTCTT
GGT---TCAGAATCAAGTATC---AATGAGCCTGAAACACCAACTTTT---------GCG
ACGACTTTAGAGAACTTAACT------------------CAGCAAAAAGCA---------
------------------------------------------------GAGGTAACAGAG
AACGACTTGAAG---CTCATCAGC------------TATGAGCTTGAGAAGTTTCTTGAG
GCTGAG---ACAAAG---------------GAAGAAGGGGTCCATGCATCATCAGCAAGG
GACAGT------------------------AATGCTAGCTCTATTACACTCAGTGGCATG
CAAATGGAGGAATCCGAAGATGAAGAATACTGGACT---GCAGCATATCCGCTCAAAGGA
TATCTC---TTTGGGTCCTCAACTGAATTACCA---------------------GAAACA
---ACA------ATGGAGGCA---------------------AAG---AAA---------
---------GAA---AGGGCATCACTGCAAGAGCTGTTTGACAGGACCAAAATCACAACT
GAT------TAT---AAGGAGAAAAGTGAGATT---GAG---------GAGATAGAAGTC
---AAACATAAG------CATAAATCTGCAATGGGGTTCATG---AAGAATATGATT---
---AAAAAA------TTCCAT---GCTTCTTCAAGGAGATCTTCCCCTTCTACAGGTGGT
GAGGCA---TCTGATTCGCTTCCAACCAAGAAGAAACCCCAT---AAGGTTCTTCTGAGA
ACAGTGCAT---------------------------------------------------
------------------------------------------------------------
---------------------CTGATGGCTCTTCATCAC---------------------
---------------------------------------------------------ACA
CACACACACACAAATACACACACA---------------------GAACAGTTAAACAAT
ATATGG------------------------------------------------------
------------------
>Maldo_GDDH_13G1122400
------------ATGAAGTTACTAGGTTGGATGCATCGTAAGTTTCGGCAGAAT---AGC
AACGATCCATTTAAAGTTTTCGTCGTT------------------------GGGCAGCCA
TCGCTC---GACGATCAACAATACTATCCGAAGCCAAACTGCGGCACGAAACCC------
------TTTAAACAAGCCCCGAGAGATCAGCACGTTCGAAAA---TCTTTCAAC---GGT
CTAGAAGCAGCTAGGACA------------GAAGAAGAA---------TACTACGAAGAA
GAATCATCT---GCTGAAGCATCTGAATACTTCCATGGATTTCTTGCAATCGGTACTCTT
GGCAGCTCGGACCAAGTGACC---ACTGAACCATCAACTCCAACGCTT---------GGA
ATCTCTGTGGAGAACATAACC------------------GAAAAAGAAACC---------
------------------------------------------------GAGGCCACGGAG
AACGAGCTGAAG---CTCATCAAT------------GATGAATTGGAGAGAGAGTTGGTG
GCTGATCCGGCGAAG---------------GATGATATTTGCAATGATTCATCTGGAAGA
AACAGCTATGTCAGCAATGGAAGAAGTAGCCATGGAAGCACCATTACGCTTAGTGGGAAG
GCGCTGGAAGGCGGAGAGAGCAACGGGATCAATGGAACTGCAGTGTGCCCGCTCCAGGGA
TATCTT---TTCGGGTCGGCATATGAATTGTCT---------------------GAAACA
---ACA------AGCGTGACA---------------------AAG---AAG---------
---------GAACACAGGACATCCCTTGGTGAGCTATTTCAGAGGACTAAATTGGCAGAG
GAG------ATTTCTGGAGCAAAATTAAGCAAG---GAG---------GAGAAGCGAGCA
GAGAAGGAAGCG------GATAAGTCCGCCATGCACTTGATG---AAAAAGATGCTC---
---AAGAAAAAAATGATTCAC---GCTTCTTCTCGTGGCTCC---------------GGC
GGAGCT---GCTGATCACGCTTCAGCAGAAACAAAACTCAAT---AAGATC---CTTCAC
ATGTTTCATAGA---------------AAAGTTCAC---CCTGAAACCTCGGCGGCTCAG
CAAAAACCTGGTAAGTACGAAAGGAACCAAACCAAGAAGAAAACCAGCAGTGAGGGGACT
TACAGCAATGGAGATCAG---------GAGGATGATATCATCTTATATCCTCAGCAAGGA
TTTTCTTCA------AATCCGAGCATGCGGCGCTACAAGAGCCAATCAAACCCGCCCCAA
ATCGCGCTTAGCGGCATGGATTCA---------------------AATGATAACAGGGAG
CACTGGATCAAAACGGATGCTGAC---------TAC---CTAGTCTTGGAGCTG------
------------------
>Maldo_GDDH_16G1122900
ATGTTGCCCTTGGGTCTCAACTTTGGTTGG------------------------------
---------------GCCTCTGTTGTT------------------------TGGCAGCCG
TCGCTC---GACGATCAACAATACTATCCGAAGTCAAACTGGGGCACGAAACCC------
------TTCAAGCAAGCCCCGAAAGATCAGCACCTTCGAAAA---TCTTTCAAC---GGT
CTAGATGCAGCTAGGGCA------------GAAGAAGAA---------TACTATGAAGAG
GAATCATCT---GCTGAGGCATCGGTGCTCTTCCATGGCTTTCTTGCAATCGGCACCCTT
GGAAGCTCGGACCAAGTGAAC---ACTGAACCATCAACCCCAATGCTT---------GGA
ATCTCCGTGGAGAACATAACC------------------GAAAAAGAAACT---------
------------------------------------------------GAGGCCACGGAG
AACGAGTTGAAT---CTCATCAAT------------GATGAATTGGAGAAAGAGCTAGTG
GCTGTTCCGGCGAAG---------------GATGATATTTGTAATGATTCATCTGGAAGA
AACAGCTATGTCAGCAATGGAAGAAGTAGCCAAGGAAGCACCATTACGCTAAGCGGGAAG
GCACTGGAAGGCGCAGCGAACAAGGGGAATAATGGAACGGCAGTGTGCCCGCTCCAGGGA
TATCTT---TTCGGGTCGGCATATGAGTTGTCT---------------------GAAACA
---ACA------ATAGTGGCA---------------------AAG---AAG---------
---------GAACACAGGACATCTCTTGGTGAGCTGTTCCAGAGGACTAAATTGGCTGAG
GAG------ATCTCCGGAGCAGAATTGATCAAA---GAG---------GAGAAGCGA---
---------GCG------GATAAGTCCGCCATGCACTTAATC---AAAAAGATGCTC---
---AAGAAAAAAATGCTTCAC---GCTTCTTCTCGTGGCTCC---------------GGC
AGGGCT---GCTGATCATGCTTCAGCAGAAACAAAACTCAAT---AAGATC---CTTCAC
ATGTTCCGTAGA---------------AAAGTTCAC---CCTGAAACCTCGGCGGCTGAG
CGAAAACCCGGTAAGTATAAAGGGAACCAAAGCAAGAAGAAACCAAGCAGTGAGGGGACT
TACAACAATGGAGGTCAG---------GATGAAGACATCTTGTTATATCCTCAACAAGGA
TTTTCTTCA------ATGCAGAGCATGTGGCACTACAAGAGCCAATCAAACCCGCTCCAA
TTTGTGCTTAGCGGCATGGATTCA---------------------AAGGAGAACAGGGAG
CACTGGATCAAAACAGGTGCAGAC---------TAC---CTAGTCCTGGAGCTG------
------------------
>Maldo_GDDH_17G1002300
------------ATGAAGTTATTACAGTGGGTGCACCACAAATTTCGGCACGGT---AGC
ATTGAGCCTTTCAAGGATCTCACTATT------------------------GCTCAGCCA
TCACTT---GATGACCAAGATGCCTATATGAAGTCAAGCTTTGGCTCCAGATACAGATCT
ACATCCTTGGAGCCACCTGCAAGGGAC------CGAGAAAAA---TCTTTTTCT---GAA
TCTGAAGCCAAGAGA---------------------------------------GAAGAA
GAAACATCT---GCTATCATCTCAGAGCTTTTTCCTGGCTTTCTCACCATTGGAACTCTT
GGC---TCAGAGTCAGGTATC---AATGAGCCCGAAACACCAACTTTT---------GGG
ACGACCTTAGAGAACTTAACT------------------CAGCAAAAAGCA---------
------------------------------------------------GAGGTGACTGAG
AACGACTTGAAG---CTGATCAGA------------TACGAGCTAGAGAAGTTTCTTGAT
GCTGAG---ACAAAG---------------GAAGAAGGGGTTCGTGTATCGTCAGCAAGG
GACAGT------------------------CATGCTAGCTCTGTTACACCCAATGGAAAG
CAAATGGAGGAGTCCGAAGATGAAGAGTACTGGAAGGATGCAGCATGTCCGCTCAAAGGA
TATCTC---TTTGGGTCCTCAACTGAATTACCA---------------------GAAACA
------------ATGGAAGCA---------------------AAG---AAA---------
---------GAA---AAGGCATCACTGCAAGAGCTGTTTGACAGGACCAAAATCACAACT
GAT------TAT---AAGGAGAAAAGTGAAAGT---GAG---------GAGACAGAAGTC
---AAGTATAAG------CATAAATCTGCCATGGGGTTCATG---AAGAAGATGATT---
---AAAAAG------TTCCAT---GCTTCTTCAAAGAGCTCA------------GGTGGT
GAGGCA---TCTGATTCTCTTTCAACCAAGAAGAAACCCCAT---AAGGTC---TTACGC
ATGTTCCATAGA---------------ACGATCCAT---CCTGAAAGCTCTATTGCTGCT
AGAGAAGTTGTCAAGTCTGAGAAATACAAGAAGAAGAAAATTTTCAGTGCAGATAGTGGT
---TGTAATGAAAACATGATGCTCAAGGGTGGAGACAACAGAAGGTTCCCTGAAGGGCCA
CTGGTA---------AAGGAGGGGACTGAAAATTGTAAGAAATACATGAACTTCCCCCAG
TACAGGCTGAATGGCAGCACTTAC---------------------GGGACAAGAGCAGAG
CACTGGATTAAAACAGATGCAGAA---------TAT---TTGGTGTTGGAGCTG------
------------------
>Maldo_Gala_09g000780
------------ATGAAGTTATTACAATGGGTGCACTACAAATTTCGGCACGGT---AGC
ATTGAGCCTCGCAAGGATCTT------------------------------ACTCAGCCA
TCACTT---GATGACCAAGATGCCTATATGAAGTCAAGCTTTGGCTCCAGATACGGATCT
ACATCCTTGCAGCCACCTGCAAGAGAC------CAAGAAAAA---TCTTTAGCT---GAA
TCTGAAGCCAAGAGA---------------------------------------GAAGGA
GAAACATCT---GCTACCATCTCAGAGCTGTTTCATGGTTTTCTCACCATTGGAACTCTT
GGT---TCAGAATCAAGTATC---AATGAGCCTGAAACACCAACTTTT---------GCG
ACGACTTTAGAGAACTTAACT------------------CAGCAAAAAGCA---------
------------------------------------------------GAGGTAACAGAG
AACGACTTGAAG---CTCATCAGC------------TATGAGCTAGAGAAGTTTCTTGAG
GCTGAG---ACAAAG---------------GAAGAAGGGGTCCATGCATCATCAGCAAGG
GACAGT------------------------AATGCTAGCTCTATTACACTCAGTGGCATG
CAAATGGAGGAATCCGAAGATGAAGAATACTGGACT---GCAGCATATCCGCTCAAAGGA
TATCTC---TTTGGGTCCTCAACTGAATTACCA---------------------GAAACA
---ACA------ATGGAGGCA---------------------AAG---AAA---------
---------GAA---AGGGCATCACTGCAAGAGCTGTTTGACAGGACCAAAATCACAACT
GAT------TAT---AAGGAGAAAAGTGAGACT---GAG---------GAGATAGAAGTC
---AAATATAAG------CATAAATCTGCAATGGGGTTCATG---AAGAATATGATT---
---AAAAAA------TTCCAT---GCTTCTTCAAAGAGATCTTCCCCTTCTACAGGTGGT
GAGGCA---TCTGATTCGCTTTCAACCAAGAAGAAACCCCAT---AAGGTC---TTACGT
ATGTTCCATAGA---------------AGGATCCAT---CCTGAATGCTCTATAGCTGCT
AGAGAATCGGTCAAGTCCGAGAAATACGAGAAGAAGAATAATTCCAGTGCAGGTAGTGGT
---TGTAATGAAAATATGATGCTCATGAGTGGAGACAACGGAAGGTTCCCTGACGGGGCA
ATGGCA---------AAAGAGGGGACTGAAAATTGTAAAAAATTCATGAACTTTCCCCAA
TACAGGCAGAGTGGCAGCAGTTCT---------------------AGGAGAAAGGGAGAG
CACTGGATCAAAACAGATGCAGAA---------TAC---TTGGTCTTGGAGCTG------
------------------
>Maldo_Gala_13g010480
---ATGCCG---TTGCAGTTACTAGGTTGGATGCATCGTAAGTTTCGGCAGAAT---AGC
AACGATCCATTTAAAGTTTTCGTCGTT------------------------GGGCAGCCA
TCGCTC---GACGATCAACAATACTATCCGAAGCCAAACTGCGGCACGAAACCC------
------TTTAAACAAGCCCCGAGAGATCAGCACGTTCGAAAA---TCTTTCAAC---GGT
CTAGAAGCAGCTAGGACA------------GAAGAAGAA---------TACTACGAAGAA
GAATCATCT---GCTGAAGCATCTGAATACTTCCATGGATTTCTTGCAATCGGTACTCTT
GGTAGCTCGGACCAAGTGACC---ACTGAACCATCAACTCCAACGCTT---------GGA
ATCTCTGTGGAGAACATAACC------------------GAAAAAGAAACT---------
------------------------------------------------GAGGCCACGGAG
AACGAGCTGAAG---CTCATCAAT------------GATGAATTGGAGAGAGAGTTGGTG
GCCGATCCGGCGAAG---------------GATGATATTTGCAATGATTCATCTGGAAGA
AACAGCTATGTCAGCAATGGAAGAAGTAGCCATGGAAGCACCATTACGCTTAGTGGGAAG
GCGCTGGAAGGCGCAGAGAGCAACGGGATCAATGGAACTGCAGTGTGCCCGCTCCAGGGA
TATCTT---TTCGGGTCGGCATATGAATTGTCT---------------------GAAACA
---ACA------AGCATGACA---------------------AAG---AAG---------
---------GAACACAGGACATCCCTTGGTGAGCTATTTCAGAGGACTAAATTGGCAGAG
GAG------ATTTCTGGAGCAAAATTAAACAAG---GAG---------GAGAAGCGAGCA
GAGAAGGAAGCG------GATAAGTCCGCCATGCACTTGATG---AAAAAGATGCTC---
---AAGAAAAAAATGATTCAC---GCTTCTTCTCGTGGCTCC---------------GGC
GGAGCT---GCTGATCACGCTTCAGCAGAAACAAAACTCAAT---AAGATC---CTTCAC
ATGTTTCATAGA---------------AAGGTTCAC---CCTGAAACCTCGGCGGCTCAG
CAAAAACCTGGTAAGTACGAGAGGAACCAAACCAAGAAGAAAACAAGCAGTGAGGGGACT
TACAGCAATGGAGATCAG---------GAGGATGATATCATCTTATATCCTCAGCAAGGA
TTTTCTTCA------AATCCGAGCATGCGGCGCTACAAGAGCCAATCAAACCCGCCCCAA
ATCGCGCTTAGCGGCATGGATTCA---------------------AATGATAACAGGGAG
CACTGGATCAAAACAGATGCAGAC---------AAG---TTCACTATGCAC---------
------------------
>Maldo_Gala_16g011010
------------CTTAGTTTACTAGGTTGGATGCATCGCATGTTTCGGCAGAAT---AGC
AACGATCCATTTAAAGTTTCCGTCGTT------------------------GGGCAGCCG
TCGCTC---GACGATCAACAATACTATCCGAAGTCAAACTGGGGCACGAAACCC------
------TTCAAGCAAGCCCCGAAAGATCAGCACCTTCGAAAA---TCTTTCAAC---GGT
CTAGATGCAGCTAGGGCA------------GAAGAAGAA---------TACTATGAAGAG
GAATCATCT---GCTGAGGCATCGGTGCTCTTCCATGGCTTTCTTGCAATCGGCACCCTT
GGAAGCTCGGACCAAGTGAAC---ACTGAACCATCAACCCCAATGCTT---------GGA
ATCTCCGTGGAGAACATAACC------------------GAAAAAGAAACT---------
------------------------------------------------GAGGCCACGGAG
AACGAGTTGAAT---CTCATCAAT------------GATGAATTGGAGAAAGAGCTAGTG
GCTGTTCCGGCGAAG---------------GATGATATTTGTAATGATTCATCTGGAAGA
AACAGCTATGTCAGCAATGGAAGAAGTAGCCAAGGAAGCACCATTACGCTAAGCGGGAAG
GCACTGGAAGGCGCAGCGAACAAGGGGAATAATGGAACGGCAGTGTGCCCGCTCCAGGGA
TATCTT---TTCGGGTCGGCATATGAGTTGTCT---------------------GAAACA
---ACA------ATAGTGGCA---------------------AAG---AAG---------
---------GAACACAGGACATCTCTTGGTGAGCTGTTCCAGAGGACTAAATTGGCTGAG
GAG------ATCTCCGGAGCAGAATTGATCAAA---GAG---------GAGAAGCGA---
---------GCG------GATAAGTCCGCCATGCACTTAATC---AAAAAGATGCTC---
---AAGAAAAAAATGCTTCAC---GCTTCTTCT---------------------------
------------------------------------------------------------
------------------------------CTTCAC---CCTGAAACCTCGGCGGCTGAG
CGAAAACCCGGTAAGTATAAAGGGAACCAAAGCAAGAAGAAACCAAGCAGTGAGGGGACT
TACAACAATGGAGGTCAG---------GATGAAGACATCTTGTTATATCCTCAACAAGGA
TTTTCTTCA------ATGCAGAGCATGTGGCACTACAAGAGCCAATCAAACCCGCTCCAA
TTTGTGCTTAGCGGCATGGATTCA---------------------AAGGAGAACAGGGAG
CACTGGATCAAAACAGGTGCAGAC---------TGT---TCCATTATGCAC---------
------------------
>Maldo_Gala_17g000870
------------ATGAAGTTATTACAGTGGGTGCACCACAAATTTCGGCACGGT---AGC
ATTGAGCCTTTCAAGGATCTCACTGTTGGGAACCCTTGTGTTTGCCTTTCAGCTCAGCCA
TCACTT---GATGACCAAGATGCCTATATGAAGTCAAGCTTTGGCTCCAGATACAGATCT
ACATCCTTGGAGCCACCTGCAAGGGAC------CGAGAAAAA---TCTTTTTCT---GAA
TCTGAAGCCAAGAGA---------------------------------------GAAGAA
GAAACATCT---GCTATCATCTCAGAGCTTTTTCCTGGCTTTCTCACCATTGGAACTCTT
GGC---TCAGAGTCAGGTATC---AATGAGCCCGAAACACCAACTTTT---------GGG
ACGACCTTAGAGAACTTAACT------------------CAGCAAAAAGCA---------
------------------------------------------------GAGGTGACTGAG
AACGACTTGAAG---CTGATCAGA------------TACGAGCTAGAGAAGTTTCTTGAT
GCTGAG---ACAAAG---------------GAAGAAGGGGTTCGTGTATCGTCAGCAAGG
GACAGT------------------------CATGCTAGCTCTGTTACACCCAATGGAAAG
CAAATGGAGGAGTCCGAAGATGAAGAGTACTGGAAGGATGCAGCATGTCCGCTCAAAGGA
TATCTC---TTTGGGTCCTCAACTGAATTACCA---------------------GAAACA
------------ATGGAAGCA---------------------AAG---AAA---------
---------GAA---AAGGCATCACTGCAAGAGCTGTTTGACAGGACCAAAATCACAACT
GAT------TAT---AAGGAGAAAAGTGAAAGT---GAG---------GAGACAGAAGTC
---AAGTATAAG------CATAAATCTGCCATGGGGTTCATG---AAGAAGATGATT---
---AAAAAG------TTCCAT---GCTTCTTCAAAGAGCTCA------------GGTGGT
GAGGCA---TCTGATTCTCTTTCAACCAAGAAGAAACCCCAT---AAGGTC---TTACGC
ATGTTCCATAGA---------------ACGATCCAT---CCTGAAAGCTCTATTGCTGCT
AGAGAAGTTGTCAAGTCTGAGAAATACAAGAAGAAGAAAATTTTCAGTGCAGATAGTGGT
---TGTAATGAAAACATGATGCTCAAGGGTGGAGACAACAGAAGGTTCCCTGAAGGGCCA
CTGGTA---------AAGGAGGGGACTGAAAATTGTAAGAAATACATGAACTTCCCCCAG
TACAGGCTGAATGGCAGCACTTAC---------------------GGGACAAGAGCAGAG
CACTGGATTAAAACAGATGCAGAATGTAAGTAT---------------------------
------------------
>Maldo_HF26197-RA
------------CTTGCTTTCTCTGGTTGGATGCATCGCATGTTTCGGCAGAAT---AGC
AACGATCCATTTAAAGTTTCCGTCGTT------------------------GGGCAGCCG
TCGCTC---GACGATCAACAATACTATCCGAAGTCAAACTGGGGCACGAAACCC------
------TTCAAGCAAGCCCCGAAAGATCAGCACCTTCGAAAA---TCTTTCAAC---GGT
CTAGATGCAGCTAGGGCA------------GAAGAAGAA---------TACTATGAAGAG
GAATCATCT---GCTGAGGCATCGGTGCTCTTCCATGGCTTTCTTGCAATCGGCACCCTT
GGAAGCTCGGACCAAGTGAAC---ACTGAACCATCAACCCCAATGCTT---------GGA
ATCTCCGTGGAGAACATAACC------------------GAAAAAGAAACT---------
------------------------------------------------GAGGCCACGGAG
AACGAGTTGAAT---CTCATCAAT------------GATGAATTGGAGAAAGAGCTAGTG
GCTGTTCCGGCGAAG---------------GATGATATTTGTAATGATTCATCTGGAAGA
AACAGCTATGTCAGCAATGGAAGAAGTAGCCAAGGAAGCACCATTACGCTAAGCGGGAAG
GCACTGGAAGGCGCAGCGAACAAGGGGAATAATGGAACGGCAGTGTGCCCGCTCCAGGGA
TATCTT---TTCGGGTCGGCATATGAGTTGTCT---------------------GAAACA
---ACA------ATAGTGGCA---------------------AAG---AAG---------
---------GAACACGGGACATCTCTTGGTGAGCTGTTCCAGAGGACTAAATTGGCTGAG
GAG------ATCTCCGGAGCAGAATTGATCAAA---GAG---------GAGAAGCGA---
---------GCG------GATAAGTCCGCCATGCACTTAATC---AAAAAGATGCTC---
---AAGAAAAAAATGCTTCAC---GCTTCTTCTCGTGGCTCC---------------GGC
AGGGCT---GCTGATCATGCTTCAGCAGAAACAAAACTCAAT---AAGATC---CTTCAC
ATGTTCCGTAGA---------------AAAGTTCAC---CCTGAAACCTCGGCGGCTGAG
CGAAAACCCGGTAAGTATAAAGGGAACCAAAGCAAGAAGAAACCAAGCAGTGAGGGGACT
TACAACAATGGAGGTCAG---------GATGAAGACATCTTGTTATATCCTCAACAAGGA
TTTTCTTCA------ATGCAGAGCATGTGGCACTACAAGAGCCAATCAAACCCGCTCCAA
TTTGTGCTTAGCGGCATGGATTCA---------------------AAGGAGAACAGGGAG
CACTGGATCAAAACAGGTGCAGAC---------TGT---TCCATTATGCAC---------
------------------
>Maldo_HF32942-RA
------------ATGAAGCTTGTG------------TTTGCTTTTTCA------------
---------------------------------------------------GCTCAGCCA
TCACTT---GATGACCAAGATGCCTATATGAAGTCAAGCTTTGGCTCCAGATACGGATCT
ACATCCTTGCAGCCACCTGCAAGAGAC------CAAGAAAAA---TCTTTAGCT---GAA
TCTGAAGCCAAGAGA---------------------------------------GAAGGA
GAAACATCT---GCTACCATCTCAGAGCTGTTTCATGGTTTTCTCACCATTGGAACTCTT
GGT---TCAGAATCAAGTATC---AATGAGCCTGAAACACCAACTTTT---------GCG
ACGACTTTAGAGAACTTAACT------------------CAGCAAAAAGCA---------
------------------------------------------------GAGGTAACAGAG
AACGACTTGAAG---CTCATCAGC------------TATGAGCTAGAGAAGTTTCTTGAG
GCTGAG---ACAAAG---------------GAAGAAGGGGTCCATGCATCATCAGCAAGG
GACAGT------------------------AATGCTAGCTCTATTACACTCAGTGGCATG
CAAATGGAGGAATCCGAAGATGAAGAATACTGGACT---GCAGCATATCCGCTCAAAGGA
TATCTC---TTTGGGTCCTCAACTGAATTACCA---------------------GAAACA
---ACA------ATGGAGGCA---------------------AAG---AAA---------
---------GAA---AGGGCATCACTGCAAGAGCTGTTTGACAGGACCAAAATCACAACT
GAT------TAT---AAGGAGAAAAGTGAGATT---GAG---------GAGATAGAAGTC
---AAACATAAG------CATAAATCTGCAATGGGGTTCATG---AAGAATATGATT---
---AAAAAA------TTCCAT---GCTTCTTCAAAGAGATCTTCCCCTTCTACAGGTGGT
GAGGCA---TCTGATTCGCTTTCAACCAAGAAGAAACCCCAT---AAGGTC---TTACGT
ATGTTCCATAGA---------------AGGATCCAT---CCTGAATGCTCTATAGCTGCT
AGAGAATCGGTCAAGTCCGAGAAATACGAGAAGAAGAATAATTCCAGTGCAGGTAGTGGT
---TGTAATGAAAATATGATGCTCATGAGTGGAGACAACGGAAGGTTCCCTGACGGGGCA
ATGGCA---------AAGGAGGGGACTGAAAATTGTAAAAAATTCATGAACTTTCCCCAA
TACAGGCAGAGTGGCAGCAGTTCT---------------------AGGAGAAAGGGAGAG
CACTGGATCAAAACAGATGCAGAA---------TAC---TTGGTCTTGGAGCTG------
------------------
>Maldo_HF39049-RA
------------ATGCAGTTATTACAGTGGGTGCACCACAAATTTCGGCACGGT---AGC
ATTGAGCCTTTCAAGGATCTCACTATTGGGAACCCTTTTGTTTGCCTTTCAGCTCAGCCA
TCACTT---GATGACCAAGATGCCTATATGAAGTCAAGCTTTGGCTCCAGATACAGATCT
ACATCCTTGGAGCCACCTGCAAGGGAC------CGAGAAAAA---TCTTTTTCT---GAA
TCTGAAGCCAAGAGA---------------------------------------GAAGAA
GAAACATCT---GCTATCATCTCAGAGCTTTTTCCTGGCTTTCTCACCATTGGAACTCTT
GGC---TCAGAGTCAGGTATC---AATGAGCCCGAAACACCAACTTTT---------GGG
ACGACCTTAGAGAACTTAACT------------------CAGCAAAAAGCA---------
------------------------------------------------GAGGTGACTGAG
AACGACTTGAAG---CTGATCAGA------------TACGAGCTAGAGAAGTTTCTTGAT
GCTGAG---ACAAAG---------------GAAGAAGGGGTTCGTGTATCGTCAGCAAGG
GACAGT------------------------CATGCTAGCTCTGTTACACCCAATGGAAAG
CAAATGGAGGAGTCCGAAGATGAAGAGTACTGGAAGGATGCAGCATGTCCGCTCAAAGGA
TATCTC---TTTGGGTCCTCAACTGAATTACCA---------------------GAAACA
------------ATGGAAGCA---------------------AAG---AAA---------
---------GAA---AAGGCATCACTGCAAGAGCTGTTTGACAGGACCAAAATCACAACT
GAT------TAT---AAGGAGAAAAGTGAAAGT---GAG---------GAGACAGAAGTC
---AAGTATAAG------CATAAATCTGCCATGGGGTTCATG---AAGAAGATGATT---
---AAAAAG------TTCCAT---GCTTCTTCAAAGAGCTCA------------GGTGGT
GAGGCA---TCTGATTCTCTTTCAACCAAGAAGAAACCCCAT---AAGGTC---TTACGC
ATGTTCCATAGA---------------ACGATCCAT---CCTGAAAGCTCTATTGCTGCT
AGAGAAGTTGTCAAGTCTGAGAAATACAAGAAGAAGAAAATTTTCAGTGCAGATAGTGGT
---TGTAATGAAAACATGATGCTCAAGGGTGGAGACAACAGAAGGTTCCCTGAAGGGCCA
CTGGTA---------AAGGAGGGGACTGAAAATTGTAAGAAATACATGAACTTCCCCCAG
TACAGGCTGAATGGCAGCACTTAC---------------------GGGACAAGAGCAGAG
CACTGGATTAAAACAGATGCAGAATGCCACAGACGG---CTGGTAGCTGACGTTGCCGAC
ATA---------------
>Maldo_HF42819-RA
------------ATGAAGTTACTAGGTTGGATGCATCGTAAGTTTCGGCAGAAT---AGC
AACGATCCATTTAAAGTTTTCGTCGTT------------------------GGGCAGCCA
TCGCTC---GACGATCAACAATACTATCCGAAGCCAAACTGCGGCACGAAACCC------
------TTTAAACAAGCCCCGAGAGATCAGCACGTTCGAAAA---TCTTTCAAC---GGT
CTAGAAGCAGCTAGGACA------------GAAGAAGAA---------TACTACGAAGAA
GAATCATCT---GCTGAAGCATCTGAATACTTCCATGGATTTCTTGCAATCGGTACTCTT
GGTAGCTCGGACCAAGTGACC---ACTGAACCATCAACTCCAACGCTT---------GGA
ATCTCTGTGGAGAACATAACC------------------GAAAAAGAAACT---------
------------------------------------------------GAGGCCACGGAG
AACGAGCTGAAG---CTCATCAAT------------GATGAATTGGAGAGAGAGTTGGTG
GCCGATCCGGCGAAG---------------GATGATATTTGCAATGATTCATCTGGAAGA
AACAGCTATGTCAGCAATGGAAGAAGTAGCCATGGAAGCACCATTACGCTTAGTGGGAAG
GCGCTGGAAGGCGCAGAGAGCAACGGGATCAATGGAACTGCAGTGTGCCCGCTCCAGGGA
TATCTT---TTCGGGTCGGCATATGAATTGTCT---------------------GAAACA
---ACA------AGCATGACA---------------------AAG---AAG---------
---------GAACACAGGACATCCCTTGGTGAGCTATTTCAGAGGACTAAATTGGCAGAG
GAG------ATTTCTGGAGCAAAATTAAACAAG---GAG---------GAGAAGCGAGCA
GAGAAGGAAGCG------GATAAGTCCGCCATGCACTTGATG---AAAAAGATGCTC---
---AAGAAAAAAATGATTCAC---GCTTCTTCTCGTGGCTCC---------------GGC
GGAGCT---GCTGATCACGCTTCAGCAGAAACAAAACTCAAT---AAGATC---CTTCAC
ATGTTTCATAGA---------------AAGGTTCAC---CCTGAAACCTCGGCGGCTCAG
CAAAAACCTGGTAAGTACGAGAGGAACCAAACCAAGAAGAAAACAAGCAGTGAGGGGACT
TACAGCAATGGAGATCAG---------GAGGATGATATCATCTTATATCCTCAGCAAGGA
TTTTCTTCA------AATCCGAGCATGCGGCGCTACAAGAGCCAATCAAACCCGCCCCAA
ATCGCGCTTAGCGGCATGGATTCA---------------------AATGATAACAGGGAG
CACTGGATCAAAACAGATGCAGACTCCGGTGATTTG---CTGAGTAAAAATGGGAAA---
------------------
>Malsi_09g000950
------------ATGAAGATTGTG------------TTTACTTTTTCA------------
---------------------------------------------------GCTCAGCCA
TCACTT---GATGACCAAGATGCCTATATGAAGTCAAGCTTTGGCTCCAGATACGGATCT
ACATCCTTGCAGCCACCTGCAAGAGAC------CAAGAAAAA---TCTTTAGCT---GAA
TCTGAAGCCAAGAGA---------------------------------------GAAGAA
GAAACATCT---GCTACCATCTCAGAACTGTTTCATGGTTTTCTCACCATTGGAACTCTT
GGT---TCAGAATCAAGTATC---AATGAGCCTGAAACACCAACTTTT---------GCG
ACGACTTTAGAGAACTTAACT------------------CAGCAAAAAGCA---------
------------------------------------------------GAGGTAACAGAG
AACGACTTGAAG---CTCATCAGC------------TATGAGCTAGAGAAGTTTCTTGAG
GCTGAT---ACAAAC---------------GAAGAAGGGTTCCATGCATCATCAGCAAGG
GACAGT------------------------CATGCTAGCTCTATTACACTCAGTGGCATG
CAAATGGAGGAATCCGAAGATGAAGAATACTGGACT---GCAGCATATCCGCTCAAAGGA
TATCTC---TTTGGGTCCTCAACTGAATTACCA---------------------GAAACA
---ACA------ATGGAGGCA---------------------AAG---AAA---------
---------GAA---AGGGCATCACTGCAAGAGCTGTTTGACAGGACCAAAATCACAACT
GAT------TAT---AAGGAGAAAAGTGAGAGT---GAG---------GAGATAGAAGTC
---AAACATAAG------CATAAATCTGCAATGGGGTTCATG---AAGAAGATGATT---
---AAAAAA------TTCCAT---GCTTCTTCAAAGAGATCTTCCCCTTCTACAGGTGGT
GAGGCA---TCTGATTCGCTTTCAACCAAGAAGAAACCTCAT---AAGGTC---TTACGT
ATGTTCCATAGA---------------AGGATCCAT---CCTGAATGCTCTATAGCTGCT
AGAGAATCGGTCAAGTCCGAGAAATACGAGAAGAAGAATAATTCCAGTGCAGGTAGTGGT
---TGTAATGAAAATATGATGCTCATGGGTGGAGACAACGGAAGGTTCCCTGACGGGGCA
AGGGCA---------AAGGAGGGGACTGAAAATTGTAAAAAAGTCATGAACTTTCCCCAA
TACAGGCAGAGTGGCAGCAGTTCT---------------------AGGAGAAAGGGAGAG
CACTGGATCAAAACAGATGCAGAA---------TAC---TTGGTCTTGGAGCTG------
------------------
>Malsi_13g010770
---ATGGCG---AAGCAGTTACTAGGTTGGATGCATCGTAAGTTTCGGCAGAAT---AGC
AACGATCCATTTAAAGTTTTCGTCGTT------------------------GGGCAGCCA
TCGCTC---GACGATCAACAATACTATCCGAAGCCAAACTGCGGCACGAAACCC------
------TTTAAACAAGCCCCGAGAGATCAGCACGTTCGAAAA---TCTTTCAAC---GGT
CTAGAAGCAGCTAGGACA------------GAAGAAGAA---------TACTACGAAGAA
GAATCATCT---GCTGAAGCATCTGAATACTTCCATGGATTTCTTGCAATCGGTACTCTT
GGTAGCTCGGACCAAGTGACC---ACTGAACCATCAACTCCAACGCTT---------GGA
ATCTCTGTGGAGAACATAACC------------------GAAAAAGAAACT---------
------------------------------------------------GAGGCCACGGAG
AACGAGCTGAAG---CTCATCAAT------------GATGAATTGGAGAGAGAGTTGGTG
GCCGATCCGGCGAAG---------------GATGATATTTGCAATGATTCATCTGGAAGA
AACAGCTATGTCAGCAATGGAAGAAGTAGCCATGGAAGCACCATTACGCTTAGTGGGAAG
GCGCTGGAAGGCGCAGAGAGCAACGGGATCAATGGAACTGCAGTGTGCCCGCTCCAGGGA
TATCTT---TTCGGGTCGGCATATGAATTGTCT---------------------GAAACA
---ACA------AGCATGACA---------------------AAG---AAG---------
---------GAACACAGGACATCCCTTGGTGAGCTATTTCAGAGGACTAAATTGGCAGAG
GAG------ATTTCTGGAGCAAAATTAAACAAG---GAG---------GAGAAGCGAGCA
GAGAAGGAAGCG------GATAAGTCCGCCATGCACTTGATG---AAAAAGATGCTC---
---AAGAAAAAAATGATTCAC---GCTTCTTCTCGTGGCTCC---------------GGC
GGAGCT---GCTGATCACGCTTCAGCAGAAACAAAACTCAAT---AAGATC---CTTCAC
ATGTTTCATAGA---------------AAGGTTCAC---CCTGAAACCTCGGCGGCTCAG
CAAAAACCTGGTAAGTACGAGAGGAACCAAACCAAGAAGAAAACAAGCAGTGAGGGGACT
TACAGCAATGGAGATCAG---------GAGGATGATATCATCTTATATCCTCAGCAAGGA
TTTTCTTCA------AATCCGAGCATGCGGCGCTACAAGAGCCAATCAAACCCGCCCCAA
ATCGCGCTTAGCGGCATGGATTCA---------------------AATGATAACAGGGAG
CACTGGATCAAAACAGATGCAGAC---------AAG---TTCACTATGCAC---------
------------------
>Malsi_16g011230
------------ATGAAGTTACTAGGTTGGATGCATCGCATGTTTCGGCAGAAT---AGC
AACGATCCATTTAAAGTTTCCGTCGTT------------------------GGGCAGCCG
TCGCTC---GACGATCAACAATACTATCCGAAGTCAAACTGGGGCACGAAACCC------
------TTCAAGCAAGCCCCGAAAGATCAGCACCTTCGAAAA---TCTTTCAAC---GGT
CTAGATGCAGCTAGGGCA------------GAAGAAGAA---------TACTATGAAGAG
GAATCATCT---GCTGAGGCATCGGTGCTCTTCCATGGCTTTCTTGCAATCGGCACCCTT
GGAAGCTCGGACCAAGTGAAC---ACTGAACCATCAACCCCAATGCTT---------GGA
ATCTCCGTGGAGAACATAACC------------------GAAAAAGAAACT---------
------------------------------------------------GAGGCCACGGAG
AACGAGTTGAAT---CTCATCAAT------------GATGAATTGGAGAAAGAGCTAGTG
GCTGTTCCGGCGAAG---------------GATGATATTTGTAATGATTCATCTGGAAGA
AACAGCTATGTCAGCAATGGAAGAAGTAGCCAAGGAAGCACCATTACGCTAAGCGGGAAG
GCACTGGAAGGCGCAGCGAACAAGGGGAATAATGGAACGGCAGTGTGCCCGCTCCAGGGA
TATCTT---TTCGGGTCGGCATATGAGTTGTCT---------------------GAAACA
---ACA------ATAGTGGCA---------------------AAG---AAG---------
---------GAACACAGGACATCTCTTGGTGAGCTGTTCCAGAGGACTAAATTGGCTGAG
GAG------ATCTCCGGAGCAGAATTGATCAAA---GAG---------GAGAAGCGA---
---------GCG------GATAAGTCCGCCATGCACTTAATC---AAAAAGATGCTC---
---AAGAAAAAAATGCTTCAC---GCTTCTTCT---------------------------
------------------------------------------------------------
------------------------------CTTCAC---CCTGAAACCTCGGCGGCTGAG
CGAAAACCCGGTAAGTATAAAGGGAACCAAAGCAAGAAGAAACCAAGCAGTGAGGGGACT
TACAACAATGGAGGTCAG---------GATGAAGACATCTTGTTATATCCTCAACAAGGA
TTTTCTTCA------ATGCAGAGCATGTGGCACTACAAGAGCCAATCAAACCCGCTCCAA
TTTGTGCTTAGCGGCATGGATTCA---------------------AAGGAGAACAGGGAG
CACTGGATCAAAACAGGTGCAGAC---------TGT---TCCATTATGCAC---------
------------------
>Malsi_17g000820
------------ATGAAGTTATTACAGTGGGTGCACCACAAATTTCGGCACGGT---AGC
ATTGAGCCTTTCAAGGATCTCACTATTGGTAACCCTTGTGTTTGCCTTTCAGCTCAGCCA
TCACTT---GATGACCAAGATGCCTATATGAAGTCAAGCTTTGGCTCCAGATACAGATCT
ACATCCTTGGAGCCACCTGCAAGGGAC------CAAGAAAAA---TCTTTTTCT---GAA
TCTGAAGCCAAGAGA---------------------------------------GAAGAA
GAAACATCT---GCTATCATCTCAGAGCTTTTTCCTGGCTTTCTCACCATTGGAACTCTT
GGC---TCAGAGTCAGGTATC---AATGAGCCCGAAACACCAACTTTT---------GGG
ACGACCTTAGAGAACTTAACT------------------CAGCAAAAAGCA---------
------------------------------------------------GAGGTGACTGAG
AACGACTTGAAG---CTGATCAGA------------TACGAGCTAGAGAAGTTTCTTGAT
GCTGAG---ACAAAG---------------GAAGAAGGGGTTCGTGTATCGTCAGCAAGG
GACAGT------------------------CATGCTAGCTCTGTTACACCCAATGGAAAG
CAAATGGAGGAGTCCGAAGATGAAGAGTACTGGAAGGATGCAGCATGTCCGCTCAAAGGA
TATCTC---TTTGGGTCCTCAACTGAATTACCA---------------------GAAACA
------------ATGGAAGCA---------------------AAG---AAA---------
---------GAA---AAGGCATCACTGCAAGAGCTGTTTGACAGGACCAAAATCACAACT
GAT------TAT---AAGGAGAAAAGTGAAAGT---GAG---------GAGACAGAAGTC
---AAGTATAAG------CATAAATCTGCCATGGGGTTCATG---AAGAAGATGATT---
---AAAAAG------TTCCAT---GCTTCTTCAAAGAGCTCA------------GGTGGT
GAGGCA---TCTGATTCTCTTTCAACCAAGAAGAAACCCCAT---AAGGTC---TTACGC
ATGTTCCATAGA---------------ACGATCCAT---CCTGAAAGCTCTATTGCTGCT
AGAGAAGTTGTCAAGTCTGAGAAATACAAGAAGAAGAAAATTTTCAGTGCAGATAGTGGT
---TGTAATGAAAACATGATGCTCAAGGGTGGAGACAACAGAAGGCTCCCTGAAGGGCCA
CTGGTA---------AAGGAGGGGACTGAAAATTGTAAGAAATACATGAACTTCCCCCAG
TACAGGCTGAAGGGCAGCACTTAT---------------------GGGACAAGAGGAGAG
CACTGGATTAAAACAGATGCAGAATGCCACAGACGG---TTGGTAGCTGACGTTGCCGAC
ATA---------------
>Malsy_09g000750
------------------------------------------------------------
------------------------------------------------------------
---------------------------ATGAAGTCAAGCTTTGGCTCCAGATACGGATCT
ACATCCTTGCAGCCACCTGCAAGAGAC------CAAGAAAAA---TCTTTAGCT---GAA
TCTGAAGCCAAGAGA---------------------------------------GAAGGA
GAAACATCT---GCTACCATCTCAGAGCTGTTTCATGGTTTTCTCACCATTGGAACTCTT
GGT---TCAGAATCAAGTATC---AATGAGCCTGAAACACCAACTTTT---------GCG
ACGACTTTAGAGAACTTAACT------------------CAGCAAAAAGCA---------
------------------------------------------------GAGGTAACAGAG
AACGACTTGAAG---CTCATCAGC------------TATGAGCTAGAGAAGTTTCTTGAG
GCTGAG---ACAAAG---------------GAAGAAGGGGTCCATGCATCATCAGCAAGG
GACAGT------------------------AATGCTAGCTCTATTACACTCAGTGGCATG
CAAATGGAGGAATCCGAAGATGAAGAATACTGGACT---GCAGAATATCCGCTCAAAGGA
TATCTC---TTTGGGTCCTCAACTGAATTACCA---------------------GAAACA
---ACA------ATGGAGGCA---------------------AAG---AAA---------
---------GAA---AGGGCATCACTGCAAGAGCTGTTTGACAGGACCAAAATCACAACT
GAT------TAT---AAGGAGAAAAGTGAGACT---GAG---------GAGATAGAAGTC
---AAATATAAG------CATAAATCTGCAATGGGGTTCATG---AAGAATATGATT---
---AAAAAA------TTCCAT---GCTTCTTCAAAGAGATCTTCCCCTTCTACAGGTGGT
GAGGCA---TCTGATTCGCTTTCAACCAAGAAGAAACCCCAT---AAGGTC---TTACGT
ATGTTCCATAGA---------------AGGATCCAT---CCTGAATGCTCTATAGCTGCT
AGAGAATCGGTCAAGTCCGAGAAATACGAGAAGAAGAATAATTCCAGTGCAGGTAGTGGT
---TGTAATGAAAATATGATGCTCATGAGTGGAGACAACGGAAGGTTCCCTGACGGGGCA
ATGGCA---------AAAGAGGGGACTGAAAATTGTAAAAAATTCATGAACTTTCCCCAA
TACAGGCAGAGTGGCAGCAGTTCT---------------------AGGAGAAAGGGAGAG
CACTGGATCAAAACAGATGCAGAA---------TAC---TTGGTCTTGGAGCTG------
------------------
>Malsy_13g009560
------------TTGCAGTTACTAGGTTGGATGCATCGTAAGTTTCGGCAGAAT---AGC
AACGATCCATTTAAAGTTTTCGTCGTT------------------------GGGCAGCCA
TCGCTC---GACGATCAACAATACTATCCGAAACCAAACTGCGGCACGAAACCC------
------TTTAAACAAGCCCCGAGAGATCAGCACGTTCGAAAA---TCTTTCAAC---GGT
CTAGAAGCAGCTAGGACA------------GAAGAAGAA---------TACTACGAAGAA
GAATCATCT---GCTGAAGCATCTGAATACTTCCATGGATTTCTTGCAATCGGTACTCTT
GGCAGCTCGGACCAAGTGACC---ACTGAACCATCAACTCCAACGCTT---------GGA
ATCTCTGTGGAGAACATAACC------------------GAAAAAGAAACC---------
------------------------------------------------GAGGCCACGGAG
AACGAGCTGAAG---CTCATCAAT------------GATGAATTGGAGAGAGAGTTGGTG
GCTGATCCGGCGAAG---------------GATGATATTTGCAATGATTCATCTGGAAGA
AACAGCTATGTCAGCAATGGAAGAAGTAGCCATGGAAGCACCATTACGCTTAGTGGGAAG
GCGCTGGAAGGCGGAGAGAGCAACGGGATCAATGGAACTGCAGTGTGCCCGCTCCAGGGA
TATCTT---TTCGGGTCGGCATATGAATTGTCT---------------------GAAACA
---ACA------AGCGTGACA---------------------AAG---AAG---------
---------GAACACAGGACATCCCTTGGTGAGCTATTTCAGAGGACTAAATTGGCAGAG
GAG------ATTTCTGGAGCAAAATTAAGCAAG---GAG---------GAGAAGCGAGCA
GAGAAGGAAGCG------GATAAGTCCGCCATGCACTTGATG---AAAAAGATGCTC---
---AAGAAAAAAATGATTCAC---GCTTCTTCTCGTGGCTCC---------------GGC
GGAGCT---GCTGATCACGCTTCAGCAGAAACAAAACTCAAT---AAGATC---CTTCAC
ATGTTTCATAGA---------------AAAGTTCAC---CCTGAAACCTCGGCGGCTCAG
CAAAAACCTGGTAAGTACGAAAGGAACCAAACCAAGAAGAAAACAAGCAGTGAGGGGACT
TACAGCAATGGAGATCAG---------GAGGATGATATCATCTTATATCCTCAGCAAGGA
TTTTCTTCA------AATCCGAGCATGCGGCGCTACAAGAGCCAATCAAACCCGCCCCAA
ATCGCGCTTAGCGGCATGGATTCA---------------------AATGATAACAGGGAG
CACTGGATCAAAACGGATGCTGAC---------AAG---TTCACTATGCAC---------
------------------
>Malsy_16g009410
------------TTGCAGTTACTAGGTTGGATGCATCGCATGTTTCGGCAGAAT---AGC
AACGATCCATTTAAAGTTTCCGTCGTCGAACATTCTTGTGGTTGTCTTTCAGGGCAGCCG
TCGCTC---GACGATCAACAATACTATCCGAAGTCAAACTGGGGCACGAAACCC------
------TTCAAGCAAGCCCCGAAAGATCAGCACCTTCGAAAA---TCTTTCAAC---GGT
CTAGATGCAGCTAGGGCA------------GAAGAAGAA---------TACTATGAAGAG
GAATCATCT---GCTGAGGCATCGGTGCTCTTCCATGGCTTTCTTGCAATCGGCACCCTT
GGAAGCTCGGACCAAGTGAAC---ACTGAACCATCAACCCCAATGCTT---------GGA
ATCTCCGTGGAGAACATAACC------------------GAAAAAGAAACT---------
------------------------------------------------GAGGCCACGGAG
AACGAGTTGAAT---CTCATCAAT------------GATGAATTGGAGAAAGAGCTAGTG
GCTGTTCCGGCGAAG---------------GATGATATTTGTAATGATTCATCTGGAAGA
AACAGCTATGTCAGCAATGGAAGAAGTAGCCAAGGAAGCACCATTACGCTAAGCGGGAAG
GCACTGGAAGGCGCAGCGAACAAGGGGAATAATGGAACGGCAGTGTGCCCGCTCCAGGGA
TATCTT---TTCGGGTCGGCATATGAGTTGTCT---------------------GAAACA
---ACA------ATAGTGGCA---------------------AAG---AAG---------
---------GAACACAGGACATCTCTTGGTGAGCTGTTCCAGAGGACTAAATTGGCTGAG
GAG------ATCTCCGGAGCAGAATTGATCAAA---GAG---------GAGAAGCGA---
---------GCG------GATAAGTCCGCCATGCACTTAATA---AAAAAGATGCTC---
---AAGAAAAAAATGCTTCAC---GCTTCTTCTCGTGGCTCC---------------GGC
AGAGCT---GCTGATCATGCTTCAGCAGAAACAAAACTCAAT---AAGGTA---------
------------------------------------------------------------
------------------ACTCTAACGAAAAATATGGAAAAA------------------
---------------------------------------CTTTGCTTCTTACAG------
------------------------------------------------------------
------------------------------------------------------------
CACTGGCGGAGTAAT------GAT---------TTT---ATG------------------
------------------
>Malsy_17g000690
------------ATGCAGTTATTACAGTGGGTGCACCACAAATTTCGGCACGGT---AGC
ATTGAGCCTTTCAAGGATCTCACTATTGGTAACCCTTGTGTTTGCCTTTCAGCTCAGCCA
TCACTT---GATGACCAAGATGCCTATATGAAGTCAAGCTTTGGCTCCAGATACAGATCT
ACATCCTTGGAGCCACCTGCAAGGGAC------CGAGAAAAA---TCTTTTTCT---GAA
TCTGAAGCCAAGAGA---------------------------------------GAAGAA
GAAACATCT---GCTATCATCTCAGAGCTTTTTCCTGGCTTTCTCACCATTGGAACTCTT
GGC---TCAGAGTCAGGTATC---AATGAGCCCGAAACACCAACTTTT---------GGG
ACGACCTTAGAGAACTTAACT------------------CAGCAAAAAGCA---------
------------------------------------------------GAGGTGACTGAG
AACGACTTGAAG---CTGATCAGA------------TACGAGCTAGAGAAGTTTCTTGAT
GCTGAG---ACAAAG---------------GAAGAAGGGGTTCGTGTATCGTCAGCAAGG
GACAGT------------------------CATGCTAGCTCTGTTACACCCAATGGAAAG
CAAATGGAGGAGTCCGAAGATGAAGAGTACTGGAAGGATGCAGCATGTCCGCTCAAAGGA
TATCTC---TTTGGGTCCTCAACTGAATTACTA---------------------GAAACA
------------ATGGAAGCA---------------------AAG---AAA---------
---------GAA---AAGGCATCACTGCAAGAGCTGTTTGACAGGACCAAAATCACAACT
GAT------TAT---AAGGAGAAAAGTGAAAGT---GAG---------GAGACAGAAGTC
---AAGTATAAG------CATAAATCTGCCATGGGGTTCATG---AAGAAGATGATT---
---AAAAAG------TTCCAT---GCTTCTTCAAAGAGCTCA------------GGTGGT
GAGGCA---TCTGATTCTCTTTCAACCAAGAAGAAACCCCAT---AAGGTC---TTACGC
ATGTTCCATAGA---------------ACGATCCAT---CCTGAAAGCTCTATTGCTGCT
AGAGAAGTTGTCAAGTCTGAGAAATACAAGAAGAAGAAAATTTTCAGTGCAGATAGTGGT
---TGTAATGAAAACATGATGCTCAAGGGTGGAGACAACAGAAGGTTCCCTGAAGGGCCA
CTGGTA---------AAGGAGGGGACTGAAAATTGTAAGAAATACATGAACTTCCCCCAG
TACAGGCTGAATGGCAGCACTTAC---------------------GGGACAAGAGCAGAG
CACTGGATTAAAACAGATGCAGAATGCCACAGACGG---CTGGTAGCTGACGTTGCCGAC
ATA---------------
>Pruav_sc0000555.1_g310.1.mk
------------ATGAAGTTACTAGGTTGGATGCATCGTAAGTTTCGGCAGAAT---AGC
AACGAGCCATTTAAAGTTTTTGTCATT------------------------GGGCAGCCA
TCTCTC---GATGATCAACAATGCTATCCTAAGCCAAACTGTGGCACAAAGCCC------
------TTTAAACAAGCCCAGAGAGACCAGCACCTTCGGAAG---TCTTTCAAC---GGT
CTAGAGGCAGCCAGGGCA------------GAAGAAGAA---------TACTATGAAGAT
GAATCATCT---GCTGCAGCATCTGAGCTCTTCCATGGCTTCCTTGCAATTGGTACCCTT
GGC---TCAGAGCAAGTCATC---ACGGAACCATCAACTCCAACACTT---------GCC
ATCTCTGTGGAGAACATAACT------------------GAAAAAGAGACT---------
------------------------------------------------GAGGTCACAGAG
AATGAATTGAAG---CTCATCAAT------------GATGAATTGGAGAAAGTGCTGGCA
GCTGATTCAGCTAAA---------------GATGAGATTTGCAATGATTCATCTGGAAGA
AACAGCCATGTTAGCAATGGAAGAAGTAGCCATGGTAGCACCATCACACTAAGTGGCAAG
ACACTGGAAGGCTCAGAGAGCAATGGGATTAATGGAACCACAGTGTGCCCACTCCAGGGA
TATCTT---TTTGGGTCAGCATATGAATTGTCA---------------------GAAACA
---ACA------ACAGTGGCA---------------------AAG---AAG---------
---------GAACACAGGACATCTCTTGGCGAGCTGTTTCAGAGGACTAAATTGGCAGAG
GAG------ATTTCTGGACCAAAATCGGCCAAG---GAG---------GAGAAGCGAGCA
GAGAAGGAAGCT------GAAAAGTCTGCCATGCACTTGATG---AAAAAGAAACTC---
---AAGAAAAAAATGCTTTAT---GCTTCTTCTCGCAGCTCT---------------GGT
GGAGCT---GCAGATCCTTCCTCTGCAGAAACAAAACTGAAT---AAGATC---CTTCAC
ATGTTCCATAGA---------------AAAGTTCAC---CCCGAAACCTCATCTGCTGAG
CAAAAAACTGGTAAGTACCATAAGAACGAAAACAAGAAGAAAACAAGCAATGATGGGGCT
TACAACGGTGGAGATCAGGTGCTCCCAGATGAAGACATCATGCTATATCCTGAACGAGGC
TTCTCCTTG------AAGCAGAGCATGCGGCGCTACAAGAGTCAATCAAACCCACCGCAA
TTCGCTCTTAGCAGCATTGATTCA---------------------AATGAGAACAGGGAG
CACTGGATCAAAACAGATGCAGAC---------TAC---TTAGTCTTGGAGCTG------
------------------
>Pruav_sc0001080.1_g850.1.mk
------------ATGAAGTTATTACAATGGGTGCACCACAAATTTCGGCACGGT---AGC
ATTGAGCCTCTCAAGGATCTCAGTATTGGGGATCCTGGTATTTTCCTTTCAGCTCAGCCA
TCAGTT---GATGATCAACATTCCTATATGAAGTCAAGCTTTGGCTCCAGCTATGGATCT
ACATCCTTGGAGCCCCCTAAAAGGGAC------CAAGAAAAA---TCTTTTTCT---GAA
TCTGAAGCCAATAGA---------------------------------------GAAGAA
GAAACATCT---GCTATTATCTCAGAGCTATTTCATGGCTTTCTCACCATTGGAACACTT
GGC---TCTGAACCAAGTATC---AATGAGCCGGAAACACCAACTTTT---------GCA
ACAACTTTAGAGAACTTAAGT------------------GAGCAAAAAACA---------
------------------------------------------------GAAGTGACACAG
AATGACTTGAAG---CTCATCAGC------------TATGAGCTAGAAAAGTTCCTTGAG
GCGGAG---ACAAAG---------------GAAGAAGGGGTTCATGCATCATCAGCAAGG
AACAGT------------------------CAAGCTAGCACTATTACACTCAATGGCAAG
CAAATGGAGGAATCCGAAGATGAAGAGTACTGGACAACTGTGGTATGTCCGCTCAAAGAA
TATCTC---TTTGGGTCCTCAATTGAACTACCA---------------------GACACA
---AGA------ATAGAAGCG---------------------AAG---AAA---------
---------GAA---AAGACATCACTGCAAGAGCTGTTTGATAGGACAAAGATGACAACT
GAA------AATTGTAAGGAGACAAGTGAGAGT---GTG---------GATATAAAATCC
---GAGCATAAG------CATACATCTGCCACGCAGTTCATG---AAGAAGATCATT---
---AAAAAA------CTCCAT---GCTTCTTCGAAAAGCTCTGCCCCTTGTACTGGTGGT
GAGGCA---TCTGATTCT------------------------------ATC---TTACGT
ATGTTCCATAGA---------------AGGATCCAT---CCTGAAAGCTCTACAGCTGCA
AGAGAATTTGTCGAGGCCGAGAAATACAAGGACAAGAACAATTCCAGTGCCCATGGTGGT
---CGTAGTGAAAATATGATGCTCATGGGCAGAGACAACATAAGGTTCCCTCAAGGGGCA
ATGATA---------AAGGAGGGGACTGAACATTGTAAGAAATACATGAACTTTCCCCAA
TACAGGCTGAGTGGCAGCAATTTT---------------------AGAAGAAAGGGAGAG
CACTGGATTAAAACAGATGCAGAC------------------------------------
------------------
>Pyrbr_009373976.2_cds_XP_009372251.1_1
------------TCTCTGTTACTAGGTTGGATGCATCGCATGTTTCGGCAGAAT---AGC
AACGATCCATTTAAAGTTTCCGTCGTT------------------------GGGCAGCCA
TCGCTC---GACGATCAACAATACTATCAGAAGTCAAACTGGGGCACGAAACCC------
------TTCACGCAAGCCCCGAAAGATCAGCACCTTGGAAAA---TCTTTCAAC---AGT
CTAGAAGCAGCCAGGACA------------GAAGAAGAA---------TACTATGAAGAG
GAATCATCT---GCTGAGGCATCTGAGCTCTTCCATGGCTTTCTAGCAATCGGCACCCTT
GGAAGCTTGGACCAAGTGAAC---ACGGAACCATCAACCCCAATGCTT---------GGA
ATCTCCGTGGAGAACATAACC------------------GCAAAAGAAACT---------
------------------------------------------------GAGGCCGCGGAG
AACGAGTTGAAT---CTCATCAAT------------GACGAATTGGAGAAAGTGCTAGTG
GCTGATCCGGCGAAG---------------GATGATATTTGCAATGATTCATCTGGAAGA
AACAGCTATGTCAGCAATGGAAGAAGTAGCCAAGGAAGCACCATTACGCTAAGCGGGAAG
GCACTGGAAGGCGCAGAGAACAATGGGAATAATGGAACGGCGGTGTGCCCGCTCCAGGGA
TATCTT---TTCGGGTCGGGATATGTGTTGTCT---------------------GAAACA
---ATA------ATAGTGGCA---------------------AAG---CAG---------
---------GAACACAGGACATCTCTTGGTGAGCTGTTCCAGAGGACTAAATTGGCTGAG
GAG------ATCTCCGGAGCAGAATTGATCAAA---GAG---------GAGAAGCAA---
---------GCG------GATAAGTCCGCCATGCACTTAATC---AAAAAGATGCTC---
---AAGAAAAAAATGCTTCAC---GCTTCTTCTCGTGGCTCC---------------GGC
ATAGCT---GCTGATCATGCTTCAGCAGAAACAAAACTCAAT---AAGATC---CTTCAC
ATGTTCCGTAGA---------------AAAGTTCAC---CCTGAGACCTCGGCGGCTGAG
CGAAAACCCGGTAAGTACAAAGGGAACCAAAGCAGGAAGAAACCAAGCAGTGAGGGGACT
TACAACAATGGAGATCAG---------GATGAAGACATCTTGTTATATCCTCAACAAGGA
TTTTCTTCA------AATCAGAGCATGCGGCTCTACAAGAGCCAATCAAACCCACCCCAA
TTTGTGCTTAGCGGCATGAATTCA---------------------AATGAGAACAGGGGG
CACTGGATCAAAACAGGTGCAGAC---------TAC---CTAATCCTGGAGCTG------
------------------
>Pyrbr_009373977.2_cds_XP_009372252.1_1
------------TCTCTGTTACTAGGTTGGATGCATCGCATGTTTCGGCAGAAT---AGC
AACGATCCATTTAAAGTTTCCGTCGTT------------------------GGGCAGCCA
TCGCTC---GACGATCAACAATACTATCAGAAGTCAAACTGGGGCACGAAACCC------
------TTCACGCAAGCCCCGAAAGATCAGCACCTTGGAAAA---TCTTTCAAC---AGT
CTAGAAGCAGCCAGGACA------------GAAGAAGAA---------TACTATGAAGAG
GAATCATCT---GCTGAGGCATCTGAGCTCTTCCATGGCTTTCTAGCAATCGGCACCCTT
GGAAGCTTGGACCAAGTGAAC---ACGGAACCATCAACCCCAATGCTT---------GGA
ATCTCCGTGGAGAACATAACC------------------GCAAAAGAAACT---------
------------------------------------------------GAGGCCGCGGAG
AACGAGTTGAAT---CTCATCAAT------------GACGAATTGGAGAAAGTGCTAGTG
GCTGATCCGGCGAAG---------------GATGATATTTGCAATGATTCATCTGGAAGA
AACAGCTATGTCAGCAATGGAAGAAGTAGCCAAGGAAGCACCATTACGCTAAGCGGGAAG
GCACTGGAAGGCGCAGAGAACAATGGGAATAATGGAACGGCGGTGTGCCCGCTCCAGGGA
TATCTT---TTCGGGTCGGGATATGTGTTGTCT---------------------GAAACA
---ATA------ATAGTGGCA---------------------AAG---CAG---------
---------GAACACAGGACATCTCTTGGTGAGCTGTTCCAGAGGACTAAATTGGCTGAG
GAG------ATCTCCGGAGCAGAATTGATCAAA---GAG---------GAGAAGCAA---
---------GCG------GATAAGTCCGCCATGCACTTAATC---AAAAAGATGCTC---
---AAGAAAAAAATGCTTCAC---GCTTCTTCTCGTGGCTCC---------------GGC
ATAGCT---GCTGATCATGCTTCAGCAGAAACAAAACTCAAT---AAGATC---CTTCAC
ATGTTCCGTAGA---------------AAAGTTCAC---CCTGAGACCTCGGCGGCTGAG
CGAAAACCCGGTAAGTACAAAGGGAACCAAAGCAGGAAGAAACCAAGCAGTGAGGGGACT
TACAACAATGGAGATCAG---------GATGAAGACATCTTGTTATATCCTCAACAAGGA
TTTTCTTCA------AATCAGAGCATGCGGCTCTACAAGAGCCAATCAAACCCACCCCAA
TTTGTGCTTAGCGGCATGAATTCA---------------------AATGAGAACAGGGGG
CACTGGATCAAAACAGAC---------------------CTAATCCTGGAGCTG------
------------------
>Pyrbr_018644468.1_cds_XP_018499984.1_1
------------ATGAAGTTACTAGGTTGGATGCATCGTAAGTTTCGGCAGAAT---AGC
AACGATCCATTTAAAGTTTTCGTCGTT------------------------GGGCAGCCA
TCGCTC---GACGATCAACAATACTATCCGAAGCCAAACTGCGGCACGAAATCC------
------TTCAAACAAGTCCCAAGAGATCAGCACGTTCGAAAA---TCTTTCAAC---GGT
CTAGAAGCAGCTAGGACA------------GAAGAAGAA---------TACTACGAAGAA
GAATCATCT---GCTGAAGCATCTGAGCTCTTCCATGGATTTCTTGCAATCGGTACTCTT
GGCAGCTCGGACCAATTGACC---ACTGAACCATCAACTCCAACGCTT---------GGA
ATCTCTGTGGAGAACATAACC------------------GAAAAAGAAACT---------
------------------------------------------------GAGGCCACGGAG
AACGAGCTGAAG---CTCATCAAT------------GATGAATTGGAGAGAGAGTTGGTG
GCTGATCCGGCGAAG---------------GATGATATTTGCAATGATTCATCTGGAAGA
AACAGCTATGTCAGCAATGGAAGAAGTAGCCATGGAAGCACCATTACCCTTAGTGGGAAG
GCACTGGAAGGCGCAGAGAGCAACGGGATCAATGGCACTGCGGTGTGCCCGCTCCAGGGA
TATCTA---TTCGGGTCGGCATATGAATTGTCT---------------------GAAACA
---ACA------AGCGTGACA---------------------AAG---AAG---------
---------GAACACAGGACATCCCTTGGTGAGCTATTTCAGAGGACTAAGTTGGCAGAA
GAG------ATTTCTGGAGCAAAATTAAGCAAG---GAG---------GAGAAGCGAGCA
GAGAAGGAAGCG------GATAAGTCCGCCATGCACTTGATG---AAAAAGATGCTC---
---AAGAAAAAAATGATTCAC---GCTTCTTCTCGTGGCTCC---------------GGC
GGAGCT---GCTGATCCCGCTTCAGCAGAAACCAAACTCAAT---AACGTA---CCTCTA
ACGCTTCTTAGA---------------AAAGTTCAC---CCTGAAACCTCGGCGGCTGAG
CAAAAACCTGGTAAGTACGAAAGGAACCAAACCAAGAAGAAAACAAGCAGTGAGGGGACT
TACAGCAATGGAGATCAG---------GAGGATGATATTATCTTATATCCTCAGCAAGGA
TTTTCTTCA------AATCCGAGCATGCGGCGCTACAAGAGCCAATCAAACCCGCCCCAA
ATCGCGCTTAGCGGCATGGATTCA---------------------AATGATAACAGGGAG
CAATGGATCAAAACGGATGCAGAC---------AAG---CTCACTATGCAC---------
------------------
>Pyrbr_018644736.1_cds_XP_018500252.1_1
------------------------------------------------------------
------------------------------------------------------------
---------------------------ATGAAGTCAAGCTTTGGCTCCAGATACAGATCT
ACATCCTTGGAGCCACCTGCAAGGGAC------CAAGAAAAA---TCTTTTTCT---GAA
TCTGAAGCCAAGAGA------------------------------------------GAA
GAAACATCT---GATATCATCTCAGAGCTTTTTCCTGGCTTTCTCACCATTGGAACTCTT
GGC---TCAGAGTCAGGTATC---AATGAGCCCGAAACACCAACTTTT---------GGG
ACGACTTTAGAGAACTTAACT------------------CAGCAAAAAGCA---------
------------------------------------------------GAGGTGACTGAG
AACGACTTGAAG---CTAATCAGA------------TATGAGCTAGAGAAGTTTCTTGAG
GCTGAG---ACAAAG---------------GAAGAAGGTGTTCGTGTATCGTCAGCAAGG
GACAGT------------------------CAGGCTGGCTCTGTTACACCCAATGGAAAG
CAAATGGAGGAGTCCGAAGATGATGAGTACTGGAAGGATGCAGCATGTCCGCTCAAAGGA
TATCTC---TTTGGGTCCTCAACTGAACTACCA---------------------GAAACA
------------ACGGAAGCA---------------------AAG---AAA---------
---------GAA---AAGGCATCACTGCAAGAGCTGTTTGACAGGACCAAAATCACAACT
GAT------TAT---AAGGAGAAAAGTGAAAGT---GAG---------GAGACAGAAGTC
---AAGTATAAG------CATAAATCTGCCATGCGGTTCATG---AAGAAGATGATT---
---AAAAAG------TTCCAT---GCTTCTTCAAAGAGCTCA------------GGTGAT
GAGGCA---TCTGATTCTCTTTCAACCAAGAAGAAACCCCAT---AAGGTT---------
------------------------------------------------------------
------------------------------------------------------------
------------------------------------------------------GGGTTC
CTA---------------------------------------------------------
------------------------------------------------------------
------------------------------------------------------------
------------------
>Pyrbr_018650941.1_cds_XP_018506457.1_1
------------ATGAAGTTACTAGGTTGGATGCATCGCATGTTTCGGCAGAAT---AGC
AACGATCCATTTAAAGTTTCCGTCGTT------------------------GGGCAGCCA
TCGCTC---GACGATCAACAATACTATCAGAAGTCAAACTGGGGCACGAAACCC------
------TTCACGCAAGCCCCGAAAGATCAGCACCTTGGAAAA---TCTTTCAAC---AGT
CTAGAAGCAGCCAGGACA------------GAAGAAGAA---------TACTATGAAGAG
GAATCATCT---GCTGAGGCATCTGAGCTCTTCCATGGCTTTCTAGCAATCGGCACCCTT
GGAAGCTTGGACCAAGTGAAC---ACGGAACCATCAACCCCAATGCTT---------GGA
ATCTCCGTGGAGAACATAACC------------------GCAAAAGAAACT---------
------------------------------------------------GAGGCCGCGGAG
AACGAGTTGAAT---CTCATCAAT------------GACGAATTGGAGAAAGTGCTAGTG
GCTGATCCGGCGAAG---------------GATGATATTTGCAATGATTCATCTGGAAGA
AACAGCTATGTCAGCAATGGAAGAAGTAGCCAAGGAAGCACCATTACGCTAAGCGGGAAG
GCACTGGAAGGCGCAGAGAACAATGGGAATAATGGAACGGCGGTGTGCCCGCTCCAGGGA
TATCTT---TTCGGGTCGGGATATGTGTTGTCT---------------------GAAACA
---ATA------ATAGTGGCA---------------------AAG---CAG---------
---------GAACACAGGACATCTCTTGGTGAGCTGTTCCAGAGGACTAAATTGGCTGAG
GAG------ATCTCCGGAGCAGAATTGATCAAA---GAG---------GAGAAGCAA---
---------GCG------GATAAGTCCGCCATGCACTTAATC---AAAAAGATGCTC---
---AAGAAAAAAATGCTTCAC---GCTTCTTCTCGTGGCTCC---------------GGC
ATAGCT---GCTGATCATGCTTCAGCAGAAACAAAACTCAAT---AAGATC---CTTCAC
ATGTTCCGTAGA---------------AAAGTTCAC---CCTGAGACCTCGGCGGCTGAG
CGAAAACCCGGTAAGTACAAAGGGAACCAAAGCAGGAAGAAACCAAGCAGTGAGGGGACT
TACAACAATGGAGATCAG---------GATGAAGACATCTTGTTATATCCTCAACAAGGA
TTTTCTTCA------AATCAGAGCATGCGGCTCTACAAGAGCCAATCAAACCCACCCCAA
TTTGTGCTTAGCGGCATGAATTCA---------------------AATGAGAACAGGGGG
CACTGGATCAAAACAGGTGCAGAC---------TAC---CTAATCCTGGAGCTG------
------------------
>Pyrco_BartlettDH_LAZY.Chr16
------------ATGAAGTTACTAGGTTGGATGCATCGCATGTTTCGGCAGAAT---AGC
AACGATCCGTTTCAAGTTTCCGTCGTT------------------------GGACAGCCA
TCGCTC---GACGATCAACAATACTATCAGAAGTCAAACTGGGGCACGAAACCC------
------TTAACGCAAGCCCCGAAAGATCAGCACCTTCGAAAA---TCTTTCAAC---AGT
CTAGAAGCAGCCAGGACA------------GAAGAAGAA---------TACTATGAAGAG
GAATCATCT---GCTGAGGCATCTGAGCTCTTCCATGGCTTTCTTGCAATCGGCACCCTT
GGAAGCTTGGACCAAGTGAAC---ACTGAACCATCAACCCCAATGCTT---------GGA
ATCTCCGTGGAGAACATAACC------------------GAAAAAGAAACT---------
------------------------------------------------GAGGCCGCAGAG
AACGAGTTGAAT---CTCATCAAT------------GACGAATTGGAGAAAGAGCTAGTG
GCAGATCCGGCGAAG---------------GATGATATTTGCAATGATTTATCTGGAAGA
AACAGCTATGTCAGCAATGGAAGAAGTAGCCAAGGAAGCACCATTACGCTAAGCGGGAAG
GCACTGGAAGGCGCAGAGAACAATGGGAATAATGGAACGGCAGTGTGCCCGCTCCAGGGA
TATCTT---TTCGGGTCGGGATATGTGTTGTCT---------------------GAAACA
---ATA------ATAGTGGCA---------------------AAG---AAG---------
---------GAACACAGGACATCTCTTGGTGAGCTGTTCCAGAGGACTAAATTGGCTGAG
GAG------ATCTCCGGAGCAGAATTGATCAAA---GAG---------GAGAAGCAA---
---------GCG------GATAAGTCCGCCATGCACTTAATC---AAAAAGATGCTC---
---AAGAAAAAAATGCTTCAC---GCTTCTTCTCGTGGCTCC---------------GGC
AGAGCT---GCTGATCATGCTTCAGCAGAAACAAAACTCAAT---AAGATC---CTTCAC
ATGTTCCGTAGA---------------AAAGTTCAC---CCTGAAACCTCGGCGGCTGAG
CGAAAACCCGGTAAGTACAAAGGGAACCAAAGCAGGAAGAAACCAAGCAGTGAGGGGACT
TACAACAATGGAGATCAG---------GATGAAGACATCTTGTTATATCCTCAACAAGGA
TTTTCGTCA------AATCAGAGCATGCGGCACTACAAGAGCCAATCAAACCCACCCCAA
TTTGTGCTTAGCGGCATGAATTCA---------------------AATGAGAACAGGGGG
CACTGGATCAAAACAGGTGCAGAC---------TAC---CTAATCCTGGAGCTG------
------------------
>Pyrco_BartlettDH_new_LAZY.Chr111
------------ATGAAGTTATTACAATGGGTGCACTACAAATTTCGGCACGGT---ACC
ATTGAGCCTCGCAAGGATCTC------------------------------ACTCAGCCA
TCACTT---GATGACCAAGATGCCTATATGAAGTCAAACTTTGGCTCCAGATACGGATCT
ACATCCTTGCAGCCACCTGCAAGAGAC------CAAGAAAAA---TCTTTTGCT---GAA
TCTGAAGCCAAGAGA---------------------------------------GAAGAA
GAAACATCT---GCTACCATCTCAGACCTGTTTCATGGTTTTCTCACCATTGGAACTCTT
GGC---TCAGAATCAAGTATC---AATGAGCCTGAAACACCAACTTTT---------GCG
ACGACTTTAGAGAACTTAACT------------------CAGCAAAAAGCA---------
------------------------------------------------GAGGTAACAGAG
AACGACTTGAAG---CTCATCAGC------------TATGAGCTAGAGAAGTTTCTTGAG
GCTGAG---ACAAAG---------------GAAGAAGGGGTCTGTGCATCATCAGCAAGG
GACAGT------------------------AATGCTAGCTCTATTACACTCAGTGGCATG
CAAATGGAGGAATCTGAAGATGAAGAATACTGGACT---GCAGCATATCCACTCAAAGGA
TATCTC---TTTGGGTCCTCAACTGAATTACCA---------------------GAAACA
---ACA------ATGGAGGCA---------------------AAG---AAA---------
---------GAA---AAGACATCACTGCAAGAGCTGTTTGACAGGACCAAAATCACAACT
GAT------TAT---AAGGAGAAAAGTGAGATT---GAG---------GAGATAGAAGTC
---AAACATAAG------CATAGATCTGCAATGGGGTTCATG---AAGAAGATGATT---
---AAAAAA------TTCCAT---GCTTCTTCAAAGAGATCTTCCCCTTCTACAGGTGGT
GAGGCA---TCTGATTCTCTTTCAACCAAGAAGAAACCCCGT---AAGGTC---TTACGT
ATGTTCCATAGA---------------AGGATCCAT---CCTGAAAGCTCTATAGCTGCT
AGAGAATCGGTCAAGTCCGAGAAATATAAGAAGAAGAATAATTCCAGTGCAGGTAGTGGT
---TGTAATGAAAATATGATGCTCATGGGGGGAGACAACGGAAGGTTCCCTGACGGGGCA
AGGGCA---------AAGGAGGGGACTGAAAATTGTAAAAAATTCATGAACTTTCCCCAA
TACAGGCAGAGTGGCAGCGGTTCT---------------------AGGAGAAAGGGAGAG
CACTGGATCAAAACAGATGCAGAA---------TAC---TTGGTATTGGAGCTG------
------------------
>Pyrco_BartlettDH_new_LAZY.Chr13
------------ATGAAGTTACTAGGTTGGATGCATCGTAAGTTTCGGCAGAAT---AGC
AACGATCCATTTAAAGTTTTCGTCGTT------------------------GGGCAGCCA
TCACTC---GACGATCAACAATACTATCCGAAGCCAAACTGCAGCACGAAACCC------
------TTCAAACAAGTCCCGAGAGATCAGCACGTTCGAAAA---TCTTTCAAC---GGT
CTAGAAGCAGCTAGGACA------------GAAGAAGAA---------TACTACGAAGAA
GAATCATCT---GCTGAAGCATCTGAGCTCTTCCATGGATTTCTTGCAATCGGTACTCTT
GGCAGCTCGGACCAAGTGACC---ACTGAACCATCAACTCCAACGCTT---------GGA
ATCTCTGTGGAGAACATAACC------------------GAAAAAGAAACT---------
------------------------------------------------GAGGCCACGGAG
AACGAGCTGAAG---CTCATCAAT------------GATGAATTGGAGAGAGAGTTGGTG
GCTGATCCGGCGAAG---------------GATGATATTTGCAATGATTCATCTGGAAGA
AACAGCTATGTCAGCAATGGAAGAAGTAGCCATGGAAGCACCATTACCCTTAGTGGGAAG
GCACTGGAAGGCGCAGAGAGCAACGGGATCAATGGAACTGCGGTGTGCCCGCTCCAGGGA
TATCTA---TTCGGGTCGGCATATGAATTGTCT---------------------GAAACA
---ACA------AGCGTGACA---------------------AAG---AAG---------
---------GAACACAGGACATCCCTTGGTGAGCTATTTCAGAGGACTAAATTGGCAGAA
GAG------ATTTCTGGAGCAAAATTAAGCAAG---GAG---------GAGAAGCGAGCA
GAGAAGGAAGCG------GATAAGTCCGCCATGCACTTGATG---AAAAAGATGCTC---
---AAGAAAAAAATGATTCAC---GCTTCTTCTCGTGGCTCC---------------GGC
GGAGCT---GCTGATCACGCTTCAGCAGAAACAAAACTCAAT---AAGATC---CTTCAC
ATGTTTCATAGA---------------AAAGTTCAC---CCTGAAACCTCGGCGGCTGAG
CAAAAACCTGGTAAGTACGAAAGGAACCAAACCAAGAAGAAAACAAGCAGTGAGGGGACT
TACAGCAATGGAGATCAG---------GAGGATGATATTATCTTATATCCTCAGCAAGGA
TTTTCTTCA------AATCCGAGCATGCGGCGCTACAAGAGCCAATCAAACCCGCCCCAA
ATCGCGCTTAGCGGCATGGATTCA---------------------AATGATAACAGGGAG
CAATGGATCAAAACGGATGCAGAC---------TAC---CTAGTCCTGGAGCTG------
------------------
>Pyrco_BartlettDH_new_LAZY.Chr17
------------ATGAAGTTATTACAATGGGTGCACCACAAATTTCGGCACGGT---AGC
ATTGAGCCTTTCAAGGATCTCACTATTGGGAACCCTTGTGTTTGCCTTTCAGCTCAGCCA
TCACTT---GATGACCAAGATGCCTATATGAAGTCGAGCTTTGGCTCCAGATACAGATCT
ACATCCTTGGAGCCACCTGCAAGGGAC------CAAGAAAGA---TCTTTTTCT---GAA
TCTGAAGCCAAGAGA---------------------------------------GAAGAA
GAAACATCT---GCTATCATCTCAGAGCTTTTTCCTGGCTTTCTCACCATTGGAACTCTT
GGC---TCAGAGTCAGGTATC---AATGAGCCCGAAACACCAACTTTT---------GGG
ACGACTTTAGAGAACTTAACT------------------CAGCAAAAAGCA---------
------------------------------------------------GAGGTGACTGAG
AACGACTTGAAG---CTAATCAGA------------TATGAGCTAGAGAAGTTTCTTGAG
GCTGAG---ACAAAG---------------GAAGAAGGGGTTCGTGTATCGTCAGCAAGG
GACAGT------------------------CAGGCTGGCTCTGTTACACCCAATGGAAAG
CAAATGGAGGAGTCCGAAGATGAAGAGTACTGGAAGGATGCAGCATGTCCGCTCAAAGGA
TATCTC---TTTGGGTCCTCAACTGAATTACCA---------------------GAAACA
------------ACGGAAGCA---------------------AAG---AAA---------
---------GAA---AAAGCATCACTGCAAGAGCTGTTTGACAGGACCAAAATCACAACT
GAT------TAT---AAGGAGAAAAGTGAAAGT---GAG---------GAGACAGAAGTC
---AAGTATAAG------CATAAATCTGCCATGCGGTTCATG---AAGAAGATGATT---
---AAAAAG------TTCCAT---GCTTCTTCAAAGAGCTCA------------GGTGAT
GAGGCA---TCTGATTCTCTTTCAACCAAGAAGAAACCCCAT---AAGGTC---TTACGC
ATGTTCCATAGA---------------ACGATCCAT---CCTGAAAGCTCTATCGCTGCT
AGAGAATTCGTCAAGTCTGAGAAATAC---AAGAAGAAAATTTTCTGTGCAGATAGTGGT
---TGTAATGAAAACATGATGCTCAAGGGTGGAGACAACAGAAGGTTCCCTGAAGGGCCA
CTGGTA---------AAGGAGGGGACTGAAAATTGTAAGAAATACATGAACTTCCCCCAA
TACAGGCTGAGTGGCAGCACTTAT---------------------GGGAAAAGAGGAGAG
CACTGGATTAAAACAGATGCAGAA---------TAT---TTGGTGTTGGAGCTG------
------------------
>Pyrco_Bartlett_007253.1
------------ATGAAGTTATTACAATGGGTGCACTACAAATTTCGGCACGGT---ACC
ATTGAGCCTCGCAAGGATCTC------------------------------ACTCAGCCA
TCACTT---GATGACCAAGATGCCTATATGAAGTCAAACTTTGGCTCCAGATACGGATCT
ACATCCTTGCAGCCACCTGCAAGAGAC------CAAGAAAAA---TCTTTTGCT---GAA
TCTGAAGCCAAGAGA---------------------------------------GAAGAA
GAAACATCT---GCTACCATCTCAGAGCTGTTTCATGGTTTTCTCACCATTGGAACTCTT
GGC---TCAGAATCAAGTATC---AATGAGCCTGAAACACCAACTTTT---------GCG
ACGACTTTAGAGAACTTAACT------------------CAGCAAAAAGCA---------
------------------------------------------------GAGGTAACAGAG
AACGACTTGAAG---CTCATCAGC------------TATGAGCTAGAGAAGTTTCTTGAG
GCTGAG---ACAAAG---------------GAAGAAGGGGTCCATGCATCATCAGCAAGG
GACAGT------------------------AATGCTAGCTCTATTACACTCAGTGGCATG
CAAATGGAGGAATCCGAAGATGAAGAATACTGGACT---GCAGCATATCCACTCAAAGGA
TATCTC---TTTGGGTCCTCAACTGAATTACCA---------------------GAAACA
---ACA------ATGGAGGCA---------------------AAG---AAA---------
---------GAA---AAGACATCACTGCAAGAGCTGTTTGACAGGACCAAAATCACAACT
GAT------TAT---AAGGAGAAAAGTGAGATT---GAG---------GAGATAGAAGTC
---AAACATAAG------CATAGATCTGCAATGGGGTTCATG---AAGAAGATGATT---
---AAAAAA------TTCCAT---GCTTCTTCAAAGAGATCTTCCCCTTCTACAGGTGGT
GAGGCA---TCTGATTCTCTTTCAACCAAGAAGAAACCCCGT---AAGGTC---TTACGT
ATGTTCCATAGA---------------AGGATCCAT---CCTGAAAGCTCTATAGCTGCT
AGAGAATCGGTCAAGTCCGAGAAATATAAAGAAGAAGAA---------------------
------------------------------------------------------------
------------------------------------------------------------
------------------------------------------------------------
------------------------------------------------------------
------------------
>Pyrco_Bartlett_008342.1
------------------------------ATGCATCGTAAGTTTCGGCAGAAT---AGC
AACGATCCATTTAAAGTTTTCGTCGTT------------------------GGGCAGCCA
TCACTC---GACGATCAACAATACTATCCGAAGCCAAACTGCAGCACGAAACCC------
------TTCAAACAAGTCCCGAGAGATCAGCACGTTCGAAAA---TCTTTCAAC---GGT
CTAGAAGCAGCTAGGACA------------GAAGAAGAA---------TACTACGAAGAA
GAATCATCT---GCTGAAGCATCTGAGCTCTTCCATGGATTTCTTGCAATCGGTACTCTT
GGCAGCTCGGACCAAGTGACC---ACTGAACCATCAACTCCAACGCTT---------GGA
ATCTCTGTGGAGAACATAACC------------------GAAAAAGAAACT---------
------------------------------------------------GAGGCCACGGAG
AACGAGCTGAAG---CTCATCAAT------------GATGAATTGGAGAGAGAGTTGGTG
GCTGATCCGGCGAAG---------------GATGATATTTGCAATGATTCATCTGGAAGA
AACAGCTATGTCAGCAATGGAAGAAGTAGCCATGGAAGCACCATTACCCTTAGTGGGAAG
GCACTGGAAGGCGCAGAGAGCAACGGGATCAATGGAACTGCGGTGTGCCCGCTCCAGGGA
TATCTA---TTCGGGTCGGCATATGAATTGTCT---------------------GAAACA
---ACA------AGCGTGACA---------------------AAG---AAG---------
---------GAACACAGGACATCCCTTGGTGAGCTATTTCAGAGGACTAAATTGGCAGAA
GAG------ATTTCTGGAGCAAAATTAAGCAAG---GAG---------GAGAAGCGAGCA
GAGAAGGAAGCG------GATAAGTCCGCCATGCACTTGATG---AAAAAGATGCTC---
---AAGAAAAAAATGATTCAC---GCTTCTTCTCGTGGCTCC---------------GGC
GGAGCT---GCTGATCACGCTTCAGCAGAAACAAAACTCAAT---AAGATC---CTTCAC
ATGTTTCATAGA---------------AAAGTTCAC---CCTGAAACCTCGGCGGCTGAG
CAAAAACCTGGTAAGTACGAAAGGAACCAAACCAAGAAGAAAACAAGCAGTGAGGGGACT
TACAGCAATGGAGATCAG---------GAGGATGATATTATCTTATATCCTCAGCAAGGA
TTTTCTTCA------AATCCGAGCATGCGGCGCTACAAGAGCCAATCAAACCCGCCCCAA
ATCGCGCTTAGCGGCATGGATTCA---------------------AATGATAACAGGGAG
CAATGGATCAAAACGGATGCAGACTCCGGTGATTTG---CTGAGTAAATATGGGAAA---
------------------
>Pyrco_Bartlett_018859.1
ATGTACCCGATTTCTCTGTTACTAGGTTGGATGCATCGCATGTTTCGGCAGAAT---AGC
AACGATCCGTTTCAAGTTTCCGTCGTT------------------------GGACAGCCA
TCGCTC---GACGATCAACAATACTATCAGAAGTCAAACTGGGGCACGAAACCC------
------TTAACGCAAGCCCCGAAAGATCAGCACCTTCGAAAA---TCTTTCAAC---AGT
CTAGAAGCAGCCAGGACA------------GAAGAAGAA---------TACTATGAAGAG
GAATCATCT---GCTGAGGCATCTGAGCTCTTCCATGGCTTTCTTGCAATCGGCACCCTT
GGAAGCTTGGACCAAGTGAAC---ACTGAACCATCAACCCCAATGCTT---------GGA
ATCTCCGTGGAGAACATAACC------------------GAAAAAGAAACT---------
------------------------------------------------GAGGCCGCAGAG
AACGAGTTGAAT---CTCATCAAT------------GACGAATTGGAGAAAGAGCTAGTG
GCTGATCCGGCGAAG---------------GATGATATTTGCAATGATTTATCTGGAAGA
AACAGCTATGTCAGCAATGGAAGAAGTAGCCAAGGAAGCACCATTACGCTAAGCGGGAAG
GCACTGGAAGGCGCAGAGAACAATGGGAATAATGGAACGGCAGTGTGCCCGCTCCAGGGA
TATCTT---TTCGGGTCGGGATATGTGTTGTCT---------------------GAAACA
---ATA------ATAGTGGCA---------------------AAG---AAG---------
---------GAACACAGGACATCTCTTGGTGAGCTGTTCCAGAGGACTAAATTGGCTGAG
GAG------ATCTCCGGAGCAGAATTGATCAAA---GAG---------GAGAAGCAA---
---------GCG------GATAAGTCCGCCATGCACTTAATC---AAAAAGATGCTC---
---AAGAAAAAAATGCTTCAC---GCTTCTTCTCGTGGCTCC---------------GGC
AGAGCT---GCTGATCATGCTTCAGCAGAAACAAAACTCAAT---AAGATC---CTTCAC
ATGTTCCGTCGA---------------AAAGTTCAC---CCTGAAACCTCGGCGGCTGAG
CGAAAACCCGGTAAGTACAAAGGGAACCAAAGCAGGAAGAAACCAAGCAGTGAGGGGACT
TACAACAATGGAGATCAG---------GATGAAGACATCTTGTTATATCCTCAACAAGGA
TTTTCTTCA------AATCAGAGCATGCGGCACTACAAGAGCCAATCAAACCCACCACAA
TTTGTGCTTAGCGGCATGAATTCA---------------------AATGAGAACAGGGGG
CACTGGATCAAAACAGGTGCAGAC---------TGGAGCGTCATATTGCCACTCAATGGC
TTGTCAACCTCTATACAA
>Pyrco_Bartlett_029516.1
------------ATGAAGTTATTACAATGGGTGCACCACAAATTTCGGCACGGT---AGC
ATTGAGCCTTTCAAGGATCTCACTATTGGGAACGCTTGTGTTTGCCTTTCAGCTCAGCCA
TCACTT---GATGACCAAGATGCCTATATGAAGTCAAGCTTTGGCTCCAGATACAGATCT
ACATCATTGGAGCCACCTGCAAGGGAC------CAAGAAAAA---TCTTTTTCT---GAA
TCTGAAGCCAAGAGA---------------------------------------GAAGAA
GAAACATCT---GCTATCATCTCAGAGCTTTTTCCTGGCTTTCTCACCATTGGAACTCTT
GGC---TCAGAGTCAGGTATC---AATGAGCCCGAAACACCAACTTTT---------GGG
ACGACTTTAGAGAACTTAACT------------------CAGCAAAAAGCA---------
------------------------------------------------GAGGTGACTGAG
AACGACTTGAAG---CTAATCAGA------------TATGAGCTAGAGAAGTTTCTTGAG
GCTGAG---ACAAAG---------------GAAGAAGGGGTTCGTGTATCGTCAGCAAGG
GACAGT------------------------CAGGCTGGCTCTGTTACACCCAATGGAAAG
CAAATGGAGGAGTCCGAAGATGAAGAGTACTGGAAGGATGCAGCATGTCCGCTCAAAGGA
TATCTC---TTTGGGTCCTCAACTGAATTACCA---------------------GAAACA
------------ACGGAAGCA---------------------AAG---AAA---------
---------GAA---AAAGCATCACTGCAAGAGCTGTTTGACAGGACCAAAATCACAACT
GAT------TAT---AAGGAGAAAAGTGAAAGT---GAG---------GAGACAGAAGTC
---AAGTATAAG------CATAAATCTGCCATGCGGTTCATG---AAGAAGATGATT---
---AAAAAG------TTCCAT---GCTTCTTCAAAGAGCTCA------------GGTGAT
GAGGCA---TCTGATTCTCTTTCAACCAAGAAGAAACCCCAT---AAGGTC---TTACGC
ATGTTCCATAGA---------------ACGATCCAT---CCTGAAAGCTCTATCGCTGCT
AGAGAATTCGTCAAGTCTGAGAAATAC---AAGAAGAAAATTTTCAGTGCAGATAGTGGT
---TGCAATGAAAACATGATGCTCAAGGGTGGAGACAACAGAAGGTTCCCTGAAGGGCCA
CTGGTA---------AAGGAGGGGACTGAAAATTGTAAGAAATACATGAACTTCCCCCAA
TACAGGCTGAGTGGCAGCACTTAT---------------------GGGAAAAGAGGAGAG
CACTGGATTAAAACAGATGCAGAATGCCACAGACGG---TTGGTGGCTGATGGC------
------------------
>Pyrco_DAnjou_new_LAZY.Chr16
------------ATGAAGTTACTAGGTTGGATGCATCGCATGTTTCGGCAGAAT---AGC
AACGATCCGTTTCAAGTTTCCGTCGTT------------------------GGGCAGCCA
TCGCTC---GACGATCAACAATACTATCAGAAGTCAAACTGGGGCACGAAACCC------
------TTAACGCAAGCCCCGAAAGATCAGCACCTTCGAAAA---TCTTTCAAC---AGT
CTAGAAGCAGCCAGGACA------------GAAGAAGAA---------TACTATGAAGAG
GAATCATCT---GCTGAGGCATCTGAGCTCTTCCATGGCTTTCTTGCAATCGGCACCCTT
GGAAGCTTGGACCAAGTGAAC---ACTGAACCATCAACCCCAATGCTT---------GGA
ATCTCCGTGGAGAACATAACC------------------GAAAAAGAAACT---------
------------------------------------------------GAGGCCGCAGAG
AACGAGTTGAAT---CTCATCAAT------------GACGAATTGGAGAAAGAGCTAGTG
GCTGATCCGGCGAAG---------------GATGATATTTGCAATGATTTATCTGGAAGA
AACAGCTATGTCAGCAATGGAAGAAGTAGCCAAGGAAGCACCATTACGCTAAGCGGGAAG
GCACTGGAAGGCGCAGAGAACAATGGGAATAATGGAACGGCAGTGTGCCCGCTCCAGGGA
TATCTT---TTCGGGTCGGGATATGTGTTGTCT---------------------GAAACA
---ATA------ATAGTGGCA---------------------AAG---AAG---------
---------GAACACAGGACATCTCTTGGTGAGCTGTTCCAGAGGACTAAATTGGCTGAG
GAG------ATCTCCGGAGCAGAATTGATCAAA---GAG---------GAGAAGCAA---
---------GCG------GATAAGTCCGCCATGCACTTAATC---AAAAAGATGCTC---
---AAGAAAAAAATGCTTCAC---GCTTCTTCTCGTGGCTCC---------------GGC
AGAGCT---GCTGATCATGCTTCAGCAGAAACAAAACTCAAT---AAGATC---CTTCAC
ATGTTCCGTCGA---------------AAAGTTCAC---CCTGAAACCTCGGCGGCTGAG
CGAAAACCCGGTAAGTACAAAGGGAACCAAAGCAGGAAGAAACCAAGCAGTGAGGGGACT
TACAACAATGGAGATCAG---------GATGAAGACATCTTGTTATATCCTCAACAAGGA
TTTTCTTCA------AATCAGAGCATGCGGCACTACAAGAGCCAATCAAACCCACCACAA
TTTGTGCTTAGCGGCATGAATTCA---------------------AATGAGAACAGGGGG
CACTGGATCAAAACAGGTGCAGAC---------TAC---CTAATCCTGGAGCTG------
------------------
>Pyrco_DAnjou_new_LAZY.Chr17
------------ATGAAGTTATTACAATGGGTGCACCACAAATTTCGGCACGGT---AGC
ATTGAGCCTTTCAAGGATCTCACTATTGGGAACCCTTGTGTTTGCCTTTCAGCTCAGCCA
TCACTT---GATGACCAAGATGCCTATATGAAGTCAAGCTTTGGCTCCAGATACAGATCT
ACATCATTGGAGCCACCTGCAAGGGAC------CAAGAAAAA---TCTTTTTCT---GAA
TCTGAAGCCAAGAGA---------------------------------------GAAGAA
GAAACATCT---GCTATCATCTCAGAGCTTTTTCCTGGCTTTCTCACCATTGGAACTCTT
GGC---TCAGAGTCAGGTATC---AATGAGCCCGAAACACCAACTTTT---------GGG
ACGACTTTAGAGAACTTAACT------------------CAGCAAAAAGCA---------
------------------------------------------------GAGGTGACTGAG
AACGACTTGAAG---CTAATCAGA------------TATGAGCTAGAGAAGTTTCTTGAG
GCTGAG---ACAAAG---------------GAAGAAGGGGTTCGTGTATCGTCAGCAAGG
GACAGT------------------------CAGGCTGGCTCTGTTACACCCAATGGAAAG
CAAATGGAGGAGTCCGAAGATGAAGAGTACTGGAAGGATGCAGCATGTCCGCTCAAAGGA
TATCTC---TTTGGGTCCTCAACTGAATTACCA---------------------GAAACA
------------ACGGAAGCA---------------------AAG---AAA---------
---------GAA---AAAGCATCACTGCAAGAGCTGTTTGACAGGACCAAAATCACAACT
GAT------TAT---AAGGAGAAAAGTGAAAGT---GAG---------GAGACAGAAGTC
---AAGTATAAG------CATAAATCTGCCATGCGGTTCATG---AAGAAGATGATT---
---AAAAAG------TTCCAT---GCTTCTTCAAAGAGCTCA------------GGTGAT
GAGGCA---TCTGATTCTCTTTCAACCAAGAAGAAACCCCAT---AAGGTC---TTACGC
ATGTTCCACAGA---------------ACGATCCAT---CCTGAAAGCTCTATCGCTGCT
AGAGAATTCGTCAAGTCTGAGAAATAC---AAGAAGAAAATTTTCAGTGCAGATAGTGGT
---TGTAATGAAAACAGGATGCTCAAGGGTGGAGACAACAGAAGGTTCCCTGAAGGGCCA
CTGGTA---------AAGGAGGGGACTGAAAATTGTAAGAAATACATGAACTTCCCCCAA
TACAGGCTGAGTGGCAGCACTTAT---------------------GGGAAAAGAGGAGAG
CACTGGATTAAAACAGATGCAGAA---------TAT---TTGGTGTTGGAGCTG------
------------------
>Pyrco_Danjou_new_LAZY.Chr13
------------ATGAAGTTACTAGGTTGGATGCATCGTAAGTTTCGGCAGAAT---AGC
AACGATCCATTTAAAGTTTTCGTCGTT------------------------GGGCAGCCA
TCGCTC---GACGATCAACAATACTATCCGAAGCCAAACTGCGGCACGAAACCC------
------TTCAAACAAGTCCCGAGAGATCAGCACGTTCGAAAA---TCTTTCAAC---GGT
CTAGAAGCAGCTAGGACA------------GAAGAAGAA---------TACTACGAAGAA
GAATCATCT---GCTGAAGCATCTGAGCTCTTCCATGGATTTCTTGCAATCGGTACTCTT
GGCAGCTCGGACCAAGTGACC---ACTGAACCATCAACTCCAACGCTT---------GGA
ATCTCTGTGGAGAACATAACC------------------GAAAAAGAAACT---------
------------------------------------------------GAGGCCACGGAG
AACGAGCTGAAG---CTCATCAAT------------GATGAATTGGAGAGAGAGTTGGTG
GCTGATCCGGCGAAG---------------GATGATATTTGCAATGATTCATCTGGAAGA
AACAGCTATGTCAGCAATGGAAGAAGTAGCCATGGAAGCACCATTACCCTTAGTGGGAAG
GCACTGGAAGGCGCAGAGAGCAACGGGATCAATGGAACTGCGGTGTGCCCGCTCCAGGGA
TATCTA---TTCGGGTCGGCATATGAATTGTCT---------------------GAAACA
---ACA------AGCGTGACA---------------------AAG---AAG---------
---------GAACACAGGACATCCCTTGGTGAGCTATTTCAGAGGACTAAATTGGCAGAA
GAG------ATTTCTGGAGCAAAACTAAGCAAG---GAG---------GAGAAGCGAGCA
GAGAAGGAAGCG------GATAAGTCCGCCATGCACTTGATG---AAAAAGATGCTC---
---AAGAAAAAAATGATTAAC---GCTTCTTCTCGTGGCTCC---------------GGC
GGAGCT---CCTGATCACGCTTCAGCAGAAACAAAACTCAAT---AAGATC---CTTCAC
ATGTTTCATAGA---------------AAAGTTCAC---CCTGAAACCTCGGCGGCTGAG
CAAAAACCTGGTAAGTACGAAAGGAACCAAACCAAGAAGAAAACAAGCAGTGAGGGGACT
TACAGCAATGGAGATCAG---------GAGGATGATATTATCTTATATCCTCAGCAAGGA
TTTTCTTCA------AATCCGAGCATGCGGCGCTACAAGAGCCAATCAAACCCGCCCCAA
ATCGCGCTTAGCGGCATGGATTCA---------------------AATGATAACAGGGAG
CAATGGATCAAAACGGATGCAGAC---------TAC---CTAGTACTGGAGCTG------
------------------
>Pyrco_Danjou_new_LAZY.Chr9
------------ATGAAGTTATTACAATGGGTGCACGACAAATTTCGGCACGGT---ACC
ATTGAGCCTCGCAAGGATCTC------------------------------ACTCAGCCA
TCACTT---GATGACCAAGATGCCTATATGAAGTCAAACTTTGGCTCCAGATACGGATCT
ACATCCTTGCAGCCACCTGCAAGAGAC------CAAGAAAAA---TCTTTTGCT---GAA
TCTGAAGCCAAGAGA---------------------------------------GAAGAA
GAAACATCT---GCTACCATCTCAGACCTGTTTCATGGTTTTCTCACCATTGGAACTCTT
GGC---TCAGAATCAAGTATC---AATGAGCCTGAAACACCAACTTTT---------GCG
ACGACTTTAGAGAACTTAACT------------------CAGCAAAAAGCA---------
------------------------------------------------GAGGTAACAGAG
AACGACTTGAAG---CTCATCAGC------------TATGAGCTAGAGAAGTTTCTTGAG
GCTGAG---ACAAAG---------------GAAGAAGGGGTCTGTGCATCATCAGCAAGG
GACAGT------------------------AATGCTAGCTCTATTACACTCAGTGGCATG
CAAATGGAGGAATCTGAAGATGAAGAATACTGGACT---GCAGCATATCCACTCAAAGGA
TATCTC---TTTGGGTCCTCAACTGAATTACCA---------------------GAAACA
---ACA------ATGGAGGCA---------------------AAG---AAA---------
---------GAA---AAGACATCACTGCAAGAGCTGTTTGACAGGACCAAAATCACAACT
GAT------TAT---AAGGAGAAAAGTGAGATT---GAG---------GAGATAGAAGTC
---AAACATAAG------CATAGATCTGCAATGGGGTTCATG---AAGAAGATGATT---
---AAAAAA------TTCCAT---TCTTCTTCAAAGAGATCTTCCCCTTCTACAGGTGGT
GAGGCA---TCTGATTCTCTTTCAACCAAGAAGAAACCCCGT---AAGGTC---TTACGT
ATGTTCCATAGA---------------AGGATCCAT---CCTGAAAGCTCTATAGCTGCT
AGAGAATCGGTCAAGTCCGAGAAATATAAGAAGAAGAATAATTCCAGTGCAGGTAGTGGT
---TGTAATGAAAATATGATGCTCATGGGGGGAGACAACGGAAGGTTCCCTGACGGGGCA
AGGGCA---------AAGGAGGGGACTGAAAATTGTAAAAAATTCATGAACTTTCCCCAA
TACAGGCAGAGTGGCAGCGGTTCT---------------------AGGAGAAAGGGAGAG
CACTGGATCAAAACAGATGCAGAA---------TAC---TTGGTATTGGAGCTG------
------------------
>Pyrusco0g065240.1
------------TTGCAGTTACTAGGTTGGATGCATCGCATGTTTCGGCAGAAT---AGC
AACGATCCATTTAAAGTTTCCGTCGTT------------------------GGGCAGCCA
TCGCTC---GACGATCAACAATACTATCAGAAGTCAAACTGGGGCACGAAACCC------
------TTAACGCAAGCCCCGAAA---GAGCACCTCGGAAAA---TCTTTCAAC---AGT
CTAGAAGCAGCCAGGACA------------GAAGAAGAA---------TACTATGAAGAG
GAATCATCT---GCTGAGGCATCTGAGCTCTTCCATGGCTTTCTTGCAATCGGCACCCTT
GGAAGCTTGGACCAAGTGAAC---ACTGAACCATCAACCCCAATGCTT---------GGA
ATCTCCGTGGAGAACATAACC------------------GAAAAAGAAACT---------
------------------------------------------------GAGGCCGCGGAG
AACGAGTTGAAT---CTCATCAAT------------GACGAATTGGAGAAAGAGCTAGTG
GCTGATCCGGCGAAG---------------GATGATATTTGCAATGATTCATCTGGAAGA
AACAGCTATGTCAGCAATGGAAGAAGTAGCCAAGGAAGCACCATTACGCTAAGCGGGAAG
GCACTGGAAGGCGCAGAGAACAATGGGAATAATGGAACGGCAGTGTGCCCGCTCCAGGGA
TATCTT---TTCGGGTCGGGATATGTGTTGTCT---------------------GAAACA
---ATA------ATAGTGGCA---------------------AAG---AAG---------
---------GAACACAGGACATCTCTTGGTGAGCTGTTCCAGAGGACTAAATTGGCTGAG
GAG------ATCTCCGGAGCAGAATTGATCAAA---GAG---------GAGAAGCAA---
---------GCG------GATAAGTCCGCCATGCACTTAATC---AAAAAGATGCTC---
---AAGAAAAAAATGCTTCAC---GCTTCTTCTCGTGGCTCC---------------GGC
ATAGCT---GCTGATCATGCTTCAGCAGAAACAAAACTCAAT---AAGATC---CTTCAC
ATGTTCCGTAGA---------------AAAGTTCAC---CCTGAGACCTCAGCGGCTGAG
CGAAAACCCGGTAAGTACAAAGGGAACCAAAGCAGGAAGAAACCAAGCAGTGAGGGGACT
TACAACAATGGAGATCAG---------GATGAAGACATCTTGTTATATCCTCAACAAGGA
TTTTCTTCA------AATCAGAGCATGCGGCTCTACAAGAGCCAATCAAACCCACCCCAA
TTTGTGCTTAGCGGCATGAATTCA---------------------AATGAGAACAGGGGG
CACTGGATCAAAACAGGTGCAGAC---------TAC---CTAATCCTGGAGCTG------
------------------
>Pyrusco13g000530.1
------------ATGAAGTTACTAGGTTGGATGCATCGTAAGTTTCGGCAGAAT---AGC
AACGATCCATTTAAAGTTTTCGTCGTT------------------------GGGCAGCCA
TCGCTC---GACGATCAACAATACTATCCGAAGCCAAACTGCGGCACGAAATCC------
------TTCAAACAAGTCCCGAGAGATCAGCACGTTCGAAAA---TCTTTCAAC---GGT
CTAGAAGCAGCTAGGACA------------GAAGAAGAA---------TACTACGAAGAA
GAATCATCT---GCTGAAGCATCTGAGCTCTTCCATGGATTTCTTGCAATCGGTACTCTT
GGCAGCTCGGACCAATTGACC---ACTGAACCATCAACTCCAACGCTT---------GGA
ATCTCTGTGGAGAACATAACC------------------GAAAAAGAAACT---------
------------------------------------------------GAGGCCACGGAG
AACGAGCTGAAG---CTCATCAAT------------GATGAATTGGAGAGAGAGTTGGTG
GCTGATCCGGCGAAG---------------GATGATATTTGCAATGATTCATCTGGAAGA
AACAGCTATGTCAGCAATGGAAGAAGTAGCCATGGAAGCACCATTACCCTTAGTGGGAAG
GCACTGGAAGGCGCAGAGAGCAACGGGATCAATGGAACTGCGGTGTGCCCGCTCCAGGGA
TATCTA---TTCGGGTCGGCATATGAATTGTCT---------------------GAAACA
---ACA------AGCGTGACA---------------------AAG---AAG---------
---------GAACACAGGACATCCCTTGGTGAGCTATTTCAGAGGACTAAATTGGCAGAA
GAG------ATTTCTGGAGCAAAATTAAGCAAG---GAG---------GAGAAGCGAGCA
GAGAAGGAAGCG------GATAAGTCCGCCATGCACTTGATG---AAAAAGATGCTC---
---AAGAAAAAAATGATTCAC---GCTTCTTCTCGTGGCTCC---------------GGC
GGAGCT---GCTGATCACGCTTCAGCAGAAACAAAACTCAAT---AAGATC---CTTCAC
ATGTTTCATAGA---------------AAAGTTCAC---CCTGAAACCTCGGCGGCTGAG
CAAAAACCTGGTAAGTACGAAAGGAACCAAACCAAGAAGAAAACAAGCAGTGAGGGGACT
TACAGCAATGGAGATCAG---------GAGGATGATATTATCTTATATCCTCAGCAAGGA
TTTTCTTCA------AATCCGAGCATGCGGCGCTACAAGAGCCAATCAAACCCGCCCCAA
ATCGCGCTTAGCGGCATGGATTCA---------------------AATGATAACAGGGAG
CAATGGATCAAAACGGATGCAGAC---------TAC---CTAGTCCTGGAGCTG------
------------------
>Pyrusco16g010360.1
------------ATGAAGTTACTAGGTTGGATGCATCGCATGTTTCGGCAGAAT---AGC
AACGATCCATTTAAAGTTTCCGTCGTT------------------------GGGCAGCCA
TCGCTC---GACGATCAACAATACTATCAGAAGTCAAACTGGGGCACGAAACCC------
------TTCACGCAAGCCCCGAAA---GAGCACCTCGGAAAA---TCTTTCAAC---AGT
CTAGAAGCAGCCAGGACA------------GAAGAAGAA---------TACTATGAAGAG
GAATCATCT---GCTGAGGCATCTGAGCTCTTCCATGGCTTTCTAGCAATCGGCACCCTT
GGAAGCTTGGACCAAGTGAAC---ACTGAACCATCAACCCCAATGCTT---------GGA
ATCTCCGTGGAGAACATAACC------------------GAAAAAGAAACT---------
------------------------------------------------GAGGCCGCGGAG
AACGAGTTGAAT---CTCATCAAT------------GACGAATTGGAGAAAGAGCTAGTG
GCTGATCCGGCGAAG---------------GATGATATTTGCAATGATTCATCTGGAAGA
AACAGCTATGTCAGCAATGGAAGAAGTAGCCAAGGAAGCACCATTACGCTAAGCGGGAAG
GCACTGGAAGGCGCAGAGAACAATGGGAATAATGGAACGGCAGTGTGCCCGCTCCAGGGA
TATCTT---TTCGGGTCGGGATATGTGTTGTCT---------------------GAAACA
---ATA------ATAGTGGCA---------------------AAG---AAG---------
---------GAACACAGGACATCTCTTGGTGAGCTGTTCCAGAGGACTAAATTGGCTGAG
GAG------ATCTCCGGAGCAGAATTGATCAAA---GAG---------GAGAAGCAA---
---------GCG------GATAAGTCCGCCATGCACTTAATC---AAAAAGATGCTC---
---AAGAAAAAAATGCTTCAC---GCTTCTTCTCGTGGCTCC---------------GGC
ATAGCT---GCTGATCATGCTTCAGCAGAAACAAAACTCAAT---AAGATC---CTTCAC
ATGTTCCGTAGA---------------AAAGTTCAC---CCTGAGACCTCAGCGGCTGAG
CGAAAACCCGGTAAGTACAAAGGGAACCAAAGCAGGAAGAAACCAAGCAGTGAGGGGACT
TACAACAATGGAGATCAG---------GATGAAGACATCTTGTTATATCCTCAACAAGGA
TTTTCTTCA------AATCAGAGCATGCGGCTCTACAAGAGCCAATCAAACCCACCCCAA
TTTGTGCTTAGCGGCATGAATTCA---------------------AATGAGAACAGGGGG
CACTGGATCAAAACAGGTGCAGAC---------TAC---CTAATCCTGGAGCTG------
------------------
>Pyrusco9g019070.1
------------ATGAAGTTATTACAATGGGTGCACTACAAATTTCGGCACGGT---AGC
ATTGAGCCTTGCAAGGATCTC------------------------------ACTCAGCCA
TCACTT---GATGACCAAGATGCCTATATGAAGTCAAACTTTGGCTCCAGATACGGATCT
ACATCCTTGCAGCCACCTGCAAGAGAC------CAAGAAAAA---TCTTTTGCT---GAA
TCTGAAGCCAAGAGA---------------------------------------GAAGAA
GAAACATCT---GGTACCATCTCAGAGCTGTTTCATGGTTTTCTCACCATTGGAACTCTT
GGC---TCAGAATCAAGTATC---AATGAGCCTGAAACACCAACTTTT---------GCG
ACGACTTTAGAGAACTTAACT------------------CAGCAAAAAGCA---------
------------------------------------------------GAGGTAACAGAG
AACGACTTGAAG---CTCATCAGC------------TATGAGCTAGAGAAGTTTCTTGAG
GCTGAG---ACAAAG---------------GAAGAAGGGGTCCGTGCATCATCAGCAAGG
GACAGT------------------------AATGCTAGCTCTATTACACTCAGTGGCATG
CAAATGGAGGAATCCGAAGATGAAGAATACTGGACT---GCAGCATATCCGCTCAAAGGA
TATCTC---TTTGGGTCCTCAACTCAATTACCA---------------------GAAACA
---ACA------ATGGAGGCA---------------------AAG---AAA---------
---------GAA---AAGACATCACTGCAAGAGCTGTTTGATAGGACCAAAATCACAACT
GAT------TAT---AAGGAGAAAAGTGAGATT---GAG---------GAGATAGAAGTC
---AAACATAAG------CATAGATCTGCAATGGGGTTCATG---AAGAAGATGATT---
---AAAAAA------TTCCAT---GCTTCTTCAAAGAGATCTTCCCCTTCTACAGGTGGT
GAGGCA---TCTGATTCTCTTTCAACCAAGAAGAAACCCCGT---AAGGTC---TTACGT
ATGTTCCATAGA---------------AGGATCCAT---CCTGAAAGCTCTATAGCTGCT
AGAGAATCGGTCAAGTCCGAGAAATATGAGAAGAAGAATAATTCCAGTGCAGGTAGTGGT
---TGTAATGAAAATATGATGCTCATGGGGGAAGACAACGGAAGGTTCCCTGACGGGGCA
AGGGCA---------AAGGAGGGGACTGAAAATTGTAAAAAATTCATGAACTTTCCCCAA
TACAGGCAGAGTGGCAGCGGTTCT---------------------AGGAGAAAGGGAGAG
CACTGGATCAAAACAGATGCAGAA---------TAC---TTGGTATTGGAGCTG------
------------------
>Rosch_v2.0_Chr4g0429831
---ATGCCT---CTGCAGTTACTGGGATGGATGCATCGAAAGTTTCGTCAGAAT---AGT
AATGAACCTGTT------TTCCTCATTGAGCGTTCTTGTGCATGTCTTGCAGGCCAGCCA
TCACTC---GATGATCAACAATACTATCCAAAGGCAAACTATGGCACTAAACCC------
------TTTAAGCAAGGCCAGAGAGACCATCAGCTTCGAAAT---TCTTTTGCT---GGT
CTAGAATCAGCTAAGGTA------------GATCAAGAA------GATTACTATGAAGAC
GAATCCTCT---GCTGCGGCATCTGAGCTCTTCCATGGCTTTCTTGCAATTGGTACCTTT
GGC---TCAGACCAAGTCATC---ACCGAGCCATCAACACCAACACTG---------CCG
ATGTCTGTCGAGAATATAACT------------------GAAAAAGAGACG---------
------------------------------------------------GAGGCCACAGAA
AATGAATTGAAG---CTCATAAAT------------GATGAGTTGGAGAAGGTGCTGGTA
GCTGAA---GCTAAG---------------GATGAAATTTGCAATGATTCATCTGGAAGG
AACAGCCATGTTAGCAACGGAAGAAGTAGTCATGGTAGCACCATTACACTGAGTGGGAAG
ATGCTAGAAGTCCCAGAGAGCAATGGGATTAACGGAACTACAGTCTGCCCACTCCAGGGA
TATCTT---TTCGGGTCAGCATATGAGTTGTCA---------------------GAAACA
---ACA------ACAGTAGCG---------------------AAG---AAG---------
---------GAGCAGAGGACATCTCTTGGTGAGCTGTTTCAGAAGAGTAAATTGACCGAA
GAG------AATTCTGGAGCAAAACTCAGCAAG---GAG---------GAGAAGCGAGCA
CAGAAGGAAGCT------GATAAGTCTTCCATTCATTTGATG---AAAAAGAAGCTC---
---ATGAAAAAAGTGCTTCACAATGCTTCTTCTCGGAGCTCT---------------GCA
GCAGCT---GCTGATGCTGGCTCAGCAGAAACAAAACTGAAT---AAGATC---CTTCAG
ATGTTCCACAGA---------------AAAGTTCAC---CCAGAAAACTCGAATGCTGGG
GAAAAATCTGGCAAGTACCAAAAGGGCGAAAAGAAAAAGAGAATGAGCACTGATGGGATT
TGCAACCATGGAGATCAGGTCCTCGATGATCAAGACATCATGTTATATCCTGAACAAGTC
TTTTCATCA------AAACAGAGCATGCGACGCTACAAGAGCCAATCTAACCCGCCCCAG
TTTGCACTTGGCGGGCTTGATTCA---------------------AATGGGAACAAGGAG
CACTGGATCAAAACTGATGCAGAC---------TAC---CTAGTCCTGGAGCTG------
------------------
>Ruboc_04_G07104
------------ATGAAGTTACTAGGATGGATGCATCGTAAGTTCCGTCAGAAT---AGC
AATGAACCAGTT------TTCTTCATT------------------------GGGCAGCCA
TCACTC---GATGACCAACAATACTATCCAAAGCCAAACTATGGCACAAAACCC------
------TTTAAGCCAGGCCAGAAAGATCATCAGCTTCGAAAT---TCTTTTGCT---GGT
CTAGAAGCAGCTAAGGTA------------GATCAAGAA------GGATACTATGAAGAG
GAATCAACT---GCTGCGGCATCTGAGCTCTTTCATGGCTTTCTTGCAATTGGTACCTTT
GGC---TCAGACCAAGTCATC---ACCGAACCAGCAACTCCAACACTG---------GCC
ATGTCTGTGGAGAATATAACT------------------GAAAAAGAGACT---------
------------------------------------------------GAGGCCACAGAG
AATGAACTGAAG---CTCATCAAT------------GATGAGTTGGAGAAGGTGCTGGTA
GCTGAA---GCTAAG---------------GATGAAATTTGCAATGATTCATCTGGAAGG
AACAGCCATGTTAGCAACGGAAGAAGTAGTCATGGTAGCACCATTACACTAAGTGGGAAG
ATGCTAGAAGTATCAGAGAGCAATGGGATTAATGGAACTACAGTCTGCCCACTCCAGGGA
TATCTT---TTTGGGTCAGCATATGAGTTGTCA---------------------GAAACA
---ACA------ACAGTAGCA---------------------AAG---AAG---------
---------GAGCACAGAACATCTCTTGGTGAGCTGTTTCAGAAGAGTAAACTGACAGAA
GAG------AATTCTGGAGCAAAACTCAGCAAG---GAG---------GAGAAGAGAGCA
CAGAAGGAAGCT------GATAAGTCTTCCATTCACTTGATC---AAAAAGAAGCTC---
---AGGAAAAAAATGCTCCACAATGCTTCTTCTCGGAGCTCT---------------GCA
GCAGCT---GCTGATCCTGGTTCAGCAGAAACAAAACTGAAT---AAGATC---CTTCAG
ATGTTCCACAGA---------------AAAGTTCAC---CCAGAAACGTCAGTGGCTGGG
GAAAAATCTGGCAAGTACCAAAAG---------AAGAAGAGAATGAGCAGTGATGGGATT
TGCAACCATGGAGATGGGGTCCTCGATGATCAAGACATCATGTTATATCCTGAACAAGCC
TTTTCATCA------AACCAGAGCATGCGACGCTACAAGAGCCAATCTAACCCACCCCAA
TTTGCACTTAGCGGCCTTGATTCA---------------------AATGGGAACAAGGAG
CACTGGATCAAAACTGATGCAGAC---------TAC---CGGGGGGATCGTCTTCATTGC
------------------
>Ruboc_06_G03781
------------------------------------------------------------
------------------------------AACCCTTGTATTTGCCTTTCAGCTCAGCCA
TCAGAT---GATGACCAAGATGCCTATACGAAGCCAACCATTGGTTACAGATATGGATCT
ACATTCCTAGAGCTACCTAGGAAGGAC------CAAAAAAAA---TCTTTTCCT---GAA
TCTGAAGCCAGGAGA------------------------------------GAAGAAGAA
GAAACATCT---GTTATTGTCTCAGAGCTGTTTCATGGCTTTCTCACCATTGGAACTCTT
GGC---TCGGAAACAAGCGTC---AATGAGCCAGCAACACCAACTTTT---------GCA
ACACCTTTAGAGAACTTAACT------------------GAGCAAAAAAAA---------
------------------------------------------------GGGGTGATAGAA
AATGACTTGAAG---CTCATCAGC------------TATGAGTTAGAGAGGTTCCTTGAG
GCTGAG---ACAAGG---------------GAAGAAGGAGTCTGTCCATCATCAGCAAGG
GACAGT------------------------CATGTTAGCACTATTACACTCGGTGGCATG
CAAATGGAGGACTCTGAAGATGAAGAGTACTGGGCGACAGTGATATGTCCCCTCCAAGGG
TATCTG---CTTGGGTCCTCAGTCGAATTACCA---------------------GAAACA
---AGA------ACAGAAGCA---------------------AAG---AAA---------
---------GAA---AAGGCATCACTACAAGAACTGTTTGATAGGACAAAAGTGACTGAA
AAT------TTT---------------GAGAGAGGTGAG---------GAGATAGATCCC
---AAGCAAAAA------CGTAAATCTGCCATGAGTTTCATG---AAGAAGATAATA---
---AAAAAA------CTCTAT---TCTTCTTCCAAGAGCTCTGCTTCTTCAACTAGTGGT
GAGGAA---TCTGATTCT------------------------------GTA---TTGCAT
ATGTTTAAAAGA---------------AGGATTCAT---CCTGAAGGATCTATCGCTGCA
AAAGAATTTATCAAGTCCGAGAAATACAATGACATGAGCAACTCCAGTGACAGTGGTGGT
---CGTAATAGGAATCTGATGCTCATGGGTGGAGAGAACAGAAGATTCCCCCAAGGGTCA
AAGTTA---------AAGGAGGGGACCAAACACTGTAAGAAGTACATGGACTTGCCTCAA
TACAGGCTGAATGGCAGTGATTTG---------------------AGAAGAAATGAAGAG
CACTGGATCAAAACAGATGCAGACTGTAAG---TATACCATGGTGTTGGATTTGGTTCCT
CCC---------------
>gnl_Ambtr_v1.0_evm_27.model.AmTr_v1.0_scaffold00131.75
------------ATGAAGCTCCTAAGTTGGATGCAACATAAACTCAAT---------GGG
------------AGAAAT------------------------------------------
---------------ACCCCA---------------------------------------
------------------------------------AAGAACACCCAACTGCCCCCAGGC
TTTGGGACCCATGAAGCT------TCCAAAGATACCAAATCT------------AAGGAA
GAC---------------AACACACAATGGCAGCATGGGCTACTTGCCATTGGGACCTTA
GGC---AACAATGACCTAAAAGAA---GACGGGGAAAATCAAGAACTC------------
------AATAAAAATGCTCAAGAA---------------CTTGAAGAA------------
---------------ATG---------------------------TCAGAATTCACTGCA
GAAGAGATTGCT---AAGCTCCAA------------AAGGAATTGACCAGGCTCCTAGCC
TTCAAG---CCAAGC---------------------------------TCTGGGGATGCA
TGCTCTAAC---------------------------------------------------
------AATGGAGGAGAA------------------AACAGTGATTGTCCTTTGAAGAAA
TTTCTTAGCTGCCCCTCGACTCTGAATTTG------------------------GAGAGG
---AGG---TATCAGTTGGACGCCACTGAGGATCGAATC---------GAGCTGAGAGAG
GATTCGAATTGCTCCAGCACTGTTCGGAGT------------------AAAGGCAAGGAT
GTGTGTGTAGAC------------------------------------------------
AACAAGAGTGTAATTTGTCAGCGA---TCGATTTCATTCCTTCTCAAGAAGATGTTTGTC
TGTAGA---AGTGGGTTT---------GCTCCA---GTTCCAAGC---------------
------CTCAGAGATCCCCTACCT---GAATCAAGGATGGAG---AAGTTGCTACGGACC
ATATTGCATAGG---------------AGGATATAT---CCCCAGAGTACTTCGACG---
---TCTAGCCGGAAGTAC------------TTGTCCAGC---------------------
------------------------------------------------------AAATCA
ATGGCA---------AAATCA------GAAACAACAAAT---------------------
---------------------GAAGAA---CAAGGG---------CAAGGAGATAGTTGC
AGATGGGTCAAGACCGACTCTGAC---------TTT---ATTGTTCTAGAGATG------
------------------
>gnl_Aquco_v3.1_Aqcoe7G432200.1
------------ATGAAGATATTTAGTTGGATGCAGAATAAGCTCAAT---------GGG
------------CGACAA------------------------------------------
---------------GAAGTG---------------------------------------
------------------------------------AAGAAACAAACAGGAGGT---TTA
CAGCATCATGGTCAA---------GTTTTGCATGAACCACGT------------AAAGAA
GAA---------------TTCAGTGATTGGCCACATGGATTGCTAGCAATAGGAACGTTT
GGT---AACAGTGATATAAAAGAA---GAACAACAAAAATGTAACATG------------
------AATAATCAAACTTCATCT---------------GATGAAAAT------------
---------------CAA---------------------------ATAGATTTTAGACCA
GAAGAAGTTGGG---AAGCTACAA------------AAAGAATTAACTAAATTACTATCT
CGTAAA---CCAAAG---------------------------------AAATCATCA---
------------------------------------------------------------
------GAATGTGAAGAT------------------GGATTGAGTCTCCCACTTGATAAA
TTTCTAAATTGTCCATCAAGCTTGGAAGTT------------------------GATCGA
---ACA---AATTGCAATACATTTCGTGAAGATTTG------------GATGAAAAAGAT
ATTGAAGAAGCAAGTAGTATTGTTTTGAGC------------------AATGGAAAAGAT
ATGTGCATGGAC------------------------------------------------
AAGAACAAGTCAATTCGGAAAAAA---TCCATTACATTTCTTCTCAAGAAGATATTTGTG
TGTCAT---GGCGGATTC---------GGTCCA---AGTCCTAGC---------------
------TTATCAGATCCTATTCCA---GAATCCAGGATGGAG---AAGGTTTTGAGGACA
TTACTTCATAAG---------------AAGATCTAC---CCCCAACGACCTTCT---ACA
GGGTCAGTGAAGAAATAT------------TTGGGAGAT---------------------
------------------------------------------------------AGACAT
AACTCA---------ATGTCT------AAGAAGGACGAT---------------------
---------------GATCAAATAGAA---GAGAAG---------AGAGATAGTGGTGCC
AAATGGGTTAAAACAGATTCTGAA---------TAT---ATTGTTCTAGAAATA------
------------------
>gnl_Arath_TAIR10_AT1G72490.1
------------ATGAAGTTTTTCGGGTGGATGCAGAACAAGCTACAT---------GGG
------------AAACAA------------------------------------------
---------------GAGATT---------------------------------------
---------------------------------ACTCATAGACCAAGCATATCC---TCT
GCTTCTTCTCATCAT---------------------CCG---------------AGAGAG
GAG---------------TTTAACGATTGGCCTCACGGATTACTCGCGATTGGTACATTC
GGT---AACAAAAAGCAGACACCA---CAAACAGATCAAGAAGTGATTCAACGTCAAGCA
CAAACAGATCAAGAGCTTTCTTCC---------------TCCGATGAT------------
---------------CTA------------------------GAAGAAGATTTCACTCCC
GAAGAAGTTGGG---AAACTACAG------------AAGGAGCTGACGAAACTCTTGACG
AGAAGG---AGTAAG---------------------------------AAAAGGAAGTCT
---------GATGTG---------------------------------------------
------AAT---CGAGAA------------------TTAGCGAATCTTCCTTTGGATAGA
TTCTTGAATTGTCCTTCGAGTCTTGAGGTC------------------------GATAGA
---AGA---ATCAGTAACGCGCTTTGT------------GATGAG---AAGGAGGAAGAC
ATTGAGCGTACAATCAGTGTTATCCTAGGG------------------AGATGCAAAGCT
ATTTCTACAGAG---------------------------------------ACGAAGAAG
AATAAAAGAGATTTGAGCAAAACC---TCTGTTTCTCATCTTCTCAAGAAGATGTTTGTC
TGTACA---GAAGGTTTT---------TCTCCC---GTTCCTCGCCCT------------
---ATCTTGAGAGACACGTTTCAA---GAAACAAGAATGGAG---AAGTTGCTGAGAATG
ATGCTACACAAG---------------AAAGTTAAC---ACTCAAGCTTCATCAAAGCAA
ACATCGACAAAAAAATAC------------TTGCAAGAC---------------------
------------------------------------------------------AAGCAA
CAGCTC---------TCGTTG------AAGAACGAG------------------------
---------------GAAGAAGAAGGA---CGAAGC---------AGTAACGATGGGGGG
AAATGGGTCAAAACAGATTCTGAT---------TTC---ATTGTTCTTGAGATC------
------------------
>gnl_Arath_TAIR10_AT1G17400.1
------------ATGAAGTTCTTCGGGTGGATGCAGAACAAGCTTAAT---------GGG
------------GATCAT------------------------------------------
------------------------------------------------------------
------------------------------------AACAGAACAAGCACTTCC---TCT
GCTTCTTCTCATCAT---------GTGAAGCAAGAACCA---------------AGAGAG
GAG---------------TTTAGCGACTGGCCTCACGCGCTGCTTGCTATTGGAACATTC
GGT---ACAACAAGTGTGAGCGAA---AAC---GAGAGCAAGAATGTTCATCAATCCGAG
CAA---GAAGAAGAGCCTTCTTCC---------------TCTGTCAAT------------
---------------CTT---------------------------GAGGATTTCACTCCT
GAAGAGGTTGGA---AAGTTGCAG------------AAAGAGTTGATGAAGCTCTTGTCA
AGAACT---AAGAAA---------------------------------AGGAAGTCT---
---------GATGTG---------------------------------------------
------AAT---AGAGAGCTC---------------ATGAAAAATCTTCCTTTAGATAGA
TTCTTGAACTGTCCATCGAGTTTAGAGGTG------------------------GATAGG
---CGA---ATCAGCAATGCGCTTAGCGCTGATTCGTCAGAGAAT---AAGGAGGAAGAT
ATGGAGCGAACGATTAACGTTATTCTAGGT------------------AGATGCAAAGAG
ATATCAATAGAG------------------------------------------AACAAG
AAGAAGAGAGACATAAGCAAGAAC---TCTGTCTCATATCTTTTCAAGAAGATTTTTGTC
TGCGCA---GATGGGATT---TCTACAGCCCCA---AGCCCTAGC---------------
------TTGAGAGACACGCTTCAA---GAATCAAGAATGGAG---AAGTTGTTGAAGATG
ATGCTCCATAAG---------------AAGATTAAT---GCTCAAGCCTCCTCGAAACCA
ACAACAACAAAGAGATAC------------TTGCAAGAC---------------------
------------------------------------------------------AAGAAA
CAGCTC---------TCACTG------AAGAGTGAGGAAGAA------------------
------------GAAACTAGCGAAAGA---AGAAGT---------AGTAGCGATGGATAT
AAATGGGTCAAAACAGATTCTGAT---------TTC---ATAGTTCTCGAGATA------
------------------
>gnl_Betvu_v1.2_Bv7_169760_mawi.t1
------------------------------ATGCAGAACAAGATTAAT---------GGA
------------AAACCG------------------------------------------
---------------GGGAAT---------------------------------------
------------------------------------CAGAAACCCAATACAGTT---ATT
CCACTTAACCATCTT---------CCTAAGCAACCTTCTCAG------------AGAGAA
GAG---------------TTCAATGATTGGCCTCATGGACTACTAACAATCGGGACGTTT
GGT---AACACTGATCTCAAAGAC---AAAGCAGCTAGTTCTGAGATTCAGGAACAAGAA
CAA---GAGCAGAATCCCGCTTCA---------------TCCCCAGAT------------
---------------TTA---------------------------TCAGAGTTCACCCCA
GAAGAGGTTGGA---AAATTGCAA------------AAGGAATTGACAAAGCTCTTAAAA
CGAAAA---TCAGCG---------------------------------AAACAA------
------------------------------------------------------------
------GAGGAAGAAAAC------------------GCTGATCATCTACCTTTGGATAGA
TTCCTTAACTGTCCTTCAAGCTTGGAGGTC------------------------AGCCGG
---AGG---ATTTCAAATGTGGTTTGCACTGATCCG---GATAAT---AAGGAAGATGAT
ATTGAACGTACCATTAGTGTAATAATCGGT------------------AAATGCAAAGAG
GTCCGAGCAGAG---------------------------------------------AAG
ACTAAGAATGAGATTGGGAAGAAA---TCTCTCTCTTTCCTACTCAAAAAGATGTTTGTT
TGTGCT---AATGGGTTT---------TCACCT---GCTCCTAGT---------------
------TTGAGGGACACTTTACAA---GAGTCCAGAATGGAG---AAGTTACTCAGAACC
ATTCTTCATAAG---------------AAGATATAC---CCAAAAACATCGAATCGCACT
TCATCGATGAAGAGGTAT------------CTTGGAGAT---------------------
------------------------------------------------------AAACAC
ATTGCA---------GAAAAG------AAAAATAACGAAGAG------------------
------------GACACACAGGAAAAA---CCAAGG---------CCAAGTGAGGCCTGT
AAATGGGACAAGACAGATTCAGAA---------TAT---ATTGTTCTAGAGATT------
------------------
>gnl_Betvu_v1.2_Bv7_169760_mawi.t2
------------ATGAAGTTCCTCAACTGGATGCAGAACAAGATTAAT---------GGA
------------AAACCG------------------------------------------
---------------GGGAAT---------------------------------------
------------------------------------CAGAAACCCAATACAGTT---ATT
CCACTTAACCATCTT---------CCTAAGCAACCTTCTCAG------------AGAGAA
GAG---------------TTCAATGATTGGCCTCATGGACTACTAACAATCGGGACGTTT
GGT---AACACTGATCTCAAAGAC---AAAGCAGCTAGTTCTGAGATTCAGGAACAAGAA
CAA---GAGCAGAATCCCGCTTCA---------------TCCCCAGAT------------
---------------TTA---------------------------TCAGAGTTCACCCCA
GAAGAGGTTGGA---AAATTGCAA------------AAGGAATTGACAAAGCTCTTAAAA
CGAAAA---TCAGCG---------------------------------AAACAA------
------------------------------------------------------------
------GAGGAAGAAAAC------------------GCTGATCATCTACCTTTGGATAGA
TTCCTTAACTGTCCTTCAAGCTTGGAGGTC------------------------AGCCGG
---AGG---ATTTCAAATGTGGTTTGCACTGATCCG---GATAAT---AAGGAAGATGAT
ATTGAACGTACCATTAGTGTAATAATCGGT------------------AAATGCAAAGAG
GTCCGAGCAGAG---------------------------------------------AAG
ACTAAGAATGAGATTGGGAAGAAA---TCTCTCTCTTTCCTACTCAAAAAGATGTTTGTT
TGTGCT---AATGGGTTT---------TCACCT---GCTCCTAGT---------------
------TTGAGGGACACTTTACAA---GAGTCCAGAATGGAG---AAGTTACTCAGAACC
ATTCTTCATAAG---------------AAGATATAC---CCAAAAACATCGAATCGCACT
TCATCGATGAAGAGGTAT------------CTTGGAGAT---------------------
------------------------------------------------------AAACAC
ATTGCA---------GAAAAG------AAAAATAACGAAGAG------------------
------------GACACACAGGAAAAA---CCAAGG---------CCAAGTGAGGCCTGT
AAATGGGACAAGACAGATTCAGAA---------TAT---ATTGTTCTAGAGATT------
------------------
>gnl_Betvu_v1.2_Bv_009460_xahe.t1
------------ATGAAGCTTTTCAGCTGGGTGCATGACAAGCTCAAT---------GGG
------------AGACAA------------------------------------------
---------------AGCAAC---------------------------------------
------------------------------------AATAGTAATACAAACATTCATGCA
TCTAATAAAAATCAAACT------CAACATTTAGCAGCTCAA------------AAGGAG
GAG---------------TTCAGTGACTGGCCTCAAGGATTTCTCTCAATAGGAACTCTT
TTT---ACAAAATCATTGAAAGAG---GATAATACTACTACTACCAAT------------
------CAACAAAAT------------------------TCTCCTAATCCC---------
---------------ATA---------------------------TTAGATATCACATTG
GAAGAGGTTAAT---GAGCTTCAA------------AAGGAGTTGAATGCTTTAATCTCT
TCAAAT------------------------------------------------------
------------------------------------------------------------
---------------------------------------------------------GAT
CTTATTGATTGCTTCTCTGAGAAAGAGAAAAAC------------------CATGAAAGC
TTATCG---TCGTCGAATAAGGAAGAAGAAGAAGAT---GAAGAA---GAAGAAAGTGAT
GATCAACATTTTACGTCGATGGTTTTAAAC------------CATAACAAAGGCAAAGAT
GTTTACTTGGAC---------------------------------------AGCAATGGT
AATAACAATGCAATTAGTAAAAAG---TCATTGTCTTTCCTTCTAAAGAAGATGTTCGTT
TGCGGAGTTGGTGGGTTG---------GGTCCA---ACACCTAGT---------------
------CTAAGAGATCCAGCCCCTAAGACGACAAGATTCAGT---AAGATCTTGAGAGCA
ATGCTTCGCAAG---------------AAGATATAT---CCTCAAAATCCTGGCCCAAAT
ATGTCAAGAAAGAGATAC------------TTGGGAAGT---------------------
------------------------------------------------------GGACAG
ATAGGA---------AGCAGC------AACTATGATGATGAA------------------
---------------GATGACATGGAC---ACTGAA---------GCAAACAACCATATC
AAATGGGACAAGAGTGATACAGAA---------TAT---ATTGTTCTAGAGATT------
------------------
>gnl_Carpa_v0.4_evm.model.supercontig_25.141
------------ATGAAGTTCTTTGGTTGGATGCAAAATAAGCTTTCT---------GGG
------------AAGCAA------------------------------------------
---------------GAGAGC---------------------------------------
------------------------------------AAAAAACACAACGCAATC------
TCCACGACCCATCAT---------GCGAAACAAGAATCA---------------CGGGAA
GAG---------------TTCAGTGACTGGCCACACGGATTGCTCGCAATAGGAACCTTT
GGT---AACAATGATCTAAAGGAT---AATTCAGATGACCAAGGTATC---CCATCCAAC
ATT---CAAGAAGATCCATCTTCA---------------TCGGAAGAT------------
---------------CTA---------------------------CAAGACTTCTCTCCT
GAAGAAGTTGGA---AAATTACAA------------ACAGAGTTAACAAAACTCTTATCA
CGAAAA---CCAACT---------------------------------TCT---------
---------GATGTG---------------------------------------------
------GAA---AAGGAA------------------CTCGCAAACCTTCCACTGGATAGA
TTTCTTAATTGTCCTTCAAGCTTGGAAGTT------------------------GATCGC
---AGA---ATCAGCAACGCGCTTAACAGTGATTCG---GATGAT---AAAGATGGAGAT
ATTGAACGTACAATCAGTCTCATACTTGGC------------------AGATGCAAAGAC
ATTTGTGCAGAT---------------------------------------------CAC
AAAAAGAAAGCAATTGGTAAAAAA---TCCCTCTCTTTCCTTCTCAAGAAGATGTTTGTG
TGTAGA---AGTGGTTTT---------GCACCA---ACACCAAGC---------------
------TTGAGAAATACACTTCAA---GAGTCAAGACTTGAA---AAGCTTTTAAGGGTA
ATGCTTCACAAG---------------AAGATTTAT---ACTCAAAATTATTCTCGGGCA
TCATCTATGAAGAAATAT------------TTGGAGGAT---------------------
------------------------------------------------------AAGCAA
AGTTCG---------GACAAG------AAAGATGAAGAA---------------------
---------------GATGAAACTAGG---GAGAAA------GTAAGCAGTGACGGATAT
AAATGGGTGAAAACAGATTCTGAA---------TAC---ATTGTTCTAGAGATT------
------------------
>gnl_Elagu_v2.0_p5_sc00035.V1.gene682
------------ATGAAGCTGTAT---TAT---------------------------TCT
------------CAGCAA------------------------------------------
---------------GAAGAA---------------------------------------
------------------------------------------------------AGAATG
ACTGGAATTGCACATGCT------TCGATGCCAGATGTTCGC------------AAAGAA
GAA---------------TTCAATGATTGGCCTCAAGCATTGCTGTCGATTGGAACCTTC
GGC---AACAATGACTTGAAGGAA---GACCCACAGAGACATGAGCTC---TCAGAAAAT
CTATCATCAGAAAATTTGGATGCA---------------TCTCAAGAT------------
---------------TTT---------------------------CCAGACTTTACAATG
GAAGAAGTGAGA---AAGTTACAA------------AAGGAGCTAACAAAACTATTATCT
CGCAAG---TCAAAA---------------------------------TCTAGCACCAAG
GGACCAGAAGTGGTA---------------------------------------------
------GAAGAAGAGGAG------------------AGAGCCAATCTCCCTCTTAATAGA
TTTCTAAACTTCCCCTCAAGCTTGGAGGTC------------------------GATCGG
---ACT---GCTTCCCTCAGGTTGCAAGATGATTTG---GATAAT---AACAAAGGTGAC
CTCTCTCCCAATACCAAGATCATCTTAAAC------------------AAAGCAAAGGAT
TGGTTATTGGAT------------------------------------------------
AACCGCAATGCAATGAAGGAAAAA---ACACTCACATTTCTTCTCAAGAAAATATTTGTG
TGTCGA---AGTGGCTTC---------TCACCA---ACTCCGAGC---------------
------TTGAGGGATCCCATGCCA---GAGTCAAGGATGGAG---AAGATTCTGAGGACA
TTACTTCAGAAG---------------AAAATATAC---CCTCGAAGCTCTGCT---TCT
TCGTCGATGAGGAAGTGC------------TTGGAGGAG---------------------
------------------------------------------------------AGACCT
GTGGAG---------AATGTG------CAGGCAGAGAAA---------------------
---------------------AAGGAG---GAGAAG---------GGGGAGGATCGGTAT
AAGTGGGGAGGAGGTGAGGATGGTTCCACATTGTTCAGCATCGTTTTGGAGATC------
------AGCGGAAATAAG
>gnl_Elagu_v2.0_p5_sc00036.V1.gene183
------------------------------------------------------------
------------------------------------------------------------
------------------------------------------------------------
---------------------------------------ATG---------------GTT
GTGCGTGACAGAGATACC------TCAATGCAAGATGCTTGC------------AAAGAA
GAA---------------TTCAGTGATTGGCCGCAAGTTTTGTTGTCGATTGGAACGTTT
GGC---AACAAAGAGTTGAAGGAA---GACCCACAGAGACATGAGCCC------------
------TCAGAAAACTTGGATTCA---------------TCTCAAAAT------------
---------------TTG---------------------------CCAGACTTCACATCA
GAAGAAGTGAGA---AAGTTACAA------------AAGGAGCTAATAAAACTATTGTCT
GGCAAG---TCAAAA---------------------------------GCTGGCACCAAT
GGACTAGAGGTGGGA---------------------------------------------
------GAA---GAAGAG------------------AGAGCCAATCTCCCACTGAATAGA
TTTCTAAACTGCCCATCAAGCTTGGAGGTC------------------------GATCGA
---ACT---GCTTCCCTAAGGCTACATGATGATCTG---GATAAC---AACAATGGCGAC
CTCTCGCCAACAACCAAGATCATCTTTAAA------------------AAAGCAAAAGAT
TTGTTGTTCGAC------------------------------------------------
AACGGCGATGCAATTAAGAAAAAA---TCACTCACATTTCTTCTTAAGAAAATTTTTGTA
TGTCGA---AGTGGCTTC---------TCACCA---GCTCCGAGC---------------
------TTAAGGGATCCCATTCCA---GAGTCAAGGATGGAG---AAGATCTTGAGGACA
TTGCTTCATAAG---------------AAAATATAC---CCTCGAAGCTCTGCTTCATCA
TCTTCGACGAGGAAGTAC------------TTGGAGGAG---------------------
------------------------------------------------------AAACCC
ATGGAG---------AAGGTG------CAGGCAGAG------------------------
------------------GAAAAGGAG---GAGAAA---------GGGGAGGATCGATGC
AAGTGGGTCAAGACTGATTCAGAGTTTGTTGCGTAT---ATTATTTTGGAGAGAGAGGAG
------GGTTCCATGAGA
>gnl_Eucgr_v2.0_Eucgr.J02802.1
------------ATGAAGCTATTCAGTTGGGTGCAGAACAAGCTAAAT---------GGA
------------ACAAAA------------------------------------------
---------------GGGAAT---------------------------------------
------------------------------------GCGAAACCAGAGCCAGTTCCCTCC
AATAGACATCATCAT---------GTGAAACAAGAACCT---------------AGAGAA
GAA---------------TTCAGCGACTGGCCACAGGGATTGCTGGCAATTGGAACCTTT
GGG---AACAATGATCTAGGAGAA---AACCAAGAAAGCCAAAACAATCTTCAAGACAAT
ATT---CAGGAAAATCCGTCTTCC---------------TCACCCGAT------------
---------------TTA---------------------------TCAGACTTCACGCCT
GAAGAAGTTGGG---AAATTACAG------------AAAGCTTTGACTAAACTCTTATCC
CGTAAA---CCTTCC---------------------------------TCC---------
---------AAAGTT---------------------------------------------
------GAA---AGAGAA------------------ACCACAGATCAGCCACTGGACAGG
TTCCTAAACTGCCCATCAAGCTTGGAGGTC------------------------GACAGG
---CGG---GTTAGTAGTTCTTTGAGCAGCGAGCCA---GGGGAT---AGGGAAGAGGAC
ATTGAGAGGACTATAAGTATTATCATTGGT------------------AAATGCAAGGAG
ATTTGTGCAGAT---------------------------------------------AAT
AGCAAGAAAGCAATCGGGAAAAAG---TCCATTTCGTTCCTTCTTAAGAAGATGTTCGTT
TGCAGA---AGCGGATTT---------GCACCG---GCACCTAGC---------------
------CTGAGAGATCCGCTCCCC---GAATCAAGAATGGAG---AAGCTTCTGAGGACA
TTGCTTCGCAAG---------------AAAATGTAC---CCGCAAAATACTTCTCGGGCA
TCGTCCATGAAAAGGTAT------------TTAGAGGAC---------------------
------------------------------------------------------AAGCCG
ATCTCG---------AGAGCC------GATAAAGAA------------------------
---------------------AAGCAG---GAGGAA---------GCAGATGAAGGCTCT
AAATGGGACAAGACAGATTCTGAA---------TAT---ATTGTCCTTGAGATC------
------------------
>gnl_Eucgr_v2.0_Eucgr.C00791.1
---------------------------TTT------------------------------
------------------------------------------------------------
------------------------------------------------------------
------------------------------------------------------------
------------------------CATACCCCCGAACCTTTC------------AAAGAG
GAA---------------TTCAGCGACTGGCCAAACGGATTGCTCACGATCGGGACGTTC
GGA---AATGGCGATCTGAACAAA---GATCAAGCAAGGCAGGATCAA------------
------CAAGATCACACCCCCTCTCCA------------TCCCAGGACCAA---------
---------------TTA------------------------CCTCAAGACCTCACCATT
GAAGAAGTGTGG---AAACTTCAG------------CAAGAATTGAATTCGTTCTTGAAC
ACGCAG---CCCCAA---------------------------------------------
------------------------------------------------------------
------------------------------------------------------------
---------------------CAAGAA---------------------------------
---------ATCGCCGAACCAATTGCTCATGAGCCA---AACACA---AAAGATGACAAT
TTCCAGGAGACAAACGGGGCGGTTGTTTCT------------------CGCGGGAAAGAT
ACTGCGTTGGAT------------------------------------------GGTGCA
AAGAGGAATCGGATTGGAAAGAGG---TCATTGTCCTTGCTTATGAAGAAGATGTTTGCA
TGCAAA---AGCGGGTTTGACGAGCTCTCGCCG---GTTCTCAAC---------------
------TTAAAAGACCCTCTCCCC---GAGACTAGAATGGAG---AAGATTTTGAAGGCA
ATACTGCACAAG---------------AAAATATAC---CCCCAAAGCTCAAGCCAAGCA
TTATCTGCGAAGAGATAT------------CTGGAACAA---------------------
------------------------------------------------------AGGCCA
ATGCCC---------AAATCA------TCATCTGATCAA---------------------
---------------GAAGAAGTGAAC------AAG---------GAGACCACGAAAAGT
AAATGGGACAGAACTGATTCCGAA---------TAT---ATCGTTCTGGAGATA------
------------------
>gnl_Manes_v6.1_Manes.04G147300.1
------------------------------------------------------------
------------------------------------------------------------
------------------------------------------------------------
------------------------------------------------------------
------------AAT---------GTGAAACAAGATTCT---------------CGAGAG
GAA---------------TTCAGTGATTGGCCTCATGGATTGCTTGCAATTGGAACTTTT
GGC---AACAATGAATTAAGAGAA---AATGTTGAAATCCAAGATGTT------CAAGAA
GAA---GAAGAGGACCCATCTTCC---------------TCAGAGGAT------------
---------------TTA---------------------------CAAGATTTCACAGCT
GAAGAGATCGGA---AAATTACAG------------AAAGAATTGACAAAGCTTTTATCA
AGAAAA---CCAACT---------------------------------TGT---------
---------GATAAA---------------------------------------------
------GAA---AAAGAA------------------GTTGCTACTCTCCCATTGGATAGA
TTTCTGAATTGCCCATCAAGCTTGGAGGTT------------------------GACAGA
---AGA---ATCAGTAACACTGTCACCAGTGATATG---GATGAT---AATGAAGAAGAT
ATTGAGAGGACAATAAGCGTAATTCTTGGT------------------AGATGCAAGGAC
ATTTGCGAGAAA---------------------------------------------AAT
AAAAAGAAAGCAATTAAGAAGAAA---TCCATCTCTTTCCTTCTCAGGAAAATCTTTGTT
TGCACA---AGTGGCCTT---------GCACCA---CAACCAAGC---------------
------TTGAGGGATACCCTTCAA---GAATCAAGAATGGAA---AAGCTATTGAGAACA
TTGCTTCACAAG---------------AAGATAAAC---CATCAAAATTCAACCAGAGCA
TCATCAGTGAAGAAATAT------------ATTGAGGATGGT------------------
------------------------------------------------------AAACAG
AAATCA---------AAGAAG------GAAAATGAAAAAGAA------------------
---------------GAAGGAAAGAGG---AATAAG---------ACTTGTGATGGAAGC
AAATGGGTGAAGACAGATTCTGAA------------------------------------
------------------
>gnl_Manes_v6.1_Manes.16G093700.1
------------ATGAAGATATTCGGTTGGATGCAAAAGAAACTCAGT---------GGC
------------AGACAT------------------------------------------
---------------GCAGCC---------------------------------------
------------------------------------AAGAAACATAATTCTATT------
TCTGTTAATCACCATATT------ACACAGCATGAACCTCGG------------AACCAA
GAA---------------TTCAGTGATTGGCCTCATGGATTGCTGGCAATCGGAACATTT
GGA---AATGATAGCACGAAAGGA---GATTCCAAGCCTAACTATGTT------------
------CAAGAAAATCTA---------------------TCTCAAGAT------------
---------------------------------------------CTGCAACTTACACTT
GAAGAAGTTGAA---AAACTTCAA------------GATGAGCTAAACTTGTTATTCAAT
AAACAA---TATGGG---------------------------------TCAACATCTGAT
GAAGCAGAA---------------------------------------------------
------------TCAAAT------------------ACCGAGAAGCTCGCATTAGATAAG
TTTGTCAATGGCAATCCCAGCTCGGAA---------------------------------
------------------------------GAAGAT---GACAAA---GATCACTGCCAT
CTTCAAGGCAGCACCACAGCAATTCTTGGC------------------AGAGGGAAAGGA
ATTTGTGCGGAT---------------------------------------------AAT
ACAGGCTGTGCCATTAACAAAAAG---TCCTTGTCATTTCTTCTCAAGAAGATGCTTATT
TGCAGA---GGTGGATTT---------GCACCT---ACTCTTAGC---------------
------CTAAGAGATCAAGTTCCA---GAGTCTAGAATGGAA---AAGATGTTGAGGGCA
ATACTTCACAAG---------------AAGATATAT---CCCCAGAATCCAAGTTCATCA
TCTACTACCAAGAAATAT------------TTGGAGAAT---------------------
------------------------------------------------------AAACAC
AAGCCC---------AGGTCT------ATCAAGGGTGAG---------------------
---------------GATGACATAAAT---TACAAG---------GATGATAATGGAAGT
AAATGGGTCAAGACAGATTCTGAA---------TAT---ATAGTGTTGGAGATA------
------------------
>gnl_Manes_v6.1_Manes.11G017200.1
------------ATGAAGCTTTTCAGTTGGATGCAAAACAAGCTCAAT---------GGC
------------AAACAA------------------------------------------
---------------GGGATT---------------------------------------
---------------------------------ATTAGAAAACCAAATGCAGCT------
TCATCTACTCATCAT---------GAGAAACAAGGTTCT---------------CGAGAA
GAA---------------TTCAGTGATTGGCCTCATGGGTTGCTGGCAATTGGAACTTTT
GGC---AACAATGAACTAAGAGAA---AATCTTGAAATCCAAGATGTTGAAGAAGAAGAA
GAA---GAAGAGGACCCATCTTCC---------------TCAGAGGAT------------
---------------TTA---------------------------CAAGATTTCACACCT
GAAGAGATTGGA---AAATTACAG------------AAAGAATTAACAAAGCTCTTGTCC
AAAAAA---CCAACT---------------------------------TCT---------
---------GATAAG---------------------------------------------
------GAA---AAGGAA------------------GTTGCTACCCTCCCTTTGGATAGA
TTTCTCAATTGCCCATCAAGCTTGGAAGTT------------------------GACAGA
---AGA---ATCAGTAACACAGCCACTAGTGATATT---GATGAT---AATGAAGAAAAT
ATTGAGAGGACAATAAGTGTAATTCTTGGT------------------CGATGCAAGGAC
ATTCGTGAGAAA---------------------------------------------AAT
AAAAAGAAATCAATTGGCAAGAAA---TCCATTTCTTTCCTTCTCAAGAAGGTTTTTGTT
TGCAGA---GGTGGATTT---------GCTCCT---CAGCCAAGT---------------
------CTGAGGGATACTTTTCAA---GAATCAAGAATGGAA---AAGCTTTTGAGGACA
TTGCTTCACAAG---------------AAGATTAAC---CATCAGAATTCTTCTCAGACA
TCATCAATGAAGAAATAT------------CTTGAGGATAAT------------------
------------------------------------------------------AAACAG
ATAACA---------ATGGAG------GAAAATGAAAAA---------------------
---------------GAAGGAAAAAGA---GAAAAG---------ACTTGTGATGGGGGA
AAATGGGTGAAGACAGATTCTGAA---------TAC---ATTGTTCTAGAGATT------
------------------
>gnl_Medtr_Mt4.0v1_Medtr2g042670.1
------------ATGAATATCTTTAAATGGATGCAAAATAGGCTTAAT---------GGC
------------ACCAAT------------------------------------------
---------------GGGAAA---------------------------------------
------------------------------------ATGAAACCTAGCTCTATT------
TCAGCTACTCATCAT---------ATGCTGAATGAGACTTAT------------AAACAA
GAA---------------TTCAGTGATTGGGATCATGCAATACTTGCAATTGGAACACTT
GGG---AATAACAATTTGAATGAA---AATTCAAATAAAAGTATTGAT------------
------GAAGAGGATTCACACTCC---------------TTTCAAGATTTC---------
---------------ACA---------------------------CATGAGTTCTCTTTT
GAAGAAGTTGGG---AATTTTCAG------------AATGAATTGAAAATGAATTTGGAA
------------------------------------------------------------
------------------------------------------------------------
------------------------------------------------------------
------------------------------------------------------------
------------------------------------------------GAGAGTGGTAAT
TTCTATCCAAGCAACAATTTAATATGCAAT------------------AGGGGAAGAAAG
AGTTTG---GAT------------------------------------------AAAAGT
AATAAGAATGAAGTTTCTAATCAA---TCACTTTCTTTCCTTCTTAAGAAGATTTTTGTG
TGTGGA---GGTGAATTG---------CCACCT---ACATCTGTG---------------
------TTCAAAGATCCACTCTCTACAGAGTCTAGAATGGAA---AAGATTCTAAGGGCA
ATACTTCACAAA---------------AAAATACAT---CCACATGGTTCATGTTCAACA
ACGTTTGTAAACAAGTAC------------CTTGAAAAC---------------------
------------------------------------------------------AATTCA
AAGCCC---------GAGTAT------GATTATGAAGATGAA------------------
---------------GATGAAGATGAAGATGAGGAGAATAGTGTTGTGGAGAAAGGATGC
AAATGGGTCAAGACAAATTCCGAA---------TAT---ATCGTTCTTGAGATA------
------------------
>gnl_Medtr_Mt4.0v1_Medtr8g021237.1
------------ATGAAGTTCTTCAACTGGATGCAAAATAAACTTGGT---------GGG
------------AAACAA------------------------------------------
---------------GAGAAT---------------------------------------
------------------------------------AGAAAATCAAACACATCT------
ACATCTACTACTTAC---------GCAAAACCAGAGCCT---------------AGAGAA
GAA---------------TTTAGTGATTGGCCTCATAGTTTGCTAGCAATTGGAACATTT
GGA---AACAACGAAATCACACAA---AACATAGAAAACCAAAATACA------------
CAA---CAAGAGGATCCATCCTCC---------------TCAGAGGAA------------
---------------GTA---------------------------CCAGACTTCACTCCA
GAAGAAATTGGA---AAACTACAA------------AAGGAGTTAACAAGACTCTTACGA
CGAAAA---CCA------------------------------------------------
---------AACGTC---------------------------------------------
------GAA---AAAGAG------------------ATTTCTGAGCTTCCCCTTGATAGA
TTTCTTAACTGTCCATCAAGCTTGGAGGTT------------------------GATAGG
---AGA---ATCAGCAATGCACTTTGCAGTGAATCAGGTGGTGAC---AAAGATGAGGAT
ATTGAGAAGACACTTAGTGTCATACTTGAT------------------AAATGCAAAGAC
ATTTGTGCTGAA---------------------------------------------AAA
AGCAAGAAATCAATTGGAAAGAAA---TCTATATCTTTTCTTCTTAAGAAGATGTTTGTT
TGTAGA---AGTGGATTT---------GCTCCA---ACACCTAGC---------------
------CTTAGAGATACTCTTCAA---GAGTCAAGAATGGAG---AAGCTTCTAAGGACA
ATGCTTCACAAG---------------AAACTTTAC---ACTCAAAATAATTCGCGCGCA
CCGGTGTTAAAGAAGTGC------------TTAGAGAAC---------------------
------------------------------------------------------AAGAAG
AGTATA---------AAGAAG------AGGAATGAG------------------------
---------------GATGAAGCAGAA---GAGAGA---------ATTGATGAAGGAAGT
AAATGGGTCAAGACTGATTCTGAA---------TAT---ATTGTTCTAGAGATA------
------------------
>gnl_Mimgu_v2.0_Migut.D00931.1
------------ATGCAGTTCTTCAACTGGATGCAAAAGAAATTCAATGCA------GGA
------------------------------------------------------------
---------------CAAAAT---------------------------------------
------------------------------------GGTCATGAT---------CAAATT
ACTACTAAGAAGAAA------------TTAATAGAACCTTCC------------AAACAA
GAG---------------TTCAAC---------GGATTAATGCTTTCTATCGGAACGTTC
GGC---AATAAACAC------------GAC------------------------------
---GTCGTCGATCAACCTTCTTCG---------------TCTCCTGATAAT---------
---------------TTT---------------------------TCGGAATTCACAGCC
GAAGAAATAGTG---AAGTTGGAG------------AAAGAGTTGACCAAACTTTTGACT
CGAAAA---TCGGAT---------------------------------AAAAAT------
------------------------------------------------------------
---------------------------------------GATCATCTGCCGTTGGATAGA
TTCCTCAACTCCCCTTCAAGCTTATTAGCCACT------------------TCGGATACA
---TCA---TTCAGCACTTCTTTCTCGGACGATAAAGAAGAAGAA---GATGATGACGAA
ATCGATCGAACGGTTAGGATTATCCTAAAA------------------AGATGCAAGGAG
TTATCTCGGAAC------------------------------------------------
AAGAAATCAATAATCGGGAAGAAGTCGTCGCTTTCTTTCCTCGTCAAGAAAATGTTTGTC
TGCACA---GGCGGCTTC------GCAGCAGCG---GCTCCTCGT---------------
------TTTCGAGATGCATTTCAA---GAATCAAGAATGGAG---AAGCTTTTGAGGACA
ATGCTGACTAGG---------------ACGATATTC---CCTCGAAATTCTTCTGGAGCC
TCGTCGACGAAGAAATTC------------ATAGAGGAA---------------------
------------------------------------------------------------
---------------CGCAGG------CGTAACGAAGAT---------------------
---------------GAATCGCACGAT---CAAATT---------GGAGATGGATCGTCT
AAATGGATTAAAACCGATTCCGAATGTGAG------------TTGCTTTTAATA------
------------------
>gnl_Mimgu_v2.0_Migut.I01096.1
------------------------------ATGCAGAACAAGTTTACC---------GGA
------------GCACAA------------------------------------------
------------------------------------------------------------
---------------------------------------------AACGCAGTT------
CCCGCTTCGAATCAT---------GCAAAGAAAGAATCTCCA------------AAGGAA
GAA---------------TTCAGTGACTGGCCCCACGGATTGCTTGCCATTGGTACGTTC
GGC---GACACCGATATCCAA------GATGAAAAAAATCCACATAAAAAT---------
---CTAAAGGAAGAGGAATATTCG---------------TCAGGGGAT------------
---------------CTT---------------------------TCGGAATTCACAGCT
GAGGAAGTAGTC---AAGTTACAA------------AAGGAGCTGACGAAACTCTTATCG
AAAAAA---TCAGCA---------------------------------ACAAAATCCACC
------------------------------------------------------------
------GACAAAAAATCC------------------GTTGCTAATTTACCGTTGGATCGG
TTCCTAAACTGCCCCTCCAGCTTGGAAATG------------------------GACAGG
---ATT---AATTCCAACAGATTCAGCACTGACAAT---AGAGAC---GAGGAAGAAGAA
ATCGATCGGACGATCAGGATTATTCTAGGA------------------AGATGCAAAGAT
GTTTACGAAAAG------------------------------------------AAGAAT
AGTAACAAGACAATCGGGATAAAG---TCGTTGTCTTTTCTCGTCAAGAAAATGTTTGTT
TGTCGA---AGTGGCTTT---------GGACCA---ACGACTAGT---------------
------TTTAGAGACACACTTCAA---GAATCAAGAATGGAG---AAGCTTCTTAGGACA
ATGCTGACGAAG---------------ACGATATAC---ACGCAGAAATGTTCAAGAACT
TCGTCGACGAAGAAATAC------------ATTGAGAAT---------------------
------------------------------------------------------TATTAC
AAGCCG---------GAGATG------AAAGCTGAGAAAGAA------------------
---------------GAAGAAGTAGAA---GAATCACATGGTATAAGTGAAGAGGGATCT
AAATGGGACAAAACTGATTCTGAA------------------------------------
------------------
>gnl_Mimgu_v2.0_Migut.J00917.1
------------ATGAAGATCTTTGGTTGGACGCTAAACAAACGTAAT---------CGA
------------AGTGAA------------------------------------------
---------------GTTTCG---------------------------------------
------------------------------------AACAAGCCGAATCCAGAA------
TCGATGTCATATGATCAT------ATGATGCAGCACCACTGC------------AAAGAA
GTG---------------TACTCCGATTGGCCAAACGGTTTGCTTGCTATTGGTACATTG
GGA---AATTCCGACAAGTTGAGCGTTCATGCG---------------------------
------AATGAAAACACCGCATCACAA------------GTACAAGACAAC------TTC
GAA------------------------------------------GAGGAAGAAGAAGAA
GAAGAACAACAA---GTTATTGAT------------AAAGAATTGAGATTATTACTGAAT
------------------------------------------------------------
------------------------------------------------------------
---------------------------------------AACCACATTTCTCTCGATAGA
TTCTTGGATTGCTCGAGAGAA------------------------ATC------GAGGAA
---CGA---GCGGTTCATTTGTTGGCAAAC------------------GAAGACGCTCGT
ATACAGAGGACCATCAGCAGTACAGTCAAC------------------AAAGCTAAAGAC
GCACGACTGAAT---------------------------------------AATAACAAA
AGGAAGAACGGGATCGGTAAAAAA---TCGATCTCGTTTCTCATCAAGAAGGCGCTTCTG
TGCAGA---GGTGGATTC---GTC------------------------------------
------TTGCGGGACCCGGTGGAT---AACTCGAGATTGGAT---AAGATACTGAGGGCA
TTGCTGCACAAA---------------AAGATATAT---CCTCAAAGGCCTACT------
------TCGAAGAAATAT------------TTGGATAAT------AGGCCT---------
------------------GCGATT------------------------------------
---------------------------GTCGATAGCGAT---------------------
---------------GACGAAGAGTAT---GAAGAG---------TCTTTTCATCAAACT
AAATGGGTCAAAACAGACTCAGAA---------TAT---ATTGTTCTGGAAATA------
------------------
>gnl_Musac_v1_GSMUA_Achr2T21760_001
------------------------------------------------------------
------------------------------------------------------------
------------------------------------------------------------
------------------------------------------------------------
------------------------------------------------------------
------------------------------------------------------------
---------------ATGAAACAA---GATCCACAA------------------------
---ATCGCAGAAAACTTGGATGCT---------------TCAGAAGAC------------
---------------TTG---------------------------CTTGATTTCACGGCA
GAAGAAGTGAAC---ACACTGCAG------------AAAGAGCTAGCAAAGCTGCTGAGC
CGAAAG---CCAAAG---------------------------------TGTAGCACCAGC
GGATCCGAGATCGCC---------------------------------------------
------GAA---GAAGAA---GAAGAAGAAGAAGGTAGAGCTAATCTGCCACTGAACAGG
TTTCTCAATTGCCCGTCGAGCTTGGAGGTC------------------------GACAGG
---ACC---ACCAGCTTGAAGCTC------------------GAC---AACAATGGCGAT
CTCTCCCCCTACACCAAGATCATACTGAGC------------------AAAGTGAAGGAT
GCATTACAGGGC------------------------------------------------
AACCGCAATGCCATCAGGAAGAAA---TCACTCTCATTTCTTCTGAAGAAGATATGTGTC
TGTGGG---AGTGGCTTC---------GAGTCA---CCTCCAAGC---------------
------TTCAGAGACCCCATTCCT---GAGCCAAGGATCGAG---AAGGTATGTCAAATT
CTTATTCTCAAG---------------GCAATTCTT---ACCAAGAAGAGCTCTGCTCCA
ACATCAATGAGAAGCTAC------------TTGGAGAGC---------------------
------------------------------------------------------AAACCC
AACGAG---------AAGTTG------CAGGCATCAAAG---------------------
---------------GTGGAGGAGGAC---GACCGT---------AGGAAAAATCAGTGT
AGATGGGTTAAGACAGATTCCGAGTGTAAGACG------ATTGTAATA------------
------------------
>gnl_Musac_v1_GSMUA_Achr2T07700_001
ATGCTTCCTCTTTCCCGTATCTTTGGCTGGGTGCAGAACAAGTTCCAC---------GGG
------------AGGCAG------------------------------------------
---------------GAGAAG---------------------------------------
------------------------------------AAGAGCTTCGATGCTGGA---TCG
AGTTCAGCTCACTATCCT------TCCATGCCGAGTTCTCAG------------AAAGAA
GAA---------------CTCAACGACTGGCCACAGGCATTGTTGTCGATTGGGACGCTC
GGC---AACAGCGAGATGAAGGAG---GAACCACGGCGAGACGAGCAT------------
------TCTCGAACCTTGGATTCTCCC------------TCAGAAGAC------------
---------------TTA---------------------------TCCAACTTCACGATC
GACGAAGTAAGC---AACCTGCAG------------AAAGAACTGAAGAAGCTGCTGTCA
CTCAAG---TCGAAA---------------------------------ACCAAGTCCGCT
GGATCGGAGTTCGGC---------------------------------------------
------GAA---GAAGAC------------------AGAGCCAAGCTGCCGCTGAATCGA
TTTCTGAACTGCCCATCGAGCTTGGAGGTC------------------------GACAGG
---ATC---GCGAGCGCCAAGCTCGAGTATCTGGAC---AACGAC---AACAATGGCGAC
CTCTCGCCCAACACCAAGATCGTACTGAGC------------------AAGGTGAAGGAA
GTGCTGCTGGGT------------------------------------------------
AACCGCAACGCCATCAAGAAGAAG---TCCATCTCCTTTCTTCTCAAGAGGATGTTCGTC
TGTGGC---GGCGGCTTC---------GCGCCA---GCTCCCGGC---------------
------TTTAGGGATCCCATGCCG---GAATCAAGGATGGAG---AAGATTTTGAGGGCA
ATTCTCACCAAG---------------AAGATGCAC---CAACAAAGCTCCACT---CCA
TCTTCATCGCAGAAATAC------------TTGGAGAAC---------------------
------------------------------------------------------AAGCCA
GTTGGG---------AGATCG------CAGGAAGGGGAAGCG------------------
---------------GAGGAGGAGGAG---GAGAAG---------AGGAAAGCTCAGTGT
AAATGGGTCAAGACGGATTCAGAGTGTGAGTTCTACAGCATGATTTTG------------
------------------
>gnl_Musac_v1_GSMUA_Achr1T12350_001
ATGCTTCCATTAATTCAGATCCTCAGCTGGGTGCAAAACAAGTTTCAT---------GGC
------------AGACAG------------------------------------------
---------------GAGAAG---------------------------------------
------------------------------------AAGAAATTTGATGCTGGA---GTG
AGTTCAGCCCATTATGCT------TCAATGTCTGGCAATCAG------------AAAGAA
GAA---------------CCCAATGACTGGCCACAAGCACTGTTGACAATTGGGACATTA
GGC---AACAATGATCTGAAGGAA---GAATCTCATAGAGTTGAGTAC------------
------TCCCAAGACTTGGATTCC---------------TCACAAGAT------------
---------------TTA---------------------------TCGGACTTCACGATC
GAAGAGGTTAAC---AAACTACAG------------AAAGAACTAAAAAAGCTTCTGACA
CGCAAG---TCGAAA---------------------------------CTCAAGTCCAAT
GGATCGGAGATCGGT---------------------------------------------
------GAA---GAAGAT------------------CGAGCTAACCTGCCACTGAACAGA
TTCCTGAATTGCCCGTCAAGCTTGGAGGTC------------------------GATAGG
---ACA---GCAAACACAAAGCATGAGTGCTCGGAA---AATGAG---AACAATGGTGAC
CTCTCGCCGAATACCAAGATCATGCTAAGC------------------AAATTGAGAGAT
GCTTTGTTGGGC------------------------------------------------
AACCGCAACACGATCAAGAAGAAA---TCCATCTCCTTTCTTCTCAAGAAGGTGTTTGTA
TGCGGT---GGTGGCTTT---------GCACCA---GCTCCGAGC---------------
------TCTAGGGATCCCGCGCCT---GAATCAAGGATGGAG---AAGATCTTGAGGGCA
ATTCTTGCCAAG---------------AAGATGTCC---CAACCAAACTCTGCTCCAGCT
TCATCAGAGAAGAAATAC------------TTGGAGAAT---------------------
------------------------------------------------------AAACCA
GCTGAG---------AGAACA------AGGGAAGGAGAA---------------------
---------------------GAGGAA---GATAAG---------AAGAAAGCTCAGTGT
AAATGGGTCAAGACAGATTCAGAGTGTAAGTTCTAC---------TTGAACATG------
------------------
>gnl_Musac_v1_GSMUA_Achr6T11640_001
---GTTCCTTTTATGAGGATCTTGAGCTGGGTGCAAACCAAGTTCAGT---------GGG
------------AGACAG------------------------------------------
---------------GAG------------------------------------------
------------------------------------CATAAGCGAGCTGCTGCT---TTG
AGTTCTGCTTCTTGTACT------TCAATCCCTGTTATTTCT------------AAAGAA
GAA---------------TTCCGGGACTGGCCGCAGGCGTTGTTGGCAATCGGGACATTA
GGC---AACAGAGACATCAAAGAA---GACCCACAAAGACCTGAATCC------------
------TCGGAAAACCTGCAAGCT---------------TCAGAAGAT------------
---------------CTG---------------------------CCTGATTTCACCATG
GAAGAAGTGAAC---AGATTCCGG------------GTAGAGCTAGTCAAGCTACTGACT
CGAAAG---CCGAAT---------------------------------TCTAGCACCAGT
GCACCAGAGATCGCT---------------------------------------------
------GAA---GCAGAT------------------CGGGCTAATCTGCTACTGAATTGG
TTCCTTAATCGCCCATCGAGCTTGGAAGTT------------------------GACAGG
---AAA---CTG------------------------------GAG---AATCTTGGCGAT
CTCTCTCCCAGTACCAAGATCATACTATCT------------------AAAGTGAGAGAT
GCTTTGTTGAGC------------------------------------------------
AACCGCACCGCGATTAAGAAAGAA---TCACTCTCATTTCTTTTCAAGAAGATGTTTGTA
TGTGGA---AGTGGCTTT---------GCGCCG---CCTCGGAAC---------------
------TTGAAGGATCCAATTCCT---GAGCCGAGGATTGAT---AAGGTTTTGAGGGCA
ATTCTGACCAAG---------------AAGATTTAC---CCTCGAAGCTCTGCT---CTG
GCTCCAGCAAAGAAGTAC------------TTGGCGAAT---------------------
------------------------------------------------------AAACCC
ACTGAG---------AAGATG------CAG------------------------------
---------------------GAAGAG---GACAAA---------AGGAAAGATCAGTAT
AAATGGGTTAAGACCGATTCTGAGTGTAAGATG---------------------------
------------------
>gnl_Nelnu_v1.0_NNU_018181-RA
------------ATGAAGATCTTCAATTGGGTGCAAAATAAGCTTCAG---------GGG
------------AGGAAA------------------------------------------
---------------CAGGGG---------------------------------------
---------------------------------AGCAAGAAACAAAGTGGGGTC------
TCAGCTAACCATCAA---------AATTTTCAAGAACCTTACAAG------CCCAAAGAA
GAA---------------TTCAGTGACTGGCCTCATGGGTTGCTGGCAATTGGTACATTC
GGA---AATAATGATCTAAAACAA---GAGCCAGAGATGTGTGACCCT------------
------CCAGAGGATCCATCTTCA---------------TCGCAAGAC------------
---------------TTG---------------------------CTAGGTTTTACACCT
GAAGAAGTTGGC---AAGTTAGAG------------AAAGAATTAACCAAGCTACTGTCA
CGTAAC---CCAGTT---------------------------------CCTACTGGAGCT
GAATCAACA---------------------------------------------------
------GAA---GGAGAA------------------GCCACCCATCTCCCGTTAGACAAA
TTCCTAAACTGCCCATCAAGTTTGGAGGTC------------------------GATCGG
---ACG---ATTTGTCAAAGGTTTTGCCATGATTTG---GATGAC---AGAGATGATGAT
CATCCGGGATGCAGTAGCAGTGTTGTGAGT------------------AAAGGCAAAGAC
GTAAATTTGGAA------------------------------------------------
GGTAACACTGCAATCCGAAGAAGA---TCGATATCATTTCTTCTTAAGAAGATCTTTGTT
TGTAGA---AGTGGTTTT---------ACACCA---ATTCCCAGT---------------
------TTAAGAGATCAGCTTCNA---GAATCGAAGATGGAG---AAGCTTCTAAAGGAT
ATGCTTCACAAA---------------AGGATATAC---CCACGAAGTTCAAGT---ACA
TCATCAACCAAAAAATAC------------CTAGAAAAC---------------------
------------------------------------------------------AGACAA
ATGCTC---------AAAACA------GGGAATGAA------------------------
------------------------------------------------GATGATGGATGT
AAATGGGTCAAGACAGATTCCGAG---------TAT---TCCATACTT------------
------------------
>gnl_Nelnu_v1.0_NNU_010573-RA
------------ATGAAGATCTTCAGTTGGATGCAAAGTAAGATTCAT---------GGG
------------AGACCG------------------------------------------
---------------GGTAAC---------------------------------------
------------------------------------AAGAAACCAAGTGGGGTC------
TTACCTAATCATCTT---------AATTTGCGAGAACCTCTT------------AAAGAA
GAA---------------TTCAGTGACTGGCCTCATGGGCTGTTGGCAATTGGGACATTT
GGA---AATAATGACTTAAAAGGG---GAGTCAGAGAGGTGTGATCCT------------
------CTGGAAAATCCATCTTCA---------------TCACAAGAT------------
---------------CTA---------------------------CTAGATTTTACAGCT
GAAGAAGTTGGG---AAATTAGAG------------AAAGAGCTAACCAAGCTATTATCG
CATAAA---CCAGAC---------------------------------TCCATTGGGACT
GAATCAACA---------------------------------------------------
------AATCTAGGAGAA------------------ACCATTCATCTCCCACTTGATAAG
TTTCTAAACTGTCCATCCAGTTTAGACGTG------------------------GATCGA
---ACG---AATTGCCATAAGTTCTGTGAAGATTCG---GAGGACAAGAATGATAATAAT
CTGCTAGGTAATACCAGTATCGTCTTGAGC------------------AAGGGCAAAGAC
GTTTGTGTGGAC------------------------------------------------
GGCAAGAAAGCAATCGGAAAAAGA---TCGATTACTTTTCTTCTTAAGAAGATCTTCGTC
TGCAGA---AGTGGTTTT---CCACCAGCTCCA---GCTCCAAGT---------------
------TTATGGGATCAGCTTCCG---GAGTCAAGGATGGAG---AAGCTTTTGAGAGCC
ATTCTTCACAAA---------------AAGATATAT---CCCCAAAGTTCCACT---TCA
TCATCATTAAAGAAGTAC------------CTAGACAAC---------------------
------------------------------------------------------AGACAA
ATGCTG---------AAGGCA------ATCAACAAAGAT---------------------
---------------GATGAACTAGAG---GAAACA---------TCAGATGATGGATGT
AAATGGGACAAGACAGATTCAGAA---------TAT---ATTATGATCGATTTC------
---GGGTCAGCCATGAAT
>gnl_Orysa_v7.0_LOC_Os07g42290.1
------------ATGGGGATTATTAACTGGATGCAGAATCGACTCAGTACT------GCT
------------AAACAA------------------------------------------
---------------GACAAG---------------------------------------
------------------------------------AGACGAACTGAAGCTGCTGCCTCG
TCAGCTCGCAGACGAGGAGGAAGTTGCCGCCAAGAAGAAGCT------------CGCGAC
GAG---------------ATCAAGATCGCCGGAGATCACCTCCTCTCCATCGGCACGCTC
GGG---AACGAGTCGCCGCCGCGA------CCG---------------------------
---GCGGCGGCGGCGGCGACGGCG---------------GCAGAGGAG------------
---------------GTG---------------------------GCGGACTTCACCATC
GAGGAGGTGAAG---AAGCTGCAG------------GAGGCGCTGAACAAGCTGCTCCGG
CGAGCC---AAGTCC------------------------ACCAAGTCCGGCAGCCGCCGC
GGCTCGACGGCGGCG---------------------------------------------
------GAGCACGACGCCGACTCCTCCTCCGGCAGCCAGCTGCTGCTGCCGCTCGACAGG
TTCCTCAACTGCCCCTCCAGCCTCGAGGTC------------------------GACCGG
---CGC---GTGGCGGCGGCC------------------------------GACGGCGAG
TTCTCGCCGGACACGCAGATCATCCTCAGC------------------AAGGCGCGCGAC
CTCCTCGTCAAC------------------------------------------ACCAAT
GGCGGCGGCGCCATCAAGCAGAAA---TCCTTCAGGTTCCTCCTCAAGAAGATGTTCGTC
TGCCGC---GGCGGCTTCTCGTCGCCGGCGCCG---CCGCCCACC---------------
------TTGAAGGATCCAGTC------GAATCAAGAATCGAA---AAGTTGTTCAGGACG
ATGCTTCACAAG---------------AGGATGAAC---GCTCGACCGAGTAATGCTGCG
GCGTCGAGGAAATACTAT------------CTTGAGGAT---------------------
------------------------------------------------------AAGCCG
AGGGAG---------AAGATGAGGCATCTCCATGATGAT---------------------
---------------GAAGATGATGAT---GAGAAT---------GCAGAAGATATCTTT
AAATGGGACAAAACTGATTCAGAT---------TTC---ATTGTTCTGGAGATG------
------------------
>gnl_Orysa_v7.0_LOC_Os03g29270.1
ATGATGCCCCTAATGGGGATCGTCAGCTGGGTGCAGGGGAGGCTGGGT---------GGG
------------AGGACGTCG---------------------------------------
---------GCGGCGGAGAGC---------------------------AGAGGGCTCGCC
---------------------------GCCGGCAACGGCAATCCTTCGGTGGTCGTCGTT
GCGGCAGGCAAGGAG---------AGGAAGCATCAGCAGGTTGTT---------CCTGAC
GAT---------CTCGCCGGCGATCAATGGCCGACTCATCTCTTCTCCATCGGCACGTTG
GGC---AACGACGAGTTGCCGGAG---CAGGGG---------------------------
------------------GAGGAG---------------GAGGAGGAC------------
---------------CTG---------------------------CCGGAGTTCAGCGTC
GAGGAGGTGAGG---AAGCTCCAG------------GACGCGCTGGCGAGGCTCCTCCTG
CGCGCC---AGGTCC------------------------AAGAAGTATTCCGAGGCCGTC
GCCACCGCCGCCGCCACC------------------------------------------
---------------------GGCGGCGGCGGCGCGGACAGTGGCCTGCCGCTCGACATG
TTCCTCAACTGCCCTTCCAGCCTCGAGGTG------------------------GACAGG
---AGA---GCACAGCGCGATCACGGCGGC---------GGCGCC------GCCGTCGGC
CTCTCGCCGGGCACCAAGATGATACTCACC------------------AAGGCCAAGGAC
ATTCTCGTCGAC------------------------------------AACACCACCACC
AGCGGCGGCGACATCAAGAACAAG---TCATTCAAGTTCCTTCTCAAGAAGATGTTCGTC
TGCCAT---GGCGGCTTC---------GCGCCG---GCTCCGAGC---------------
------TTGAAGGACCCG---------GAATCATCAATGGAG---AAGTTTCTCCGAACG
GTGCTCGGCAAG---------------AAGATCGCT---GCCCGGCCGAGCAATTCACCG
GCGTCGAGGACATACTTC------------TTGGAGGGT---------------------
------------------------------------------------------AACAAT
GCACATGGTGACCGCCGCCGTCCTTGCGGCGAAGAAGAAGAA------------------
------------GAGGAGGAGGAGGAG---AACAAG---------GGGGAAGAAAGTTGT
AAATGGGACAGGACAGATTCTGAA---------TAT---ATTGTTCTTGAGATA------
------------------
>gnl_Orysa_v7.0_LOC_Os09g26840.1
------------ATGAAGATTTTCAGCTGGGTAGCCAACAAGATCAGT---------GGG
------------AAGCAA------------------------------------------
---------------GAAGCA---------------------------------------
------------------------------------AATCGGTTT---------AATTCT
TCTGCGCCTTACCGTGCT------AACGTGTCAGATTGTCGA------------AAGGAT
GAA---------------TTCAGTGATTGGCCCCAATCATTGCTTGCTATTGGGACATTT
GGA---AATAAGCAGATTGAGGAG---GTAGCTCAGGTGGAGAATTCA------------
------TCCGACAATGTGCAGTCA---------------GTGCAAGATACC---------
---------------------------------------------GTCAAATTTACAGAG
GAAGAAGTAGAC---AAGATACGG------------AAAGAATTCGAAACGCTACTAGCA
ATCAAA---GATCAA---------------------------------GCAGAAGCTCAA
CGCTCGCAT---------------------------------------------------
------GAT---------------------------------------------------
------------------------------------------------------GATGAC
---CAA---GTAGGTTTACAAAAGCGTGCCGATGGG---GAAGAC---AATGAGAAGCAT
ATTAGACAGAACAAAAGGATCATTGTAAGT------------------AAATCAAAGAAT
TCGTTAGGAAAG------------------------------------------------
AAAGGAAATACACTCAAGCCGAGA---TCAGTCGCTTCGTTGCTC---AAGTTATTCATG
TGTAAG---GGTGGCTTT---------TCCGTA---GTTCCAGAA---------------
------CCAAGGAACACATTTCCT---CAATCAAGAATGGAG---AAGTTGCTCAAGGCA
ATATTGCAGAAG---------------AAAATACAC---CCGCAAAATTCTTCCACG---
---GTTGCTAAGAGGCAT------------TTGGACTGG---------------------
------------------------------------------------------AAGCCA
GATGAG---------ACAGAA------ATCAATGAGTGCCTGGAG---------------
---------------GATGCACTGCGTGAT---------------GACGATGATGGTGCA
AAATGGGTCAAAACTGATTCAGAG---------TAT---ATTGTGCTTGAAATG------
------------------
>gnl_Phavu_v2.1_Phvul.010G128000.1
------------ATGAAGTTCCTCAGCTGGATGCAAAATAAACTTGGT---------GGA
------------AAACAA------------------------------------------
---------------GACAAC---------------------------------------
------------------------------------AGAAAACCAAACACACAC---ACA
ACTGCTACATATCAT---------GCAAAACAAGAACCT---------------CGAGAG
GAA---------------TTCAGCGATTGGCCTCATGGTTTACTAGCAATTGGAACATTT
GGA---AATAACGAAATCAAAGAA---AACTCAGATGACCAAAATGCA------------
------CAAGAGGATCCATCCTCG---------------TCAGAGGAA------------
---------------ATA---------------------------GCAGACTTCACTCCT
GAAGAAATTGGG---AATCTACAG------------AAGGAACTAACCAAACTCCTGAGA
CGAAAA---CCA------------------------------------------------
---------AATGTG---------------------------------------------
------GAA---AAGGAA------------------ATTTCTGAGCTTCCTCTGGACAGA
TTTCTTAACTGCCCTTCAAGCTTGGAGGTT------------------------GATAGG
---AGA---ATCAGCAATGCCCTATGCAGTGAATCA---GATGAT---AAAGAAGAAGAT
ATTGAGAAGACATTGAGTGTGATAATTGAC------------------AAATGCAAAGAC
ATTTGTGCACAT---------------------------------------------AAC
AGAAAGAAAACAATTGGGAAGAAA---TCTATTTCTTTCCTTCTGAAGAAGATATTTGTT
TGTAGA---AGTGGATTT---------GCTCCA---ACGCCTAGC---------------
------CTTAGAGATACCCTTCAA---GAGTCAAGAATGGAG---AAGCTTTTGAGGACA
ATGCTTCACAAG---------------AAAATCTAC---ACCCAAAATTCTTCTCGGACA
TCTTTGATGACAAAGTGC------------ATAGAGGAC---------------------
------------------------------------------------------AAGAAG
ATGACA---------AGGAAG------AGGAGTGAT------------------------
---------------GATGAATCAGAT---GAGAAA---------ACTGGTGATGGCTGT
AAATGGGTCAAGACTGATTCAGAA---------TAT---ATTGTGCTGGAGATA------
------------------
>gnl_Phavu_v2.1_Phvul.009G262800.1
------------ATGAAGTTCCTCAGCTGGATGCAAAATAAAATTGGT---------GGA
------------AAACAA------------------------------------------
---------------GATAAC---------------------------------------
------------------------------------AGAAAACCAGACACTTAT------
------ACTTATGAT---------GGAAAACAAGAGGGA---------------AGAGAA
GAA---------------TTTAGCGATTGGCCTGATGGGTTGCTAGCAATTGGTACATTT
GGA---AATAACAAT------------------------------------AAAGAGAAG
GCT---ACAGAGGATCCATCCTCC---------------TCTGAGCAA------------
---------------ATA---------------------------CCTGACTTCACTCCT
GAAGAAATCGGG---AAGCTACAA------------AAAGAGCTCACTAAACTGTTGAGA
CAAAAA---CCC------------------------------------------------
---------AAAGTG---------------------------------------------
------GAG---AAAGAA------------------ATCGCCCACCTTCCTCTCGACAGA
TTCCTCAATTGCCCATCAAGCTTGGAGGTT------------------------GATCGG
---AGA---ATCAGCAACGTACTTTGCAATGATGAA---GAAGAACAAACAGAAGAAGAC
ATTGAGAAGACACTCAGTGTCATACTTGGT------------------AAATTCAAAGAG
ATTTGTGCAAAG---------------------------------------------AAC
AGTAAGAAAGCAATTGGGAAGAAA---TCAATTTCGTTTTTGCTGAAGAAGATGTTCGTT
TGTAGA---AGTGGATTT---------GCCCCA---CCACCCAGC---------------
------CTCAGAGATACCCTACAG---GAGTCAAGAATGGAG---AAGCTTTTGAGGACG
ATTCTTCAGAAG---------------AAAATAAAG---TCCCAGCATTGTTCTCGGGCA
GTGTCTCTGAAGAAGCGG------------CTGGAGGAC---------------------
------------------------------------------------------AGGCAG
AAGATG---------CCGATG------GAGGAGGAGGAGGAAGCA---------------
------------GAGGACAAAGCTGAT---GCTGAA---------ACTGATGATGGCTGT
AAATGGGTGAAGACTGATTCTGAA---------TAT---ATTGTTTTAGAGATT------
------------------
>gnl_Phavu_v2.1_Phvul.009G225800.1
------------ATGAAGATTTTTGAGTGGATGCAAAACAGGATCAGT---------GGG
------------AGCAAT------------------------------------------
---------------GGAAAA---------------------------------------
------------------------------------AACAAACGTACTTTGTCG---ATT
TCAGCTACCCATTAC---------TTGAAGCATGAACCTTGC------------AAACAA
GAG---------------TTCAGTGACTGGCCTCAAGCACTCCTTGCAATTGGAACGTTT
GGG---AGCAACACCATTAGAGAA---GATTCGGGTGGAAGGAGTAACAAC---------
---ACTGCGGAGGACTCATCTTCC---------------TTCAAGGATTGT---------
---------------ACA---------------------------CAAGAGATCACGCTG
GAAGAAGTTGCA---AATCTTCAG------------AATGAGTTCAGCATATTCTTTAAG
GGGAGA---GTGGAG---------------------------------CCAAAT------
---------GGAGGT---------------------------------------------
------GAACAAGAAGAG------------------CACACCAATGATCTGATCAAGGAA
TGTTTGAACAGTGAGCATTCATTGGATTCT------------------------GAAGGT
---AAA---GAAAATGAGTCTCTTTCTGATGGCTCC---AATGCC---AACCGTGGTAAT
TTCTACCCAAGCAAGAGTATAATATTCAGC------------------AGAGGAAAAGAT
TGTTGTTTGGAC------------------------------------------AATAGC
AGTAAGAGAGGTGTTGGCAAGAAA---TCACTCTCTTTTCTTCTTAAGAAGATCCTTGCT
TGCAAA---AGTGGTTTT---------CAACCC---ACCCCTTTG---------------
------TTCAAAGATCCACTTTCCACTGAGTCCAGAATGGAG---AAGATTTTGAGGGCA
ATACTTCACAAA---------------AAGATATAT---CCCCAAGGTTCATGTTCAACT
ACATTCATAAAGAAGTAC------------CTTGAAGCC---------------------
------------------------------------------------------ACACCA
ATTTCT---------CACTCT------GATGATGATGAGGACAATTATGAT---------
------------GGTGATGATGAAGAG---GAACATGCTACTATTTCAGAAAATGGAAGT
AAATGGGTCAAGACTGATTCTGAA---------TAT---ATTGTTCTTGAGATA------
------------------
>gnl_Poptr_v3.0_Potri.003G068300.1
------------ATGAAGCTGTTCAGCTGGATGCAGAATAAGATTAAT---------GGC
------------AAACAA------------------------------------------
---------------GGGAAC---------------------------------------
---------------------------------TGCAGAAAACCAAACACAGTG---CTT
TCAGCTACTCAGCAT---------GTGAAGCAAGAGTCC---------------CGAGAG
GAA---------------TTTAGCGATTGGCCTCATGGCCTGCTTGCAATTGGAACCTTT
GGC---AACAACGAACTTCGAGAC---AATAATGAAATCCAAGATGTT------------
------GAAGAGGACCCGTCTCCG---------------TCCGATGAT------------
---------------TTA---------------------------CAAGATTTCACACCT
GAGGAAATCGGG---AAATTGCAG------------AAAGAGTTGACAGAGCTTTTAACA
AGAAAG---CCATCT---------------------------------TCTCAA------
---------GATAAG---------------------------------------------
------GAA---AAGGAA------------------ATTGCAAACCTTCCATTGGATAGA
TTTCTTAATTGCCCGTCAAGCTTGGAGGTT------------------------GATAGA
---AGA---ATCAGCAATACAGTGATTAGCGATGTG---GATAAC---CATGAGGATGAT
ATTGAGAGGACAATCAGTGTCATACTTGGC------------------AGATGCAAAGAC
ATCTGTGAAAAC------------------------------------------AATAAT
AAGAAGAAAGCTATTGGGAAGAGA---TCGATCTCTTTCCTTCTCAAGAAGATATTTGTT
TGTACA---AGTGGGTTT---------GCTCCA---CAACCAAGT---------------
------TTGAGAGACACTCTTCAT---GAATCAAGAATGGAG---AAGCTTTTGAGAACA
TTGCTTCACAAG---------------AAGATTAAC---CCACAGAGTACTTCCCGGGCA
TCATCAATGAAGAAATAT------------ATTGAGGAC---------------------
------------------------------------------------------AGAAGT
ACTCCG---------AAGAAG------GACAAGGAAGAT---------------------
---------------GATGAGAAGCGG---GACAAG---------ACCAGTAATGGATCT
AAATGGGTCAAGACAGATTCAGAA---------TAT---ATTGTGCTAGAGATT------
------------------
>gnl_Poptr_v3.0_Potri.006G140100.1
------------ATGGAGATATTCGGCTGGTTACAAGGGAGATGGGCCCAT---------
------------------------------------------------------------
------------------------------------------------------------
------------------------------------------------------TTATAC
TCGGTAAAAGATCAC---------ATTCGGCAAGAATCTCGT------------AAAGAA
GAA---------------TTCATTGACTGGCCTAATGAATTGCTGGCAATTGGGACGTTT
GGA---AACAAATCCATAAAAGAA---GAATTTAAGCATAACCATTTC------------
------TCCCAAAAT---------------------------------------------
---------------CTT------------------------CCCCAAGAACTTACACCT
GAAGAAGTTGGA---AAACTGCAA------------AATGAGCTGAGCATCTTATTGCAT
AAACAA---GGTGGA---------------------------------TCAACT------
---------GGAGCA---------------------------------------------
------GAA---TCAGAA------------------ACTGCT---------------AAT
TTTTTCAATAGCCAAACAAGCATGGAAGAT------------------------GACAGT
---ACA---AATTCTGACGGCTGTTCTGATGAGTCA---AATAAC---AAAGATTGCTGT
GTTCAGGCTAACACCGAGGTTGTTACCAGC------------------AGAAGGAAAGAT
ATATGGGCAGAC------------------------------------------------
AACAGTGCAGCAATTAACAAAAAG---TCTTTGTCTTTTCTTCTAAAGAAGATGTTCATT
TGTGGC---GGTGGATTC---------TCTCCT---ACCCCTAGT---------------
------TTAAAGAATCAAGTCCCA---GAGTCCAGAATGGAA---AAGATATTGAGGGCA
ATACTTCACAAG---------------AAGATATAT---CCACAAAATCCGAGTCCAAAA
TCATCAAGGAACAAATAT------------TTGGAGAAT---------------------
------------------------------------------------------AAACAA
AAGCCG---------AAGTCT------GCCGAAGAG------------------------
---------------GATGGAATAGAT---GAGAAG---------GCTGATGAAGGAAGT
AAATGGGTGAAGACAGATTCTGAATGTAAGTTC------ATAATCATCGATATG------
------------------
>gnl_Poptr_v3.0_Potri.001G166700.1
------------------------------ATGCAAAATAAGCTTAAT---------GGA
------------AAACAA------------------------------------------
---------------GGGAAC---------------------------------------
---------------------------------AACACCAAACCAAATGCAGTG---AAT
TCAGCTACTCGCCAT---------GTGAAACAAGAGTCT---------------CGGGAG
GAA---------------TTTAGCGATTGGCCTCATGGGCTGCTAGCAATTGGAACATTT
GGC---AACAAAGAGCTCGGAGAA---AGTAATGAAATCCAAGATGCT---GACCAACTT
GTT---GAAGAGGACCCGTCTTCA---------------TCCCATGAT------------
---------------TTA---------------------------CAAGATTTCACTCCC
GAGGAAATTGGG---AAATTGCAA------------AAAGAGTTGACAAAGCTTTTAACA
AGAAAG---CCAACT---------------------------------TCTCAA------
---------GATAAA---------------------------------------------
------GAA---AAGGAA------------------ACTGCAAATCTTCCATTGGATAGA
TTTCTTAATTGTCCATCGAGCTTGGAGGTA------------------------GACAGA
---AGG---GTCAGTAATACAGCAATCGGTGATGTG---GATGAC---AAAGAAGATGAC
ATTGAGAGGACAATCAGTGTTATACTTGGT------------------AGATGCAAGGAC
ATTTGTGAAAAT---------------------------------------------AAT
AAGAAGAAAGCTATTGGGAAGAAA---TCAATCTCTTTCCTCCTCAAGAAGATTTTTGTT
TGCAGG---AGTGGGTTT---------GCTCCA---CAGCCAAGT---------------
------TTGAGAGATACACTTCAA---GAATCAAGAATGGAG---AAGCTTTTGAGAACA
TTGCTTCACAAG---------------AAGATTAAC---CCACAAAGTACTTCCCGGCCA
TCATCAATGAAGAAATAT------------ATCGAGGAC---------------------
------------------------------------------------------AAAAAG
ATTTCA---------AAGAAG------GAAAAGGAAGAT---------------------
---------------GATGAAAAACAA---TACAAG---------ACAAGTGATGGATCT
AAATGGGTGAAGACAGATTCAGAATGTAAGTTCTAT---ATATATATAAAATCAAGATCC
AAT---------------
>gnl_Prupe_v2.1_Prupe.7G195900.1
------------------------------ATGCAAAGTAAGCTTACC---------GGA
------------AAAACC------------------------------------------
---------------CAGATT---------------------------------------
------------------------------------AAGAAGCCAAGCTCAAAA---GTT
TTTGATGATGACAAG------------GTGCAAAAACCTCCC------------AAAGAA
GAA---------------GTGAATGAGTGGCCTCATGGATTGCTGACAATTGGGACATTA
GGA---AATAGCGACTTGAAAGAA---GATCAA---------------------------
------CAGAGCAACCCACCCTCCCCA------------AAAAACCAT------------
---------------CCC---------------------------CATGGATTTACACCA
GAGGAAGTAAGA---AACATTCAG------------AATGAGTTGAACTCCTACTTGAAT
GAAGAA---GCTGAT---------------------------------CATCAATCAAAT
TCAGGCACA---------------------------------------------------
------GAGCTTGAAAAA------------------GTTAACTTTCTTCCACTGGACAAG
TTTCTAAACAGACAGTCAAGCTTGAAAGCT------------------------GAGAGA
---AAT---GGTAACAATGCA---GATTGTGATGAG---AAAGAA---AATGGCAGTCGC
TTCCAACGGAGCGGCAATGTTGTTCTCAGC------------------CGAGGGAAAGAT
GTTTGTTTGGAG---------------------------------------------AAC
ACAAACACTGCCATTGGCAAGAAG---TCGTTGTCTTTTCTCCTCAAGAAGGTGTGTGTT
TGTAGA---AGTGGGTTT---------GCACCAGCTGCTCCTGGT---------------
------CTAAGAGATCCAATCCTT---GAGTCAAGAATGGAG---AAGATATTGAAGGCA
ATACTTCACAAG---------------AAGATATAC---CCCAAAAGTTCAAGTGCTTCA
ACATCCATGAAAAAGTAC------------TTGGAGAAC---------------------
------------------------------------------------------GGACAC
AATATT---------GCCAAG------TCTGCCAATGAT---------------------
---------------GAAGAAATAAATATTGATAAG---------GAAGATGAGGGAAGC
AAATGGGTCAAGACTGATTCTGAA---------TAT---ATTGTTCTAGAGATA------
------------------
>gnl_Prupe_v2.1_Prupe.3G038300.1
------------ATGAAGCTTTTTGGTTGGATGCAAAATAAGCTTAAT---------GGA
------------AAGCAG------------------------------------------
---------------GGGAAC---------------------------------------
------------------------------------AAGAAACCAAATACAGTT---CCT
ATTACTACTCATCCT---------GCAAAACAAGAGCCT---------------CGTGAA
GAA---------------TTCAGTGACTGGCCTCATGGATTACTAGCAATTGGAACTTTT
GGA---AACAATGATTTGAAAGAA------AATGCAGCTGAAAGCCAA---------GAT
ATT---CAGGAAGATCCAACTTCA---------------TCAGAAGAAATA---------
---------------CTA---------------------------GATAATTTCACTCCT
GAAGAGGTTGGC---AAATTACAT------------AAAGAGTTAACAAAGCTCTTAACG
CGAAAA---CCA------------------------------------------------
---------AACATC---------------------------------------------
------GAA---AAGGAA------------------ATCGCAGATCTTCCATTGGACAGA
TTTCTAAACTGCCCATCAAGCTTGGAGGTT------------------------GATCGG
---AGA---AACAGCAATGCACTTTGCTCCGATTCAGCAGATGATCACAAGGATGAAGAC
ATTGAGAAGACTATTAGTGTCATACTTGGT------------------AGATGCAAAGAA
ATTTGTGGAGAT---------------------------------------------AAG
AATAAGAAGGCAATTGGGAAGAAA---TCTATTTCTTTTCTTCTCAAGAAGATGTTTGTT
TGCAGA---AGTGGATTT---------GCACCA---CAACCAAGT---------------
------TTGAGAGATACACTTCAA---GAGTCAAGAATGGAG---AAGCTTTTGAGGGTA
ATGCTTAACAAG---------------AAGATCATCAATCCGCAAGGATCTTCTCGAGCA
GCATCGATGAAGAAATAC------------CTGGAGGAT---------------------
------------------------------------------------------AGACAG
ATTCCAACA------AAGAAG------GAAAGTAACACTGAA------------------
---------------GATGATACAAAA---GAGAAA---------ATTAATAATGGATGT
AAATGGGTCAAGACAGATTCTGAA---------TAT---ATAGTCCTAGAAATT------
------------------
>gnl_Solly_v2.4_Solyc06g062970.1.1
------------ATGAAGTTGTTTAGCTGGGTGCAAAATAAGTTCAAT---------GGT
------------GGACAA------------------------------------------
---------------GTGAAC---------------------------------------
------------------------------------------------------AAAGTT
CAAACCAAAAATCAG---------CCAAGTAAAGAACCTCGA------------AATGAA
GAA---------------TTCAACGGTTGGCCTGATTCTTTATTAGCCATTGGAACTTTT
GGT---GCCAGCTCTCTAAAACCA---AAAATTCAAAACGATAATGATAATGATAATGAA
ATC---TCAGAGGACGTTAGTTCC---------------TCTCCAGAT------------
---------------TTA---------------------------GCAGAATTCACACCC
GAAGAAGTTGGA---AAATTACAA------------AAAGAATTAACAAAATTACTATCT
AAAAAA---CCCGCG---------------------------------GCTGCTGCTAAA
TTAACAGCAGCAGCC---------------------------------------------
------GAAGGTCGACAA------------------GATGGTAATCTCCCATTAGACAGA
TTCCTAAATTGCCCTTCAAGTTTGGAAGTC------------------------GATCGA
---AGA---ACTTCAAGCAGATTTAGCAGTACTAAT---TCGGAAATTGATGAGGAAGAA
ATTGATAGGACTATTAGAGCAATTATTGGA------------------AGATTAAAT---
------------------------------------------------------------
---------------GGGATGAAA---TCCGTTACATTTCTTCTCAAGAAAATGTTTGTT
TGCTCA---AGTGGTTTC---------GCACCT---ACTCCTAAC---------------
------TTGCGAGACACACTTCCC---GAATCGAGAATGGAA---AAGCTTTTAAGAACA
ATATTATCAAAG---------------AAAATAATC---CCTCAAAGTGCGTCGAGA---
---TCAACAAAGAGATAT------------TTAGAGGAT---------------------
------------------------------------------------------CGATGT
GTACCA---------AAGGAA------GAAGTAGAA------------------------
---------------GAGAAAAAGCGA---GACAAA---------ACTTGTGACGGATCT
AAATGGGTCAAAACCGATTCGGAT---------TTT---ATTGTTCTGGAAATT------
------------------
>gnl_Solly_v2.4_Solyc12g049380.1.1
------------------------------ATGCATAACAAGCTCAAT---------GGT
------------GGACAA------------------------------------------
---------------GGAAGT---------------------------------------
------------------------------------AGGAGGTCTAATGCTATGCCAATT
ACTACAAATCATAATATA------------------------------------AATGAA
GAA---------------TTCAAAGATTGGCCAGATTCGTTGTTATCAATTGGAACTTTT
GGC---AATAGAGATCTCAAAGAA---CAGAGCAAATTACACGTGAAA------------
------GACGATGAAACTTCTTCT---------------TCTCCAGAA------------
---------------TTA---------------------------GCAGAATTCACGTCT
GAAGAAGTCGAG---AAGTTACAG------------AAGGAGTTAACAAAGTTACTATCA
CGAAAA---CCACCC---------------------------------CCAACTGCTAGT
AATTCTGAGTTTGTT---------------------------------------------
------GACATCAAGAAC---GGCGCTGCCAATGCTGATGATATCCTTCCGTTGGACAGA
TTTCTTAATTGTCCATCGAGCTTGGAAGTT------------------------GATCGT
---AGGGTTAATTCCAGTAGATTTAGCAGTAATTACTCGGATTAC---GACGAGGAAGAA
ATCGACAGAACAATAAGAGTAATTATAGGT------------------AGATGCAAGGAT
GTTTGTAGAAAA------------------------------------------CAGAGC
AAAAAGAAATCAATTGGGATGAAA---TCAATTTCTTTCCTTCTCAAGAAAATGCTTGTT
TGTACAAAGGGTGGTTTT---------GCTCCC---GCTCCCAAT---------------
------TTACGTGACACATTTCCC---GAATCAAGAATGGAG---AAGCTTTTGAGGACA
ATGCTTTCCAAG---------------AAAATACAT---CCCCAAAATGCCCCT---CGA
ACATCAACAAAGAGATAT------------TTAGAGGAA---------------------
------------------------------------------------------AAACAT
GCACAA---------AGAGAA------GAGAAAGAAGAG---------------------
---------------AAAAAAAGAGAG---GAAAAT---------AGTTATGATGGATCT
AAATGGGTGAAGACTGATTCTGAATGTAAGACATAT---ATA------GCAATA------
------------------
>gnl_Solly_v2.4_Solyc07g042100.2.1
------------ATGAAAATTTTTAGTTGGATTCAAACCAAGTTCAAT---------GGA
------------AAACAA------------------------------------------
---------------ACTACT---------------------------------------
------------------------------------TGTAAGTCAAATCCAGTG------
GCGGTTACGCATCATATG---------------------------------TTGCATCAA
GAA---------------TTCAGTGACTGGCCTAATGAACTACTTGCTATTGGTACATTT
GGA---------AGTTTGAAAAAT---GATGGG---------------------------
---------------TTG---------------------AAACAACAAGAT---------
---------------------------------------------CAAAGCCTTACAGTT
GAAGAAGTTGGA---CAGCTTCAC------------AAAGAACTAAAACATCTATTTCCT
GATCAT---GAAGAA---------------------------------AGTAAT------
---------ATAGGA---------------------------------------------
---------------------------------------TCAAATAAGGATCTTGACAAA
TTCTTTGACTGTCTTCAAAACTTGGTAGAT------------------------GATGAT
------------------------------GATCACAGAGAAAAT---AAAGAAAACATT
TTCAAAAGGAGTAATAGTACTCTTGTTCATGTT---------------AGAAGCCAAGAA
CAATCTTTGGAC------------------------------------------AACATG
ACAAATACTGGCATTAGCAAGAAA---TCTTTGTCATATCTCCTAAAGAAGACATTGTTC
TGTAGC---GCGGGATTC------GCAGCCCCT---------------------------
------TTGAGAGATCCAATTCAG---AAATCAAGGATGGAA---AAGATTCTGAGGGCT
ATATTACACAAA---------------AAGATATAT---CCTCAAGCAAATAGTCCAAGT
ACCACAAGAAAGAGATAC------------ATAGACAAT---------------------
------------------------------------------------------ACATGT
GTGATT---------GAGAGT------GATACTGATCAAGAC------------------
---------------GACGAATTTGAC---ACTACT---------GTGAAGAATGGGAGC
AAATGGGATAAGTCAGATTCTGAT---------TTC---ATTGTACTAGAGATA------
------------------
>gnl_Sorbi_v3.1_Sobic.001G342000.1
------------ATGGGGATCATCAACTGGATGCAGAACAGATTCCAT---------GGG
------------AAGACC------------------------------------------
---------------GAGAAC---------------------------------------
------------------------------------AGAATCTTTGACGGCGGCACTGCC
ACCAGTTCATATAGA------CAAGAGAGACAAGAGACGATCATT---------CGTGAA
CCAGAGAAG---CTCGACGCCGAGCCATGGCCTGCGGGGCTCCTCTCCATCGGCACGCTC
GGC---AGCGAGGAGCCTCCG---------CCG---------------------------
------------------CCGGCA---------------GCGCAGGAC------------
---------------CTG---------------------------CCGGAGTTCACCGTG
GAGGAGGTGAAG---AAGCTCCAG------------GACGCGCTGGCCATGCTCCTGCGG
CGCGCC---AAGTCCAAG------------------------------TCCAGCGCCCGC
GGCTCCGCGGCCGGC---------------------------------------------
------GAG------------------------------GACAGGCCGCCGCTGGACAGG
TTCCTCAACTGCCCGTCCTGCCTGGAGGTG------------------------GACAGG
---CGG---GTCCAGACGACGGCCAAGCACGAGTGCGGCCAGGAA---GGCGAAGGAGAC
CTCTCGCCGGACACCAAGATCATACTGACC------------------AGGGCCAGAGAC
CTGCTC---GAC------------------------------------------------
AGCGGCGGCGGCATCAAGCAGAGG---TCGTTCAAGTTCCTGCTCAAGAAGATGTTCGCC
TGCAAT---GGCGGCTTC---TCGGCGGCGCCG---CCTCGGAGC---------------
------TTGAAGGACCCAGTG------GAGTCAAGAATGGAG---AAGTTCTTCCGAACG
GTGATCGGGAAG---------------AAGATGAAT---GCCAGCTCGGGCAACAGGTCG
TCATCGAGGAAGTACTTC------------TTGGAGGAT---------------------
------------------------------------------------------GGAACC
AGCAAGGGG------AAGAGGCGTTGTGGTTGCCAAGAG---------------------
---------------------GAGGAG---GAGGAG---------AGGGAAGAGAGCTGC
AAATGGGACAGAACAGATTCTGAA---------TTC---ATTGTTTTGGAGATA------
------------------
>gnl_Sorbi_v3.1_Sobic.002G373700.1
------------ATGGGGATCATTAACTGGATGCAGAATCGCTTCAAT---------GGT
------------AAACAT------------------------------------------
---------------GAGAAG---------------------------------------
------------------------------------AGGCGACCCGAGGCCACCGCCGCC
GCCGCCGCCTTTAGC------AGCTGCCGCCAAGACCACGGT------------CGCGAG
GAC---------ATCCCCACCGGCGACTGGCCGCAGGGCCTCCTCTCGATCGGGACACTG
GGC---GACGACCCACCACCGGCGGGAGATCCG---------------------------
------------------GCGTCG---------------CAGGCCGAT------------
---------------GTG---------------------------CTGGACTTCACCATC
GAGGAGGTGAAG---AAGCTGCAG------------GACGCGCTGAACAAGCTGCTCCGG
CGCGCC---AAGTCC---------------------------AAGTCCAGCTCCTCCCGC
GGGTCGGGCGCCACC---------------------------------------------
------GACGAGGACCGC------------------GCTAGCCAGCTGCCGCTCGACAGG
TTCCTCAACTGCCCATCCAGCCTCGAGGTC------------------------GACCGG
---AGG---ATCTCCCTGAGGCACGCCGCCGACGGT---GGCGAG------AATGGCGAG
TTCTCGCCAGACACGCAGATCATACTCAGC------------------AAGGCCAGGGAT
CTCCTCGTTAAC---------------------------------------------AGT
AACGGCACCACCATCAAGAAGAAG---TCGTTCAAGTTCCTCCTCAAGAAGATGTTCGTC
TGCCAT---GGCGGCTTC---------GCCCCC---GCACCGAGC---------------
------TTGAAGGATCCAGTT------GAATCAAGGATAGAG---AAGTTGTTCAGAACG
ATGCTTCAGAAG---------------AAGATGAACAATGCTCGCCCGAGCAATGCTGCA
GTGTCCAGGAAGTACTAC------------CTCGAAGAC---------------------
------------------------------------------------------AAACCG
AGTGGG---------AGGATGATAGATGGGCATCACGAT---------------------
---------------GAAGAGGATGAT---GAAAAG---------GGTTCTGACAGAATC
AAGTGGGATAAAACTGATACTGAC---------TTC---ATTGTTCTGGAGATC------
------------------
>gnl_Sorbi_v3.1_Sobic.002G215300.1
------------ATGAAGATTTTCAGTTGGGTAGCCAACAAGATCGGC---------GGG
------------AAGCAA------------------------------------------
---------------GAACCA---------------------------------------
------------------------------------------------------CGATCT
CCTGCACCTTATCGTGGC------AATGTATCAGAATGTCGC------------AACGAC
GAG---------------TTCAGTGATTGGCCCCAATCATTGCTTGCAATTGGGACATTT
GGA---AACAAGCAGCTCGAGGAA---GAAGTAGCATCAGAGAGTTCT------------
------TCTGCGAATGCTCAGACC---------------ACGCAAGATCCC---------
---------------------------------------------GCCAAGTTTACAGAG
GAGGAAGTAGAC---AACATACGA------------AGAGAATTCGAGGTGCTGCTGCAA
GGCAAT---GCTCAA---------------------------------GCAGAAGCTCAG
GGCTCCTGT---------------------------------------------------
------GAA---------------------------------------------------
------------------------------------------------------GATGAA
---CAG---GTAGCAGCTTCGAAAGAACATGACGGT---GAAGAC---AACAACGAGAAG
CAGCGCAGGAACAGGGAGATGATCATAAGC------------------AAAGCGAGAGAA
CTAGTAGGGAAG---------------------------------------------AAA
AAGAGTGCTAAGCTCAAGCCAAGA---TCGATGGTTTCGCTCCTT---AGATTACTCGCG
TGCAAG---GGCGGTTTT---------ACCCCG---GTTCTGGAA---------------
------CCAAGGAACGCTTTCCCC---CAATCAAGAATGGAG---AAGCTGCTCAAGGCA
ATACTACAGAAG---------------AAAATACAC---CCACAGAATTCCAACACG---
---GCAACCAGGAGGCAC------------TTGGACTGG---------------------
------------------------------------------------------AAGCTA
GACGAG---------AAAGAG------ATCAACGAATGTCTTGAG---------------
---------------GATGCGCTGCGTGATGATGAC---------GATGATGATGGCGCA
AAGTGGGTCAAAACTGATTCAGAC---------TTT---ATTGTGCTGGAAATG------
------------------
>gnl_Theca_v1.1_Thecc1EG037503t1
---CTGCCGGTGACTCGATTCGTATCTTTTCTTGACTTCTACTTTTCA---------AGA
------------CGGCAT------------------------------------------
---------------ATGTTTTGTTTG---------------------ACATTTGTT---
---------------------------GGTTTTCTAATGAAGTTATCATCACTGCATTCC
TCTGATCTAGATCAT---------ATCCAACAGCCTTGC---------------AAAGAA
GAG---------------TTCAGCGACTGGCCTCATGGACTGCTAACAATTGGAACGTTT
GGA---AATAAGATAAAGCAAGAA---CCAGATCAGAAGGCAAATCTT------------
------CAAGAAAATTTCCCTTCGGCA------------CAAGATCAT------------
---------------CTA---------------------------CATGGTCTGACGCCT
GAAGAAGTCGGA---AAGCTTCAA------------AAAGAGTTAAACTTAATATTTCAG
GAACAT---GTTGGA---------------------------------GTTGGACCGACA
---------TCAGAT---------------------------------------------
------AAC---CTGGAA------------------GCTCCTAATCTTCCATTTGAAAAA
TTTCTCGACACCAACTCAAGCACGGAAGCT------------------------GAAGAA
---AGG---AATTGCAGCGCATGCTCCCATGATTCA---AACAAG---AAAAACGACCAC
ATTCAATGTAGCACCAGTTTAGTTCACAGT------------------AGAGGGAAAGAT
ATCTGTTTTGAT---------------------------------------------AAT
TCTAAAGGCGCCATTGGCAAAAAA---TCATTGTCATTTCTTCTCAAGAAGATGTTTGTT
TGCAGA---AGTGGATTT---------TCACCT---GCCCCAAGT---------------
------TTAAGGGATCCAAACCTG---GAATCACGAATGGAG---AAGTTGTTGAGGACT
ATACTTCACAAG---------------AAAATATAT---CCACAAAGTTCTAGTCCGAAA
TTGTCTACCAATAAACCC------------CTGGAGAGC---------------------
------------------------------------------------------AGCTAT
ACCCCC---------AAGACT------GCCAATGGG------------------------
---------------GATGAAAAGGTT---GAAAAA---------GCAGATGATGGAAGT
AAATGGGTAAAAACAGACTCCGAATGTAAGTTCTAT---GCAGGCTTGACAATG------
------------------
>gnl_Theca_v1.1_Thecc1EG029168t1
------------ATGAAGTTCTTTGGTTGGATGCAAAATAAGTTTAAT---------GGG
------------AAACAA------------------------------------------
---------------GGGAGC---------------------------------------
------------------------------------AGTAAACCAAATACAGTT------
TCAGCTACTCGTCGT---------ATGAAACAAGAGCCA---------------CGAGAA
GAG---------------TTCAGTGATTGGCCTCATGGATTGTTGGCAATAGGAACTTTT
GGT---AACAATGACCTTAAAGAA---AACCCTCAATGCCAAAATACCATTCCGTCCGAT
ATT---CAAGAGGAACCATCTTCC---------------TCCGAGGAT------------
---------------TTA---------------------------CAAGAGTTTACACAG
GAAGAAGTTGGG---AAACTACAG------------AAGGAACTAACAAAGCTCTTGTCC
CGAAAA---CCGACT---------------------------------TCC---------
---------GATGTG---------------------------------------------
------CAA---AAAGAA------------------CTCGCAAATTTACCGTTGGATAGA
TTTCTTAATTGTCCATCCAGCTTGGAAGTG------------------------GACAGG
---AGA---ATTAGTAATGCACTTTGCAGTGATTCA---GGGGAC---AGAGAGGAAGAT
ATTGATCGGACCATTAGCGTTATCCTTGGC------------------AGATGCAAAGAC
ATCTGTGCGGAA---------------------------------------------AAT
AAGAAGAAAGCCATTGGGAAAAAA---TCAATTTCTTTCCTTCTCAAGAAGATGTTTGTT
TGTGCA---AGTGGGTTT---------TCACCT---GCTCCAAGT---------------
------TTGAGCGATACACTACAA---GAATCAAGAATGGAG---AAGCTTTTGAGGGTA
ATGCTTCACAAG---------------AAGATTTAC---AGTCAAAATCCTTCTCGAGCA
TCATCCTTGAAGAAGTAC------------TTAGAGGAC---------------------
------------------------------------------------------AAACAA
ACACCA---------AAACGG------CAAAATAATCAA---------------------
---------------GATGAACGGGAG---AGAAAG---------AGTGAAGATGGATCT
AAATGGGTCAAGACAGATTCTGAA---------TAT---ATTGTTCTAGAAATC------
------------------
>gnl_Vitvi_Genoscope.12X_GSVIVT01016727001
------------------------------ATGCAGAATAAGCTCAAT---------GTG
------------AGACAA------------------------------------------
---------------GGGAAC---------------------------------------
------------------------------------AGAAAAACAAATGCGCCT------
TCAGCTACTCATCTT---------ACGAAGCAAGAGCCCATC------------AAAGAA
GAA---------------TTCAGTGACTGGCCTCATGGATTGCTGGCAATTGGAACTTTT
GGG---AACAATGATCTAAAAGAA---AACCCAGAAAGCCAAAATCCT---------CCT
CAT---CAGGAGGATCCATCTTCA---------------TCTGAAGAA------------
---------------TTA---------------------------CTAGATTTCACACCA
GAAGAAATTGGG---AAGTTACAA------------AAAGAGCTGACAAAGCTGTTATCA
AGAAAA---CCAGCC---------------------------------TCC---------
------------------------------------------------------------
------------------------------------------------------------
------------------------AATGTT------------------------GATAGG
---AGA---ATTTCTGCTACATTGTGCAGTGATTCA---GATGAT---AAAGATGAAAAT
ATTGAGAGGACCATCAGTGTGATCCTGGGT------------------AAATGCAGAGAA
GTTTGCACAGAT---------------------------------------------CAT
GGGAAGAAGAACATTGGGAAAAGA---TCATTATCCTTCCTGCTTAAGAAGATGTTTGTA
TGCAGA---AGTGGGTTT---------GCTCCA---GCTCCCAGT---------------
------TTGAGAGATACACTTCAA---GAGTCAAGGATGGAA---AAGCTTTTGAGGGCA
ATGCTTCACAAG---------------AAAATCTAC---CCTCAAAATTCTTCTCGAGCA
TCATCCATGAAAAAATAC------------CTAGAGGAC---------------------
------------------------------------------------------AAACAG
AGGCCA---------AAGAGA------GAAAATGAAGATGAA------------------
---------------GTGCAGGAGAAA---CATAAA---------GCAAAGGATGGATAT
AAATGGGTCAAGACTGATTCTGAA---------TAT---ATTGTTCTAGAGATT------
------------------
>Frave_12532-v1.0-hybrid.t1
ATGGGACCAGATTATCATATATTCAGTTGGATGCAAAGCAAGCTTACT---------GGG
------------AAACCC------------------------------------------
---------------CAG------------------------------------------
------------------------------------AAGAAACCAAACTTGACA---CTG
TTAGATGATGATCAC---------AAAGTGCAAAAACCTCCC------------AAAGAA
GAT---------CAACCAATTAGTGAATGGCCTCATGGATTGTTGACAATTGGGACATTA
GGAAGCAATCATGAATCAAAAGAA---GTTCTA---------------------------
------CATGCTGCTCCACCCTCCCCT------------AGAGATCCT------------
---------------CTA---------------------------CATGATTTTACACCA
GAGGAAGCAACA---CATATTCAG------------AATGAGTTGAACTCATTCTTCAAT
GAACAT---GTTGAT---------------------------------CAATCAAGTTCT
TCAGCTGCA---------------------------------------------------
------------------------------------------------GAATTGGACAAG
TTTCTTAACAGGCAATCAAGCTTGAAGACT------------------------GAAAGA
---ACA---AGTAGCAATGCTGCTGATTGTGATGAG---AAGGAG---CACAATAGTCGA
TTCCAACGGAGTGAAAGTGTGATTCTCAGT------------------CGAGGAAAGGAT
GTCTGCTTGGAG---------------------------------------------AAC
ACAGACACTGCCATTGGCAAGAAG---TCATTGTCTTTTCTTCTGAAGAAAATGTTTGTT
TGCAGA---AGTGGGTTT---------GCACCAGCTGCTCCTACT---------------
------CTAAGAGATCCAATGCCT---AAATCAAGAATGGAG---AAGTTATTGAGGGCT
ATACTTCAGAAG---------------AAGATCTAT---CCCCAGCAAAGTTCAAATTCA
ACATCCAAGAAAACTCAC------------TTGGAGGAC---------------------
------------------------------------------------------AGACAC
ATCACC---------AAGTCT---GTCACTGCCATT------------------------
------------------GAGGATCAACTAGACTCG------GATGATGATGATGGAAGC
AAATGGGACAAGTCTGATTCTGAATGTAAGCAC------------ATGCAAATA------
------------------
>Frave_37799-v2.0.a2-hybrid.t1
------------ATGAGGCTTTTCGGTTGGGTGCAAGATAAGCTTCAT---------GGG
------------AAGCAG------------------------------------------
---------------GGGAAC---------------------------------------
------------------------------------AAGAAACCAAATACAGCT---TCG
ACTAGTACCCATCAT---------GTAAAACCAGAGCCT---------------CGTGAA
GAA---------------TTCAGTGACTGGCCTCATAGCTTACTAGCAATCGGAACTTTT
GGG---AACAACAATTTGAAAGAG---AGTACTGATTATCAAAGCCAA---------CAT
ATT---CAGGAAGAACCATCTTCA---------------TCAGACGAAATA---------
---------------CTA---------------------------GAAAATTTCACTCCT
GAAGAAGTTGGT---AAATTACAT------------AAAGAGCTAACGAAGCTCTTGACA
CGAAAA---CCA------------------------------------------------
---------GACATT---------------------------------------------
------GAA---AAGGAA------------------ATTGCAGCTCTTCCGTTGGACAGA
TTTCTAAATTGTCCATCAAGCCTGGAGGTT------------------------GATAGG
---AGA---ACAAGCAACGCGCTTTGCTCCGATTCA---GATGATCACAAGGATGAAGAT
ATTGAGAAAACCATTAGTGTTATACTTGGG------------------AGATGCAAAGAC
ATCTGTGCAGAT---------------------------------------------AAT
AACAAGAAGGCGATTGGGAAGAAA---TCAATTTCTTTTCTTCTCAAGAAGATGTTTGTT
TGTAGA---AGTGGGTTT---------GCACCA---GCACCAAGT---------------
------TTGAGAGATACATTTCAA---GAGTCAAGAATGGAG---AAGTTCTTGAGGCTA
ATGCTTAACAAG---------------AAGATCATCAATCCGCAAAATTCTTCTCGAGCA
TCATCAATGAAGAAGTAC------------CTGGAGGATACT------------------
------------------------------------------------------AGACAA
AATCCAACC------AAGAAG------GGAAATAACAATGAA------------------
---------------GAAGATAAAAAA---GAGAAA---------ATCAATGATGGATGT
AAATGGGTGAAGACTGATTCTGAATGTGAGTGCTTC---ATGATACTCAGAATA------
------------------
>Maldo_GDDH_09G1179400
------------------------------ATGCAAAATAAGATCAAT---------GGG
------------AAGCAA------------------------------------------
---------------GGAAAC---------------------------------------
------------------------------------AAGAAACCAAATACAGTT---TCT
ACTACAACCCATTCT---------GCAAAACAAGAGCCA---------------CGCGAA
GAA---------------TTCAGTGACTGGCCTCATGGATTACTAGCAATTGGAACTTTT
GGA---AACAATGAATTGAAAGAA---AAAAAAGCTGCTCAAAGCCAA---------GAT
ATT---CAGGAAGATCCGTCTTCA---------------TCCGAAGAAATC---------
---------------CTA---------------------------GATAATTTCACATCA
GAGGAAGTAGGT---AAATTGCAA------------AAAGAGTTGACGAAACTCTTAACG
CGAAAA---CCA------------------------------------------------
---------GACATA---------------------------------------------
------GAA---AAGCAA------------------ATCGCAGATCTTCCGTTGGATAGA
TTTCTAAATTGCCCGTCGAGCTTGGAGGTT------------------------GATCGG
---AGA---ACCAGCAACGCCCTTTGCTCCGATTCATCAGATGATCACAAGGATGAAGAT
ATTGAGAAAACTATTAGTGTCATACTTGGT------------------AGATGCAAAGAC
ATTTATGCAGAC------------------------------------------------
AATAAGAAGGCAATTGGGAAGAAA---TCAATTTCTTTTCTTCTTAAGAAGATGTTCGTT
TGTCGA---AGTGGATTT---------GCACCA---GCATCAAGT---------------
------TTGAGAGATACACTTCAA---GAGTCGAGAATGGAG---AAGCTTCTTAGGGTA
ATGCTTAACAAG---------------AACATCATCAATCCGCAAGGTGCTTCTCGAGCA
TCATCAATGAAGAAATAC------------CTCGAGGAC---------------------
------------------------------------------------------AGACAG
AATCCAACA------AAGAAG------GGAAATAACAATGAA------------------
---------------GATGATACAAAA---GAGAAG---------ATTAATGATGGATGT
AAATGGGTCAAGACAGATTCTGAA---------TAT---ATAGTACTAGAAATT------
------------------
>Maldo_GDDH_17G1165000
------------ATGAAGCTTTTTGGTTGGATGCAAAATAAGATCAAT---------GGG
------------AAGCAA------------------------------------------
---------------CGAAAC---------------------------------------
------------------------------------AAGAAACCAAATACAGTT---TCT
ACTACAACCCATCAT---------GCAAAACAAGAGCCA---------------CGTGAA
GAA---------------TTTAGTGACTGGCCTCATGGATTACTAGCGATTGGAACTTTT
GGA---AACAATGAATTGAAAGAA---AATAATGCTGCTCAAAGCCCA---------GAT
ATT---CAGGAAGATCCGTCTTCA---------------TCCGAAGAAATC---------
---------------CTA---------------------------GATAATTTCACACCA
GAGGAAGTTGGT---AAATTGCAT------------AAAGAGTTGACAAAACTCTTAACG
CGAAAA---CCA------------------------------------------------
---------GACATC---------------------------------------------
------GAA---AAGAAA------------------ATCGCAGATCTTCCATTGGACAGA
TTTCTAAATTGCCCATCGAGCTTGGAGGTT------------------------GATCGG
---AGA---ACCAGCAATGTGCTTTGCTCCGATTCATCAAATGATCACAAGGATGAAGAT
ATTGAGAAAACTATTAGTGTCATACTTGGT------------------AGATGCAAAGAC
ATATGTGCAGAC------------------------------------------------
AATAAGAAGGCAATTGGGAAGAAA---TCAATTTCTTTTCTTCTTAAGAAGATGTTTGTT
TGTAGA---AGTGGGTTT---------GCACCA---GCACCAAGT---------------
------TTGAGAGACACACTTCAA---GAGTCAAGGATGGAG---AAGCTTCTTAGGGTA
ATGCTTAACAAG---------------AAGATCATCAATCCGCAAGGCACTCCTCGAGCA
TCATCGATGAAGAAATAC------------CTTGAGGAC---------------------
------------------------------------------------------GGACAG
AATCCAACA------AAAAGG------GAAAATCACAATGAA------------------
---------------GATGATACAAAA---GAGAAG---------ATTAATGATGGATGT
AAATGGGTCAAGACAGATTCTGAA---------TAT---ATAGTACTAGAAATT------
------------------
>Maldo_Gala_02g008240
------------------------------------------------------------
------------------------------------------------------------
------------------------------------------------------------
------------------------------------------------------------
------------------------ATGCAACAAAAACCTTCC------------AAAGAA
GAA---------------GCCAATGAATGGCCTCACGGGCTGCTGGCAATTGGAACATTA
GGA---AATGGTGACTTGAAACAT---GATCAA---------------------------
------CAAACCAATCCACCCTCCCCC------------AATGACCAC------------
---------------CTC---------------------------CATGATTTCACACCA
GAGGAAGCTACA---CACATTCAG------------AACGAGTTGAGCTCGTACTGGAAC
---------------------------------------------------CAATCAAAC
TTAGCCGCATTACTA---------------------------------------------
------GAGCTTGAAAAA------------------GCTAAC---------------AAG
TTTCTAAGCAAGCGGTTGAGCTTGAAACCT------------------------GAGAGA
---ACA---AGTACTGACAATGTAGATTGTGACCAGCTGAAAGAA---AATATGAGTCGA
TTCCAACGGAGCTCGAGTGTCGTTCTCAGG------------------CGTGGGAAAGAT
GTTTGTTTGGAT---------------------------------------------AAC
ACAAACTCCACCATTGGGAAGAAA---TCACTCTCTTTTCTCCTCAAGAAAGTGTTTTTT
TGTAGC---AGTGGGTTT---------GCACTAGCTGCTCCTGGT---------------
------CTAAGAGATCCAGTCCCA---GACTCAAGAATGGAG---AAGATACTGAGGGCA
ATCCTTCACAAG---------------AAGATATAC---CCCCAAAGTTCAAGTACTTCA
ACATCCATGAAAAAGTAC------------TTGGAGAAC---------------------
------------------------------------------------------AGCAAC
CCCAAG---------TCTGCC------AAAGCTAAT------------------------
---------------------------------------------------GAGGAGAGT
AAATGGGACAAGACTGATTCTGAATATCTTCTGTAT---GTAACCCTGGAAGCC------
------------------
>Maldo_Gala_09g015600
------------------------------ATGCAAAATAAGATCAAT---------GGG
------------AAGCAA------------------------------------------
---------------GGAAAC---------------------------------------
------------------------------------AAGAAACCAAATACAGTT---TCT
ACTACAACCCATTCT---------GCAAAACAAGAGCCA---------------CGCGAA
GAA---------------TTCAGTGACTGGCCTCATGGATTACTAGCAATTGGAACTTTT
GGA---AACAATGAATTGAAAGAA---AAAAAAGCTGCTCAAAGCCAA---------GAT
ATT---CAGGAAGATCCGTCTTCA---------------TCCGAAGAAATC---------
---------------CTA---------------------------GATAATTTCACATCA
GAGGAAGTAGGT---AAATTGCAA------------AAAGAGTTGACGAAACTCTTAACG
CGAAAA---CCA------------------------------------------------
---------GACATA---------------------------------------------
------GAA---AAGCAA------------------ATCGCAGATCTTCCGTTGGATAGA
TTTCTAAATTGCCCGTCGAGCTTGGAGGTT------------------------GATCGG
---AGA---ACCAGCAACGCCCTTTGCTCCGATTCATCAGATGATCACAAGGATGAAGAT
ATTGAGAAAACTATTAGTGTCATACTTGGT------------------AGATGCAAAGAC
ATTTATGCAGAC------------------------------------------------
AATAAGAAGGCAATTGGGAAGAAA---TCAATTTCTTTTCTTCTTAAGAAGATGTTCGTT
TGTCGA---AGTGGATTT---------GCACCA---GCATCAAGT---------------
------TTGAGAGATACACTTCAA---GAGTCGAGAATGGAG---AAGCTTCTTAGGGTA
ATGCTTAACAAG---------------AACATCATCAATCCGCAAGGTGCTTCTCGAGCA
TCATCAATGAAGAAATAC------------CTCGAGGAC---------------------
------------------------------------------------------AGACAG
AATCCAACA------AAGAAG------GGAAATAACAATGAA------------------
---------------GATGATACAAAA---GAGAAG---------ATTAATGATGGATGT
AAATGGGTCAAGACAGATTCTGAA---------TAT---ATAGTACTAGAAATT------
------------------
>Maldo_Gala_17g015270
------------ATGAAGCTTTTTGGTTGGATGCAAAATAAGATCAAT---------GGG
------------AAGCAA------------------------------------------
---------------GGAAAC---------------------------------------
------------------------------------AAGAAACCAAATACAGTT---TCT
ACTACAACC---------------------------------------------------
CAA---------------TTTAGTGACTGGCCTCATGGATTACTAGCGATTGGAACTTTT
GGA---AACAATGAATTGAAAGAA---AATAATGCTGCTCAAAGCCCA---------GAT
ATT---CAGGAAGATCCGTCTTCA---------------TCCGAAGAAATC---------
---------------CTA---------------------------GATAATTTCACACCA
GAGGAAGTTGGT---AAATTGCAT------------AAAGAGTTGACAAAACTCTTAACG
CGAAAA---CCA------------------------------------------------
---------GACATC---------------------------------------------
------GAA---AAGAAA------------------ATCGCAGATCTTCCATTGGACAGA
TTTCTAAATTGCCCATCGAGCTTGGAGGTT------------------------GATCGG
---AGA---ACCAGCAATGTGCTTTGCTCCGATTCATCAAATGATCACAAGGATGAAGAT
ATTGAGAAAACTATTAGTGTCATACTTGGT------------------AGATGCAAAGAC
ATATGTGCAGAC------------------------------------------------
AATAAGAAGGCAATTGGGAAGAAA---TCAATTTCTTTTCTTCTTAAGAAGATGTTTGTT
TGTAGA---AGTGGGTTT---------GCACCA---GCACCAAGT---------------
------TTGAGAGACACACTTCAA---GAGTCAAGGATGGAG---AAGCTTCTTAGGGTA
ATGCTTAACAAG---------------AAGATCATCAATCCGCAAGGCACTCCTCGAGCA
TCATCGATGAAGAAATAC------------CTTGAGGAC---------------------
------------------------------------------------------GGACAG
AATCCAACA------AAAAGG------GAAAATCACAATGAA------------------
---------------GATGATACAAAA---GAGAAG---------ATTAATGATGGATGT
AAATGGGTCAAGACAGATTCTGAA---------TGT---AAATATCTCTACGTTACT---
------------------
>Maldo_HF00507-RA
ATG---------TTGGTGCTTTTTAGTTGGATGCAAAATAAGATCAAT---------GGG
------------AAGCAA------------------------------------------
---------------GGAAAC---------------------------------------
------------------------------------AAGAAACCAAATACAGTT---TCT
ACTACAACCCATTCT---------GCAAAACAAGAGCCA---------------CGCGAA
GAA---------------TTCAGTGACTGGCCTCATGGATTACTAGCAATTGGAACTTTT
GGA---AACAATGAATTGAAAGAA---AAAAAAGCTGCTCAAAGCCAA---------GAT
ATT---CAGGAAGATCCGTCTTCA---------------TCCGAAGAAATC---------
---------------CTA---------------------------GATAATTTCACATCA
GAGGAAGTAGGT---AAATTGCAA------------AAAGAGTTGACGAAACTCTTAACG
CGAAAA---CCA------------------------------------------------
---------GACATA---------------------------------------------
------GAA---AAGCAA------------------ATCGCAGATCTTCCGTTGGATAGA
TTTCTAAATTGCCCGTCGAGCTTGGAGGTT------------------------GATCGG
---AGA---ACCAGCAACGCCCTTTGCTCCGATTCATCAGATGATCACAAGGATGAAGAT
ATTGAGAAAACTATTAGTGTCATACTTGGT------------------AGATGCAAAGAC
ATATATGCAGAC------------------------------------------------
AATAAGAAGGCAATTGGGAAGAAA---TCAATTTCTTTTCTTCTTAAGAAGATGTTCGTT
TGTCGA---AGTGGATTT---------GCACCA---GCATCAAGT---------------
------TTGAGAGATACACTTCAA---GAGTCGAGAATGGAG---AAGCTTCTTAGGGTA
ATGCTTAACAAG---------------AACATCATCAATCCGCAAGGTGCTTCTCGAGCA
TCATCAATGAAGAAATAC------------CTCGAGGAC---------------------
------------------------------------------------------AGACAG
AATCCAACA------AAGAAG------GGAAATAACAATGAA------------------
---------------GATGATACAAAA---GAGAAG---------ATTAATGATGGATGT
AAATGGGTCAAGACAGATTCTGAA---------TATTCCTTGATTGTGTACATTGAGAAA
GAT---------------
>Maldo_HF19045-RA
------------ATGAAGATATTTGATTGGATGCAAAGCAAGCTCACT---------GGG
------------AAACCC------------------------------------------
---------------CGGCTT---------------------------------------
------------------------------------GAAAAACCAAGCTTAAAA---TTC
TTTGATGACGAGAAG---------GTGCAACAAAAACCTTCC------------AAAGAA
GAA---------------GCAAATGAATGGCATCACGGGCTGCTGGCAATTGGAACATTA
GGA---AATGGTGACTTGAAACAA---GATCAA---------------------------
------CAAACCAATCCACCCTCCCCC------------AACGACCAC------------
---------------CTC---------------------------CATGATTTCACACCA
GAGGAAGCTACA---CACATTCAG------------AACGAGTTGAGCTCGTACTTGAAC
---------------------------------------------------CAATCAAAC
TCAGCTGCATTACTA---------------------------------------------
------GAGCTTGAAAAA------------------GCTAAC---------------AAG
TTTCTAAGCAACCAGTCGAGCTTGAAACCT------------------------GAGATA
---ACA---AGTACTGACAATGTAGATTGTGACGAGCTGAAAGAA---AATATGAGTCGA
TTCCAACGGAGCTCGAGTGTCGTTCTCAGC------------------CGTGGGAAAGAT
GTTTGTTTGGAT---------------------------------------------AAC
ACAAACTCCACCATTGGGAAGAAA---TCACTCTCTTTTCTCCTCAAGAAAGTGTTTGTT
TGTAGC---AGTGGGTTT---------GCACCAGCTGCTCCTGGT---------------
------CTAAGAGATCCAGTCCCG---GAGTCAAGAATGGAG---AAGATACTAAGGGCA
ATCCTTCACAAG---------------AATATATAC---CCCCAAAGTTCAAGTACTTCA
ACATCCATGAAAAAGTAC------------TTGGAGAAC---------------------
------------------------------------------------------AGCAAC
CCCAAG---------TCTGCC------AAAGCT---------------------------
------------------------------------------------------------
AAATGGGACAAGACTGATTCTGAATGTAAGCACTAT---GTAATCCTGGAATTGGATAAG
GAG---GGCTCCATGAGA
>Maldo_HF28801-RA
------------ATGAAGCTTTTTGGTTGGATGCAAAATAAGATCAAT---------GGG
------------AAGCAA------------------------------------------
---------------CGAAAC---------------------------------------
------------------------------------AAGAAACCAAATACAGTT---TCT
ACTACAACCCATCAT---------GCAAAACAAGAGCCA---------------CGTGAA
GAA---------------TTTAGTGACTGGCCTCATGGATTACTAGCGATTGGAACTTTT
GGA---AACAATGAATTGAAAGAA---AATAATGCTGCTCAAAGCCCA---------GAT
ATT---CAGGAAGATCCGTCTTCA---------------TCCGAAGAAATC---------
---------------CTA---------------------------GATAATTTCACACCA
GAGGAAGTTGGT---AAATTGCAT------------AAAGAGTTGACAAAACTCTTAACG
CGAAAA---CCA------------------------------------------------
---------GACATC---------------------------------------------
------GAA---AAGAAA------------------ATCGCAGATCTTCCATTGGACAGA
TTTCTAAATTGCCCATCGAGCTTGGAGGTT------------------------GATCGG
---AGA---ACCAGCAATGTGCTTTGCTCCGATTCATCAAATGATCACAAGGATGAAGAT
ATTGAGAAAACTATTAGTGTCATACTTGGT------------------AGATGCAAAGAC
ATATGTGCAGAC------------------------------------------------
AATAAGAAGGCAATTGGGAAGAAA---TCAATTTCTTTTCTTCTTAAGAAGATGTTTGTT
TGTAGA---AGTGGGTTT---------GCACCA---GCACCAAGT---------------
------TTGAGAGACACACTTCAA---GAGTCAAGGATGGAG---AAGCTTCTTAGGGTA
ATGCTTAACAAG---------------AAGATCATCAATCCGCAAGGCACTCCTCGAGCA
TCATCGATGAAGAAATAC------------CTTGAGGAC---------------------
------------------------------------------------------GGACAG
AATCCAACA------AAAAGG------GAAAATCACAATGAA------------------
---------------GATGATACAAAA---GAGAAG---------ATTAATGATGGATGT
AAATGGGTCAAGACAGATTCTGAA---------TGT---AAATATCTCTACGTTACT---
------------------
>Malsi_02g008530
------------------------------------------------------------
------------------------------------------------------------
------------------------------------------------------------
------------------------------------------------------------
------------------------ATGCATCAAAAACCTTCC------------AAAGAA
GAA---------------GCCAATGAATGGCCTCACGGGCTGCTGGCAATTGGAACATTA
GGA---AATGGTGACTTGAAACAT---GATCAA---------------------------
------CAAACCAATCCACCCTCCCCC------------AATGACCAC------------
---------------CTC---------------------------CATGATTTCACACCA
GAGGAAGCTACA---CACATTCAG------------AACGAGTTGAGCTCGTACTGGAAC
---------------------------------------------------CAATCAAAC
TTAGCCGCATTACTA---------------------------------------------
------GAGCTTGAAAAA------------------GCTAAC---------------AAG
TTTCTAAGCAAGCGGTTGAGCTTGAAACCT------------------------GAGAGA
---ACA---AGTACTGACAATGTAGATTGTGACGAGCTGAAAGAA---AATATGAGTCGA
TTCCAACGGAGCTCGAGTGTCATTCTCAGG------------------CGTGGGAAAGAT
GTTTGTTTGGAT---------------------------------------------AAC
ACAAACTCCACCATTGGGAAGAAA---TCACTCTCTTTTCTCCTCAAGAAAGTGTTTGTT
TGTAGC---AGTGGGTTT---------GCACTAGCTGCTCCTGGT---------------
------CTAAGAGATCCAGTCCCA---GACTCAAGAATGGAG---AAGATACTGAGGGCA
ATCCTTCACAAG---------------AAGATATAC---CCCCAAAGTTCAAGTACTTCA
ACATCCATGAAAAAGTAC------------TTGGAGAAC---------------------
------------------------------------------------------AGCAAC
CCCAAG---------TCTGCC------AAGGCTAAT------------------------
---------------------------------------------------GAGGAGAGT
AAATGGGACAAGACTGATTCTGAA---------TAT---ATCGTTCTAGAGATA------
------------------
>Malsi_09g016010
------------ATGAAGCTTTTTAGTTGGATGCAAAATAAGATCAAT---------GGG
------------AAGCAA------------------------------------------
---------------GGAAAC---------------------------------------
------------------------------------AAGAAACCAAATACAGTT---TCT
ACTACAACCCATTCT---------GCAAAACAAGAGCCA---------------CGCGAA
GAA---------------TTCAGTGACTGGCCTCATGGATTACTAGCAATTGGAACTTTT
GGA---AACAATGAATTGAAAGAA---AAAAAAGCTGCTCAAAGCCAA---------GAT
ATT---CAGGAAGATCCGTCTTCA---------------TCCGAAGAAATC---------
---------------CTA---------------------------GATAATTTCACATCA
GAGGAAGTAGGT---AAATTGCAA------------AAAGAGTTGACGAAACTCTTAACG
CGAAAA---CCA------------------------------------------------
---------GACATA---------------------------------------------
------GAA---AAGCAA------------------ATCGCAGATCTTCCGTTGGATAGA
TTTCTAAATTGCCCGTCGAGCTTGGAGGTT------------------------GATCGG
---AGA---ACCAGCAACGCCCTTTGCTCCGATTCATCAGATGATCACAAGGATGAAGAT
ATTGAGAAAACTATTAGTGTCATACTTGGT------------------AGATGCAAAGAC
ATTTATGCAGAC------------------------------------------------
AATAAGAAGGCAATTGGGAAGAAA---TCAATTTCTTTTCTTCTTAAGAAGATGTTCGTT
TGTCGA---AGTGGATTT---------GCACCA---GCATCAAGT---------------
------TTGAGAGATACACTTCAA---GAGTCGAGAATGGAG---AAGCTTCTTAGGGTA
ATGCTTAACAAG---------------AACATCATCAATCCGCAAGGTGCTTCTCGAGCA
TCATCAATGAAGAAATAC------------CTCGAGGAC---------------------
------------------------------------------------------AGACAG
AATCCAACA------AAGAAG------GGAAATAACAATGAA------------------
---------------GATGATACAAAA---GAGAAG---------ATTAATGATGGATGT
AAATGGGTCAAGACAGATTCTGAA---------TGT---TTGGGGCTTGATCTTGAGGAT
GAG---------------
>Malsi_17g014820
------------ATGAAGCTTTTTGGTTGGATGCAAAATAAGATCAAT---------GGG
------------AAGCAA------------------------------------------
---------------GGAAAC---------------------------------------
------------------------------------AAGAAACCAAATACAGTT---TCT
ACTACAACCCATCAT---------GCAAAACAAGAGCCA---------------CGTGAA
GAA---------------TTTAGTGACTGGCCTCATGGATTACTAGCGATTGGAACTTTT
GGA---AACAATGAATTGAAAGAA---AATAATGCTGCTCAAAGCCCA---------GAT
ATT---CAGGAAGATCCGTCTTCA---------------TCCGAAGAAATC---------
---------------CTA---------------------------GATAATTTCACACCA
GAGGAAGTTGGT---AAATTGCAT------------AAAGAGTTGACAAAACTCTTAACG
CGAAAA---CCA------------------------------------------------
---------GACATC---------------------------------------------
------GAA---AAGAAA------------------ATCGCAGATCTTCCATTGGACAGA
TTTCTAAATTGCCCATCGAGCTTGGAGGTT------------------------GATCGG
---AGA---ACCAGCAATGTGCTTTGCTCCGATTCATCAAATGATCACAAGGATGAAGAT
ATTGAGAAAACTATTAGTGTCATACTTGGT------------------AGATGCAAAGAC
ATATGTGCAGAC------------------------------------------------
AATAAGAAGGCAATTGGGAAGAAA---TCAATTTCTTTTCTTCTTAAGAAGATGTTTGTT
TGTAGA---AGTGGGTTT---------GCACCA---GCACCAAGT---------------
------TTGAGAGACACACTTCAA---GAGTCAAGGATGGAG---AAGCTTCTTAGGGTA
ATGCTTAACAAG---------------AAGATCATCAATCCGCAAGGCACTCCTCGAGCA
TCATCGATGAAGAAATAC------------CTTGAGGAC---------------------
------------------------------------------------------GGACAG
AATCCAACA------AAAAGG------GAAAATCACAATGAA------------------
---------------GATGATACAAAA---GAGAAG---------ATTAATGATGGATGT
AAATGGGTCAAGACAGATTCTGAA---------TCT---TCA------------------
------------------
>Malsy_02g009390
------------------------------ATGCAAAGCAAGCTCACT---------GGG
------------AAACCC------------------------------------------
---------------CGGCTT---------------------------------------
------------------------------------GAAAAACCAAGCTTAAAA---TTC
TTTGATGACGAGAAG---------GTGCAACAAAAACCTTCC------------AAAGAA
GAA---------------GCAAATGAATGGCATCACGGGCTGCTGGCAGTTGGAACATTA
GGA---AATGGTGACTTGAAACTA---GATCAA---------------------------
------CAAACCAATCCACCCTCCCCC------------AACGACCAC------------
---------------CTC---------------------------CATGATTTCACACCA
GAGGAAGCTACA---CACATTCAG------------AACGAGTTGAGCTCGTACTTGAAC
---------------------------------------------------CAATCTAAC
TCAGCTGCATTACTA---------------------------------------------
------GAGCTTGAAAAA------------------GCTAAC---------------AAG
TTTCTAAGCAACCAGTCGAGCTTGAAACCT------------------------GAGATA
---ACA---AGTACTGACAATGTAGATTGTGACGAGCTGAAAGAA---AATATGAGTCCA
TTCCAACGGAGCTCGAGTGTCGTTCTCAGC------------------CGTGGGAAAGAT
GTTTGTTTGGAT---------------------------------------------AAC
ACAAACTCCACCATTGGGAAGAAA---TCACTCTCTTTTCTCCTCAAGAAAGTGTTTGTT
TGTAGC---AGTGGGTTT---------GCACCAGCTGCTCCTGGT---------------
------CTAAGAGATCCAGTCCCG---GAGTCAAGAATGGAG---AAGATACTGAGGGCA
ATCCTTCACAAG---------------AAGATATAC---CCCCAAAGTTCAAGTACTTCA
ACATCCATGAAAAAGTAC------------TTGGAGAAC---------------------
------------------------------------------------------AGCAAC
CCCAAG---------TCTGCC------AAAGCT---------------------------
------------------------------------------------------------
AAATGGGACAAGACTGATTCTGAA---------TAT---ATCGTTCTAGAGATA------
------------------
>Malsy_09g014750
------------------------------------------------------------
------------------------------------------------------------
------------------------------------------------------------
---------------------------------------------------------ATG
TATTGTGTAGATTCT---------GCAAAACACGAGCCA---------------CGCGAA
GAA---------------TTCAGTGACTGGCCTCATGGATTATTAGCAATTGGAACTTTT
GGA---AACAATGAATTGAAAGAA---CAAAAAGCTGCTCAAAGCCAA---------GAT
ATT---CAGGAAGATCCGTCTTCA---------------TCCGAAGAAATC---------
---------------CTT---------------------------GATAATTTCACATCA
GAGGAAGTAGGT---AAATTGCAA------------AAAGAGTTGACGAAACTCTTAACG
CGAAAA---CCA------------------------------------------------
---------GACATA---------------------------------------------
------GAA---AAGCAA------------------ATCGCAGATCTTCCGTTGGACAGA
TTTCTAAATTGCCCGTCGAGCTTGGAGGTT------------------------GATCGG
---AGA---ACCAGCAACGCCCTTTGCTCCGATTCATCAGATGATCACAAGGATGAAGAT
ATTGAGAAAACTATTAGTGTCATACTTGGT------------------AGATGCAAAGAC
ATATATGCAGAC------------------------------------------------
AATAAGAAGGCAATTGGGAAGAAA---TCAATTTCTTTTCTTCTTAAGAAGATGTTCGTT
TGTCGA---AGTGGATTT---------GCACCA---GCATCAAGT---------------
------TTGAGAGATACACTTCAA---GAGTCGAGAATGGAG---AAGCTTCTTAGGGTA
ATGCTTAACAAG---------------AACATCATCAATCCGCAAGGTGCTTCTCGAGCA
TCATCAATGAAGAAATAC------------CTCGAGGAC---------------------
------------------------------------------------------AGACAG
AATCCAACA------AAGAAG------GGAAATAACAATGAA------------------
---------------GATGATACAAAA---GAGAAG---------ATTAATGATGGATGT
AAATGGGTCAAGACAGATTCTGAATGTAAATAT------------CTATGTTTACCA---
------------------
>Malsy_17g014770
------------------------------------------------------------
------------------------------------------------------------
------------------------------------------------------------
---------------------------------------------------------ATG
CATTGTGTAGATCAT---------GCAAAACAAGAGCCA---------------CGTGAA
GAA---------------TTTAGTGACTGGCCTCATGGATTACTAGCGATTGGAACTTTT
GGA---AACAATGAATTGAAAGAA---AATAATGCTGCTCAAAGCCCA---------GAT
ATT---CAGGAAGATCCGTCTTCA---------------TCCGAAGAAATC---------
---------------CTA---------------------------GATAATTTCACACCA
GAGGAAGTTGGT---AAATTGCAT------------AAAGAGTTGACAAAACTCTTAACG
CGAAAA---CCA------------------------------------------------
---------GACATC---------------------------------------------
------GAA---AAGAAA------------------ATCGCAGATCTTCCATTGGACAGA
TTTCTAAATTGCCCATCGAGCTTGGAGGTT------------------------GATCGG
---AGA---ACCAGCAATGTGCTTTGCTCCGATTCATCAAATGATCACAAGGATGAAGAT
ATTGAGAAAACTATTAGTGTCATACTTGGT------------------AGATGCAAAGAC
ATATGTGCAGAC------------------------------------------------
AATAAGAAGGCAATTGGGAAGAAA---TCAATTTCTTTTCTTCTTAAGAAGATGTTTGTT
TGTAGA---AGTGGGTTT---------GCACCA---GCACCAAGT---------------
------TTGAGAGACACACTTCAA---GAGTCAAGGATGGAG---AAGCTTCTTAGGGTA
ATGCTTAACAAG---------------AAGATCATCAATCCGCAAGGCACTCCTCGAGCA
TCATCGATGAAGAAATAC------------CTTGAGGAC---------------------
------------------------------------------------------GGACAG
AATCCAACA------AAAAGG------GAAAATCACAATGAA------------------
---------------GATGATACAAAA---GAGAAG---------ATTAATGATGGATGT
AAATGGGTCAAGACAGATTCTGAA---------TAT---ATAGTACTAGAAATT------
------------------
>Pruav_sc0000129.1_g1330.1.mk
------------ATGAAGATATTTGATTGGATGAAAAGTAAGCTTACT---------GGA
------------AAAACC------------------------------------------
---------------CTGATT---------------------------------------
------------------------------------AAGAAGCCAAGCTCAAAA---GTG
TTTGATGATGACAAG------------GTGCAAAAACCTCCC------------AAAGAA
GAA---------------GTGAATGAGTGGCCTCATGGATTGCTGACAATTGGGACATTA
GGA---AATAGTGACTTGAAAGAA---GATCAA---------------------------
------CAGAGCAACCCACCTTCCCCT------------AAAGACCAT------------
---------------CTC---------------------------CATGGATTTACACCA
GAGGAAGTAAGA---AACATTCAG------------AATGAGTTGAACTCCTACTTGAAT
GAAGAA---GCTGAT---------------------------------CATCAATCAAAT
TCAGGCGCA---------------------------------------------------
------GAGCTTGAAAAA------------------GTTAACTTTCTTCCACTGGACAAG
TTTCTAAACAGACAGTCAAGCTTGAAAGCT------------------------GAGAGA
---AAT---GGTATCAGTGCA---GATTGTGATGAG---AAAGAA---AATGGCGGTCGC
TTCCAACGGAGTGGCAGTGCTGTTCTCAGC------------------CCAGGGAAAGAT
GTTTGTTTGGAG---------------------------------------------AAC
ACAAACACTGCCATTGGCAAGAAG---TCGTTGTCTTTTCTCCTCAAGAAAGTGTTTGTC
TGTAGA---AGTGGGTTT---------GTACCAGCTGCTCCTGGT---------------
------CTAAGAGATCCAATCCTT---GAGTCAAGAATGGAG---AAGATACTGAAGGCA
ATACTTCATAAG---------------AAGATATAC---CCCCAAAGTTCAAGTGCTTCA
ACATCCATGAAAAAGTAC------------TTGGAGAAC---------------------
------------------------------------------------------AGACAC
AATATT---------GCCAAG------TCTGCTAATGAT---------------------
---------------GAAGAAATAAATATTGATAAG---------GAAGATGAGGGAAGC
AAATGGGTCAAGACTGATTCTGAATGTAAGCACTAT---GTAATCCTGGAATTGGGTAAG
GAG---GGCTCCATGAGA
>Pruav_sc0001580.1_g190.1.mk
------------ATGAAGCTTTTTGGTTGGATGCAAAATAAGCTTAAT---------GGA
------------AAGCAG------------------------------------------
---------------GGGAAC---------------------------------------
------------------------------------AAGAAACAAAATACAGTT---CCT
ACTACTACTCATCCT---------GCAAAACAAGAGCCT---------------CGTGAA
GAA---------------TTCAGTGACTGGCCTCATGGATTACTAGCAATTGGAACTTTT
GGA---AACAATGATTTGAAAGAA------AATGCAGCTGAAAGCCAA---------GAT
ATT---CAGGAAGATCCAACTTCA---------------TCAGAAGAAATA---------
---------------CTA---------------------------GATAATTTCACTCCT
GAAGAGGTTGGC---AAATTACAT------------AAAGAGTTAACAAAGCTCTTAACA
CGAAAA---CCG------------------------------------------------
---------AACATC---------------------------------------------
------GAA---AAGGAA------------------ATCGCAGATCTTCCATTGGACAGA
TTTCTAAACTGCCCATCAAGCTTGGAGGTT------------------------GATCGG
---AGA---AACAGCAATGCGCTTTGCTCCGATTCAGCAGATGATCACAAGGATGAAGAC
ATTGAGAAGACTATTAGTGTCATACTTGGT------------------AGATGCAAAGAA
ATTTGTGGAGAT---------------------------------------------AAT
AATAAGAAGGCAATTGGGAAGAAA---TCCATTTCTTTTCTACTCAAGAAGATGTTTGTT
TGCAGA---AGTGGATTT---------GCACCA---CAACCAAGT---------------
------TTGAGAGATACACTTCAA---GAGTCAAGAATGGAG---AAGCTTTTGAGGGTA
ATGCTTAACAAG---------------AAGATCATCAATCCGCAAGGATCTTCTCGAGCA
GCATCAATGAAGAAATAC------------CTGGAGGAT---------------------
------------------------------------------------------AGACAG
ATTCCAACA------AAGAAG------GAAAGTAACACTGAA------------------
---------------GATGATACAAAA---GAGAAA---------ATTAATGATGGATGT
AAATGGGTCAAGACAGATTCTGAA---------TAT---ATAGTCCTAGAAATT------
------------------
>Pyrbr_009338956.1_cds_XP_009337231.1_1
------------ATGAAGATATTTGATTGGATGCAAAGCAAGCTCACT---------GGG
------------AAACCC------------------------------------------
---------------CGGCTT---------------------------------------
------------------------------------GAAAAACCAAGCTTAAAA---GTC
TTTGATGACGAGAAG---------GTGAAACAAAAACCTTCC------------AAAGAA
GAA---------------GCAAGTGAATGGCCTCACGGGCTGCTGGCAATTGGAACATTA
GGA---AATGGTGACTTGAAACAA---GATCAA---------------------------
------CAAACCAATCCACCCTCCCCC------------AACGACCAC------------
---------------CTC---------------------------CATGATTTCACACCA
GAGGAAGCTACA---CACATTCTG------------AACGAGTTGAGCTCGTACTGGAAC
---------------------------------------------------CAATCAAAC
TCAGCCGCATTACTA---------------------------------------------
------GAACTTGAAAAA------------------GCTAAC---------------AAG
TTTCTAAGCAAGCAGTCGAGCTTGAAACCT------------------------GAGAGA
---ACA---AGTACTGACAATGTAGATTGTGACGAGCTGAAAGAA---AATATGAGTCGA
TTCCAACGGAGCTCGAGTGTCGTTCTCAGC------------------CGTGGGAAAGAT
GTTTGTTTGGAT---------------------------------------------AAC
ATAAACTCCACCATTGGGAAGAAA---TCACTCTCTTTTCTCCTCAAGAAAGTGTTTGTT
TGTGGC---AGTGGGTTT---------GCACCAGCTGCTAGTGGT---------------
------CTAAGAGATCCAGTCCCA---GAGTCAAGAATGGAG---AAGATACTGAGGGCA
ATACTTCACAAG---------------AAGATATAC---CCCCAAAGTTCAAGTACTTCA
ACATCCATGAAAAAGTAC------------TTGGAGAAC---------------------
------------------------------------------------------AGCAAC
CCCAAG---------TCTGCT------AAAGCTAAT------------------------
---------------------------------------------------GAGGGGAGT
AAATGGGACAAGACAGATTCTGAA---------TAT---ATCGTTCTAGAGATA------
------------------
>Pyrbr_009352585.1_cds_XP_009350860.1_1
------------ATGAAGCTTTTTAGTTGGATGCAAAATAAGATCAAT---------GGG
------------AAGCAA------------------------------------------
---------------GGAAAC---------------------------------------
------------------------------------AAGAAACCAAATACAGTT---TCT
ACTACAACCCATCAT---------GCAAAACAAGAGCCA---------------CGTGAA
GAA---------------TTTAGTGACTGGCCTCATGGATTACTAGCGATTGGAACTTTT
GGA---AACAATGAATTGAAAGAA---AATAATGCTGCTCAAAGCCCA---------GAT
ATT---CAGGAAGATCCGTCTTCA---------------TCCGAAGAAATC---------
---------------CTA---------------------------GATAATTTCACGCCA
GAGGAAGTTGGT---AAATTGCAT------------AAAGAGTTGACAAAACTCTTAACG
CGAAAA---CCA------------------------------------------------
---------GACATC---------------------------------------------
------GAA---AAGAAA------------------ATCGCAGATCTTCCGTTGGACAGA
TTTCTAAATTGCCCATCAAGCTTGGAGGTT------------------------GATCGC
---AGA---ACCAGCAATGTGCTTTGCTCCGATTCATCAGATGATCACAAGGATGAAGAT
ATTGAGAAAACTATTAGTGTCATACTTGGT------------------AGATGCAAAGAC
ATATGTGCAGAC------------------------------------------------
AATAAGAAGGCAATTGGGAAGAAA---TCAATTTCTTTTCTTCTTAAGAAGATGTTTGTT
TGTAGA---AGTGGGTTT---------GCACCA---GCACCAAGT---------------
------TTGAGAGACACACTTCAA---GAGTCAAGGATGGAG---AAGCTTCTTAGGGTA
ATGCTTAACAAG---------------AAGATCATCAATCCGCAAGGCACTCCTCGAGCA
TCATCAATGAAGAAATAC------------CTCGAGGAC---------------------
------------------------------------------------------AGACAG
AATCCAACA------ATAAGG------GAAAATCAAAATGAA------------------
---------------GATGATACAAAA---GAGAAG---------ATTAATGATGGATGT
AAATGGGTCAAGACAGATTCTGAA---------TAT---ATAGTACTAGAAATT------
------------------
>Pyrco_BartlettDH_new_DRO.Chr17
------------ATGAAGCTTTTTAGTTGGATGCAAAATAAGATCAAT---------GGG
------------AAGCAA------------------------------------------
---------------GGAAAC---------------------------------------
------------------------------------AAGAAACCAAATACAGTT---TCT
GCTACAACCCATCAT---------GCAAAACAAGAGCCA---------------CGTGAA
GAA---------------TTTAGTGACTGGCCTCATGGATTACTAGCGATTGGAACTTTT
GGA---AACAATGAATTGAAAGAA---AATAATGCTGCTCAAAGCCCA---------GAT
ATT---CAGGAACATCCGTCTTCA---------------TCCGAAGAAATC---------
---------------CTA---------------------------GATAATTTCACGCCA
GAGGAAGTTGGT---AAATTGCAT------------AAAGAGTTGACAAAACTCTTAACG
CGAAAA---CCA------------------------------------------------
---------GACATC---------------------------------------------
------GAA---AAGAAA------------------ATCGCAGATCTTCCGTTGGACAGA
TTTCTAAATTGCCCATCAAGCTTGGAGGTT------------------------GATCGC
---AGA---ACCAGCAATGTGCTTTGCTCCGATTCATCAGATGATCACAAGGATGAAGAT
ATTGAGAAAACTATTAGTGTCATACTTGGT------------------AGATGCAAAGAC
ATATGTGCAGAC------------------------------------------------
AATAAGAAGGCAATTGGGAAGAAA---TCAATTTCTTTTCTTCTTAAGAAGATGTTTGTT
TGTAGA---AGTGGGTTT---------GCACCA---GCACCAAGT---------------
------TTGAGAGACACACTTCAA---GAGTCAAGGATGGAG---AAGCTTCTTAGGGTA
ATGCTTAACAAG---------------AAGATCATCAATCCGCAAGGCACTCCTCGAGCA
TCATCAATGAAGAAATAC------------CTCGAGGAC---------------------
------------------------------------------------------AGACAG
AATCCAACA------GTAAGG------GAAAATCACAATGAA------------------
---------------GATGATACAAAA---GAGAAG---------ATTAATGGTGGATGT
AAATGGGTCAAGACAGATTCTGAA---------TAT---ATAGTACTAGAAATT------
------------------
>Pyrco_BartlettDH_new_DRO.Chr2
------------ATGAAGATATTTGATTGGATGCAAAGCAAGCTCACT---------GGG
------------AAACCC------------------------------------------
---------------CGGCTT---------------------------------------
------------------------------------GAAAAACCAAGCTTAAAA---GTC
TTTGATGACGAGAAG---------GTGAAACAAAAACCTTCC------------AAAGAA
GAA---------------GCAAATGAATGGCGTCACGGGCTGCTGGCAATTGGAACATTA
GGA---AATGGTGACTTGAAACAA---GATCAA---------------------------
------CAAACCAATCCACCCTCCCCC------------AACGACCAC------------
---------------CTC---------------------------CATGATTTCACACCA
GAGGAAGCTACA---CACATTCAG------------AACGAGTTGAGCTCGTACTGGAAC
---------------------------------------------------CAATCAAAC
TCAGCTGCATTACTA---------------------------------------------
------GAGCTTGAAAAA------------------GCTAAC---------------AAG
TTTCTAAGCAAGCAGTCGAGCTTGAAACCT------------------------GAGAGA
---ACA---AGTACTGACAATGTAGATTGTGACGAACTGAAAGAA---AATATGAGTCGA
TTCCAACGGAGCTCGAGTGTCGTTCTCAGC------------------CGTGGGAAAGAT
GTTTGTTTGGAT---------------------------------------------AAC
ATAAACTCCACCATTGGGAAGAAA---TCACTCTCTTTTCTCCTCAAGAAAGTGTTTGTT
TGTAGC---AGTGGGTTT---------GCACCAGCTGCTAGTGGT---------------
------CTAAGAGATCCAGTCCCA---GAGTCAAGAATGGAG---AAGATACTGAGGGCA
ATACTTCACAAG---------------AAGATATAC---CCCCAAAGTTCAAGTAATTCA
ACATCCATGAAAAAGTAC------------TTGGAGAAC---------------------
------------------------------------------------------AGCAAC
CCCAAG---------TCTGCT------AAAGCTAAT------------------------
---------------------------------------------------GAGGGGAGT
AAATGGGACAAGACAGATTCTGAA---------TAT---ATCGTTCTAGAGATA------
------------------
>Pyrco_BartlettDH_new_DRO.Chr9
------------ATGAAGCTTTTTAGTTGGATGCAAAATAAGATCAAT---------GGG
------------AAGCAA------------------------------------------
---------------GGAAAC---------------------------------------
------------------------------------AAGAAACCAAATACAGTT---TCT
ACTACAACCCATTCT---------GCGAAACAAGAGCCA---------------CGCGAA
GAA---------------TTCAGTGACTGGCCTCATGGACTACTAGCAATTGGAACTTTT
GGA---AACAATGAATTGAAAGAA---AAAAATGCTGCTCAAAGCCAA---------GAT
ATT---CAGGAAGATCCGTCTTCA---------------TCCGAAGAAATC---------
---------------CTA---------------------------GATAATTTCACACCA
GAGGAAGTAGGT---AAATTGCAA------------AAAGAGTTGATGAAACTCTTAACA
CGAAAA---CCA------------------------------------------------
---------GACATA---------------------------------------------
------GAA---AAGCAA------------------ATCGCAGATCTTCCGTTGGACAGA
TTTCTAAATTGCCCATCGAGCTTGGAGGTT------------------------GATCGG
---AGA---ACCAGCAACGCCCTTTGCTCCGATTCATCAGATGATCAGAAGGATGAAGAT
ATTGAGAAAACTATTAGTGTCATACTTGGT------------------AGATGCAAAGAC
ATTTGTGCAGAC------------------------------------------------
AATAAGAAGGCAATTGGGAAGAAA---TCAATTTCTTTTCTTCTTAAGAAGATGTTCGTC
TGTAGC---AGTGGATTT---------GCACCA---GCACCAAGT---------------
------TTGAGACATACACTTCAA---GAGTCGAGAATGGAG---AAGCTTCTTAGGGTA
ATGCTTAACACG---------------AACATCATCAATCCACAAGGTGCTTCTCGAGCA
TCATCAATGAAGAAATAC------------CTCGAGGAC---------------------
------------------------------------------------------AGACAG
AATCCAACA------AAGAAG------GGACATAACAATGAA------------------
---------------GATGATACAAAA---GAGAAG---------ATTAATGATGGATGT
AAATGGGTCAAGACAGATTCTGAA---------TAT---ATAGTACTAGAAATT------
------------------
>Pyrco_Bartlett_005626.1
------------------------------------------------------------
------------------------------------------------------------
------------------------------------------------------------
---------------------------------------------------------ATG
CATTGTGTAGATCAT---------GCAAAACAAGAGCCA---------------CGTGAA
GAA---------------TTTAGTGACTGGCCTCATGGATTACTAGCGATTGGAACTTTT
GGA---AACAATGAATTGAAAGAA---AATAATGCTGCTCAAAGCCCA---------GAT
ATT---CAGGAACATCCGTCTTCA---------------TCCGAAGAAATC---------
---------------CTA---------------------------GATAATTTCACGCCA
GAGGAAGTTGGT---AAATTGCAT------------AAAGAGTTGACAAAACTCTTAACG
CGAAAA---CCA------------------------------------------------
---------GACATC---------------------------------------------
------GAA---AAGAAA------------------ATCGCAGATCTTCCGTTGGACAGA
TTTCTAAATTGCCCATCAAGCTTGGAGGTT------------------------GATCGC
---AGA---ACCAGCAATGTGCTTTGCTCCGATTCATCAGATGATCACAAGGATGAAGAT
ATTGAGAAAACTATTAGTGTCATACTTGGT------------------AGATGCAAAGAC
ATATGTGCAGAC------------------------------------------------
AATAAGAAGGCAATTGGGAAGAAA---TCAATTTCTTTTCTTCTTAAGAAGATGTTTGTT
TGTAGA---AGTGGGTTT---------GCACCA---GCACCAAGT---------------
------TTGAGAGACACACTTCAA---GAGTCAAGGATGGAG---AAGCTTCTTAGGGTA
ATGCTTAACAAG---------------AAGATCATCAATCCGCAAGGCACTCCTCGAGCA
TCATCAATGAAGAAATAC------------CTCGAGGAC---------------------
------------------------------------------------------AGACAG
AATCCAACA------GTAAGG------GAAAATCACAATGAA------------------
---------------GATGATACAAAA---GAGAAG---------ATTAATGGTGGATGT
AAATGGGTCAAGACAGATTCTGAA---------TAT---ATAGTACTAGAAATT------
------------------
>Pyrco_Bartlett_032768.1
------------ATGAAGATATTTGATTGGATGCAAAGCAAGCTCACT---------GGG
------------AAACCC------------------------------------------
---------------CGGCTT---------------------------------------
------------------------------------GAAAAACCAAGCTTAAAA---GTC
TTTGATGACGAGAAG---------GTGAAACAAAAACCTTCC------------AAAGAA
GAA---------------GCAAATGAATGGCGTCACGGGCTGCTGGCAATTGGAACATTA
GGA---AATGGTGACTTGAAACAA---GATCAA---------------------------
------CAAACCAATCCACCCTCCCCC------------AACGACCAC------------
---------------CTC---------------------------CATGATTTCACACCA
GAGGAAGCTACA---CACATTCAG------------AACGAGTTGAGCTCGTACTGGAAC
---------------------------------------------------CAATCAAAC
TCAGCTGCATTACTA---------------------------------------------
------GAGCTTGAAAAA------------------GCTAAC---------------AAG
TTTCTAAGCAAGCAGTCGAGCTTGAAACCT------------------------GAGAGA
---ACA---AGTACTGACAATGTAGATTGTGACGAACTGAAAGAA---AATATGAGTCGA
TTCCAACGGAGCTCGAGTGTCGTTCTCAGC------------------CGTGGGAAAGAT
GTTTGTTTGGAT---------------------------------------------AAC
ATAAACTCCACCATTGGGAAGAAA---TCACTCTCTTTTCTCCTCAAGAAAGTGTTTGTT
TGTAGC---AGTGGGTTT---------GCACCAGCTGCTAGTGGT---------------
------CTAAGAGATCCAGTCCCA---GAGTCAAGAATGGAG---AAGATACTGAGGGCA
ATACTTCACAAG---------------AAGATATAC---CCCCAAAGTTCAAGTAATTCA
ACATCCATGAAAAAGTAC------------TTGGAGAAC---------------------
------------------------------------------------------AGCAAC
CCCAAG---------TCTGCT------AAAGCTAAT------------------------
---------------------------------------------------GAGGGGAGT
AAATGGGACAAGACAGATTCTGAA------------------------------------
------------------
>Pyrco_DAnjou_DRO.Chr9
------------ATGAAGCTTTTTAGTTGGATGCAAAATAAGATCAAT---------GGG
------------AAGCAA------------------------------------------
---------------GGAAAC---------------------------------------
------------------------------------AAGAAACCAAATACAGTT---TCT
ACTACAACCCATTCT---------GCGAAACAAGAGCCA---------------CGCGAA
GAA---------------TTCAGTGACTGGCCTCATGGATTACTAGCAATTGGAACTTTT
GGA---AACAATGAATTGAAAGAA---AAAAATGCTGCTCAAAGCCAA---------GAT
ATT---CAGGAAGATCCGTCTTCA---------------TCCGAAGAAATC---------
---------------CTA---------------------------GATAATTTCACACCA
GAGGAAGTAGGT---AAATTGCAA------------AAAGAGTTGATGAAACTCTTAACG
CGAAAA---CCA------------------------------------------------
---------GACATA---------------------------------------------
------GAA---AAGCAA------------------ATCGCAGATCTTCCGTTGGACAGA
TTTCTAAATTGCCCATCGAGCTTGGAGGTT------------------------GATCGG
---AGA---ACCAGCAACGCCCTTTGCTCCGATTCATCAGATGATCACAAGGATGAAGAT
ATTGAGAAAACTATTAGTGTCATACTTGGT------------------AGATGCAAAGAC
ATTTGTGCAGAC------------------------------------------------
AATAAGAAGGCAATTGGGAAGAAA---TCAATTTCTTTTCTTCTTAAGAAGATGTTCGTT
TGTAGC---AGTGGATTT---------GCACCA---GCACCAAGT---------------
------TTGAGACATACACTTCAA---GAGTCGAGAATGGAG---AAGCTTCTTAGGGTA
ATGCTTAACAAG---------------AACATCATCAATCCACAAGGTGCTTCTCGAGCA
TCATCAATGAAGAAATAC------------CTCGAGGAC---------------------
------------------------------------------------------AGACAG
AATCCAACA------AAGAAG------GGACATAACAATGAA------------------
---------------GATGATACAAAA---GAGAAG---------ATTAATGATGGATGT
AAATGGGTCAAGACAGATTCTGAA---------TAT---ATAGTACTAGAAATT------
------------------
>Pyrco_Danjou_new_DRO.Chr17
------------ATGAAGCTTTTTAGTTGGATGCAAAATAAGATCAAT---------GGG
------------AAGCAA------------------------------------------
---------------GGAAAC---------------------------------------
------------------------------------AAGAAACCAAATACAGTT---TCT
GCTACAACCCATCAT---------GCAAAACAAGAGCCA---------------CGTGAA
GAA---------------TTTAGTGACTGGCCTCATGGATTACTAGCGATTGGAACTTTT
GGA---AACAATGAATTGAAAGAA---AATAATGCTGCTCAAAGCCCA---------GAT
ATT---CAGGAACATCCGTCTTCA---------------TCCGAAGAAATC---------
---------------CTA---------------------------GATAATTTCACGCCA
GAGGAAGTTGGT---AAATTGCAT------------AAAGAGTTGACAAAACTCTTAACG
CGAAAA---CCA------------------------------------------------
---------GACATC---------------------------------------------
------GAA---AAGAAA------------------ATCGCAGATCTTCCGTTGGACAGA
TTTCTAAATTGCCCATCAAGCTTGGAGGTT------------------------GATCGC
---AGA---ACCAGCAATGTGCTTTGCTCCGATTCATCAGATGATCACAAGGATGAAGAT
ATTGAGAAAACTATTAGTGTCATACTTGGT------------------AGATGCAAAGAC
ATATGTGCAGAC------------------------------------------------
AATAAGAAGGCAATTGGGAAGAAA---TCAATTTCTTTTCTTCTTAAGAAGATGTTTGTT
TGTAGA---AGTGGGTTT---------GCACCA---GCACCAAGT---------------
------TTGAGAGACACACTTCAA---GAGTCAAGGATGGAG---AAGCTTCTTAGGGTA
ATGCTTAACAAG---------------AAGATCATCAATCCGCAAGGCACTCCTCGAGCA
TCATCAATGAAGAAATAC------------CTCGAGGAC---------------------
------------------------------------------------------AGACAG
AATCCAACA------GTAAGG------GAAAATCACAATGAA------------------
---------------GATGATACAAAA---GAGAAG---------ATTAATGGTGGATGT
AAATGGGTCAAGACAGATTCTGAA---------TAT---ATAGTACTAGAAATT------
------------------
>Pyrusco0g001230.1
------------ATGAAGATATTTGATTGGATGCAAAGCAAGCTCACT---------GGG
------------AAACCC------------------------------------------
---------------CGGCTT---------------------------------------
------------------------------------GAAAAACCAAGCTTAAAA---GTC
TTTGATGACGAGAAG---------GTGAAACAAAAACCTTCC------------AAAGAA
GAA---------------GCAAATGAATGGCCTCACGGGCTGCTGGCAATTGGAACATTA
GGA---AATGGTGACTTGAAACAA---GATCAA---------------------------
------CAAACCAATCCACCCTCCCCC------------AACGACCAC------------
---------------CTC---------------------------CATGGTTTCACACCA
GAGGAAGCTACA---CACATTCAG------------AACGAGTTGAGCTCGTACTGGAAC
---------------------------------------------------CAATCAAAC
TCAGCTGCATTACTA---------------------------------------------
------GAGTTTGAAAAA------------------GCTAAC---------------AAG
TTTCTAAGCAAGCAGTCGAGCTTGAAACCT------------------------GAGAGA
---ACA---AGTACTGACAATGTAGATTGTAACGAACTGAAAGAA---AATATGAGTCGA
TTCCAACGGAGCTCGAGTGTCGTTCTCAGC------------------CGTGGGAAAGAT
GTTTGTTTGGAT---------------------------------------------AAC
ATAAACTCCACCATTGGGAATAAA---TCACTCTCTTTTCTCCTCAAGAAAGTGTTTGTT
TGTAGC---AGTGGGTTT---------GCACCAGCTGCTAGTGGT---------------
------CTAAGAGATCCAGTCCCA---GAGTCAAGAATGGAG---AAGATACTGAGGGCA
ATACTTGACAAG---------------AAGATATAC---CCCCAAAGTTCAAGTACTTCA
ACATCCATGAAAAAGTAC------------TTGGAGAAC---------------------
------------------------------------------------------AGCAAC
CCCAAG---------TCTGCT------AAAGCTAAT------------------------
---------------------------------------------------GAGGGGAGT
AAATGGGACAAGACAGATTCTGAATGTAAGCACGAT---ATCGTTCTAGAGATA------
------------------
>Pyrusco0g045440.1
------------ATGGGACTTTTTAGTTGGATGCAAAATAAGATCAAT---------GGG
------------AAGCAA------------------------------------------
---------------GGAAAC---------------------------------------
------------------------------------AAGAAACCAAATACAGTT---TCT
ACTACAACCCATCAT---------GCAAAACAAGAGCCA---------------CGTGAA
GAA---------------TTTAGTGACTGGCCTCATGGATTACTAGCGATTGGAACTTTT
GGA---AACAATGAATTGAAAGAA---AATAACGCTGCTCAAAGCCCA---------GAT
ATT---CAGGAAGATCCGTCTTCA---------------TCCGAAGAAATC---------
---------------CTA---------------------------GATAATTTCACGCCA
GAGGAAGTTGGT---AAATTGCAT------------AAAGAGTTGACAAAACTCTTAACG
CGAAAA---CCA------------------------------------------------
---------GACATC---------------------------------------------
------GAA---AAGAAA------------------ATCGCAGATCTTCCGTTGGACAGA
TTTCTAAATTGCCCATCAAGCTTGGAGGTT------------------------GATCGC
---AGA---ACCAGCAATGTGCTTTGCTCCGATTCATCAGATGATCACAAGGATGAAGAT
ATTGAGAAAACTATTAGTGTCATACTTGGT------------------AGATGCAAAGAC
ATATGTGCAGAC------------------------------------------------
AATAAGAAGGCAATTGGGAAGAAA---TCAATTTCTTTTCTTCTTAAGAAGATGTTTGTT
TGTAGA---AGTGGGTTT---------GCACCA---GCACCAAGT---------------
------TTGAGAGACACACTTCAA---GAGTCAAGGATGGAG---AAGCTTCTTAGGGTA
ATGCTTAACAAG---------------AAGATCATCAATCCGCAAGGCACTCCTCGAGCA
TCATCAATGAAGAAATAC------------CTCGAGGAC---------------------
------------------------------------------------------AGACAG
AATCCAACA------ATAAGG------GAAAATCAAAATGAA------------------
---------------GATGATACAAAA---GAGAAG---------ATTAATGATGGATGT
AAATGGGTCAAGACAGATTCTGAA---------TAT---ATAGTACTAGAAATT------
------------------
>Pyrusco17g010890.1
------------ATGAAGCTTTTTAGTTGGATGCAAAATAAGATCAAT---------GGG
------------AAGCAA------------------------------------------
---------------GGAAAC---------------------------------------
------------------------------------AAGAAACCAAGTACAGTT---TCT
ACTACAACCCATCAT---------GCAAAACAAGAGCCA---------------CGTGAA
GAA---------------TTTAGTGACTGGCCTCATGGATTACTAGCGATTGGAACTTTT
GGA---AACAATGAATTGAAAGAA---AATAATGCTGCTCAAAGCCCA---------GAT
ATT---CAGGAAGATCCGTCTTCA---------------TCCGAAGAAATC---------
---------------CTA---------------------------GATAATTTCACGCCA
GAGGAAGTTGGT---AAATTGCAT------------AAAGAGTTGACAAAACTCTTAACG
CGAAAA---CCA------------------------------------------------
---------GACATC---------------------------------------------
------GAA---AAGAAA------------------ATCGCAGATCTTCCGTTGGACAGA
TTTCTAAATTGCCCATCAAGCTTGGAGGTT------------------------GATCGG
---AGA---ACCAGCAATGTGCTTTGCTCCGATTCATCAGATGATCACAAGGATGAAGAT
ATTGAGAAAACTATTAGTGTCATACTTGGT------------------AGATGCAAAGAC
ATATGTGCAGAC------------------------------------------------
AATAAGAAGGCAATTGGAAAGAAA---TCAATTTCTTTTCTTCTTAAGAAGATGTTTGTT
TGTAGA---AGTGGGTTT---------GCACCA---GCACCAAGT---------------
------TTGAGAGACACACTTCAA---GAGTCAAGGATGGAG---AAGCTCTTTGCAATT
CAGAATAATAAA---------------AAAATAATA------------------ATCATA
ACATGCATAGTAAATTAT------------GTT---------------------------
------------------------------------------------------------
------------------------------------------------------------
---------------------------------------------ATTAAC---------
------------------------------------------------------------
------------------
>Pyrusco9g008650.1
------------ATGAAGCTTTTTAGTTGGATGCAAAATAAGATCAAT---------GGG
------------AAGCAA------------------------------------------
---------------GGAAAC---------------------------------------
------------------------------------AAGAAACCAAATACAGTT---TCT
ACTACAACCCATTCT---------GCGAAACAAGAGCCA---------------CGCGAA
GAA---------------TTCAGTGACTGGCCTCATGGATTACTAGCAATTGGAACTTTT
GGA---AACAATGAATTGAAAGAA---AAGAATGATGCTCAAAGCCAA---------GAT
ATT---CAGGAAGATCCGTCTTCA---------------TCCGAAGAAATC---------
---------------CTA---------------------------GATAATTTCACACCA
GAGGAAGTAGGT---AAATTGCAA------------AAAGAGTTGATGAAACTCTTAACG
CGAAAA---CCA------------------------------------------------
---------GACATA---------------------------------------------
------GAA---AAGCAA------------------ATCGCAGATCTTCCGTTGGACAGA
TTTCTAAATTGCCCGTCGAGCTTGGAGGTT------------------------GATCGG
---AGA---ACCAGCAACGCCCTTTGCTCCGATTCATCAGATGATCACAAGGATGAAGAT
ATTGAGAAAACTATTAGTGTCATACTTGGT------------------AGATGCAAAGAC
ATTTGTGCAGAC------------------------------------------------
AATAAGAAGGCAATTGGGAAGAAA---TCGATTTCTTTTCTTCTTAAGAAGATGTTCGTT
TGTAGC---AGTGGATTT---------GCACCA---GCACCAAGT---------------
------TTGAGACATACACTTCAA---GATTCGAGAATGGAG---AAGGTATTTGCAAAC
TTACATAATCGT------------------------------------------------
------------------------------------------------------------
------------------------------------------------------------
------------------------------------------------------------
------------------------------------------------------TTATGC
ACG---------------------------------------------------------
------------------
>Rosch_v2.0_Chr2g0146241
------------ATGAGGCTTTTCGGTTGGGTGCAAGGTAAGCTTAAT---------GGG
------------AAGCAG------------------------------------------
---------------GGGAAC---------------------------------------
------------------------------------AAGAAACCAAATACAGCT---TCG
ACTAGTACCCATCTT---------GTAAAACCAGAGCCT---------------CGTGAA
GAA---------------TTCAATGACTGGCCTCATGGTTTACTAGCAATCGGAACTTTT
GGA---AACAACAATTTGAAAGAG---AATACTGATCATCGAAGCCAA---------AAT
ATT---CAGGAAGAACCATCTTCA---------------TCAGATGAAATA---------
---------------CTA---------------------------GAAAATTTCACTCCT
GAAGAAGTTGGT---AAGTTACAT------------AAAGAGTTAACGAAACTCTTGACA
CGAAAA---CCA------------------------------------------------
---------GACATT---------------------------------------------
------GAA---AAGGAA------------------ATTGCAGCTCTTCCGTTGGACAGA
TTTCTAAATTGTCCATCAAGCTTGGAGGTT------------------------GATAGG
---AGA---ACAAGCAACGTGCTTTGCTCTGATTCA---GATGATCCCAAAGATGAAGAT
ATTGAGAAAACCATTAGTGTTATACTTGGT------------------AGATGCAAAGAC
ATTTGTGCAGAT---------------------------------------------AGT
AACAAGAAGGCGATTGGGAAGAAA---TCACTTTCTTTCCTTCTCAAGAAGATGTTTGTT
TGTAGA---AGTGGATTT---------GCACCA---GCACCAAGT---------------
------TTGAGAGATACATTTCAA---GAGTCAAGAATGGAG---AAGTTTTTGAGGCTA
ATGCTTAACAAG---------------AAGATCATCAATCCGCAAAGTTCTTCTCGAGCA
TCATCAATGAAGAAATAC------------CTTGAGGATACT------------------
------------------------------------------------------AGACAA
AGTCCAACC------AAGAAG------GGAAATAATAATGAA------------------
---------------GAAAATACAAAA---GAGAAA---------ATCAATGATGGATGT
AAATGGGTCAAGACTGATTCTGAATGTAAGTGCATT---ATGATTCTCAGAATA------
------------------
>Ruboc_01_G03016
------------ATGAAGATATTCAATTGGATGCAAAGCAAGCTTACA---------AGG
------------AAACCC------------------------------------------
---------------CAGATT---------------------------------------
------------------------------------AAGAAACCAAACTTGAAA---CTG
TTTGATGATGATCAC---------AAGGTGCAAAAACCACCC------------AAAGAA
GAT---------GAACAAATCAGTGAATGGCCTCATGGATTGTTGACAATTGGGACATTA
GGGAGTAATCATGACTTGAAAGAAGATCATCTA---------------------------
------CATTCTAATCCTCCCTCCCCT------------AGAGATCCT------------
---------------CTA---------------------------CATGACTTTACACCA
GAGGAAGCAATA---CACCTTCAG------------AATGAGTTGAACTCATTCTTCAAT
GAACAA---GTAGAT---------------------------------CCATCAATTTCT
TCGGCTGAA---------------------------------------------------
------------------------------------------------GAATTAGGCAAG
TTTCTTAACAGGCAATCAAGCTTGAAAGCT------------------------GAAAGA
---ACA---AGTAACAATGCTGCTGATTCTGATGAG---AAAGAG---AACAGTAGTCGA
TTCCAACGTAGTGCAAGTGTGGTTCTCGGT------------------CGAGGGAAAGAT
GTGTGCTTGGAG---------------------------------------------AAC
ACAAACACTGCCATTGGGAAGAAG---TCATTGTCTTTTCTGCTGAAGAAAATGTTTGCT
TGCAGA---AGTGGGTTT---------TCACCAGCTCCTCCTGGT---------------
------CTAAGAGATCCAATCCCT---GAATCAAGAATGGAG---AAGATATTGAGGGCA
ATACTTCACAAG---------------AAGATCTAT---CCCCAGCAAAGTCCAAATTCA
ACATCCAAGAAAAAGTAC------------TTGGAGAAC---------------------
------------------------------------------------------AGATAC
ATGACC---------AAGTCT---GTCACTGCCAAT------------------------
------------------GAGGAGCAACTAGAGTCA---------GACGACGATGGAAGT
AAATGGGTCAAGACTGATTCTGAATCCGCAAGG---------------------------
------------------
>Ruboc_06_G25085
---CCTCCTCCTATGAGGCTGTTTGGTTGGGTGCAAGATAAGCTTAAT---------GGG
------------AAGCAG------------------------------------------
---------------GGGAAT---------------------------------------
------------------------------------AAGAAGCCAAATACAGCT---TCG
ACTAGTACTCATCAT---------GCAAAACCAGAGCCT---------------CGTGAA
GAA---------------TTCAGTGACTGGCCTCATGGTTTACTAGCAATTGGAACGTTT
GGA---AACAACAACTTGAAAGAG---AATCCTGATCATCGAAGCCAA---------AAT
ATT---CAGGAAGAACCATCTTCA---------------TCAGAAGAAATA---------
---------------CTA---------------------------GAGAATTTCACTCCT
GAAGAGGTTGGT---AAATTACAT------------AAAGAGCTAACAAAACTCTTGACA
CGAAAA---CCA------------------------------------------------
---------AACATC---------------------------------------------
------GAA---AAGGAA------------------ATTGCAGATCTCCCCTTGGACAGA
TTTCTAAACTGCCCATCAAGCTTGGAGGTT------------------------GATCGG
---AGA---ACAAGCAACGCGCTTTGCTCCGATTCA---GATGATCACAAAGATGAAGAT
ATTGAGAAAACCATTAGTGTTATACTTGGT------------------AGATGCAAAGAC
ATCTGTGCAGAT---------------------------------------------AAT
AACAAGAAGGCTATTGGGAAGAAA---TCAGTTTCTTTTCTTCTCAAGAAGATGTTTGTT
TGTAGA---AGTGGGTTT---------GCACCA---GCACCAAGT---------------
------TTGAGAGATACACTCCAA---GAGTCAAGAATGGAG---AAGCTTTTAAGGCTA
ATGCTTAACAAG---------------AAGATCATCAATCCGCAATCTTCTTCGCGAGCA
TCATCAATGAAGAAGTAC------------CTGGAGGATACT------------------
------------------------------------------------------AGACAA
AATCCAACC------AAGAGG------GAAAATAATAATGTA------------------
---------------GAAGATGCAAAA---CAGAAA---------ATAAATGATGGATGT
AAATGGGTCAAGACTGATTCTGAATGTGAA------------------------------
------------------
>gnl_Aquco_v3.1_Aqcoe2G387900.1
------------ATGCAGATACTTAAAAGACTTTTTAAGGTG---GCACAAGAAGAACAA
------------GCAACAAACACTACTCCT---------------GCCAAACCAAAAACA
GATGTCACAGTATTTAAAGAA------GCTGAACCGAAGGTGTTGATT------------
---TTCTCTAAA------------------------AGGCGT---CAGACTAAA---GTA
ACTGAAGGGGCTAAT---------------------------------------------
---------------TTAACATATAAGGTTCCACAT---------TCATTC---------
------AGAATCACT---------------GCTAGGGCA---TTCTTC---TATCACAGT
CTCAACTTAAAGAGACTTGGGAGCTTTAGGGGA---------AAACAGCAT---------
------------------------------------------------------TGCACA
TTCAAAGGTAAA---------------------------------GAAAAAGGATTTGTA
ATGGGT---CACAAG---------------GTTGATTCG---------------GCT---
---GTCCATGTAGGCAAT------------------------------------------
---------------------------------------AAGGTCTCACCTATATCTGAT
GCAACATCTATATCTGCATCTACGGTCGGAACC---------------------TAC---
---CAGTGC---TGGTCATCT------------------GAGAAA---ATA---------
---------------------------------------GATGACCTGAAAGGA---GAT
AAG---------------------------------------------------------
------------------AATAAA---GCTATATCTAGAATG---AAAGAGTTGTGG---
---AAATGG------------GCCGCAACTGCCAAATCC---------------------
------------------GACAAGGGAGGAAATTACATTCGTAGAAAGGTT---TTACAT
TTTCGTAATCGTGGTGGACTTAAAGCC---TCATTA---CAAGATGATCAATGGAGCTTA
AGCTCCCCTAAGATAAGTTTTAGATGGGAAACAGAGAGT---TGTTCCACCACTACCTCA
------------------GCCTAC------------------------------TCTGCA
TTTTCATTG------CCATCTTCGTCAAAACACGACCGTAAATGGAGCAAAGCTCCCGAT
AGTAGCATCAAAGATACAACATTAGTTATT---GACAACGAGTGCAGTTCTAGATCAGGA
AACTGGATCACCACTGATGACGAC---------TTT---GTGGTGCTAGAGCTT------
------------------
>gnl_Arath_TAIR10_AT3G24750.1
------------------------------ATGGCAAAGATAAAAGCGCAAGGAGGAGAA
------------GAACAAGTGACATCGACA------------------------------
------------------------------------------------------------
------------------------------------------------------------
------------------------------------------------------------
------------------------------------------------------------
------------------------------------------------------------
------------------------------AGGTTTGAT---------------------
------------------------------------------------------------
---------------CTGAAAAAG------------------------------------
------------------------------------------------------------
---------GCTATAAGA------------------------------------------
---------------------------------------GTCTTGCAACCGGAGAAAGAC
GATACC------------------------------------------------AAT---
------------AAAGAGAAG------------------TCGAAA---AGC---------
---------------------------------------GAGCAGAGCAAAGGT------
------------------------------------------------------------
---------------------AAGGCCACACTTTCAAGAATG---AAGGAGCTTATC---
---AAATGG------------GCTGCAGCAGCCAAATCC---------------------
------------------GACAAAGCTGTCAAATTCTTTACCCCTAAGATAATGATGGAG
TTGAAAAACCGAAGAAAGTTGAAGATG---ATGAGA---GAAGTCAATGAAATGAGTAGT
GTATCTGCAAATATAAGTTTGAGATGGGAGAGTAGTGAG---AGTTGCACAACAAACTCT
------------------TCCTCT------------------------------GATCAC
ATCTCTATA------GTTTCTTCACCAGGA------------------------ATCCTT
GTTTCCTTGAGTCCTACGCCACTCTACCGA------------TGTAGATCCAGGAAATGC
AACTGGATCACTACTGATTCTGAA---------TTT---GTGGTGTTAGAGTTA------
------------------
>gnl_Betvu_v1.2_Bv7_167090_ttay.t1
------------ATGCAGGTTCTTCAGTGGCTGTTCAAGGTA---CCACAAGATCATAAA
------------CAGGATATAAATCATCAC---------------CACTCCAACTTAGAG
ATCAAATCTCCTAAGGCAAGG------GAAACATCAAAAGAGGTGATT------------
---TCTTACAAGAAGAAA---------AGGGTTTACAAGAAA------TTCCAA---AAA
CCTGAAGAAACTTCA---------------------------------------------
---------------CTAGATTGTAGGAAGTTTAGG---------TATCTAACTTTCTTA
CTTAAGAAAGGAAAC---------------TCAAGAAGTAATTATTTT---TCTTCAACA
CTTCATCAGAGAAGAATAAGCAACTGCAGTGATTACCAA---AAACAGCAT---------
------------------------------------------------------TATATT
CTTTCAATGAAG---TTGAAGGAG------------GAAATTGTTCGCGCCGGCCTAGGG
AAAAAT---CTTAAG---------------GCTGATTCA---------------AGT---
---GCTCATGTTGGTAAT------------------------------------------
---------------------------------------AAGGTCTTGCCAATTAATGAT
TCAACT---TCTTCGTCTTCGTCGTCGTTGTCA---------------------TCAACA
TGTCATTGT---CGATCGTCT------------------GATCAG---AAG---------
---------AAACAGAGA------------------TCTAATAAAGGAGAAAGT---AAT
AAA---------------------------------------------------------
------------------GCTAAG---ACACTTTCAAGGATG---AAGGAGCTTCTG---
---AGATGG------------GCTGCTGCTGCTAAGTCT---------------------
------------------GACAAAGGAGGAAAATTT---GGGAAAAAGGTA---TTGCAC
TTTAGGAATAAAGCAACAATAAAGTCA---GGAGGA---TTGGATGATGATGTTAGCATT
GAATCTCCAAAGATAAGCTTAAGATGGGAAGTAGAGAGTAATTGTTCCACTACTTGCTCT
------------------GCAGCT------------------------------TCAGCT
---------------CCGCCAACATTGAAGTATGATGAATCTTGT---------------
------------------------------------------------CGAAGGACAGGG
AGTTGGATCACAACAGATGATGAA---------TTT---GTCGTGCTAGAGCTC------
------------------
>gnl_Carpa_v0.4_evm.model.supercontig_8.175
------------CAACAGATTCTTCAGTGGCTCTTTAAGGCA---GCACATGATCAAGCA
------------AGAGACACT------------------------ACTCCTTCCAATAAG
GAAATTGCCAATGGCCAAGAA------GCTAAATCAAAAGAGATCATA------------
---AATTTGGTTAAGAATCGTAGC---TGGTGTACCCGAAAA---CATAATAAG---ATC
AAAGATCAAGGGAGAAAT------------------------------------------
------TGT---GGAGTGGGTTGTAAGAATTTTAAG---------GTGTTCAGTTTTTTG
TGTAGAAGAAATGTT---------------GCAAAGGCT---TGTTTC---TACAGCACT
TTGAATTTAAGAAGAGTGAACAGTTTTAGCAGGAAGCAGCAGCAGCAGCAG---------
---------------------------------------------AAGATGATGATGATC
CAATCTATGAAG---ATGAAGAAA---------TTGGAAGAGCAGCAGAAGGTAGTTGAT
---------------------------------TCTTCT---------------GCC---
---ACTCAAGCAGGCAAC------------------------------------------
---------------------------------------AAAGTTTTACCCGTAACAGAT
ACGCCA---TTGTCATCCTCAAATGACCAGACT---------------------GAA---
---TCTGTT---------------------------------------------------
------------------------------------------AAGGTCAAAGGA---GAC
AAG---------------------------------------------------------
------------------ACTAAA---GCCATGTCTAGAATG---AAGGAGATGCTG---
---AGATGG------------GTTGCCGCTGCAAAATCT---------------------
------------------GATAAAGGAAAGAAATTCATCGGTAGAAAGGTT---ATGCAC
CTGAGAAACCGGGGAAGCTTAAAGGGAGTGACAGGT---GATGATGATCAACTTAGCTTT
GAATCTCCTAAGATCAGCTTCAGATGGGAAGTTGAAAGC---TCATATTCTACCACTACT
------------------TGC---------------------------------TCTGGA
ATTTCAATG---GCTTCTTCTTCTTCCAAGAATGAT------------------------
ATCTCTCTCGGTTCCACTCCAATCCATGAC---AATCCCTCCCGCGCTGACAGAAAAGGA
AACTGGATCACTACAGACTCTGAA---------TTT---GTGGTGCTAGAACTA------
------------------
>gnl_Elagu_v2.0_p5_sc00076.V1.gene471
------------------------------------------------------------
------------------------------------------------------------
------------------------------------------------------------
------------------------------------------------------------
------------------------------------------------------------
------------------------------------------------------------
------------------------------------------------------------
------------------------------------------------------------
------------------------------------------------------------
------------------------------------------------------------
ATGGGC---CACAAG---------------GCAGATTCT---------------GCC---
------AATGTGGGTTGC------------------------------------------
---------------------------------------AAAGTTCTACCAATATGTGAT
GCTGTG------TCGACCGGCTCTAATGGTGGA---------------------GACAGC
------------AGCGATGGC------------------TCAGAG---AAA---------
---------------------------------------GATGTTCAGAAGGGC---GAG
CGA---------------------------------------------------------
------------------AGGAGG---GCAGTTTCTCAAATG---AAAGAGCTGCTT---
---AAATGG------------GCTGCCGCTGCCAGGTCC---------------------
------------------CATAAATGTGGAAGCAAA---GGATGGAAGGTC---CTGTAC
TTCCGAAACAGAGTTCGTCATCCTTCG---GTTAAGGGC---------------------
------------------------------------------TGCTCAAGTTCGTCATCC
------------------ATGAAT------------------------------TCTTCC
CTATCGCTG------GCATCCATTTCTGGAAATGATCGAACGTTGGTAAAG------TCA
GGTAATTTGCGGAGTTCAGAATGTGATGCA---AAGTCTGAAGAATACGTGAGGCCTGGA
CGTTGGATAACAACAGACTCCGACTCCGATGGTGCA---AATGCCCTACGTCTCCCG---
------------------
>gnl_Eucgr_v2.0_Eucgr.H00807.1
------------ATGCAGATCCTCCAGTGGCTATTCAGGGTA---TCACAAGAGGAAGCA
------------AAAGGGAATTCTTGCAGC---------------TCAACGGATAGTAAG
AACACTGCCTCAGATCAAGAAACT---AGTAAAGGGAAAAGTATAGTT------------
---CTGTTCAAGAAGTCC------------------CGAAGA---------------GGA
AAGGAGAAGGCCAAA---------------------------------------------
---------------CCGGGCCACCCAAGATGCGCT---------TCATTCGCCATATTA
TGCAGAAAAGATGTT---------------GCTAAGGCT---TGCTTC---TACAGCACC
ATCAACTTGAGGAGACTCAGCAGCTTACACCGG---------AGACAAAAC---------
------------------------------------------------------TCGATC
CACACAAAAAGA---ATGAAAAAA------------GAAGATGTCGCAAGAGGGCTTGGC
ATTATCGGCCAAAAG---------------GCAGATTCT---------------GCT---
---GCTCATGGTGGGAAC------------------------------------------
---------------------------------------AAGGTTCTGCCAATCAGTGAC
ACGGCA---TTAACCTCTTCAACCAGCGCAAAT---------------------GAC---
---CAATAC---AGCGCTTCT------------------GAGAAG---AAG---------
---------------------------------------GAGAAGGTTAAGGGC---GAT
AAG---------------------------------------------------------
------------------GCGAAG---GTCATCTCGAGAATG---AAGGAGCTCATT---
---AGATGG------------GCCGCAGCTTCGAAAGCC---------------------
------------------GAGAAGGGTGGAAAGTTCATCAGCCGAAAAGTA---TTACAG
TTCCGACAACGAGGAGCCCTAAAGGCG---ATACCA---GACGACGACCAATTCAGCAAC
GAATCTCCAAAGATCAGTTTCAGGTGGGACGTGGAAAGC---TGCTCTACCATTTCCACA
------------------TCTTAC------------------------------TCGGCC
ATTTCTCTG------GCTTCG---GCGAGGATCGATCCAATCGCTAGCCGA---------
TTATCAGCGGATTCACTTCCGCCGCAGATG---ACAGATCAGTGCCTTCGAAGAAAAGGG
AACTGGATCACCACAGACTCAGAG---------TTT---GTGGTGCTGGAGCTG------
------------------
>gnl_Manes_v6.1_Manes.12G042000.1
------------ATGCAGATTCTTCATTGGCTCTTTAAGCTA---CCACAAGAACAAGCA
------------AGGGAGTCT---------------------------------AATAAG
CACAATACAAATGATCAAGAA------ACTGAAGGAAGAGATATAATT------------
---CTGTTTAAGTACAGT---------GGGAGTCATCAAAGA------TCAGCA---AGA
GGCAAAGAAAATAAA---------------------------------------------
---------------TTTAGTAGAAGGGGTTTTAGA---------CAATTTGTAATTTTA
TGCAGAAAGGATGTT---------------GCATCTGCT---TGCTTC---TATAGCACA
ATCAATTTGAAAAGACTTGATAGCTTCAATAGAAGGAAGCAGCAGCAGCAT---------
------------------------------------------------------TGGGTG
TACTCTATGAAG---ATGAAGAAA---------GAAGAAGAAATTGCTAAAGAACAAAGC
ATGAAT---AATAAA---------------ATGGATTCA---------------GCT---
---ACTCATGCAGGCAAT------------------------------------------
---------------------------------------AAAGTTCTGCCTATAACTGAT
ACAACA---TCATTGTCTTCCTTATCAGCTAAC---------------------TCAAAT
ATTCAATGT---GGCTCATTG------------------GAGAAG---AAA---------
---------------------------------------AATACCCTTAAAGGG---GAT
AAA---------------------------------------------------------
------------------ACCAAA---GCCATGTCTAGAATG---AAGGAGCTACTC---
---AAATGG------------GCTGCTGCTGCAAAATCT---------------------
------------------GAGAAGAAAGGGAACTTCATAGGAAGAAAGGTT---CTACAC
TTTAGAAATAAAGCAACACTTAAAGCA---GTGCCA---GATGATGATCAACTGAGCAAT
GAATCACCAAAGATCAGTTTCAGATGGGATGTTGAAAGC---TGCTCCACCACTTCTTCT
------------------GTATAT------------------------------TCAGCC
ATTTCAATG------GGTTCTTGTTCCAAGACTGATCTGGCCATGAACATG---------
CTTTCACTCAATTCTACTCCTCTCCAT---------------------GATAGGAAAGGA
AACTGGATCACTACCGATTCCGAA---------TTT---GTGGTGCTAGAGCTA------
------------------
>gnl_Medtr_Mt4.0v1_Medtr7g059080.1
------------------------------------------------------------
------------------------------------------------------------
------------------------------------------------------------
------------------------------------------------------------
------------------------------------------------------------
------------------------------------------------------------
------------------------------------------------------------
------------------------------------------------------------
------------------------------------------------------------
---------------ATGAAGGAA------------------------------------
TTGTTA---ACAAGA---------------CAGACTCAA---------------CAA---
---ACTCATGGAGGAAAC------------------------------------------
---------------------------------------AAGGTTTTGCCTATAACTGAA
GCACCA---TTATCATCTTCAGCTGAAAGAAAT---------------------GAC---
---CAATGT---GATAATACA------------------ATAACT---AAA---------
---------------------------------------GATCAAGTTAAAGGT---GAT
AGA---------------------------------------------------------
------------------AAGAAA---CCTATGTCTAGAATG---AAAGAGTTGCTT---
---AGATGGGCT---------GCTGCCTCTGCCAAGACA---------------------
------------------GATAAAGGAGGAAAATTCTATGGAAGAAAGGTT---TTAATG
TTCCGGAGACGTGGAAACCTGAAAGCA---GTTCAA---GATGATGATCAAGTTTCAACT
GAGTCACCAAAGATCAGTTTCAGATGGGATATGGAAAGC---TGTTCCACTACTTCATCT
------------------GCCTAC------------------------------TCAGCT
TTCTCAATG------GCCTCTTCAACAAGAAATGGACAAAACCAAACTGCA---------
TCCACCATATCCATCCCTTCTTCACAAAGT---GGCCACACCACTTGTAGAAGAAAAGCA
AACTGGATCACAACAGACTCTGAA---------TTT---GTGGTGCTGGAACTA------
------------------
>gnl_Medtr_Mt4.0v1_Medtr0027s0200.1
------------ATGAGGATTCTTCAATGGCTCTTTAAAAAG---GCACAAGAACAAGAA
------------AGAAAGAGAAGCACCTAT------------------------------
------ATCAATGAACAAAAT------GGTAAAGGGAATATTAGTGGA------------
---CTA---AAGCAAGAT---------GGATCATATAAAAGG------ACAAAG---AGG
TTTTCATGCAGCAAA---------------------------------------------
---------------GATGGTTACAAGAATTTGAAG---------ATATTCTCTTTACTA
TATAGAAAAGACATT---------------CCAAAGGCT---TGTTTT---TTCAGAACC
CTTAGCTTAAAGAGAATA---GGCATTAGT------------AGAAGACAT---------
------------------------------------------------------TTTGTG
TACTCTATGAAA---ATGAAGAAA------------GAAGAATCATCTAGAGATGAAGGA
ATTGTT---AACAAG---------------ACAGACTCA---------------ACA---
---ACTCATGGAGGAAAC------------------------------------------
---------------------------------------AAGGTTTTGCCTATAACTGAA
GCACCA---TTATCATCTTCAGCTGAAAGAAAT---------------------GAC---
---CAATGT---GATAATACA------------------ATAACT---AAA---------
---------------------------------------GATCAAGTTAAAGGT---GAT
AGA---------------------------------------------------------
------------------AAGAAG---CCTATGTCTAGAATG---AAAGAGTTGCTT---
---AGATGGGCT---------GCTGCCTCTGCCAAGACA---------------------
------------------GATAAAGGAGGAAAATTCTATGGAAGAAAG------CCAAGT
TATAATGCCAAATGGTCCCCTAGCTTA---ACTAGT---AACGACGATATTGTTAGACTA
AACACC------------------------------------------------------
------------------------------------------------------------
------------------------------------------------------------
------------------------------------------------------------
---------------------------------TTC---ATT------CAGATT------
------------------
>gnl_Medtr_Mt4.0v1_Medtr0027s0180.1
ATG---CCAGAGAAAAGAATAGAGCAGAAAAGCTTCGACGGC---CAAGATGCCCCAGTA
------------GGCGAGAAATCTCAGTGGCAGCCTCAGATACAAGGAACTCAAAGTCGA
GAGAGAGTACAAGAACAAAAT------GGTAAAGGGAATATTAGTGGA------------
---CTA---AAGCAAGAT---------GGATCATATAAAAGG------ACAAAG---AGG
TTTTCATGCAGCAAA---------------------------------------------
---------------GATGGTTACAAGAATTTGAAG---------ATATTCTCTTTACTA
TATAGAAAAGACATT---------------CCAAAGGCT---TGTTTT---TTCAGAACC
CTTAGCTTAAAGAGAATA---GGCATTAGT------------AGAAGACAT---------
------------------------------------------------------TTTGTG
TACTCTATGAAA---ATGAAGAAA------------GAAGAATCATCTAGAGATGAAGGA
ATTGTT---AACAAG---------------ACAGACTCA---------------ACA---
---ACTCATGGAGGAAAC------------------------------------------
---------------------------------------AAGGTTTTGCCTATAACTGAA
GCACCA---TTATCATCTTCAGCTGAAAGAAAT---------------------GAC---
---CAATGT---GATAATACA------------------ATAACT---AAA---------
---------------------------------------GATCAAGTTAAAGGT---GAT
AGA---------------------------------------------------------
------------------AAGAAA---CCTATGTCTAGAATG---AAAGAGTTGCTT---
---AGATGGGCT---------GCTGCCTCTGCCAAGACA---------------------
------------------GATAAAGGAGGAAAATTCTATGGAAGAAAGGTT---TTAATG
TTCCGGAGACGTGGAAACCTGAAAGCA---GTTCAA---GATGATGATCAAGTTTCAACT
GAGTCACCAAAGATCAGTTTCAGATGGGATATGGAAAGC---TGTTCCACTACTTCATCT
------------------GCCTAC------------------------------TCAGCT
TTCTCAATG------GCCTCTTCAACAAGAAATGGACAAAACCAAACTGCA---------
TCCACCATATCCATCCCTTCTTCACAAAGT---GGTCACACCACTTGTAGAAGAAAAGCA
AACTGGATCACAACAGACTCTGAA---------TTT---GTGGTGCTGGAACTA------
------------------
>gnl_Mimgu_v2.0_Migut.D00520.1
------------ATGCAGATCCTTCAATGGCTCTCCAAGATA---GCACAAGAACCTCCA
------------AGAGCAGCAAATTCCAGC---------------CCGGTCAACACGAAA
AAAGTCGATAAAGATCAGAGA------GTTAAGTCGAAAGATACATCG---------AGT
---------------------------GGGAATAGGCAGAGG---CGTCTAAAA---GGA
GTCGAAGAGAGCAAA---------------------------------------------
---------------TTGAGCTGCGAAAACTTAAAT---------CTTTTCTACTATTTA
CGCAGAAAAGACTTG---------------TCGAAAACT---TACTTC---TATCGCACA
CTGAATTTGAAGAGGTTAGGAAGCTTCCGAAGA------AAGCCTCAAAAT---------
------------------------------------------------------TCTATC
GATCCGATGAAGATGATGACGAAA------------GAAGATTTTGCTCGAGGGCTCGGC
ATTAGT---CAAAAA---------------ACAGATAAT---------------TCT---
TCCACTCATGTCGGCAAC------------------------------------------
---------------------------------------AAAATCTTACCCATTACAGAT
CAAACG---------------ACGAAA---GAC---------------------CAA---
---GCATGC---ATGAACGTA------------------GACAAG---AAA---------
---------------------------------------GAAAAGTCAAAGGGC---GAC
AAA---------------------------------------------------------
------------------ACGAAA---ACCATTTCCAGGATG---AAGGAACTTCTT---
---AAATGG------------GCTGCCGCTGCTAAATCC---------------------
------------------GAAAAGGGTGGAAAATATATCGGCCGAAAGATG---ATGCAT
TTTAGGAATAGGACAGCTTTGAAAGCA---GTTCCC---GATGACGAACAAATGAGCAAC
GATTCTCCGAAGATTAGTTTTAGATGGGAAGTGGAGAGT---TGCTCCACTACTACTTCG
------------------GTTTAT------------------------------TCTGCG
ATTTCTTCGGTTGCGGCTTCTTCTATGAGGCACGACGAAATGATAATGAAC------AAT
TCGTCGGTGAATTCTACTCCGGCACATGTT---AGAGATCTAAGTGTTGCTCGACCGGGA
AATTGGATCACCACCGATTCTGAA---------TTT---GTTGTGCTGGAGCTA------
------------------
>gnl_Nelnu_v1.0_NNU_022336-RA
------------ATGCAGATTTTTCAGTGGCTCTTCAAGGTG---ACACAAGAGCAACAG
------------CCCAGAGAGACTACTCCT---------------ACAGATAAGGAAATA
ATTGGGACAGTCAAGAAAAAA------GCCGAATCAAAGGATCTGGTT------------
---TTGGTTAAAAGAAGT---------GATGCTTACAGAAGAAGATCATCAAAA---GGA
TACCAAGATGATGAG---------------------------------------------
---------------GTGGAACTGAAGGATTCAGAT---------TCGTTTACAATTTTG
TATAGCAGAGGCAAT---------------GCAAAAGCA---TGCTTT---TATAGCACT
CTTAACTTGAAGAGACTGGGGAGTTTGGGCAAG---------GGCCAGAAT---------
------------------------------------------------------TGGATG
CAGTCATTGAGA---CTGAAAGAA------------GAAGAACTTGCTCGCCAACTTGTG
ATGGGT---CACAAG---------------GTGGATTTG---------------GCT---
---GCCCATGTAGGGAAT------------------------------------------
---------------------------------------AAGGTTCTACCACTCTGTGAT
GCTCCT---GCATCTGCCTCAACTACTATGAAT---------------------GAC---
---CAATGT---GGATCGTCT------------------GAGAAG---AAA---------
---------------------------------------GATAAGCCTAAAGGA---GAA
AGA---------------------------------------------------------
------------------ACCAGA---GCCATCTCTAGAATG---AAGGAGCTTCTG---
---AGATGG------------GCTTCTGCTGCCAAGTCT---------------------
------------------GAGAAAGGAGGAAAGCACATCAGCCGGAAGGTT---CTGTTA
TTCCGCAACCGAGGCGCCCTCAAACAT------------------------GGTGATGAA
AGCTCTCCCAAGATCAGTTTCAGATGGGAGGTGGGCAGT---TGTTCAAACTCTTCCTCT
------------------GTTTAC------------------------------TCCGGG
TTCTCATTG------GCATCTTCTACAAATGGTCGGACATCGATCAGTCCC------TCT
GAGGACATTTCAACTTCAGATTGCAACAAGGATGAAGAATGGCGGCCCTCCAGAAGAGGA
AACTGGATCACAACAGATGAAGAT---------TTT---GTGGTGCTAGAACTC------
------------------
>gnl_Orysa_v7.0_LOC_Os02g02160.1
------------------------------------------------------------
------------------------------------------------------------
------------------------------------------------------------
------------------------------------------------------------
------------------------------------------------------------
------------------------------------------------------------
------------------------------------------------------------
------------------------------------------------------------
------------------------------------------------------------
---------------ATGGGG---------------------------------------
------------------------------CACAGTGGT---------------GGC---
---GTTGAGGCTGCGTGC------------------------------------------
---------------------------------------AGAGTGCTACCCATCATCGAC
GAGGAG------------------------TCG---------------------GAGTCG
---GACGAG---GGGTCGCCG------------------GAGAGG---AAG---------
---------------------------------------GTCGTCGAC---------GAC
CGC---------------------------------------------------------
------------------CGGAAGGCCATCGTGTCCAGGATG---AGGGAGCTGCTC---
---CGGCGA------------GCGGCCGCTCAGTCGTCGGCGCAGTCCAAGCTCTCC---
---------ACCGTGCTTGTCAGTGCCAAGAAATGG------AAGAGGGTG---GTG---
------------------------------GTGAGCCTGAGCGACGGCGGCTCGCCGGTC
TCCAGCAAGAGCGACAGCTTCAGCTGGGACGCAGAGAGC---TGCTCGTCCTCG------
---------------CCAGCGCAG------------------------------TCGCCG
CTGTGGCCG------GCGGCGAGGCTCCGGCGAGACAGCTCGGGGTCAGCA------AGC
ATGTCGTGCAGTGGCAGC------------GACGACTATGGCGGCAGCAGCAGGCTGTGT
CAGTGGATCACCACGGATTCTGAC---------TTT---GTGGTTTTGGAGCTG------
------------------
>gnl_Phavu_v2.1_Phvul.010G019300.1
ATGCATACAACCATGAAACTTCTTCAATGGGTCTCTAAAGGG---CAAAATGATCATCAA
---------------------ATAGGGGGG---------------AACAGCAACTTGAAA
ACAATCATAAGAGACAAAAAG------GGTAAAGGAAAAGATATAATT------------
---GCACTTAGGCATCAT---------AGGGTGGATCGAGGA------ACAAAG---GGA
ATAGAAATGAGGAAG---------------------------------------------
---------------GTTGGCAGCAAGAACTTGAAG---------CTGTTTATTTTTATG
TGTGGAAAAGACATT---------------CCAAAGGCT---TGTTTT---TACAGAACC
CTCAACATAAACAGATTG------------------AAAAGAAGAAGGAGT---------
------------------------------------------------------TTTATC
CGATCTGTGAAT---ATGAAGAGA------------GAAGAGTTATCTGGGGCAGTAGGA
ATTACT---GAGAGG---------------GCAGATTTT---------------GTT---
---GTTCATGTAGGAAAC------------------------------------------
---------------------------------------AAGGTTTTGCCCATTTCTGAG
GAATCA---TTCTCCAAAACAACTAAAACAAAT---------------------GAT---
---AAATAT---TTCAATGCA------------------GAAGCA---AAG---------
---------------------------------------CATCCAACTAAAGGTAATAAT
AGA---------------------------------------------------------
------------------AAGAAG---TCCGTTTCAAGAATG---AAAGAGTTACTT---
---AGAAGA------------GTTGCTTCAACAAAAGAA---------------------
------------------GACAAAATAGAAGAATTTTATGAACATAAGGTC---CTACAA
AACATAGCA---------------------TTTGCA---GAAGATGAGAGAGGAAGCAGT
GAATCACCGAAGATTAGTTTCATCTGGGATGTGGATACT---CCTTCTGTCCTCTCACTA
------------------GCTACT------------------------------TTTTCT
GAAAATGTT------CAAACCAAGATCTCACATTCACAAATTTGCATTCCT---------
------------------------------------CGCAACAGCACTTGCAGAAAAGAA
AACTGGATCACCACAGATTCTGAA---------TGT---AAGCCAATTTGTATTTACTAT
GAG---------------
>gnl_Phavu_v2.1_Phvul.010G019000.2
------------------------------------------------------------
------------------------------------------------------------
------------------------------------------------------------
------------------------------------------------------------
------------------------------------------------------------
---------------------------------------------------------ATG
TGTGGAAAATACATT---------------CCAAAGGCT---TGTTTT---TACAAAACC
CTCAACATAAACAGATTG------------------AAAAGAAGAAGGAGT---------
------------------------------------------------------TTTATC
CGATCTGTGAAT---ATGAAGAGA------------GAAGAGTTATCTGGGGCAGTAGGA
ATTATT---GAGAGG---------------GCAGATTTT---------------GTT---
---GTTCATGTAGGAAAC------------------------------------------
---------------------------------------AAGGTTTTGCCCATTTCTGAG
GAATCA---TTCTCCAAAACAACTAAAACAAAT---------------------GAC---
---AAATGT---TTCAATGCA------------------GAAGCA---AAG---------
---------------------------------------CATCCAAGTAAAGGTAATAAT
AGA---------------------------------------------------------
------------------AAGAAG---CCTGTTTCAAGAATG---AAAGAGTTACTT---
---AGAAGA------------GTTGCTTCAACAAAAGAA---------------------
------------------GACAAAATAAAAGAATTTTATGAACATAAGGTC---CTACAA
AACATAGCA---------------------TTTGCA---AAAGATGAGAGAGGAAGCAGT
GAATCACCGAAGATCAGTTTCACCTGGGATGTGGATACT---CCTTCTGTCCTCTCACTA
------------------GCTACT------------------------------TTTTCT
GAAAATGTT------CAAACCGAGATCTCACATTCACAAATTTGCATCCTT---------
------------------------------------CGCAACAGCACTTGCAGAAAAGAA
AACTGGATCACCACAGATTCTGAA---------TTT---GTGGTGTTGGAACTA------
------------------
>gnl_Phavu_v2.1_Phvul.008G123300.1
------------ATGCAGATTCTTCAATGGCTCTTTAAAGGG---GCACATGAACAAGAA
------------AGAAAGAGCAGCAAAAAC---------------ATCCCTCCCAAAAGG
GAAGATACTAGTGAAAAAAAT------GCTAAAGGGAAAGAGGTAAAT------------
---CTACAAAAGGGTGAG---------AGATCACAAAAAAGA------GAAAGA---AGA
AACAAATGGAGCACG---------------------------------------------
---------------CCTGGTTGCAAGAACTTCAAG---------ACATTCACTTTTCTA
TATAGAAAAGATATT---------------CCAAAAGCT---TTCTTT---TACAGCACC
CTCAACTTAAAGAGGTTAGCAAGCTTTAAT------------AGAAGACAA---------
------------------------------------------------------AGTCTG
TACTTCATGAAG---ATGAAGAAA------------GAAGAACCATCCAAAGATGTAGGA
AGTGCT---AACAAG---------------GCAGATTCA---------------GCT---
---AGCCATGTTGGAAAC------------------------------------------
---------------------------------------AAGGTTTTGCCCTTAAGTGAG
GCACCA---TTGTCATCCTCTGCTGAAAGAAAC---------------------GAC---
---AAATGTGGTGATACCACA------------------GAGACT---AAA---------
---------------------------------------GATCAAACCAAGGGG---GAC
AAG---------------------------------------------------------
------------------AAAAAA---CCAATGTCAAGAATG---AAAGAGCTACTT---
---AGATGG------------GCTGCTTCTGCCAAGTCA---------------------
------------------GAGAAAGGAGGGAAATTCAATGGAAGAAAGGTT---TTAATG
TTTAGAAGGCGTGGAAACTTGAAAGCA---GTTCCA---GATGATGATCAAGGATGCACT
GAGTCACCCAAGATCAGTTTCAGATGGGATGTGGAAAGT---TGCTCCACCACTTCCTCT
------------------GTCTAC------------------------------TCAGCT
ATCTCAATA------GCTTCCTCATCAAAACATGGACATAACCAAATTTCA---------
TCCACTTTATCCATCCCTCCTGAACACACT---GGTCTCAGTAACACCACCAGAAAAGGA
AACTGGATCACAACAGACTCTGAA---------TTT---GTGGTCCTGGAACTG------
------------------
>gnl_Poptr_v3.0_Potri.002G240300.1
------------ATGCAGACATTCCACAAGCTCTTCAGGGTA---ACACATGAACAAGCA
------------AGAGAACATACATCCATC---------------------------CCT
GCCACAAAAAACAACAGTAAT------GCTAAAGGGAGAGAGATAATT------------
---TTGTTGAAGGATAGT---------GGGAATCATCGAAGA------TCAGAA---AGG
GTCAGAGAAAGTGATAGA------------------------------------------
---------------TTTGGTTTCAAATATTCCTGG---------CCATTTGCATTTTTA
TGCAGAAAAGATGTT---------------GCAAAAGCT---TGCTTC---TACAGCACA
CTTGATCTGAAAAGGATTAATAGCTACAATAGA---------CAGCAGCAT---------
------------------------------------------------------TGCATA
CGCTCTAGGAAG---ATGAAGCAA---------GAAGAGACTGCTGCACGAGGACAAGTC
ACGAGT---AACAAA---------------GTGGATCCA---------------GCT---
---GCTCACGCTGGTAAT------------------------------------------
---------------------------------------AAAGTTTTACCAGTAAGTGAC
ACGACA---TTGTCGTCCTCAGCCAGCACAAAT---------------------GAA---
---AAATGT---AGCACGTTG------------------GAGAAG---AAA---------
---------------------------------------GACAAGGTTAAAGGA---GAT
AAA---------------------------------------------------------
------------------GCCAAA---GCCATATCGAGAATG---AAGGAACTATTG---
---AGATGG------------GCTGCCACTGCAAAATCG---------------------
------------------GAGAAAGCAGGAAAGTATATCGGCCGGAAGGTT---CTACAG
CTTAGAAGCCGAGCAACCCTTAAATCA---GTACCA---GATGATGAAGAACTCAGCATC
GAGTCTCCCAAAATCAGTTTTAGATGGGATGTTGAAAGG---TGCTCAACCACTTCCTCT
------------------GCCTAC------------------------------TCAGGC
ATTTCAAAG------GCTTCTTCCAAGAATATGGACCTCAACATG---------------
CTTTCACTGAGTTCCACTCCTGTTCAT---------------------GACAGGAAAGGA
AATTGGATCACAACAGACTCCGAG---------TTT---GTCGTGCTAGAGCTA------
------------------
>gnl_Prupe_v2.1_Prupe.8G205000.1
ATGCATCCACAT------ATTCTTGGATGG---------------GAAAGTGGTGCAGCA
------------AGGGAAGACACTTCTGGT---------------TCTATCAACAAGAAA
GCAACAACTAATGATCAAGAA------GCTAAACCAAATTACATAATT------------
---GTCTTTAAGTGTGGCGGTGTT---GGTGTGTATTGGAAA------TTCAAA---GGA
ATTGAAGAGAGAAAA---------------------------------------------
---------------TCAGGTAGTAAGAAGTTCAAG---------CCACTTGCCTTTCTA
CGTCGAAAGGATGTG---------------GCAAAGGCT---TGCTTT---TATAGCACT
CTTCAGTTAAAGAGACTTGGTAGCATAAATAGAAGGCAGGCTAGGCAGCGT---------
------------------------------------------------------TGGATT
CAATCCATGAAG---ATGAAGAAG------------GAAGATATTGCAAGAGGTCTGGGA
ATTAGT---ACCAAG---------------GCAGATTCG---------------------
---GCAAATGTAGGCAAC------------------------------------------
---------------------------------------AAGGTGTTACCGGTGACAGAT
TCAACA---TTAACAACCTCAACGAACACAAAT---------------------GAA---
---CAATGT---GGCACATCA------------------GAAAAG---AAA---------
---------------------------------------GAAAGGGTTAAGGGA---GAC
AAA---------------------------------------------------------
------------------ACCAAA---ACCATGTCAAGAATG---AAGGAGCTATTG---
---AGATGG------------GCTGCTGCTGCAAAATCA---------------------
------------------GAGAGGGGAGGAAAATTTATTGCTCGAAAGGTT---ATGCAA
TTTCGAAACCGTGGAACTCTGAAGGCA---GTACCA---GATGATGATCAACTTAGCAAC
GATTCGCCGAAGATCAGCTTTAGATGGGATTTGGAAAGC---TGCTCCACCACTTCCTCT
------------------GCCTAC------------------------------ACATCA
ATTTCAACG------GCATCTTCATTGAAAAATGATCAAATCATGATCATT---------
CAGGCTTTGAATTCAACAAAGTGTCAAGAC------CCTGATCGGGCTCCAAGGAAAGGG
AACTGGATCACCTCAGACTCAGAA---------TTT---GTGGTGCTAGAGCTA------
------------------
>gnl_Solly_v2.4_Solyc06g083560.2.1
------------ATGCAGATCCTTCAATGGCTTTTCAAGAAT---GCAAATGATACCAAT
------------TTTAACACC------------------------AATTCTAGCAAGAAG
CAAGTTGTTACTGATGAGGAA------GTGAACTCCCAAGGCATTGTC------------
---CTGTTTGAGATTTCT---------GGAAAAAAGAGAAATCGA------------GCT
GGAAAATCAGCGAATTCG------------------------------------------
---------------AGCTGCTGCAACATCCTCAAT---------TGGTTCAACACATTA
CGCAGAAAAGACATT---------------GCGAAAGAG---TATTTC---TACAGCACG
ATTCGTCTAAATAGATTGGAAAGTTCGCGAAGG---------AAACAACAG---------
------------------------------------------------------CTTGTA
CATTGCATGAAG---ATGAAAAAA------------CAGAGTCTTACTCGTGGATTAAGC
TTTCGT---CGAAAC---------------TCAGATTCT---------------GCC---
---ATAGCC---------------------------------------------------
---------------------------------------AAAGTTCTGCCAGTTAGTGAT
GCAGTA---GGAACAAAAAATAGCCAT---AAA---------------------GAG---
---CAAAAC---CTTAGTGCA------------------GATAAG---AAG---------
---------------------------------------GAAAAGGCCAATGGA---GAT
AAA---------------------------------------------------------
------------------ATGAAG---ACAGTTTCAAAGATG---AAGGAACTAATA---
---AGATGG------------GCTGCTGCTGTTAAATCA---------------------
------------------CAAAAGGGAGGAAAATACTTTAGTCAAAAGGTT---CTGTAT
TTACGCGATAGGCCGGATTTAAAGACA---GTAGCAAATGATGATGATCAACTGAGCTGT
GACTCTCCAAAGATCAGTTTCAGATGGGATGTTGATCAA---------------------
------------------AATTAC------------------------------TCTACA
ATTTCAGTG---------------ACCAAAAATCACCGATCTATAAAAAAT---------
TCCCCTTTAAAATCAACAGTGGTTCATATAGATCAGTGCCCAGCAGCAACTAGAAAAGGG
AATTGGGTCACCACAGATTCTGAA---------TTT---GTGGTACTAGAGCTAGAGCTA
------------------
>gnl_Solly_v2.4_Solyc09g061730.1.1
------------------------------------------------------------
------------------------------------------------------------
------------------------------------------------------------
------------------------------------------------------------
------------------------------------------------------------
------------------------------------------------------------
------------------------------------------------------------
------------------------------------------------------------
------------------------------------------------------------
------ATGAAG---ATGAAAAAA------------GAGAAC------------CTTAGA
GTTACT---AACAAA---------------GCAGATTCA---------------ACA---
---------ACTGGAAAT------------------------------------------
---------------------------------------CATGTAGGAAATATTACACAA
ATTTTG---CCTATTACGCATGATTCGACGAAT---------------------GAT---
---CATAAA---GATGGTGGA------------------GAAAAG---AAG---------
---------------------------------------GAAAAAGTTAAGGGA---GAT
AAA---------------------------------------------------------
------------------GCTAAGATGAGCATCTCTAAAATG---AAAGAGCTACTA---
---AGATGG------------GCTGCTGCTGCTAAAACT---------------------
------------------GATAAGGGAACTAGATACATAACTAGAAAGGTA---TTCAAC
TTTAGGAACAGAGCAACATTGAAAGCA---GTTGCA---GATGATGATCAACTAAGTAAT
GATTCCCCCAAAATTAGCTTTAGATGGGATGCTGAAAGT---TGCTCCACAACTTACTCA
------------------GCTATG------------------------------TCAATG
CCTAATTCA------TCAACAACAAAGAATCATGAACAATCAATTCAAATT------TTT
GCTTCTGTAAACTCAACTCCAATTCACATA------GATCACTGC------CCTAAATTG
AACTGGATTACCACTGATTCTGAA---------TTT---GTGGTGTTAGAGCCAAATGAC
------------------
>gnl_Sorbi_v3.1_Sobic.010G001000.1
------------ATGCACATTGCTGAG---------------------------------
------------------------------------------------------------
------------------------------------------------------------
------------------------------------------------------------
------------------------------------------------------------
---------------------------------ACCGGCACTGTGGTGATTGGCTGC---
------------------------------------------------------------
------------------------------------------------------------
------------------------------------------------------------
------------------------------------------------------------
------------------------------------------------------------
------------------------------------------------------------
---------------------------------------AAAGTGCTGCCGATCTTCAAC
------------------------------------------------------GAGCAT
GGC---ATTGTTGACAGTGCA------------------ATGAAG---AAG---------
---------------------------------------ATGGTGCATAGG------GAC
GGC---------------------------------------------------------
------------------AAGAAG---GCAGTTGCGCGGGTT---AAGGAGCTTCTG---
---AAACGG------------GCTGCCCAGGCCAGGCCT---------------------
---------------AGCACTGTCAGTGGAAAGAAATGGAAG---AAGGTT---CTGAGC
TTCCACGCAAGGGACAGCGCTGCAGCCACAGCCTCC---GCTAGCGACGAGATAAGCTGC
AGCTCGGGCAAGCTGAGCTTCAAGTGGGACGTGGGCAGC---TGCTCCTCGTCATCGTCA
------------------GCGTAT------------------------------TCGCCG
CTGTCGTTG------ATGTCAACGTTGAGGAAAGACTACTGCATGTCAAGGATGAGCCAG
CAGAGTATGTTGGGCAGCAGCAAGAGCTTGGAGGAGGCGGCCTGCAGCTGCAGGACGGCG
CAGTGGATCACCACCGATTCAGAC---------TTT---GTTGTGTTGGAGCTG------
------------------
>gnl_Sorbi_v3.1_Sobic.004G009300.1
------------------------------------------------------------
------------------------------------------------------------
------------------------------------------------------------
------------------------------------------------------------
------------------------------------------------------------
------------------------------------------------------------
------------------------------------------------------------
------------------------------------------------------------
------------------------------------------------------------
---------------ATGGGGCAT------------GGTGGTACTGGTGCTGCAGTAGCG
GTGGTT---GACCAC---------------CACTCAGCA---------------TCG---
---GCAGCAGCAGGCTGC------------------------------------------
---------------------------------------AGAGTTCTTCCCGTCATTATG
GAGGAGGAGCCGCCGGCGACGACGACGGCGACG---------------------GAGAGC
---CAGCAG---GGATCACCA------------------CAGGAG---ACG---------
---------------------------------------AGGGTGGCG---------GAG
CGC---------------------------------------------------------
------------------AGGAAGGCCATCGTTGCCAGGATG---CGGGAGCTGCTC---
---AGCCGG------------GCCGCCGCCGCGCAGGCAGCTCACTCGAGGCTCCGT---
---------TCCACCGTCGCCACCGCCAAGAAATGG------AAGAGGGCG---GTA---
---------------------------------------GACGACGGCGCATCATCCATC
TCCAGCAACGGC---AGCTTCAGCTGGGACGTCACCTTC---TGCTCGTCTGCGGCCAAC
------------TGTCCGGGTCCG------------------------------GCGCCG
CTTCTCTGG------CCGGCGGTGCTGCGGCTTTCATGTAGCAGTGGCGGC---------
---TCGTGGTCGGCCGAG------------GACGACGACGACGACATCAGGATGGCTGCT
CATTGGGTGACCACCGACTCTGAC---------TTT---GTGGTGTTGGAGCTC------
------------------
>gnl_Stras_v2.0_SGA_v2.0_scaffold1T00715
------------ATGCAGATCATTGAGTGGCTCTCCAAGATAACAACACAAGAACCT---
------------TCAAGGGTGGCTAATTCT------------------------------
---------AAAGATCAGAAGAAA---GTTAAGTCTAAAGATATAGTA------------
---GCCTGCGACGAATGT---------GGATTTAATCAAACG---CTTCCGAAA---AGA
GTCGAACAAAGCGGA---------------------------------------------
---------------TTGAACTGCGAGGATTTTCAT---------CTTTTCAACTTTACA
CGAAAA---------------------------AATAGT---TACCTC---TACCACACA
CTCAACCTAAAGTCGTTCATAAGTTGCCGTAAA---------AGGCCTCAT---------
------------------------------------------------------TCTGCA
AATTCCATGAAG---ATGAAAGAA------------GAA---------------CTCGGC
ATTGCC---CAAAAG---------------TCCGATTCG---------------AAT---
---------GTCGGAAAT------------------------------------------
---------------------------------------AAAGTCTTGCCTATAACAGAC
ACGTCT---CATTCCTCAAAC---------GAC---------------------GAA---
---CAGTGT---CCTAATCCG------------------GACAAG---AAG---------
---------------------------------------GAAAAGTCAAAGGGG---GAC
AAA---------------------------------------------------------
------------------ATGAAA---ACACTTTTCAGAATG---AAAGAGCTGCTT---
---AAGTGG------------GCCGCGGCCGCCAAGGCC---------------------
------------------GAAAAAGGCGGGAAATACATCGGACGAAAGGTG---TTGCTT
TTCAAGAATCGGGCGGCTTTGAAGGGA---GTGCCG---GATAACGATCAGCTTAACGAT
GAGTCTCCAAAAATCAGCTTCAGGTGGGAAGTCGAGAGC---CGCTCGACTACTTCCTCT
------------------GTATAC------------------------------TCGGCA
ATTTCTCAAGTG---GCTTCCTCATTGAAACACGACCGAACTTTGGTCAAA---------
GAGTCAATAAGTTCGACTCCTTTGCACGTT---CGAGATCTGTCTGTTGCCCGACCCGGG
AACTGGATCACCACGGATTCTGAC---------TTT---GTCGTGCTGGAGTTG------
------------------
>gnl_Theca_v1.1_Thecc1EG002988t1
------------ATGCAGATCCTTCAGTGGCTCTTTAAGGTG---GCACATGAACAGGGA
------------GGACAAAATACTACTAGT---------------CCTTCCAACAAGAAA
---ACTGCTGAAGATCAAGAA------GGTAAACCCAGGGAGATAATT------------
---TTGTCTAAG---------------------CATAGAAGA------TCAAAA------
------------------------------------------------------------
---------------------AGTAAGAAGTTTAAA---------CCATTTATATTTCTA
TGCAATAGAGATGCT---------------GCAAAGGCT---TGCTTC---TATAGTACC
ATATATTTGAGAAGAACCGGGAGCTCCCACAGA---------AGACAGCAT---------
------------------------------------------------------TGTGCC
CAACCCATGAAG---ATGAAGAAA------------GAAGATATTGCTAGAGGATTAGTT
GTTGGT---CACAAG---------------TCGGATTTG---------------GCT---
---ACTCATGCAGGGAAC------------------------------------------
---------------------------------------AAAGTTCTACCGCTAATTGAC
GCGGCA---TTATCATCCTCCACTGACAAAAAT---------------------GAT---
---CAATGT---AGCACCAGT------------------GGAAAG---AAA---------
---------------------------------------GAAAAGCATAAAGGG---GAT
AAA---------------------------------------------------------
------------------ACAAAA---GCCATGTCAAGAATG---AAGGAGTTGTTG---
---AGGTGG------------GCTGCTGCAGCAAAATCA---------------------
------------------GAGAGA---GGAAAGTCCATTGGCAGAAAGGTT---TTGCAC
TTCAGGAACCGTGGAGCTCTAAAATCA---GTGCCA---GATGATGATCAACTTAGCAAT
GACTCTCCTAAGATAAGTTTCAGATGGGATGTAGAGAGC---TGCTCCACTACTTCCTCT
------------------GCCTTT------------------------------TCAGGA
ATTTCAGCG------ACGTCTTCTTTGAAAAAGGATCAAACCTGCAACATG---------
GTATCATTGAATTCAACTCCTATACATGCAGGCCTAAATCGTTGCTCTGGCAGGAGAGGA
AATTGGATAACTACGGACTCTGAA---------TTT---GTGGTGCTGGAGCTA------
------------------
>gnl_Utrgi_v4.1_Scf00051.g5501.t1
------------------------------------------------------------
------------------------------------------------------------
------------------------------------------------------------
------------------------------------------------------------
------------------------------------------------------------
------------------------------------------------------------
------------------------------------------------------------
------------------------------------------------------------
------------------------------------------------------------
------------------------------------------------------------
------------------------------------------------------------
------------------------------------------------------------
------------------------------------------------------------
------------------------------------------------------------
------------------------------------------------------------
------------------------------------------------------------
------------------------------------------------------------
------------------ATGAAT---CCGATCTTGAGGATG---AAGGAGCTGGTG---
---AACACG------------ACAACAGTAGCTAGGGGA---------------------
------------------GAAAGACGT---------CACACTAAAAAGGTG---CTGCAT
TCCAAGTCCAAAGCGGGTTTAAAGTCT---ACGCCAGGG---------------AAAGAA
GAATCTCCTAAGAGCAGTATGAAATGGGGCACGGACTCC------------------TCC
------------------ATGTAC------------------------------TCTGCA
ATATCTAAT------------------------------------------------GAA
ATGGAGTTCACCTCC------------------CGAGATGAATTTATTGGTCTAGGAGGA
AACTGGATAACAACTGATTCCGAA---------TAT---GTTGTGCTCGAGCTG------
------------------
>gnl_Utrgi_v4.1_Scf00059.g6133.t1
------------ATGAAGTTTCTTCGATTTAGTTTGTCTGTTCCTGCACAGCATAGGGAT
------------GTGCCGACTGCCGACAAT------ATACGAGCCTTTGTATTCTTCATG
CAGGACATCCGACCAAGGAGACTG---GTAGAGCCTTCAAGCAGGATG------------
---CATTTTCGAGATGATAAAACC---AGGCCAAGGAAGAAG------CTTAGA---GCG
GTGGAGGAAACCGAC---------------------------------------------
---------------CTGCACTGCTCCAGCATGAAC---------CTTCTATGCTTCCTG
CGAGGAAGAGAC------------------TCCAATGCC---TCTTTC---AGCAGC---
------------------------------------------------------------
------------------------------------------------------GTCCCC
AGCTCCAAGAAA---ATGAAGAAA------------------------------------
---GGA---AACAAC---------------CCTGATTCG---------------GTT---
---CCTCATGTCCGACAC------------------------------------------
---------------------------------------AAAGTTCTCCCCATCACCGAT
GCAGCT---CACCCAACAAAC---------------------------------------
------------TTCAACACT------------------CACTAC---CTC---------
---------------------------------------GAACAATCCAAGGGGAGCAAC
CGA---------------------------------------------------------
------------------ATGAAT---CCGATCTCGAGGATG---AAAGAGCTGATG---
---AGCATG------------ACAACAGCAACAAGGGGA---------------------
------------------GAAAGGCAT---------CACACCAAAAGGGTG---TTACAG
TCCAAG---------------------------CCACGG---------------AAAGAA
GAGTCTCCCAAGATCAGCATGAGATGGGACAGGGACGCC---------------TACTCC
------------------AACTTC------------------------------TCTGCA
ATATCTAAT------------------------------------------------GAA
CTGGGATTCAACTCC------------------AGGGATCAACTTGTTGATCGGGATGGA
AACTGGATCACAACCGATTCCGAA---------TAT---GTTGTGCTCGAGCTGTCTGAA
------------------
>Frave_17535-v2.0.a2-hybrid.t1
------------------------------------------------------------
------------------------------------------------------------
------------------------------------------------------------
------------------------------------------------------------
------------------------------------------------------------
------------------------------------------------------------
------------------------------------------------------------
------------------------------------------------------------
------------------------------------------------------------
------ATGAAG---ATGAAGAAA------------GAAGATATTGCTAGAGGTTTGGAA
AATAGT---AACAAG---------------GTGGATCAG---------------------
---GCTAATGTAGGCAGC------------------------------------------
---------------------------------------AAGGTTTTACCAGTAAGTGAC
TCGACA---TTATCAACCTCAACTAACACGAGC------------------CATGAC---
---CAATGT---GGAGCATCA------------------GAAAAG---AAA---------
---------------------------------------GAAAGGATTAAGGGG---GAC
AAG---------------------------------------------------------
------------------ACTAAA---ACATTATCAAGAATG---AAGGAGCTAATA---
---AGATGG------------GCTGCTGCAGCAAAATCAGCT------------------
------------------GAAAAGGGAGGAAAATACATTGGCCGAAAGGTT---CTGCAA
TTTCGCAATCGTGGAACTCTAAAACCA---GTACCA---GATGATGATCAGTTAAGCGAC
GACTCCCCAAAGATCAGCTTTAGATGGGAATTGGAAAGC---TGCTCCACCACTTCCTCA
------------------GCCTAC------------------------------TCAGCA
ATTTCAGTA------GCATCTTCATCGAAGAATGATCAAGTTATGAACATT---------
CAATCTTTGGAC---ACGAAGTTTCAAGAC---TCAGATCACTGGCAACCCAAGAAAGGG
AATTGGATCACCTCAGACTCAGAC---------TTT---GTTGTGCTAGAGCTA------
------------------
>Maldo_GDDH_05G1178500
------------ATGCAGCTTCTTCAATGGCTATTTGGAGCT---AAAGTTGGACAAGAA
------------AGGGAGGAGATTTCTAGT---------------TCTTCCAACAAGAAC
GCAACAACTAATGATCAAGAA------GCTAAACCAAATTACATAATC------------
---GTCTTTAGGCGCGGTAGCGCC---AGTGTTTATCGAAAA---TCATCAAAA---GGA
GTTGAAGAAAGCAAA---------------------------------------------
---------------TCGGGTAACAAGAAGTTCAAG---------CCGTTTACCTTTCTA
TGTCGAAAAGATGTC---------------GCAACGGCT---TGCTTT---AATAGCACT
CTTCAGCTAAAGAGACTTAATAGCATAAACAGAAGGCAGGGAAGGCAGCAT---------
------------------------------------------------------TGGATT
CAATCTATGAAGATCATGAAGAAA------------GAAGATATTGCAAGAGGTCTGGGA
ATTAGTAGCACCAAG---------------GCGGATTCG---------------------
---GTGAATGTAAGCAAC------------------------------------------
---------------------------------------AAGGTTTTACCGGTGAATGAT
TCAACG---TTATCAACCTCGACGAGAACAAAC---------------------GAA---
---CAATGT---GGCTTACCG------------------GAGAAG---AAA---------
---------------------------------------GAACAGCTTAAAGGG---GAC
AAA---------------------------------------------------------
------------------ACCAGA---ACCCTTTCAAGAATG---AAGGAGCTTCTG---
---AGATGG------------GCTGCTGCTGCAAAATCA---------------------
------------------GACAAGGGTGGAAAATTCATCGCTCGAAAGGTT---AAGCAA
TTTCGAAACCGGGGAACTCTGAAAGCA---GTACCA---GATGATGATCAACCAAGCAAC
GACTCGCCGAAGATCAGCTTCAGATGGGATTTGGAGAGC---AACTCCACCACTTCCTCT
------------------GCCTAT------------------------------ACAGCG
CTTTCAACA------GCATCTTCACTCAAGAATGATCAAATCATAAGCCTT---------
CCATCTTTGAATTCTACAAAGTTTCAAGAC---CCGGATCACTTGGAACCCAAGAAAGGG
AACTGGATCACCTCAGACTCAGAA---------TTT---GTGGTGCTAGAGCTA------
------------------
>Maldo_GDDH_10G1166700
------------ATGCAGCTTCTTCAATGGCTATTTAGAGTC---AAAGTTGGACAAGAA
------------GGGGAGGAGATTTCTAGT---------------TCTACCAACAAGAAA
GCAACAACTAATGATCAAGAA------GTTAAACCAAATTATGTAATC------------
---GTCTTTAGGCGCGGCAGCGTT---GGTGTTTATCGAAAA------TCAAAA---GGA
GTTGAAGAAAGCAAA---------------------------------------------
---------------TTGGGTAGCAAGAAGTTCAAG---------ACATTTACATTTCTA
TGTCGAAAAGATGTG---------------ACAACTGCT---TGCTTT---TATAGCACT
CTTCAGCTGAAGAGACTTAGTAGCATAAACAGAAGGCAGGCAAGGCAGCAC---------
------------------------------------------------------TGGATT
CAATCTATGAAGATCATGAAGAAA------------GACGATATTGCAGGAGGTCTAGGA
ATTAGTAGCACCAAG---------------GCGGATTCG---------------------
---GCGAATGTAGGCAAC------------------------------------------
---------------------------------------AAGGTTTTACCGGTGACTGAT
TCAACG---TTATCAACCTCAACGAGCACAAAT---------------------GAA---
---CAATGT---GGCACGTCA------------------GAGAAG---AAA---------
---------------------------------------GAAACGCTTAAAGGG---GAC
AGA---------------------------------------------------------
------------------ACCAAA---ACCCTGTCAAGAATG---AAGGAGCTTCTG---
---AGATGG------------GCTGCTGCTGCAAAATCA---------------------
------------------GAAAAGGGTGGAAAATACTTTGCTCGAAAGATT---ATGCAA
TTTCGAAACCGGGCAACTCTGAAAGCG---GTAGCA---TATGATGATCGACTAAGCAAC
GATTTGCCGAAGATCAGCTTCAGATGGGATTTGGAGAGC---TGCTCCACCACATCCTCT
------------------GCCTAT------------------------------ACAGCA
CTTTCAACA------GCATCTTCACTCAAGAATGATCAGATCATAAGCCTT---------
CCATCTTTGAATTCGACAAAATTTCAACAC---CTGGTTGACTTGGAGCTCAAGAAAGAG
AACTGGATCACCTCAGACTCAGAA---------TTT---GTAGTGCTAGAGCTA------
------------------
>Maldo_Gala_05g016400
------------ATGCAGCTTCTTCAATGGCTATTTGGAGCT---AAAGTTGGACAAGAA
------------AGGGAGGAGATTTCTAGT---------------TCTTCCAACAAGAAC
GCAACAACTAATGATCAAGAA------GCTAAACCAAATTACATAATC------------
---GTCTTTAGGCGCGGTAGCGCC---AGTGTTTATCGAAAA---TCATCAAAA---GGA
GTTGAAGAAAGCAAA---------------------------------------------
---------------TCGGGTAACAAGAAGTTCAAG---------CCGTTTACCTTTCTA
TGTCGAAAAGATGTC---------------GCAACGGCT---TGCTTT---AATAGCACT
CTTCAGCTAAAGAGACTTAATAGCATAAACAGAAGGCAGGGAAGGCAGCAT---------
------------------------------------------------------TGGATT
CAATCTATGAAGATCATGAAGAAA------------GAAGATATTGCAAGAGGTCTGGGA
ATTAGTAGCACCAAG---------------GCGGATTCG---------------------
---GTGAATGTAAGCAAC------------------------------------------
---------------------------------------AAGGTTTTACCGGTGAATGAT
TCAACG---TTATCAACCTCGACGAGAACAAAC---------------------GAA---
---CAATGT---GGCTTACCG------------------GAGAAG---AAA---------
---------------------------------------GAACAGCTTAAAGGG---GAC
AAA---------------------------------------------------------
------------------ACCAGA---ACCCTTTCAAGAATG---AAGGAGCTTCTG---
---AGATGG------------GCTGCTGCTGCAAAATCA---------------------
------------------GACAAGGGTGGAAAATTCATCGCTCGAAAGGTT---AAGCAA
TTTCGAAACCGGGGAACTCTGAAAGCA---GTACCA---GATGATGATCAACCAAGCAAC
GACTCGCCGAAGATCAGCTTCAGATGGGATTTGGAGAGC---AACTCCACCACTTCCTCT
------------------GCCTAT------------------------------ACAGCG
CTTTCAACA------GCATCTTCACTCAAGAATGATCAAATCATAAGCCTT---------
CCATCTTTGAATTCTACAAAGTTTCAAGAC---CCGGATCACTTGGAACCCAAGAAAGGG
AACTGGATCACCTCAGACTCAGAATGTAACACATTC---CTCCTA---------------
------------------
>Maldo_Gala_10g016380
------------AAGCAGCTTCTTCAATGGCTATTTAGAGTC---AAAGTTGGACAAGAA
------------GGGGAGGAGATTTCTAGT---------------TCTACCAACAAGAAA
GCAACAACTAATGATCAAGAA------GTTAAACCAAATTATGTAATC------------
---GTCTTTAGGCGCGGCAGCGTT---GGTGTTTATCGAAAA------TCAAAA---GGA
GTTGAAGAAAGCAAA---------------------------------------------
---------------TTGGGTAGCAAGAAGTTCAAG---------ACATTTACATTTCTA
TGTCGAAAAGATGTG---------------ACAACTGCT---TGCTTT---TATAGCACT
CTTCAGCTGAAGAGACTTAGTAGCATAAACAGAAGGCAGGCAAGGCAGCAC---------
------------------------------------------------------TGGATT
CAATCTATGAAGATCATGAAGAAA------------GACGATATTGCAGGAGGTCTAGGA
ATTAGTAGCACCAAG---------------GCGGATTCG---------------------
---GCGAATGTAGGCAAC------------------------------------------
---------------------------------------AAGGTTTTACCGGTGACTGAT
TCAACG---TTATCAACCTCAACGAGCACAAAT---------------------GAA---
---CAATGT---GGCACGTCA------------------GAGAAG---AAA---------
---------------------------------------GAAACGCTTAAAGGG---GAC
AGA---------------------------------------------------------
------------------ACCAAA---ACCCTGTCAAGAATG---AAGGAGCTTCTG---
---AGATGG------------GCTGCTGCTGCAAAATCA---------------------
------------------GAAAAGGGTGGAAAATACTTTGCTCGAAAGATT---ATGCAA
TTTCGAAACCGGGCAACTCTGAAAGCG---GTAGCA---TATGATGATCGACTAAGCAAC
GATTTGCCGAAGATCAGCTTCAGATGGGATTTGGAGAGC---TGCTCCACCACATCCTCT
------------------GCCTAT------------------------------ACAGCA
CTTTCAACA------GCATCTTCACTCAAGAATGATCAGATCATAAGCCTT---------
CCATCTTTGAATTCGACAAAATTTCAACAC---CTGGTTGACTTGGAGCTCAAGAAAGAG
AACTGGATCACCTCAGACTCAGAA---------TGT---GTAGTT---TCTGCT------
------------------
>Maldo_HF10903-RA
ATG---------CAGCAGCTTCTTCAATGGCTATTTGGAGCT---AAAGTTGGACAAGAA
------------AGGGAGGAGATTTCTAGT---------------TCTTCCAACAAGAAC
GCAACAACTAATGATCAAGAA------GCCAAACCAAATTACATAATC------------
---GTCTTTAGGCGCGGTAGCGCC---AGTGTTTATCGAAAA---TCATCAAAA---GGA
GTTGAAGAAAGCAAA---------------------------------------------
---------------TCGGGTAGCAAGAAGTTCAAG---------CCGTTTACCTTTCTA
TGTCGAAAAGATGTC---------------GCAACGGCT---AGCTTT---AATAGCACT
CTTCAGCTAAAGAGACTTAATAGCATAAACAGAAGGCAGGGAAGGCAGCAT---------
------------------------------------------------------TGGATT
CAATCTATGAAGATCATGAAGAAA------------GAAGATATGGCAAGAGGTCTGGGA
ATTAGTAGCACCAAG---------------GCGGATTCG---------------------
---GTGAATGTAAGCAAC------------------------------------------
---------------------------------------AAGGTTTTACCGGTGAATGAT
TCAACG---TTATCAACCTCGACGAGAACAAAC---------------------GAA---
---CAATGT---GGCTTACCG------------------GAGAAG---AAA---------
---------------------------------------GAACAGCTTAAAGGG---GAC
AAA---------------------------------------------------------
------------------ACCAAA---ACCCTTTCAAGAATG---AAGGAGCTTCTG---
---AGATGG------------GCTGCTGCTGCAAAATCA---------------------
------------------GACAAGGGTGGAAAATTCATCGCTCGAAGGGTT---AAGCAA
TTTCGAAACCGGGGAACTCTGAAAGCG---GTACCA---GATGATGATCAACCAAGCAAC
GACTCGCCGAAGATCAGCTTCAGATGGGATTTGGAGAGC---AACTCCACCACTTCCTCT
------------------GCCTAT------------------------------ACAGCG
CTTTCAACA------GCATCTTCACTCAAGAATGATCAAATCATAAGCCTT---------
CCATCTTTGAATTCTACAAAGTTTCAAGAC---CCGGATCACTTGGAACCCAAGAAAGGG
AACTGGATCACCTCAGACTCAGAATGTAACACATTC---CTCCTA---------------
------------------
>Maldo_HF29867-RA
ATGCATCCACATATTCAAATTCTTGGATGGCGCTTGAGAGTC---AAAGTTGGACAAGAA
------------GGGGAGGAGATTTCTAGT---------------TCTACCAACAAGAAA
GCAACAACTAATGATCAAGAA------GTTAAACCAAATTATGTAATC------------
---GTCTTTAGGCGCGGCAGCGTT---GGTGTTTATCGAAAA------TCAAAA---GGA
GTTGAAGAAAGCAAA---------------------------------------------
---------------TTGGGTAGCAAGAAGTTCAAG---------CCATTTACATTTCTA
TGTCGAAAAGATGTG---------------ACAACTGCT---TGCTTT---TATAGCACT
CTTCAGCTGAAGAGACTTAGTAGCATAAACAGAAGGCAGGCAAGGCAGCAC---------
------------------------------------------------------TGGATT
CAATCTATGAAGATCATGAAGAAA------------GAAGATATTGCAGGAGGTCTAGGA
ATTAGTAGCACCAAG---------------GCAGATTCG---------------------
---GCGAATGTAGGCAAC------------------------------------------
---------------------------------------AAGGTTTTACCGGTGACTGAT
TCAACG---TTATCAACCTCAACGAGCACAAAT---------------------GAA---
---CAATGT---GGCACGTCA------------------GAGAAG---AAA---------
---------------------------------------GAAACGCTTAAAGGG---GAC
AGA---------------------------------------------------------
------------------ACCAAA---ACCCTGTCAAGAATG---AAGGAGCTTCTG---
---AGATGG------------GCTGCTGCTGCAAAATCA---------------------
------------------GAAAAGAGTGGAAAATACTTTGCTCGAAAGATT---ATGCAA
TTTCGAAACCGGGCAACTCTGAAAGCG---GTAGCA---TATGATGATCGACTAAGCAAC
GATTTGCCGAAGATCAGCTTCAGATGGGATTTGGAGAGC---TGCTCCACCACATCCTCT
------------------GCCTAT------------------------------ACAGCA
CTTTCAACA------GCATCTTCACTCAAGAATGATCAGATCATAAGCCTT---------
CCATCTTTGAATTCGACAAAATTTCAACAC---CTGGTTGACTTGGAGCTCAAG------
------------------------------------------------------------
------------------
>Malsi_05g017810
------------ATGCAGCTTCTTCAATGGCTATTTGGAGCT---AAAGTTGGACAAGAA
------------AGGGAGGAGATTTCTAGT---------------TCTTCCAACAAGAAC
GCAACAACTAATGATCAAGAA------GCTAAACCAAATTACATAATC------------
---GTCTTTAGGCGCGGTAGCGCC---AGTGTTTATCGAAAA---TCATCAAAA---GGA
GTTGAAGAAAGCAAA---------------------------------------------
---------------TCGGGTAGCAAGAAGTTCAAG---------CCGTTTACCTTTCTA
TGTCGAAAAGATGTC---------------GCAACGGCT---TGCTTT---AATAGCACT
CTTCAGCTAAAGAGACTTAATAGCATAAACAGAAGGCAGGGAAGGCAGCAT---------
------------------------------------------------------TGGATT
CAATCTATGAAGATCATGAAGAAA------------GAAGATATTGCAAGAGGTCTGGGA
ATTAGTAGCACCAAG---------------GCGGATTCG---------------------
---GTGAATGTAAGCAAC------------------------------------------
---------------------------------------AAGGTTTTACCGGTGAATGAT
TCAACG---TTATCAACCTCGACGAGAACAAAC---------------------GAA---
---CAATGT---GGCTTACCG------------------GAGAAG---AAA---------
---------------------------------------GAACAGCTTAAAGGG---GAC
AAA---------------------------------------------------------
------------------ACCAAA---ACCCTTTCAAGAATG---AAGGAGCTTCTG---
---AGATGG------------GCTGCTGCTGCAAAATCA---------------------
------------------GACAAGGGTGGAAAATTCATCGCTCGAAAGGTT---AAGCAA
TTTCGAAACCGGGGAACTCTGAAAGCG---GTACCA---GATGATGATCAACCAAGCAAC
GACTCGCCGAAGATCAGCTTCAGATGGGATTTGGAGAGC---AACTCCACCACTTCCTCT
------------------GCCTAT------------------------------ACAGCG
CTTTCAACA------GCATCTTCACTCAAGAATGATCAAATCATAAGCCTT---------
CCATCTTTGAATTCTACAAAGTTTCAAGAC---CCGGATCACTTGGAACCCAAGAAAGGG
AACTGGATCACCTCAGACTCAGAA---------TTT---GTGGTGCTAGAGCTA------
------------------
>Malsi_10g017070
------------------------------------------------------------
------------------------------------------------------------
------------------------------------------------------------
------------------------------------------------------------
------------------------------------------------------------
------------------------------------------------------------
------------------------------------------------------------
------------------------------------------------------------
------------------------------------------------------------
------ATGAAGATCATGAAGAAA------------GAAGATATTGCAGGAGGTCTAGGA
ATTAGTAGCACCAAG---------------GCGGATTCG---------------------
---GCGAATGTAGGCAAC------------------------------------------
---------------------------------------AAGGTTTTACCGGTGACTGAT
TCAACG---TTATCAACCTCAACGAGCACAAAT---------------------GAA---
---CAATGT---GGCACGTCA------------------GAGAAG---AAA---------
---------------------------------------GAAACGCTTAAAGGG---GAC
AGA---------------------------------------------------------
------------------ACCAAA---ACCCTGTCAAGAATG---AAGGAGCTTCTG---
---AGATGG------------GCTGCTGCTGCAAAATCA---------------------
------------------GAAAAGGGTGGAAAATACTTTGCTCGAAAGATT---ATGCAA
TTTCGAAACCGGGCAACTCTGAAAGCG---GTAGCA---TATGATGATCGACTAAGCAAC
GATTTGCCGAAGATCAGCTTCAGATGGGATTTGGAGAGC---TGCTCCACCACATCCTCT
------------------GCCTAT------------------------------ACAGCA
CTTTCAACA------GCATCTTCACTCAAGAATGATCAGATCATAAGCCTT---------
CCATCTTTGAATTCGACAAAATTTCAACAC---CTGGTTGACTTGGAGCTCAAGAAAGAG
AACTGGATCACCTCAGACTCAGAA---------TGT---GTAGTT---TCTGCT------
------------------
>Malsy_05g016780
------------------------------------------------------------
------------------------------------------------------------
------------------------------------------------------------
------------------------------------------------------------
------------------------------------------------------------
------------------------------------------------------------
------------------------------------------------------------
------------------------------------------------------------
------------------------------------------------------------
------ATGAAGATCATGAAGAAA------------GAAGATATTGCAAGAGGTCTGGGA
ATTAGTAGCACCAAG---------------GCGGATTCG---------------------
---GTGAATGTAAGCAAC------------------------------------------
---------------------------------------AAGGTTTTACCGGTGAATGAT
TCAACG---TTATCAACCTCGACGAGAACAAAC---------------------GAA---
---CAATGT---GGCTTACCG------------------GAGAAG---AAA---------
---------------------------------------GAACAGCTTAAAGGG---GAC
AAA---------------------------------------------------------
------------------ACCAGA---ACCCTTTCAAGAATG---AAGGAGCTTCTG---
---AGATGG------------GCTGCTGCTGCAAAATCA---------------------
------------------GACAAGGGTGGAAAATTCATCGCTCGAAAGGTT---AAGCAA
TTTCGAAACCGGGGAACTCTGAAAGCA---GTACCA---GATGATGATCAACCAAGCAAC
GACTCGCCGAAGATCAGCTTCAGATGGGATTTGGAGAGC---AACTCCACCACTTCCTCT
------------------GCCTAT------------------------------ACAGCG
CTTTCAACA------GCATCTTCACTCAAGAATGATCAAATCATAAGCCTT---------
CCATCTTTGAATTCTACAAAGTTTCAAGAC---CCGGATCACTTGGAACCCAAGAAAGGG
AACTGGATCACCTCAGACTCAGAATGTAACACATTC---CTCCTA---------------
------------------
>Malsy_10g016040
ATG---------CAGCAGCTTCTTCAATGGCTATTTAGAGTC---AAAGTTGGACAAGAA
------------GGGGAGGAGATTTCTAGT---------------TCTACCAACAAGAAA
GCAACAACTAATGATCAAGAA------GTTAAACCAAATTATGTAATC------------
---GTCTTTAGGCGCGGCAGCGTT---GGTGTTTATCGAAAA------TCAAAA---GGA
GTTGAAGAAAGCAAA---------------------------------------------
---------------TTGGGTAGCAAGAAGTTCAAG---------ACATTTACATTTCTA
TGTCGAAAAGATGTG---------------ACAACTGCT---TGCTTT---TATAGCACT
CTTCAGCTGAAGAGACTTAGTAGCATAAACAGAAGGCAGGCAAGGCAGCAC---------
------------------------------------------------------TGGATT
CAATCTATGAAGATCATGAAGAAA------------GACGATATTGCAGGAGGTCTAGGA
ATTAGTAGCACCAAG---------------GCGGATTCG---------------------
---GCGAATGTAGGCAAC------------------------------------------
---------------------------------------AAGGTTTTACCGGTGACTGAT
TCAACG---TTATCAACCTCAACGAGCACAAAT---------------------GAA---
---CAATGT---GGCACGTCA------------------GAGAAG---AAA---------
---------------------------------------GAAACGCTTAAAGGG---GAC
AGA---------------------------------------------------------
------------------ACCAAA---ACCCTGTCAAGAATG---AAGGAGCTTCTG---
---AGATGG------------GCTGCTGCTGCAAAATCA---------------------
------------------GAAAAGGGTGGAAAATACTTTGCTCGAAAGATT---ATGCAA
TTTCGAAACCGGGCAACTCTGAAAGCG---GTAGCA---TATGATGATCGACTAAGCAAC
GATTTGCCGAAGATCAGCTTCAGATGGGATTTGGAGAGC---TGCTCCACCACATCCTCT
------------------GCCTAT------------------------------ACAGCA
CTTTCAACA------GCATCTTCACTCAAGAATGATCAGATCATAAGCCTT---------
CCATCTTTGAATTCGACAAAATTTCAACAC---CTGGTTGACTTGGAGCTCAAGAAAGAG
AACTGGATCACCTCAGACTCAGAA---------TTT---GTAGTGCTAGAGCTA------
------------------
>Pruav_sc0001963.1_g220.1.mk
ATGCATCCACATATTCAAATTCTTGGATGGCTCTTTAGAGCT---ACAAATGGACAAACA
------------AGGGAAGACACTTCTGGT---------------TCTACCAACAAGAAA
GCAACAACTAATGATCAAGAA------GCTAAACCAAATTACATAATT------------
---GTCTTTAAGTGTGGCGGTGTT---GGTGTGTATCGGAAA------TTCAAA---GGA
ATTGAAGAGAGAAAA---------------------------------------------
---------------TCAGGTAGTAAGAAGTTCAAG---------CCACTTGCCTTTCTA
CGTGGAAAGGATGTG---------------GCAAAGGCT---TGCTTT---TATAGCACT
CTTCAGTTAAAGAGACTTGGTGGCATAAATAGAAGGCAGGCTAGGCAGCGT---------
------------------------------------------------------TGGATT
CAATCCATGAAG---ATGAAGAAG------------GAAGATATTGCAAGAGGTCTGGGA
ATTAGT---ACCAAG---------------GCAGATTCG---------------------
---GCAAATGTAGGCAAC------------------------------------------
---------------------------------------AAGGTGTTACCAGTGACAGAT
TCAACG---TTAACAACCTCGATGAACACAAAT---------------------GAA---
---CAATGT---GGCACATCA------------------GAAAAG---AAA---------
---------------------------------------GAAAGGGTTAAGGGA---GAC
AAA---------------------------------------------------------
------------------ACCAAA---ACCATGTCAAGAATG---AAGGAGCTATTG---
---AGATGG------------GCTGCTGCTGCAAAATCA---------------------
------------------GAGAAGGGAGGAAAATTTATTGCCCGAAAGGTT---ATGCAA
TTTCGAAACCGTGGAACTCTGAAGGCA---GTACCA---GATGATGATCAATTTAGCAAC
GATTCGCCGAAGATCAGCTTTAGATGGGATTTGGAAAGC---TGCTCCACCACTTCCTCT
------------------GCCTAC------------------------------ACATCA
ATTTCAACA------GCATCTTCATTGAAAAATGATCAAATCATGAGCATT---------
CAAGCTTTGAATTCAACAAAGTGTCAAGAC------CCTGACCGGGCTCCAAGGAAAGGG
AACTGGATCACCTCAGACTCAGAA---------TTT---GTGGTGCTAGAGCTA------
------------------
>Pyrbr_009373061.2_cds_XP_009371336.1_1
------------ATGCAGCTTCTTCAATGGCTATTTGGAGCT---AAAGTTGGACAAGAA
------------AGGGAGGAGATTTCTAGT---------------TCTTCCAACAAGAAC
GCAACAACTAATGATCAAGAA------GCTAAACCAAATTACATAATC------------
---GTCTTCAGGCGTGGCAGCGTC---TGTGTTTATCGAAAA---TCATCAAAA---GGA
GTTGAAGAAAGCAAA---------------------------------------------
---------------TCAGGTAGCAAGAAGTTCAAG---------CCGTTTACCTTTCTA
TGTCGAAAAGTTGTC---------------GCAACACCT---TGCTTT---AATAGCACT
CTTCAGCTAAAGAGACTTAATAGCATAAACAGAAGGCAGGCAAGGCAGCAT---------
------------------------------------------------------TGGATT
CAATCTATGAAGATCATGAAGAAA------------GAAGATATTGCAAAAGGTCTGGGA
ATCAGTAGCACCAAG---------------GCGGATTCA---------------------
---GTGAATGTAAGCAAC------------------------------------------
---------------------------------------AAGGTTTTACCGGTGAATGAT
TCAACG---TTATCAACCTTGACGAGCACAAAC---------------------GAA---
---CAATGT---GGCTTACCG------------------GAGAAG---AAA---------
---------------------------------------GAACAGTTGAAAGGG---GAC
AAA---------------------------------------------------------
------------------ACCAAA---ACCCTTTCAAGAATG---AAGGAGCTTCTG---
---AGATGG------------GCTGCTGCTGCAAAATCA---------------------
------------------GACAAGGGTGGAAAATTCATCGCTCGAAAGGTT---AAGCAA
TTTCGAAACCGGGGAACTCTGAAAGCG---GTACCA---GATGACGATCAACTAAGCAAC
GACTCGCCGAAGATCAGCTTCAGATGGGATTTGGAGAGC---AACTCCACCACTTCCTCT
------------------GCCTAT------------------------------ACAGCG
CTTTCAACA------GCATCTTCACTCAAGAATGACCAAATCATAAGCCTT---------
CCATCTTTGAATTCGACAAAGTTTCAAGAC---CCGGATCACTTGGAACCCAAGAAAGGG
AACTGGATCACCTCGGACTCAGAA---------TTT---GTGGTGCTAGAGCTA------
------------------
>Pyrco_BartlettDH_LAZY.Chr10_short2
------------------------------------------------------------
------------------------------------------------------------
------------------------------------------------------------
------------------------------------------------------------
------------------------------------------------------------
------------------------------------------------------------
------------------------------------------------------------
------------------------------------------------------------
------------------------------------------------------------
------ATGAAC---------------------------AATGTGGCACGT---------
------------------------------------------------------------
------------------------------------------------------------
------------------------------------------------------------
------------------------------------------------------------
------------------CAG------------------AGAAGA---AAG---------
---------------------------------------AAACGCTTAAAGGGG---ACA
GAA---------------------------------------------------------
------------------CCAAAC---CCTGTC---AAGAAT---GAAGGAGCTTCT---
---GAGATG------------GGCTGCTGCTGCAAAATC---------------------
------------------AGACAAGGTGGAAACTACTTTCCTCGAAAGGTT---ATGCAA
TTTCAAAACCGGGCAACTCTGAAAGCG---GTAGCA---TATGATGATCAACTAAGCAAC
GATTCACCGAAGATCAGCTTCAGATGGGATTTGGAGAGC---TGCTCCACCACATCCTCT
------------------GCCTAT------------------------------ACAGCA
CTTTCAACA------GCATCTTCACTCAAGAATGATCAGATCATAAGCCTT---------
CCATCTTTGAATTCGACAAAATTTCAACAC---CTGGATGACTTCGAGCCCAAGAAAGGG
AACTGGATCACCTCAAACTCAGAA---------TTT---GTGGTGCTAGAGCTA------
------------------
>Pyrco_BartlettDH_new_LAZY.Chr5
------------ATGCAGCTTCTTCAATGGCTATTTGGGGCT---AAAGTTGGACAAGGA
------------AGGGAGGAGATTTCTAGT---------------TCTTCCAACAAGAAC
GCAACAACTAATGATCAAGAA------GCTAAACCAAATTACATAATC------------
---GTCTTCAGGCGTGGATGCGTC---GGTGTTTATCGAAAA---TCATCAAAA---GGA
GTTGAAGAAAGCAAA---------------------------------------------
---------------TCAGGTAGCAAGAAGTTCAAG---------CCGTTTACCTTTCTA
TGTCGAAAGGTTGTT---------------GCAACACGT---TGCTTT---AATAGCACT
CTTCAGCTAAAGAGACTTAATAGCATAAACAGAAGGCAGGCAAGGCAGCAT---------
------------------------------------------------------TGGATT
CAATCTATGAAGATCATGAAGAAA------------GAAGATATTGCAAAAGGTCTGGGA
ATCAGTAGCACCAAG---------------GCGGATTCG---------------------
---GTGAATGTAAGCAAC------------------------------------------
---------------------------------------AAGGTTTTACCGGTGAATGAT
TCAACG---TTATCAACCTTGACGAGCACAAAC---------------------GAA---
---CAATGT---GGCTTACCG------------------GAGAAG---AAA---------
---------------------------------------GAACAGTTGAAGGGG---GAC
AAA---------------------------------------------------------
------------------ACCAAA---ACCCTGTCAAGAATG---AAGGAGCTTCTG---
---AGATGG------------GCTGCTGCTGCAAAATCA---------------------
------------------GACAAGGGTGGAAAATTCATCGCTCGAAAGGTT---AAGCAA
TTTCGAAACCGGGGAACTCTGAAAGCG---GTACCA---GATGACGATCAACTAAGCAAC
GACTCGCCGAAGATCAGCTTCAGATGGGATTTGGAGAGC---AACTCCACCACTTCCTCT
------------------GCCTAT------------------------------ACAGCG
CTTTCAACA------GCATCTTCACTCAAGAATGACCAAATCATAAGCCTT---------
CCATCTTTGAATTCGACAAAGTTTCATGAC---CCGGATCACTTGGAACCCAAGAAAGGG
AACTGGATCACCTCGGACTCAGAA---------TTT---GTGGTGCTAGAGCTA------
------------------
>Pyrco_Bartlett_013165.1
ATGCATCCGCATATTCAAATTCTTGGATGG------CGTCGA---CGTTTGACACGCTCA
------------AGATTGCCTGTTGACTCC---------------ATTGGTGTCTTTGAC
AATTGTTGTTCCAATCAAGAA------GCTAAACCAAATTACATAATC------------
---GTCTTCAGGCGTGGATGCGTC---GGTGTTTATCGAAAA---TCATCAAAA---GGA
GTTGAAGAAAGCAAA---------------------------------------------
---------------TCAGGTAGCAAGAAGTTCAAG---------CCGTTTACCTTTCTA
TGTCGAAAGGTTGTT---------------GCAACACGT---TGCTTT---AATAGCACT
CTTCAGCTAAAGAGACTTAATAGCATAAACAGAAGGCAGGCAAGGCAGCAT---------
------------------------------------------------------TGGATT
CAATCTATGAAGATCATGAAGAAA------------GAAGATATTGCAAAAGGTCTGGGA
ATCAGTAGCACCAAG---------------GCGGATTCG---------------------
---GTGAATGTAAGCAAC------------------------------------------
---------------------------------------AAGGTTTTACCGGTGAATGAT
TCAACG---TTATCAACCTTGACGAGCACAAAC---------------------GAA---
---CAATGT---GGCTTACCG------------------GAGAAG---AAA---------
---------------------------------------GAACAGTTGAAGGGG---GAC
AAA---------------------------------------------------------
------------------ACCAAA---ACCCTGTCAAGAATG---AAGGAGCTTCTG---
---AGATGG------------GCTGCTGCTGCAAAATCA---------------------
------------------GACAAGGGTGGAAAATTCATCGCTCGAAAGGTT---AAGCAA
TTTCGAAACCGGGGAACTCTGAAAGCG---GTACCA---GATGACGATCAACTAAGCAAC
GACTCGCCGAAGATCAGCTTCAGATGGGATTTGGAGAGC---AACTCCACCACTTCCTCT
------------------GCCTAT------------------------------ACAGCG
CTTTCAACA------GCATCTTCACTCAAGAATGACCAAATCATAAGCCTT---------
CCATCTTTGAATTCGACAAAGTTTCAAGAC---CCGGATCACTTGGAACCCAAGAAAGGG
AACTGGATCACCTCGGACTCAGAA---------TTT---GTGGTGCTAGAGCTA------
------------------
>Pyrco_Bartlett_036082.1
------------------------------------------------------------
------------------------------------------------------------
------------------------------------------------------------
------------------------------------------------------------
------------------------------------------------------------
------------------------------------------------------------
------------------------------------------------------------
------------------------------------------------------------
------------------------------------------------------------
------ATGCAC---------------------------AATGTGGCACGT---------
------------------------------------------------------------
------------------------------------------------------------
------------------------------------------------------------
------------------------------------------------------------
------------------CAG------------------AGAAGA---AAG---------
---------------------------------------AAACGCTTAAAGGGG---ACA
GAA---------------------------------------------------------
------------------CCAAAC---CCTGTC---AAGAAT---GAAGGAGCTTCT---
---AAGATG------------GGCTGCTGCTGCAAAATC---------------------
------------------AGACAAGGTGGAAAATACTTTCCTCGAAAGGTT---ATGCAA
TTTCAAAACCGGGCAACTCTGAAAGCG---GTAGCA---TATGATGATCAACTAAGCAAC
GATTCACCGAAGATCAGCTTCAGATGGGATTTGGAGAGC---TGCTCCACCACATCCTCT
------------------GCCTAT------------------------------ACAGCA
CTTTCAACA------GCATCTTCACTCAAGAATGATCAGATCATAAGCCTT---------
CCATCTTTGAATTCGACAAAATTTCAACAC---CTGGATGACTTCGAGCCCAAGAAAGGG
AACTGGATCACCTCAAACTCAGAA---------TGT---ATAATT---TCTGCT------
------------------
>Pyrco_DAnjou_new_LAZY.Chr5
------------ATGCAGCTTCTTCAATGGCTATTTGGAGCT---AAAGTTGGACAAGAA
------------AGGGAGGAGATTTCTAGT---------------TCTTCCAACAAGAAC
GCAACAACTAATGATCAAGAA------GCTAAACCAAATTACATAATC------------
---CTCTTCAGGCGTGGCAGCGTC---GGTGTTTATCAAAAA---TCATCAAAA---GGA
GTTGAAGAAAGCAAA---------------------------------------------
---------------TCAGGTAGCAAGAAGTTCAAG---------CCGTTTACCTTTCTA
TGTCGAAAAGTTGTC---------------GCAACACCT---TGCTTT---AATAGCACT
CTTCAGTTAAAGAGACTTAATAGCATAAACAGAAGGCAGGCAAGGCAGCAT---------
------------------------------------------------------TGGATT
CAATCTATGAAGATCATGAAGAAA------------GAAGATATTGCAAAAGGTCTGGGA
ATCAGTAGCACCAAG---------------GCGGATTCG---------------------
---GTGAATGTAAGCAAC------------------------------------------
---------------------------------------AAGGTTTTACCGGTGAATGAT
TCAACG---TTATCAACCTTGACGAGCACAAAC---------------------GAA---
---CAATGT---GGCTTACCG------------------GAGAAG---AAA---------
---------------------------------------GAACAGTTGAAAGGG---GAC
AAA---------------------------------------------------------
------------------ACCAAA---ACCCTTTCAAGAATG---AAGGAGCTTCTG---
---AGATGG------------GCAGCTGCTGCAAAATCA---------------------
------------------GACAAGGGTGGAAAATTCATCGCTCGAAAGGTT---AAGCAA
TTTCGAAACCGGGGAACTCTGAAAGCG---GTACCA---GATGACGATCAACTAAGCAAC
GACTCGCCGAAGATCAGCTTCAGATGGGATTTGGAGAGC---AACTCCACCACTTCCTCT
------------------GCCTAT------------------------------ACAGCG
CTTTCAACA------GCATCTTCACTCAAGAATGACCAAATCATAAGCCTT---------
CCATCTTTGAATTCGACAAAGTTTCAAGAC---CCGGATCACTTGGAACCCAAGAAAGGG
AACTGGATCACCTCGGACTCAGAA---------TTT---GTGGTGCTAGAGCTA------
------------------
>Pyrusco0g018570.1
ATG---------CAGCAGCTTCTTCAATGGCTATTTAGAGCT---AAAGTTGGACAAGAA
------------AGGGAGGAGATTTTTAGT---------------TCTACCAACAAGAAA
GCAACAACTAATGATCAAGAA------GTTAAACCAAATTACGTAATC------------
---GTCTTTAGGCGCGGCAGCGTT---GGTGTTTATCGAAAA------TCAAAG---GGA
GTTGAAGAAAGCAAA---------------------------------------------
---------------TTGGGTAGCAAGAAGTTCAAG---------CCATTTACATTTCTA
CGTCAAAAAGATGTG---------------GCAACGGCT---TGCTTT---TATAGCACT
CTTCAGCTGAAG---------------------------------CAGCAT---------
------------------------------------------------------TGGATT
CAATCTATGAAGATCATGAAGAAA------------GAAGATATTGCAAGAGGTCTGGGA
ATTAGTAGCACCAAG---------------GCGGATTCG---------------------
---GCGAAT---------------------------------------------------
------------------------------------------------------------
------------------------------------------------------------
------------------------------------------------------------
------------------------------------------------------------
------------------------------------------------------------
------------------AACCAA---ACCCTGTCAAGAATG---AAGGAGCTTCTA---
---AGATGG------------GCTGCTGCTGCAAAATCA---------------------
------------------GAC------------------------AAGGTT---ATGCAA
TTTCAAAACCGGGCAACTCTGAAAGCG---GTAGCA---TATGATGATCAACTAAGCAAC
GATTCACCGAAGATCAGCTTCAGATGGGATTTGGAGAGC---TGCTCCACCACATCCTCT
------------------GCCTAT------------------------------ACAGCA
CTTTCAACA------GCATCTTCACTCAAGAATGATCAGATCATAAGCCTT---------
CCATCTTTGAATTCGACAAAATTTCAACAC---CTGGATGACTTGGAGCCCAAGAAAGGG
AACTGGATCACCTCAAACTCAGAA---------TTT---GTGGTGCTAGAGCTA------
------------------
>Pyrusco10g012530.1
ATG---------CAGCAGCTTCTTCAATGGCTATTTAGAGCT---AAAGTTGGACGAGAA
------------AGGGAGGAGATTTCTAGT---------------TCTACCAACAAGAAA
GCAACAACTAATGATCAAGAA------GTTAAACCAAATTACGTAATC------------
---GTCTTTAGGCGCGGCAGCGTT---GGTGTTTATCGAAAA------TCAAAA---GGA
GTTGAAGAAAGCAAA---------------------------------------------
---------------TTGGGTAGCAAGAAGTTCAAG---------CCATTTACATTCCTA
CGTCGAAAAGATGTG---------------GCAACGGCT---TGCTTT---TATAGCACT
CTTCAGCTGAAGAGACCTAGTAGCATAAACAGAAGGCAGGCAAGGCAGCAT---------
------------------------------------------------------TGGATT
CAATCTATGAAGATCATGAAGAAA------------GAAGATATTGCAAGAGGTCTGGGA
ATTAGTAGCACCAAG---------------GCGGATTCG---------------------
---GCGATTGTAGGCAAC------------------------------------------
---------------------------------------AAGGTTTTACCGGTGACTGAC
TCAACG---TTATCAACCTCAACGAGCATAAAT---------------------GCA---
---CAATGT---GGCACGTCA------------------GAGAAG---AAA---------
---------------------------------------GAAACGCTTAAAGGG---GAA
AGA---------------------------------------------------------
------------------ACCAAA---ACCCTGTCAAGAATG---AAGGAGCTTCTG---
---AGATGG------------GCTGCTGCTTCAAAATCA---------------------
------------------GACAAGGGTGGAAAATACTTTCCTCGAAAGGTT---ATGCAA
TTTCAAAACCGGGCAACTCTGAAAGCG---GTACCA---TATGATGATCAACTACGCAAC
GATTCACCGAAGATCAGGTTCAGATGGGATTTGGAGAGC---TGCTCCACCACATCCTCT
------------------GCCTAT------------------------------ACAGCA
CTTTCAACA------GCATCTTCACTCAAGAATGATCAGATCGTAAGCCTT---------
CCATCTTTGAATTCGACAAAATTTCAACAC---CTGGATGACTTGGAGCCCAAGAAAGGG
AACTGGATCACCTCAAACTCAGAA---------TTT---GTGGTGCTAGAGCTA------
------------------
>Pyrusco5g015410.2
ATGCATCCGCAT------ATTCTTGGATGG---------------GAAAGTGGTGCAGAA
------------AGGGAGGAGATTTCTAGT---------------TCTTCCAACAAGAAC
GCAACAACTAATGATCAAGAA------GCTAAACCAAATTACATAATC------------
---CTCTTCAGGCGTGGCAGCGTC---GGTGTTTATCAAAAA---TCATCAAAA---GGA
GTTGAAGAAAGCAAA---------------------------------------------
---------------TCAGGTAGCAAGAAGTTCAAG---------CCGTTTACCTTTCTA
TGTCGAAAAGTTGTC---------------GCAACACCT---TGCTTT---AATAGCACT
CTTCAGTTAAAGAGACTTAATAGCATAAACAGAAGGCAGGCAAGGCAGCAT---------
------------------------------------------------------TGGATT
CAATCTATGAAGATTATGAAGAAA------------GAAGATATTGCAAAAGGTCTGGGA
ATCAGTAGCACCAAG---------------GCGGATTCG---------------------
---GTGAATGTAAGCAAC------------------------------------------
---------------------------------------AAGGTTTTACCGGTGAATGAT
TCAACG---TTATCAACCTTGACGAGCACAAAC---------------------GAA---
---CAATGT---GGCTTACCG------------------GAGAAG---AAA---------
---------------------------------------GAACAGTTGAAAGGG---GAC
AAA---------------------------------------------------------
------------------ACCAAA---ACCCTTTCAAGAATG---AAGGAGCTTCTG---
---AGATGG------------GCAGCTGCTGCAAAATCA---------------------
------------------GACAAGGGTGGAAAATTCATCGCTCGAAAGGTA---------
---------CAA------------------------------------------------
------------------------------------------------------------
------------------------------------------------------------
------------------------------------------------------------
------------------------------------------------------------
---------------------------------TTC------------------------
------------------
>Rosch_v2.0_Chr6g0285151
------------ATGCAGTTTCTTCGATGGCTTTCTAAAGTT---ACACAAGGACAAGCA
------------AGAGAGGAGACTTCTGCT---------------CCTACCAACAAGAAA
AAAGAAATTAGTGATCAAGAA------GCTAAACAGAACTACATAATT------------
---GTCTTTAAGAGTGGGGGTGTT---GGTGTCTATCGAAAA------ACAAAA---GGA
TTTGAAGAAGGCAAA---------------------------------------------
---------------CCCGCTCGTAAGAAGTTCAAG---------CCATTTGCCTTTCTG
TGTAGAAAGGATATA---------------GCACAGGCT---TGCTTT---GATAGTACT
CTTCATTTGAGGAGACTTGATAGCATAAATAGGAGGCAGCAAAAGCAGTGT---------
------------------------------------------------------TGGACT
CGATCCATGAAG---ATGAAGAAA------------GAAGATATTGCTAGAGGTTTGGAA
AATAGT---AACAAG---------------GTGGATGCA---------------------
---GCTAATGTAGGCAGC------------------------------------------
---------------------------------------AAGGTTTTACCAGTAAGTGAC
TCAACG---TTATCAACCTCTACTAACAAAAAC------------------CATGAC---
---CAATGT---GGAGCATCA------------------GAAAAG---AAA---------
---------------------------------------GAAAGGATTAAGGGG---GAC
AAG---------------------------------------------------------
------------------ACTAAA---ACATTATCAAGAATG---AAGGAGCTAATA---
---AGATGG------------GCTGCTGCAGCAAAATCAGCT------------------
------------------GAAAAGGGTGGAAAATACATTGGCCGAAAGGTT---CTGCAA
TTTCGCAATCGTGGAACTCTAAAACCA---GTACCA---GATGATGATCAGTTAAGCAAT
GACTCCCCAAAGATCAGCTTTAGATGGGAATTGGAAAGC---TGCTCCACCACTTCCTCT
------------------GCCTAC------------------------------TCGGCA
ATTTCAGTA------GCATCTTCATTGAAGACTGATCAAATTATGAACATT---------
CAATCTTTGAATTCAACGAAGCTTCAGGAC---ACAGATCACTGGCAACCCAAGAATGGG
AATTGGATCACTTCAGACTCTGAC---------TTT---GTTGTGCTAGAGCTA------
------------------
>Ruboc_02_G06626
------------ATGGCGATTATCGGCTGGACAAGTTATGTT---ACACAAGGACAAGCA
------------AAGGAGGACACTTCTGCT---------------CCTACCAACAAGAAA
GAAGCAACTAATGATCAAGAA------GCTAAGCCAAATTACATAATT------------
---GTCTTTAAGTGTGGGGGTGTT---GGTGTTTATCGAGAA------ACAAAA---GAA
TTAGAAGAAAGCAAA---------------------------------------------
---------------TTCAGTACTAAGAAGTTCAAG---------CCATTTGCATTTCTG
TGTAGAAGGGATGTA---------------GCACAAGCT---TGCTTT---TATAGTACT
ATTCGTTTGAAGAGACTTGATAGCATAAATAGAAGGCAGAAAAAGCAGTGT---------
------------------------------------------------------TGGACT
CAATCCATGAAG---ATGAAGAAA------------GAAGATATTGCTAGAGGTTTGGAA
AATAGT---AACAAG---------------GAGGATTCA---------------------
---GCTAATGTAGGCAGC------------------------------------------
---------------------------------------AAGGTCTTACCAGTAAGTGAC
TCGACG---TTATCAACCTCGACTAACACAAAT------------------CATGAC---
---CCTTGT---GGAGCATCA------------------GAAAAG---AAA---------
---------------------------------------GAAAGGGTTAAGGTG---GAC
AAG---------------------------------------------------------
------------------ACTAAA---ACACTATCAAGAATG---AAGGAGCTAATA---
---AGATGG------------GCTGCTGCTGCAAAATCAGCT------------------
------------------GAGAAGGGAAGCAAATACATTAACCGAAAGGTT---CTGCAA
TTTCGCAATCGTGGAACTCTGAAACCA---GTACCA---GATGATGATCAGTTAAGCAAT
GACTCCCCAAAGATCAGCTTTAGATGGGAATTGGAAAGC---TGCTCCACCACTTCCTCT
------------------GCCTAC------------------------------TCGGCA
ATTTCAGTG------GCATCTTCGTTGAAGAATGATCAGATCATGAGCATA---------
CAATCTTTGAATTCAACAAAGTTTCAAGAC---TCTGATCAATGGCAACCCAGGAAAGGG
AATTGGATTACCTCAGACTCAGAC---------TTG---TATGGAGCAAGATTT------
------------------
>gnl_Ambtr_v1.0_evm_27.model.AmTr_v1.0_scaffold00027.15
------------ATGAAGATCTTCAATTGGGTTCATTGGAAATTTCGTCAGAATATG---
------------------------------------------------------------
---------GATCGC---------------------------------------------
------------------------------------------------------GGTGTC
GTCGAGGATACAAAAGGAGAG---------GAGGGAGATAAGGAGTTATTATCAGAGGAG
AGGAGCTTAGTAGAAGTCCTCAATGGGTGGCACCATGGCATACTAACTATCGGCACTTTT
GGC---CTCGATCCTGTGAACCAGTTGGAGCCACAAGACCCAAACTCCGAACTTGGAGAT
GTTGTTGTCGAACCA---AGTGAAGGAATT------------------------------
---------------------------------------------------GTGTTGGAT
TTGAACAGTAAGATTGTTATGAAG------------GGAGAGGCTGAGGACACTTTTGAA
GCCGAG------AAG---------------------------------------TCTATG
GGGTCCCCT---------------------------------------------------
------GAA---------------------------ACTGAAATTGTAGGCCTGGAGAGA
------------------------------------------------------GAAGAT
GGGCAG---------------------------------GCAAAGGTAAAGGAGGGG---
---------AGAGAGAGGACGACCTTAGCTGATCTGTTCTCTTGGGAT---------GAC
CAG---GTA---GGGAGTAAGGAGGAGAGTGCAGGAGAG---------CATACTGGTAAG
AAGAAAGGGGGTAGTCGTGCTAAGCATGGCTTGTCGTTTGCT---AAGAAGCTCATC---
---AAGTGGAAG------------------------------------------------
---------GGAGAGGAATCCGGTCGATGCACTAAATTACAC---AAACTCATTTCAAGG
GCACTCAAGAAG---------------AAAATACAT---CCTGAGCTTGAGACCTGCGTG
GAAGTTAGAGAGATGAAG------------ATTTCTTCG---------------------
------------------------------------------------------------
---------------AATGAGAACGCGATGCATGAGAATGGC------------------
------------GATGATGAA---------------------------------------
---------AGCAATGAGGCTAAG------------TCCTTG---CTCGAGGTCCAGTCG
---TACGCATCTGTG---
>gnl_Aquco_v3.1_Aqcoe5G462000.1
------------ATGAAGATCTTTAACTGGGTGACGAAGAAATTATATCAGAATGCTGGT
ATTTCTCCTAAGAAAGATGAC---------------------------------------
------------------------------------------------------------
------------------------------------------------TTTTCCTACCAT
GTCAACAAGACCAAAACG---GTTATTAATGAAGCCGACACAAAAGCCTTACTCGAATAT
GTC---------AATTCGGTCGATATTTGGAAAGATGGTATATTAACTATTGGCACATTC
GGC---TTCGATCCA------------------CAAGAT---GAATGT------------
---TCCATTGAAGAA---CAAAAAGAA------------GACCAAGAAGAAGAAGAGCAT
TCTATG---------------------------------------------ACTTCAACA
GAGAAACAGACCCACATGTTGGTAACTAAGGCTTCACCAAAGCTTGAGATGGTATTACAA
AATCTG------AAG---------------CCTGACACA---------------ACTGTT
GCAAAACCC---------------------------------ATTACAGTTAATGTTGAA
------GAA---------------------------ACAGACACATTGCCACTTCTT---
------------------------------------------------------------
---CAA---------------------------------GTCAAT---GAA---------
---------AAGAAGAGAGTTACTCTAGCTGATTTATTAGCAGCAACAGAG---GTAGAT
GTT---------------AAGAAGCCAAATGCTGTCAAGGTGCCAGTATCATCGGGGAAG
AAATCAGCCGGTACATCAAAGAAGGGAGTGTTGTCGTTTGGC---AAAAAG---------
------------------------------CCGAAG------------------------
---------GAAGAGAATTCTCGTCCAAAAAGAAAACTACAT---AAAATGATATCGAAG
ATGTTGAAGAAA---------------AAGATCTAC---CCTGATCTTGATCTCAAG---
---AAGACAACAGACAGC------------ACTGATGGC---------------------
------------------------------------------------------AGGACA
ATTGAGATAATT------------------------------------------------
------------------------------------------------------------
------------------------------------TCTTTC---CTTGAAGCTGTTTCA
------------------
>gnl_Arath_TAIR10_AT2G46640.3
------------ATGACGATCTTTAACTGGGTGCAGAAAAAGCTGCACCAAAATGTC---
---------ATCAAAGAA------------------------------------------
------ATAGATGGT---------------------------------------------
------------------------------------------------GTGAGGAAAAAC
GAGAAGAAGAAGAGGAATGAAAGTGAGATTGAGAAGAACACGAAAGCTATATTGGATCAA
GTTGGTTTAGTGGATGCTCTTGATAATTGGTTCGATGGAGTTCTCACCATCGGCACATTT
GGC---TTTGACACCTTGAAC---TTCAAAGAAGAAGAT---------------------
------------------GAAATGGAT---GAATGCGGGAGTGGGGATCTCGACTACGTC
GTAATTGATGGCAGC------------------------------------AACGTCGAC
CAAGAGTCGGATCCTCTTATCTCCAATAAGTTTTATGATCATCATGAAGATGTC---GGG
AAT------------------TACGTACAGGCCGATACT---------------------
------CACATCAAAACC------------------------------------------
------------------------------------GCTGAAACGCCAGCTGTCACG---
------------------------------------------GCGGCAGCCGAGGCCGAG
ATAGAG------------------------------------CCA---CAG---------
---------AAGAAGAGGACAACACTTGCGGAGCTTTTCATGGAGGAC------CACGAC
AAA---------CATTGCAAGAAACCCAATAACCCTAATCTTGACGGTAAGTACTAT---
AAACAAAACGGTTCAAAACTAAGCAAGAGGTTCTCGTTTGTT---AAGAAGCTGGTC---
---------------------------ATGTCAAAGTCC---------------------
---------AAAGAGGACTTACGTCCAATCAAGAAAATGCGT---CAGATGATAAAGAGG
ATGTTGAAGAAG---------------AAGATCCAT---CCAGATGTCGATGCAAAGGCT
TTAAAGAAGGACGTTCCA------------TACAAG------------------------
------------------------------------------------------------
------------------------------CCAACTCGGAAC------------------
---------------TGTGAA---------------------------------------
---------GCTCTCGAGTCACAT------------TATCTT---CTTAAAATTCAAGAT
------GCC---------
>gnl_Betvu_v1.2_Bv1_002530_kaif.t1
------------ATGAAGGTCTTCAATTGGGTGCAACGTCGATTACTC---AATGTTTCA
ACATTTCCACAAGAA---------------------------------------------
---------AATGGA---------------------------------------------
------------------------------------------------------------
------------------------------------------GAACTAGAAGATAGTCAT
GATGCACATGTGAATATGCTCGACCATTGGAATGATGGTATCCTAGCCATTGGCACACTT
GCT---ATTGGTCCCTTGGAGAATTGTGAT------------GAATATGAT---------
---ATCATTGAGGAG---GTTAATGATGGT---CATGATAAAGCAATCACCAAT---TAT
GTTCATGAT---------------------------------------------------
------------------CAAGATGACATTTTTAGCCATGAATTGGAGAAATTTATTGGT
GCAAAC---CATGAAATCACAGAAGAAGTTGTTGAGCAT---------------------
------------------------------------------------------------
------------------------------------------------------------
---------------------------------------------------------GAA
GGGCAA------------------------------------ACT---AAC---------
---------AAGAGAAGAGTGACTCTTGCTGATCTCTTCTTGGAGGAT------CCTGAT
CAT------------------------------------ATCGTTGAGAAGATGATC---
ATAAAACCAACTTCTCGCGTTAAAAATCGTCTTTCTAAAGCC---AAAAAACTTGTC---
------------------------------------------------------------
---------ATGGAGGAATTGCACCCACTCAAGAAGTTTAAC---AAACTTGTGAAAAGG
ATTATGAAGAAG---------------AAGATTTAT---CCAGATCTCGAAGGAAAAACA
AAGGACAATAAGATGCAG------------CAAAGCTAC---------------------
------------------------------------------------------------
---------------AAC------------TCCACCAATGAG------------------
---------------CAAGAT---------GTAGCC------------------------
---------AATCATGACTCAGCC------------TCTTTG---CTTCTTGTTCAAGGC
------AATATGGTT---
>gnl_Betvu_v1.2_Bv7_163910_yxco.t1
------------ATGAAGGTTTTTAATTGGGTGCATCAACGATTTCTT---AATGCTTCG
ACCTTCCTCCAAGAA---------------------------------------------
---------AACGCA---------------------------------------------
------------------------------------------------------------
GCCGACAAAAATGGAAGC---TTAAAAATAGAAAATGAGAAGCATCTTTTGCTTGAGCAC
AATGCTCATGTGCAAATGCTTGACCATTGGAAAGATGGGATCCTCTCCATTGGCACTCTT
GCT---ATTGGTCCTTTAGAAGAT---AGT------------ACATTTGGT---------
---AGCATCGAGGAA---GTTGGTGATGGTCATCATGACCATGAAATCACTGATGTCCAT
AATCATGATGTTAAT------GATGATGATGATCATGAGGGTGATGATGATGATAATGAT
CATGAAGCAAGTCCTTTGATGGATGAATTTTTTAGCCATGAATTGGAGAAAGTTATTGGT
GCCAAC---CATGAGATCGTAGAAGTTGTTGCTGATAAT---------------------
------------------------------------------------------------
------------------------------------------------------------
---------------------------------CACTTGAGAGACAATAATTTTGACGAA
GGACAA------------------------------------ACT---------------
---------AAGAGGAGAGTGACTCTTGCTGAACTTTTCTTGGAGGAG------TATTCT
GAT---------ACGCAAAAAGAGTTAGAAGATGGTGATATAATGAAAGAGATGAGC---
ACGAAGCCAACTTTTCTTGCTAAGAATGGCCTTTCTAAGGCC---AAAAAGCTTCTT---
------------------------------------------------------------
---------AAAGAGGATTTGCATCCAGTCAAGAAGTTTAAC---CAGCTTATGAAAAGG
ATGATGAAGAAG---------------AAGATTCAT---CCGGACCTCGAAGGCAAG---
AAGGACATGCAAATGCAT------------CCAAACTAC------GGTCGC---------
------------------AGC---------------------------------------
---------------AGC------------CCTACCAATGAC------------------
---------------CAAGAT---------CCTTCT------------------------
---------AATAACGAGTTAGCT------------TCTTTA---CTTCTCATTCAAGAT
------GCTATGGTT---
>gnl_Carpa_v0.4_evm.model.supercontig_144.10
ATGATGCCATGCATGAAGATCTTCAATTGGGTTCAAAGGAGGCTGCATCAGAGCGTG---
---------ATCAAAGATGGG---------------------------------------
------------------------------------------------------------
------------------------------------------------CTTGCTAAAAAT
GTGAAGAAGACTGAATCA---ATCGCCATTGACAACAATACACAAGCCTTACTAGAACAA
GTAGCCTTTGTCGATGTGCTTGAAGGCTGGAAAGATGGCATTCTGACAATTGGCACCTTT
GGT---TTTGATCCCTTGAAAAATACCCACAAACAAAAA---CAACATTTC---------
---TTTTTAGGGAGC---GACGAAGAA---GATGATGATGATGAAGATGCAGACCAATTT
TCCATCAGCGACGAC------GACAACAACGAAGACGAAGAAGAAGACAACGTTGAAGAT
GAAGAAGTAAACCCATTAATTTTGAGGACATTCGACGAAGGTAGATCGAATATG---GAT
GATGAA---GAA---------AGAAAAGGTGATGAG------------------------
------------------------------------------TTAATCATGAGC------
------------------------------------GTTGAATTAGGAGCAATTGTG---
---------------------------------------CATGTGACGACAGAGATTGAA
CAAGCA------------------------------------GTA---CAG---------
---------AAGAGAAGAACAACACTTGCAGAGCTGTTCATGGCGGAT------TCTGAT
GAT---------ATGGAGAAGAAGGTTGAAGGTGGTGAT---GAGTTCGAGGTGACG---
AAGAAAGCGTGTATTCGAACCAAGAATGGACTGTCCTTCGCT---AAGAAACTGATT---
------------------------------CCTCATGTT---------------------
---------GGAGACGATTCACGTCCCATCAAGAAAATTCAA---CAAATGATGAAGAGG
ATGCTGAAGAGG---------------AAGATCCAC---CCAGAGCTTGAAGGCAAGTCT
CATAAATCCAATGACATC------------------------------------------
------------------------------------------------------------
---CAACTTCTC------------------------------------------------
------------------------------------------------------------
---------TCCGCTGATACTGTC------------TCTCTT---CTTCAACCTCCAGAT
---GGTACAGCT------
>gnl_Eucgr_v2.0_Eucgr.E00024.1
------------ATGAAGATCTTTAACTGGGTGCAAAAGAGGAAGAGGTCGAATGCT---
---------CTCCAAGATCAT---------------------------------------
------------------------------------------------------------
---------------------------------------------GAGCTAGGCGGAAGT
GTGAAAGAGGCTGAATCC---ATCACT------GCGGATGCGCTAGCATTACTTGAAGGG
CTCACATTCGCAGGCGTGTTGGATGGTTGGAAAGATGGGATATTAACAATTGGAACTTTT
GGT---TATGATCCGCTGAAACCCTTGGACCAAGAAAAG---GATGAGCTC---------
---TTCTTGGAAAGT---CATCATGAGAGTGAGGATGATCAGCATGATCATGATCTCTAT
CCT---------------------------GGTGATCCGGGGGAACCGATTGTGGAAGAC
GAGGAACAGAACCCTTTGATGTCGACGACATTCTGCAACAACGACCACGTCCTC---AAT
GATGAG---ACGCGACCACTGGCTAAACCT---GAC------------------------
------------------------------------------AGGTCAATGGTG------
------------------------------------GTTGACAATGTTGAGCTGACC---
------------------------------------AAGGGAGTGGTCTTTGAAGAAGAA
AAGAAG------------------------------------AAG---AAA---------
---------GGGCACAGAGTGACCTTGGCCGACCTCTTCTCAGCAGAT------TCTGAT
GTC------------AAAGAAAAACCATATCCAAGTGAAGGTCAACCCCCGTTGGGGAAA
AAAGAGTCCGCTTCAACCAAGAAAGATGGCCAATCTTTTGCC---AAGAAGCTCATT---
---------------------------CATCACATGGTG---------------------
---------TCTGAAGATTCACGCCCCACTAGAAAACTAAAC---CGGTTGATGAGGAAG
ATGTTGAAGAAG---------------AAGATCCAT---CCGGAGCTGGGGAGCAAGATA
AATGACAAAGAGAATCAAATG---------ATGAAGCCT---------------------
------------------------------------------------------GGTTGC
CACCAA---CTCACCAACAAT---------------------------------------
---------------CAGCAG---------------------------------------
---------AAGGACGAGTACCTG------------TCTCTC---CTTCAATCTCCTCAA
GGCGGGTCTTCTATA---
>gnl_Manes_v6.1_Manes.05G019000.1
------------ATGAAGATTTTCAATTGGGTGCAAAGGAGGTTTCATCATGGTGCC---
---------CTTAAAGATGGG---------------------------------------
------------------------------------------------------------
------------------------------------------------TTAGCCAGAAAT
GTCAAAAAGGCTGAATCT---ATTACAAGTGGAGCTGACAAGCAAGCATTGCTGAAACAA
GTAGCCTTGGTCGATGTGCTTGATGGCTGGAAAGGTGGCATTTTGACAATTGGCACATTA
GGG---CTTGACCCTTTGAAACCCTTTAATCAACAGCAT---GAATATTTG---------
---GTTCTGGAAACT---GAAGGAGGA---AATGACGATGAAGAGGAACAGGAGGAATAT
TCTGTCCATAGTGAT------GAGGAAGACAGCAATGTTGATGAAGATGAAGATGAAAAA
GAAGAAGAGAACCCTTTAATATTTACAAGATTTCAACACAACTTTGAAGAGCTT---ACA
TCATCT---TTTGGTGCTAATGCGAAATCTGAAGAT------------------------
------------------------------------------ATAATGATCATT------
---------------------------------------GATCCAACGGAGACCAAA---
------------------------------------TCAAATATCCATGACAATGATCAA
AGAAAA------------------------------------AGG---AAA---------
---------GGGGAACGAATAACGCTGGCAGAACTGTTCTTGGCAGAT------TCTGAC
GTG------------AAAAAAAAGCCGGAATCTTTTGAAGTGGAGCCGGACTCAGGT---
AAAAAGCCAGCTTTTCGTGGGAAGAATGGTCTATCCTTTGCC---AAGAAGCTGATA---
------------------------------CCTAATGTT---------------------
---------GGAGAGGATTCACGTCCAATCAAGAAATTTCAC---CAATTGATGAGGAGG
ATGTTGAAGAGA---------------AAAATCCAT---CCAGAACTTGAAGGAAAGACC
CAGAAAACAGACAATCAA------------AACAAGATT---------------------
------------------------------------------------------GCGATA
ATGGAAGTTGGAATTAGCAAG---------------------------------------
------------GGAATTGCA---------------------------------------
---------GCCGATGAATCAATT------------TCGCTG---CTTCCAACTCCCCCA
---------------AGG
>gnl_Manes_v6.1_Manes.01G242600.1
------------ATG---------------------------------------------
------------------------------------------------------------
------------------------------------------------------------
------------------------------------------------------------
---AAAAAGGTTGAATCT---ATTACAAGTGAAGCTGACAAGCAAGCATTACTGAAACAA
GTAGCGCTGGTCGATGTGCTTGATGGCTGGAAAGATGGCATTTTGAGAATTGGCACATTA
GGG---CTTGACCCTTTAAAGCCCTTTAATCAACAGCAT---GAATATTTT---------
---GTTCTGGAAAGA---GAAGAAGAA---AATGACGAAGAAGAGGAACAAGATCGATAC
TCGTTCCATAGTGAT------GACGCAGATGGCAACATGAATGAG------GAAGAAGAA
GAAGAAGAAAACCCTTTAATTTGTACGAGATTTGAGCACAACTTTGAAGAGCTT---GCA
TCAACT---TTTGATGCAAATGTGAAATCTAAAGAG------------------------
------------------------------------------ATAATTCTCTTC------
---------------------------------------AGTCCAATAGAGACCGAC---
------------------------------------TCAAATGTCCATGAGAATGATGAA
AGAGAA------------------------------------AGG---AAA---------
---------GGAGAAAGAACAACACTGGCAGAACTGTTCTTGGCAGAT------TCTGAG
ATG------------AAAAAGAAGCAGGAATCTTTTGAATTTGAGACCGACATAGGT---
AAAAAGCAAGCTGTTGGTGCCAAGAATGGGCTATTCTTTGCC---AAGAAGCTCATA---
------------------------------CCTCATGTG---------------------
---------GGAGAGGATTCACGTCCAATCAAGAAATTTCAC---CAATTGATGAGGAGG
ATGCTGAAGAGA---------------AAAATCCAT---CCAGAACTTGAAGGAAAAAGC
CAGAAAAAAGACAGTCAA------------AGCAAGCCC---------------------
------------------------------------------------------GCCATT
ATGGAAGCTGCAATTAGCAAT---------------------------------------
------------GGAAATGAA---------------------------------------
---------AGCGGTGAATCAGTT------------TCCCTG---CTTCCAACTCCCCCA
---------------AGG
>gnl_Medtr_Mt4.0v1_Medtr8g027100.1
------------ATGAAGATCTTCAATTGGGTGCACAAGAGGTTTCATCCTAACACT---
---------CTCAACGATGGA---------------------------------------
------------------------------------------------------------
------------------------------------------------TTTGCTTCAAAC
ATGAAAAAGAATGAACCT---TCAATCAACAACACTGATAATCAAGCTTTGTTGAAACAA
GTTGCTTTGACCGATATGCTCGGTGATTGGAAAGACGGAATTCTTACCATTGGTACTCTT
GGC---TATGATCCTTTGAAATCCATGAACAATCACAAA---GAATACTTT---------
---GCTTTGGAAGCT---GAAAAACAA---------------------------------
------------------ATAGATGATGATGATGTTGAAAATTTCTATGATGTTGAACAA
GAGGAACTGAATCCATTGATCAACAATACATTTGAGAACAACTTTGAGGTTGTTATTTGT
GAAAAC---------------CATGATGTAGTTGATGAT---------------GCTAGA
AAAGAGGAA---------------------------GAAATGATTATTAGAAAC------
------------------------------------TTTAAGGAAATTGTTGAGGTGCCA
CCTATGATTTGT---CATGAAATCATG------GAGGCAAATGATGTTGAAGCTGATCAA
AAGAAA------------------------------------------------------
---------------AGGATCACATTAGCTGATCTATTCCTTGCTGAT------TCTGAT
GTT------------AAGACGAAACTTGATTATTCTGCAGTCTTGGTTGAGTCAAGT---
GAAAAACCAAAACTTAAAGCAAAAAATGGATTTTCTTTTGCT---AAGAAGATTATT---
------------------------------CCCCTTGTT---------------------
---------AAGGAAAATGCACGTCCAATGAAAGACATCAAG---AAACTGATGAAGAAG
ATGCTAAAGAGG---------------AAAATTCAT---CCAGATATTGATCTCAAGAAT
CACAAAGCAGAAGAAAAC------------------------------------------
------------------------------------------------------------
------ATTATTAATAACCAC---------------------------------------
------------ATGAATGAA---------------------------------------
---------GGCAATGGCTCAAGG------------TCTTTT---ATCGCAGTT------
------------------
>gnl_Mimgu_v2.0_Migut.B01906.1
------------ATG---ATCACTAAT------------------------AAT------
------------------------------------------------------------
------------------------------------------------------------
------------------------------------------------------------
------------------------------------------------------------
------------------------AATTACAAG---------------------------
------TTAGAC------------------------------------------------
---GTTATTACTCAT---------------------------------------------
---------------------------------------------------GATTCCGAA
GAAGAAGAGCAGCCATTGTTATAT---GTTTAC---------------------------
------------GAT---------------CACGATTAT---------------------
------------------------------------------------------------
---------------------------------------GAGTTGTTGGAAATGAAA---
---------------------ATGGAA------------GAATCCCAGCCACACGATTTA
CACACT------------------------------------AAT---AAA---------
---------AAGGAGAGAACCACACTTGCAGATTTGTTCTCAGCTGATTCGGAGCTTGAC
AAT---ATCAATAAGAAAAAAAGGCTGCAGGCGGCTACT------------GTTAACAAC
ATGAAAGAAGCTGATGATGATAAGAACGACCTTCCATTTGCCAATTATAAG---------
------------------------------------------------------------
---------CTTGACAAAGCTCGCCCCATTCACAAACTGCAT---CGATTGATGAGGAGA
ATGATGAAGAGA---------------AAGATCCAT---CCTGAGATTAATGGTGGTACT
AACTACTCTAAACTTGCC------------------------------------------
------------------------------------------------------------
------------------------------------------------------------
---------------GCCGAC---------------------------------------
---------TTCACTGAATCTGCT------------TCACTT---CTC------------
------TCTTCA------
>gnl_Nelnu_v1.0_NNU_014139-RA
------------ATGAAGATCTTCAACTGGGTGCACCGGAAATTTCATCATAACGTG---
ACGCCTCATAAAAAAGATGCC---------------------------------------
------------------------------------------------------------
---------------------------------------------GATTTCGGTCACAAT
ACGAAAAAGACCGAAGTC---GTTACGTACGAGAACGATACGGAAGCTTTACTCGAACAC
GTCAACTTGGTGGACGTACTTGAGGGCTGGAAAGATGGTTTACTATCAATCGGCACATTG
GGC---TTCGATCCCTTAAAACGCTCAAACCAACCAAAC---GAATAT------------
---TCCGTCGACCATATACAAGTAGAA---TCCATGATGGAAGAAGAAGAA---------
------------------------GAGGATGCTGATGAAGAGGAAGACGCAGAGAACGAA
GGAGAACTAAACCCATTGGTCGTTAAAGCCTTCAAACGAGAATTCGAGAAGGTTTTGGGT
TCTTAT---ACAGACTCCAACTCTCAGAAAAGTGAT------------------------
------------------------------------------GTACTAAGAGCC------
------GAT---------------------------ATTGATGATACCCCGCTCATTCGT
TTTCTC---GAGTCTCCTGAGATAAGA---------------AACGCATGTGACAATTCC
GAAAGC------------------------------------GAT---AAG---------
---------AAGAAGAGAACGACACTTGCAGATCTGTTCTCAGCCGAT------CGTGAA
GTC------------CCTCGAAAGTTAGATTCCACCGAGGTTCCTCCAGACTCCGGTAAG
AAAACATTGGAATGCCGTACAAAACATGGTGTCTCGCTTGCT---AAGAAGTTACTG---
------------------------------CCTCGCAAG---------------------
---------GGAGAAGATTCCCGTCCAATCACAAAACTACAA---CGATTGATGAAGAGG
ATGTTGAAAAGG---------------AAGATCCAT---CCAGAGCTGGGAGACAAGATC
GATGGAGTGAATGGTCCG------------ATTGATGCC---------------------
------------------------------------------------------TCGAAG
ACAGAGATTGGTAACAATGTA---------------------------------------
------------GTTAATCAC---------------------------------------
AGTTGGGGAGGTGGTGATGCAGCCATTGAAATG---TCTCTG---CTT------------
------------------
>gnl_Phavu_v2.1_Phvul.010G116900.1
------------ATGAAGATCTTCAATTGGGTGCAGAAAAGGTTTCATCATAACTCT---
---------CTGAAAGATGGG---------------------------------------
------------------------------------------------------------
------------------------------------------------TTTGCTTCAAAC
ATGAAAAAGACTGAACCT---ATAATTAACAACGCGGACAGCCAAGCTTTGCTGAAACAA
GTTGCCCTTACTGAATCACTTGGTGGATGGGAAGACGGAATTCTAACCATTGGCACTCTT
GGC---TATGATCCCTTGAAGTCCATCAACCCTCACAAA---GAATACTTT---------
---GCTTTGGAAATT---GAAGTTGAA---------------------------------
---------------------GATGGTGAAGGAGAGGACAGCATCATGGTGGATGAGCAG
GAGGAACTGAATCCATTGATATACAACACATTTGAGCACAGCCTTGAGAATATT---GTT
AGTGAA---AAC---------TATGATGATGTGGAT------------------------
------------------------------------------GTGGTTAGGAGT------
------------------------------------TTCAACGAAATCGTTGTGGCTCCA
TCTGTGATTTCT---TATGAAGTGATG------GAATCATACGATGTGGAGGCTGATGAA
AAGAAG------------------------------------AAG---AAA---------
---------GGAGAGAGAATCACATTGGCTGATCTCTTCTTAGCTGAT------TCTGAT
GTC------------AAGATAAAGCTTAACCCTGCCAAATGCCACCTTGCTTCAAGT---
GAAAAACCAAACCTTAAAGCAAAACATGGACTCTCTTTTGCC---AAGAAGCTCATT---
------------------------------CCCCGCGTT---------------------
---------AAGGAGAATCCCCATCCAATGAAAGATATAAAA---AAACTGATGAAGAAG
ATGTTGAAGAGG---------------AAAATCCAC---CCTGATCTTGACGTTAAGAAT
CACAAACCAGAAGGTCAG------------GAAGTGAGT---------------------
------------------------------------------------------GCAGCA
CTAAACCTTGATGATAATCAC---------------------------------------
------------ATGAATGAA---------------------------------------
---------GGCAATGACTCAAGT------------TATTTC---CTTTCAATT------
------------------
>gnl_Phavu_v2.1_Phvul.010G116850.1
------------ATGAAGATCTTCAATTGGGTGCAGAAAAGGTTTCATCATAACTCT---
---------CTGAAAGATGGG---------------------------------------
------------------------------------------------------------
------------------------------------------------TTTGCTTCAAAC
ATGAAAAAGACTGAACCT---ATAATTAACAACGCGGACAGCCAAGCTTTGCTGAAACAA
GTTGCCCTTACTGAATCACTTGGTGGATGGGAAGACGGAATTCTAACCATTGGCACTCTT
GGC---TATGATCCCTTGAAGTCCATCAACCCTCACAAA---GAATACTTT---------
---GCTTTGGAAATT---GAAGTTGAA---------------------------------
---------------------GATGGTGAAGGAGAGGACAGCATCATGGTGGATGAGCAG
GAGGAACTGAATCCATTGATATACAACACATTTGAGCACAGCCTTGAGAATATT---GTT
AGTGAA---AAC---------TATGATGATGTGGAT------------------------
------------------------------------------GTGGTTAGGAGT------
------------------------------------TTCAACGAAATCGTTGTGGCTCCA
TCTGTGATTTCT---TATGAAGTGATG------GAATCATACGATGTGGAGGCTGATGAA
AAGAAG------------------------------------AAG---AAA---------
---------GGAGAGAGAATCACATTGGCTGATCTCTTCTTAGCTGAT------TCTGAT
GTC------------AAGATAAAGCTTAACCCTGCCAAATGCCACCTTGCTTCAAGT---
GAAAAACCAAACCTTAAAGCAAAACATGGACTCTCTTTTGCC---AAGAAGCTCATT---
------------------------------CCCCGCGTT---------------------
---------AAGGAGAATCCCCATCCAATGAAAGATATAAAA---AAACTGATGAAGAAG
ATGTTGAAGAGG---------------AAAATCCAC---CCTGATCTTGACGTTAAGAAT
CACAAACCAGAAGGTCAG------------GAAGTGAGT---------------------
------------------------------------------------------GCAGCA
CTAAACCTTGATGATAATCAC---------------------------------------
------------ATGAATGAA---------------------------------------
---------GGCAATGACTCAAGT------------TATTTC---CTTTCAATT------
------------------
>gnl_Poptr_v3.0_Potri.002G175300.1
ATGTATGACACAATGAGAATCTTCAACTGGGTGCAGAGGAGGTTTCATCATGGCACC---
---------ATCAAAGATGGG---------------------------------------
------------------------------------------------------------
------------------------------------------------CTCGCTGGAAAT
GTGAAGAAGGCTGAATCC---ATTACAAAAGAGGCTGACAAGCAAGCATTGCTGAAACAA
GTAGCCCTGGTGGATGTGCTTGATGGTTGGAAAGATGGAATTTTGACAATTGGCACCTTA
GGT---CTTGACCCTTTAATACCTTTTAACCAACAAAATGATCAGTATTTC---------
---ATTTTGGAAAGT---GACGAAGAAGGTAAAGAAGAAGAAAGGGAAATAGAACAATAC
TCAGTT------------------GATGATGATTATTATTATGATGACAATGTTGAAGAT
GAAGAAGTGAACCCTTTGATATATGCAACATTTGACCACAGTTTTGAGGAAATT---GGA
TCAGAT---TCT------------------------------------------------
------------------------------------------------CTGCAT------
------------------------------------TATGATGTCATAACCAACTCT---
------------------------------------ACTACTATCGCTGAGCATGAACAA
AGAAAA------------------------------------AAC---AAA---------
---------GGAGAAAGAATAACACTGGCAGAACTGTTCTTGGAAGAT------TCTGAC
ATG------------AAAAGGAAGCCTGATTCTGTTGAAGTTGAGACTGAACCAGGGAAT
AAAAAGCCGGTTGCTCGTGCCAAGAGTAGCATCTCTTTTGCC---AAGAAGCTCATA---
---------------------------CGTTCTCACGTT---------------------
---------GTAGAGGATTCACGTCCAATCAAGAAATTCAAC---CAATTGATGAGGAGA
ATGTTGAAGAGA---------------AAAATTCAC---CCAGAATTTGATTGGAAGGGA
AATAAAACAGAATCAAAA------------------------------------------
------------------------------------------------------------
------------------------------------------------------------
------------------------------------------------------------
------------------------------------------------------------
------------------
>gnl_Poptr_v3.0_Potri.014G102600.1
ATG---------ATGAAGATCTTCAACTGGGTGCAGAGGAGGTTTCATCATGGCGCG---
---------ATCAAAGATGGG---------------------------------------
------------------------------------------------------------
------------------------------------------------CTAGCTAGAAAT
GTGAAGAAGGCTGAATCC---ATTACAAACGAGGCTGACAAGCAAGCATTGCTGAAACAA
GTAGCCCTGGTGGATGTGCTTGATGGTTGGAAAGATGGCATTTTAACAATTGGCACATTA
GGT---CTTGACCCTTTAAAACCCTTTAACCAACAAAATGATCAGTATTTC---------
---ATTTTGGAAAGT---GAAGAAGAG---GAGGAAGTAGAAAGGGAACAAGAACAATAC
TCAGTT------------------GATGATGATTATTTTGATGATGACAATGTTGAAGAT
GAAGAAGTGAGCCCTTTGATATATGCAACATTTGAGCACAGTTTTGAGGGAACT---GGA
TCAAAT---ACC------------------------------------------------
------------------------------------------------GTGACA------
------------------------------------TGTGATGTCATAACCACCTCT---
---------------------------------------AGTATCACCGAGCAAGAACAA
AGAAAA------------------------------------AGG---AAA---------
[truncated: 51,232 more chars]
