# Supplementary material for: Building a foundation for gene family analysis in Rosaceae genomes with a novel workflow: A case study in Pyrus architecture genes
Source: Front Plant Sci. 2022 Nov 14;13:975942. doi: 10.3389/fpls.2022.975942 (PMC9702816; doi:10.3389/fpls.2022.975942)
Supplement: Supplementary file 1 [file DataSheet_1.zip › SupFiles/SupFile2_gene_family_trimmed_alignments/8031.faa.aln]

>gnl_Ambtr_v1.0_evm_27.model.AmTr_v1.0_scaffold00111.9
-----------MQT-ISYHVL-PTK-IPSATQL-PEMVSHSFPEAHPTTHIKPRKQRSSS
PKIQSFPAKEELHPMNSSEEAMTAFWDYQFLFISQRSETEEPVALRLVHGKVPCDFPKGT
YYLAGPGLFIDDMGSTVHPLDGHGYLRAFSIIPSAGE---VKLSARYVATQAKQEEYDEK
SKKWIFGYRGPFSVLKFGQKFFNTKVMKNVANTSVLKWGGRLLCLWEGGDPHEIEPESLN
TVRVGDFISGR--EIPPESSVDGRRDMGSVVLDFVTGLLRPVLYGVYKMPPKRLLSHYKI
DARRNRLLMMSCNAEDMLLPRSSFTVYEFDSKFNLLQEKSFEILDHVMIHDWAFTEDHYI
LVANRVKIDVAGSISALCGISPMISALSLDPSHQSSRIYVIRRFSEGT----RDWRLPIE
APSLFWLLHAGNAFERRDE-HGNLHIQLQASACSYQWFNFHKMFGYDWRRPQLDPTFMNK
ENAEN--LPHLVQVSMELGKDGNFHNCTVEPLS-QWMYTSDFLAINPAFSGTKNKYLYTS
SCSGSRPSLPYFPFDMVAKLNMTQGSVATWCAGFRRFVGEPVFVPRGE---EEDDGYILV
VEYAVSVQRCYLVMLDAKEIGKPGALVAKFEVPKELNFPVGFHGFWVNDESG-----
>gnl_Aquco_v3.1_Aqcoe5G448300.1
-----------MEA-TTSHFF-PSK-IPSL----PRT--LLSAQSLKPPTTIRCAVSITT
TPEP----QLPLTTTTTADDSITAFWDYQFLFVSQRSETTKPLTLRVIEGSIPSDFPRGT
YYLTGPGIFTDDHGSTVHPLDGHGYLRAFEINGSKGE---VNFSAKYIKTEAQMEECDSE
TGRWQFKYRGPFSVLRAGKKLGNVKVMKNVANTSVVKWGGRLLCLWEGGVPYEIESKTLD
TVGRFDVIDGE--DCVLKSGINGGSLSQGGVWDVAARLLKPILHGVYNMPAKRLLSHYKI
DPHRERLLLVSCNAEDMLLPQSTFTFYEFDSNYKLMNKQTFNIPEHMMIHDWAFTDSHYI
LFGNRIKLDIPGSMLALSGISPMISALSVDSSKPTSSIYLLPRFPDEV-VDNRDWRIPIE
APKQMWLLHVGNAFEQRDI-NGNMEIQIHAAACSYQWFNFCKMFGYNWKSGKLDPAFMNA
REGEEDSLPHLVEVSMNFDREGKCQNCSVEPLN-FWTTPSDFPVINPVVSSRKNTYIYAA
TSSGSCQTLPHFPFDTVAKLNVQNKSVSTWTVGSRRFIGEPIFIAKGD---TEDDGYLLV
VEYAVSIQRCYLVILDPKRIGEADAVIAKLEVPKSFNFALGFHGFWAGED-------
>gnl_Arath_TAIR10_AT2G44990.1
-----------MSLP-------PPK-FLPPLKS-PPI--HHHQT--PPPLAPPRAISISI
PDT-----GLGRTGTILDESTSSAFRDYQSLFVSQRSETIEPVVIKPIEGSIPVNFPSGT
YYLAGPGLFTDDHGSTVHPLDGHGYLRAFHIDGNKRK---ATFTAKYVKTEAKKEEHDPV
TDTWRFTHRGPFSVLKGGKRFGNTKVMKNVANTSVLKWAGRLLCLWEGGEPYEIESGSLD
TVGRFNVENNGC-ESCDDDDSSD-RDSGHDIWDTAADLLKPILQGVFKMPPKRFLSHYKV
DGRRKRLLTVTCNAEDMLLPRSNFTFCEYDSEFKLIQTKEFKIDDHMMIHDWAFTDTHYI
LFANRVKLNPIGSIAAMCGMSPMVSALSLNPSNESSPIYILPRFSDKYSRGGRDWRVPVE
VSSQLWLIHSGNAYETRED-NGDLKIQIQASACSYRWFDFQKMFGYDWQSNKLDPSVMNL
NRGDDKLLPHLVKVSMTLDSTGNCNSCDVEPLN-GWNKPSDFPVINSSWSGKKNKYMYSA
ASSGTRSELPHFPFDMVVKFDLDSNLVRTWSTGARRFVGEPMFVPKGE---EEDDGYIVV
VEYAVSVERCYLVILDAKKIGESDAVVSSVNYIAKINYIICVHSFYFDRNIAFH---
>gnl_Betvu_v1.2_Bv1_018290_azxk.t1
-----------MLA-KSYHIITPSI-FRPSKRSPPPRKIRFRPY-----ATTTQPIPISM
PDNR-------VPTQEVVDDALVALWDYQFLFMSQRLEVPIPIKLKLIEGALPKDFPCGT
YYLTGPGLFIDDYGSKIHPLDGHGYLRAFEIDGPNGE---VRFSTKYVKTEAQKEECDPI
SGSWKFTHRGPFSVLKGSKMMSNIKVMKNVANTSILKWGGRLFCLWEGGIPYEIDPQTLD
TIGSFNFIND---DNDVEDEI---NFNQSHALDLVARIVKPILHGVFKMPPKRLLSHYKV
DAQRRRLIVMACNAEDMVLPRSHYTFYEYDPEFRLLQKKEFTISDHSMVHDWAFTDTHYI
IFTNHVKLDILGSMAAICGQAPMISALSVNHSKPTSSIYLLPRFSTNNSQSDDYWRKPIE
AP-QLWLLHVANAFESIDD-NGNLALQIHATACSYQWFNFHKMFGYNWQNDILDPSIMNC
KEGKDQTLPHLVEISIKINRNKRSQECSVACIK-KQAKSSDFPIINPQCSGYKHRYVYAA
ASSGSHQTLSHFPFDSILKFDNLTKRVSIWSPGSRRFVGEPMFVSKRS--FVEDNGYLLV
IEYVASRRMCNLVILDAERVGGVRAVIARLEVPRSLTFPLGFHGTWTPIE-------
>gnl_Carpa_v0.4_evm.model.supercontig_22.7
---------------------------------------------------------MSI
PTQPNHVPSSSHLTTSNVDDSVAAFWDYQFLFVSQRSETEKPVTLRVVDGAVPSGFPSGT
YYLAGPGLFTDDYGSTVHPLDGHGYLRAFGFNGLTKE---VKFMAKYVKTEAQVEEHDPV
TDTWRFTHRGPFSVLKGGKRFGNTKVMKNVANTSVLGWGGRLLCFWEGGDPYEMESGTLD
TLHRFDVMDGC--DSLLDSRK---HGRNDHVWDVAASLLKPILYGVFKMPPKRLLSHYKI
DAGRSRLLTMSCNAEDMLLPCSNFTFYEYDSDFKLLQRQEFSIPDHLMIHDWAFTDTYYI
LFANRVKLDLTGSMKALCGLSPMISALSLNPSKPTSPIYLLPRFPNRSVNGGRDWRVPIQ
APSQLWLLHFANAFEQNDTVNGDLEIQIFAVACSYHWFNFQKMFGYNWQSGKLDPSIMNL
KEGENGLLPHLVKLYIKLDEDGNCQRCCLEPLN-GWTKPSDFPVINPKFSGKKNTYIYAA
TSSGSRQMLPHFPFDMLVKQNVSMGYARTWSTGARRYIGEPTFVPSGS---EEDDGYLLL
VEYAVSIQRCYLVILDSKRIGESDALVARLEVPKNLNFPLAFHGFGPVIASNICSGI
>gnl_Elagu_v2.0_p5_sc00002.V1.gene619
-----------MRA-VPRHRHLPLP-TPTATKLLPSA--FTSTTV----AAVTHRITPSA
SSSSAA--TLTTIDPLPADSPAAAFWDYQFLFASQRSESAEPVPLRLVAGSVPADFPAGT
YYLAGPGLFTDDHGSTVHPLDGHGYLRAFSFGGDGGT---VLYSARFVETQAKREERQDG
TGRWRFTHRGPFSVLRGGKRVGNVKVMKNVANTSVLRWGGRLMCLWEGGDPYEIDSRSLD
TVGPVDLVGRERHDGPAKDQRWG---LAAGAWDVAAHFLKPVLRG---------------
------------------------------------------------------------
------------------------------------------------------------
------------------------------------------------------------
-------------------------ECSCDGIS---------------------------
----------------------------------------------GDV-----------
--WPHERERSQLTLFRVK---------------------------------------
>gnl_Elagu_v2.0_p5_sc00002.V1.gene621
------------------------------------------------------------
------------------------------------------------------------
------------------------------------------------------------
------------------------------------------------------------
------------------------------------------------------------
------------------------------------------------------------
----------------------MITALSVNPSQQSTPVYLLPRFSESA-QSGRDWRVPIE
APPQLWSSHVGNAFEERDE-IGNLNIQLQ----------FTTSAGYNWRTGKLDPSFMNT
VEGKEALLPHLVQVSVELDSTGACSRCTVSNASEHWNKPADFPVINPALSGQRNTYIYAG
TASGSHRFLPHFPFDSIVKLNRSDGSATSWSAGSREFIGEPIFVPRGT---KEDDGYILV
VEHILQLDKSAAVILGSSPAGNMMEHTIALVIGELFGGIPGAYKYWRKKQSDVMTRP
>gnl_Eucgr_v2.0_Eucgr.E01594.1
-----------MQA-NTTHIS-PTKLLPI-----PPR-HDRIPAGAAAASHVPQAISIST
LEGR----SMGVSVVEVEEDRVAAFWDYQFLFVSQRSEAANPVVLRAVDGAVPPDFPSGT
YYLVGPGLFADDHGSTVHPLDGHGYLRGFVFGGPAKE---VGFMARYVKTEAQVEEHDPV
SDTWRFTHRGPFSVLKGGRKVGNTKVMKNVANTSVVKWGGKLLCLWEGGDPYEIEPGSLN
TVGKLEMIDGH--GGPE-------HGGVGDVWDVAASFLKPILYGVFKMPAKRMLSHYKV
DARKDRLLTLSCNAEDMLLPRSNFTFYEFDSNFKLLQKKEFNIPDHLMIHDWAFTDTHYI
LFGNRIKLDVPGSISAVCGISPMISALSVDPSKSTSPIYLLPRSQNES-QNGRDWRSAIE
VPAQLWLLHFGNAFEAVDDEGGTRKIRLQACVCSYEWFNFHKLFGYNWQSGKLDPSIMNV
KQDGKALLPHLVQVSIDIDAEGDCRKCSVESLN-NWTRPTDFPVINPDFSGRKNKYIYGG
TTSGTRPALPHFPFDSVVKLDLSNGSSSTWSTGNRRFIGEPIFIPKGT---GEDDGYILV
VEYAVSIQRCYLVILNPKRIGEADALVARLEVPKEFNFPLGFHGFWDANS-------
>gnl_Manes_v6.1_Manes.05G051700.1
-----------MQA-KPSHII-PTK-FPSPIEL-PPL--YRIPT--PSRTKIQRAISISS
TDNSH------LALESAIDDSVAAFWDYQFLFVSQRFETVEPVTLRAVDGAIPPDFPSGT
YYLTGPGLFTDDHGSTVHPLDGHGYLRAFIIDEVSAD---LKFMARYVKTEAQVEEHDPE
TGTWRFTHRGPFSVLKGGQRLGNTKVMKNVANTSVLKWGGRLLCLWEGGIPYEIESGTLD
TIGRFDLVDGC--DLATDG-----VNHNGDLLDIAAGLLKPILYGVFKMPPKRLLSHYKL
DSKKNRLLTLSCNAEDMLLPRSNFTFYEYDSNFKLLQRREFNIPDHLMIHDWAFTDTHYI
LFANRIKLDVSGSMAAVCGLSPMISALSVNPSKSTSPIYLLPRSPDKS-FGYRDWRVPVE
APSQMWLLHVGNAFEVMDD-NGNLEVQVHACCCSYQWFNFKRMFGYDWQSGRLDPSIMNV
RERGNELLPHLVQVSINLNADGSCQRCSVEPLN-KWKKPADFPIINPTFSGNKNTYIYAA
TSSGSRQTLPHFPFDMVVKLNVRDESIKTWSAGARKFIGEPIFVPKPG---EEDDGYLLV
VEYAVAIQRCYLVILNPKRIGEADALVARFEVPGHLNFPLGFHGFWADTTETKF---
>gnl_Medtr_Mt4.0v1_Medtr7g045370.1
-----------MQA-KPIPNP-SSYKIPPLIRP-PPV--HQASL--PQTITKPKPISTPI
PNTDVVVPLQPVQPFIEHDDPVVASWDYNFLFMSQRSETTQPIKLHVLEGAIPTDFPSGA
YYLTGPGIFKDDHGSTVHPLDGHGYLRAFTFDNATNE---VKYMAKYIKTEAQVEEYDRK
TGSWRFTHRGPFSVLKGGKKIGNTKVMKNVANTSVLMWGKKLLCMWEGGNPYEIESGTLD
TIGKFNMVDGC--DMDDHN-----VNHGGDVWEVAATLLKPILYGIFKMPPKRLLSHYKV
DSSRSRLLTVSCNAEDMLLPRSSFTFTEYDNNFKLVEKQEFKIPDHLMIHDWAFTDTHYI
VFANRIKLDVLGSMGAVCGASPMISALTVNPSKSTSPIYLLPRFPNKPESKKRDWRKPLE
VPSQLWLLHVGNAFEVKQA-HGNLEIQIQASACSYQWFNFRKLFGYNWQTQKLDPSIMNV
KG--ENALPHLVQVSIKLDSDYNCQECDVKPIN-KWKKSADFPATNPSFSGKQNKYLYAA
TTLGSRKTLPSFPFDTIVKFDLVNNSVKAWTAGSRKFVGEPIFVPKGE---EEDDGYLLV
VEYATSMQRCCLVILNPKEIGTKKALVARIEIPMHLNFPLGFHGLWAATEGHI----
>gnl_Mimgu_v2.0_Migut.B01565.1
-----------MLA-KACHLL-PIK-LPSPPKLPPPT--TYNPSQ----TTISRAISITA
PAPAPR--KTVQDTNAPQDDAVTAFWDYQFLFVSQRAETAEPIPIRLVDGALPSDFPSGT
YYLTGPGLFSDDHGSTVHPLDGHGYLRSFKIDGSSGK---VEFMARYIETEAQAEERDPA
TGEWRFTHRGPFSVLKGGKMVGNTKVMKNVANTSVLQWGGRLFCLWEGGDPYEIDARTLG
TLGKFNLVGDR--NIPPPAEYDDGRLFHADFLKLAANILKPILYGVFKMSPKRLLSHYKI
DVKRNRLLIMSCNAEDMLLPRSNFTFYEFDSNFKLLQSQEFSIPDHLMIHDWAFTDSQYI
LFGNRIKLDVAGSMAAVCGLSPMISALSLNPNKPTSPIYLLPRFPNAQPNRFRDWRIPIE
APSQMWVLHVGNAFEEREDDNGNLHIQIQASGCSYHWFHC--------------------
------IYFQFVNVNISLDSNGNCQKCGVKDLN-QWNKPSDFPVINQEYSGTENTYIYAA
TSSGSRRALPHFPFDTVVKLNTADKSTQTWSTGKRRFIGEPIFISKGT--KGEDDGYLLV
VEYAVSTQRCYLVVLDSKSIGKKNSVVARFEVPRHLNFPLGFHGFWAPDKVCNSSQV
>gnl_Musac_v1_GSMUA_Achr11T21000_001
-----------MQA-FPVHRLQP---LPPSTKLLP----------LPTTASAHRTIPFVS
SAAASSPSSQLAGSATAPDSPTAAFWDYQLLFASQRSETAEPVLLRVAHGSVPVDFPRGT
YYLAGPGIFSDDHGSTVNPLDGHGYLRAFDFRGSSDE---VWYSARYVATPAQREEREAA
TGRWRFTHRGPFSVLRGGRRVGNLKVMKNVANTSVLKWGPRLMCLWEGGDPYEIDPASLD
TVGLVDLVGS---DHGDRRQTD--GGSSGRAVDVAAHLLKPILRGVFKMPPKRLLAHYKI
DAKRNRLLMVSCNAEDMLLPRSTFTFYEFDYNYELKQKKEFVIPDHLMIHDWAFTDSHYV
LLGNRIKLDIPGSLLAVSGLHPMISALAVNPSQPSTPIYVLPRFSQSP-IRDRNWLVPIQ
APSQKWALHTGNAFEERDG-NGNLKIQLQASVCSYQWLNFHKMFGYNWRTGKLDPSFMNL
VDGREAMLPHLIQVSIELDAKGTCYGFSIANLSNIWNRPADFPAINPCFSGQKNTYVYVG
SSSGTRRFLPRFPFDSIVKLDLSNGSAKSWSTGDRMFVGEPIFVPKGR---EEDDGYVLV
VEYAVAKQMCYLVILDARRIGEAEAVVAKLEVPKHLTFPIGFHGFWSTK--------
>gnl_Nelnu_v1.0_NNU_012175-RA
-----------MQA-TFCQAI-PPK-LPYPSKL-SPV--YRLPT---------RAKMISM
PER--------QVSVPDADNSVAAFWDYQFLFVSQRSESVEPVVLRTVDGAIPADFPSGT
YYLVGPGIFCDDHGSTVHPLDGHGYLRAFVVDGNSGE---VRFSARYVKTEAQREECEGK
TGRWRFTHRGPFSVLRGGKKILNTKVMKNVANTSVLRWGGRLLCMWEGGNPYELETETLD
TVGRFDFDVTD--DSNLSSK----RGFSGGFWDFAACLLKPILYGVFKMPPKRLLAHYKM
DFQRNRLLIMSCNAEDMLLPLSHFTFYEFDLDFKLLQKQEFNIPDHLMIHDWAFTDNYYV
AVGNRIKLDVI-----------------VNPNKPTSPIYLLPRFPEKL-FEDRDWRVPID
APSQMWLLHVGNAFEQRDK-KGNL------------------------------------
------------EVAINFDADGKCHECSVKPLN-NWSRPSDFPAINPTRSGNRNTYIYTA
AASGSRHLLPHFPFDMLAKLNLSNNSVSTWSVGSRRFIGEPIFVPKGN---EEDDGYVLV
VEYAVSIQRCYLVVLNPKIIGEAGALVARLEVPKHLNFPIGFHGFWSAD--------
>gnl_Orysa_v7.0_LOC_Os04g46470.1
---MATQAIAPMHA-AVVHR----------HHVLPPR--------RCVR---RRGVFVRA
SAAA-------AAAAAETDTLSAAFWDYNLLFRSQRDECLDSIPLRVTEGAIPPDFPAGT
YYLAGPGIFSDDHGSTVHPLDGHGYLRSFRFRPGDRT---IHYSARFVETAAKREE-SRD
GASWRFTHRGPFSVLQGGKKVGNVKVMKNVANTSVLRWGGRLLCLWEGGQPYEVDPRTLE
TVGPFDLLGL---AAADDNKATN-ASAARRPWDAAARLLRPVLSGVFDMPGKRLLAHYKI
DPRRGRLLMVACNAEDMLLPRSHFTFYEFDAHFDLVQKREFVVPDHLMIHDWAFTDTHYI
LLGNRIKLDIPGSLLALTGTHPMIAALAVDPRRQSTPVYLLPRSPETE-AGGRDWSVPIE
APSQMWSVHVGNAFEEANR-RGGLDVRLHMSSCSYQWFHFHRMFGYNWHHKKLDPSFMNA
AKGKE-WLPRLVQVAIELDRTGECRRCSVRRLSDQHARPADFPAINPSYANQRNRFVYAG
AASGSRRFLPYFPFDSVVKVDVSDGSARWWSTDGRKFVGEPVFVPTGG---GEDGGYVLL
VEYAVSKHRCHLVVLDAKKIGTENALVAKLEVPKNLTFPMGFHGFWGDE--------
>gnl_Phavu_v2.1_Phvul.008G152801.1
-----------MQT-KPIHNT-PPY-IPPPIRPSPPV--HQIPS--YTPPTKPRAISIST
PNAPV---AIPIPPTIEPDDSIAAYYDYQFLFMSQRSEATRPVTLSIVEGVIPSDFPAGT
YYLTGPGLLTDDHGSTVHPLDGHGYLRAFTFDNVTKN---VRYMAKYIKTEAHVEEHDPK
TKKWKFTHRGPFSVLKGGKKVGNTKVMKNVANTSVLKWGKKLLCMWEGGEPYEIQAGTLD
TIGQYNIMDGV--DLEDHD-----ESRGGDVWEFAANLLKPILYGVFKMPPRRLLSHYKV
DSRRDRLLTVSCNSEDMLLPRSNFTFTEYDSNFNVVQKQNFRIPDHLMIHDWAFTDTHYI
VFANRIKLDVLGSMAAVYGMSPMISALRVNPSKSTSPIYLIPRFPEKQKGKERDWRVPVE
APSQLWLLHVGNAFEVRHE-HGNLDIQIQAAACSYQWFNFSKLFGYDWQKRKLDPAIMNV
KGG-TELLPHLVQVSIKLDSDYNCQECEVKAMK-KWKKSSDFPATNPAFSGKKNKYLYAA
TTLGSRKTLPCFPFDTVVKLDLDSDSAQTWTAASRRFIGEPIFVPKGD---GEDDGYLLV
VEYAVSMNRCYLVILNPKRIGSDNALVSRIEIPSHLNFPLGFHGFWAAN--------
>gnl_Phypa_v3.3_Pp3c6_21550V3.1
-----------MDVVASF----PSI-YHNCRRISPNDKLTRCIRSALTDHWKASSVLVER
DLLSETD-LTPKFRDIQRNDEEDAFWDYQFLYKSQRNE-VDSISLTLVEGSIPPQL-SGV
YYLCGPGIRTDDHGSQVHPLDGHGYLRKFVIDGS-NP---VIYSAKYVNSEARKEEYDDE
SKTWRFQYRGPFSQLRGGDRFGNVKVMKNVANTSVLKWAGKLMCMYEGGNPYEMDSKTLQ
TLGLFNVSELSYMDTDTCTNLDGLGSAKRAAVELVGMLIQPVLKGVFEMPKERMLSHVKM
DVKRQRLVVMTCRREDMVLPKSTFTVYEMDLSMQVVQRKSFTLDEQLMIHDWGLTNNHYV
LLANKVKLNSPANLESVAGMQPMINCLALDDALPYTPMYLLPREINVTNSSKRNWRTPVK
VPERLWFVHTANSFEETDD-HGNLRITLDGTACSYDWFSLSNMFGYKWQKKWLDPTMMNK
MNGGMKNPVQLIRVSTLLSTEGDEIETKYEKFE-NNTCACEFPAIHPELYGSKNEYTYLV
GASGRRKALPYFPFDTVLKISAPDGKIQSWWAGPRNFVGEPTFIPRAGSDFVEDDGYLIV
VQYSAEEEVCYLVILDARNIGSENPVVARLQLPAKYAFPYGFHGLWTDVDIKRT---
>gnl_Pinta_v2.0_PITA_000031671-RA
------------------------------------------------------------
--------------------------------MSQRSESVQAIELRVVEGKVPPDL-EGT
YYLGGPGLFADDHGSSVHPLDGHGYLRRFQIQS--GS---VSYSSRYINTEARREEYDEE
NNSWRFTYRGPFSVLRGGKRIGNLKVMKNVANTSVLSWAGLLICFWEGGQPYEVDSQSLH
TIGLLRLMTLGGLQNSDSTKRSNLRDFKLCLLQFSARILYPILAGIFKMPRERVLSHYKI
DPKRKRLIVITSHAEDMLLPMSNFSFYEYDSSMNLVQQKKFVIYDHMIIHDWALTESHYI
IFGNRIKLDIGGSVAAISGMAPMITALCPNPSNPNTLVYLLPRLSNGI-TGERDWRIPIQ
IQKQFWLLHTANAYEEIDHDKGNLRIVVQASVCSYRWFSFQNMFGYDWTRRQLDPGYMNN
SSITEPCMPHLLQVSIQIDHNNTSYSSQVTSFK-GWTKSCDFPSINMAVSGYKNRYLYVG
GCSGGRKSLQHFPFDTVVKLKTEEESVSTWWAGKRSFIGEPMFVSRSSGGFEEDNGYILV
IQYAVWKRRCYLVILDAKRMGENDALVAKLEVPEEFNFPLGFHGFWVQTGEEE----
>gnl_Pinta_v2.0_PITA_000039840-RA
------------------------------------------------------------
--------------------------------MSQRSESVQAIEMRVVEGEVPPDL-EAT
YYLGVPGQFADDHGSSVHPLDGHGYVRRFHIQS--GS---VSYS--YINTEARREE----
----RFHISWPFLRIEKG---------QNVANTSVLSWAGRLMCFGEGRNP---------
------------------------------------------------------------
------------------------------------------------------------
------------------------------------------------------------
---NMWNFH---------------------------------------------------
------------------------------------------------------------
-----------------------------------------IFI----------------
---------------------------------------------------------
>gnl_Poptr_v3.0_Potri.014G056800.1
-----------MQA-RPYHTA-PTS-FPSPSKL-PRF--HRTPS--PAKIKIPRVISIST
PDTADH--ASSRTSLDTIDDHVAAFWDYQFLFVSQRSETTEAVTLRVVDGAIPSNFPSGT
YYLTGPGLFTDDHGSTVHPLDGHGYLRAFNIDGVSRE---VKFMARYVKTEAQVEEHDPE
TNTWRFTYRGPFSVLKGGKRLGNTKVMKNVANTSVLRWGGKLLCLWEGGDPYEIELGTLD
TTGRFDMINGR--DSSMDN-----RSNGGDTWDIAAGLLKPILHGVFKMPPKRLLSHYKL
DAKRNRLITASCNAEDMLLPRSNFTFYEYDENFKLLQRQEFNIPDHLMIHDWAFTDTHYI
LFANRIKLDVIGSMTAICGLSPMISALSVNPSKSTSPIYLLPRFPEKS-PSNRNWRVPVE
APSTMWLLHVGNAYEAKDV-HGNLQIQIHASICSYQWFNFQKLFGYNWQNAKLDPSVMNV
KEGGDELLPHLVQVSINLDADGTCQESSVEPLN-QWSKPADFPVINPDFSGNKNKYVYAA
SSSGSRQTLPHFPFDMVVKLNLLDKSIHTWTVGARRFIGEPIFVPKGR---EEDDGYLLV
VEYAVAIQRCYLVILNPKRIGKADALVARLEVPRHLNFPLGFHGFWANGS-------
>gnl_Prupe_v2.1_Prupe.2G133900.1
-----------MQANNPFQII-PKQIFPSLIKL-PPV--HQSPS--PVPTKPPRAISIST
PNETNRG-PITISTLDVVDDSVAAFWDYQFLFVSQRSEQTEPIALRVVDGSVPSDFPSGT
YYLTGPGLFADDHGSTVHPLDGHGYLRAFKFDGFGED---VKFMAKYVKTEAQVEEHDPL
TDTWRFTHRGPFSVLKGGQKVGNTKVMKNVANTSVLRWGQRLLCLWEGGDPYEIESETLD
TIGRVGLIDGC--DSEVEIRD-----RGGGVWDVAARLLKPILYGIFKMPPRRLLSHYKL
DARRNRLLMVSCNAEDMLLPCSNFTFYEYDSNFKVLGKQEFSIPDHLMIHDWAFTDTHYI
LFANRIKLDVVGAMTAVCGTSPMITALSVNPSKATSPIYLLPRSPNE---NGRDWRVPIE
ASSQLWLLHVANAYENLDE-NGNLEIEIHASACSYEWLNFQKLFGYDWQSGKLDPSIMNI
NGSQSKTLPHLIQVSINLDVNGSCQRCDVEPLN-LWNKSSDFPVINPAFSGSKNTYIYAA
ASSGSRSALPHFPFDMVAKLNVSTKSVLTWSVGSRRFIGEPTFIPRGS---EEDDGYILV
VEYAVSVQRCYLVILDSKRIGGEDALVARLEVPKHLNFPLGFHGFWATAE-------
>gnl_Selmo_v1.0_11120
------------------------------------------------------------
-------------------EDVHAFWDYQRIFGSQRAEVKDPVRLKVVEGRIPSDL-KGS
YYLCGPGLRADDHGSCVSPLDGHGYLRKFHF-GNGDL---VQYSARYVRTEAMKEEFDEE
SRSWKFQYRGPFSLLRHGHRIGNFKVMKNVANTSVLKWGGKLLCLWEGGEPYEVDEDTLE
TIGTFRLPFEESKDD---------RLQSSVALDLCARALLPILTGGFNMPKERVLAHFKI
DERRQRLVVITSNAEDMVLPKATFTAYEFDADFKLIQRKEFLLNDQLMVHDWVLTDEHYV
ILGNRVTLDVGSSLTAMAGLSPMINCLAVDESTTYSPLYMLPRFDE---RNGRDWTVPAK
IPGQLWVTHFANASEETLE-GGHIRFVVDACLSSYKWFSLNSIFGYKWQEQHMDPGCMNN
TSSSQLHSPRMHRVTVDVSLDDSILLQKSERFK-NANFATDFPVINSTASGGKNEFTYAT
TNSGRRKTLSSFPMDSITKLHGPSGRASSWWAGKRCAVGEPQFVKRKSSQGGEDDGYVIF
VQYSFVDERRYLVILDARRIGARGALVAKVEVPREYSFPFGFHGLW-----------
>gnl_Solly_v2.4_Solyc01g090660.2.1
SLPPNSKTKAKMQA-KACHNINPPK-LLPPAKL-PST-VAMSPSQLTLPSHVARAITITT
SPTH-------EVYTPEIDDTVTAYWDYQFLFVSQRSEATEPVSLRVVEGSIPSDFPSGT
YYLTGPGLFADDHGSTVHPLDGHGYLRTFEIDGSTGQ---VKFMARYIETEAQTEERDPV
SGKWRFTHRGPFSVLKGGKMVGNTKVMKNVANTSVLQWGGRLFCLWEGGDPYEIDSKTLN
TLGKFELIKNS--DQVLEDK----KISHSDFLDVAAQLLKPILYGVFKMSPKRLLSHYKI
DTRRNRLLIMSCNAEDMLLPRSNFTFYEFDSNFQLLQSQEFEIPDHLMIHDWAFTDTHYI
LFGNRIKLDIPGSMTAVCGLSPMISALSVNPSKPTSPIYLLPRFRNNN--VERDWRKPIE
APSQMWVLHVGNAFEEIDEQNGNLNIQIQASGCSYQWFNFQKMFGYDWQSGKLDPSMMNV
EEGEEKLLPHLVQVCINLDKKGNCTKCSVNDLNPEWNKAADFPAMNPEFSGRKNRYIYAA
TCTGSRQALPHFPFDAVVKLNAVDKSVQKWSAGRRRFIGEPVFIPRGT--NKEDDGYLLV
VEYAVSTQRCYLVILDAQKIGEKNEVVARLEVPRHLNFPLGFHGFWAPTNSSLASKC
>gnl_Sorbi_v3.1_Sobic.006G170300.1
---MSQHTIAAMHA-AVHHHH-------PGHRAPPPR--------RCSRGHGRSSVAVRA
AAATTVT-STPGAAATAPDSPSASFWDYNLLFRSQRAECRDPVALRVTEGAIPADFPSGT
YYLAGPGMFTDDHGSTVHPLDGHGYLRSFRFGSDGAP---ARYSARYVETAAKREEHDAP
RSSWRFTHRGPFSVLQGGTRVGNVKVMKNVANTSVLRWGGRVLCLWEGGEPYELDPRTLE
TIGPFDILGRLAEAARDDDSSEA-ARGRRRPWDVAARLLRPVLGGVFSMPAKRLLAHYKI
DQERNRLLMVACNAEDMLLPRSNFTFYEFDADFALVQTREFVLPDHLMIHDWTFTDSHYV
LLGNRIRLDIPGSLLALTGTHPMIAALAVDPSRQSTPVYLLPRSPEAE-APGRDWSVPIE
APSQMWSMHVGNAFEERNA-RGGINIQLHMSGCSYQWFNFHRMFGYNWQNKKLDPSFMNI
AKGRE-WLPRLVQVSIDLDKRGTCRGCSVRRLSDQWTRPADFPAINPGFANRRNRFIYAG
GASGSRRFLPYFPFDSVVKVDVADGSARSWSVAGRKFVGEPVFVPTGS---SEDDGYVLL
VEYAVSDHRCHLVVLDARKIGERDAVVAKLEVPKHLTFPMGFHGFWADE--------
>gnl_Spipo_v2_Spipo1G0083900
-------------------VT-PRA-APSTVPVTPTSRVLRAPP--GAP---------TT
PAPTTAPPVSPPDGAGAVDSAATAFWDYQGLFVSQRRETSSPVPLRTVDGAVPADFPAGT
YYLAGPGLFADDHGSTVHPLDGHGYLRSFDFESSGRG---VKYSARYVETGAQKEERDDE
TGSWKFTHRGPFSVLKAGKKLGNMKVMKNVANTSVLVWGGRLLCLWEGGEPYELDRKTLD
TVGLFDVVDKG--GK-TESRN---GEEMATDWDAAAALLKPLLYGLFKMPAKRLLSHYRV
DARRNRLLMLACNAEDMLLPRSNFTFYEFDSNFRLLQKKDFTIPDHLMIHDWAFTDGHYV
LVGNRIKLDVSGSLAAVSGHSPMISALSVNPSRPTSPIYLLPRFPDGEGGSRRDWAVPIE
APGQLWVLHIGNAFERREE-SGEVEIQLQASACSYQWFNFQKMFGYNWRSGELDPSFMNP
KKGRQSLLPHLVKVSIRVDGDGNCRQCSVCQVSDRWTKPADFPAINPAFSGRENDYVYVG
TTSGARRFLPHFPFDSVGKLNCSDGSVATWSAGRRRFVGEPIFVPRKGSAGGEDDGYILV
VEYAVWMRRCYLVILDARNVGRTEAVVARIEVPKDLNFPLGFHGFWAER--------
>gnl_Stras_v2.0_SGA_v2.0_scaffold52T19204
-----------MLALKSCHHHY----LPPKSQPLPYSATPTAPNK----TAAPRAISIST
APRTTTPA---GNIPAPPDEAVSALSDYRSLFSSQRAETSAPIPLRPVLGALPADFPTGT
YYLAGPGMFDDDHGSTVHPLDGHGYLRAFTVRRGAGR-PVVEFSARYVETEARAAERDPA
NGEWRFTHRGPFSVLRGGGGVGNTKVMKNVANTSVVRWGGRLLCLWEGGDPYEVEEGTLA
TVGRFPAAEC---DGGGEAL------TGVDFWDVAAKVLKPIL-----------------
--------------------------YEFDSNFKLLQSQEFCIPDHLMIHDWAFTDSHYI
LIGNRIKLDVAGSMAAVCGLSPMISALSLNPSKSTTPIYLLPRFPNNSNRPLRDWKIPIE
APSQMWVLHMANAFEERGV-DGNLEIQIQASSCSYQWFNFQKMFGYDWQSGKLDPSMMNL
EQGQEKLLPHLIQVKITLDSHGACKNCQVNDLS-QWEKPSDFPVINQEFSGKKNKFVYAA
TSSGSRRALPHFPFDTVVKLNTTNKSTLTWSTGRRKFIGEPIFIAKRD-KKDEDDGYLLV
VEYAVSNQMCYLVVLDSKLIGRNNALVARFEVPRHLNFPLGFHGFWAPDVSHSPSPV
>gnl_Theca_v1.1_Thecc1EG005633t1
-----------MQA-KLFHII-PSG-FHSPGKH-PQL--HQPSL--P--KKLPRAISISS
PPADNH---VPGPLTLDRDDSVAAFWDYQFLFVSQRSETAEPITLRVVDGAIPTDFPSGT
YYLAGPGLFTDDHGSTVHPLDGHGYLRAFSIDGAARE---VKFMARYVKTEAQAEEHDPV
TDTWQFTHRGPFSVLKGGKKLGNVKVMKNVANTSVLRWGGRLLCLWEGGDPYEIESGTLE
TIGSFDVINGH--DLLPEAEK---KGTDGDLLDAAARLLKPILYGVFKMPPKRLLSHYKL
DAQRNRLLTVSCNAEDMLVPRSNFTFYEFDSEFKLLQKQEFNIPDHLMIHDWAFTDSHYI
LFGNRVKLDVIGSVTAVCGLSPMISALSVNPSKSTSPIYLLPRFPGKS-AGQRDWRVPVE
APSRKWLLHVGNAFEVKDV-DGNSEIQIQACACSYQWFNFQKLFGYNWQSGKLDPSIMNV
KQGANELLPHLVQVSINLDADGNCQNCCVENLN-QWNKPSDFPVINPDFSGNKNEYIYAS
TSSGSRQTLPHFPFDMVLKLNLTTKSTFTWSAGARRFIGEPIFVPKGT---EEDDGYILV
VEYAVSIQRCFLVILDPKRIGETDALVARLEVPQHLNFPLGFHGLWANSP-------
>gnl_Utrgi_v4.1_Scf01202.g24148.t1
CLELVEQT---MSAVSSF----PAV---VLAKLVPAA--YGSSL--PARKVSRAAISIAS
PTLPEVSNAKESSSVVVSDDVASAFWDYQLLFASQRAETSELIPLRVVDGALPRDLRAGT
YYLAGPGLFSDDHGSTVHPLDGHGYLRAFRIDGSRGT---AEFMARYIETEAQAEERNPA
TGEWRFTYRGPFSVLKGGVMIGNTKVMKNVANTSVLHWGGRLFALWEGGDPYEIEPHGLR
TVGRFPVTGDR--KLLPEPSQG--GGVTAGFVELAAGLVKPLLHGIFKMPAKRFLSHYKI
DSRRNRLLLMSCNAEDMLLPRSNFTFYELDSNFNILQCQEFTIPDHLMVHDWAFTDSHYI
LLGNRVKLDAAGSVSAVCGLTPMISALSVNPSKSTSPIYLLPRSADSKVASWRDWRIPIE
APAQMWVLHVGNAFEKMGL-DGDLEIEIQATACSYQWFDFQRMFGYDWETGRLDPSMMNL
EQGQENLLPHLVKISMNLDSNGECSNCCINDLS-EWSKPADFPVINQEFSGTKSSFLYAA
TSSGSRPALPHFPFDTVVKINIADKSARTWSTGRRRFIGEPIFIPRGT--RGEDDGYVMV
VEYAVSKQKCYLVILDSKLIGKKKAVVARLEVPRSLNFPMGFHGFWAPDSAP-----
>gnl_Vitvi_Genoscope.12X_GSVIVT01018217001
-----------MQA-KPFHAV-PVK-FPSPTKL-PLL--QKPPA--MPEKVLSRAISIST
PDT-----RVSDVSTPNLDDSMAAFWDYQFLFMSQRSETDGSIALRVVDGAIPVDFPSGT
YFLAGPGLFSDDHGSTVHPLDGHGYLRAFAINGPGKE---VKFSARYVKTEAQLEEHDPM
TRGWRFTYRGPFSVLKGGKKVGNRKVMKNVANTSVLKWGGRLMCLWEGGDPYEIESGTLD
TIGRLDMMEGC--DSLHEG-----GSPGSDAWDLAAAALKPILHGVFKMPEKRPLSHYKI
DAKRNRLLMMWCNAEDMLLPRSNFTIYEFDSKMKVVQRKEFKIPDHLMIHDWAFTDSHYV
LFSNRIKLDILGSMGALSGLSPMISALSANPSKPTSPIYLLPRFSDDV-TGNRDWRVPIE
VPSQLWLIHVGNAYEERDE-RGNFNIQIHASACSYQWFNFHKMFGYDWQSRKLDPCVMNV
QQGQEESLPHLIQVSINLDANGTSKNCSVEPLN-QWNKPSDFPSINPSSSGIKNTYMYAA
AASGSRSTLPHFPFDTIVKVNVPNKSTHRWSTGTRRFIGEPIFVPKGI---EEDDGYLLV
VEYAVSIQRCYLVILDAKRIGEIDALVARLEVPKHLTFPIGFHGFWAPKE-------
>Frave_04863-v1.0-hybrid.t1
SLAPLSPSKTKMQT-NAFQIIVPKPMIPALINP-PAV--HRPPS--STPLKPPRAISIST
PNGGTTT-TTTVSPLDVVDDSVTAFWDYQFLFVSQRSETTEPVTLRVVEGAVPPEFPSGT
YYLTGPGIFSDDHGSTVHPLDGHGYLRAFSFGKTNGDEVKVEFMAKYVKTEAQVEEHDPV
TGTWRFTHRGPFSVLKGGKKVGNTKVMKNVANTSVLSWGGKLLCLWEGGDPYEIEPETLD
TVGKVKLMEGC--DPAVET-----GGGGGGVWDVAARLLKPILYGVFEMPPKRLLSHYKL
DSCRNRLLMVSCNAEDMLLPRSHFIFYEYDSSFKEVAKQEFTIPDHLMIHDWAFTDSHYI
LFANRIKLDVVGAMTAVCGTTPMITALSVNPSKDTSPIYLLPRFPDKG-NHNRDWRVPIE
APSQFWLLHVCNAYENLDE-NGNSEIQIHGSACSYEWFNFQKLFGYDWQSGKLDPSVMNI
TG--SKSLPHLVKVSINLDANGNCQRCDAEPLN-EWNKSSDFPVINPAFSGTKNKYIYAA
ASSGSRSALPSFPFDMVVKLNASTKSVHTWSVGSRRFIGEPTFISKGS---EEDDGYILV
VEYAVAVQRCYLVILDSKKIGAADALVARLEVPKHLNFPLGFHGFWASDD-------
>Maldo_GDDH_07G1110600
TTISFHCHLLKMQA-NPFQVI-PKLIFPSLIKL-PPV--HRSLS--PPPTKPPRAISIST
PGETDHA-PIISSTVDVVDDSVAAFWDYQFLFVSQRSEQTEPITLRVVEGSVPPDFPSGT
YYLTGPGLFSDDHGSTVHPLDGHGYLRAFQFDGFGGE---VKFMAKYVKTEAQVEEHDPT
TDRWRFTHRGPFSVLKGGQKVGNTKVMKNVANTSVLRWGRKLLCLWEGGNPYEIESETLD
TVGKVSLMEGC--DSGTESGD----GGGGGMWDVAARLLKPILYGVFKMPPKRLLSHYKL
DARNNRLLMVSCNAEDMLLPCSNFTFYEFDSDFKVLGKQEFNIPDHLMIHDWAFTDTHYI
IFANRIKLDAVGAMTAVCGATPMITALSVNPSKSTSPIYLLPRPSNE---NGRDWRVPIE
ASSQLWFLHVCNAFENLDE-NGNLDIQIHASACSYEWFNFQKLFGYDWQSGKLDPSVMNI
NGSQSNHLPRLIQVSINLDSNGNCQRCDVESLN-QWNKSSDFPVINPAFSGSKNTYIYAA
ATSGSRSSLPHFPFDMVVKLNAASKSVLTWSVGSRKFIGEPIFIPKGS---EEDDGYILV
VEYAVSVQRCYLVILDSKKIGGADALVARLEVPKHLNFPLGFHGFWATAA-------
>Maldo_Gala_07g009800
-----------MQA-NPFQVI-PKLIFPSLIKL-PPV--HRSLS--PPPTKPPRAISIST
PGETDHA-PIISSTVDVVDDSVAAFWDYQFLFVSQRSEQTEPITLRVVEGSVPPDFPSGT
YYLTGPGLFSDDHGSTVHPLDGHGYLRAFQFDGFGGE---VKFMAKYVKTEAQVEEHDPT
TDRWRFTHRGPFSVLKGGQKVGNTKVMKNVANTSVLRWGRKLLCLWEGGNPYEIESETLD
TVGKVSLMEGC--DSGTESGD----GGGGGMWDVAARLLKPILYGVFKMPPKRLLSHYKL
DARNNRLLMVSCNAEDMLLPCSNFTFYEFDSDFKVLGKQEFNIPDHLMIHDWAFTDTHYI
IFANRIKLDAVGAMTAVCGATPMITALSVNPSKSTSPIYLLPRPSNE---NGRDWRVPIE
ASSQLWFLHVCNAFENLDE-NGNLDIQIHASACSYEWFNFQKLFGYDWQSGKLDPSVMNI
NGSQSNHLPRLIQVSINLDSNGNCQRCDVESLN-QWNKSSDFPVINPAFSGSKNTYIYAA
ATSGSRSSLPHFPFDMVVKLNAASKSVLTWSVGSRKFIGEPIFIPKGS---EEDDGYILV
VEYAVSVQRCYLVILDSKKIGGADALVARLEVPKHLNFPLGFHGFWATAA-------
>Maldo_HF14640-RA
TTISFHCHLLKMQA-NPFQVI-PKLIFPSLIKL-PPV--HRSLS--PPPTKPPRAISIST
PGETDHA-PIISSTVDVVDDSVAAFWDYQFLFVSQRSEQTEPITLRVVEGSVPPDFPSGT
YYLTGPGLFSDDHGSTVHPLDGHGYLRAFQFDGFGGE---VKFMAKYVKTEAQVEEHDPT
TDRWRFTHRGPFSVLKGGQKVGNTKVMKNVANTSVLRWGRKLLCLWEGGNPYEIESETLD
TVGKVSLMEGC--DSGTESGD----GGGGGMWDVAARLLKPILYGVFKMPPKRLLSHYKL
DARNNRLLMVSCNAEDMLLPCSNFTFYEFDSDFKVLGKQEFNIPDHLMIHDWAFTDTHYI
IFANRIKLDAVGAMTAVCGATPMITALSVNPSKSTSPIYLLPRPSNE---NGRDWRVPIE
ASSQLWFLHVCNAFENLDE-NGNLDIQIHASACSYEWFNFQKLFGYDWQSGKLDPSVMNI
NGSQSNHLPRLIQVSINLDSNGNCQRCDVESLN-QWNKSSDFPVINPAFSGSKNTYIYAA
ATSGSRSSLPHFPFDMVVKLNAASKSVLTWSVGSRKFIGEPIFIPKGS---EEDDGYILV
VEYAVSVQRCYLVILDSKKIGGADALVARLEVPKHLNFPLGFHGFWATAA-------
>Malsi_07g009110
-----------MQA-NPFQVI-PKLIFPSLIKL-PPV--HRSLS--PPPTKPPRAISIST
PGETDHA-PIISSTVDVVDDSVAAFWDYQFLFVSQRSEQTEPITLRVVEGSVPPDFPSGT
YYLTGPGLFSDDHGSTVHPLDGHGYLRAFQLDGFGGE---VKFMAKYVKTEAQVEEHDPT
TDRWRFTHRGPFSVLKGGQKVGNTKVMKNVANTSVLRWGRKLLCLWEGGNPYEIESETLD
TVGKVSLMEGC--DSGTESGD----GGGGGMWDVAARLLKPILYGVFKMPPKRLLSHYKL
DARNNRLLMVSCNAEDMLLPCSNFTFYEFDSDFKVLGKQEFNIPDHLMIHDWAFTDTHYI
IFANRIKLDAVGAMTAVCGATPMITALSVNPSKSTSPIYLLPRPSNE---NGRDWRVPIE
ASSQLWFLHVCNAFENLDE-NGNLDIQIHASACSYEWFNFQKLFGYDWQSGKLDPSVMNI
NGRQSNHLPHLIQVSINLDSNGNCQRCDVESLN-QWNKSSDFPVINPAFSGSKNTYIYAA
ATSGSRSSLPHFPFDMVVKLNAASKSVLTWSVGSRKFIGEPIFIPKGS---EEDDGYILV
VEYAVSVQRCYLVILDSKKIGGADALVARLEVPKHLNFPLGFHGFWATAA-------
>Malsy_07g009650
-----------MQA-NPFQVI-PKLIFPSLIKL-PPV--HRSLS--PPPTKPPRAISIST
PGETDHA-PIISSTVDVVDDSVAAFWDYQFLFVSQRSEQTEPITLRVVEGSVPPDFPSGT
YYLTGPGLFSDDHGSTVHPLDGHGYLRAFQFDGFGGE---VKFMAKYVKTEAQVEEHDPT
TDRWRFTHRGPFSVLKGGQKVGNTKVMKNVANTSVLRWGRKLLCLWEGGNPYEIESETLD
TVGKVSLMEGC--DSGTESGD----GGGGGMWDVAARLLKPILYGVFKMPPKRLLSHYKL
DARNNRLLMVSCNAEDMLLPCSNFTFYEFDSDFKVLGKQEFNIPDHLMIHDWAFTDTHYI
IFANRIKLDAVGAMTAVCGATPMITALSVNPSKSTSPIYLLPRPSNE---NGRDWRVPIE
ASSQLWFLH---------------------------------------------------
-------------VSINLDSNGNCQRCDVESLN-QWNKSSDFPVINPAFSGSKNTYIYAA
ATSGSRSSLPHFPFDMVVKLNAASKSVLTWSVGSRKFIGEPIFIPKGS---EEDDGYILV
VEYAVSVQRCYLVILDSKKIGGADALVARLEVPKHLNFPLGFHGFWATAA-------
>Pruav_sc0000120.1_g030.1.mk
--------------------------------L-PPV--RQSPS--PVHTIPPRAISIST
PNETDRS-PITISTLDVVDDSVAAFWDYQFLFVSQRSEQTEPIALRVVDGSVPSDFPSGT
YYLTGPGLFADDHGSTVHPLDGHGYLRAFKFDGSDED---VKFMAKYVKTEAQVEEHDPL
TDTWRFTHRGPFSVLKGGQKVGNTKVMKNVANTSVLRWGQRLLCLWEGGDPYEIESKTLD
TIGKVGLMDGC--DSGVESRD-----HGGGVWDVAARLLKPILYGVFKMPPKRLLSHYKL
DARRNRLLMVSCNAEDMLLPCSNFTFYEYDSNFKVLGKQEFNIPDHLMIHDWAFTDTHYI
LFANRIKLDVVGAMTAVCGTTPMITALSVNPSKATSPIYLLPRSPNE---NGRDWRVPVE
ASSQLWLLHVANAYENLDE-NGNLEIEIHASACSYEWFNFQKLFGYDWQSGRLDPSIMNI
NGSQSKTLPHLIQVSINLDVNGSCQKCDVEPLN-QWNKSSDFPVINPAFSGSKNTYIYAA
ASSGSRSALPHFPFDMVAKLNVSTKSVLTWSVGSRRFIGEPTFIPKGS---EEDDGYILV
VEYAVSVQRCYLVILDSKRIGEEDALVARLEVPKHLNFPLGFHGFWATAE-------
>Pruav_sc0000200.1_g010.1.mk
-----------MQANNPFQII-SKQIFPSLVKL-PPV--RQSPS--PVHTIPPRAISIST
PNETDRS-PITISTLDVVDDSVAAFWDYQFLFVSQRSEQTEPIALRVVDGSVPSDFPSGT
YYLTGPGLFADDHGSTVHPLDGHGYLRAFKFDGSDED---VKFMAKYVKTEAQVEEHDPL
TDTWRFTHRGPFSVLKGGQKVGNTKVMKNVANTSVLRWGQRLLCLWEGGDPYEIESKTLD
TIGKVGLMDGC--DSGVESRD-----HGGGVWDVAARLLKPILYGVFKMPPKRLLSHYKL
DARRNRLLMVSCNAEDMLLPCSNFTFYEYDSNFKVLGKQEFNIPDHLMIHDWAFTDTHYI
LFANRIKLDVVG------------------------------------------------
------------------------------------------------------------
------------------------------------------------------------
------------------------------------------------------------
---------------------------------------------------------
>Pyrbr_009374927.1_cds_XP_009373202.1_1
-----------MQA-NPFQVI-PKLIFPSLIKL-PPV--HRSLS--PPPTKPPRAISIST
PGETNHD-PIISSTVDVVDDSVAAFWDYQFLFVSQRSEQTEPITLRVVEGSVPPDFPSGT
YYLTGPGLFSDDHGSTVHPLDGHGYLRAFQFDGFGGE---VKFMAKYVKTEAQVEEHDPT
TDRWRFTHRGPFSVLKGGQKVGNTKVMKNVANTSVLRWGRKLLCLWEGGNPYEIESETLD
TVGKVSLMEGC--DSGTESGDG--GGGGGGMWDVAARLLKPILYGVFKMPPKRLLSHYKL
DARNNRLLMVSCNAEDMLLPCSNFTFYEFDSDFKVLGKQEFNIPDHLMIHDWAFTDTHYI
LFANRIKLDAVGAMTAVCGATPMITALSVNPSKSTSPIYLLPRPSNE---NGRDWKVPIE
ASSQLWFLHVCNAFENLDE-NGNLDIQIHASACSYDWFNFQKLFGYDWQSGKLDPSVMNI
NGRQSNHLPHLIQVSINLDSNGNCQRCDVESLN-QWNKSSDFPVINPAFSGSKNTYLYAA
ATSGSRSSLPHFPFDMVVKLNAASKSVLTWSVGSRRFIGEPIFIPKGY---EEDDGYIVV
VEYAVSVQRCYLVILDSKKIGGADALVARLEVPKHLNFPLGFHGFWATAA-------
>Pyrco_BartlettDH_new_MAX3.Chr7
-----------MQA-NPFQVI-PKLIFPSLIKL-PPV--HRSLS--PPPTKPPRAISIST
PGETNHD-PIISSTVDVVDDSVAAFWDYQFLFVSQRSEQTEPITLRVVEGSVPPDFPSGT
YYLTGPGLFSDDHGSTVHPLDGHGYLRAFQFDGFGGE---VKFMAKYVKTEAQVEEHDPT
TDRWRFTHRGPFSVLKGGQKVGNTKVMKNVANTSVLRWGRKLLCLWEGGNPYEIESETLD
TVGKVSLMEDC--DSGTESGDG--GGGGGGMWDVAARLLKPILYGVFKMPPKRLLSHYKL
DARNNRLLMVSCNAEDMLLPCSNFTFYEFDSDFKVLGKQEFNIPDHLMIHDWAFTDTHYI
LFANRIKLDAVGAMTAVCGATPMITALSVNPSKSTSPIYLLPRPSNE---NGRDWRVPIE
ASSQLWFLHVCNAFENLDE-NGNLHIQIHASACSYEWFNFQKLFGYDWQSGKLDPSVMNI
NGSQSNHLPHLIQVSINLDSNGNCQRCDVESLN-QWNKSSDFPVINPAFSGSKNTYLYAA
ATSGSRSSLPHFPFDMVVKLNAASKSVLTWSVGSRRFIGEPIFIPKGY---EEDDGYIVV
VEYAVSVQRCYLVILDSKKIGGADALVARLEVPKHLNFPLGFHGFWATAA-------
>Pyrco_Bartlett_005718.1
-------------------------MIPSLIKL-PPV--HRSLS--PPPTKPPRAISIST
PGETNHD-PIISSTVDVVDDSVAAFWDYQFLFVSQRSEQTEPITLRVVEGSVPPDFPSGT
YYLTGPGLFSDDHGSTVHPLDGHGYLRAFQFDGFGGE---VKFMAKYVKTEAQVEEHDPT
TDRWRFTHRGPFSVLKGGQKVGNTKVMKNVANTSVLRWGRKLLCLWEGGNPYEIESETLD
TVGKVSLMEDC--DSGTESGDG--GGGGGGMWDVAARLLKPILYGVFKMPPKRLLSHYKL
DARNNRLLMVSCNAEDMLLPCSNFTFYEFDSDFKVLGKQEFNIPDHLMIHDWAFTDTHYI
LFANRIKLDAVGAMTAVCGATPMITALSVNPSKSTSPIYLLPRPSNE---NGRDWRVPIE
ASSQLWFLHVCNAFENLDE-NGNLHIQIHASACSYEWFNFQKLFGYDWQSGKLDPSVMNI
NGSQSNHLPHLIQVSINLDSNGNCQRCDVESLN-QWNKSSDFPVINPAFSSSESLFLSPK
AMKKMMATLS--------------------------------------------------
---------------------------------------------------------
>Pyrco_DAnjou_new_MAX3.Chr7
-----------MQA-NPFQVI-PKLIFPSLIKL-PPV--HRSLS--PPPTKPPRAISIST
PGETNHD-PIISSTVDVVDDSVAAFWDYQFLFVSQRSEQTEPITLRVVEGSVPPDFPSGT
YYLTGPGLFSDDHGSTVHPLDGHGYLRAFQFDGFGGE---VKFMAKYVKTEAQVEEHDPT
TDRWRFTHRGPFSVLKGGQKVGNTKVMKNVANTSVLRWGRKLLCLWEGGNPYEIESETLD
TVGKVSLMEDC--DSGTESGDG--GGGGGGMWDVAARLLKPILYGVFKMPPKRLLSHYKL
DARNNRLLMVSCNAEDMLLPCSNFTFYEFDSDFKVLGKQEFNIPDHLMIHDWAFTDTHYI
LFANRIKLDAVGAMTAVCGATPMITALSVNPSKSTSPIYLLPRPSNE---NGRDWRVPIE
ASSQLWFLHVCNAFENLDE-NGNLHIQIHASACSYEWFNFQKLFGYDWQSGKLDPSVMNI
NGSQSNHLPHLIQVSINLDSNGNCQRCDVESLN-QWNKSSDFPVINPAFSGSKNTYLYAA
ATSGSRSSLPHFPFDMVVKLNAASKSVLTWSVGSRRFIGEPIFIPKGY---EEDDGYIVV
VEYAVSVQRCYLVILDSKKIGGADALVARLEVPKHLNFPLGFHGFWATAA-------
>Pyrusco7g007300.1
-----------MQA-NPFQVI-PKLIFPSLIKL-HPV--HRSLS--PPPTKPPRAISIST
PGETNHD-PIISSTVDVVDDSVAAFWDYQFLFVSQRSEQTEPITLRVVEGSVPPDFPSGT
YYLTGPGLFSDDHGSTVHPLDGHGYLRAFQFDGFGGE---VKFMAKYVKTEAQVEEHDPT
TDRWRFTHRGPFSVLKGGQKVGNTKVMKNVANTSVLRWGRKLLCLWEGGNPYEIESETLD
TVGKVSLMEGC--DSGTESGDG--GGGGGGMWDVAARLLKPILYGVFKMPPKRLLSHYKL
DARNNRLLMVSCNAEDMLLPCSNFTFYEFDSDFKVLGKQEFNIPDHLMIHDWAFTDTHYI
LFANRIKLDAVGAMTAVCGATPMITALSVNPSKSTSPIYLLPRPSNE---NGRDWRVPIE
ASSQLWFLHVCNAFENLDE-NGNLDIQIHASACSYEWFNFQKLFGYDWQSGKLDPSVMNI
NGSQSNHLPHLIQVSINLDSNGNCQRCDVESLN-QWNKSSDFPVINPAFSGSKNTYLYAA
ATSGSRSSLPHFPFDMVVKLNAASKSVLTWSVGSRRFIGEPIFIPKGS---EEDDGYIVV
VEYAVSVQRCYLVILDSKKIGGADALVARLEVPKHLNFPLGFHGFWATAA-------
>Rosch_v2.0_Chr1g0342921
MLSPLNCRHLNMQA-SPFQVI-PKPIFPSPINI-PPV--HRRPP-----SQRALAITTST
ANETHT--PITMSTLEVVDASVADFWDYQFLFVSQRLETNEPVALQVVEGAVPTEFPSGT
YYLAGPGIFRDDHGSTMHPLDGHGYLRAFTFDGVNGDKFSVKFMARYVNTEAKVEEHDPV
TNTWRFRHRGLFSMLKRGEKVWNTKVMKNVANTSVLSWGGRLMCLWDGGEPYEIEPERLD
TIGKVKLMDGW--DSVVER-----RSDGGDVWDVAARLLKPILYGVFKMPVKRLLAHYKF
DARRNRLILMSCNAEDIFLPRNNFTFYEFDSNFKVVGKKEFIIPDHLMIHDWAFTATSYI
LFANRVKLEFTGAMTSFCGITPTIAALSVNPSKETSPIYVLPRFPNEV-NYNRDWRVPVE
APSQFWLLHVGNAYESLDE-NGNSEIQIQASVCSYEWFTLHKLLGYDWQSGKLDPSIMYL
NGNKSKKMPHLVQVSINLDTDGICQRCDIEPLN-QWIKSSDFPVINPAFSGSKNKYIYAA
AFSGSRRALPNFPYDMVVKLNLSTKSVRTWSADSRRFIGEPTFIAKGS---EEDEGYILV
VEYAVAVQRCYLVILDSKRIGAADTLVARLEVPKHLNFPLGFHGFWASNE-------
>Rosch_v2.0_Chr1g0342931
------------------------------------------------------------
------------------------------------------------------------
------------------------------------------------------------
------------------------------------------------------------
------------------------------------------------------------
----------------MLPPHSHFTFYEFDSSFKEVAKQECTIPDHLMIQDWAFTDTHYI
LFANRIKLDVVGAMTAVCGTTPMITALSVNPSKDTSPIYLLPRFPDEV-NYNRDWRVPIE
APSQFWLLHVCNAYENLDE-NGNSEILIHGSACSYKWFNFQKLFG---------------
------------------------------------------------------------
------------------------------------------------------------
------------------------------------NY-------------------
>Rosch_v2.0_Chr1g0348141
-----------MQA-NPFRFT-AKSIFPSLINI-PTVRQHRSPS-LPPLLKPPRAISASN
PNDAESSTPITMSTLEVVDDSVAAFRDYQFLFVSQRSETNEPVTLQVVEGAVPPEFPSGT
YYLTGPGLFRDDHGSTMHPLDGHGYLRAFTFHGVSGKEVNVMFMAKYVKTEAQLEEHDPV
TGTWRFTHRGAFSVLKGGQKVGKTKFIKNVANTCVLSWGGRLMCLWEGGEPYEIEKETLE
TVGKVKLMEDC--DPVVES-----GSDGRGVWDVAARLLKPILYGVFKKPAKRLLAHYKL
DTHKDRLLMMSCNAEDILLPHNTFTFYEFDSNFKEVGKKEFIIPDHLLIHDWAFTTSYYI
LFANRVKLNVSGAMTSVCGITPAVTALSVNPTKDTSPIYLLPRFPNDL-NCSRDWRVPIE
APSRFWLQHVGNAYDYLDE-NGNSEIQIHASVCSYEWFTLQKLFGYDWRSGKLDPSIMNL
GRNHCKTLPHLVQVSINLDVHGICQRCDVEPLN-EWNKSSDFPVINPAFSGCKNNYVYAP
STSGSRSELPNFPFDMVAKLNLSTKSVDTWSAGSRRFVGEPTFVAKGS---EEDDGYILV
VEYAAVVQRCYLVILDSKKIGAADALVARLEVPKDLNFPFGFHGCWANNE-------
>Rosch_v2.0_Chr1g0348171
------------------------------------------------------------
------------------------------------------------------------
----------------MHPFDGHGYLRAFTFDGLNGDKFTVKFMARYVNTEAKVEEHDPV
TNTWRFRHRGLFSMLKRGEKVWNTKVMKNVANTSVLSWGGRLLCLWEGGEPYEIEPERLD
TIGKVKLMDGW--DSVVER-----RSDGGDVWDVAARLLKPILYGVFKMPVKRLLAHYKF
DARRNRLLLMSCNAEDIFLPRTNFTFY---------------------------------
-----------GAMTSFCGITPTIAALSVNPSKETSPIYVLPRFPNEV-NYNRDWRVPVE
APSQFWLLHVGNAYESLDE-NGNLEIQIQASVCSYEWFTLHKLLGYDWQSGKLDPSIMYL
NGNKSKKMPHLVQVSINLDTDGIYQRCDIEPLN-QWIKSSDFPVINPAFSGSKNKYIYAA
AFSGSRRALPNFPYDMVVKVNLSTKSVRTWYADSRRFIGEPTFIAKGS---EEDEGYILV
VEYAVAVQRCYLVILDSKRIGEADALMARLEVPKHLNFPLGFHGFWASNE-------
>Rosch_v2.0_Chr1g0348201
-----------MQT-KHFQIIVPKPIFPSMINL-PAV--HIPPP--STPLKPPRAISIST
PNGSTTP-ITTVSTPDVVDDSVAAFWDYQFLFVSQRSETTKPVTLRVVEGAVPPEFPSGT
YYLTGPGLFSDDHGSTVHPLDGHGYLRAFRFDGNNGDEVKVKFMAKYVKTEAQVEEHDPV
TGAWRFTHRGPFSVLKGGQKVGNTKVMKNVANTSVLSWGGRLLCLWEGGDPYEIEPETLA
TVGKVKLMEGC--DPVVVSGC---GGGGGGVWDVAARLLKPILYGVFKMPPKRLLSHYKL
DTCRNRLLMMSCNAEDMLLPHSHFTFYEFDSSFKEVTKQEFAIPDHLMIHDWAFTDTHYI
LFANRIKLDVVGAMTAVCGTTPMITALSVNPSKDTSPIYLLPRFPDEV-NYNRDWRVPIE
APSQFWLLHVCNAYENLDE-NGNSEIQIHGSACSYEWFNFQKLFGYDWQSGKLDPSVMNI
NGSQSKTLPHLVQVSINLDANGNCQRCDAEPLN-KWNKSSDFPVINPAFSGSKNKYIYAA
ASSGSRSALPSFPFDMVVKLNASTKSVHTWSVGSRRFIGEPTFIAKGS---EEDEGYILV
VEYAVAVQRCYLVILDSKKIGAADALVARLEVPKHLNFPLGFHGFWASDK-------
