# Supplementary material for: Building a foundation for gene family analysis in Rosaceae genomes with a novel workflow: A case study in Pyrus architecture genes
Source: Front Plant Sci. 2022 Nov 14;13:975942. doi: 10.3389/fpls.2022.975942 (PMC9702816; doi:10.3389/fpls.2022.975942)
Supplement: Supplementary file 1 [file DataSheet_1.zip › SupFiles/SupFile2_gene_family_trimmed_alignments/620.faa.aln]

>gnl_Ambtr_v1.0_evm_27.model.AmTr_v1.0_scaffold00029.370
--MLPQKQAEEAIVATYNET-EV-D----GKEE------QREDNSKFSMKNILWHGGSVY
DAWFSCASNQVAQVLLTLPYSFSQLGMLSGILFQLFYGFMGSWTAYLISVLYIEYRSRKE
KENYNFKNHVIQWFEVLDGLLGHRWKAIGLAFNCTFLLFGSVIQLIACASNIYYINDRLD
KRTWTYIFGACCATTVFIPSFHNYRIWSFLGLGMTTYTAWYLTIAGLIHGQVEGVKHSAP
SKLVLYFTGATNILYTFGGHAVTVEIMHAMWKPQKFKSIYLLATLYVFTLTLPSAAAMYW
AFGDLLLNHSNAFSLLPKTRFRDSAVILMLIHQFITFGFACTPLYFVWEKVIGMHDTKSI
CLRALARLPVVIPIWFLAIIFPFFGPINSAVGALLVSFTVYIIPSLAHMLTYRKASARQN
AVEKPPFFLPSWTGMYIVNTFVVVWVFLVGFGFGGWASMTNFIRQVDTFGLFAKCYQCPR
RTSPP-------------LPHH----------
>gnl_Ambtr_v1.0_evm_27.model.AmTr_v1.0_scaffold00041.119
--MASDK-VESAIVGNYVEM-EI-E----GK----------PITVKSRLSRLFWHGGSVY
DAWFSCASNQVAQVLLTLPYSFSQLGMLSGILFQLFYGLMGSWTAYLISVLYIEYRTRKE
REKVDFRNHVIQWFEVLDGLLGKHWRNVGLAFNCTFLLFGSVIQLIACASNIYYINDNLD
KRTWTYIFGACCATTVFIPSFHNYRMWSFLGLIMTTYTAWYMTIASLLHGQVEGVKHSGP
AKMVLYFTGATNILYTFGGHAVTVEIMHAMWKPRRFKSIYLLATLYVLTLTLPSAASVYW
AFGDLLLNHSNAFSLLPKSPFRDMAVVLMLIHQFITFGFACTPLYFVWEKVLGIHDVKSI
LKRAVARLPVVIPIWFLAIVFPFFGPINSTVGSLLVSFTVYIIPALAHMLTFRSASAREN
AVERPPKFMGSWAGSYAMNMFVVGWVLVVGFGFGGWASIINFVHQIDTFGLFTKCYQCPP
PLPPLNSTSM-APPPKPH---HP---------
>gnl_Ambtr_v1.0_evm_27.model.AmTr_v1.0_scaffold00017.124
--MASEK-VETVIAGSYMEM-ET-E----EK----------PKTLEGRLSRLFWHGGSVY
DAWFSCSSNQVAQVLLTLPYSFSQLGMASGIAFQLFYGLMGSWTAYLISVLYVEYRTRKE
REKIDFRNHVIQWFEVLDGLLGKHWRNIGLLFNCTFLLFGSVIQLIACASNIYYINDNLD
KRTWTYIFGACCATTVFIPSFHNYRIWSFLGLMMTTYTAWYLTAAALIHGQVDGVIHSGP
SKLVLYFTGATNILYTFGGHAVTVEIMHAMWKPQKFKSIYLLATLYVLTLTLPSAAAVYW
AFGDMLLNHSNAFSLLPRSPFRDTAVILMLIHQFITFGFACTPLYLVWEKAIGMHETKSV
LRRALARLPVVIPIWFLAIMFPFFGPINSTVGSLLVSFTVYIIPAVAHMLTFRTASSREN
AVERPPRFVGGWTGTYSINMFVVGWVFIVGFGFGGWASMLNFIRQVDSFGLFTKCYQCPP
PKPPS--NST-FSPS------HKS--------
>gnl_Aquco_v3.1_Aqcoe2G099600.1
--MLPQKQAEEAIVSNYNET-EH-D----STME------GKEDHSKFDVKSFLWHGGSVY
DAWFSCASNQVAQVLLTLPYSFSQLGMLSGIIFQIFYGLLGSWTAYLISVLYVEYRTRKE
KENVNFKNHVIQWFEVLEGLLGPYWKALGLAFNCTFLLFGSVIQLIGCASNIYYINDHLD
KRTWTYIFGACCATTVFIPSFHNYRIWSFLGLGMTTYTAWYMTVAALVHGQVEGVTHSAP
TKMVLYFTGATNILYTFGGHAVTVEIMHAMWKPQKFKSIYLLATLYVFTLTLPSAVTVYW
AFGDQLLNHSNAFSLLPKNAWRDAAVILMLIHQFITFGFACTPLYFVWEKVIGMHDTKSI
CLRALARLPVVIPIWFLAIIFPFFGPINSAVGALLVSFTVYIIPALAHMLTYKSASARKN
AAEKPPFFIPSWTAMYIINIFIVIWVLIVGFGFGGWASVTNFVQQVDTFGLFAKCYQCPK
APVAA-----APPK-P---QHH----------
>gnl_Aquco_v3.1_Aqcoe6G211400.1
--METDKVVETVIAGNYVEM-DT-E----GD----------PKTMKSRLSKFLWDGGSVY
DAWFSCASNQVAQVLLTLPYSFSQLGMLSGILFQLFYGLLGSWTAYLISVLYVEYRTRKE
REKVDFRNHVIQWFEVLDGLLGKHWRNVGLAFNCTFLMFGSVIQLIACASNIYYINDNLD
KRTWTYIFGACCATTVFIPSFHNYRIWSFLGLLMTTYTAWYLTIASLLHGQVEGVKHSGP
TKVVLYFTGATNILYTFGGHAVTVEIMHAMWKPQKFKAIYLIATLYVLTLTLPSAISVYW
AFGDMLLNHANAFALLPRSHFRDMAVVLMLIHQFITFGFACTPLYFVWEKAIGMHECKSL
CKRAAARLPVVVPIWFLAIIFPFFGPINSTVGSLLVSFTVYIIPALAHIFTFRSATAREN
AVEQPPKFLGRWAGIYAVNVFVVVWVFIVGFGFGGWASVTNFVHQIDTFGIFTKCYQCPP
PPPPHPINSTAPAPTPIH---HSH-HYHLHSP
>gnl_Aquco_v3.1_Aqcoe1G427700.1
--MLPSKQAEESIVSNYNET-DN-D---VGNRD---EV-SKEDQSMFNVKSFLWHGGSVY
DAWFSCASNQVAQVLLTLPYSFSQLGMLSGIVLQLFYGIMGSWTAYLISILYIEYRSRKE
KENANFKNHVIQWFEVLDGLLGPYWKAIGLAFNCTFLLFGSVIQLIACASNIYYINDRLD
KRTWTYIFGACCATTVFIPSFHNYRIWSFLGLGMTTYTAWYMTIAAVVHGQVEGVSHSAP
TKLVLYFTGATNILYTFGGHAVTVEIMHAMWKPQKFKYIYLIATLYVFTLTLPSASAVYW
AFGDELLNHANAFSLLPKNGWRDAAVILMLIHQFITFGFACTPLYFVWEKVIGMHDTKSI
CLRALARLPVVVPIWFLAIIFPFFGPINSAVGALLVSFTVYIIPALAHMLTYRKASARQN
AAEKPPFFLPSWTAMYAINTFIVIWVLVVGFGFGGWASVTNFVRQVDTFGLFAKCYQCKP
PPPLH-----AAPA-P--QLHH----------
>gnl_Arath_TAIR10_AT2G21050.1
-MENGEKAAETVVVGNYVEM-EK-D----GK----------ALDIKSKLSDMFWHGGSAY
DAWFSCASNQVAQVLLTLPYSFSQLGMLSGILFQLFYGILGSWTAYLISILYVEYRTRKE
REKVNFRNHVIQWFEVLDGLLGKHWRNVGLAFNCTFLLFGSVIQLIACASNIYYINDNLD
KRTWTYIFGACCATTVFIPSFHNYRIWSFLGLLMTTYTAWYLTIASILHGQVEGVKHSGP
SKLVLYFTGATNILYTFGGHAVTVEIMHAMWKPQKFKSIYLFATLYVLTLTLPSASAVYW
AFGDLLLNHSNAFALLPKNLYRDFAVVLMLIHQFITFGFACTPLYFVWEKLIGMHECRSM
CKRAAARLPVVIPIWFLAIIFPFFGPINSTVGSLLVSFTVYIIPALAHIFTFRSSAAREN
AVEQPPRFLGRWTGAFTINAFIVVWVFIVGFGFGGWASMINFVHQIDTFGLFTKCYQCPP
PV---------VSPPPIS---HPH-FNHTHGL
>gnl_Arath_TAIR10_AT2G38120.1
-----MSEGVEAIVANDNGT-DQVN-NRTGKDN---E--EHDGSTGSNLSNFLWHGGSVW
DAWFSCASNQVAQVLLTLPYSFSQLGMLSGIVLQIFYGLLGSWTAYLISVLYVEYRARKE
KEGKSFKNHVIQWFEVLDGLLGSYWKALGLAFNCTFLLFGSVIQLIACASNIYYINDHLD
KRTWTYIFGACCATTVFIPSFHNYRIWSFLGLGMTTYTAWYLAIASIIHGQAEGVKHSGP
TKLVLYFTGATNILYTFGGHAVTVEIMHAMWKPQKFKYIYLMATLYVFTLTIPSAAAVYW
AFGDALLDHSNAFSLMPKNAWRDAAVILMLIHQFITFGFACTPLYFVWEKVIGMHDTKSI
CLRALARLPVVIPIWFLAIIFPFFGPINSAVGALLVSFTVYIIPSLAHMLTYRSASARQN
AAEKPPFFMPSWTAMYVLNAFVVVWVLIVGFGFGGWASVTNFVRQVDTFGLFAKCYQCKP
AAAAA-----HAPV-S--ALHHRL--------
>gnl_Arath_TAIR10_AT1G77690.1
--MAAEK-IETVVAGNYLEM-ER-E-NISGK----------KSSTKTKLSNFFWHGGSVY
DAWFSCASNQVAQVLLTLPYSFSQLGMMSGILFQLFYGLMGSWTAYLISVLYVEYRTRKE
REKFDFRNHVIQWFEVLDGLLGKHWRNLGLIFNCTFLLFGSVIQLIACASNIYYINDKLD
KRTWTYIFGACCATTVFIPSFHNYRIWSFLGLAMTTYTSWYLTIASLLHGQAEDVKHSGP
TTMVLYFTGATNILYTFGGHAVTVEIMHAMWKPQKFKAIYLLATIYVLTLTLPSASAVYW
AFGDKLLTHSNALSLLPKTGFRDTAVILMLIHQFITFGFASTPLYFVWEKLIGVHETKSM
FKRAMARLPVVVPIWFLAIIFPFFGPINSAVGSLLVSFTVYIIPALAHMLTFAPAPSREN
AVERPPRVVGGWMGTYCINIFVVVWVFVVGFGFGGWASMVNFVRQIDTFGLFTKCYQCPP
HKP-----------------------------
>gnl_Arath_TAIR10_AT5G01240.1
--MSGEKQAEESIVVSGEDEVAR-K-EDSAAEE---DI-DGNGGNGFSMKSFLWHGGSAW
DAWFSCASNQVAQVLLTLPYSFSQLGMLSGILLQIFYGLMGSWTAYLISVLYVEYRARME
KQEKSFKNHVIQWFEVLDGLLGPYWKAAGLAFNCTFLLFGSVIQLIACASNIYYINDRLD
KRTWTYIFGACCATTVFIPSFHNYRIWSFLGLGMTTYTAWYLTIASFLHGQAEGVTHSGP
TKLVLYFTGATNILYTFGGHAVTVEIMHAMWKPRKFKSIYLMATLYVFTLTLPSASAVYW
AFGDQLLNHSNAFSLLPKTRFRDTAVILMLIHQFITFGFACTPLYFVWEKAIGMHHTKSL
CLRALVRLPVVVPIWFLAIIFPFFGPINSAVGALLVTFTVYIIPALAHMLTYRTASARRN
AAEKPPFFIPSWAGVYVINAFIVVWVLVLGFGFGGWASMTNFIRQIDTFGLFAKCYQCKP
PPAPI-----AAG------AHHRR--------
>gnl_Betvu_v1.2_Bv1_000210_pnqr.t1
--MASEK-VETVVAGNYVEM-EREE-DH-SS----------SSSVKTKLSNLFWHGGSVY
DAWFSCASNQVAQVLLTLPYSFSQLGMLSGILFQLFYGLMGSWTAYLISLLYVEYRTRKE
REKVDFRNHVIQWFEVLDGLLGKHWRNIGLFFNCTFLLFGSVIQLIACASNIYYINDSLD
KRTWTYIFGACCATTVFIPSFHNYRIWSFLGLIMTSYTAWYLTIASLVHGQVEGVKHSGP
AKLVLYFTGATNILYTFGGHAVTVEIMHAMWKPQKFKMIYLLATLYVLTLTLPSASAVYW
AYGDMLLDHSNALSLLPRTAFRDTAIILMLIHQFITFGFACTPLYFVWEKFIGIHETKSI
MKRSIARLPVVIPIWFLAIIFPFFGPINSAVGSLLVSFTVYIIPAMAHMITFASPSAREN
AVERPPSFVGGWAGMYSMNIFLVVWVFVVGFGLGGWASMMNFIQQVNTFGLFAKCYQCPP
HKAKA---------------------------
>gnl_Betvu_v1.2_Bv2_024010_oxac.t1
--MTEVKQVEAASMVNQTD--DH-Q-IDGGEER---ENRIEEENQKSSFKNFLWHGGSAY
DAWFSCASNQVAQVLLTLPYSFSQMGMVSGLVLQVFYGLLGSWTAYLISVLYVEYRSRRE
KEGASFKNHVIQWFEVLDGLLGPVWKGLGLGFNCTFLLFGSVIQLIACASNIYYINDHLD
KRTWTYIFGACCATTVFIPSFHNYRIWSFLGLGMTTYTAWYLTIGALVHGQKPGVIHSGP
KKLVLYFTGATNILYTFGGHAVTVEIMHAMWKPQKFKYIYLLATLYVFTLTLPSAAAVYW
AFGDELLTHANAFSLLPRNRFRDAAVILMLIHQFITFGFACTPLYFVWEKVVGVHDTKSL
CLRAIARLPVVIPIWFLAIIFPFFGPINSTVGAFLVSFTVYIIPTMAHMLTYRSAQARKN
AAEKPPFFLRNWTAVYVFNTFIVVWVFIVGFGFGGWASMVNFIRQVNTFGLFAKCYQCKP
PPAPP-----AAP-AP---PHH----------
>gnl_Betvu_v1.2_Bv5_111820_qxws.t1
--MVSQKQGEEAIVSNFNEN-ES-Q----SNME---SKDKEDDQPMFSVKSFFWHGGSVW
DAWFSCASNQVAQVLLTLPYSFSQLGMLSGIILQIFYGFMGSWTAYLISVLYVEYRSRKE
KEGVSFKNHVIQWFEVLDGLLGPYWKAVGLAFNVTFLLFGSVIQLIACASNIYYVNDHLD
KRTWTYIFGACCATTVFVPSFHNYRIWSFLGLGMTTYTAWYMAIAALVNGQAEGVTHSGP
TKLVLYFTGATNILYTFGGHAVTVEIMHAMWKPQKFKYIYLLATLYVFTLTLPSAAAVYW
AFGDELLNHSNAFSLLPKNAFRDAAVILMLIHQFITFGFACTPLYFVWEKVIGMHDTKSI
CLRAIVRLPVVIPIWFLAIIFPFFGPINSAVGALLVSFTVYIIPALAHMLTYKDASARKN
AAEKPPSFLPSWTAMYAINMFIVVWVLVIGFGFGGWASMTNFVRQVDTFGLFAKCYQCKP
PVAPS-----LASP-P--HSQH----------
>gnl_Betvu_v1.2_Bv9_214340_xemu.t1
SSSDKEKEVETVIIGSYIEM-EKDE----AK----------PSSFKSAFSNFLWHGGSTY
DAWFSCASNQVAQVLLTLPYSFSQLGMLSGIAFQLFYGILGSWTAYLISILYVEYRTRKE
REKVDFRNHVIQWFEVLDGLLGKHWRNVGLAFNCTFLLFGSVIQLIACASNIYYINDNLD
KRTWTYIFGACCATTVFIPSFHNYRIWSFLGLVMTTYTAWYLTIASYLHGQVEGVKHSGP
TKLVLYFTGATNILYTFGGHAVTVEVMHAMWKPQKFKAIYLLATIYVLTLTLPSASAVYW
AFGDMLLDHSNAFSLLPRSPYRDMAVILMLIHQFITFGFACTPLYFVWEKAIGLHDCKSM
CKRAAARLPVVVPIWFLAIIFPFFGPINSAVGSLLVSFTVYIIPALAHMFTFRSAAARES
AVEQPPKFVGRWAGSFAINIFVVIWVLIVGFGFGGWASMINFVHQIDTFGLFTKCYQCPS
PKVANV-----TAPSPTP--NHT--HHLVHRL
>gnl_Carpa_v0.4_evm.model.supercontig_1125.1
--MLPQKQAEEAIVSTFSET-EQ-E----GKEEARDQK-EDEHSSIFSVKSLLWHGGSVW
DAWFSCASNQVAQVLLTLPYSFSQLGMLSGILLQIFYGLIGSWTAYLISVLYIEYRSRTE
KENVSFKNHVIQWFEVLDGLLGPYWKAAGLAFNCTFLLFGSVIQLIACASNIYYINDRLD
KRTWTYIFGACCATTVFIPSFHNYRIWSFLGLGMTTYTAWYMAIAAIVHGQVDGVTHSGP
TKLVLYFTGATNILYTFGGHAVTVEIMHAMWKPQKFKYIYLLATLYVFTLTIPSASAVYW
AFGDQLLNHSNAFSLLPKNGFRDAAVILMLIHQFITFGFACTPLYFVWEKVIGMHDTKSI
CLRALARLPVVIPIWFLAIIFPFFGPINSAVGALLVSFTVYIIPSLAHMLTYRKASARQ-
------------------------------------------------------------
--------------------------------
>gnl_Carpa_v0.4_evm.model.supercontig_19.209
---MAHKEAEGAMVSSFNET-EN-E----EKIE--------EKKEMFSFKSFLWHGGSVY
DAWFSCASNQVAQVLLTLPYSFSQLGMLSGIILQIFYGILGSWTAYLISVLYVEYRSRKE
KENVSFKNHVIQWFEVLDGLLGPYWKAAGLAFNCTFLLFGSVIQLIACASNIYYINDNLD
KRTWTYIFGACCATTVFIPSFHNYRIWSFLGLGMTTYTAWYLTIAALLHGKAEGVTHSGP
TKLVLYFTGATNILYTFGGHAVTVEIMHAMWKPQKFKYIYLLATFYVFTLTLPSAAAVYW
AFGDQLLTHSNAFSLLPPSGWRDAAVILMLIHQFITFGFACTPLYFVWEKVVGMHDTKSI
CLRALVRLPVVIPIWFLAIIFPFFGPINSAVGALLVSFTVYIIPALAHMLTYRSASARQN
AAEKPPFFLPSWTAVYALNAFVVVWVFVVGFGLGGWASMTNFIKQVDTFGLFAKCYQCPP
SASSS---------------HH----------
>gnl_Carpa_v0.4_evm.model.supercontig_36.16
--MASEK-VETVIAGNYIEM-EREE----DN----------SRSSKSRLSKLFWHGGSVY
DAWFSCASNQVAQVLLTLPYSFSQLGMLSGIIFQLFYGLMGSWTAYLISVLYVEYRTRKE
REKVDFRNHVIQWFEVLDGLLGKHWRNLGLFFNCTFLLFGSVIQLIACASNIYYINDNLD
KRTWTYIFGACCATTVFIPSFHNYRMWSFLGLMMTTYTAWYLTVASLLHGQVEGVKHSGP
AKMVLYFTGATNILYTFGGHAVTVEIMHAMWKPQKFKLIYFLATLYVLTLTLPSASAVYW
AFGDLLLTHSNAFSLLPRSGFRDTAVVLMLIHQFITFGFACTPLYFVWEKFIGVHETKSV
LKRAVGRLPVVIPIWFLAIIFPFFGPINSTVGSLLVSFTVYIIPALAHMVTFAPAAAREN
AVERPPKMVGGWTGLYSINIFVVVWVFVIGFGFGGWASMLNFVHQIHNFGLFTKCYQCPS
HKP-----------------------------
>gnl_Carpa_v0.4_evm.model.supercontig_37.169
--MATDKVAETVIVGNYVEM-ET-E----GK----------PRDIKSRVSKFFWHGGSVY
DAWFSCASNQVAQVLLTLPYSFSQLGMVSGLIFQLFYGLMGSWTAYLISILYVEYRTRKE
REKVDFRNHVIQWFEVLDGLLGKHWRNVGLAFNCTFLLFGSVIQLIACASNIYYINDNLD
KRTWTYIFGACCATTVFIPSFHNYRIWSFLGLLMTTYTAWYLTIASLLHGQVEGVKHSGP
TKLVLYFTGATNILYTFGGHAVTVEIMHAMWKPQRFKAIYLLATVYVLTLTLPSAAAVYW
AFGDMLLNHSNAFSLLPKSPFRDMAVILMLIHQFITFGFACTPLYFVWEKAIGMHECKSL
CKRAAARLPVVIPIWFLAIIFPFFGPINSTVGSLLVSFTVYIIPALAHIFTFKSAAAREN
AVEQPPRFVGQWVGTYTINIFIVVWVLVVGFGFGGWASMTNFIHQIDTFGLFTKCYQCPP
PSSLTHHNGT-AAPPPLH---HL--GNHTRGL
>gnl_Elagu_v2.0_p5_sc00084.V1.gene152
--MLSLKQAEEAIVASFNET-EQ-D--GNGKEE--EER-AEEPQPMFSMKSLLWHGGSVW
DAWFSCASNQVAQVLLTLPYSFSQLGMLSGVLLQLFYGFMGSWTAYLISVLYVEYRTRKE
KENVSFKNHVIQWFEVLDGLLGPYWKAIGLAFNCTFLLFGSVIQLIACASNIYYINDRLD
KRTWTYIFGACCATTVFIPSFHNYRIWSFLGLGMTTYTAWYLTVAALVNGQVEGVAHSAP
AKLVLYFTGATNILYTFGGHAVTVEIMHAMWKPQKFKYIYLVATLYVFTLTLPSAAAMYW
AFGDQLLTHSNAFSLLPKSRFRDAAVILMLIHQFITFGFACTPLYFVWEKVIGMHDTKSI
FLRALARLPVVIPIWFLAIIFPFFGPINSTVGALLVSFTVYIIPSLAHMLTYRKASARQN
AAEKPPFFMPSWTAMYVLNAFVVVWVLVVGFGLGGWASMVNFVRQVDTFGLFAKCYQCPK
PPVAA-----PPP------QQH----------
>gnl_Elagu_v2.0_p5_sc01115.V1.gene20
--MLPQKQAEEAIVASFNET-EQ-G--GHGKEE-EEER-AEEPQPMFSMKSLLWHGGSVW
DAWFSCASNQVAQVLLTLPYSFSQLGMLSGVLLQLFYGFMGSWTAYLISVLYVEYRTRKE
KENVSFKNHVIQWFEVLDGLLGPYWKAIGLAFNCTFLLFGSVIQLIACASNIYYINDRLD
KRTWTYIFGACCATTVFIPSFHNYRIWSFLGLAMTTYTAWYLTIAALINGQVEGVTHSAP
TKLVLYFTGATNILYTFGGHAVTV------------------------------------
------------------------------------------------------------
------------------------------------------------------------
------------------------------------------------------------
--------------------------------
>gnl_Eucgr_v2.0_Eucgr.A00514.1
--MLGQKQAEEAIVANATEA-EL-NLAKDGHDRALEDGGADESSSAFSVKSFLWHGGSAW
DAWFSCASNQVAQVLLTLPYSFSQLGMTSGIIFQIFYGLLGSWTAYLISVLYIEYRTRKE
KENVSFKNHVIQWFEVLDGLLGPYWKAVGLAFNCTFLLFGSVIQLIACASNIYYINDHLD
KRTWTYIFGACCATTVFIPSFHNYRIWSFLGLGMTTYTAWYMAIAALVHGQAEGVTHTGP
NKLVLYFTGATNILYTFGGHAVTVEIMHAMWKPQKFKYIYLMATLYVFTLTLPSATAVYW
AFGDELLNHSNAFSLLPKNGFRDAAVILMLIHQFITFGFACTPLYFVWEKVIGMHDTKSM
CMRALARLPVVIPIWFLAIIFPFFGPINSAVGALLVSFTVYIIPSLAHMLTYRKASARQN
AAEKPPSFLPSWTAMYVINAFVVGWVLVVGFGFGGWASMTNFVRQVDTFGLFAKCYQCKP
PPPPP-----ATAA-----PHH----------
>gnl_Eucgr_v2.0_Eucgr.F03758.1
KTMASEK-VETVVAGNYVEM-EPEE----GD----------SKSTKSKLSNLFWHGGSVY
DAWFSCASNQVAQVLLTLPYSFSQLGMLSGILFQLFYGLMGSWTAYLISVLYVEYRTRKE
REKVDFRNHVIQWFEVLDGLLGKHWRNIGLLFNCTFLLFGSVIQLIACASNIYYINDNLD
KRTWTYIFGACCATTVFIPSFHNYRIWSFLGLVMTTYTAWYLTIASLIHGQTEGVKHSGP
TTIVLYFTGATNILYTFGGHAVTVEIMHAMWKPQKFKLIYLIATLYVLTLTLPSASAVYW
AFGDLLLTHANALSLLPRTRFRDAAVILMLIHQFITFGFACTPLYFVWEKLLRVHNTKSM
FKRAMARLPVVIPIWFLAIIFPFFGPINSTVGSLLVSFTVYIIPAMAHMVTFSSPSAREN
AVDRPPSFLGGWAGSFSLNMFVVGWVLVVGFGFGGWASMLNFIRQINTFGLFTKCYQCPP
HKA-----------------------------
>gnl_Eucgr_v2.0_Eucgr.K02992.1
--MLGQKQAEEAIVANLSESAEH-DAEDGGAEK---QLDRSPGSSIFNVKSILWHGGSAW
DAWFSCASNQVAQVLLTLPYSFSQLGILSGILFQIFYGLMGSWTAYLISVLYIEYRTRKE
KENVSFKNHVIQWFEVLDGLLGPYWKAVGLAFNCTFLLFGSVIQLIACASNIYYINDHLD
KRTWTYIFGACCATTVFIPSFHNYRIWSFLGLGMTTYTAWYLTIAAVLHGQEKGVMHTAP
SKLVLYFTGATNVLYTFGGHAVTVEIMHAMWKPQKFKYIYLIATLYVFTLTIPSATAVYW
AFGDRLLDHSNAFALLPKTGFRDAAVILMLIHQFITFGFACTPLYFVWEKVIGMHDTKSL
CLRALARLPVVIPIWFLAIIFPFFGPINSAVGALLVSFTVYIIPSLAHMLTFRTASARQN
AVEKPPFFLPSWTAMYVFNAFVVGWVLVVGFGFGGWASMSNFVRQVDTFGLFAKCYQCKP
PAPPA-----AAGA-A--ATHHR---------
>gnl_Eucgr_v2.0_Eucgr.G03044.1
--MLSQQQAEEAMVSSFTNAGER-DGQTDGSND---NN-NGGGGGGSGLKSFLWHGGSVY
DAWFSCASNQVAQVLLTLPYSFSQLGMLSGIILQVFYGIMGSWTAYLISVLYIEYRTRKE
KENHSFKNHVIQWFEVLDGLLGPYWKALGLAFNVTFLLFGSVIQLIACASNIYYINDHLD
KRTWTYIFGACCATTVFIPSFHNYRIWSFLGLGMTTYTAWYMTAAAIAHGQAKDVIHSGP
TKLVLYFTGATNILYTFGGHAVTVEIMDAMWKPRKFKYIYLLATLFVFTLTIPSATAVYW
AFGDQLLNHSNAFSLLPSSGWRDAAVILMLIHQFITFGFACTPLYFVWEKVIGVHHKKSI
LFKAVARFPVVIPIWFLAIIFPFFGPINSAVGALLVSFTVYIIPAAAHMLTYRSAFARQN
AAEKPPFFLPSWTAIYVVNVFVVGWVLVVGFGFGGWASMANFIKQVDTFGLFAKCYQCNT
PSP----------------SHH----------
>gnl_Eucgr_v2.0_Eucgr.G01769.1
--MASDKVVETVIVGNYVEM-ETEE----GK----------PQSIKNKMSNFFWHGGSAY
DAWFSCASNQVAQVLLTLPYSFSQLGMLSGILFQLFYGLLGSWTAYLISTLYVEYRTRKE
REKVDFRNHVIQWFEVCSGALEER-------------------------GNIYYINDNLD
KRTWTYIFGACCATTVFIPSFHNYRIWSFLGLVMTTYTAWYLTVASLLHGQVEGVKHSGP
TKMVLYFTGATNILYTFGGHAVTVEIMHAMWKPQKFKAIYLWATLYVMTLTLPSAAAVYW
AFGDMLLNHANAFSLLPRSPFRDMAVILMLIHQFITFGFACTPLYFVWEKAIGMHECKSL
CKRAAARLPVVVPIWFLAIIFPFFGPINSTVGSLLVSFTVYIIPALAHICTFKSSAAREN
AVEQPPKFVGRWIGAYTINMFVVGWVLVVGFGFGGWASVTNFVHQIDTFGLFTKCYQCPP
PTPPTPHNVT--ASPPLQ---HP--HHSLRNP
>gnl_Manes_v6.1_Manes.04G076700.1
--MAADKEVETVIVGNYEEM-ET-E----GK----------PKDMKTILSKFLWHGGSAY
DAWFSCASNQVAQVLLTLPYSFSQLGMASGILFQLFYGLLGSWTAYLISILYVEYRTRKE
REKVDFRNHVIQWFEVLDGLLGKYWRNVGLAFNCTFLLFGSVIQLIACASNIYYINDNLD
KRTWTYIFGACCATTVFIPSFHNYRMWSFLGLLMTTYTAWYLTIASLLHGQVEGVKHSGP
TKMVLYFTGATNILYTFGGHAVTVEIMHAMWKPQKFKAIYLLATLYVLTLTLPSAAAVYW
AFGDLLLNHSNAFSLLPRSPFRDMAVILMLIHQFITFGFACTPLYFVWEKAIGLHECKSL
CKRAAARLPVVIPIWFLAIIFPFFGPINSTVGSLLVSFTVYIIPALAHTFTFKSAAAREN
AVEQPPRFVGRWVGTYVINVFVVIWVLIVGFGFGGWASMINFVHQIDTFGLFTKCYQCPP
PLPNNLNATN-AAP-PLY---HP--INRTHHL
>gnl_Manes_v6.1_Manes.08G090700.1
--MLPQKQAEEAIVSNFSET-EH-E----GKEE---D--KEEEHSMFSVKSILWHGGSTW
DAWFSCASNQVAQVLLTLPYSFSQLGMLSGILFQIFYGLVGSWTAYLISVLYIEYRSRKE
KENVSFKNHVIQWFEVLDGLLGPYWKALGLAFNCTFLLFGSVIQLIACASNIYYINDHLD
KRTWTYIFGACCATTVFIPSFHNYRIWSFLGLGMTTYTAWYLAIAALVHGQAEGVTHTGP
KKLVLYFTGATNILYTFGGHAVTVEIMHAMWKPQKFKYIYLLATLYVFTLTLPSASAVYW
AFGDELLNHSNAFSLLPKNGFRDAAVILMLIHQFITFGFACTPLYFVWEKVIGMHDTKSI
CLRALARLPVVIPIWFLAIIFPFFGPINSAVGALLVSFTVYIIPSLAHMLTYRKASARQN
AAEKPPFFLPSWTAMYVVNTFVVVWIFVVGFGFGGWASMTNFVRQVDTFGLFAKCYQCKP
PVPPP-----AVAA-PPPTRHH----------
>gnl_Manes_v6.1_Manes.02G160400.1
--MASEK-VETVIAGNYIEM-EREE----GN----------SNSTKSKISQLFWHGGSVY
DAWFSCASNQVAQVLLTLPYSFSQLGMLSGILFQLFYGLMGSWTAYLISILYVEYRTRKE
REKVDFRNHVIQWFEVLDGLLGKHWRNAGLIFNCTFLLFGSVIQLIACASNIYYINDNLD
KRTWTYIFGACCATTVFIPSFHNYRIWSFLGLIMTTYTAWYLTIASLIHGQIDGVKHSGP
STMVLYFTGATNILYTFGGHAVTVEIMHAMWKPQKFKLIYLMATLYVLTLTLPSASAVYW
AFGDLLLTHSNALSLLPRTGYRDTAVVLMLIHQFITFGFACTPLYFVWEKFIRVHETKSV
FKRALARLPVVIPIWFLAIIFPFFGPINSTVGSLLVSFTVYIIPALAHMITFSTASAREN
AVERPPSFLGGWVGQFCMNIFVVVWVFIVGFGFGGWASMLNFIRQIDTFGVFTKCYQCPP
HKA-----------------------------
>gnl_Manes_v6.1_Manes.09G107800.1
--MLPQKQAEEAIVSNFSET-EN-Q----SKDE---E--KEDQHSMFSVKSLLWHGGSVW
DAWFSCASNQVAQVLLTLPYSFSQLGVLSGILLQVFYGLVGSWTAYLISVLYIEYRSRKE
KENVNFKNHVIQWFEVLDGLLGPYWKAVGLAFNCTFLLFGSVIQLIACASNIYYINDHLD
KRTWTYIFGACCATTVFIPSFHNYRIWSFLGLGMTTYTAWYLTIAAVVHGQVEGVTHTGP
KKLVLYFTGATNILYTFGGHAVTVEIMHAMWKPQKFKYIYLLATVYVFTLTLPSATAVYW
AFGDELLNHSNAFSLLPKSGFRDAAVILMLIHQFITFGFACTPLYFVWEKVIGMHDTKSI
CLRALARLPVVIPIWFLAIIFPFFGPINSAVGALLVSFTVYIIPSLAHMLTYRKASARQN
AAEKPPSFLRSWTTMYAINTFIVVWVLVVGFGFGGWASMTNFVKQVDTFGLFAKCYQCKP
PLPPP-----TSNT-T--AAHHH---------
>gnl_Manes_v6.1_Manes.07G127400.1
--MTSQKQAEEEMISSFNET-EN-E----EKEE---EN-NKEEDSIFSLKGILWHGGSVY
DAWFSCASNQVAQVLLTLPYSFSQMGMLSGIILQVFYGIMGSWTAYLISVLYVEYRSRKE
KENVSFKNHVIQWFEVLDGLLGPTWKAVGLAFNCTFLLFGSVIQLIACASNIYYINDKLD
KRTWTYIFGACCATTVFIPSFHNYRIWSFLGLGMTTYTAWYMTIAAVVHGQVDGVTHNGP
TKLVLYFTGATNILYTFGGHAVTVEIMHAMWKPQKFKYIYLLATMYVFTLTIPSATAVYW
AFGDQLLTHSNAFSLLPSSGWRDAAVILMLIHQFITFGFACTPLYFVWEKVVGMHDTKSI
FVRALTRLPVVVPIWFLAIIFPFFGPINSAVGALLVSFTVYIIPSLAHMLTYRSASARQN
AAEKPPFFLPSWTAMYAVNAFIVIWVLVVGFGLGGWASMSNFIKQVDTFGLFAKCYQCPP
QPASK---------------HH----------
>gnl_Manes_v6.1_Manes.11G092900.1
--MAADKVVETVIVGNYVEM-ET-E----GN----------SRNMKTRLSKFLWHGGSVY
DAWFSCASNQVAQVLLTLPYSFSQLGMLSGVLFQLFYGLLGSWTAYLISILYVEYRTRKE
REKVDFRNHVIQWFEVLDGLLGKHWRNVGLAFNCTFLLFGSVIQLIACASNIYYINDNLD
KRTWTYIFGACCATTVFIPSFHNYRIWSFLGLLMTTYTAWYLTIASLLHGQVEGVKHSGP
NKIVLYFTGATNILYTFGGHAVTVEIMHAMWKPQKFKAIYLLATLYVLTLTLPSAAAVYW
AFGDMLLNHSNAFSLLPRSPFRDMAVILMLIHQFITFGFACTPLYFVWEKAIGLHECKSL
CKRAAARLPVVIPIWFLAIIFPFFGPINSTVGSLLVSFTVYIIPALAHIFTFRSGAAREN
AVEQPPKFVGRWVGAYMINVFVVVWVLIVGFGFGGWASMTNFIHQIDTFGLFTKCYQCPP
PPPINVNATA-AAPPPLH---HP--NNRTHHL
>gnl_Manes_v6.1_Manes.10G015300.1
--MLSQKQAEEEMVSRFNET-EH-E----EKEE---DQ-NKGDDSIFSLKSILWHGGSVY
DAWFSCASNQVAQVLLTLPYSFSQMGMLSGIIFQVFYGFLGSWTAYLISVLYVEYRSRKE
KENVSFKNHVIQWFEVLDGLLGPAWKAVGLAFNCTFLLFGSVIQLIACASNIYYINDKLD
KRTWTYIFGACCATTVFIPSFHNYRIWSFLGLGMTTYTAWYLTIAAIVHGQVDGVIHSGP
AKLVLYFTGATNILYTFGGHAVTVEIMHAMWKPQKFKYIYLLATLYVFTLTIPSATAVYW
AFGDQLLTHSNAFSLLPKSGWRDAAVILMLIHQFITFGFACTPLYFVWEKVVGMHDTKSI
FLRALTRLPVVIPIWFLAIIFPFFGPINSAVGALLVSFTVYIIPALAHMLTYRSASARQN
AAEKPPIFLPSWTAMYLMNAFVVIWVFVVGFGLGGWASMTNFIRQVDTFGLFAKCYQCPP
PAAAA---------------KH----------
>gnl_Medtr_Mt4.0v1_Medtr3g072870.1
--MTSEK-VETVVAGNYLEM-EREE----EG----------SKSTTGKLSKFFWHGGSVY
DAWFSCASNQVAQVLLTLPYSFSQLGMLSGILFQIFYGLMGSWTAYIISVLYVEYRTRKE
REKVDFRNHVIQWFEVLDGLLGKHWRNLGLFFNCTFLLFGSVIQLIACASNIYYINDHLD
KRTWTYIFGACCATTVFIPSFHNYRIWSFLGLVMTTYTAWYMTIASILHGQAEDVKHSGP
TKLVLYFTGATNILYTFGGHAVTVEIMHAMWKPQKFKMIYLIATLYVMTLTLPSAAAVYW
AFGDNLLTHSNALSLLPRTGFRDTAVILMLIHQFITFGFACTPLYFVWEKFLGVHETKSL
LKRALVRLPVVIPIWFLAIIFPFFGPINSTVGSLLVSFTVYIIPALAHMVTFASAPAREN
AVERPPSFLGGWVGLYSVNVFVAVWVLVVGFGLGGWASMLNFVHQIKTFGLFAKCFQCPP
HKA-----------------------------
>gnl_Medtr_Mt4.0v1_Medtr7g067450.1
--MLPQKQGEEAIVSSFNET-DQ-Q-GVVGREE------EVEDHS-FSVKNFLWHGGSVW
DAWFSCASNQVAQVLLTLPYSFSQLGMLSGILLQVFYGILGSWTAYLISVLYVEYRSRKE
KENVNFKNHVIQWFEVLDGLLGPYWKALGLAFNCTFLLFGSVIQLIACASNIYYINDNLD
KRTWTYIFGACCATTVFIPSFHNYRIWSFLGLGMTTYTAWYLTIASIVHGQAENVTHTGP
KKLVLYFTGATNILYTFGGHAVTVEIMHAMWKPQKFKYIYLMATLYVFTLTIPSATAVYW
AFGDELLNHSNAFSLLPKNGWRDGAVILMLIHQFITFGFACTPLYFVWEKVIGMHDTRSI
CLRALARLPVVIPIWFLAIIFPFFGPINSAVGALLVSFTVYIIPSAAHMLTYRKASARKN
AAEKPPFFMPSWTAMYIFNAFIVIWVLVVGFGFGGWASMTNFIRQIDTFGLFAKCYQCKP
PPVMA-----AAPP-P--ALHH----------
>gnl_Medtr_Mt4.0v1_Medtr5g082220.1
--MLSEKQGEETMMSSLNETIEN-E----EREE------EKGASPGSGFKNFLWHGGSVY
DAWFSCASNQVAQVLLTLPYSFSQLGMISGIIFQVFYGLMGSWTAYLISILYVEYRSRKE
KENVSFKNHVIQWFEVLEGLLGPYWKAIGLAFNCTFLLFGSVIQLIACASNIYYINDHLD
KRTWTYIFGACCATTVFIPSFHNYRIWSFLGLGMTTYTAWYMTIAAIVHGQVENVVHSGP
KKMVWYFTGATNILYTFGGHAVTVEIMHAMWKPQKFKAIYFFATLYVFTLTLPSAIAVYW
AFGDQLLDHSNAFSLLPRNAWRDAGVILMLIHQFITFGFACTPLYFVWEKVIGMHDTKSI
FLRALARLPVVIPIWFLAIIFPFFGPINSAVGALLVSFTVYVIPASAHMLTYRSASARQN
AAEKLPKVIPSWTLMYVINAFVVIWVTIVGFGFGGWASMTNFIKQVDTFGLFAKCYQCPP
KLPAS-----NHT------MHH----------
>gnl_Medtr_Mt4.0v1_Medtr4g415390.1
--MLSQNQAEEAIVTNMNET-EQ-E-GGSSLEE------IAEDQSMFNFKSFLWHGGSVW
DAWFSCASNQVAQVLLTLPYSFSQLGMVSGIVFQIFYGLIGSWTAYLISVLYVEYRARKE
KENVNFKNHVIQWFEVLDGLLGRYWKALGLAFNCTFLLFGSVIQLIACASNIYYINDKLD
KRTWTYIFGACCATTVFIPSFHNYRIWSFLGLGMTTYTAWYMAIAAIVNGQIENVVHSGP
TKLVLYFTGATNILYTFGGHAVTVEIMHAMWKPQKFKYIYFLATLYVFTLTIPSAVAVYW
AFGDELLNHSNAFSLLPKNGFRDAAVILMLIHQFITFGFACTPLYFVWEKVIGMHDTKSI
CLRALVRLPVVIPIWFLAIIFPFFGPINSAVGALLVTFTVYIIPALAHMLTYRTASARKN
AVEKPPSFLPSWTAVYVLNAFIVVWVLVVGFGFGGWASMTNFIRQIDTFGLFAKCYQCKP
PTPPQ-----APSP-H---ARH----------
>gnl_Medtr_Mt4.0v1_Medtr4g073770.1
MEMANDKVAETVIVGNYVEM-ES-E----GKP---------PQDIKSKLSNFLWHGGSAY
DAWFSCASNQVAQVLLTLPYSFSQLGMLSGILFQLFYGILGSWTAYLISILYVEYRTRKE
REKVNFRSHVIQWFEVLDGLLGKHWRNVGLGFNCTFLLFGSVIQLIACASNIYYINDNLD
KRTWTYIFGACCATTVFIPSFHNYRIWSFLGLVMTTYTAWYLTIAAVLHGQVEGVKHSGP
NKIILYFTGATNILYTFGGHAVTVEIMHAMWKPQKFKAIYLLATLYVLTLTIPSATAVYW
AFGDMLLNHSNAFALLPKSPFRDMAVILMLIHQFITFGFACTPLYFVWEKTVGMHECKSL
CKRALVRLPVVIPIWFLAIIFPFFGPINSTVGSLLVSFTVYIIPALAHIFTFKSSSARQN
AVEQPPKFVGRWVGTFVINVFIVVWVLIVGFGFGGWASMVNFVHQIDTFGLFTKCYQCPP
PTPPHQMNAT--APSPHH---HHH--------
>gnl_Mimgu_v2.0_Migut.N01303.1
MAAPSDKVVETVIAGNYVEM-ES-E----GK----------QRDFKSKVSKLFWHGGSAY
DAWFSCASNQVAQVLLTLPYSFSQLGMLSGISFQLFYGLMGSWTAYLISVLYVEYRTRKE
REKVDFRNHVIQWFEVLDGLLGKHWRNVGLAFNCTFLMFGSVIQLIACASNIYYINDNLD
KRTWTYIFGACCATTVFIPSFRNYRIWSFLGLVMTTYTAWYLTIASLLHGQVEGVKHSGP
AKMVLYFTGATNILYTFGGHAVTVEIMHAMWKPEKFKGIYLVATVYVLTLTIPSATAVYW
AFGDLLLNHSNAFALLPKSHFRDISVILMLIHQFITFGFACTPLYFVWEKAIGMHECKSM
CKRAAARLPVVIPIWFLAIIFPFFGPINSAVGALLVTFTVYIIPSLAYIFTFRTAAAREN
AVEQPPKYFGRWVGAYVINIFIVVWVLIIGFGFGGWASLTNFIHQINTFGLFTKCYQCPP
QLPPRLANAA-APPLPPH--IHNR--------
>gnl_Mimgu_v2.0_Migut.L02001.1
--MLSQKQAEEAIVSSYDETSEN-DC-GGGKEE---E--KAEDQPIFSISNALWHGGSAW
DAWFSCASNQVAQVLLTLPYSFSQLGLLSGIVFQIFYGLIGSWTAYLISVLYLEYRSRKA
PEGASFKNHVIQ------------------------------------------------
-RTWTYIFGACCATTVFIPSFHNYRIWSFLGLGMTTYTAWYMTVAALVHGQAEDVQHSGP
KKLVLYFTGATNILYTFGGHAVTVEIMHAMWKPQKFKYIYLLATLYVFTLTIPSASAVYW
AFGDQLLNHSNAFSLLPKSAWRDAAVVLMLIHQFITFGFACTPLYFVWEKVIGMHDTKSI
CLRALARLPVVIPIWFLAIIFPFFGPINSAVGALLVSFTVYIIPALAHMLTYRKAAARKN
AAEKPPPFMPSWTAMYAINSFIVIWVFVVGFGFGGWASVTNFVRQVDTFGLFAKCYQCKP
AAAAH-----LPP------PHH----------
>gnl_Mimgu_v2.0_Migut.O00906.1
--MLSQKQAEEAIVSSYDETSEN-DCGGGGKEE---E--KAEDQPIFSISNALWHGGSAW
DAWFSCASNQVAQVLLTLPYSFSQLGLLSGIVFQIFYGLIGSWTAYLISVLYLEYRSRKE
KEGASFKNHVIQWFEVLDGLLGPYWKAAGLAFNCTFLLFGSVIQLIACASNIYYINDHLD
KRTWTYIFGACCATTVFIPSFHNYRIWSFLGLGMTTYTAWYMTVAALVHGQAEDVQHSGP
KKLVLYFTGATNILYTFGGHAVTVEIMHAMWKPQKFKYIYLLATLYVFTLTIPSASAVYW
AFGDQLLNHSNAFSLLPKSAWRDAAVVLMLIHQFITFGFACTPLYFVWEKVIGMHDTKSI
CLRALARLPVVIPIWFLAIIFPFFGPINSAVGALLVSFTVYIIPALAHMLTYRKAAARKN
AAEKPPPFMPSWAAMYAINSFIVIWVFVVGFGFGGWASVTNFVRQVDTFGLFAKCYQCKP
AAAAH-----LPP------PHH----------
>gnl_Mimgu_v2.0_Migut.J00188.1
--MSTHKQAEEAIVSNFNET-DH-D----GGGKEA-ED-NSDDHAVVSFKDMLWHGGSAY
DAWFSCASNQVAQVLLTLPYSFSQLGMLSGIVFQVFYGLIGSWTAYLISVLYMEYRCRKE
KEGVSFKNHVIQWFEVLDGLLGPYWKALGLAFNCTFLLFGSVIQLIACASNIYYINDHLD
KRTWTYIFGACCATTVFIPSFHNYRIWSFLGLGMTTYTAWYMTIAALVHGQAPDVVHTGP
KKLVLYFTGATNILYTFGGHAVTVEVMHAMWKPQKFKYIYLLATLYVFTLTIPSASAVYW
AFGDQLLNHSNAFSLLPKTAWRDAAVILMLIHQFITFGFACTPLYFVWEKVIGMHDTRSM
CLRALARLPVVIPIWFLAIIFPFFGPINSAVGALLVSFTVYIIPALAHMLTYRKASARQN
AAEKPPFFMPSWTAMYALNTFIVIWVFVVGFGFGGWASVTNFVRQVDTFGLFAKCYQCKP
PAHPT-----ALPP-----QHH----------
>gnl_Mimgu_v2.0_Migut.J00185.1
--MSTQEQAGEATASNFNQT-NN-N-CGGG---------KKEEDAVVSFKDALWNGGSAY
DAWFSCASNQVATVLLTLPYSISQLGMLSGILLQVFYGLMGSWTAYIIAVLYLEYRSRKE
KEGVTFTNHVIQWFEVLDGLLGPYWKALGLVFNCTFLLFGCVIQLIACASTIYYINDQLD
KRTWTYIFGACCATTAFIPSFHNYRIWSFLGLGMTTYTAWYMTIAALVHGQAPDVVHTGP
KKLVLYFTGATNILYTFGGHAVTVEIMHAMWKPQKFKYIYLWATVYVFTLTLPSSSVVYW
AFGDQLLNHSNAFSLLPKTRWRDAAVILILIHQFITFGFACTPLYFVWEKVIGMHESKSV
CLRALARLPVVIPIWFFAIIFPFFGPINSAVGALLVSFTVYIIPAVAHMLTYRKASARQN
AVEKPPSFMPSWTAMYALNTFVVIWVLIVGFGFGGWASIINFVKQVDTFGLFAKCYQCKP
PAHPT---------------TH----------
>gnl_Mimgu_v2.0_Migut.C01164.1
--MASEK-VETVVAGNYVEM-ERQE----GK----------SSSTRSNLSKIFWHGGSVY
DAWFSCASNQVAQVLLTLPYSFSQLGMVSGILFQLLYGLMGSWTAYLISVLYVEYRTRKE
REKVDFRNHVIQWFEVLDGLLGKHWRNIGLFFNCTFLLFGSVIQLIACASNIYYINDNLD
KRSWTYIFGACCATTVFIPSFRNYRIWSFLGLIMTTYTAWYLTIASLLHGQVEGVKHSGP
AKMVLYFTGATNILYTFGGHAVTVEIMHAMWKPQKFKLIYLIATIYVLTLTLPSASAVYW
AFGDLLLNRSNALALLPRTGFRDAAVVLMLIHQFITFGFACTPLYFVWEKFLGVHETKSL
LKRALTRLPVVIPIWFLAIIFPFFGPINSTVGSLLVSFTVYIIPAMAHMITFASASAREN
AVERAPKIVGGWVGLYSMNIFVVVWVFIVGFGFGGWASMVNFVHQIDTFGVFTKCYQCPK
HKV-----------------------------
>gnl_Mimgu_v2.0_Migut.B00100.1
-MECSDKAVEAVMVGSYVEM-ET-E----GK----------ATDMKSKVSSLFWHGGSAY
DAWFSCASNQVAQVLLTLPYSFSQLGMMSGIMFQLFYGLMGSWTAYLISILYVEYRTRKQ
RDKVDFRNHVIQWFEVLDGLLGKHWRNVGLAFNCTFLLFGSVIQLIACASNIYYINDNLD
KRTWTYIFGACCATTVFIPSFHNYRIWSFLGLIMTTYTAWYLTIASLLHGQVEGVKHSGP
TRMVLYFTGATNILYTFGGHAVTVEIMHAMWKPQKFKAIYLLATLYVLTLTLPSASAVYW
AFGDLLLNHSNAFSLLPKSPFKDMAVILMLIHQFITFGFACTPLYFVWEKAIGMHECKSM
CKRAAARLPVVVPIWFLAIVFPFFGPINSTVGSLLVSFTVYIIPALAHMFTFKSASSREN
AVEQPSKYFGRWVGTYVINIFIVVWVLIVGFGFGGWASMTNFVHQIDTFGLFTKCYQCPP
QLPPHMANAT-APPPPFA--THL--SPHPNSP
>gnl_Musac_v1_GSMUA_Achr9T03600_001
--MLPQKQAEEAIVSRSSSTLKD-ELDVDGKGE------DEETAHGFSMKNLLWHGGSAW
DAWFSCASNQVAQVLLTLPYSFSQLGMLSGVILQLFYGFMGSWTAYLISVLYIEFRSRKE
KENVNFKNHVIQWFEVLDGLLGPYWKAAGLAFNCTFLLFGSVIQLIACASNIYYINDRLD
KRTWTYIFGACCATTVFIPSFHNYRIWSFLGLGMTTYTAWYLTIAAVVHGQVEGVTHSGP
TKLVLYFTGATNILYTFGGHAVTVEIMHAMWKPQKFKNIYLLATVYVFTLTLPSAAAVYW
AFGDQLLTHSNAFALLPKSGWRDAAVILMLIHQFITFGFASTPLYFVWEKVIGMHDAKSI
CLRALARLPVVIPIWFLAIIFPFFGPINSAVGALLVSFTVYIIPAMAHMLTYRTPSARQN
AAEKPPFFLPSWTAMYAVNAFVVGWVLVVGFGLGGWASMTNFVRQVDTFGLFAKCYQCPK
PQPPP-----APAP-Q--MQQHHH--------
>gnl_Musac_v1_GSMUA_Achr9T03640_001
--MVPQKQAEEAAIVASGTTLNN-ETGGGGKED------DGEEESILSMKNLLWHGGSAW
DAWFSCASNQVAQVLLTLPYSFSQLGMLSGLILQLFYGFLGSWTAYLISVLYIEYRTRKE
KEKVSFKNHVIQWFEVLDGLLGPYWKAAGLAFNCTFLLFGSVIQLIACASNIYYINDRLD
KRTWTYIFGACCSTTVFIPSFHNYRIWSFLGLGMTTYTAWYLTIAAVVHGQAEEVTHSGP
TKLVLYFTGATNILYTFGGHAVTVEIMHAMWKPQKFKNIYLLATVYVFTLTLPSAAAMYW
AFGDQLLTHSNAFSLLPKSGWRDAAVILMLIHQFITFGFACTPLYFVWEKVIGMHDTKSI
CLRALVRLPVVVPIWFLAIIFPFFGPINSAVGALLVSFTVYIIPAMAHMLTYRTPSARQN
AAEKPPFFLPSWTAMYAVNAFVVGWVLVVGFGLGGWASMTNFVRQVDTFGLFAKCYQCPK
PQPPP-----APAP-Q--QQHHH---------
>gnl_Musac_v1_GSMUA_Achr8T02300_001
--MPPQTQAEEAAIVASGAAFNS-EMGSGGKEA------DGGRDSAFTMKSLLWHGGSAW
DAWFSCSSNQVAQVLLTLPYSFSQLGMLSGVILQLFYGIMGSWTAYLISVLYVEYRTRKE
KENVSFSNHVIQWYEVLDGLLGRYWKAAGLAFNCTFLLFGSVIQLIACASNIYYINDRLD
KRTWTYIFGACCATTVFIPSFHNYRLWSFLGLGMTTYTAWYLTIAAVVHGQAEGVAHSGP
TKLVLYFTGATNILYTFGGHAVTVEIMHAMWRPQKFKYIYLLATLYVFTLTLPSAAAVYW
AFGDQLLTHSNAFSLLPRSGWRDAAVILMLIHQFITFGFACTPLYFVWEKVIGVHDTRSI
CLRALARLPVVIPIWFLAIVFPFFGPINSAVGALLVSFTVYIIPALAHMLTYRTQSARQN
AAEKPPLFLPSWAAMYAVNAFVVGWVLVVGFGIGGWASMTNFINQVDTFGLFAKCYQCPK
PQPPP-----APAP-Q---QHH----------
>gnl_Musac_v1_GSMUA_Achr1T02440_001
PNGNDDKVVETVMVGRYVEM-EH-D----GE----------EKTIKSRLSGLLWHGGSAY
DAWFSCASNQVAQVLLTLPYSFSQLGMLSGILFQLFYGLLGSWTAYLISILYVEYRTRKE
REKVDFRNHVIQWFEVLDGLLGKHWRNVGLAFNCTFLLLGSVIQLIACASNIYYINDKLD
KRTWTYIFGACCATTVFIPSFHNYRIWSFLGLVMTTYTAWYLAIASLLHGQVEGVKHSGP
TKLVLYFTGSTNILYTFGGHAVTLEIMHAMWKPQKFKAIYLLATLYVLTLTLPSAASVYW
AFGDALLNHSNAFSLLPRTAFRDAAVVLMLIHQFITFGFACTPLYFVWEKAIGLHDCRSL
CKRAAARLPVVIPIWFLAIIFPFFGPINSAVGSLLVSFTVYIIPSLAHMFTFRSAIARES
AVERPPRFVGGWIGAYVMNTFVVGWVLVVGFGLGGWASMTNFIHQINTFGLFAKCYQCPP
PPPPPFLNATVPSPSPSP--LHHRHHHHHHHG
>gnl_Musac_v1_GSMUA_Achr11T24200_001
--MLPAKQAEEAAIPATDATFSN-ET-GGDKER------GGETASVFSMKSLLWHGGSAW
DAWFSCASNQVAQVLLTLPYSFSQLGMLSGVILQMFYGFLGSWTAYLISVLYIEYRARKE
KENVSFKNHVIQWFEVLDGLLGPYWKAAGLAFNCTFLLFGSVIQLIACASNIYYINDRLD
KRTWTYIFGACCATTVFIPSFHNYRIWSFLGLGMTTYTAWYLTIAAAVHGQVEGVTHSGP
TQLVLYFTGATNILYTFGGHAVTVEIMHAMWKPQKFKHIYLLATVYVFTLTLPSAAATYW
AFGDQLLTHSNAFSLLPKSRWRDAAVILMLIHQFITFGFACTPLYFVWEKVIGMHDAKSV
CLRALARLPVVIPIWFLAIIFPFFGPINSAVGALLVSFTVYIIPALAHMLTYRTPSARQN
AAEKPPFFLPSWTGMYVVNALVVGWVLVVGFGLGGWASMTNFVRQVDTFGLFAKCYQCPN
PHPPP-----PALP-P--QQRRQL--------
>gnl_Musac_v1_GSMUA_Achr11T24130_001
--MTHDKILEQDVVG---K--ED-E----------------EVARGFSMKSFLWHGGSVW
DAWFSCASNQVAQVLLTLPYSFSQMGMLSGVILQLFYGIMGSWTAYLISVLYVEYRTRKE
KENVSFRNHVIQWFEVLDGLLGPYWKAAGLAFNCTFLLFGSVIQLIACASNIYYINDRLD
KRTWTYIFGACCATTVFIPSFHNYRIWSFLGLGMTTYTAWYLTIAAAVHGQVEGVTHSGP
TKLVLYFTGATNILYTFGGHAVTVDIPPSFLSPLPLFVSPEWSSPGPTSVALPSVTRF--
-----LGDHA-----------RDVETAEVQVHRFITFGFACTPLYFVWEKVIGMHDTKSI
CLRSLARLPVVIPIWFLAIIFPFFGPINSAVGALLVSFTVYIIPALAHMVTYQKPSARQN
AAEKLPFFLPSWTAMYMVNAFVVVWVLVVGFGIGGWASMTTFIKQVDTFGLFAKCYQCPN
PHPSP-----APGP-----PQHLH--------
>gnl_Musac_v1_GSMUA_Achr6T33710_001
--MLPQKQAEEAAIVTSGAALNN-EMGGDGKGE------DEEAAHGLSMTSLLWHGGSAW
DAWFSCASNQVAQVLLTLPYSFSQLGMLSGVILQLFYGLLGSWTAYLISVLYIEYRARKE
KENVSFKNHVIQWFEVLDGLLGPYWKAAGLAFNCTFLLFGSVIQLIACASNIYYINDRLD
KRTWTYIFGACCATSVFIPSFHNYRIWSFLGLGMTTYTAWYLTIAAFVHGQVEGVTHSGP
TKLVLYFTGATNILYTFGGHAVTVEIMHAMWKPQKFKYIYLMATVYVFTLTLPSAAAMYW
SFGDQLLTHSNAFSLLPHSGWRDAAVILMLIHQFITFGFASTPLYFVWEKVIGMHDTKSI
CLRALVRLPVVIPIWFLAIVFPFFGPINSAVGALLVSFTVYIIPSMAHMLTYRTPSARKN
AAEKPPFFLPSWTAMYAVNAFVVAWVLVVGFGLGGWASLTNFVKQVDTFGLFAKCYQCPK
PQQPP-----PFSA-P--MQHH----------
>gnl_Musac_v1_GSMUA_Achr6T33770_001
--MLPQKQAEEAIVSRSNSTLKD-ELDADGKGE------DEEAAHGFNMKSLLWHGGSAW
DAWFSCASNQVAQVLLTLPYSFSQLGMLSGIILQLFYGFMGSWTAYLISVLYVEYRTRKE
KENVSFKNHVIQWFEVLDGLLGPYWKAAGLAFNCSFLLFGSVIQLIACASNIYYINDRLD
KRTWTYIFGACCATTVFIPSYHNYRIWSFLGLGMTTYTAWYLTIAAVVHGQVEGVTHSGP
TKLVLYFTGATNILYTFGGHAITVEIMHAMWKPQKFKYIYLMATVYVFTLTLPSAAAVYW
AFGDQLLSHSNAFSLLPNSGWRDAAVILMLIHQIITFGFACTPLYFVWEKVIGMHDTKSI
FLRALARLPVVIPIWFLAIIFPFFGPINSTVGALLVSFTVYIIPAMAHMLTYRTPSARQD
AAEKPPFFLPSWTAMYAVNAFVVGWVLVVGFGLGGWASVTNFVKQVDTFGLFAKCYQCPK
PQPPA-----APAP-Q--MRHY----------
>gnl_Musac_v1_GSMUA_Achr6T25630_001
--MASEK-VETIVAGNYVEM-ER-E----GE----------VKASKSKLSRYFWHGGSVY
DAWFSCASNQVAQVLLTLPYSFSQLGMLSGILFQLFYGLMGSWTAYLISALYVEYRTRKE
REKVDFRNHVIQWFEVLDGLLGKHWRNAGLFFNCTFLLFGSVIQLIACASNIYYINDNLD
KRTWTYIFGACCATTVFIPSFHNYRIWSFLGLLMTTYTAWYLTAAALLHGQVEGVTHSGP
SKLVLYFTGATNILYTFGGHAVTVEIMHAMWKPQKFKLVYLFATLYVLTLTLPSAAAMYW
AFGDMLLDHSNAFSLLPRSGFRNAAVVVMLIHQFITFGFACTPLYFVWEKAIGMHKTKSV
CKRALARLPVVIPIWFLAIIFPFFGPINSTVGSLLVSFTVYIIPAMAHMMTFAPASAREN
AVERPASFLGGWVGHYCMNAFVVVWVLVVGFGFGGWASMLNFVHQVDTFGLFTKCYQCPP
RH------------------------------
>gnl_Musac_v1_GSMUA_Achr5T11410_001
SNGNEEKVVETVMVGRYVEM-EQ-D----GE----------EKTIKSRLSGLLWHGGSAY
DAWFSCASNQVAQVLLTLPYSFSQLGMLSGILFQLFYGLMGSWTAYLISILYVEYRTRKE
REKVDFRNHVIQWFEVLDGLLGKHWRNVGLAFNCTFLLFGSVIQLIACASNIYYINDKLD
KRTWTYIFGACCATTVFIPSFHNYRIWSFLGLVMTTYTAWYLTIASLLHGQVEGVKHSGP
TKLVLYFTGATNILYTFGGHAVTVEIMHAMWKPQKFKAIYLLATLYVLTLTLPSAASVYW
AFGDALLNHSNAFSLLPRTAFRDAAVVLMLIHQFITFGFACTPLYFVWEKAIGLHDCRSL
CKRAAARLPVVVPIWFLAIIFPFFGPINSAVGSLLVSFTVYVIPALAHMFTFRSAVAREH
AVERPPRLVGGWIGAYTMNMFVVAWVLVVGFGLGGWASMTNFIRQINTFGLFAKCYQCPP
PMPTLTPNATIPSPSPAP--VHHHHYHH----
>gnl_Musac_v1_GSMUA_Achr5T28850_001
--MPQQNQAEEAAIAASGTTFNN-ET-GGGKEE------DDETASVFSMKSLLWHGGSAW
DAWFSCASNQVAQVLLTLPYSFSQLGMLSGVILQLFYGFLGSWTAYLISVLYIEYRTRKE
KENVSFKNHVIQWYEVLDGLLGPYWKAAGLAFNCTFLLFGSVIQLIACASNIYYINDRLD
KRTWTYIFGACCATTVFIPSFHNYRIWSFLGLGMTTYTAWYLTIAAAVHGQVEGVVHSGP
TKLVLYFTGATNILYTFGGHAVTVEIMHAMWKPQKFKYIYLLATLYVFTLTLPSAAAMYW
AFGDQLLTHSNAFSLLPKSRWRDAAVILMLIHQFITFGFASTPLYFVWEKVIGMHDTRSI
CLRALARLPVVIPIWFLAIIFPFFGPINSAVGALLVSFTVYIIPALAHMLTYRTPSARQN
AAEKPPLILPSWTAMYVVNAFVVGWVLVVGFGLGGWASITNFVRQIDTFGLFAKCYQCPK
PQPAP-----ALAP-Q--QQRH----------
>gnl_Nelnu_v1.0_NNU_011226-RA
--MLPQKQAEEAIVSNFNET-EH-E----GKEE------EKTDQSMFSVKSFLWHGGSVY
DAWFSCASNQVAQVLLTLPYSFSQLGMLSGILFQIFYGLVGSWTAYLISVLYIEYRSRKE
KENVNFKNHVIQWFEVLDGLLGPYWKAVGLAFNCTFLLFGSVIQLIACASNIYYINDRLD
KRTWTYIFGACCATTVFIPSFHNYRIWSFLGLGMTTYTAWYLAIAAFVHGQVEGVKHSGP
QKLVLYFTGATNILYTFGGHAVTVEIMHAMWKPQKFKYIYLLATLYVYTLTLPSASAVYW
AFGDQLLNHSNALSLLPRTGWRDAAVILMLIHQFITFGFACTPLYFVWEKVIGMHDTKSI
CLRALARLPVVIPIWFLAIIFPFFGPINSAVGALLVSFTVYIIPAMAHMLTYRKASARQN
AAEKPPFFFPSWTGMYIVNIFIVVWVLVVGFGFGGWASMSNFVKQVDNFGLFAKCYQCAK
PPPVA-----PAPS-S--SSHH----------
>gnl_Nelnu_v1.0_NNU_014855-RA
--MASDKVVETVIVGNYVEM-ES-E----RK----------PKDIKTRLSKIFWHGGSVY
DAWFSCASNQVAQVLLTLPYSFSQLGMLSGILFQLFYGLMGSWTAYLISILYVEYRTRKE
REKVDFRNHVIQWFEVLDGLLGKHWRNVGLAFNCTFLLFGSVIQLIACASNIYYINDNLD
KRTWTYIFGACCATTVFIPSFHNYRIWSFLGLIMTTYTAWYLTIASLLHGQVEGIKHSGP
TKLVLYFTEATNILYTFGGHAVTVEIMHAMWKPQKFKAIYLYATLYVLTLTLPSAIAVYW
AFGDLLLNHSNAFALLPRSPFRDMAVVLMLIHQFITFGFACTPLYFVWEKAIGMHECKSL
CKRAAARLPVVIPIWFLAIIFPFFGPINSTVGSLLVSFTVYIIPALAHIFTFRSAASREN
AVEQPPKLLGRWAGIYSINVFVVVWVLVVGFGFGGWASMTNFIHQIDTFGLFTKCYQCLP
PLPTSTSNTT-TAPPPTP---HHLHNQHLHSP
>gnl_Nelnu_v1.0_NNU_007456-RA
--MLPQKQAEEAIVSSFNET-EN-E----GKEE------ERADQPIFSMKSILWHGGSVY
DAWFSCASNQVAQVLLTLPYSFSQLGMLSGILLQIFYGLVGSWTAYLISVLYIEYRSRKE
KENVNFKNHVIQWFEVLDGLLGPYWKALGLAFNCTFLLFGSVIQLIACASNIYYINDRLD
KRTWTYIFGACCATTVFIPSFHNYRIWSFLGLGMTTYTAWYLAIAALVHGQVEGVKHSGP
QKLVLYFTGATNILYTFGGHAVTVEIMHAMWKPQKFKYIYLLATLYVFTLTLPSASAVYW
AFGDQLLDHSNAFSLLPRNGWRDAAVILMLIHQFITFGFACTPLYFVWEKVIGMHDTKSI
CLRALARLPVVIPIWFLAIIFPFFGPINSAVGALLVSFTVYIIPSMAHMLTYRKASARQN
AVEKPPFFLPSWTAMYAVNIFIVGWVFVVGFGFGGWASMSNFVKQVDTFGLFAKCYQCAK
PPPVA-----PTP------SHH----------
>gnl_Nelnu_v1.0_NNU_017597-RA
--MASEK-VETIVAGNYLEM-E-TE----GS----------SKSAKSKLSRFFWHGGSVY
DAWFSCASNQVAQVLLTLPYSFSQLGMLSGILFQLFYGLMGSWTAYLISVLYVEYRTRKE
REKVDFRNHVIQWFEVLDGLLGKHWRNVGLFFNCTFLLFGSVIQLIACASNIYYINDNLD
KRTWTYIFGACCATTAFIPSFHNYRIWSFLGLMMTSYTAWYLTIASLIHGQVEGVKHSGP
TKMVLYFTGATNILYTFGGHAVTVEIMHAMWKPQKFKLLYLIATLYVLTLTLPSAISVYW
AFGDMLLNHSNAFSLLPKSGFRDIAVILMLIHQFITFGFACTPLYFVWEKLIGMHSTKSI
FKRALSRLPVVIPIWFLAIIFPFFGPINSTVGSLLVSFTVYIIPSLAHMITFAPASAREN
AVERPPSFLGGWAGLYCLNIFVVVWVLVIGFGFGGWASMINFIHQVDTFGLFTKCYQCPS
RKA-----------------------------
>gnl_Nelnu_v1.0_NNU_018437-RA
VTMASEK-VETIVAGNYVEM-E-TE----GS----------SKSAKSKLSKFFWHGGSVY
DAWFSCASNQVAQVLLTLPYSFSQLGMLSGILFQLFYGLMGSWTAYLISVLYVEYRTRKE
REKVDFRNHVIQWFEVLDGLLGKHWRNVGLFFNCTFLLFGSVIQLIACASNIYYINDNLD
KRTWTYIFGACCATTVFIPSFHNYRIWSFLGLMMTTYTAWYLTIASLIHGQIEGVKHSGP
AKMVLYFTGATNILYTFGGHAVTVEIMHAMWKPQKFKLIYLMATLYVLTLTLPSAISVYW
AFGDMLLNHSNAFSLLPRSGFRDTAVILMLIHQFITFGFACTPLYFVWEKFLGMHNTKSL
FKRALSRLPVVIPIWFLAIIFPFFGPINSTVGALLVSFTVYIIPALAHMITFAPASAREN
AVERPPSFIGGWAGLYCMNIFIVAWVLVIGFGFGGWASMINFVHQIDTFGVFTKCYQCPP
RKA-----------------------------
>gnl_Orysa_v7.0_LOC_Os10g05690.1
--MASEKGPGAATMGGEVEE-ESSEM---GE----------KTAARTRLSGLLWHGGSAY
DAWFSCASNQVAQVLLTLPYSFAQLGMASGLLFQLFYGLLGSWTAYLISILYLEYRTRKE
RDKVDFRNHVIQWFEVLDGLLGRHWRNVGLAFNCTFLLFGSVIQLIGCASNIYYINDHLD
KRTWTYIFGACCATTVFIPSFHNYRIWSFLGLLMTTYTAWYIAVASLIHGQVEGVAHSGP
TSIVLYFTGATNILYTFGGHAVTVEIMHAMWRPQKFKAIYLLATVYVLTLTLPSASAAYW
AFGDALLTHSNALALLPRTPWRDAAVVLMLIHQFITFGFACTPLYFVWEKLVGLHGCPSL
CKRAAARLPVVLPIWFLAIIFPFFGPINSAVGSLLVSFTVYIIPSLAYMVTFRSPQSRQN
AVERPPRFAGGWTGAYVINSFVVAWVLVVGFGFGGWASITNFVHQVDTFGLFAKCYQCPP
HPPPGAINSTSPAPAPAPLGHHHHHRHHRHGL
>gnl_Orysa_v7.0_LOC_Os01g63770.1
--MVPREQAEEAIVADSNGK-EE-EVGEHGADD------HHGGGGKFSMKNLLWHGGSVW
DAWFSCASNQVAQVLLTLPYSFSQLGMLSGVLLQLFYGFMGSWTAYLISVLYVEYRSRKE
KEGVSFKNHVIQWFEVLDGLLGPYWKAAGLAFNCTFLLFGSVIQLIACASNIYYINDRLD
KRTWTYIFGACCATTVFIPSFHNYRIWSFLGLGMTTYTAWYLAIAALLNGQAEGITHTGP
TKLVLYFTGATNILYTFGGHAVTVEIMHAMWKPAKFKYIYLLATLYVFTLTLPSASAMYW
AFGDELLTHSNAFSLLPKTGWRDAAVILMLIHQFITFGFACTPLYFVWEKVIGMHDTKSI
CLRALARLPIVVPIWFLAIIFPFFGPINSAVGALLVSFTVYIIPALAHILTYRTASARMN
AAEKPPFFLPSWTGMFVLNMFIVVWVLVVGFGLGGWASMVNFIRQIDTFGLFAKCYQCPK
PAPAL-----AQSPVP--LPHH----------
>gnl_Orysa_v7.0_LOC_Os03g14080.1
S-LANEKPAETVGVGRYVEM-EQ-DG---GG----------PSTAKSRLSGLLWHGGSAY
DAWFSCASNQVAQVLLTLPYSFSQLGMLSGILFQLFYGLLGSWTAYLISILYVEYRTRKE
REKVDFRNHVIQWFEVLDGLLGRHWRNVGLAFNCTFLLFGSVIQLIACASNIYYINDKLD
KRTWTYIFGACCATTVFIPSFHNYRIWSFLGLVMTTYTAWYLAVASLIHGQVDGVKHSGP
TKMVLYFTGATNILYTFGGHAVTVEIMHAMWRPQKFKAIYLMATLYVLTLTLPSAASVYW
AFGDELLTHSNALALLPRTAFRDAAVVLMLIHQFITFGFACTPLYFVWEKLIGLHDCRSL
FKRAAARLPVVVPIWFLAIIFPFFGPINSAVGSLLVSFTVYIIPALAHMITFRSAHAREN
AVEPPPRFVGRWTGTFIINAFVVAWVLVVGFGFGGWASMTNFVRQIDTFGLFTKCYQCPP
PPPPAGANATAPAPAPSPFGRHH--RHHSHGL
>gnl_Orysa_v7.0_LOC_Os05g37470.1
--MVPGDQAEEAIVADAGKE-EA-EV----AAM------GVEQDGKFSMTSLLWHGGSVW
DAWFSCASNQVAQVLLTLPYSFSQLGMLSGLLLQVFYGLMGSWTAYLISVLYVEYRARKE
KEGVSFKNHVIQWFEVLDGLLGPYWKAAGLAFNCTFLLFGSVIQLIACASNIYYINDRLD
KRTWTYIFGACCSTTVFIPSFHNYRIWSFLGLGMTTYTAWYLAIAAAVHGQVDGVTHSGP
SKMVLYFTGATNILYTFGGHAVTVEIMHAMWKPQKFKYIYLVATLYVFTLTLPSASAMYW
AFGDALLTHSNAFSLLPRSGWRDAAVILMLIHQFITFGFACTPLYFVWEKAIGMHGTRSV
LTRALARLPIVVPIWFLAIIFPFFGPINSAVGALLVSFTVYIIPSLSHILTYRSASARLN
AAEKPPPFLPSWSGMFVVNVFVVAWVLVVGFGLGGWASVTNFIKQIDTFGLFAKCYQCPP
RAHAG-----APLPAP---PRH----------
>gnl_Orysa_v7.0_LOC_Os11g06820.1
--MASEK-VETIVAGNYVEM-ER-E----GAAT---AGASGRRRGKLAVSSLFWHGGSVY
DAWFSCASNQVAQVLLTLPYSFSQLGMASGVAFQVFYGLMGSWTAYLISVLYVEYRTRRE
RDKVDFRNHVIQWFEVLDGLLGRHWRNAGLLFNCTFLLFGSVIQLIACASNIYYINDRLD
KRTWTYIFGACCATTVFVPSFHNYRVWSFLGLLMTSYTAWYLTVAAVVHGKVDGAARAGP
SKMVLYFTGATNILYTFGGHAVTVEIMHAMWRPRRFKMIYLAATAYVLTLTLPSAAAMYW
AFGDALLDHSNAFALLPRTPWRDAAVVLMLIHQFITFGFACTPLYFVWEKAIGVHGGAGV
LRRAAARLPVVLPIWFLAVIFPFFGPINSTVGSFLVSFTVYIIPAMAHMATFAPAAAREN
AVEPPPRALGGWPGTFAANCFVVAWVLVVGFGFGGWASTVNFVRQVDTFGLFTKCYQCPP
RH------------------------------
>gnl_Phavu_v2.1_Phvul.010G003600.1
--MLSQKQAEEAIVTNLNET-EH-EVGRTRDEE------REQDHSMFSLKSILWHGGSVW
DAWFSCASNQVAQVLLTLPYSFSQLGMLSGILFQVFYGIIGSWTAYLISVLYVEYRTRKE
KENVSFKNHVIQWFEVLDGLLGPYWKAVGLAFNCTFLLFGSVIQLIACASNIYYINDKLD
KRTWTYIFGACCATTVFIPSFHNYRIWSFLGLGMTTYTAWYLAVASIVHGQVENVTHSGP
AKLVLYFTGATNILYTFGGHAVTVEIMHAMWKPQKFKYIYLLATLYVYTLTIPSAVAVYW
AFGDMLLDHSNAFALLPKSAFRDAAVILMLIHQFITFGFACTPLYFVWEKVIGMHDTKSI
CLRALARLPVVIPIWFLAIIFPFFGPINSAVGSLLVSFTVYIIPSLAHMLTYRKPSARQN
AAEKPPFFMPSWTAMYVLNAFIVVWVFVVGFGLGGWASITNFIRQINSFGLFAKCYQCPR
PAPHV-----VAAA-P--PHAHN---------
>gnl_Phavu_v2.1_Phvul.009G122200.1
--MASEK-VETVVAGNYLEM-EAEE----EG----------SKSTTSKLSRLFWHGGSVY
DAWFSCASNQVAQVLLTLPYSFSQLGMLSGIIFQLFYGLMGSWTAYIISVLYVEYRTRKE
REKVDFRNHVIQWFEVLDGLLGKHWRNLGLFFNCTFLLFGSVIQLIACASNIYYINDNLD
KRTWTYIFGACCATTVFIPSFHNYRIWSFLGLMMTTYTAWYMTVASLTNGQVEGVTHSGP
TKLVLYFTGATNILYTFGGHAVTVEIMHAMWKPQKFKMIYLIATLYVLTLTLPSAAAVYW
AFGDQLLTHSNALSLLPKTGFRDTAVILMLIHQFITFGFACTPLYFVWEKFIGVHETKSL
FKRALARLPVVIPIWFLAIIFPFFGPINSTVGSLLVSFTVYIIPALAHMMTFASAPAREN
AVERPPSRLGGWVGLYSMNVFVVVWVLVVGFGLGGWASMINFIHQIDTFGLFTKCYQCPP
HKA-----------------------------
>gnl_Phavu_v2.1_Phvul.009G120700.2
--MASEKEVETVIVGNYEEM-ES-E----GK----------PRDIKSKLLSFLWHGGSVY
DAWFSCASNQVAQVLLTLPYSFSQLGMLSGTLFQLFYGLLGCWTAYLISTLYVEYRTRKE
REKFNFRNHVIQWFEVLDGLLGKHWRNVGLAFNCTFLLFGSVIQLIACASNIYYINDNLD
KRTWTYIFGACCATTVFIPSFHNYRIWSSLGLLMTTYTAWYLTVASLLHGQVEGVKHSGP
TKLVLYFTGATNILYTFGGHAVTVEIMHAMWKPKKFKSIYLLASLYVLTLTLPSAAAVYW
AFGDMLLDHSNAFSLLPRSPFRDMAVILMLIHQFITFGFACTPLYLVWEKAIGIHECRSL
CKRALARLPVVIPIWFLAIVFPFFGPINSTVGSLLVSFTVYIIPALAHIFTFKSPAARQN
AVEQPPKLVGRWAGIMASNAEAAIPITIVGPDFLGVAEKVNIMYQQDAYGLRTKLYNVPP
PSSPQ-----VLAP-PTAEVEHLE--------
>gnl_Phavu_v2.1_Phvul.011G034000.1
--MASDKVVETVIAGNYVEM-ET-E----GK----------PKDVKSQLSSFLWHGGSAY
DAWFSCASNQVAQVLLTLPYSFSQLGMLSGILFQLLYGLLGSWTAYLISILYVEYRTRKE
REKVNFRNHVIQWFEVLDGLLGKHWRNVGLAFNCTFLLFGSVIQLIACASNIYYINDNLD
KRTWTYIFGACCATTVFIPSFHNYRIWSFLGLLMTTYTAWYLTVASLLHGQTEGVKHSGP
TKLVLYFTGATNILYTFGGHAVTVEIMHAMWKPQKFKAIYLLATLYVLTLTLPSAAAVYW
AFGDMLLNHSNAFALLPKSPFRDMAVILMLIHQFITFGFACTPLYFVWEKATGMHECKSL
CKRALVRLPVVIPIWFLAIIFPFFGPINSTVGSLLVSFTVYIIPALAHIFTFKSSSARQN
AVEQPPKFVGRWVGTFIINSFVVVWVLVVGFGFGGWASMVNFVHQIDTFGLFTKCYQCPP
PLPPQQLNAT--APSPLH---HPH-HGH----
>gnl_Phavu_v2.1_Phvul.008G106300.1
ETMLPQKQAEEAIVASLNET-ES-EV--GGREE---EK-ELQDHSMFSLKSILWHGGSVW
DAWFSCASNQVAQVLLTLPCSFSQLGMVSGILLQIFYGIMGSWTAYIISVLYMEYRARKE
KENVSFKNHVIQWFEVLDGLLGPYWKAVGLAFNCTFLLFGSVIQLIACASNIYYINDHLD
KRTWTYIFGACCATSVFIPSFHNYRIWSFLGLGMTTYTAWYMAIAALIHGQAENVTHTGP
KKLVLYFTGATNILYTFGGHAVTVEIMHAMWKPQKFKYIYLLATLYVFTLTIPSAAAVYW
AFGDELLNHSNAFSLLPKNGFRDSAVILMLIHQFITFGFACTPLYFVWEKVIGMHDTKSI
CLRALARLPVVIPIWFFAIIFPFFGPINSAVGALLVSFTVYIIPASAHMLTYRKASARQN
AAEKPPFFMPSWTAMYLFNAFIVVWVLVVGFGFGGWASMSNFIRQIDTFGLFAKCYQCKS
PTPPA-----MAAA-P--PPHHHQ-----H--
>gnl_Phavu_v2.1_Phvul.008G225300.1
--MLPQKQGEETMMSSLNETVER-E----ERED------EKVGGSHSSLRSFLWHGGSVY
DAWFSCASNQVAQVLLTLPYSFAQLGMLSGIIFQVFYGIMGSWTAYLISILYIEYRSRKE
KENVSFKNHVIQWFEVLEGLLGPYWKAIGLAFNCTFLLFGSVIQLIACASNIYYINDHLD
KRTWTYIFGACCATTVFVPSFHNYRIWSFLGLGMTTYTAWYLTIAAIVHGQVENVTHTGP
KKMVLYFTGATNILYTFGGHAVTVEIMHAMWKPQKFKYIYLYATLFVFTLTLPSAIAVYW
AFGDQLLDHSNAFSLLPRSGWRDTGVILMLIHQFITFGFACTPLYFVWEKVIGMHDTKSI
CLRALARLPVVIPIWFLAIIFPFFGPINSAVGALLVTFTVYIIPASAHMLTYRSASARQN
AAEKLPFFVPSWTLMYVINAFVVVWVLVVGFGFGGWASMTNFIKQVDTFGLFAKCYQCPP
HKTAA-----SNQT-----LHH----------
>gnl_Phavu_v2.1_Phvul.001G241500.1
--MSRQKQAEEAMVSSLTQTVER-E----EGEE------VKGETSHFSFKNALWHGGSAY
DAWFSCASNQVAQVLLTLPYSFSQLGMVSGIIFQVLYGLLGSYTAYLISILYIEYRSRKE
KENVSFKNHVIQWFEVLEGLLGPYWKAIGLAFNCTFLLFGSVIQLIACASNIYYINDHLD
KRTWTYIFGACCATTVFIPSFHNYRIWSFLGLGMTTYTAWYLTIAALVHGRVENVTHSSP
KKLVLYFTGATNILYTFGGHAVTVEIMHAMWKPQKFKYIYLYATFYVFTLTLPSAISVYW
AFGDQLLDHSNAFSLLPRTGWRDAGVILMLIHQFITFGFACTPLYFVWEKVIGMHDTKSI
CLRALARLPVVIPIWFLAIIFPFFGPINSAVGALLVSFTVYIIPASAHMLTFRSATARQN
AAEKLPSFIPNWTVMYVVNALVVVWVLVVGFGFGGWASMTNFIKQVDTFGLFAKCYQCPP
KLTNH-------------TLHH----------
>gnl_Phypa_v3.3_Pp3c22_23050V3.1
--MDSGNGRSNGVVG---EL-EN------GSV----DGHTGGHGRGSFIKKVVWHGGSVY
DAWLNAVSAQVGQVILSMPTSYAQMGFKLGLFFHFFYVIIGVYTCYLLARLYVEYRARKE
KEGVDFKRHVIQYHELLGALVGPWAMRISLFFNVVTVGAVSVVQIIACASNAYYLNPNLS
KRSWALIFGGLSLSVDLLPTIHNFRVFSFLGALTTTYTSWYMLTAAISRGQSPGVKHSAP
INVESFFTGTTNILFGAGGHAVTIEIMHAMWKPVRYKYVYLACTIYVLFITVPHSYALYW
SFGDELLLKNNALGILPNSYARDTALVFMIIHQIVAFALYIMPLNFIWEKFWGVHQS-HY
VKRVLVRLPLGCVLWLLALMFPFFGPLNSLIGSLFMTFSVFIIPSIVYTITFWTPTAREN
AAEQPGKVRKGWWGMVTLNFTVIVLIAVLGVGFGSYASFSNIIRQVENFGIFQACYQCK-
--------------------------------
>gnl_Phypa_v3.3_Pp3c9_3590V3.1
--MANVTDKPPSHAGNYSEM-EL-Q----NQRL---ESNIPDPSMKGKINRLLWHGGSVG
DAWFSAASNQVAQVLLTLPTSFAQLGYGSGVAFQVFYGIVGCWACYMISWLYMEYRIRKE
REGHNFKNHIIQWFEVLDGLLGSRWKWVGLTFNCTYCLFGAVIQLIACASNTFLINDHIN
KREWTYIFGAVSMLTIFIPSFKNYRIWSFFGLIMITYTAWYMTIASIIYGQTSGVTHNGP
VSRVLYFTGATNILYTFGSHAVTVEIMHAMYKPSKFKYVFLLATLYVFTLTIPSAVAVYW
AFGDTLLTHANALSLLPRSAARDVAVVLMLIHQFITVGFAVTPLYIMWEKMLGVHRSRAW
VVRALCRAPVMVPIWFFAIAFPFFGPINSMVGALLVTFTVYIIPCVAHMAFYRSAASRQS
SVEKPPRFLPSWTAVYGGNIVLCVWILVVGLGFGGWASVTNFIKQIETFGIFAECYQCPV
KSVHS-----VANV-----SYHT---------
>gnl_Phypa_v3.3_Pp3c9_620V3.1
--MGT---REGGLVGNYGEM-EE-Q----NQKL---ESGPYDVSMSGQMKRLLWHGGSVW
DAWFSAASNQVAQVLLTLPYSFAQLGFASGIAFQFFYGVIGCWSCYMITWLYVEYRTRKE
REGVIFKNHVIQWFEVLDGLLGRNWKIVGLVFNCTFLLFGAVIQLIACASNIFLINDHLN
KREWTYIFGACCMLTVLVPSFRNYRLWSFFGLIMISYTAWYMTIAALAHGQVANVVHSAP
TTKVLYFTGATNILYTFGGHAVTVEIMHAMYKPVRFKFVYVFATLYVFTLTIPSAVAVYW
AFGDDLLKHSNALSLLPRTMARDVAVVLMLIHQFITVGFAVTPLYFVWEKMIGIHNTKSL
LLRAVSRMPVILPVWFFAIAFPFFGPINSTVGALLVTFTVYIIPCVAHMVVYRAATARQN
AVEKPPFFMPSWVGVYLVNIFIVVWIIVIGIGWGGWASVTNFVQQIDTFGVFAPCYQCPP
RAPVA-----ATPP-----KLHA---------
>gnl_Phypa_v3.3_Pp3c15_640V3.1
--MGT---TEGGLVGMYGEM-EE-Q----NQRL---ESGPHDVSMSGKMKRLLWHGGSVW
DAWFSAASNQVAQVLLTLPYSFAQLGYASGVAFQLFYGVVGCWSCYMITWLYVEYRTRKE
REGVIFKNHVIQWFEVLDGLLGRNWKILGLVFNCTFLLFGAVIQLIACASNIFLINDHLN
KREWTYIFGACCMLTVLVPSFRNYRLWSFFGLIMISYTAWYMTIAALAHGQVANVVHTAP
TTKVLYFTGATNILYTFGGHAVTVEIMHAMYKPVKFKYVYVLATLYVFTLTIPSAVAVYW
AFGDDLLRHSNALSLLPRTMARDVAVVLMLIHQFITVGFAVTPLYFVWEKVIGIHNTKSL
PLRAVCRMPVILPVWFFAIAFPFFGPINSTVGALLVTFTVYIIPCVAHMVVYRGATARQN
AVEKPPFFLPSWTGVYLINIFIVVWIIVIGIGWGGWASVTNFIQQIDTFGIFAPCYQCPP
RAPVA-----ATPP-----KLHD---------
>gnl_Phypa_v3.3_Pp3c6_27190V3.1
--MAS----EERLSGSYGEM-EE-Q----NERL---ESNIPDPSVKGRVNGFLFYGGSVY
DVWFSACSNQIAQVLLTLPTSFAQLGYPSGVALQLFYGIVGCWATYMITWLYMEYRSRME
REGHTFKIHIIQWFEVLDGLLGRKWKFLGLGFNCVYLLFSAITQLIACGSNIFLLNNDLN
KREWTYIFGACCLVTIFIPSFRNYRLWSFFGVVTITYTSWYMTVAALFYGQAPGATHDGP
NSLLLYFTGATNILYTFGSHAVTVEIMHAMYRPVKFKYVYLFATLYIFTLTIPSSMAVYW
AFGDSLLVNANALALLPKSAARDVAVLLMLIHQFITVGFAVTPLYFVWEKILGVHQTTNM
LLRATCRVPVILPIWFFAIAFPFFGLINSVGGCLLVTFTVYIIPCLAHIVYFSNSSLRAP
SVEKPPFFLPTWTAVYVVNIFVIVWIVAVGVGFGGWASVSVFIKQVQTFGVFAKCYQCPE
AS------------------------------
>gnl_Pinta_v2.0_PITA_000027738-RA
MEMQSEK---NEITSNIRDMAE-----------VATDENSSKPGLKAWVQKALWHGGSNY
DAWCNAVS--------------------------------GIWTCYMLSCLYLEYRARKE
KEGVNFKKHIIQYHEVMGYLVAPWLKGVCLFFNIVTMATVAVVQIIACASNAYYLNSNYN
KREWALIFGAISMLTVLLPSFENFRIWSIIGVVTTTYTAWYMVVAGLLHGQIANVKHSAP
VSMEQFFTGTTNVLFAFGGHAITIEIMHAMWTPKAYKYVYLATVGYVMTITMPHCIILYW
AFGDELLTHSNALSVLPASTFRSIGLGFMIIHQAVAFGLYVMPLNFMWEKLLGVHQS-RY
LVRIIARLPVAIVLWLFALLFPFFGPLNSVIGSLIMSFSVYIIPCTAYLIVFRTKASRQG
GK-----WMPKWKGILTMNLGIVILVGVLGFGFGSWASLSNLVKQVNSFGILDKCYQC--
--------------------------------
>gnl_Pinta_v2.0_PITA_000062415-RA
GTVQHSRDAWNAVSGSYSQMGERKEGGQYGKQQLSTNGHSASDGFKTWVQKALWHGGSRY
DAWFNAVSGQVGQVILSMPYSYSQMGFGLGIFFHLLYAGVGIWTCYMLSCLYLEYRSRKE
KEGADFKRH---YHEVMGYLVGSWLKKVALFFNIVTMGSVAVVQIIACASNAYYLNSKYN
KREWAIIFGGISILTCLLPSFHNFRVWSIMGVVTTTYTAWYMLIAGLLHGKIPDVKHSAP
QDMEKFFT----------------------------------------------------
--------------------------------E---------------------------
----------------------------------LCT------PC---------------
--GNP----R--------NTCIC--------------------GQWDMF-----------
--------------------------------
>gnl_Poptr_v3.0_Potri.010G191000.1
--MSNQKQGEEAMVSTFNDT-EH-E----EKEE------VSKDESGFRLKSILWHGGSVY
DAWFSCASNQVAQVLLTLPYSFSQMGMLSGIILQIFYGFLGSWTAYLISVLYVEYRSRKE
KENVNFKNHVIQWFEVLDGLLGPTWKAVGLAFNCTFLLFGSVIQLIACASNIYYIDDKFD
KRTWTYIFGACCATTVFIPSFHNYRIWSFLGLGMTTYTAWYMTIASLVHGQVDGVTHSGP
AKAVLYFTGATNILYTFGGHAVTVEIMHAMWKPQRFKYIYLLATLYVFTLTLPSAAATYW
AFGDQLLTHSNAFSLLPRTGWRDAAVILMLIHQFITFGFACTPLYFVWEKVIGMHDTKSI
LLRALCRLPVVIPIWFFAIIFPFFGPINSAVGALLVTFTVYIIPALAHMLTYRSASARQN
AVEKPPVFLPSWTAMYVLNAFIVVWVLVVGFGLGGWASMSNFIKQVDTFGLFAKCYQCPP
SAAAK---------------HH----------
>gnl_Poptr_v3.0_Potri.009G132100.1
--MATDKVVETVMVGNYVEM-ET-E----GK----------PKDLKARFSKFLWHGGSAY
DAWFSCASNQVAQVLLTLPYSFSQLGMLSGICFQLFYGLLGSWTAYLISVLYVEYRTRKE
REKVDFRNHVIQWFEVLDGLLGKYWRNVGLAFNCTFLLFGSVIQLIACASNIYYINDNLD
KRTWTYIFGACCATTVFIPSFHNYRMWSFLGLVMTTYTAWYLTIASLLHGQVEGVKHSGP
TKIVLYFTGATNILYTFGGHAVTVEIMHAMWKPQKFKAIYLLATLYVLTLTLPSAAAVYW
AFGDMLLNHSNAFSLLPRSPSRDMAVILMLIHQFITFGFACTPLYFVWEKAIGMHECKSL
CKRAAARLPVVIPIWFLAIIFPFFGPINSTVGSLLVSFTVYIIPALAYMFTFKSSAAREN
AVEQPPKYMGRWVGTYVMNSFVVVWVLIVGFGFGGWASVTNFVHQIDTFGLFTKCYQCPP
PTPSLPHNAT-AAPPPLH---HP--HNLTHSP
>gnl_Poptr_v3.0_Potri.004G172800.1
--MAADKVVETAIVGNYVEM-ET-E----GK----------PNDMKTRFSKFLWHGGSVY
DAWFSCASNQVAQVLLTLPYSFSQLGMVSGICFQLFYGLLGSWTAYLISILYVEYRTRKE
REKVDFRNHVIQWFEVLDGLLGKYWRNVGLAFNCTFLLFGSVIQLIACASNIYYINDNLD
KRTWTYIFGACCATTVFIPSFHNYRIWSFLGLIMTTYTAWYLTIASLLHGQVEGVKHSGP
TKMVLYFTGATNILYTFGGHAVTVEIMHAMWKPQKFKAIYLLATLYVLTLTLPSGAAVYW
AFGDMLLNHSNAFALLPRSSSRDMAVILMLIHQFITFGFACTPLYFVWEKAIGMHECKSL
CKRAAARLPVVIPIWFLAIIFPFFGPINSSVGSLLVSFTVYIIPALAHMFTFKSSAAREN
AVEQPSKYTGRWVGAYMINTFVVVWVLIVGFGFGGWASMTNFIHQIDTFGLFTKCYQCPP
QTPPLPHNAT-AAPPPLH---HP--QNHTRTP
>gnl_Poptr_v3.0_Potri.006G098300.1
KTMLSQKQAEEAIVSNYSETDQH-E----GKEE---E--KEENHSIFSVKSVLWHGGSAW
DAWFSCASNQVAQVLLTLPYSFSQLGMLSGILLQIFYGLLGSWTAYLISVLYIEYRSRKA
KENVSFKNHVIQWFEVLDGLLGPYWKAVGLAFNCTFLLFGSVIQLIACASNIYYINDHLD
KRTWTYIFGACCATTVFIPSFHNYRIWSFLGLGMTTFTAWYMAIAAFVHGQGEGVKHSAP
TKLVLYFTGATNILYTFGGHAVTVEIMHAMWKPQKFKCIYLLATLYVFTLTIPSASAVYW
AFGDELLNHANAFSLLPKNGFRDAAVILMLIHQFITFGFACTPLYFVWEKVIGMHDTRSI
CLRALARLPVVVPIWFLAIIFPFFGPINSAVGALLVSFTVYIIPSLAHMLTYRKASARQN
AAEKPPPFMPSWTAMYVINAFVVVWVLVVGFGFGGWASMTNFVRQVDTFGLFAKCYQCKP
PAPPA-----AAP------PHHR---------
>gnl_Poptr_v3.0_Potri.016G113600.1
--MLSQKQAEEAIVSNYSETDQH-E----GKEE---E--AEENHSLFSIKSALWHGGSVW
DAWFSCASNQVAQVLLTLPYSFSQLGMLSGILFQIFYGIVGSWTAYLISVLYIEYRSRKE
KENVNFKNHVIQWFEVLDGLLGPYWKALGLAFNCTFLLFGSVIQLIACASNIYYINDHMD
KRTWTYIFGACCATTVFIPSFHNYRIWSFLGLGMTTYTAWYMAIAALIHGQVGVVTHSAP
TKLVLYFTGATNILYTFGGHAVTVEIMHAMWKPQKFKYIYLMATLYVFTLTIPSATAVYW
AFGDQLLNHSNAFALLPRNGFRDAAVILMLIHQFITFGFACTPLYFVWEKVIGMHDTKSI
CLRALARLPVVIPIWFLAIIFPFFGPINSAVGALLVSFTVYIIPSLAHMLTYRKSSARQN
AAEKPPFFMPSWTAMYVINTFVVVWVLVVGFGFGGWASMTNFVRQVDTFGLFAKCYQCKP
AGAAP----------P---RPH----------
>gnl_Poptr_v3.0_Potri.002G087000.1
--MASEK-VETVIAGNYVEM-EREE----GS----------SKSTKSKFSNFLWHGGSVY
DAWFSCASNQVAQVLLTLPYSFSQLGLLSGILFQLLYGLMGSWTAYLISVLYVEYRTRKE
REKVDFRNHVIQWFEVLDGLLGKYWRNIGLLFNCTFLVFGSVIQLIACASNIYYINDNLD
KRTWTYIFGACCATTVFVPSFHNYRIWSFLGLMMTSYTAWYMTIASLIHGQIEEVKHSGP
TTMVLYFTGATNILYTFGGHAVTVEIMHAMWKPQKFKLIYLIATLYVLTLTLPSASAVYW
AFGDLLLTHSNALSLLPKNGYRDTAIILMLIHQFITFGFACTPLYFVWEKFIRVHDTKSV
LKRALARLPVVIPIWFLAIIFPFFGPINSTVGSLLVSFTVYIIPSLAHMITFSSASAREN
AVERPPPFLGGWVGLYCVNIFVMVWVFIVGFGFGGWASMLNFIRQIDSFGLFTKCYQCPP
HKA-----------------------------
>gnl_Poptr_v3.0_Potri.005G174000.1
--MASEK-VETVIAGNYVEM-EREE----GD----------SKSTKSKFSKFFWHGGSVC
DAWFSCASNQVAQVLLTLPYSFSQLGLLSGILFQLFYGLLGSWTAYLISVLYVEYRTRKE
REKVDFRNHVIQWFEVLDGLLGKHWRNVGLFFNCTFLLFGSVIQLIACASNIYYINDSLD
KRTWTYIFGACCATTVFIPSFHNYRIWSFLGLMMTSYTAWYLTIASLIHGQIEGVKHSGP
TTMVLYFTGATNILYTFGGHAVTVEIMHAMWKPQKFKLIYLIATLYVLTLTLPSASAVYW
AFGDLLLTHSNALSLLPRNGYRDTAVVLMLIHQFITFGFACTPLYFVWEKFIGIHYTKSV
FKRALARLPVVIPIWFLAIIFPFFGPINSAVGSLLVSFTVYIIPSLAHMVTFSSASAREN
AVERPPPFLGGWVGSYCVNFFVVVWVFVVGFGFGGWASMLNFIRQIDSFGLFTKCYQCP-
HKA-----------------------------
>gnl_Poptr_v3.0_Potri.008G066400.1
--MSTQKQAEEAMVSN-NDT-GH-E----EKE-------VSNDESGFSLKSVLWHGGSVY
DAWFSCSSNQVAQVLLTLPYSFSQMGMLSGIILQIFYGFLGSWTAYLISVLYVEYRSRKE
KENVSFKNHVIQWFEVLDGLLGPAWKAVGLAFNCTFLMFGSVIQLIACASNIYYIDDKFD
KRTWTYIFGACCATTVFIPSFHNYRMWSFLGLGMTTYTAWYMTVASLVHGQVEGVVHSGP
TKAVLYFTGATNILYTFGGHAVTVEIMHAMWKPKKFKCIYLLATLYVFTLTLPSAAATYW
AFGDQLLTHSNAFSLLPRTPWRDAAVILMLIHQFITFGFACTPLYFVWEKVIGMHDTKSI
LLRALSRLPVVIPIWFFAIIFPFFGPINSAVGALLVSFTVYIIPALAHMLTYRSASARQV
NAEKPPFFIPSWTAMYALNAFIVVWVLVVGFGLGGWASMSNFIKQVDTFGLFAKCYQCPP
PTPAK---------------HH----------
>gnl_Prupe_v2.1_Prupe.2G247800.1
--MQPQKQAEEAIVSSFNQTDHH-D----DREE---EE-GPDQQSAFSLTSFLWHGGSVY
DAWFSCASNQVAQVLLTLPYSFSQLGMLSGIIFQIFYGILGSWTAYLISILYVEYRSRKE
KENVSFKNHVIQWFEVLDGLLGPYWKAVGLAFNCTFLLFGSVIQLIGCASNIYYINDNLD
KRTWTYIFGACCATTVFIPSFHNYRIWSFLGLGMTTYTAWYMTIAAIVHGQAEGVTHSGP
KRMVLYFTGATNILYTFGGHAVTVEIMHAMWKPQKFKYVYLFATLYVFTLTLPSATAVYW
AFGDQLLTHSNAFALLPRNKWRDAGVTLMLIHQFITFGFACTPLYFVWEKVIGMHDTKSI
CLRALARLPVVIPIWFLAIIFPFFGPINSAVGSLLVSFTVYIIPALAHMLTFRSASARQN
AAEKLPFFLPSWTGMYVVNAFIVVWVFIVGFGFGGWASMTNFIKQVDTFGLFAKCYQCPP
KVSAS-----P----P---VHH----------
>gnl_Prupe_v2.1_Prupe.8G163100.1
MAASADKVVDTVIVGSYVEM-ET-E----GK----------PKSVKSKLSKFFWDGGSAY
DAWFSCASNQVAQVLLTLPYSFSQLGMLSGILFQLFYGLLGSWTAYLISSLYVEYRTRKE
REKVDFRNHVIQWFEVLDGLLGKHWRNVGLAFNCTFLLFGSVIQLIACASNIYYINDNLD
KRTWTYIFGACCATTVFIPSFHNYRVWSFLGLVMTTYTAWYLTIASFLHGQVEGVKHSGP
TKLVLYFTGATNILYTFGGHAVTVEIMHAMWKPQKFKAIYLYATLYVLTLTLPSASAVYW
AFGDMLLNHSNAFSLLPKSPFRDMAVILMLIHQFITFGFACTPLYFVWEKAIGMHECKSL
CKRAAARLPVVIPIWFLAIIFPFFGPINSTVGSLLVSFTVYIIPALAHIFTYKSAAAREN
AVERPPRFLGGWIGSYTINVFVVVWVFVVGFGFGGWASITNFVHQIDTFGLFTKCYQCPP
PPPPMVFNTT-SAPAPIH---HP----HPHRP
>gnl_Prupe_v2.1_Prupe.6G273000.1
--MLAQKQAEEAIVSNFSEAHDH-E----GKEDHHQDK-EEENTSLFNVKNFLWHGGSVW
DAWFSCASNQVAQVLLTLPYSFSQLGLLSGILLQIFYGIVGSWTAYLISVLYIEYRSRKE
KENVNFKNHVIQWFEVLDGLLGPYWKAVGLAFNCTFLLFGSVIQLIACASNIYYINDNLD
KRTWTYIFGACCATTVFIPSFHNYRIWSFLGLGMTTYTAWYLTIAAVVHGQTEGVTHTAP
TKLVLYFTGATNILYTFGGHAVTVEIMHAMWKPQKFKYIYLFATVYVFTLTIPSATSVYW
AFGDELLNHSNAFSLLPKNAWRDAAVILMLIHQFITFGFACTPLYFVWEKVIGMHDTKSI
CLRALARLPVVIPIWFLAIIFPFFGPINSAVGALLVSFTVYIIPSLAHMLTYRKASARQN
AAEKPPFFLPSWTAMYVINSFIVVWVLVIGFGFGGWASMTNFVRQVDTFGLFAKCYQCKP
PKPLP-----AAAA-----PHH----------
>gnl_Prupe_v2.1_Prupe.1G503100.1
--MASEK-VETVIAGSYVEM-EREE----MD----------SKTTKSKLSTFLWHGGSAY
DAWFSCASNQVAQVLLTLPYSFSQLGLLSGILFQLFYGLMGSWTAYLISLLYVEHRTRKE
REKVDFRNHVIQWFEVLDGLLGKHWRNVGLFFNCTFLLFGSVIQLIACASNIYYINDNLD
KRTWTYIFGACCATTVFIPSFHNYRIWSFLGLIMTTYTAWYLTIASLIHGKVEGVKHSGP
TTMVLYFTGATNILYTFGGHAVTVEIMHAMWKPQKFKLIYLMATLYVLTLTLPSASAVYW
AFGDNLLTHSNALALLPRTGFRDTAVVLMLIHQFITFGFACTPLYFVWEKFIQMHETKSM
LKRALARLPVVIPIWFLAIIFPFFGPINSTVGSLLVSFTVYIIPALAHMVTFASASAREN
AVERPPSLLGGWAGSYAINSFVVVWVLIVGFGFGGWASMLNFIRQVDTFGLFTKCYQCPP
HKA-----------------------------
>gnl_Selmo_v1.0_415922
--MESKD---ESTVGNVEES-NN---------------FTAGRSIQEKITGAFLVGGSSF
DAWLTTTTAQVAQVLLTLPHTLAQMGITSGIGFQLLYGALGCWSCYITMCLYMDYVAILE
RHNARRKNHIIQWYEVLDGHLGRWWRASGLLFNCALMVSSATIQLIACANTIWYMNNSLD
KRTWTYIFGALCFLTVLIPTARNYRLWVFIGIFMTTYTAWYFTIASIFFEKHDKVQHSGP
VSKIQYFTGATNNIYTFGNHALTLEIVEAMDKPRKYKITNVYAILYIFTLTLPSA-----
---------------------------------FIEFAAFVVPVFAMWEKLLGIHCSQNY
ILK--------------SIMLPFFGSINSVVGAIISSIGVYILPCLAFMVIRRHKESREV
------------------------------------------------------------
--------------------------------
>gnl_Selmo_v1.0_141124
------------------------------------------------------------
---------------------------------------MGCWTCYMITSLYADYRAAKE
KENKAFENHTIQWYEVLGGLLGPYWRAAGIFFNTVLLFCTATIQVIACGSTVYYIKDSLP
KRTWTIIFGACCLVTVLIPSAHNYRVLSFSGILMTTYTAWYLTITAVIHGKDPDVTHSGA
KNVVQYFTGATNILYAFGS-TVTVEIMHAMWKPRKFKLVYLYAIVYIFTLTLPSAIAVYW
RFGDKMLDNANAFAVFPKTKFRDAAVILMLMHQFIQFGLISLPIFIIWEKFVGVHHSKYY
VLRAIARIPVVLATWFIAIMIPFFGPINSAVGSLLVTFSVYLIPCSAHMVANFKSTARKA
AIEQPPTWIRSWTLVYLLNSFITVWVLIVGFGFGVYASVRNLVDQIDSFGLFARCYQCTR
KY------------------------------
>gnl_Selmo_v1.0_81490
--MDSDESSQLDLVSSQR---Q--E----ASAIVP---TVGASRYREFIDRVLWNGGSSF
DAWLNAASFQVSQVLLNLPFTFAQMGMASGITFQLLYGMMGSWVSYIMTSVYLTYLATQG
SQQ--KKNHVVQWYEVMEFFLGPWGKGATLLLYFCGLSSAAMIQMVACASAAYYINDNLD
KRTWTLVLGPFMFLGVLLPSPRNYRMWSFAGIIMTTYVAWYLTIAAAVQGRDPGVKHTGP
HSLENYFLGASNIIYTFGGHGLTVELAGSMWKPRDFKRVYFYAVLYTLTLTLPSASTVYW
AFGDRMLHNANAFAVLPRTKFRDAAVVLIIIHQFFEFGLVALPFFIMCEKLFGIHHSNYY
LLKVAARIPVFLLIWFCAIMLPFFGPIDSFNGSFFTTLAVYFLPCLTHMIVFRSEKARKS
SFEQPPFWIRSWAGMYCINLGVILWVVVVGVGIGGWATISNLTRQVRTFGLFARCYQCPP
KS------------------------------
>gnl_Selmo_v1.0_127494
ASQSHQRRPSATRISNVSLE-DI-T-----STLLKT--EQVAAEWLQLVAKVFWKGGSTF
DAWLNASSAQIAQVLLTFPYSFAQMGLASGMAFMLLYGLLGCWSSYTMTCLYADYRKLKE
MQNVTFEHHTIQWYEVLDGLLGPWWKAAGLIFNGALLFCTATIQLIACGSTVYYIGDDLD
KRSWTLIFGACCSLSILIPTAHNYRMWSFAGIIMTTYTAWYLALASLSIKREPSVTHHGP
VSTEEYFTGATNFLYAFGGHAVTIEIMDAMWEPKKFKSVYVYAIAYVLILLIPSAVTVYL
RFGDKMLINPNAFAVLPKTKFRDAAVILMVIHQFIEFGLLAIPIYIIWEKFLGVHHKQCY
IMKVIARVPVILGIWFVALMIPFFGPINSIVGSFLTSSSIYILPCAAHITYYGMRASRSG
SAEP-----HSWIGAYYLNLGTIAWVLIVGVGFGAWASIQNMKKEIDTFGLFAKCYQCDQ
EP------------------------------
>gnl_Selmo_v1.0_90513
--MSS--PNASGSAGNQRNS-DQ-E-----KPLL----TTKGFSARDEIARVFFRGGSSF
DAWLTACTAQVAQVLLTLPYSFAQMGMVQGILFQLVYGLLGCWSCYMTTSLYADYVRILD
RQNSRRDDHIIQWYEVLGGLLGEGWKMAGLVYNCILLLCTATIQLIACGSTVWYINDSFE
KRTWTYIFGAGCFLTIFVPTARNYRLWAFVGIFMTTYTAWFMTISAVIHGKVESVEHSGA
KSSVQYFTGGTNILYAFGGHAVTLEIMDAMHKPKSFKIVYLCAVLYIFTLTIPSAASVYW
RFGDAMLHNPNALAVFPRTRFRDAAVVLMLAHQFIEFGVLALPIFVMWEKLLGVHHSKHY
IVKSLSRIPIVLVIWFIAIMIPFFGPINSVVGALLSSVAVYILPCVAFMYARQAPESRKG
ALEQPPCWLRSWVPMYCINLGSVLWVAIVGVGFGGWASVSNLMEKISSFGFFARCYQCNS
TR-------------------H----------
>gnl_Selmo_v1.0_90516
--MWR------------------------------------HSRRLTRIASTILNGSSVI
DAWFNATSYQVGQVLLTLPNSFAQLGLVSGILFQLFYGTLGAWACYMTTWLYMNYRKRFE
REALYSDKHEIQWYEVLDGLLGTFWKYLGLIFNTGLQVLQSAITLIGASNLAHILNDRLD
KRSWTVVLGACVIPSILIPRAQNYRVLSSVGIVMTTYTAWYMVLASIFQGKDGPVKHNAP
HSSLDYFLGASNILYAFGGHGLTIELTHAMKKPQKFKEIYLYAVLYIWTLTLPSAIAVYW
TYGEEMLQHSYALTRFHKSKYRDVAIVLMIIHQFVQFGFSVLPIYLTWEKFCGIHSLGRY
LLKSAARLPVVILVWLVALMIPFIGVINIVAAAFFTSFTIYIVPCVAFMVYHRSTSARK-
-AKGPPFWLPSWIWIYAINVGVVVWILVIGVGFGAWAGVRNLRRKFHLFGFFTRCYEC--
--------------------------------
>gnl_Selmo_v1.0_84093
------------------------------------------------------------
------------------------MGITSGIIFQLLYGALGCWSCYITMCLYMDYVKILE
RHNTRRKSHIIQWYEVLNGLLGRWWRAPGLLFNCALLVSTATIQLIACANTIWYMNNSLD
KRTWTFIFGALCFLTVLIPTARNYRLWVFFGIFMTTYTAWYFTIASIFFEKHDKVQHSAP
VSTIQYFSGATNILFTFGNHALTLEIAEAMDTPRKYKTTNVYAILYTFTLTLPSAVSVYW
RFGDQMLDHPNALAVFSPSKFKNVAIILMLTHQFIEFAALVVPVFAMWEKLLGIHCSQNY
TLKCVARMPIVLGICFLAIMLPFFGSINSVVGATLSSIGIYILPCLAFMVIRQHKESREN
AVEQPPFWIKSWVGVYCINLGLVIWVGIIGIGFGSWASMHNLMHKVEKFGWFAKCFQC--
--------------------------------
>gnl_Selmo_v1.0_165549
--MAS--------------T---------------------QSSKQSWFYVLFLEGTSVF
DAWLNSSSFQVSQVLLTLPYSFAQLGFVSGIAYQILYAAMGCWSCYMTSSLYVIYREKRA
MRAVDYEAQSILWYEVLDGLLGSNWKLAGLVVNLGYQILTCVIFLVGCSSLSYLLNSYVD
KRTWTILLVFCFILIVFIPRAQHYRIWSCIGIVATSYTAWYITIATIYHGKNSNATHSAP
NNTAGYFVGATNLLYTFGGHAVTIEIVDAMKKPEKFKTVYFYCSAYILTLTLPSAIAVYW
AFGDSMAHHAYSIVVLPDSMFRVTAIVLMLVHQFMQFGFLSLPVFMKWERLLGIHGSSNY
YLKSISRIPVVLVMWFVAIMVPFIGLIDSVVGAVFASFSVYVLPCTAHMI----------
SVEQPPSWMPNWIGMYCVNLAVVLWVLIVGVGFGGWASLVALRHNINSFGLFPQCYQCKS
S-------------------------------
>gnl_Selmo_v1.0_165624
--MGL--QSLVALAGSYTEV-EK-D----RQEQ---DG---DNSMRALAKKFLWHGGSVY
DAWFSCASNQVAQVLLTLPYSFSQLGIVWGVTFQVFYGLLGSWTAYLISCLYVEYRARKE
KENVNFKNHVIQWFEVLDGLLGPYWKAAGFTFNCTFLLFGSVIQLIACGSNIYYISDRFD
KRTWTIIFGACCMTTVLVPSFHNYRIWSFLGLGMTTYTAWYMTITALVHGKDPGVKHSAP
NNLVQYFTGATNILYTFGGHAVTVEIMHAMWKPSKFKSVYLFSTLYVLTLTIPSATAVYW
AFGDELLHNGNALALLPKNVFRDLAVVLMLLHQFITFGFACTPLYFVWEKIIGVHRSPRF
LLRAAARIPVVIPIWFMAVIFPFFGPINSAVGSLLVTFTVYIIPCLAHMLTFRTAFAREN
AVEKPPFIMPSWAAVYVFNFFVVVWVFVVGVGFGGWASTVNFVHQIKTFGIFAKCYQCPN
NS-------------------HRH--------
>gnl_Selmo_v1.0_84370
--MES---------G------NR---------------STRTSAMEDQISRVFLRRGSAF
DAWLTATTVQVAQVLLTLPHSFAQMGLASGVVFQLLYGALGCWSCYMTTSLYADYIWILD
SQKLRKENHIIQWYEVLEALLGRWWKALGLLFNCMLMLSAATIQLVACGNTVWYINDNLD
KRTWTYIFGAICFSTLFIRMARNYHLWMFLGVFMTSYTAWYMTIAALFFEKHQNAVHTGP
TSSVEYFTGTTNIIYTFGSHALTLEIIEAMDQPRKFKFVYVYAILYILTLTLPSAISVYW
RFGDKMLEHPNALAVFSPSKFKTIAVILMLAHQIIEFAAFIVPVFAMWEKMLGIHHSNNQ
TIKYFARIPIVLIICLFALMLPFFGSINSVVGSFLSSIAVYILPCVAFMVIRQHEESREN
AIEQPPIWINSWVGVYCINLGIVLWVAIVGMGFGAWASMYSLFHKVERFGLFSKCFECNK
--------------------------------
>gnl_Selmo_v1.0_84463
---------------NVEES-NN---------------FTAGRSIQEKITGAFLVGGSSF
DAWLTTTTAQVAQVLLTLPHTLAQMGITSGIVFQLLYGALGCWSCYITMCLYMDYVAILE
RHNARRKNHIIQWYEVLDGHLGRWWRASGLLFNCALMVSSATIQLIACANTIWYMNNSLD
KRTWTFIFGALCFLTVLIPTARNYRLWVFIGIFMTTYTAWYFTIASIFFEKHDKVQHSAP
VSKIQYFTGATNNIYTFGNHALTLEIVEAMDKPRKYKITNVYAILYIFTLTLPSAVSVYW
RFGDQMLNYPNALAVLSPSKFRNVAIILMLTHQFIEFSAFVVPVFAMWEKLLGIHCSQNY
TLKCIARMPIVLGICFLAIMLPFFGSINSVVGAIISSIGVYILPCLAFMVIRRHKESREN
AIEQPPFWIKSWVGVYCINLGLVLWVGIIGAGFGSWASMHNIMHKVEKFGLFAKCFQC--
--------------------------------
>gnl_Selmo_v1.0_78094
--MGSENNASTTTPGNQSTGND--Q-----QEQHH-QDLSRDDSWFGTFKSIFWHGGSAF
DAWLNATSTQIAQVLLTFPYSFAQLGLASGIVFQLLYGFMGCWTCYMITSLYADYRAAKE
KENKAFEKHTIQWYEVLGGLLGPYWRAAGIFFNTALLFCTATIQVIACGSTVYYINDSLP
KRTWTIIFGACCIITVLIPTAHNYRVLSFTGILMTTYTAWYLTIAAGIHDKVPNVTHSGP
KNIVQYFTGATNILYAFGGHAVTVEIMHAMWKPRKFKLVYLYAILYIFTLTLPSAITVYW
RFGDTMLHSANAFGVFPKNKFRDAAVILMLMHQFIEFGLIGLPVFLIWEKFLGVHHSKYY
ILRAIARIPVVLAIWFIAIMIPFFGPINSAVGSLLVTFSVYLIPCAAHMVVNSKSTARKA
AIEQPPRWIRSWTVVYVLNSLIIVWVVIVGFGFGVYASVKNLVDQIDTFGLFARCYQCPK
KH------------------------------
>gnl_Selmo_v1.0_79164
--MAS--------------T---------------------QSSKQSWFYVLFLEGTSVF
DAWLNSSSFQVSQVLLTLPYSFAQLGFVSGIAYQILYAAMGCWSCYMTSSLYVIYREKRA
MRAVDYEAQSILWYEVLDGLLGSNWKLAGLVVNLGYQILTCVIFLVGCSSLSYLLNSYVD
KRTWTILLVFCFILIVFIPRAQHYRIWSCIGIVATSYTAWYITIATIYHGKNSNATHSAP
NNTAGYFVGATNLLYTFGGHAVTIEIVDAMKKPEKFKTVYFYCSAYILTLTLPSAIAVYW
AFGDSMAHHAYSIVVLPDSMFRVTAIVLMLVHQFMQFGFLSLPVFMKWERLLGIHGSSNY
YLKSISRIPVVLVMWFVAIMVPFIGLIDSVVGAVFASFSVYVLPCTAHMI----------
SVEQPPSWMPNWIGMYCVNLAVVLWVLIVGVGFGGWASLVALRHNINSFGLFPQCYQCKS
S-------------------------------
>gnl_Selmo_v1.0_439204
--MVV--EGKEEMVGNYTEM-EL-D----RKEQ---DG-ENNQNRVQGIKALFWHGGSVY
DAWFSCASNQVAQVLLTLPYSFSQLGFASGIVFQVFYGLLGAWTAYLISWLYVEYRNRKE
KENVSFKNHIIQWFEVLDGLLGPYWKAIGFGFNCTFLLFGSVIQLIACASNIYYINDSLS
KRTWTYIFGACCMTTVLIPSFHNYRVWSFLGLGMTTYTAWYMTIAAIVHGQADNVKHTGA
SKLVLYFTGATNILYTFGGHAVTVEIMHAMWKPQKFKWVYLVATIYVFTLTLPSATAVYW
AFGDNLLTKSNALALLPKNAFRDIA--------FITFGFACTPLYIVWEKILGIHKTANL
PVRALARVPVVLPIWFLAIIFPFFGPINSAVGALLVTFTVYIIPSLAHMITYRTAFARAN
SVEKPPFFLPSWTLVYLVNFFIVVWIAVIGVGFGGWASVTNFVHQIDTFGLFAKCYQCPP
NK-----------P-----PKH----------
>gnl_Solly_v2.4_Solyc09g014380.2.1
------------------------------------------------------------
--------------------------MVSGIVLQVFYGLIGSWTAYLISVLYIEYRSRKE
KEGASFKNHVIQWFEVLDGLLGPYWKAAGLAFNCTFLLFGSVIQLIACASNIYYINDHLD
KRTWTYIFGACCATTVFIPSFHNYRIWSFLGLGMTTYTAWYLTVAALVHGQVENVQHTAP
SKLVLYFTGATNILYTFGGHAVTVEIMHAMWKPQKFKYIYLIATLYVFTLTLPSASAVYW
AFGDQLLNHSNAFSLLPKNGWRDAAVILMLIHQFITFGFACTPLYFVWEKVIGMHDTRSI
CLRALARLPVVIPIWFLAIIFPFFGPINSAVGALLVSFTVYIIPALAHMLTYRKSSARQN
AAEKPPFFMPSWTAMYVINTFIVVWVFVVGFGFGGWASMTNFVKQVDTFGLFAKCYQCKP
SLPPA-----ASIP-P--PIHH----------
>gnl_Solly_v2.4_Solyc01g111310.2.1
-MESTDKVVETVMVGNYVEM-ES-E----GKP-------NNNNDIKSKFSNLFWHGGSAY
DAWFSCASNQVAQVLLTLPYSFSQLGMLSGVSFQLFYGLLGSWTAYLISILYIEYRTRKE
REKVDFRNHVIQWFEVLDGLLGKHWRNVGLAFNCTFLLFGSVIQLIACASNIYYINNNLD
KRTWTYIFGACCATTVFIPSFHNYRIWSFLGLLMTTYTAWYLTVASLLHGQVEGVKHSGP
TKMVLYFTGATNILYTFGGHAVTVEIMHAMWKPQKFKAIYLWATLYVLTLTLPSAASVYW
AFGDLLLDHSNAFSLLPKSPFRDMAVILMLIHQFITFGFACTPLYFVWEKAIGMHECKSM
CKRAAARLPVVIPIWFLAIVFPFFGPINSSVGSLLVSFTVYIIPALAYMFTFKSAAAREN
AVEQPPKFVGRWAGSFTINIFVVVWVLIVGFGFGGWASMTNFIHQIDTFGLFTKCYQCPP
PPPPPFLPHV-GAPRPSP--THHH---H----
>gnl_Solly_v2.4_Solyc11g013310.1.1
--MASEK-VETVIAGNYLEM-ER-E----GEET------NSNNSVRNKLSNFFWHGGSVY
DAWFSCSSNQVAQVLLTLPYSFSQLGMLSGILFQLFYGLMGSWTAYLISVLYVEYRTRKE
REKVDFRNHVIQWFEVLDGLLGKHWRNIGLFFNCTFLLFGSVIQLIACASNIYYINDNLD
KRTWTYIFGACCATTVFIPSFHNYRIWSFVGLLMTTYTAWYLTIASLLNGQVEGVKHSGP
TTMVLYFTGATNILYTFGGHAVTVEIMHAMWKPQKFKTIYLIATIYVLTLTLPSASAVYW
AFGDALLTHSNALALLPKTKFRDSAVILMLIHQFITFGFACTPLYFVWEKFIRVHETKSL
FKRAMARLPVVIPIWFLAIIFPFFGPINSSVGSLLVSFTVYIIPALAHMLTFASPSAREN
AVEQPPSFLGRWVGLYCTNIFVVAWVFIVGFGFGGWASMVNFVHQINTFGLFTKCYQCPP
HKA-----------------------------
>gnl_Solly_v2.4_Solyc10g055260.1.1
SLSSNDKVVETVIVGNYVEM-ET-E----GK----------PINIKSKISNFFWHGGSTY
DAWFSCASNQVAQVLLTLPYSFSQLGMISGISFQLFYGLLGSWTAYLISILYIEYRTRKE
REKVDFRNHVIQWFEVLDGLLGKHWRNVGLAFNCTFLLFGSVIQLIACASNIYYINDNLD
KRTWTYIFGACCATTVFIPSFHNYRIWSFLGLLMTTFTAWYLTVASLLHGQVEGVKHSGP
TKLVLYFTGATNILYTFGGHAVTVEIMHAMWKPQKFKAIYLWATVYVLTLTLPSAATVYW
AFGDLLLDHSNAFSLLPRTPLRDMAVILMLIHQFITFGFACTPLYFVWEKAIGMHDCNSL
CKRAAARLPVVIPIWFLAIIFPFFGPINSTVGSLLVSFTVYIIPALAHMFTFKSAAAREN
AVEQPPRFVGRWAGTFTINIFVVVWVFIIGFGFGGWASMLNFIHQIDTFGLFTKCYQCPS
PKPIPPPPYA-AAPQPAP--THH---------
>gnl_Solly_v2.4_Solyc10g076790.1.1
--MYAEKQAEEAIVSNFNGT-DR-D----GEEV---EKLGEEDHSVFSVKSLLWHGGSVW
DAWFSCASNQVAQVLLTLPYSFSQLGMVSGVVFQVFYGLVGSWTAYLISVLYIEYRSRKE
KEGVNFKNHVIQWFEVLDGLLGPYWKAAGLAFNCTFLLFGSVIQLIACASNIYYINDHLD
KRTWTYIFGACCATTVFIPSFHNYRIWSFLGLGMTTYTAWYLTIAAVIHGQVENVQHTAP
AKLVLYFTGATNILYTFGGHAVTVEIMHAMWKPQKFKYIYLIATLYVFTLTIPSASAVYW
AFGDQLLNHSNAFSLLPKDGWRDAAVILMLIHQFITFGFACTPLYFVWEKVIGMHDTKSI
CLRALVRLPVVIPIWFLAIIFPFFGPINSTVGALLVSFTVYIIPALAHMLTYRTPSARQN
AAEKPPSFMPSWTIMYVINIFIVGWVLVVGFGFGGWASMSNFIKQVDTFGLFAKCYQCKP
PAGQP-----PHLA-P--ATVHN---------
>gnl_Sorbi_v3.1_Sobic.003G361300.1
---MAREQLEESIVADGNGK-EE-EVAADGADD---QH-GRGGGGKLSMTSLLWHGGSVW
DAWFSCASNQVAQVLLTLPYSFSQLGMLSGILLQIFYGFLGSWTAYLISVLYVEYRSRKE
KEGVSFKNHVIQWFEVLDGLLGPYWKAAGLAFNCTFLLFGSVIQLIACASNIYYINDRLD
KRTWTYIFGACCATTVFIPSFHNYRIWSFLGLGMTTYTAWYLAIAALINGQVEGVEHTGP
TKLVLYFTGATNILYTFGGHAVTVEIMHAMWKPAKFKYIYLLATLYVFTLTLPSAAAMYW
AFGDELLTHSNAFSLLPKTGWRDAAVILMLIHQFITFGFACTPLYFVWEKVIGMHDTKSI
FKRALARLPIVVPIWFLAIIFPFFGPINSAVGALLVSFTVYIIPALAHILTYRTASARMN
AAEKPPFFLPSWTGMFVLNMFIVVWVLVVGFGLGGWASMVNFIRQIDTFGLFAKCYQCPK
PPVPA-----AAQPAP--LPHH----------
>gnl_Sorbi_v3.1_Sobic.009G156600.1
--MVPGEQAEDAIVAGNGKD-AG-EVGGDDAEQ---QQ-QHGGGGKFSMKSLLWHGGSVW
DAWFSCASNQVAQVLLTLPYSFSQLGMVSGVLLQVFYGLMGSWTAYLISVLYVEYRARKE
KEGVSFKNHVIQWFEVLDGLLGPYWKAAGLAFNCTFLLFGTVIQLIACASNIYYINDRLD
KRTWTYIFGACCATTVFIPSFHNYRVWSFLGLGMTTYTAWYLTIAAAVHGQVDGVTHSGP
NKLVPYFTGATNILYTFGGHAITVEIMHAMWKPRRFKYIYLLATVYVFTLTLPSAAAMYW
AFGDQLLTHSNAFSLLPRTPWRDAAVVLMLIHQFITFGFACTPLFFVWEKAVGMHETPSV
FLRALVRLPIVVPVWFLAIIFPFFGPINSAVGALLVSFTVYIIPALAHMLTYRSASARLN
AAEKPPSFLPSWSGMFVLNAFVVAWVLVVGFGLGGWASVTNFVKQIDTFGLFAKCYQCPT
KTHAG-----SPLPAP---PHH----------
>gnl_Sorbi_v3.1_Sobic.005G052500.1
--MASEK-VETIVAGNYMEM-ER-DVASSGR----------AAGGKKKLSRLFWHGGSVY
DAWFSCASNQVAQVLLTLPYSFSQLGMASGVVFQLFYGLMGSWTAYLISVLYVEYRTRKE
RDKVDFRNHVIQWFEVLDGLLGKHWRNVGLFFNCTFLLFGSVIQLIACASNIYYINDKYD
KRTWTYIFGACCATTVFIPSFHNYRIWSFLGLLMTTYTAWYLTIAAIAHGQVEGVTHSGP
SKMVLYFTGATNILYTFGGHAVTVEIMHAMWKPQKFKLIYLVATLYVLTLTLPSASAVYW
AFGDMLLDHSNAFSLLPRSGFRDAAVILMLIHQFITFGFACTPLYFVWEKLIGVHETGSV
ALRAAARLPVVVPIWFLAIIFPFFGPINSTVGSLLVSFTVYIIPALAHMATFAPPAAREN
AVERPPRGVGGWAGMYAANCFVVAWVLVVGFGFGGWASTVNFVRQVDTFGLFTRCYQCPP
KH------------------------------
>gnl_Sorbi_v3.1_Sobic.001G267100.1
GGIADEKQQAPADSAEMMTM-EP-E----EEEEYNSNNKGGGGGVKSRLSGLLWHGGSAY
DAWFSCASNQVAQVLLTLPYSFAQLGMVSGILFQLFYGILGSWTAYLISILYLEYRTRRE
RDKVDFRNHVIQWFEVLDGLLGRHWRNAGLAFNCTFLLFGSVIQLIGCASNIYYVNDRLD
KRTWTYVFGACCATTVFIPSFHNYRVWSFLGLVMTTYTAWYIAVASLVHGQVQGVQHSGP
TRIVLYFTGATNILYTFGGHAVTVEIMHAMWRPQKFKAIYLLATLYVLTLTLPSAAAAYW
AFGDELLTHSNALALLPRTRFRDAAVVLMLIHQFITFGFACTPLYFVWEKLIGLHDCRSL
CKRAAARLPVVVPIWFLAIIFPFFGPINSAVGSLLVSFTVYIIPALAHMVTFRSPQSREN
AVERPPRFAGGWTGAYVINSFVVAWVLVVGFGFGGWASITNFVQQVNTFGLFAKCYQCPP
HLPPPPMNATAPAPAPSPFLRHHHRRHHRHGL
>gnl_Sorbi_v3.1_Sobic.001G439000.1
GVVANEKGAETVGVGRYVEM-EQ-D----QE----------SNTVKSRLSGLLWHGGSAY
DAWFSCASNQVAQVLLTLPYSFSQLGMLSGILFQLFYGLMGSWTAYLISILYVEYRTRKE
REKADFRNHVIQWFEVLDGLLGRHWRNVGLAFNCTFLLFGSVIQLIACASNIYYINDKLD
KRTWTYIFGACCATTVFIPSFHNYRIWSFLGLVMTTYTAWYLAVASLIHGQVDGVKHSGP
TKMVLYFTGATNILYTFGGHAVTVEIMHAMWRPQKFKAIYLMATLYVLTLTLPSAASVYW
AFGDQLLTHSNALALLPRTPFRDAAVVLMLVHQFITFGFACTPLYFVWEKLIGLHDCRSL
CKRAAARLPVVVPIWFLAIIFPFFGPINSAVGSLLVSFTVYIIPALAHMITFRSATAREN
AVEPPPRLVGRWTGTYMINAFVVAWVLVVGFGFGGWASMTNFVRQIDTFGLFTKCYQCPP
PPPPGAANGTPPAPAPSP-FRHHH-RHHSHRL
>gnl_Spipo_v2_Spipo22G0014900
-----MKPAEEMGGGGAGEV-AK-E----GGA----EGTPAAPSLRDTWNALVWHGGSVY
DAWINAVAAQVGSLILTLPYTFSQMGYFFGVASQFLYGAFGCWTVYLLSLFHAEASRRTR
EAGTLHRRHVLQYHEVIGIVAGPALGRAVLAFNMVALTFACVLQLIACSSHIYYMSSRWN
KREWLYLFGALALPTVLLPSIHNFRVVSILGIATTTVTSAYMTVAAVQHGQIEGATHQGP
KKLVDFFTGSTNILFSFGSHGLCIELMEAMWKPQKYKFAYVAAVLYTYLLTIPDSVAVYW
AYGDTLLHRSNAFGVLPPSTAKNVCIIAMIIHQYVAFLLNVNPLFLAWEKLVRVHYSGVF
LLKAAARIPVVLFIWFLALAIPFFGPINSIMGAFLISFSVYIIPCVAFMRAYKSNQLESM
KA-DP----RGGRPSFWISAFIAVWVFILGFGFGGWASGTTFLRQIRSFGFFDKCYQCPS
SH------------------------------
>gnl_Spipo_v2_Spipo23G0003300
--M---------------EVF---------------------------------------
---------RVAQVLLTLPYSFSQLGMLSGVLLQLFYGFMGSWTAYLISVLYVEYRSRKE
KENVSFKNHVIQWFEVLDGLLGPYWKAVGLAFNCTFLLFGSVIQLIACASNIYYINDRLD
KRTWTYIFGACCATTVFIPSFHNYRIWSFLGLGMTTYTAWYLTVAALVHGQVQGVAHSAP
TKLVLYFTGATNILYTFGGHAVTVEIMHAMWKPQKFKYIYLLATLYVFTLTLPSAAAMYW
AFGDQLLNHSNAFSLLPKTGFRDAAVVLMLIHQFITFGFACTPLYFVWEKAVGMHDTKSV
CLRALVRLPVVVPIWFLAIIFPFFGPINSAVGALLVSFTVYIIPALAHMLTYRSAAARQN
AAEKPPFFLPSWAAMYALNIFVVLWVFVVGFGFGGWASMTNFIRQVDTFGLFAKCYQCAK
PPPPP-----SAAASP--PRHH----------
>gnl_Stras_v2.0_SGA_v2.0_scaffold60T21018
--MFPQKQAEEAIIHNYHDN-ER-D-----EE-------MSNAKFRFSFKSIIWHGGSVY
DAWFSCASNQVAQVLLTLPYSFSQMGMVSGVILQIFYGLLGSWTAYLISVLYVEYRTRKE
KENVSFRNHVIQWYEVLDGLLGPYWKAVGLAFNCTFLLFGSVIQLIACASNIYYIND---
------------------------RLWSFLGLGMTTYTAWYLTIASFAHGQVEGVTHSGP
TTMVLYFTGATNILYTFGGHAVTVEIMHAMWKPSKFKYIYLLATLYVFTLTIPSASAVYW
AFGDKLLTHSNAFSLLPRTHYRDSAVVLMLIHQFITFGFACTPLYFVWEKVIGMHDTKSI
FVRALARLPVVIPIWFLAIIFPFFGPINSAVGSLLVSFTVYIIPALAHMLTYKEASARQN
ASEKLPFFLPSWTGMYVVNIFVVLWFFVVGFGFGGWASMTNFIKQVDTFGLFARCYQCKA
SP-----------------AKH----------
>gnl_Stras_v2.0_SGA_v2.0_scaffold240T44101
--MLAQKQAEEAIVSAENGGV-A------GKDA---AG-KSDEPPLFGVKNMLWHGGSAW
DAWFSCASNQVAQVLLTLPYSFSQLGIFSGIIFQVFYGLVGSWTAYLISVLYIEYRNRKE
KEGHSFKNHVIQWFEVLDGLLGPYWKAAGLAFNCTFLLFGSVIQLIACA-----------
------------------------RIWSFLGLGMTTYTAWYLTIAALTHGQVEDVQHSGP
KKVVLYFTGATNILYTFGGHAVTVEIMHAMWKPQKFKYIYLVATLYVFTLTLPSASAVYW
AFGDELLNHSNAFSLLPKSGWRDAAVILMLIHQFITFGFACTPLYFVWEKMIGMHDTKSI
CLRALARLPVVIPIWFLAIIFPFFGPINSAVGALLVSFTVYIIPALAHMLTYRKATARQN
AAEKPPPFMPSWTAMYAVNTFIVIWVLVVGFGFGGWASVTNFIKQIDTFGLFAKCYQCKP
PSPAH-----SSPPLP---SHH----------
>gnl_Stras_v2.0_SGA_v2.0_scaffold80T25851
-MAATDKAVETVMVGNYVEM-ESSS----GK----------PADVKSKVSKLFWHGGSTY
DAWFSCASNQVAQVLLTLPYSFSQLGMMSGILFQLFYGVMGSWTAYLISILYVEYRTRKE
REKFDFRNHVIQWFEVLDGLLGKHWRNVGLAFNCTFLLFGSVIQLIACA-----------
------------------------RIWSFLGLIMTTYTAWYLTIASLLHGQVEGVKHSGP
ARMVLYFTGATNILYTFGGHAVTVEIMHAMWKPQKFKSIYLVATLYVLTLTLPSASAVYW
AFGDLLLNHSNAFSLLPKSPFRDMA--------FITFGFACTPLYFVWEKAIGMHECRSM
CKRAAARLPVVVPIWFLAIIFPFFGPINSTVGSLLVSFTVYIIPALAYMFTFRSATAREN
AVEQPPKYFGRWVGAYVINIFVVVWVLIVGFGFGGWASMTNFIHQIDTFGLFTKCYQCPP
QLPPHVANAT-GPPPPLA--THSPPYVHGH--
>gnl_Stras_v2.0_SGA_v2.0_scaffold85T26751
--MLTEKQAEEAIVSSFNDA-DG-G----AKAE---EASEAEEQGIFSVKNMLWHGGSAW
DAWFSCASNQVAQVLLTLPYSFSQLGMLSGVVFQIFYGLMGSWTAYLISVLYVEYRSRKE
KEGVSFKNHVIQWFEVLDGLLGP---------------------------NIYYINDHLD
KRTWTYIFGACCATTVFIPSFHNYRIWSFLGLGMTTYTAWYLTIAAIVHGQVEDVQHSGP
KKLVLYFTGATNILYTFGGHAVTVEIMHAMWKPRKFKYIYLLATLYVFTLTLPSASAMYW
AYGDQLLTHANAFSLLPRTGWRDAAVVLMLIHQFITFGFACTPLYFVWEKVIGMHDTRSI
CLRALARLPVVIPIWFLAIIFPFFGPINSAVGALLVSFTVYIIPSLAHMLTYRKASARQN
AAEKPPFFMPSWTAMYAVNAFVVVWVLVIGFGFGGWASVTNFVRQVDTFGLFAKCYQCKP
PPAAH-----STP------PHH----------
>gnl_Stras_v2.0_SGA_v2.0_scaffold24T10485
--MASEK-VETVVA-NYIEM-ERDE-D--GK----------SGSAKTKLSNIFWHGGSVY
DAWFSCASNQVAQVLLTLPYSFSQLGMLSGIIFQLFYGLMGSWTAYLISVLYVEYRTRKE
REKVDFRNHVIQWFEVLDGLLGKHWRNIGLFFNCTFLLFGSVIQLIACASNIYYINDNLD
KRTWTYIFGACCATTVFIPSFHNYRIWSFLGLIMTTYTAWYLTIASLIHGQVEGVKHSGP
AKIVLYFTGATNILYTFGGHAVTVEIMHAMWKPQKFKLIYLLATIYVLTLTLPSASAVYW
AFGDMLLNRSNALALLPRTRFRDIAVVLMLIHQFITFGFACTPLYFVWEKFIGVHNTKSL
FKRAMARLPVVIPIWFLAIIFPFFGPINSTVGSLLVSFTVYIIPAMAHMITFASASAREN
AVERPPKFLGGWAGLYSMNIFVVVWVFIVGFGFGGWASMVNFIHQIDTFGLFTKCYQCPK
HN------------------------------
>gnl_Theca_v1.1_Thecc1EG021727t1
--MLPPKQAEEAIVSNFSET-EH-E----TREE---EK-EDEQHSMFSVKSFLWHGGSAW
DAWFSCASNQVAQVLLTLPYSFSQLGMLSGILLQVFYGLLGSWTAYLISVLYIEYRSRKE
KENVSFKNHVIQWFEVLDGLLGPYWKAVGLAFNCTFLLFGSVIQLIACASNIYYINDKLD
KRTWTYIFGACCATTVFIPSFHNYRIWSFLGLGMTTYTAWYLAIASLVHGQVDGVTHSGP
TKLVLYFTGATNILYTFGGHAVTVEIMHAMWKPQKFKYIYLLATLYVFTLTLPSASAVYW
AFGDQLLNHSNAFSLLPKNRFRDAAVILMLIHQFITFGFACTPLYFVWEKVIGMHDTRSI
CLRALARLPVVIPIWFLAIIFPFFGPINSAVGALLVSFTVYIIPALAHMLTYRKASARQN
AAEKPPFFMPSWTAMYVFNAFVVVWVLVVGFGFGGWASMTNFIRQIDTFGLFAKCYQCKP
PTPVP-----GAAA-----QHH----------
>gnl_Theca_v1.1_Thecc1EG042567t2
--MSGQKQAEEAIVPSLNEASEH-E----EKEE------EKGDHSIFSVKSLLWHGGSVY
DAWFSCASNQVAQVLLTLPYSFSQMGMLSGIILQIFYGFLGSWTAYLISVLYIEYRSRKE
KENVSFKNHVIQWFEVLDGLLGPYWKAVGLAFNCTFLLFGSVIQLIACASNIYYINDKLD
KRTWTYIFGACCATTVFIPSFHNYRMWSFLGLGMTTYTAWYLTIAALVHGQVEGVTHQGP
TKLVLYFTGATNILYTFGGHAVTVEIMHAMWKPQKFKCIYLLATLYVFTLTIPSAAAVYW
AFGDQLLNHSNAFSLLPHSGWRDAAVVLMLIHQFITFGFACTPLYFVWEKVVGMHDTKSI
CLRAVCRLPVVIPIWFLAIIFPFFGPINSAVGSLLVSFTVYIIPALAHMLTYKSASARQN
AAEKPPFFLPSWTAVYAVNTFIVAWVFVVGFGLGGWASMTNFIKQVDTFGLFAKCYQCPP
SPSSK---------------HH----------
>gnl_Theca_v1.1_Thecc1EG035054t1
--MASEK-VETIVAGNYVEM-ERDE----GD----------SSSAKSKFSKLFWHGGSVY
DAWFSCASNQVAQVLLTLPYSFSQLGMLSGILFQLFYGLMGSWTAYLISVLYVEYRTRKE
REKVDFRNHVIQWFEVLDGLLGKHWRNVGLFFNCTFLLFGSVIQLIACASNIYYINDNLD
KRTWTYIFGACCATTVFIPSFHNYRIWSFLGLIMTSYTAWYLTIASLIHGQIEGVKHSGP
TKMVLYFTGATNILYTFGGHAVTVEIMHAMWKPQKFKMIYLIATLYVLTLTLPSASAVYW
AFGDLLLTHANALSLLPRTGFRDTAIILMLIHQFITFGFACTPLYFVWEKFIGVHETKSL
FKRALARLPVVIPIWFLAIIFPFFGPINSTVGSLLVSFTVYIIPSLAHMITFAPAAAREN
AVERPPSFLGGWAGMYSMNAFVVVWVLIVGFGFGGWASMLNFIQQIDTFGLFTKCYQCPP
HKA-----------------------------
>gnl_Theca_v1.1_Thecc1EG006657t1
--MATDKVVETVIVGNYVEM-ET-E----GK----------PTGMKSRISKIFWHGGSVY
DAWFSCASNQVAQVLLTLPYSFSQLGMLSGILFQLFYGLLGSWTAYLISILYVEYRTRKE
REKVDFRNHVIQWFEVLDGLLGKHWRNVGLAFNCTFLLFGSVIQLIACASNIYYINDNLD
KRTWTYIFGACCATTVFIPSFHNYRIWSFLGLVMTTYTAWYLTIASLLHGQVEGVRHSGP
TKLVLYFTGATNILYTFGGHAVTVEIMHAMWKPQKFKAIYLLATLYVLTLTLPSAAAVYW
AFGDMLLNHSNAFSLLPRTPFRDMAVILMLIHQFITFGFASTPLYFVWEKAIGMHECKSL
CKRAAARLPVVIPIWFLAIIFPFFGPINSTVGSLLVSFTVYIIPALAHIFTFRSATAREN
AVEQPPKYFGRWVGTYVINIFVVVWVLIVGFGFGGWASMTNFIHQIDTFGLFTKCYQCPP
PAPPHGLNAT-AA-APLH---HP--FNHTRSP
>gnl_Utrgi_v4.1_Scf00696.g20900.t1
--MLSEKQAEEAIVPSLSQS-DN-D----GEA------ADAEEQNGFSIRHILWHGGSSW
DAWFSCASNQVAQVLLTLPYSFSQLGMLSGIIFQVFYGLMGSWTAYLISVLYVEYRSRRE
KEGVSFKNHVIQWFEVLDGLLGPVGKAVGLAFNCTFLLFGSVIQLIACASNIYYINDHLD
KRTWTYIFGACCATTVFIPSFHNYRIWSFLGLGMTTYTAWYLTIAALVHGQSTHLQ----
---------------SANRPSLYREIMHAMWKPRKFKYIYLYATLYVFTLTIPSATAIRL
A---RHCRDPDAHSPVHHIRVRLHPIVLRMGKR---------------EKHLPQSAG---
--QAAGRDSHLVPGHHLPLLRADQLRRGGSPGQLRLHHTRYC--AYAHVQNALSSSERRE
AAGVPPELG--------------------DLGPGCRLRVRRVGHQFRETGSVRAVRQVLP
PA--------VAAPSPDRAVNNRR--------
>gnl_Utrgi_v4.1_Scf00500.g18673.t1
--MAGEKQAEEAIVPSLNQL-EN-DV----E--------AAEEENGFSIKHVLWHGGSSW
DAWFSCASNQVAQVLLTLPYSFSQLGILSGIIFQLFYGLMGSWTAYLISVLYIEYRNRKE
KEGASFKNHVIQWFEVLDGLLGPMWKALGLAFNCTFLLFGSVIQLIGCASNIYYINDHLD
KRTWTYIFGACCATTVFIPSFHNYRIWSFLGLGMTTYTAWYLTIAALVHGPVENVHHS-E
SQWVVRFAAA-----NWNWNHLCREIMHAMWKPRKFKYIYLYATLYVFTLTIPSATAVYW
AFGDQLLNHSNALSLLPRSGSRDTAVILMLIHQFITFGFACTPLYFVWEKVIGMHETKSV
CLRALVRLPVVIPIWFMAIIFPFFGPINSAVGALLVSFTVYIIPALAHMLTYSKPSARQN
AAEKPPAFIGSWAAMYVVNAFIAIWVLVVGFGFGGWASITNFARQVDQFGLFAKCYQCPP
SP-------------------HRR--------
>gnl_Utrgi_v4.1_Scf00021.g2910.t1
--MTANKASPGAEEGPIIDI-E-------AP----------ASNAKSKISKFFWHGGSVY
DAWFSCASNQVAQVLLTLPYSFSQLGMASGIAFQIFYGVMGSWTAYLISALYVEYRSRKE
KEKVDFRNHVIQWFEVLDGLLGKHWRNLGLAFNCTFLLFGSVIQLIACASNIYYINDHLD
KRTWTYIFGACCATTVFIPSFHNYRVWSFLGLLMTTYTAWYLTIASLLHGQVEGVKHSGP
TKLVLYFTGATNILYTFGGHAVTVEIMHAMWKPRRFKAIYLFATLYVLTLTLPSASAVYW
AFGDLLLNHSNAFSLLPKSPFRDMAVILMLIHQFITFGFACTPLYFVWEKMIGMHECKSL
CKRAAARLPVVVPVWFLAIIFPFFGPINSTVGSLLVSFTVYIIPALAYSCTFRSPSAREN
AVEQPPRFLGRWVGAYVINSFVVVWVFVVGFGFGGWASMTNFVHQIDTFGLFTKCYQCPP
PHPPLPQNLT---PPP---FHHR---------
>gnl_Utrgi_v4.1_Scf00685.g20784.t1
--MMSQKQAEEAIVPTFNET-DN-D-TGAGKD-------EEMDAGGFSVKSFLWHGGSAW
DAWFSCASNQVAQVLLTLPYSFSQLGMLSGIIFQIFYGLIGSWTAYLISVLYIEYRTRKE
KEGVSFKNHVIQWFEVLDGLLGPYWKAAGLAFNCTFLLFGSVIQLIACASNIYYINDNLD
KRTWTYIFGACCATTVFIPSFHNYRIWSFLGLGMTTYTAWYLTIGALVHGQVENVQHTGP
RTLVLYFTGATNILYTFGGHAVTVEIMHAMWKPRKFKCIYLIATAYVFTLTIPSASAVYW
AFGDQLLTHSNALALLPRTGWRDAAVILMLIHQFITFGFACTPLYFVWEKVIGVHDTRSI
CLRAVARLPVVIPIWFLAIIFPFFGPINSAVGALLVSFTVYIIPSVAHMLTYRKAVARQN
AAEKPPFFMPSWAAMYVINTFIVIWVFVVGFGFGGWASVTNFVKQIDTFGLFAKCYQCKS
PP-----------------PRH----------
>gnl_Utrgi_v4.1_Scf00001.g131.t1
--MASER-VETIVAGNYVEM-EGNE-GASGK----------SGNLKSKLSKILWHGGSVY
DAWFSCASNQVAQVLLTLPYSFSQLGLVSGIVFQLFYAMMGSWTAYLISVLYIEYRTRKE
REKVDFRNHVIQWFEVLDGLLGKHWRNVGLFFNCTFLLFGSVIQLIACASNIYYINDNLD
KRTWTYIFGACCATTVFIPSFHNYRIWSFLGLTMTTYTAWYLTIASLIHGQVEGVKHSGP
TKAVLYFTGATNILYTFGGHAVTVEVMHAMWKPQKFKLIYLMATVYVLTITLPSASAVYW
AFGDMLLNRSNALALLPRTGFRDAAVILMLIHQFITFGFACTPLYMVWEKLIGVHGTKSL
FKRALARLPVVMPIWFLAIIFPFFGPINSTVGSLLVSFTVYIIPALAHMATFATPSAREN
AVERAPRLLGGWAGLFSINMFVVVWVLIVGFGLGGWASMINFVHQVHTFGLFTKCYQCPK
--------------------------------
>gnl_Vitvi_Genoscope.12X_GSVIVT01008917001
--MASEK-VETIVAGNYLEM-EREE----GD----------SKSTKSRLSALFWHGGSVY
DAWFSCASNQVAQVLLTLPYSFSQLGMLSGILFQLFYGLMGSWTAYLISVLYVEYRTRKE
REKVDFRNHVIQWFEVLDGLLGKHWRNVGLLFNCTFLLFGSVIQLIACASNIYYINDNFD
KRTWTYIFGACCATTVFIPSFHNYRIWSFLGLMMTTYTSWYLTIASFIHGQVEGVKHSGP
TKMVLYFTGATNILYTFGGHAVTVEIMHAMWKPQRFKLIYLTATLYVLTLTLPSASAVYW
AFGDMLLNHSNAFSLLPRSGYRDTAVILMLIHQFITFGFACTPLYFVWEKFVGVHDTKSV
CKRALARLPVVIPIWFLAIIFPFFGPINSTVGSLLVSFTVYIIPALAHMITFSSPSSREN
AVERPPSFLGGWAGVYSMNAFVVGWILVVGFGFGGWASMLNFIQQINTFGLFTKCYQCP-
RKA-----------------------------
>gnl_Vitvi_Genoscope.12X_GSVIVT01024054001
--MASDKVVETVMVGNYVEM-ET-E----GK----------PQDVKTRLSKFFWHGGSVY
DAWFSCASNQVAQVLLTLPYSFSQLGMLSGILFQLFYGLMGSWTAYLISILYVEYRTRKE
REKADFRNHVIQWFEVLDGLLGKHWRNVGLAFNCTFLLFGSVIQLIACASNIYYINDNLD
KRTWTYIFGACCATTVFIPSFHNYRIWSFLGLIMTTYTAWYLTVASLLHGQMEGVKHSGP
SKLVLYFTGATNILYTFGGHAVTVEIMHAMWKPQKFKAIYLLATVYVLTLTLPSAAAVYW
AFGDALLSHSNAFALLPRSHFRDMAVHVVVLLQFITFGFACTPLYFVWEKAIGMHECKSL
CKRAAARLPVVVPIWFLAIIFPFFGPINSTVGSLLVSFTVYIIPALAHIFTFKSAAAREN
AVEQPPKYLGRWAGAYTINIFVVVWVFVVGFGFGGWASMINFVHQIDTFGLFTKCYQCPP
SSPPQHPNTTVSPPPPLH---HL--HHH----
>gnl_Vitvi_Genoscope.12X_GSVIVT01032855001
--MLPQRQAEEVMVSGLNET-EG-D----EREE------DKGDESQLSLKTLLWHGGSVY
DAWFSCASNQVAQVLLTLPYSFSQLGMLSGVIFQIFYGILGSWTAYLISVLYIEYRSRKE
KENVSFKNHVIQWFEVLDGLLGPYWKAMGLAFNCTFLLFGSVIQLIACASNIYYINDRLD
KRTWTYIFGACCATTVFIPSFHNYRLWSFLGLGMTTYTAWYLTIAALVQGQVENVKHTGP
TKLVLYFTGATNILYTFGGHAVTVEIMHAMWKPQKFKYIYLVATLYVFTLTIPSAVAVYW
AFGDQLLDHSNAFSLLPQTGFRDAAVILMLIHQFITFGFACTPLYFVWEKVVGVHDTKSI
CLRALARLPVVIPIWFLAIIFPFFGPINSAVGALLVSFTVYIIPALAHMLTYRKASARKN
AAEKPPFFLPSWSGMYMVNAFVVIWVFIVGFGFGGWASMNNFIKQVDTFGLFAKCYQCQP
SSPHR---------------------------
>gnl_Vitvi_Genoscope.12X_GSVIVT01033986001
--MLPQKQAEEAIVSNISEA-DH-E----GKED------KEEDESFFSIKNALWHGGSAW
DAWFSCASNQVAQVLLTLPYSFSQLGMLSGIIFQIFYGLVGSWTAYLISVLYIEYRSRKE
KENVSFKNHVIQWFEVLDGLLGPYWKAVGLAFNCTFLLFGSVIQLIACASNIYYINDKLD
KRTWTYIFGACCATTVFIPSFHNYRIWSFLGLGMTTYTAWYLAIAALIHGQSEGVAHSAP
TKLVLYFTGATNILYTFGGHAVTVEIMHAMWKPQKFKYIYLMATLYVFTLTLPSASAVYW
AFGDQLLNHSNAFSLLPKTRWRDAAVILMLIHQFITFGFACTPLYFVWEKVIGMHDTRSI
CLRALARLPVVIPIWFLAIIFPFFGPINSAVGALLVSFTVYIIPSLAHMLTYRKASARQN
AAEKPPFFLPSWTAMYVVNTFVVVWVLVVGFGFGGWASMTNFVRQVDTFGLFAKCYQCKP
PTPQH-----PSAP-----PHH----------
>Frave_07619-v2.0.a2-hybrid.t1
-MESSDKVVETVIVGNYVEM-EA-D----GK----------GKDLKSKLSKFFWDGGSTY
DAWFSCASNQVAQVLLTLPYSFSQLGMLSGILFQLFYGLLGSWTAYLISVLYVEYRTRKE
REKVDFRNHVIQWFEVLDGLLGKHWRNVGLAFNCTFLLFGSVIQLIACASNIYYINDNMD
KRTWTYIFGACCATTVFIPSFHNYRIWSFLGLVMTTYTAWYLTIASILHGQVEGVKHSGP
TKLVLYFTGATNILYTFGGHAVTVEIMHAMWKPQKFKAIYLLATIYVLTLTLPSASAVYW
AFGDLLLNHSNAFALLPKSPFRDMAVILMLIHQFITFGFACTPLYFVWEKAIGMHDCKSL
CKRAAARLPVVIPIWFLAIIFPFFGPINSTVGSLLVSFTVYIIPSLAHIFTYRSAAAREN
AVERPPRFLGGWIGSYTINVFVVVWVFVVGFGFGGWASITNFVRQIDTFGLFTKCYQCPP
QAAPMVFNAT-AAPPPLH---HPL-LNHTHHP
>Frave_11123-v2.0.a2-hybrid.t1
--MASEK-VETIIAGSYLEM-ERED----GD---------AKASAKSKLSTFLWHGGSAY
DAWFSCASNQVAQVLLTLPYSFSQLGLLSGILFQLFYGLMGSWTAYLISLLYIEYRTRKE
REKADFRNHVIQWFEVLDGLLGKHWRNLGLFFNCTFLLFGSVIQLIACASNIYYINDNLD
KRTWTYIFGACCATTVFIPSFHNYRIWSFLGLIMTTYTAWYLTIASLIHGQVEGVKHSGP
TTMVLYFTGATNILYTFGGHAVTVEIMHAMWKPQKFKMIYLMATLYVLTLTLPSASAVYW
AFGDALLTHSNALALLPRTRFRDTAVVLMLIHQFITFGFACTPLYFVWEKFLRIHETKSM
LKRAIARLPVVIPIWFLAIIFPFFGPINSTVGSLLVSFTVYIIPALAHMVTFASPQAREN
AVERPPSFLGGWPGSYTMNIFVVVWVAIVGFGFGGWASMLNFIHQVDTFGLFTKCYQCPP
HKA-----------------------------
>Frave_18832-v1.0-hybrid.t1
--MLPQKQAEEAIVSNSSDGADH-E----AKELGAEENKEDENSSFFNVKNFLWHGGSVW
DAWFSCASNQVAQVLLTLPYSFSQLGLLSGILLQLFYGIVGSWTAYLISVLYVEYRSRKE
RENVNFKNHVIQWFEVLDGLLGPYWKALGLAFNCTFLLFGSVIQLIACASNIYYINDNLD
KRTWTYIFGACCATTVFIPSFHNYRIWSFLGLGMTTYTAWYLTIAAAVHGQVEGVTHSAP
QKMVLYFTGATNILYTFGGHAVTVEIMHAMWKPQKFKYIYLYATLYVFTLTIPSASMVYW
AFGDELLNHSNAFSLLPKNAWRDAAVILMLIHQFITFGFACTPLYFVWEKVIGMHDTRSI
CWRALARLPVVIPIWFLAIIFPFFGPINSAVGALLVSFTVYIIPSMAHMLTYRTASARQN
AAEKPPFFLRSWTAMFVINSLIVVWVLVIGFGFGGWASMTNFVRQVDTFGLFAKCYQCKP
PTPVV-----APA------PHR----------
>Frave_20938-v1.0-hybrid.t3
--MLPQKQAEEAIVN---QSIDQ-E----DRDE---EIPDHEKQTGFSLSNFLWHGGSVY
DAWFSCASNQVAQVLLTLPYSFSQLGMLSGIIFQVFYGILGSWTAYIISILYVEYRSRKE
KENVSFKNHVIQWFEVLDGLLGPSWKAIGLAFNCTFLLCGSVIQLIGCASNIYYINDHLD
KRTWTYIFGACCATTVFIPSFHNYRIWSFLGLGMTTYTAWYMTIAAIIHGQVEGVKHSGP
DKMVLYFTGATNILYTFGGHAVTVEIMHAMWKPQKFKYVYLYATLYVFTLTLPSATAVYW
AFGDQLLTHSNAFSLLPRNAWRDAGVVLMLIHQFITFGFACTPLYFVWEKVIGMHDTRSI
FLRAFARLPVVIPIWFLAIIFPFFGPINSAVGALLVSFTVYIIPASAHMLTFRSASARKN
AAEKLPFFLPSWTGMYVVNAFIVVWVLIVGFGFGGWASMTNFIRQVDTFGLFAKCYQCPP
RVAAA-----PPPH-P---LQH----------
>Maldo_GDDH_01G1149100
SAMAAQKQSEEAI--TFNQTVDR-E-----EEE---EH-AADHNSGFNVRNFLWHGGSVY
DAWFSCASNQVAQVLLTLPYSFSQLGMLSGIIFQVFYGIMGSWTAYLISILYVEYRSRKE
KENVSFKNHVIQWFEVLDGLLGPYWKAVGLAFNCTFLLFGSVIQLIGCASNIYYINDHLD
KRTWTYIFGACCATTVFIPSFHNYRIWSFLGLGMTTYTAWYMTIAAIVHGQVEGVKHSGP
DKLVLYFTGATNILYTFGGHAVTVEIMHAMWKPQKFKYVYLFATLYVFTLTLPSATAVYW
AFGDQLLTHSNAFSLLPRTKWRDAGVTLMLIHQFITFGFACTPLYFVWEKVIGMHDTKSI
CLRAIARLPVVIPIWFLAIIFPFFGPINSAVGALLVSFTVYIIPALAHMLTFKSASARQN
AAEKLPFFLPSWTGMYVVNAFIVVWVLVVGFGFGGWASVTNFIRQVDTFGLFAKCYQCPP
KVPAS-----LP---P---PHH----------
>Maldo_GDDH_04G1149300
--MLAQKQAEEAIVSN-----DH-E----GKEEHLQEN-DEENTSMFNVKNFLWHGGSVW
DAWFSCASNQVAQVLLTLPYSFSQLGLLSGILLQIFYGIVGSWTAYLISVLYMEYRSRKE
KENVNFKNHVIQWFEVLDGLLGPYWKALGLAFNCTFLLFGSVIQLIACASNIYYINDNLD
KRTWTYIFGACCATTVFIPSFHNYRIWSFLGLGMTTYTAWYLTIAAAVHGQDEGVTHTAP
TKLVLYFTGATNILYTFGGHAVTVEIMHAMWKPQKFKYIYLYATLYVFTLTIPSATSVYW
AFGDELLNHSNAFSLLPKNGWRDAAVILMLIHQFITFGFACTPLYFVWEKVIGMHDTKSI
CLRALARLPVVIPIWFLAIIFPFFGPINSAVGALLVSFTVYIIPSLAHMLTYRKASARQN
AAEKPPFFLRSWTAMYVINSFIVVWVLVIGFGFGGWASMTNFVRQVDTFGLFAKCYQCKP
PKPPL-----AAAA-P---PHH----------
>Maldo_GDDH_05G1118600
-MESSDKVVETVIVGNYVEM-EA-D----GK----------AKSFKSKLSKFFWDGGSAY
DAWFSCASNQVAQVLLTLPYSFSQLGMLSGILFQLFYGLLGSWTAYLISTLYIEYRTRKE
REKVDFRNHVIQWFEVLDGLLGKHWRNVGLAFNCTFLLFGSVIQLIACASNIYYINDNLD
KRTWTYIFGACCATTVFIPSFHNYRVWSFLGLVMTTYTAWYLTIASFLHGQVEGVKHSGP
TKVVLYFTGATNILYTFGGHAVTVEIMHAMWKPQKFKAIYLFATLYVLTLTLPSASAVYW
AFGDLLLNHSNAFSLLPKSPFRDMAVILMLIHQFITFGFACTPLYFVWEKAIGMHECKSL
CKRAAARLPVVIPIWFLAIIFPFFGPINSTVGSLLVSFTVYIIPALAHIFTYRSAAAREN
AVESPPRFLGGWIGSYTINVFVVVWVFVVGFGFGGWASITNFVHQIDTFGLFTKCYQCPL
PPPPTIFNTT-SAPPPLH---HLLPRNHSHTP
>Maldo_GDDH_07G1215900
SEMSAQKQSEEAI--TFNQTDGR-E-----EEE---EH-AADKNSGFNLTSFLWHGGSVY
DAWFSCASNQVAQVLLTLPYSFSQLGMLSGIIFQVFYGIMGSWTAYLISILYVEYRSRKE
KENVSFKNHVIQWFEVLDGLLGPYWKAIGLAFNCTFLLFGSVIQLIGCASNIYYINDHLD
KRTWTYIFGACCATTVFIPSFHNYRIWSFLGLGMTTYTAWYMTIAAIVHGQVEGVKHSGP
DKLVLYFTGATNILYTFGGHAVTVEIMHAMWKPQKFKYVYLFATLYVFTLTLPSATAVYW
AFGDQLLTHSNAFSLLPRNKWRDAGVTLMLIHQFITFGFACTPLYFVWEKVIGMHDTKSI
CLRAIARLPVVIPIWFLAIIFPFFGPINSAVGALLVSFTVYIIPALAHMLTFKSAAARQN
AAEKLPFFLPSWTGMYVVNAFIVVWVLVVGFGFGGWASMTNFIRQVDTFGLFAKCYQCPP
KVSAS-----P----P---PHH----------
>Maldo_GDDH_08G1169200
------------------------------------------------------------
------------------------------------------------------------
----------------------------------------------------YYINDNLD
KRTWTYIFGACCATTVFIPSFHNYRIWSFLGLIMTTYTAWYLTIASLIHGQVEGVKHSGP
STMVLYFTGATNILYTFGGHAVTVEIMHAMWKPQKFKLIYLMATLYVLTLTLPSASAVYW
AFGDNLLTHSNALAMLPKTRFRDTAVVLMLIHQFITFGFACTPLYFVWEKFIQMHETKSM
VKRALARLPVVIPIWFLAIIFPFFGPINSTVGSLLVSFTVYIIPALAHMVTFASASAREN
AVEKPPSFLGGWAGSYTMNIFVVAWVLIVGFGFGGWASMLNFINQVNTFGLFTKCYQCPP
RKA-----------------------------
>Maldo_GDDH_10G1121700
-MESSDKVVETVIVGNYVEM-EA-D----GK----------AKSFKSKLSKFLWDGGSAY
DAWFSCASNQVAQVLLTLPYSFSQLGMLSGILFQLFYGLLGSWTAYLISTLYIEYRTRKE
REKIDFRNHVIQWFEVLDGLLGKHWRNVGLAFNCTFLLFGSVIQLIACASNIYYINDNLD
KRTWTYIFGACCATTVFIPSFHNYRVWSFLGLVMTTYTAWYLTIASFLHGQVEGVKHSGP
TKLVLYFTGATNILYTFGGHAVTVEIMHAMWKPQKFKAIYLFATLYVLTLTLPSASAVYW
AFGDLLLNHSNAFSLLPKSPFRDMAVILMLIHQFITFGFACTPLYFVWEKAIGMHECKSL
CKRAAARLPVVIPIWFLAIIFPFFGPINSTVGSLLVSFTVYIIPSLAHIFTYRSAAAREN
AVESPPRFLGGWIGSYTINVFVVVWVFVVGFGFGGWASITNFVHQIDTFGLFTKCYQCPP
PLPPMVFNTT-SAPPPLR---HPLPRNHSLTP
>Maldo_GDDH_12G1162400
--MLAQKQAEEAIVSN-----DH-E----GKEDHPQEN-DEENTSMFNVKNFLWHGGSVW
DAWFSCASNQVAQVLLTLPYSFSQLGFLSGILLQLFYGILGSWTAYLISVLYMEYRTRKG
KENVNFKNHVIQWFEVLDGLLGPYWKAVGLAFNCTFLLFGSVIQLIACASNIYYINDHLD
KRTWTYIFGACCATTVFIPSFHNYRIWSFLGLGMTTYTAWYLTIAAVVHGQVEGVTHTAP
TKLVLYFTGATNILYTFGGHAVTVEIMHAMWKPQKFKSIYLYATLYVFTLTLPSATSVYW
AFGDELLNHSNAFSLLPKNGWRDAAVILMLIHQFITFGFACTPLYFVWEKVIGMHDTKSI
CLRALARLPVVIPIWFLAIIFPFFGPINSAVGALLVSFTVYIIPSLAHMLTYRKASARQN
AAEKPPFFLRSWTAMYVINSFMVVWVLVIGFGFGGWASVTNFVRQVDTFGLFAKCYQCHP
PKPPL-----AAAA-P---PHY----------
>Maldo_GDDH_15G1355600
--MASEK-VETVIAGNYVEM-EREQ----SD---------AQTSAKSKLSTFLWHGGSAY
DAWFSCASNQVAQVLLTLPYSFSQLGLLSGILFQLFYGLMGSWTAYLISLLYVEYRTRKE
REKVDFRNHVIQWFEVLDGLLGKHWRNVGLFFNCTFLLFGSVIQLIACASNIYYINDNLD
KRTWTYIFGACCATTVFIPSFHNYRIWSFLGLIMTTYTAWYLTIASLIHGQVEGVKHSGP
STMVLYFTGATNILYTFGGHAVTVEIMHAMWKPQKFKLIYLMATLYVLTLTLPSASAVYW
AFGDNLLTHSNALAMLPKTRFRDTAVVLMLIHQFITFGFACTPLYFVWEKFIQMHETKSM
VKRALARLPVVIPIWFLAIIFPFFGPINSTVGSLLVSFTVYIIPALAHMVTFASASAREN
AVEKPPSFLGGWAGSYTMNIFVVVWVLIVGFGFGGWASMLNFINQVNTFGLFTKCYQCPP
HKA-----------------------------
>Maldo_Gala_01g013260
--MAAQKQSEEAI--TFNQTVDR-E-----EEE---EH-AADHNSGFNVRNFLWHGGSVY
DAWFSCASNQVAQVLLTLPYSFSQLGMLSGIIFQVFYGIMGSWTAYLISILYVEYRSRKE
KENVSFKNHVIQWFEVLDGLLGPYWKAVGLAFNCTFLLFGSVIQLIGCASNIYYINDHLD
KRTWTYIFGACCATTVFIPSFHNYRIWSFLGLGMTTYTAWYMTIAAIVHGQVEGVKHSGP
DKLVLYFTGATNILYTFGGHAVTVEIMHAMWKPQKFKYVYLFATLYVFTLTLPSATAVYW
AFGDQLLTHSNAFSLLPRTKWRDAGVTLMLIHQFITFGFACTPLYFVWEKVIGMHDTKSI
CLRAIARLPVVIPIWFLAIIFPFFGPINSAVGALLVSFTVYIIPALAHMLTFKSASARQN
AAEKLPFFLPSWTGMYVVNAFIVVWVLVVGFGFGGWASVTNFIRQVDTFGLFAKCYQCPP
KVPAS-----LP---P---PHH----------
>Maldo_Gala_04g013280
--MLAQKQAEEAIVSN-----DH-E----GKEEHLQEN-DEENTSMFNVKNFLWHGGSVW
DAWFSCASNQVAQVLLTLPYSFSQLGLLSGILLQIFYGIVGSWTAYLISVLYMEYRSRKE
KENVNFKNHVIQWFEVLDGLLGPYWKALGLAFNCTFLLFGSVIQLIACASNIYYINDNLD
KRTWTYIFGACCATTVFIPSFHNYRIWSFLGLGMTTYTAWYLTIAAAVHGQDEGVTHTAP
TKLVLYFTGATNILYTFGGHAVTVEIMHAMWKPQKFKYIYLYATLYVFTLTIPSATSVYW
AFGDELLNHSNAFSLLPKNGWRDAAVILMLIHQFITFGFACTPLYFVWEKVIGMHDTKSI
CLRALARLPVVIPIWFLAIIFPFFGPINSAVGALLVSFTVYIIPSLAHMLTYRKASARQN
AAEKPPFFLRSWTAMYVINSFIVVWVLVIGFGFGGWASMTNFVRQVDTFGLFAKCYQCKP
PKPPL-----AAAA-P---PHH----------
>Maldo_Gala_05g011800
-MESSDKVVETVIVGNYVEM-EA-D----GK----------AKSFKSKLSKFFWDGGSAY
DAWFSCASNQVAQVLLTLPYSFSQLGMLSGILFQLFYGLLGSWTAYLISTLYIEYRTRKE
REKVDFRNHVIQWFEVLDGLLGKHWRNVGLAFNCTFLLFGSVIQLIACASNIYYINDNLD
KRTWTYIFGACCATTVFIPSFHNYRVWSFLGLVMTTYTAWYLTIASFLHGQVEGVKHSGP
TKVVLYFTGATNILYTFGGHAVTVEIMHAMWKPQKFKAIYLFATLYVLTLTLPSASAVYW
AFGDLLLNHSNAFSLLPKSPFRDMA--------FITFGFACTPLYFVWEKAIGMHECKSL
CKRAAARLPVVIPIWFLAIIFPFFGPINSTVGSLLVSFTVYIIPALAHIFTYRSAAARES
SEESPPRRMDRIIHNQCVGVGVCSWIWIRWVG--------------EHYELCTPDRHIWP
LHQVLPMPSA-AAAHDLQ---HNLSSSSSPPP
>Maldo_Gala_06g019790
---------------------EE-E-------------HAADDNSGFNLRSFLWHGRSVY
DAWFSCASNQVAQV---------------------FYGIMGRWTAYLISILYVEYRSRKE
KENVSFKNHVIQWFKVLDGLLGSYWKVVGLAFNCTFLLFGYVIQLIGCASFRGVVQWAEP
RRRWQLLHWGTQV--------------------------W----------------HQAR
PR------------------------------------------------LLPS------
--------------------------------Q---------------------------
--------------------------VNSSVPDLNCALD-YTLDCSKVKRQRKASRAIQN
VIETR----E--------NVTARV-----GTG-----------RRIKS-GHVEAG----A
--------------------------------
>Maldo_Gala_07g018530
--MSAQKQSEEAI--TFNQTDGR-E-----EEE---EH-AADKNSGFNLTSFLWHGGSVY
DAWFSCASNQVAQVLLTLPYSFSQLGMLSGIIFQVFYGIMGSWTAYLISILYVEYRSRKE
KENVSFKNHVIQWFEVLDGLLGPYWKAIGLAFNCTFLLFGSVIQLIGCASNIYYINDHLD
KRTWTYIFGACCATTVFIPSFHNYRIWSFLGLGMTTYTAWYMTIAAIVHGQVEGVKHSGP
DKLVLYFTGATNILYTFGGHAVTVEIMHAMWKPQKFKYVYLFATLYVFTLTLPSATAVYW
AFGDQLLTHSNAFSLLPRNKWRDAGVTLMLIHQFITFGFACTPLYFVWEKVIGMHDTKSI
CLRAIARLPVVIPIWFLAIIFPFFGPINSAVGALLVSFTVYIIPALAHMLTFKSAAARQN
AAEKLPFFLPSWTGMYVVNAFIVVWVLVVGFGFGGWASMTNFIRQHLVEHLVSKSFSSKP
NVERH-----PCQGMPLRVEHHLLSSNSDHRV
>Maldo_Gala_08g015210
--MASEK-VETVIAGNYVEM-EREE----SD---------AKTTAKSKLSSFLWHGGSAY
DAWFSCASNQVAQVLLTLPYSFSQLGLLSGILFQLFYGLMGSWTAYLISLLYVEYRTRKE
REKVDFRNHVIQWFEVLDGLLGKHWRNVGLFFNCTFLLFGSVIQLIACASNIYYINDNLD
KRTWTYIFGACCATTVFIPSFHNYRIWSFLGLIMTTYTAWYLTIASLIHGQVEGVKHSGP
STMVLYFTGATNILYTFGGHAVTVEIMHAMWKPQKFKLIYLMATLYVLTLTLPSASAVYW
AFGDNLLTHSNALAMLPKTRFRDTAVVLMLIHQFITFGFACTPLYFVWEKFIQMHETKSM
VKRALARLPVVIPIWFLAIIFPFFGPINSTVGSLLVSFTVYIIPALAHMVTFASASAREN
AVEKPPSFLGGWAGSYTMNIFVVAWVLIVGFGFGGWASMLNFINQVNTFGLFTKCYQCPP
RKA-----------------------------
>Maldo_Gala_10g012080
-MESSDKVVETVIVGNYVEM-EA-D----GK----------AKSFKSKLSKFLWDGGSAY
DAWFSCASNQVAQVLLTLPYSFSQLGMLSGILFQLFYGLLGSWTAYLISTLYIEYRTRKE
REKIDFRNHVIQWFEVLDGLLGKHWRNVGLAFNCTFLLFGSVIQLIACASNIYYINDNLD
KRTWTYIFGACCATTVFIPSFHNYRVWSFLGLVMTTYTAWYLTIASFLHGQVEGVKHSGP
TKLVLYFTGATNILYTFGGHAVTVEIMHAMWKPQKFKALYLFATLYVLTLTLPSASAVYW
AFGDLLLNHSNAFSLLPKSPFRDMA--------FITFGFACTPLYFVWEKAIGMHECKSL
CKRAAARLPVVIPIWFLAIIFPFFGPINSTVGSLLVSFTVYIIPSLAHIFTYRSAAAREN
AVESPPRFLGGWIGSYTINVFVVVWVFVVGFGFGGWASITNFVHQIDTFGLFTKCYQCPP
PLPPMVFNTT-SAPPPLR---HPLPRNHSLTP
>Maldo_Gala_12g015050
--MLAQKQAEEAIVSN-----DH-E----GKEDHPQEN-DEENTSMFNVKNFLWHGGSVW
DAWFSCASNQVAQVLLTLPYSFSQLGFLSGILLQLFYGILGSWTAYLISVLYMEYRTRKG
KENVNFKNHVIQWFEVLDGLLGPYWKAVGLAFNCTFLLFGSVIQLIACASNIYYINDHLD
KRTWTYIFGACCATTVFIPSFHNYRIWSFLGLGMTTYTAWYLTIAAVVHGQVEGVTHTAP
TKLVL-------------------EIMHAMWKPQKFKSIYLYATLYVFTLTLPSATSVYW
AFGDELLNHSNAFSLLPKNGWRDAAVILMLIHQFITFGFACTPLYFVWEKVIGMHDTKSI
CLRALARLPVVIPIWFLAIIFPFFGPINSAVGALLVSFTVYIIPSLAHMLTYRKASARQN
AAEKPPFFLRSWTAMYVINSFMVVWVLVIGFGFGGWASVTNFVRQVDTFGLFAKCYQCHP
PKPPL-----AAAA-P---PHY----------
>Maldo_Gala_15g032030
--MASEK-VETVIAGNYVEM-EREQ----SD---------AQTSAKSKLSTFLWHGGSAY
DAWFSCASNQVAQVLLTLPYSFSQLGLLSGILFQLFYGLMGSWTAYLISLLYVEYRTRKE
REKVDFRNHVIQWFEVLDGLLGKHWRNVGLFFNCTFLLFGSVIQLIACASNIYYINDNLD
KRTWTYIFGACCATTVFIPSFHNYRIWSFLGLIMTTYTAWYLTIASLIHGQVEGVKHSGP
STMVLYFTGATNILYTFGGHAVTVEIMHAMWKPQKFKLIYLMATLYVLTLTLPSASAVYW
AFGDNLLTHSNALAMLPKTRFRDTAVVLMLIHQFITFGFACTPLYFVWEKFIQMHETKSM
VKRALARLPVVIPIWFLAIIFPFFGPINSTVGSLLVSFTVYIIPALAHMVTFASASAREN
AVEKPPSFLGGWAGSYTMNIFVVVWVLIVGFGFGGWASMLNFINQVNTFGLFTKCYQCPP
HKA-----------------------------
>Maldo_HF07163-RA
------------------------------------------------------------
-----MASEKVAQVLLTLPYSFSQLGLLSGILFQLFYGLMGSWTAYLISLLYVEYRTRKE
REKVDFRNHVIQWFEVLDGLLGKHWRNVGLFFNCTFLLFGSVIQLIACASNIYYINDNLD
KRTWTYIFGACCATTVFIPSFHNYRIWSFLGLIMTTYTAWYLTIASLIHGQVEGVKHSGP
STMVLYFTGATNILYTFGGHAVTVEIMHAMWKPQKFKLIYLMATLYVLTLTLPSASAVYW
AFGDNLLTHSNALAMLPKTRFRDTAVVLMLIHQFITFGFACTPLYFVWEKFIQMHETKSM
VKRALARLPVVIPIWFLAIIFPFFGPINSTVGSLLVSFTVYIIPALAHMVTFASASAREN
AVEKPPSFLGGWAGSYTMNIFVVAWVLIVGFGFGGWASMLNFINQVNTFGLFTKCYQCPP
RKA-----------------------------
>Maldo_HF10410-RA
-MESSDKVVETVIVGNYVEM-EA-D----GK----------AKSFKSKLSKFFWDGGSAY
DAWFSCASNQVAQVLLTLPYSFSQLGMLSGILFQLFYGLLGSWTAYLISTLYIEYRTRKE
REKVDFRNHVIQWFEVLDGLLGKHWRNVGLAFNCTFLLFGSVIQLIACASNIYYINDNLD
KRTWTYIFGACCATTVFIPSFHNYRVWSFLGLVMTTYTAWYLTIASFLHGQVEGVKHSGP
TKVVLYFTGATNILYTFGGHAVTVEIMHAMWKPQKFKAIYLFATLYVLTLTLPSASAVYW
AFGDLLLNHSNAFSLLPKSPFRDMAVILMLIHQ------ACT------------HTH---
-----------------------------------------------------------N
SLRSP-----------------------------------------DTL-----------
--------------------------------
>Maldo_HF15394-RA
--MLAQKQAEEAIVSN-----DH-E----GKEEHLQEN-DEENTSMFNVKNFLWHGGSVW
DAWFSCASNQVAQVLLTLPYSFSQLGLLSGILLQIFYGIVGSWTAYLISVLYMEYRSRKE
KENVNFKNHVIQWFEVLDGLLGPYWKALGLAFNCTFLLFGSVIQLIACASNIYYINDNLD
KRTWTYIFGACCATTVFIPSFHNYRIWSFLGLGMTTYTAWYLTIAAAVHGQDEGVTHTAP
TKLVLYFTGATNILYTFGGHAVTVEIMHAMWKPQKFKYIYLYATLYVFTLTIPSATSVYW
AFGDELLNHSNAFSLLPKNGWRDAAVILMLIHQFITFGFACTPLYFVWEKVIGMHDTKSI
CLRALARLPVVIPIWFLAIIFPFFGPINSAVGALLVSFTVYIIPSLAHMLTYRKASARQN
AAEKPPFFLRSWTAMYVINSFIVVWVLVIGFGFGGWASMTNFVRQVDTFGLFAKCYQCKP
PKPPL-----AAAA-P---PHH----------
>Maldo_HF23995-RA
SAMAAQKQSEEAI--TFNQTVDR-E-----EEE---EH-AADHNSGFNVRNFLWHGGSVY
DAWFSCASNQVAQVLLTLPYSFSQLGMLSGIIFQVFYGIMGSWTAYLISILYVEYRSRKE
KENVSFKNHVIQWFEVLDGLLGPYWKAVGLAFNCTFLLFGSVIQLIGCASNIYYINDHLD
KRTWTYIFGACCATTVFIPSFHNYRIWSFLGLGMTTYTAWYMTIAAIVHGQVEGVKHSGP
DKLVLYFTGATNILYTFGGHAVTVEIMHAMWKPQKFKYVYLFATLYVFTLTLPSATAVYW
AFGDQLLTHSNAFSLLPRTKWRDAGVTLMLIHQFITFGFACTPLYFVWEKVIGMHDTKSI
CLRAIARLPVVIPIWFLAIIFPFFGPINSAVGALLVSFTVYIIPALAHMLTFKSASARQN
AAEKLPFFLPSWTGMYVVNAFIVVWVLVVGFGFGGWASVTNFIRQVDTFGLFAKCYQCPP
KVPAS-----LP---P---PHH----------
>Maldo_HF25339-RA
SEMSAQKQSEEAI--TFNQTDGR-E-----EEE---EH-AADKNSGFNLTSFLWHGGSVY
DAWFSCASNQVAQVLLTLPYSFSQLGMLSGIIFQVFYGIMGSWTAYLISILYVEYRSRKE
KENVSFKNHVIQWFEVLDGLLGPYWKAIGLAFNCTFLLFGSVIQLIGCASNIYYINDHLD
KRTWTYIFGACCATTVFIPSFHNYRIWSFLGLGMTTYTAWYMTIAAIVHGQVEGVKHSGP
DKLVLYFTGATNILYTFGGHAVTVEIMHAMWKPQKFKYVYLFATLYVFTLTLPSATAVYW
AFGDQLLTHSNAFSLLPRNKWRDAGVTLMLIHQFITFGFACTPLYFVWEKVIGMHDTKSI
CLRAIARLPVVIPIWFLAIIFPFFGPINSAVGALLVSFTVYIIPALAHMLTFKSAAARQN
AAEKLPFFLPSWTGMYVVNAFIVVWVLVVGFGFGGWASMTNFIRQVDTFGLFAKCYQCPP
KVSAS-----P----P---PHH----------
>Maldo_HF36004-RA
-MESSDKVVETVIVGNYVEM-EA-D----GK----------AKSFKSKLSKFLWDGGSAY
DAWFSCASNQVAQVLLTLPYSFSQLGMLSGILFQLFYGLLGSWTAYLISTLYIEYRTRKE
REKIDFRNHVIQWFEVLDGLLGKHWRNVGLAFNCTFLLFGSVIQLIACASNIYYINDNLD
KRTWTYIFGACCATTVFIPSFHNYRVWSFLGLVMTTYTAWYLTIASFLHGQVEGVKHSGP
TKLVLYFTGATNILYTFGGHAVTVEIMHAMWKPQKFKAIYLFATLYVLTLTLPSASAVYW
AFGDLLLNHSNAFSLLPKSPFRDMA--------FITFGFACTPLYFVWEKAIGMHECKSL
CKRAAARLPVVIPIWFLAIIFPFFGPINSTVGSLLVSFTVYIIPSLAHIFTYRSAAAREN
AVESPPRFLGGWIGSYTINVFVVVWVFVVGFGFGGWASITNFVHQIDTFGLFTKCYQCPP
PLPPMVFNTT-SAPPPLR---HPLPRNHSLTP
>Maldo_HF37657-RA
--MLAQKQAEEAIVSN-----DH-E----GKEDHPQEN-DEENTSMFNVKNFLWHGGSVW
DAWFSCASNQVAQVLLTLPYSFSQLGFLSGILLQLFYGILGSWTAYLISVLYMEYRTRKG
KENVNFKNHVIQWFEVLDGLLGPYWKAVGLAFNCTFLLFGSVIQLIACASNIYYINDHLD
KRTWTYIFGACCATTVFIPSFHNYRIWSFLGLGMTTYTAWYLTIAAVVHGQVEGVTHTAP
TKLVLYFTGATNILYTFGGHAVTVEIMHAMWKPQKFKSIYLYATLYVFTLTLPSATSVYW
AFGDELLNHSNAFSLLPKNGWRDAAVILMLIHQFITFGFACTPLYFVWEKVIGMHDTKSI
FLRALARLPVVIPIWFLAIIFPFFGPINSAVGALLVSFTVYIIPSLAHMLTYRKASARQN
AAEKPPFFLRSWTAMYVINSFIVVWVLVIGFGFGGWASVTNFVRQVDTFGLFAKCYQCHP
PKPPL-----AAAA-P---PLH----------
>Maldo_HF44530-RA
--MASEK-VETVIAGNYVEM-EREQ----SD---------AQTSAKSKLSTFLWHGGSAY
DAWFSCASNQVAQVLLTLPYSFSQLGLLSGILFQLFYGLMGSWTAYLISLLYVEYRTRKE
REKVDFRNHVIQWFEVLDGLLGKHWRNVGLFFNCTFLLFGSVIQLIACASNIYYINDNLD
KRTWTYIFGACCATTVFIPSFHNYRIWSFLGLIMTTYTAWYLTIASLIHGQVEGVKHSGP
STMVLYFTGATNILYTFGGHAVTVEIMHAMWKPQKFKLIYLMATLYVLTLTLPSASAVYW
AFGDNLLTHSNALAMLPKTRFRDTAVVLMLIHQFITFGFACTPLYFVWEKFIQMHETKSM
VKRALARLPVVIPIWFLAIIFPFFGPINSTVGSLLVSFTVYIIPALAHMVTFASASAREN
AVEKPPSFLGGWAGSYTMNIFVVVWVLIVGFGFGGWASMLNFINQVNTFGLFTNYFVRPP
YVLIN---------------------------
>Malsi_01g013510
--MAAQKQSEEAI--TFNQTVDR-E-----EEE---EH-AADHNSGFNVRNFLWHGGSVY
DAWFSCASNQVAQVLLTLPYSFSQLGMLSGIIFQVFYGIMGSWTAYLISILYVEYRSRKE
KENVSFKNHVIQWFEVLDGLLGPYWKAVGLAFNCTFLLFGSVIQLIGCASNIYYINDHLD
KRTWTYIFGACCATTVFIPSFHNYRIWSFLGLGMTTYTAWYMTIAAIVHGQVEGVKHSGP
DKLVLYFTGATNILYTFGGHAVTVEIMHAMWKPQKFKYVYLFATLYVFTLTLPSATAVYW
AFGDQLLTHSNAFSLLPRTKWRDAGVTLMLIHQFITFGFACTPLYFVWEKVIGMHDTKSI
CLRAIARLPVVIPIWFLAIIFPFFGPINSAVGALLVSFTVYIIPALAHMLTFKSASARQN
AAEKLPFFLPSWTGMYVVNAFIVVWVLVVGFGFGGWASVTNFIRQVDTFGLFAKCYQCPP
KVPAS-----LP---P---PHH----------
>Malsi_04g013750
--MLAQKQAEEAIVSN-----DH-E----GKEEHLQEN-DEENTSMFNVKNFLWHGGSVW
DAWFSCASNQVAQVLLTLPYSFSQLGLLSGILLQIFYGIVGSWTAYLISVLYMEYRSRKE
KENVNFKNHVIQWFEVLDGLLGPYWKALGLAFNCTFLLFGSVIQLIACASNIYYINDNLD
KRTWTYIFGACCATTVFIPSFHNYRIWSFLGLGMTTYTAWYLTIAAAVHGQDEGVTHTAP
TKLVLYFTGATNILYTFGGHAVTVEIMHAMWKPQKFKYIYLYATLYVFTLTIPSATSVYW
AFGDELLNHSNAFSLLPKNGWRDAAVILMLIHQFITFGFACTPLYFVWEKVIGMHDTKSI
CLRALARLPVVIPIWFLAIIFPFFGPINSAVGALLVSFTVYIIPSLAHMLTYRKASARQN
AAEKPPFFLRSWTAMYVINSFIVVWVLVIGFGFGGWASMTNFVRQVDTFGLFAKCYQCKP
PKPPL-----AAAA-P---PHH----------
>Malsi_05g013200
-MESSDKVVETVIVGNYVEM-EA-D----GK----------AKSFKSKLSKFFWDGGSAY
DAWFSCASNQVAQVLLTLPYSFSQLGMLSGILFQLFYGLLGSWTAYLISTLYIEYRTRKE
REKVDFRNHVIQWFEVLDGLLGKHWRNVGLAFNCTFLLFGSVIQLIACASNIYYINDNLD
KRTWTYIFGACCATTVFIPSFHNYRVWSFLGLVMTTYTAWYLTIASFLHGQVEGVKHSGP
TKVVLYFTGATNILYTFGGHAVTVEIMHAMWKPQKFKAIYLFATLYVLTLTLPSASAVYW
AFGDLLLNHSNAFSLLPKSPFRDMAVILMLIHQFITFGFACTPLYFVWEKAIGMHECKSL
CKRAAARLPVVIPIWFLAIIFPFFGPINSTVGSLLVSFTVYIIPALAHIFTYRSAAAREN
AVESPPRFLGGWIGSYTINVFVVVWVFVVGFGFGGWASITNFVHQIDTFGLFTKCYQCPL
PPPPTIFNTT-SAPPPLH---HPLPRNHSHTP
>Malsi_07g017840
--MSAQKQSEEAI--TFNQTDGR-E-----EEE---EH-AADKNSGFNLRSFLWHGGSVY
DAWFSCASNQVAQVLLTLPYSFSQLGMLSGIIFQVFYGIMGSWTAYLISILYVEYRSRKE
KENVSFKNHVIQWFEVLDGLLGPYWKAIGLAFNCTFLLFGSVIQLIGCASNIYYINDHLD
KRTWTYIFGACCATTVFIPSFHNYRIWSFLGLGMTTYTAWYMTIAAIVHGQVEGVKHSGP
DKLVLYFTGATNILYTFGGHAVTVEIMHAMWKPQKFKYVYLFATLYVFTLTLPSATAVYW
AFGDQLLTHSNAFSLLPRNKWRDAGVTLMLIHQFITFGFACTPLYFVWEKVIGMHDTKSI
CLRAIARLPVVIPIWFLAIIFPFFGPINSAVGALLVSFTVYIIPALAHMLTFKSAAARQN
AAEKLPFFLPSWTGMYVVNAFIVVWVLVVGFGFGGWASMTNFIRQVDTFGLFAKCYQCPP
KVSAS-----P----P---PHH----------
>Malsi_08g015390
--MASEK-VETVIAGNYVEM-EREE----SD---------AKTTAKSKLSSFLWHGGSAY
DAWFSCASNQVAQVLLTLPYSFSQLGLLSGILFQLFYGLMGSWTAYLISLLYVEYRTRKE
REKVDFRNHVIQWFEVLDGLLGKHWRNVGLFFNCTFLLFGSVIQLIACASNIYYINDNLD
KRTWTYIFGACCATTVFIPSFHNYRIWSFLGLIMTTYTAWYLTIASLIHGQVEGVKHSGP
STMVLYFTGATNILYTFGGHAVTVEIMHAMWKPQKFKLIYLMATLYVLTLTLPSASAVYW
AFGDNLLTHSNALAMLPKTRFRDTAVVLMLIHQFITFGFACTPLYFVWEKFIQMHETKSM
VKRALARLPVVIPIWFLAIIFPFFGPINSTVGSLLVSFTVYIIPALAHMVTFASASAREN
AVEKPPSFLGGWAGSYTMNIFVVAWVLIVGFGFGGWASMLNFINQVNTFGLFTKCYQCPP
RKA-----------------------------
>Malsi_10g012560
-MESSDKVVETVIVGNYVEM-EA-D----GK----------AKSFKSKLSKFLWDGGSAY
DAWFSCASNQVAQVLLTLPYSFSQLGMLSGILFQLFYGLLGSWTAYLISTLYIEYRTRKE
REKIDFRNHVIQWFEVLDGLLGKHWRNVGLAFNCTFLLFGSVIQLIACASNIYYINDNLD
KRTWTYIFGACCATTVFIPSFHNYRVWSFLGLVMTTYTAWYLTIASFLHGQVEGVKHSGP
TKLVLYFTGATNILYTFGGHAVTVEIMHAMWKPQKFKAIYLFATLYVLTLTLPSASAVYW
AFGDLLLNHSNAFSLLPKSPFRDMAVILMLIHQFITFGFACTPLYFVWEKAIGMHECKSL
CKRAAARLPVVIPIWFLAIIFPFFGPINSTVGSLLVSFTVYIIPSLAHIFTYRSAAAREN
AVESPPRFLGGWIGSYTINVFVVVWVFVVGFGFGGWASITNFVHQIDTFGLFTKCYQCPP
PLPPMVFNTT-SAPPPLR---HPLPRNHSLTP
>Malsi_12g014340
--MLAQKQAEEAIVSN-----DH-E----GKEDHPQEN-DEENTSMFNVKNFLWHGGSVW
DAWFSCASNQVAQVLLTLPYSFSQLGFLSGILLQLFYGILGSWTAYLISVLYMEYRTRKG
KENVNFKNHVIQWFEVLDGLLGPYWKAVGLAFNCTFLLFGSVIQLIACASNIYYINDHLD
KRTWTYIFGACCATTVFIPSFHNYRIWSFLGLGMTTYTAWYLTIAAVVHGQVEGVTHTAP
TKLVLYFTGATNILYT--------EIMHAMWKPQKFKSIYLYATLYVFTLTLPSATSVYW
AFGDELLNHSNAFSLLPKNGWRDAAVILMLIHQFITFGFACTPLYFVWEKVIGMHDTKSI
CLRALARLPVVIPIWFLAIIFPFFGPINSAVGALLVSFTVYIIPSLAHMLTYRKASARQN
AAEKPPFFLRSWTAMYVINSFIVVWVLVIGFGFGGWASVTNFVRQVDTFGLFAKCYQCQP
PKPPL-----AAAA-P---PHH----------
>Malsi_15g032140
--MASEK-VETVIAGNYVEM-EREQ----SD---------AQTSAKSKLSTFLWHGGSAY
DAWFSCASNQVAQVLLTLPYSFSQLGLLSGILFQLFYGLMGSWTAYLISLLYVEYRTRKE
REKVDFRNH--------------------------------VIQLIACASNIYYINDNLD
KRTWTYIFGACCATTVFIPSFHNYRIWSFLGLIMTTYTAWYLTIASLIHGQVEGVKHSGP
STMVLYFTGATNILYTFGGHAVTVEIMHAMWKPQKFKLIYLMATLYVLTLTLPSASAVYW
AFGDNLLTHSNALAMLPKTRFRDTAVVLMLIHQFITFGFACTPLYFVWEKLIQMHETKSM
VKRALARLPVVIPIWFLAIIFPFFGPINSTVGSLLVSFTVYIIPALAHMVTFASASAREN
AVEKPPSFLGGWAGSYTMNIFVVVWVLIVGFGFGGWASMLNFINQVNTFGLFTKCYQCPP
HKA-----------------------------
>Malsy_01g013910
--MAAQKQSEEAI--TFNQTVDR-E-----EEE---EH-AADHNSGFNLRNFLWHGGSVY
DAWFSCASNQVAQVLLTLPYSFSQLGMLSGIIFQVFYGIMGSWTAYLISILYVEYRSRKE
KENVSFKNHVIQWFEVLDGLLGPYWKAVGLAFNCTFLLFGSVIQLIGCASNIYYINDHLD
KRTWTYIFGACCATTVFIPSFHNYRIWSFLGLGMTTYTAWYMTIAAIVHGQVEGVKHLGP
DKLVLYFTGATNILYTFGGHAVTVEIMHAMWKPQKFKYVYLFATLYVFTLTLPSATAVYW
AFGDQLLTHSNAFSLLPRTKWRDAGVTLMLIHQFITFGFACTPLYFVWEKVIGMHDTKSI
CLRAIARLPVVIPIWFLAIIFPFFGPINSAVGALLVSFTVYIIPALAHMLTFKSASARQN
AAEKLPFFLPSWTGMYVVNAFIVVWVLVVGFGFGGWASVTNFIRQVDTFGLFAKCYQCPP
KVPAS-----LP---P---PHH----------
>Malsy_04g013510
--MLAQKQAEEAIVSN-----DH-E----GKEEHLQEN-DEENTSMFNVKNFLWHGGSVW
DAWFSCASNQVAQVLLTLPYSFSQLGLLSGILLQIFYGIVGSWTAYLISVLYMEYRSRKE
KENVNFKNHVIQWFEVLDGLLGPYWKALGLAFNCTFLLFGSVIQLIACASNIYYINDNLD
KRTWTYIFGACCATTVFIPSFHNYRIWSFLGLGMTTYTAWYLTIAAAVHGQDEGVTHTAP
TKLVLYFTGATNILYTFGGHAVTVEIMHAMWKPQKFKYIYLYATLYVFTLTIPSATSVYW
AFGDELLNHSNAFSLLPKNGWRDAAVILMLIHQFITFGFACTPLYFVWEKVIGMHDTKSI
CLRALARLPVVIPIWFLAIIFPFFGPINSAVGALLVSFTVYIIPSLAHMLTYRKASARQN
AAEKPPFFLRSWTAMYVINSFIVVWVLVIGFGFGGWASMTNFVRQVDTFGLFAKCYQCKP
PKPPL-----AAAA-P---PHH----------
>Malsy_05g011890
-MESSDKVVETVIVGNYVEM-EA-D----GK----------AKSFKSKLSKFFWDGGSAY
DAWFSCASNQVAQVLLTLPYSFSQLGMLSGILFQLFYGLLGSWTAYLISTLYIEYRTRKE
REKVDFRNHVIQWFEVLDGLLGKHWRNVGLAFNCTFLLFGSVIQLIACASNIYYINDNLD
KRTWTYIFGACCATTVFIPSFHNYRVWSFLGLVMTTYTAWYLTIASFLHGQVEGVKHSGP
TKVVLYFTGATNILYTFGGHAVTVEIMHAMWKPQKFKAIYLFATLYVLTLTLPSASAVYW
AFGDLLLNHSNAFSLLPKSPFRDMA--------FITFGFACTPLYFVWEKAIGMHECKSL
CKRAAARLPVVIPIWFLAIIFPFFGPINSTVGSLLVSFTVYIIPALAHIFTYRSAAAREN
AVESPPRFLGGWIGSYTINVFVVVWVFVVGFGFGGWASITNFVHQIDTFGLFTKCYQCPL
PPPPTIFNIT-SAPPPLH---HPLPRNHSHTP
>Malsy_06g019610
--MTAQKQSEEAIT-NQTDR-EE-E-------------HGADDNSSFNLRSFLWHGGSVY
DAWFSCASNQVAQV---------------------FYGIMERWTAYLISILYVEYRSRKE
KENVSFKNHVIQWFEVLD---GEWCNGQ-----------SHDVGVQTCSDGSYYIGE---
--KYGTKHGLGC-----------YHLRSVLRFLISTVHSIVHSIAAKLRDR---EKHQVP
FR-----------------------------------------------M----------
------------------------------------------------------------
------------------------------------------------------------
------------------------------------------------------------
--------------------------------
>Malsy_07g018770
--MSAQKQSEEAI--TFNQTDGR-E-----EEE---EH-AADKNSGFNLRSFLWHGGSVY
DAWFSCASNQVAQVLLTLPYSFSQLGMLSGIIFQVFYGIMGSWTAYLISILYVEYRSRKE
KENVSFKNHVIQWFEVLDGLLGPYWKAIGLAFNCTFLLFGSVIQLIGCASNIYYINDHLD
KRTWTYIFGACCATTVFIPSFHNYRIWSFLGLGMTTYTAWYMTIAAIVHGQVEGVKHSGP
DKLVLYFTGATNILYTFGGHAVTVEIMHAMWKPQKFKYVYLFATLYVFTLTLPSATAVYW
AFGDQLLTHSNAFSLLPRNKWRDAGVTLMLIHQFITFGFACTPLYFVWEKVIGMHDTKSI
CLRAIARLPVVIPIWFLAIIFPFFGPINSAVGALLVSFTVYIIPALAHMLTFKSAAARQN
AAEKLPFFLPSWTGMYVVNAFIVVWVLVVGFGFGGWASMTNFIRQVDTFGLFAKCYQCPP
KVSAS-----P----P---PHH----------
>Malsy_08g015210
------------------------------------------------------------
-----MASEKVAQVLLTLPYSFSQLGLLSGILFQLFYGLMGSWTAYLISLLYVEYRTRKE
REKVDFRNHVIQWFEVLDGLLGKHWRNVGLFFNCTFLLFGSVIQLIACASNIYYINDNLD
KRTWTYIFGACCATTVFIPSFHNYRIWSFLGLIMTTYTAWYLTIASLIHGQVEGVKHSGP
STMVLYFTGATNILYTFGGHAVTVEIMHAMWKPQKFKLIYLMATLYVLTLTLPSASAVYW
AFGDNLLTHSNALAMLPKTRFRDTAVVLMLIHQFITFGFACTPLYFVWEKFIQMHETKSM
VKRALARLPVVIPIWFLAIIFPFFGPINSTVGSLLVSFTVYIIPALAHMVTFASASAREN
AVEKPPSFLGGWAGSYTMNIFVVAWVLIVGFGFGGWASMLNFINQVNTFGLFTKCYQCPP
RKA-----------------------------
>Malsy_10g011990
-MESSDKVVETVIVGNYVEM-EA-D----GK----------AKSFKSKLSKFLWDGGSAY
DAWFSCASNQVAQVLLTLPYSFSQLGMLSGILFQLFYGLLGSWTAYLISTLYIEYRTRKE
REKIDFRNHVIQWFEVLDGLLGKHWRNVGLAFNCTFLLFGSVIQLIACASNIYYINDNLD
KRTWTYIFGACCATTVFIPSFHNYRVWSFLGLVMTTYTAWYLTIASFLHGQVEGVKHSGP
TKLVLYFTGATNILYTFGGHAVTVEIMHAMWKPQKFKAIYLFATLYVLTLTLPSASAVYW
AFGDLLLNHSNAFSLLPKSPFRDMAVILMLIHQFITFGFACTPLYFVWEKAIGMHECKSL
CKRAAARLPVVIPIWFLAIIFPFFGPINSTVGSLLVSFTVYIIPSLAHIFTYRSAAAREN
AVESPPRFLGGWIGSYTINVFVVVWVFVVGFGFGGWASITNFVHQIDTFGLFTKCYQCPP
PLPPMVFNTT-SAPPPLR---HPLPRNHSLTP
>Malsy_12g014800
--MLAQKQAEEAIVSN-----DH-E----GKEDHPQEN-DEENTSMFNVKNFLWHGGSVW
DAWFSCASNQVAQVLLTLPYSFSQLGFLSGILLQLFYGILGSWTAYLISVLYMEYRTRKG
KENVNFKNHVIQWFEVLDGLLGPYWKAVGLAFNCTFLLFGSVIQLIACASNIYYINDHLD
KRTWTYIFGACCATTVFIPSFHNYRIWSFLGLGMTTYTAWYLTIAAVVHGQVEGVTHTAP
TKLVLYFTGATNILYT--------EIMHAMWKPQKFKSIYLYATLYVFTLTLPSATSVYW
AFGDELLNHSNAFSLLPKNGWRDAAVILMLIHQFITFGFACTPLYFVWEKVIGMHDTKSI
CLRALARLPVVIPIWFLAIIFPFFGPINSAVGALLVSFTVYIIPSLAHMLTYRKASARQN
AAEKPPFFLRSWTAMYVINSFIVVWVLVIGFGFGGWASVTNFVRQVDTFGLFAKCYQCHP
PKPPL-----AAAA-P---PLH----------
>Malsy_15g031080
------------------------------------------------------------
-----MASEKVAQVLLTLPYSFSQLGLLSGILFQLFYGLMGSWTAYLISLLYVEYRTRKE
REKVDFRKHVIQWFEVLDGLLGKHWRNVGLFFNCTFLLFGSVIQLIACASNIYYINDNLD
KRTWTYIFGACCATTVFIPSFHNYRIWSFLGLIMTTYTAWYLTIASLIHGQVEGVKHSGP
STMVLYFTGATNILYTFGGHAVTVEIMHAMWKPQKFKLIYLMATLYVLTLTLPSASAVYW
AFGDNLLTHSNALAMLPKTRFRDTAVVLMLIHQFITFGFACTPLYFVWEKFIQMHETKSM
VKRALARLPVVIPIWFLAIIFPFFGPINSTVGSLLVSFTVYIIPALAHMVTFASASAREN
AVEKPPSFLGGWAGSYTMNIFVVVWVLIVGFGFGGWASMLNFINQVNTFGLFTKCYQCPP
HKA-----------------------------
>Malsy_16g021910
-EELKKKQSEEAIT-NQTNR-EE-E-------------HAADDNSGFNLRSFIWHGGSIY
DAWFSCASNQVAQVLLTLPYSFSQLGMLLGIVFQVFYEIMGSWIVYLISILYVEYRSRKE
KENVSFKNAVIQWFEVLD---REWCNGQ-----------SHGVGVQTYSNGSCYIEE---
--KYGAKHDLGC-----------YHLRSVLRFLIST----VHSIAAKLRDR---EKHQEP
FR------------------------------------------------T---------
------------------------------------------------------------
------------------------------------------------------------
------------------------------------------------------------
--------------------------------
>Pruav_sc0000030.1_g1280.1.mk
--MASEK-VETVIAGSYVEM-ER-E----GEE-------IDSKTTKSKLSTFLWHGGSAY
DA--------------------------CGLKF-----LMGCWGS---------------
----------------TGGMLASFSTAL---FFCSDL-------------NIYYINDNLD
KRTWTYIFGACCATTVFIPSFHNYRIWSFLGLIMTTYTAWYLTIASLIHGKVEGVKHSGP
TTMVLYFTGATNILYTFGGHAVTVEIMHAMWKPQKFKLIYLMATLYVLTLTLPSASAVYW
AFGDNLLTHSNALALLPRTGFRDTAVVLMLIHQFITFGFACTPLYFVWEKFIQMHETKSM
LKRALARLPVVIPIWFLAIIFPFFGPINSTVGSLLVSFTVYIIPALAHMVTFASASAREN
AVERPPSLLGGWAGSYAINSFVVVWVLIVGFGFGGWASMLNFIRQVDTFGLFTKCYQCPP
HK------------------------------
>Pruav_sc0000373.1_g220.1.mk
MAASAEKVADTVIVGSYVEM-ET-E----GK----------PKSVKSKLSKFFWDGGSAY
DAWFSCASN---------------------------------------------------
-----------QWFEVLDGLLGKHWRNVGLAFNCTFLLFGSVIQLIACASNIYYINDNLD
KRTWTYIFGACCATTVFIPSFHNYRVWSFLGLVMTTYTAWYLTIASFLHGQ---------
--LVLYFTGATNILYTFGGHAVTVEIMHAMWKPQKFKAIYLYATLYVLTLTLPSASAVYW
AFGDMLLNHSNAFSLLPKSPFRDMA--------FITFGFACTPLYFVWEKAIGMHECKSL
CKRAAARLPVVIPIWFLAIIFPFFGPINSTVGSLLVSFTVYIIPALAHIFTYKSAAAREN
AVERPPRFLGGWIGSYTINVFVVVWVFVVGFGFGGWASITNFVHQIDTFGLFTKCYQCPP
PPPPMVFNTT-SAPAPIH---HP----HPHRP
>Pruav_sc0001687.1_g170.1.mk
------------------------------------------------------------
------------------------------------------------------------
----------MQWFEVLDGLLGPYWKAVGLAFNCTFLLFGSVIQLIACASNIYYINDNLD
KRTWTYIFGACCATTVFIPSFHNYRIWSFLGLGMTTYTAWYLTIAAVVHGQKEGVTHTAP
TKLVLYFTGATNILYTFGGHAVTVEIMHAMWKPQKFKYIYLFATVYVFTLTIPSATSVYW
AFGDELLNHANAFSLLPKNAWRDAAVILMLIHQFITFGFACTPLYFVWEKVIGMHDTKSI
CLRALARLPVVIPIWFLAIIFPFFGPINSAVGALLVSFTVYIIPSLAHMLTYRKASARQ-
----PPFFLPSWTAMYVINSFIVVWVLVIGFGFGGWASMTNFVRQVDNFGLFAKCYQCNS
PKLPA-----AAA------PHH----------
>Pyrbr_009340597.2_cds_XP_009338872.1_1
--MLAQKQAEEAIVSN-----DN-E----GKEDHLQEN-DEENTSMFNVKNFLWHGGSVW
DAWFSCASNQVAQVLLTLPYSFSQLGFLSGILLQLFYGILGSWTAYLISVLYMEYRNRKE
KENVNFKNHVIQWFEVLDGLLGPYWKAVGLAFNCTFLLFGSVIQLIACASNIYYINDHLD
KRTWTYIFGACCATTVFIPSFHNYRIWSFLGLGMTTYTAWYLTIAAVVHGQVEGVTHTAP
TKLVLYFTGATNILYTFGGHAVTVEIMHAMWKPQKFKSIYLYATLYVFTLTLPSATSVYW
AFGDELLNHSNAFSLLPKNGWRDAAVILMLIHQFITFGFACTPLYFVWEKVIGMHGTKSI
CLRALARLPVVIPIWFLAIIFPFFGPINSAVGALLVSFTVYIIPSLAHMLTYRKASARQN
AAEKPPFFLRSWTAMYVINSFIVVWVLVIGFGFGGWASMTNFVRQVDTFGLFAKCYQCQP
PKPPL-----AAAA-P---PHH----------
>Pyrbr_009341962.2_cds_XP_009340237.1_1
-MESSDKVVETVIVGNYVEM-EA-D----GK----------AKSFKSKLSKFFWDGGSAY
DAWFSCASNQVAQVLLTLPYSFSQLGMLSGILFQLFYGLLGSWTAYLISTLYIEYRTRKE
REKVDFRNHVIQWFEVLDGLLGKHWRNVGLAFNCTFLLFGSVIQLIACASNIYYINDNLD
KRTWTYIFGACCATTVFIPSFHNYRVWSFLGLVMTTYTAWYLTIASFLHGQVEGVKHSGP
TKVVLYFTGATNILYTFGGHAVTVEIMHAMWKPQKFKAIYLFATLYVLTLTLPSASAVYW
AFGDLLLNHSNAFALLPKSPFRDMAVILMLIHQFITFGFACTPLYFVWEKAIGMHECKSL
CKRAAARLPVVIPIWFLAIIFPFFGPINSTVGSLLVSFTVYIIPALAHIFTYRSAAAREN
AVESPPRFLGGWIGSYTINVFVVVWVFVVGFGFGGWASITNFVHQIDTFGLFTKCYQCPL
PPPPAIFNTT-SAPPPLH---HPLPSNHSHTP
>Pyrbr_009343393.2_cds_XP_009341668.1_1
--MASEK-VETVIAGNYVEM-ER-E----SD---------VKTSAKSKLSTFLWHGGSAY
DAWFSSASNQVAQVLLTLPYSFSQLGLLSGILFQLFYGLMGSWTAYLISLLYVEYRTRKE
REKVDFRNHVIQWFEVLDGLLGKHWRNVGLFFNCTFLLFGSVIQLIACASNIYYINDNLD
KRTWTYIFGACCATTVFIPSFHNYRIWSFLGLIMTTYTAWYLTIASLIHGQVEGVKHSGP
STMVLYFTGATNILYTFGGHAVTVEIMHAMWKPQKFKLIYLMATLYVLTLTLPSASAVYW
AFGDNLLTHSNALAMLPKTRFRDTAVVLMLIHQFITFGFACTPLYFVWEKFIQMHETKSM
VKRALARLPVVIPIWFLAIIFPFFGPINSTVGSLLVSFTVYIIPALAHMVTFASASAREN
AVEKPPSFLGGWAGSYTMNIFVVVWVLIVGFGFGGWASMLNFINQVNTFGLFTKCYQCPP
HKA-----------------------------
>Pyrbr_009346343.2_cds_XP_009344618.1_1
--MAAQKQSEEAI--TFNQTVDR-------EEE---EH-AADPNSGFNLRSFLWHGGSVY
DAWFSCASNQVAQVLLTLPYSFSQLGMLSGIIFQVFYGIMGSWTAYLISILYVEYRSRKE
KENVSFKNHVIQWFEVLDGLLGPYWKAVGLAFNCTFLLFGSVIQLIGCASNIYYINDHLD
KRTWTYIFGACCATTVFIPSFHNYRIWSFLGLGMTTYTAWYMTIAAIVHGQVEGVKHSGP
DKLVWYFTGATNILYTFGGHAVTVEIMHAMWKPQKFKYVYLFATLYVFTLTLPSATAVYW
AFGDQLLTHSNALALLPRTKWRDAGVTLMLIHQFITFGFACTPLYFVWEKVIGMHDTKSI
CLRAIARLPVVIPIWFLAIIFPFFGPINSAVGALLVTFTVYIIPALAHMLTFKSASARQN
AAEKLPFFLPSWTGMYVVNAFIVVWVLVVGFGFGGWASVTNFIRQVDTFGLFAKCYQCPP
KVSAS-----L----P---PHH----------
>Pyrbr_009352564.2_cds_XP_009350839.1_1
--MSAQRQSEEAI--TFNQTDGREE-----EEE---EH-AADQNSGFNLRSFLWHGGSVY
DAWFSCASNQVAQVLLTLPYSFSQLGMLSGIIFQVFYGIMGSWTAYLISILYVEYRSRKE
KENVSFKNHVIQWFEVLDGLLGPYWKAIGLAFNCTFLLFGSVIQLIGCASNIYYINDHLD
KRTWTYIFGACCATTVFIPSFHNYRIWSFLGLGMTTYTAWYMTIASIVHGQVEGVKHSGP
DKLVLYFTGATNILYTFGGHAVTVEIMHAMWKPQKFKYVYLFATLYVFTLTLPSATAVYW
AFGDQLLTHSNAFSLLPRNKWRDAGVTLMLIHQFITFGFACTPLYFVWEKVIGMHDTKSI
CLRAIARLPVVIPIWFLAIIFPFFGPINSAVGALLVSFTVYIIPALAHMLTFKSAAARQN
AAEKLPFFLPSWTGMYVVNAFIVVWVLVVGFGFGGWASMTNFIRQVDTFGLFAKCYQCPP
KVSAS-----P----P---PHH----------
>Pyrbr_009360588.2_cds_XP_009358863.1_1
--MLAQKQAEEAIVSN-----DN-E----GKEDHLQEN-DEENTSMFNVKNFLWHGGSVW
DAWFSCASNQVAQVLLTLPYSFSQLGFLSGILLQLFYGILGSWTAYLISVLYMEYRNRKE
KENVNFKNHVIQWFEVLDGLLGPYWKAVGLAFNCTFLLFGSVIQLIACASNIYYINDHLD
KRTWTYIFGACCATTVFIPSFHNYRIWSFLGLGMTTYTAWYLTIAAVVHGQVEGVTHTAP
TKLVLYFTGATNILYTFGGHAVTVEIMHAMWKPQKFKSIYLYATLYVFTLTLPSATSVYW
AFGDELLNHSNAFSLLPKNGWRDAAVILMLIHQFITFGFACTPLYFVWEKVIGMHGTKSI
CLRALARLPVVIPIWFLAIIFPFFGPINSAVGALLVSFTVYIIPSLAHMLTYRKASARQN
AAEKPPFFLRSWTAMYVINSFIVVWVLVIGFGFGGWASMTNFVRQVDTFGLFAKCYQCQP
PKPPL-----AAAA-P---PHH----------
>Pyrbr_009368703.2_cds_XP_009366978.1_1
--MASEK-VETVIAGNYVEM-EREE----SD---------AQTSAKSKLSTFLWHGGSAY
DAWFSCASNQVAQVLLTLPYSFSQLGLLSGILFQLFYGLMGSWTAYLISLLYVEYRTRKE
REKVDFRNHVIQWFEVLDGLLGKHWRNVGLFFNCTFLLFGSVIQLIACASNIYYINDNLD
KRTWTYIFGACCATTVFIPSFHNYRIWSFLGLIMTTYTAWYLTIASLIHGQVEGVKHSGP
STMVLYFTGATNILYTFGGHAVTVEIMHAMWKPQKFKLIYLMATLYVLTLTLPSASAVYW
AFGDNLLTHSNALAMLPKTRFRDTAVVLMLIHQFITFGFACTPLYFVWEKFIQMHETKSM
VKRALARLPVVIPIWFLAIIFPFFGPINSTVGSLLVSFTVYIIPALAHMVTFASASAREN
AVEKPPSFLGGWAGSYTMNIFVVVWVLIVGFGFGGWASMLNFINQVNTFGLFTKCYQCPP
HKA-----------------------------
>Pyrbr_009371923.2_cds_XP_009370198.1_1
--MLAQKQAEEAIVSN-----DH-E----GKEEHLQEN-DEENTSMFNVKNFLWHGGSVW
DAWFSCASNQVAQVLLTLPYSFSQLGLLSGILLQIFYGIVGSWTAYLISVLYMEYRSRKE
KENVNFKNHVIQWFEVLDGLLGPYWKALGLAFNCTFLLFGSVIQLIACASNIYYINDNLD
KRTWTYIFGACCATTVFIPSFHNYRIWSFLGLGMTTYTAWYLTIAAAVHGQDEGVTHTAP
TKLVLYFTGATNILYTFGGHAVTVEIMHAMWKPQKFKYIYLYATLYVFTLTIPSATSVYW
AFGDELLNHSNAFSLLPKNGWRDAAVILMLIHQFITFGFACTPLYFVWEKVIGMHDTKSI
CLRALARLPVVIPIWFLAIIFPFFGPINSAVGALLVSFTVYIIPSLAHMLTYRKASARQN
AAEKPPFFLRSWTAMYVINSFIVLWVLVIGFGFGGWASMTNFVRQVDTFGLFAKCYQCKP
PKPPL-----AAAA-P---PHH----------
>Pyrbr_009379402.2_cds_XP_009377677.1_1
-MESSDKVVETVIVGNYVEM-EA-D----GK----------AKSFKSKLSKFLWDGGSAY
DAWFSCASNQVAQVLLTLPYSFSQLGMLSGILFQLFYGLLGSWTAYLISTLYIEYRTRKE
REKIDFRNHVIQWFEVLDGLLGKHWRNVGLAFNCTFLLFGSVIQLIACASNIYYINDNLD
KRTWTYIFGACCATTVFIPSFHNYRVWSFLGLVMTTYTAWYLTIASFLHGQVEGVKHSGP
TKLVLYFTGATNILYTFGGHAVTVEIMHAMWKPQKFKAIYLFATLYVLTLTLPSASAVYW
AFGDLLLNHSNAFSLLPKSPFRDMAVILMLIHQFITFGFACTPLYFVWEKAIGMHECKSL
CKRAAARLPVVIPIWFLAIIFPFFGPINSTVGSLLVSFTVYIIPALAHIFTYRSAAAREN
AVESPPRFLGGWIGSYTINVFVVVWVFVVGFGFGGWASITNFVHQIDTFGLFTKCYQCPP
PLPPMVFNTT-SAPPPLR---HTLPRNHSHTP
>Pyrbr_009379404.2_cds_XP_009377679.1_1
-MESSDKVVETVIVGNYVEM-EA-D----GK----------AKSFKSKLSKFLWDGGSAY
DAWFSCASNQVAQVLLTLPYSFSQLGMLSGILFQLFYGLLGSWTAYLISTLYIEYRTRKE
REKIDFRNHVIQWFEVLDGLLGKHWRNVGLAFNCTFLLFGSVIQLIACASNIYYINDNLD
KRTWTYIFGACCATTVFIPSFHNYRVWSFLGLVMTTYTAWYLTIASFLHGQVEGVKHSGP
TKLVLYFTGATNILYTFGGHAVTVEIMHAMWKPQKFKAIYLFATLYVLTLTLPSASAVYW
AFGDLLLNHSNAFSLLPKSPFRDMAVILMLIHQFITFGFACTPLYFVWEKAIGMHECKSL
CKRAAARLPVVIPIWFLAIIFPFFGPINSTVGSLLVSFTVYIIPALAHIFTYRSAAAREN
AVESPPRFLGGWIGSYTINVFVVVWVFVVGFGFGGWASITNFVHQIDTFGLFTKCYQCPP
PLPPMVFNTT-SAPPPLR---HTLPRNHSHTP
>Pyrco_BartlettDH_AUX.Chr12
--MLTPKQAEEAIVSN-----DH-E----GKEDHLQEN-DEENTSMFNVKNFLWHGGSVW
DAWFSCASNQVAQVLLTLPYSFSQLGFLSGILLQLFYGILGSWTAYLISVLYMEYRNRKE
KENVNFKNHVIQWFEVLDGLLGPYWKAVGLAFNCTFLLFGSVIQLIACASNIYYINDHLD
KRTWTYIFGACCATTVFIPSFHNYRIWSFLGLGMTTYTAWYLTIAAAVHGQVEGVTHTAP
TKLVLYFTGATNILYTFGGHAVTVEIMHAMWKPQKFKSIYLYATLYVFTLTLPSATSVYW
AFGDELLNHSNAFSLLPKNGWRDAAVILMLIHQFITFGFACTPLYFVWEKVIGMHGTKSI
CLRALARLPVAIPIWFLAIIFPFFGPINSAVGALLVSFTVYIIPSLAHMLTYRKASARQN
AAEKPPFFLRSWTAMYVINSFIVVWVLVIGFGFGGWASMTNFVKQVDTFGLFAKCYQCQP
PKPPL-----AAAA-P---PHH----------
>Pyrco_BartlettDH_AUX.Chr4
--MLAQKQAEEAIVSN-----DH-E----GKEEHVQEN-DEENTSMFNVKNFLWHGGSVW
DAWFSCASNQVAQVLLTLPYSFSQLGLLSGILLQIFYGIVGSWTAYLISVLYMEYRSRKE
KENVNFKNHVIQWFEVLDGLLGPYWKALGLAFNCTFLLFGSVIQLIACASNIYYINDNLD
KRTWTYIFGACCATTVFIPSFHNYRIWSFLGLGMTTYTAWYLTIAAAVHGQDEGVTHTAP
TKLVLYFTGATNILYTFGGHAVTVEIMHAMWKPQKFKYIYLYATLYVFTLTIPSATSVYW
AFGDELLNHSNAFSLLPKNGWRDAAVILMLIHQFITFGFACTPLYFVWEKVIGMHDTKSI
CLRALARLPDEIPIWFLAIIFPFFGPINSAVGALLVSFTVYIIPSLAHMLTYRKASARQN
AAEKPPFFLRSWTAMYVINSFIVLWVLVIGFGFGGWASMTNFVRQVNTFGLFAKCYQCKP
PKPPL-----AAAA-P---PHH----------
>Pyrco_BartlettDH_new_AUX.Chr1
SAMAAQKQSEEAI--TFNQTVDR-E-----EEE---EH-AADPNSGFNLRSFLWHGGSVY
DAWFSCASNQVAQVLLTLPYSFSQLGMLSGIIFQVFYGIMGSWTAYLISILYVEYRSRKE
KENVSFKNHVIQWFEVLDGLLGPYWKAVGLAFNCTFLLFGSVIQLIGCASNIYYINDHLD
KRTWTYIFGACCATTVFIPSFHNYRIWSFLGLGMTTYTAWYMTIAAIVHGQVEGVKHSGP
DKLVWYFTGATNILYTFGGHAVTVEIMHAMWKPQKFKYVYLFATLYVFTLTLPSATAVYW
AFGDQLLTHSNALALLPRTKWRDAGVTLMLIHQFITFGFACTPLYFVWEKVIGMHDTKSI
CLRAIARLPVVIPIWFLAIIFPFFGPINSAVGALLVTFTVYIIPALAHMLTFKSASARQN
AAEKLPFFLPSWTGMYVVNAFIVVWVLVVGFGFGGWASVTNFIRQVDTFGLFAKCYQCPP
KVSAS-----L----P---PHH----------
>Pyrco_BartlettDH_new_AUX.Chr7
--MSAQKQSEEAI--TFNQTDGRED-----EEE---EH-AADQNSGFNLRSFLWHGGSVY
DAWFSCASNQVAQVLLTLPYSFSQLGMLSGIIFQVFYGIMGSWTAYLISILYVEYRSRKE
KENVSFKNHVIQWFEVLDGLLGPYWKAIGLAFNCTFLLFGSVIQLIGCASNIYYINDHLD
KRTWTYIFGACCATTVFIPSFHNYRIWSFLGLGMTTYTAWYMTIASIVHGQVEGVKHSGP
DKLVLYFTGATNILYTFGGHAVTVEIMHAMWKPQKFKYVYLFATLYVFTLTLPSATAVYW
AFGDQLLTHSNAFSLLPRNKWRDAGVTLMLIHQFITFGFACTPLYFVWEKVIGMHDTKSI
CLRAIARLPVVIPIWFLAIIFPFFGPINSAVGALLVSFTVYVIPALAHMLTFKSAAARQN
AAEKLPFFLPSWTGMYVVNAFIVVWVLVVGFGFGGWASMTNFIRQVDTFGLFAKCYQCPP
KVSAS-----P----P---PHH----------
>Pyrco_BartlettDH_new_AUX_Chr10
-MESSDKVVETVIVGNYVEM-EA-D----GK----------AKSFKSKLSKFLWDGGSAY
DAWFSCASNQVAQVLLTLPYSFSQLGMLSGILFQLFYGLLGSWTAYLISTLYIEYRTRKE
REKIDFRNHVIQWFEVLDGLLGKHWRNVGLAFNCTFLLFGSVIQLIACASNIYYINDNLD
KRTWTYIFGACCATTVFIPSFHNYRVWSFLGLVMTTYTAWYLTIASFLHGQVEGVKHSGP
TKLVLYFTGATNILYTFGGHAVTVEIMHAMWKPQKFKAIYLFATLYVLTLTLPSASAVYW
AFGDLLLNHSNAFSLLPKSPFRDMA--------FITFGFACTPLYFVWEKAIGMHECKSL
CKRAAARLPVVIPIWFLAIIFPFFGPINSTVGSLLVSFTVYIIPALAHIFTYRSAAAREN
AVESPPRFLGGWIGSYTINVFVVVWVFVVGFGFGGWASITNFVHQIDTFGLFTKCYQCPP
PLPPMVFNTT-SAPPPLR---HPLPRNHSHTP
>Pyrco_BartlettDH_new_AUX_Chr15
--MASEK-VETVIAGNYVEM-EREE----SD---------AQTSAKSKLSTFLWHGGSAY
DAWFSCASNQVAQVLLTLPYSFSQLGLLSGILFQLFYGLMGSWTAYLISLLYVEYRTRKE
REKVDFRNHVIQWFEVLDGLLGKHWRNVGLFFNCTFLLFGSVIQLIACASNIYYINDNLD
KRTWTYIFGACCATTVFIPSFHNYRIWSFLGLIMTTYTAWYLTIASLIHGQVEGVKHSGP
STMVLYFTGATNILYTFGGHAVTVEIMHAMWKPQKFKLIYLMATLYVLTLTLPSASAVYW
AFGDNLLTHSNALAMLPKTRFRDTAVVLMLIHQFITFGFACTPLYFVWEKFIQMHETKSM
VKRALARLPVVIPIWFLAIIFPFFGPINSTVGSLLVSFTVYIIPALAHMVTFASASAREN
AVEKPPSFLGGWAGSYTMNIFVVVWVLIVGFGFGGWASMLNFINQVNTFGLFTKCYQCPP
HKA-----------------------------
>Pyrco_BartlettDH_new_AUX_Chr5
-MESSDKVVETVIVGNYVEM-EA-D----GK----------AKSFKSKLSKFFWDGGSAY
DAWFSCASNQVAQVLLTLPYSFSQLGMLSGILFQLFYGLLGSWTAYLISTLYIEYRTRKE
REKVDFRNHVIQWFEVLDGLLGKHWRNVGLAFNCTFLLFGSVIQLIACASNIYYINDNLD
KRTWTYIFGACCATTVFIPSFHNYRVWSFLGLVMTTYTAWYLTIASFLHGQVEGVKHSGP
TKVVLYFTGATNILYTFGGHAVTVEIMHAMWKPQKFKAIYLFATLYVLTLTLPSASAVYW
AFGDLLLNHSNAFALLPKSPFRDMAVILMLIHQFITFGFACTPLYFVWEKAIGMHECKSL
CKRAAARLPVVIPIWFLAIIFPFFGPINSTVGSLLVSFTVYIIPALAHIFTYRSAAAREN
AVESPPRFLGGWIGSYTINVFVVVWVFVVGFGFGGWASITNFVHQIDTFGLFTKCYQCPL
PPPPAIFNTT-SAPPPLH---HPLPSNHSHTP
>Pyrco_BartlettDH_new_AUX_Chr8
--MASEK-VETVIAGNYVEM-EREE----SD---------VKTSAKSKLSTFLWHGGSAY
DAWFSSASNQVAQVLLTLPYSFSQLGLLSGILFQLFYGLMGSWTAYLISLLYVEYRTRKE
REKVDFRNHVIQWFEVLDGLLGKHWRNLGLFFNCTFLLFGSVIQLIACASNIYYINDNLD
KRTWTYIFGACCATTVFIPSFHNYRIWSFLGLIMTTYTAWYLTIASLIHGQVEGVKHSGP
STMVLYFTGATNILYTFGGHAVTVEIMHAMWKPQKFKLIYLMATLYVLTLTLPSASAVYW
AFGDSLLTHSNALAMLPKTRFRDTAVVLMLIHQFITFGFACTPLYFVWEKFIQMHETKSM
VKRALARLPVVIPIWFLAIIFPFFGPINSTVGSLLVSFTVYIIPALAHMVTFASASAREN
AVEKPPSFLGGWAGSYTMNIFVVVWVLIVGFGFGGWASMLNFINQVNTFGLFTKCYQCPP
HKA-----------------------------
>Pyrco_Bartlett_001009.1
-MESSDKVVETVIVGNYVEM-EA-D----GK----------AKSFKSKLSKFLWDGGSAY
DAWFSCASNQVAQVLLTLPYSFSQLGMLSGILFQLFYGLLGSWTAYLISTLYIEYRTRKE
REKIDFRNH---WFEVLDGLLGKHWRNVGLAFNCTFLLFGSVIQLIACASNIYYINDNLD
KRTWTYIFGACCATTVFIPSFHNYRVWSFLGLVMTTYTAWYLTIASFLHGQVEGVKHSGP
TKLVLYFTGATNILYTFGGHAVTVEIMHAMWKPQKFKAIYLFATLYVLTLTLPSASAVYW
AFGDLLLNHSNAFSLLPKSPFRDMA--------FITFGFACTPLYFVWEKAIGMHECKSL
CKRAAARLPVVIPIWFLAIIFPFFGPINSTVGSLLVSFTVYIIPALAHIFTYRSAAAREN
AVESPPRFLGGWIGSYTINVFVVVWVFVVGFGFGGWASITNFVHQIDTFGLFTKCYQCPP
PLPPMVFNTT-SAPPPLR---HPLPRNHSHTP
>Pyrco_Bartlett_017232.1
--MLAQKQAEEAIVSN-----DH-E----AKEEHVQEN-DEENTSMFNVKNFLWHGGSVW
DAWFSCASNQVAQVLLTLPYSFSQLGLLSGILLQIFYGIVGSWTAYLISVLYMEYRSRKE
KENVNFKNHVIQWFEVLDGLLGPYWKALGLAFNCTFLLFGSVIQLIACASNIYYINDNLD
KRTWTYIFGACCATTVFIPSFHNYRIWSFLGLGMTTYTAWYLTIAAVVHGQDEGVTHTAP
TKLVLYFTGATNILYTFGGHAVTVEIMHAMWKPQKFKYIYLYATLYVFTLTIPSATSVYW
AFGDELLNHSNAFSLLPKNGWRDAAVILMLIHQFITFGFACTPLYFVWEKVIGMHDTKSI
CLRALARLPVVIPIWFLAIIFPFFGPINSAVGALLVSFTVYIIPSLAHMLTYRKASARQN
AAEKPPFFLRSWTAMYVINSFIVLWVLVIGFGFGGWASMTNFVRQVNTFGLFAKCYQCKP
PKPPL-----AAAA-P---PHH----------
>Pyrco_Bartlett_023752.1
-MESSDKVVETVIVGNYVEM-EA-D----GK----------AKSFKSKLSKFFWDGGSAY
DAWFSCASNQVAQVLLTLPYSFSQLGMLSGILFQLLYGLLGSWTAYLISTLYIEYRTRKE
REKVDFRNHVIQWFEVLDGLLGKHWRNVGLAFNCTFLLFGSVIQLIACASNIYYINDNLD
KRTWTYIFGACCATTVFIPSFHNYRVWSFLGLVMTTYTAWYLTIASFLHGQVEGVKHSGP
TKVVLYFTGATNILYTFGGHAVTV------------------------------------
------------------------------------------------------------
------------------------------------------------------------
------------------------------------------------------------
--------------------------------
>Pyrco_Bartlett_027126.1
--MLAQKQAEEAIVSN-----DH-E----GKEDHLQEN-DDENTSMFNVKNFLWHGGSVW
DAWFSCASNQVAQVLLTLPYSFSQLGFLSGILLQLFYGILGSWTAYLISVLYMEYRNRKE
KENVNFKNHVIQWFEVLDGLLGPYWKAVGLAFNCTFLLFGSVIQLIACASNIYYINDHLD
KRTWTYIFGACCATTVFIPSFHNYRIWSFLGLGMTTYTAWYLTIAAAVHGQVEGVIHTAP
TKLVLYFTGATNILYTFGGHAVTV------------------------------------
------------------------------------------------------------
------------------------------------------------------------
------------------------------------------------------------
--------------------------------
>Pyrco_Bartlett_035008.1
--MASEK-VETVIAGNYVEM-EREE----SD---------AQTSAKSKLSTFLWHGGSAY
DAWFSCASNQVAQVLLTLPYSFSQLGLLSGILFQLFYGLMGSWTAYLISLLYVEYRTRKE
REKVDFRNHVIQWFEVLDGLLGKHWRNVGLFFNCTFLLFGSVIQLIACASNIYYINDNLD
KRTWTYIFGACCATTVFIPSFHNYRIWSFLGLIMTTYTAWYLTIASLIHGQVEGVKHSGP
STMVLYFTGATNILYTFGGHAVTVEIMHAMWKPQKFKLIYLMATLYVLTLTLPSASAVYW
AFGDNLLTHSNALAMLPKTRFRDTAVVLMLIHQFITFGFACTPLYFVWEKFIQMHETKSM
VKRALARLPVVIPIWFLAIIFPFFGPINSTVGSLLVSFTVYIIPALAHMVTFASASAREN
AVEKPPSFLGGWAGSYTMNIFVVVWVLIVGFGFGGWASMLNFINQVNTFGLFTKCYQCPP
HKA-----------------------------
>Pyrco_Bartlett_035949.1
--MASEK-VETVIAGNYVEM-EREE----SD---------VKTSAKSKLSTFLWHGCS--
-------------------------------------------SASHTAVLVFPTGTRKE
REKVDFRNHVIQWFEVLDGLLGKHWRNVGLFFNCTFLLFGSVIQLIACASNIYYINDNLD
KRTWTYIFGACCATTVFIPSFHNYRIWSFLGLIMTTYTAWYLTIASLIHGQVEGVKHSGP
STMVLYFTGATNILYTFGGHAVTVEIMHAMWKPQKFKLIYLMATLYVLTLTLPSASAVYW
AFGDSLLTHSNALAMLPKTRFRDTAVVLMLIHQFITFGFACTPLYFVWEKFIQMHETKSM
VKRALARLPVVIPIWFLAIIFPFFGPINSTVGSLLVSFTVYIIPALAHMVTFASASAREN
AVEKPPSFLGGWAGSYTMNIFVVVWVLIVGFGFGGWASMLNFINQVNTFGLFTKCYQCPP
HKA-----------------------------
>Pyrco_DAnjou_AUX.Chr1
--MAAQKQSEEAI--TFNQTVDR-E-----EEE---EH-AADPNSGFNLRSFLWHGGSVY
DAWFSCASNQVAQVLLTLPYSFSQLGMLSGIIFQVFYGIMGSWTAYLISILYVEYRSRKE
KENVSFKNHVIQWFEVLDGLLGPYWKAVGLAFNCTFLLFGSVIQLIGCASNIYYINDHLD
KRTWTYIFGACCATTVFIPSFHNYRIWSFLGLGMTTYTAWYMTIAAIVHGQVVGVKHSAP
DKLVWYFTGATNILYTFGGHAVTVEIMHAMWKPQKFKYVYLFATLYVFTLTLPSATAVYW
AFGDQLLTHSNAFSLLPRTKWRDAGVTLMLIHQFITFGFACTPLYFVWEKVIGMHDTKSI
CLRAIARLPVVIPIWFLAIIFPFFGPINSAVGALLVTFTVYIIPALAHMLTFKSASARQN
AAEKLPFFLPSWTGMYVVNAFIVVWVLVVGFGFGGWASVTNFIRQVDTFGLFAKCYQCPP
KVSAS-----L----P---PHH----------
>Pyrco_DAnjou_AUX.Chr10
-MESSDKAVETVIVGNYVEM-EA-D----GK----------AKSFKSKLSKFLWDGGSAY
DAWFSCASNQVAQVLLTLPYSFSQLGMLSGILFQLFYGLLGSWTAYLISTLYIEYRTRKE
REKIDFRNHVIQWFEVLDGLLGKHWRNVGLAFNCTFLLFGSVIQLIACASNIYYINDNLD
KRTWTYIFGACCATTVFIPSFHNYRVWSFLGLVMTTYTAWYLTIASFLHGQVEGVKHSGP
TKLVLYFTGATNILYTFGGHAVTVEIMHAMWKPQKFKAIYLFATLYVLTLTLPSASAVYW
AFGDLLLNHSNAFSLLPKSPFRDMA--------FITFGFACTPLYFVWEKAIGMHECKSL
CKRAAARLPVVIPIWFLAIIFPFFGPINSTVGSLLVSFTVYIIPALAHIFTYRSAAAREN
AVESPPRFLGGWIGSYTINVFVVVWVFVVGFGFGGWASITNFVHQIDTFGLFTKCYQCPP
PLPPMVFNTT-SAPPPLR---HPLPRNHSHTP
>Pyrco_DAnjou_AUX.Chr12
--MLAQKQAEEAIVSNDHEG-KE-DH----QEN------DDENTSMFNVKNFLWHGGSVW
DAWFSCASNQVAQVLLTLPYSFSQLGFLSGILLQLFYGILGSWTAYLISVLYMEYRNRKE
KENVNFKNHVIQWFEVLDGLLGPYWKAVGLAFNCTFLLFGSVIQLIACASNIYYINDHLD
KRTWTYIFGACCATTVFVPSFHNYRIWSFLGLGMTTYTAWYLTIAAVVHGQNKHITHCSA
CSV---------------------------------------------------------
------------------------------------------------------------
-----------------------------------------------------------R
AL--------------------------------------------DTIGS---------
--------------------------------
>Pyrco_DAnjou_AUX.Chr15
------------------------------------------------------------
-----MASEKVAQVLLTLPYSFSQLGLLSGILFQLFYGLMGSWTAYLISLLYVEYRTRKE
REKVDFRNH--------------------------------VIQLIACASNIYYINDNLD
KRTWTYIFGACCATTVFIPSFHNYRIWSFLGLIMTTYTAWYLTIASLIHGQ---------
------------------------------------------------------------
------------------------------------------------------------
------------------------------------------------------------
------------------------------------------------------------
--------------------------------
>Pyrco_DAnjou_AUX.Chr4
--MLAQKQAEEAIVSN-----DH-E----GKEEHVQEN-DEENTSMFNVKNFLWHGGSVW
DAWFSCASNQVAQVLLTLPYSFSQLGLLSGILLQIFYGIVGSWTAYLISVLYMEYRSRKE
KENVNFKNHVIQWFEVLDGLLGPYWKALGLAFNCTFLLFGSVIQLIACASNIYYINDNLD
KRTWTYIFGACCATTVFIPSFHNYRIWSFLGLGMTTYTAWYLTIAAAVHGQDEGVTHTAP
TKLVLYFTGATNILYTFGGHAVTVEIMHAMWKPQKFKYIYLYATLYVFTLTIPSATSVYW
AFGDELLNHSNAFSLLPKNGWRDAAVILMLIHQ-----------------VIGMHDTKSI
CLRALARLPVVIPIWFLAIIFPFFGPINSAVGALLVSFTVYIIPSLAHMLTYRKASARQN
AAEKPPFFLRSWTAMYVINSFIVLWVLVIGFGFGGWASMTNFVRQVNTFGLFAKCYQCKP
PKPPL-----AAAA-P---PHH----------
>Pyrco_DAnjou_AUX.Chr5
-MESSDKVVETVIVGNYVEM-EA-D----GK----------AKSFKSKLSKFFWDGGSAY
DAWFSCASNQVAQVLLTLPYSFSQLGMLSGILFQLFYGLLGSWTAYLISTLYIEYRTRKE
REKVDFRNHVIQWFEVLDGLLGKHWRNVGLAFNCTFLLFGSVIQLIACASNIYYINDNLD
KRTWTYIFGACCATTVFIPSFHNYRVWSFLGLVMTTYTAWYLTIASFLHGQVEGVKHSGP
TKVVLYFTGATNILYTFGGHAVTVEIMHAMWKPQKFKAIYLFATLYVLTLTLPSASAVYW
AFGDLLLNHSNAFALLPKSPFRDMA--------FITFGFACTPLYFVWEKAIGMHECKSL
CKRAAARLPVVIPIWFLAIIFPFFGPINSTVGSLLVSFTVYIIPALAHIFTYRSAAAREN
AVESPPRFLGGWIGSYTINVFVVVWVFVVGFGFGGWASITNFVHQIDTFGLFTKCYQCPL
PPPPAIFNTT-SAPPPLH---HPLPSNHSHTP
>Pyrco_DAnjou_AUX.Chr7
--MSAQKQSEEAI--TFNQTDGREE-----EEE---EH-AADQNSGFNLRSFLWHGGSVY
DAWFSCASNQVAQVLLTLPYSFSQLGMLSGIIFQVFYGIMGSWTAYLISILYVEYRSRKE
KENVSFKNHVIQWFEVLDGLLGPYWKAIGLAFNCTFLLFGSVIQLIGCASNIYYINDHLD
KRTWTYIFGACCATTVFIPSFHNYRIWSFLGLGMTTYTAWYMTIASIVHGQVEGVKHSGP
DKLVLYFTGATNILYTFGGHAVTVEIMHAMWKPQKFKYVYLFATLYVFTLTLPSATAVYW
AFGDQLLTHSNAFSLLPRNKWRDAGVTLMLIHQFITFGFACTPLYFVWEKVIGMHDTKSI
CLRAIARLPVVIPIWFLAIIFPFFGPINSAVGALLVSFTVYVIPALAHMLTFKSAAARQN
AAEKLPFFLPSWTGMYVVNAFIVVWVLVVGFGFGGWASMTNFIRQVDTFGLFAKCYQCPP
KVSAS-----P----P---PHH----------
>Pyrco_Danjou_new_AUX.Chr8
--MASEK-VETVIAGNYVEM-EREE----SD---------VKTSAKSKLSTFLWHGGSAY
DAWFSSASNQVAQVLLTLPYSFSQLGLLSGILFQLFYGLMGSWTAYLISLLYVEYRTRKE
REKVDFRNHVIQWFEVLDGLLGKHWRNLGLFFNCTFLLFGSVIQLIACASNIYYINDNLD
KRTWTYIFGACCATTVFIPSFHNYRIWSFLGLIMTTYTAWYLTIASLIHGQVEGVKHSGP
STMVLYFTGATNILYTFGGHAVTVEIMHAMWKPQKFKLIYLMATLYVLTLTLPSASAVYW
AFGDSLLTHSNALAMLPKTRFRDTAVVLMLIHQFITFGFACTPLYFVWEKFIQMHETKSM
VKRALARLPVVIPIWFLAIIFPFFGPINSTVGSLLVSFTVYIIPALAHMVTFASASAREN
AVEKPPSFLGGWAGSYTMNIFVVVWVLIVGFGFGGWASMLNFINQVNTFGLFTKCYQCPP
HKA-----------------------------
>Pyrusco0g019900.1
-MESSDKVVETVIVGNYVEM-EA-D----GK----------AKSFKSKLSKFLWDGGSAY
DAWFSCASNQVAQVLLTLPYSFSQLGMLSGILFQLFYGLLGSWTAYLISTLYIEYRTRKE
REKIDFRNHVIQWFEVLDGLLGKHWRNVGLAFNCTFLLFGSVIQLIACASNIYYINDNLD
KRTWTYIFGACCATTVFIPSFHNYRVWSFLGLVMTTYTAWYLTIASFLHGQVEGVKHSGP
TKLVLYFTGATNILYTFGGHAVTVEIMHAMWKPQKFKAIYLFATLYVLTLTLPSASAVYW
AFGDLLLNHSNAFSLLPKSPFRDMAVILMLIHQFITFGFACTPLYFVWEKAIGMHECKSL
CKRAAARLPVVIPIWFLAIIFPFFGPINSTVGSLLVSFTVYIIPALAHIFTYRSAAAREN
AVESPPRFLGGWIGSYTINVFVVVWVFVVGFGFGGWASITNFVHQIDTFGLFTKCYQCPP
PLPPMVFNTT-SAPPPLR---HPLPRNHSHTP
>Pyrusco10g015790.1
-MESSDKVVETVIVGNYVEM-EA-D----GK----------AKSFKSKLSKFLWDGGSAY
DAWFSCASNQVAQVLLTLPYSFSQLGMLSGILFQLFYGLLGSWTAYLISTLYIEYRTRKE
REKIDFRNHVIQWFEVLDGLLGKHWRNVGLAFNCTFLLFGSVIQLIACASNIYYINDNLD
KRTWTYIFGACCATTVFIPSFHNYRVWSFLGLVMTTYTAWYLTIASFLHGQVEGVKHSGP
TKLVLYFTGATNILYTFGGHAVTVEIMHAMWTPQKFKAIYLFATLYVLTLTLPSASAVYW
AFGDLLLNHSNAFSLLPKSPFRDMAVILMLIHQFITFGFACTPLYFVWEKAIGMHECKSL
CKRAAARLPVVIPIWFLAIIFPFFGPINSTVGSLLVSFTVYIIPALAHIFTYRSAAAREN
AVESPPRFLGGWIGSYTINVFVVVWVFVVGFGFGGWASITNFVHQIDTFGLFTKCYQCPP
PLPPMVFNTT-SAPPPLR---HTLPRNHSHTP
>Pyrusco12g007890.1
--MLAQKQAEEAIVSN-----DN-E----GKEDHLQEN-DEENTSMFNVKNFLWHGGSVW
DAWFSCASNQVAQVLLTLPYSFSQLGFLSGILLQLFYGILGSWTAYLISVLYMEYRNRKE
KENVNFKNHVIQWFEVLDGLLGPYWKAVGLAFNCTFLLFGSVIQLIACASNIYYINDHLD
KRTWTYIFGACCATTVFIPSFHNYRIWSFLGLGMTTYTAWYLTIAAVVHGQVEGVTHTAP
TKLVLYFTGATNILYTFGGHAVTVEIMHAMWKPQKFKSIYLYATLYVFTLTLPSATSVYW
AFGDELLNHSNAFSLLPKNGWRDAAVILMLIHQFITFGFACTPLYFVWEKVIGMHGTKSI
CLRALARLPVVIPIWFLAIIFPFFGPINSAVGALLVSFTVYIIPSLAHMLTYRKASARQN
AAEKPPFFLRSWTAMYVINSFIVVWVLVIGFGFGGWASMTNFVRQVDTFGLFAKCYQCQP
PKPPL-----AAAA-P---PHH----------
>Pyrusco15g003270.1
--MASEK-VETVIAGNYVEM-EREE----SD---------AQTSAKSKLSTFLWHGGSAY
DAWFSCASNQVAQVLLTLPYSFSQLGLLSGILFQLFYGLMGSWTAYLISLLYVEYRTRKE
REKVDFRNHVIQWFEVLDGLLGKHWRNVGLFFNCTFLLFGSVIQLIACASNIYYINDNLD
KRTWTYIFGACCATTVFIPSFHNYRIWSFLGLIMTTYTAWYLTIASLIHGQVEGVKHSGP
STMVLYFTGATNILYTFGGHAVTVEIMHAMWKPQKFKLIYLMATLYVLTLTLPSASAVYW
AFGDNLLTHSNALAMLPKTRFRDTAVVLMLIHQFITFGFACTPLYFVWEKFIQMHETKSM
VKRALARLPVVIPIWFLAIIFPFFGPINSTVGSLLVSFTVYIIPALAHMVTFASASAREN
AVEKPPSFLGGWAGSYTMNIFVVVWVLIVGFGFGGWASMLNFINQVNTFGLFTKCYQCPP
HKA-----------------------------
>Pyrusco15g004150.1
--MASEK-VETVIAGNYVEM-EREE----SD---------AQTSAKSKLSTFLWHGGSAY
DAWFSCASNQVAQVLLTLPYSFSQLGLLSGILFQLFYGLMGSWTAYLISLLYVEYRTRKE
REKVDFRNHVIQWFEVLDGLLGKHWRNVGLFFNCTFLLFGSVIQLIACASNIYYINDNLD
KRTWTYIFGACCATTVFIPSFHNYRIWSFLGLIMTTYTAWYLTIASLIHGQVEGVKHSGP
STMVLYFTGATNILYTFGGHAVTVEIMHAMWKPQKFKLIYLMATLYVLTLTLPSASAVYW
AFGDNLLTHSNALAMLPKTRFRDTAVVLMLIHQFITFGFACTPLYFVWEKFIQMHETKSM
VKRALARLPVVIPIWFLAIIFPFFGPINSTVGSLLVSFTVYIIPALAHMVTFASASAREN
AVEKPPSFLGGWAGSYTMNIFVVVWVLIVGFGFGGWASMLNFINQVNTFGLFTKCYQCPP
HKA-----------------------------
>Pyrusco4g007240.1
--MLAQKQAEEAIVSN-----DH-E----AKEEHVQEN-DEENTSMFNVKNFLWHGGSVW
DAWFSCASNQVAQVLLTLPYSFSQLGLLSGILLQIFYGIVGSWTAYLISVLYMEYRSRKE
KENVNFKNHVIQWFEVLDGLLGPYWKALGLAFNCTFLLFGSVIQLIACASNIYYINDNLD
KRTWTYIFGACCATTVFIPSFHNYRIWSFLGLGMTTYTAWYLTIAAVVHGQDEGVTHTAP
TKLVLYFTGATNILYTFGGHAVTVEIMHAMWKPQKFKYIYLYATLYVFTLTIPSATSVYW
AFGDELLNHSNAFSLLPKNGWRDAAVILMLIHQFITFGFACTPLYFVWEKVIGMHDTKSI
CLRALARLPVVIPIWFLAIIFPFFGPINSAVGALLVSFTVYIIPSLAHMLTYRKASARQN
AAEKPPFFLRSWTAMYVINSFIVLWVLVIGFGFGGWASMTNFVRQVDTFGLFAKCYQCKP
PKPPL-----AAAA-P---PHH----------
>Pyrusco5g012080.1
-MESSDKVVETVIVGNYVEM-EA-D----GK----------AKSFKSKLSKFFWDGGSAY
DAWFSCASNQVAQVLLTLPYSFSQLGMLSGILFQLLYGLLGSWTAYLISTLYIEYRTRKE
REKVDFRNHVIQWFEVLDGLLGKHWRNVGLAFNCTFLLFGSVIQLIACASNIYYINDNLD
KRTWTYIFGACCATTVFIPSFHNYRVWSFLGLVMTTYTAWYLTIASFLHGQVEGVKHSGP
TKVVLYFTGATNILYTFGGHAVTVEIMHAMWKPQKFKAIYLFATLYVLTLTLPSASAVYW
AFGDLLLNHSNAFALLPKSPFRDMAVILMLIHQFITFGFACTPLYFVWEKAIGMHECKSL
CKRAAARLPVVIPIWFLAIIFPFFGPINSTVGSLLVSFTVYIIPALAHIFTYRSAAAREN
AVESPPRFLGGWIGSYTINVFVVVWVFVVGFGFGGWASITNFVHQIDTFGLFTKCYQCPL
PPPPAIFNTT-SAPPPLH---HPLPSNHSHTP
>Pyrusco7g016180.1
--MSAQRQSEEAI--TFNQTDGREE-----EEE---EH-AADQNSGFNLRSFLWHGGSVY
DAWFSCASNQVAQVLLTLPYSFSQLGMLSGIIFQVFYGIMGSWTAYLISILYVEYRSRKE
KENVSFKNHVIQWFEVLDGLLGPYWKAIGLAFNCTFLLFGSVIQLIGCASNIYYINDHLD
KRTWTYIFGACCATTVFIPSFHNYRIWSFLGLGMTTYTAWYMTIASIVHGQVEGVKHSGP
DKLVLYFTGATNILYTFGGHAVTVEIMHAMWKPQKFKYVYLFATLYVFTLTLPSATAVYW
AFGDQLLTHSNAFSLLPRNKWRDAGVTLMLIHQFITFGFACTPLYFVWEKVIGMHDTKSI
CLRAIARLPVVIPIWFLAIIFPFFGPINSAVGALLVSFTVYIIPALAHMLTFKSAAARQN
AAEKLPFFLPSWTGMYVVNAFIVVWVLVVGFGFGGWASMTNFIRQVDTFGLFAKCYQCPP
KVSAS-----P----P---PHH----------
>Pyrusco7g016520.1
--MSAQKQSEEAI--TFNQTDGREE-----EEE---EH-AADQNSGFNLRSFLWHGGSVY
DAWFSCASNQVAQVLLTLPYSFSQLGMLSGIIFQVFYGIMGSWTAYLISILYVEYRSRKE
KENVSFKNHVIQWFEVLDGLLGPYWKAIGLAFNCTFLLFGSVIQLIGCASNIYYINDHLD
KRTWTYIFGACCATTVFIPSFHNYRIWSFLGLGMTTYTAWYMTIASIVHGQVEGVKHSGP
DKLVLYFTGATNILYTFGGHAVTVEIMHAMWKPQKFKYVYLFATLYVFTLTLPSATAVYW
AFGDQLLTHSNAFSLLPRNKWRDAGVTLMLIHQFITFGFACTPLYFVWEKVIGMHDTKSI
CLRAIARLPVVIPIWFLAIIFPFFGPINSAVGALLVSFTVYVIPALAHMLTFKSAAARQN
AAEKLPFFLPSWTGMYVVNAFIVVWVLVVGFGFGGWASMTNFIRQVDTFGLFAKCYQCPP
KVSAS-----P----P---PHH----------
>Pyrusco8g014310.1
--MASEK-VETVIAGNYVEM-ER-E----SD---------VKTSAKSKLSTFLWHGGSAY
DAWFSSASNQVAQVLLTLPYSFSQLGLLSGILFQLFYGLMGSWTAYLISLLYVEYRTRKE
REKVDFRNHVIQWFEVLDGLLGKHWRNVGLFFNCTFLLFGSVIQLIACASNIYYINDNLD
KRTWTYIFGACCATTVFIPSFHNYRIWSFLGLIMTTYTAWYLTIASLIHGQVEGVKHSGP
STMVLYFTGATNILYTFGGHAVTVEIMHAMWKPQKFKLIYLMATLYVLTLTLPSASAVYW
AFGDNLLTHSNALAMLPKTRFRDTAVVLMLIHQFITFGFACTPLYFVWEKFIQMHETKSM
VKRALARLPVVIPIWFLAIIFPFFGPINSTVGSLLVSFTVYIIPALAHMVTFASASAREN
AVEKPPSFLGGWAGSYTMNIFVVVWVLIVGFGFGGWASMLNFINQVNTFGLFTKCYQCPP
HKA-----------------------------
>Rosch_v2.0_Chr1g0369771
--MLPQKQAEEAIVS---QSIDH-E----DRDE---EI-PDHHQTGFSLSNFLWHGGSVY
DAWFSCASNQVAQVLLTLPYSFSQLGMLSGIIFQVFYGILGSWTAYLISILYVEYRSRKE
KENVNFKNHVIQWFEVLDGLLGPYWKAIGLAFNCTFLLCGSVIQLIGCASNIYYINDHLD
KRTWTYIFGACCATTVFIPSFHNYRIWSFLGLGMTTYTAWYMTIAALIHGQVEGVTHSGP
DKLVLYFTGATNILYTFGGHAVTVEIMHAMWKPQKFKYVYLFATLYVFTLTLPSATAVYW
AFGDQLLDHSNAFSLLPRTRWRDAGVSLMLIHQFITFGFACTPLYFVWEKVIGMHDTKSI
CLRALARLPVVIPIWFLAIIFPFFGPINSAVGALLVSFTVYIIPSLAHMLTYRSASARKN
AAEKLPFFLPSWTGMYVVNAFIVVWVLIVGFGFGGWASMTNFIKQVDTFGLFAKCYQCPP
RVSAA-----TPPH-P---LHH----------
>Rosch_v2.0_Chr3g0463551
--MLPQKQAEEAIVSNFSEGADH-E----GKELGAEENKDGENASLFSVKNFLWHGGSAW
DAWFSCASNQVAQVLLTLPYSFSQLGLLSGILLQLFYGIVGSWTAYLISVLYIEYRSRKE
KENVNFKNHVIQWFEVLDGLLGPYWKAVGLAFNCTFLLFGSVIQLIACASNIYYINDNLD
KRTWTYIFGACCATTVFIPSFHNYRIWSFLGLGMTTYTAWYMTIAAAVHGQVEGVTHSAP
HKMVLYFTGATNILYTFGGHAVTVEIMHAMWKPQKFKYIYLFATLYVFTLTIPSASVVYW
AFGDELLNHSNAFSLLPKNAWRDAAVILMLIHQFITFGFACTPLYFVWEKVIGMHDTRSI
CLRALARLPVVIPIWFLAIIFPFFGPINSAVGALLVSFTVYIIPSLAHMLTYRKASARQN
AAEKPPFFLPSWTAMFVINSFIVVWVLVIGFGFGGWASMTNFVRQVDTFGLFAKCYQCKP
PKPVV-----APA------PHN----------
>Rosch_v2.0_Chr6g0244221
-MESSDKVVETVIVGNYVEM-EA-D----GK----------GKDFKSKLSKFFWDGGSTY
DAWFSCASNQVAQVLLTLPYSFSQLGMLSGILFQLFYGLLGSWTAYLISVLYVEYRTRKE
REKVDFRNHVIQWFEVLDGLLGKHWRNVGLAFNCTFLLFGSVIQLIACASNIYYINDNLD
KRTWTYIFGACCATTVFIPSFHNYRIWSFLGLVMTTYTAWYLTIASILHGQVEGVKHSGP
TKLVLYFTGATNILYTFGGHAVTVEIMHAMWKPQKFKAIYLLATIYVLTLTLPSASAVYW
AFGDLLLDHSNAFSLLPKSHFRDMAVILMLIHQFITFGFACTPLYFVWEKAIGMHDCKSL
CKRAAARLPVVIPIWFLAIIFPFFGPINSTVGSLLVSFTVYIIPSLAHIFTYRSAAAREN
AVERPPRFLGGWIGSYTINVFVVVWVFVVGFGFGGWASITNFVRQIDTFGLFTKCYQCPP
QAAPTLFNAT-SAPPPLH---HPL-LNHTHRP
>Rosch_v2.0_Chr6g0295041
--MASEK-VETIIAGSYLEM-ERED----GD---------SKASAKSKLSTFFWHGGSAY
DAWFSCASNQVAQVLLTLPYSFSQLGLLSGILFQLFYGLMGSWTAYLISLLYVEYRTRKE
REKVDFRNHVIQWFEVLDGLLGKHWRNLGLFFNCTFLLFGSVIQLIACASNIYYINDNLD
KRTWTYIFGACCATTVFIPSFHNYRIWSFLGLIMTTYTAWYLTIASLIHGQVEGVKHSGP
TTMVLYFTGATNILYTFGGHAVTVEIMHAMWKPQKFKMIYLMATLYVLTLTLPSASAVYW
AFGDALLTHSNALALLPRTRFRDTAVVLMLIHQFITFGFACTPLYFVWEKFLRVHETKSM
LKRALARLPVVIPIWFLAIIFPFFGPINSTVGSLLVSFTVYIIPALAHMVTFASPQAREN
AVERPPSFLGGWAGSYTMNIFVVVWVAIVGFGFGGWASMLNFIHQVNTFGLFTKCYQCPP
HKA-----------------------------
>Ruboc_02_G01406
--MASEK-VETIIAGSYLEM-EREE----GS---------DKATAKSKLSTFLWHGGSAY
DAWFSCASNQVAQVLLTLPYSFSQLGLLSGILFQLFYGLMGSWTAYLISLLYVEYRTRKE
REKVDFRNHVIQWFEVLDGLLGKHWRNLGLFFNCTFLLFGSVIQLIACASNIYYINDNLD
KRTWTYIFGACCATTVFIPSFHNYRIWSFLGLIMTTYTAWYLTIASLIHGQVEGVKHSGP
TTMVLYFTGATNILYTFGGHAVTVEIMHAMWKPQKFKVIYLMATLYVLTLTLPSASAVYW
AFGDSLLTHSNALALLPKTRFRDTAVILMLIHQFITFGFACTPLYFVWEKFLRVHETKSM
LKRALARLPVVIPIWFLAIIFPFFGPINSTVGSLLVSFTVYIIPALAHMVTFASPQAREN
AVERPPSFLGGWAGSYTMNIFVVVWVSIVGFGFGGWASMLNFIHQVDTFGLFTKCYQCPP
HKA-----------------------------
>Ruboc_02_G08823
-MESSDKVVETVIVGNYVEM-EA-D----GK----------AKDFKSKLSKFLWDGGSTY
DAWFSCASNQVAQVLLTLPYSFSQLGMLSGILFQLFYGLLGSWTAYLISTLYVEYRTRKE
REKVDFRNHVIQWFEVLDGLLGKHWRNVGLAFNCTFLLFGSVIQLIACASNIYYINDNLD
KRTWTYIFGACCATTVFIPSFHNYRIWSFLGLVMTTYTAWYLTIASILHGQVEGVKHSGP
TKLVLYFTGATNILYTFGGHAVTVEIMHAMWKPQKFKAIYLLATLYVLTLTLPSASAVYW
AFGDLLLNHSNAFSLLPKSPFRDMA--------FITFGFACTPLYFVWEKAIGLHECKSL
CKRAAARLPVVIPIWFLAIIFPFFGPINSTVGSLLVSFTVYIIPALAHIFTYRSAAAREN
AVERPPRFLGGWIGSYTINVFVVVWVFVVGFGFGGWASITNFVRQIDTFGLFTKCYQCPP
QAAPMVFNAT-AAPPPLH---HPL-LNHTHRP
>Ruboc_06_G14424
--MLPQKQAEEAIVSNFSEAGDH-E----GKELGAEENKEEENASLFSVKNFLWHGGSVW
DAWFSCASNQVAQVLLTLPYSFSQLGLLSGILLQLFYGIVGSWTAYLISVLYIEYRSRKE
KENVNFKNHVIQWFEVLDGLLGPYWKAVGLGFNCTFLLFGSVIQLIACA-----------
------------------------RIWSFLGLGMTTYTAWYLTIAAAVHGQKEGVTHSAP
QKMVLYFTGATNILYTFGGHAVTVEIMHAMWKPQKFKYIYLFATLYVFTLTIPSASTVYW
AFGDELLDHSNAFSLLPKNAWRDAAVILMLIHQFITFGFACTPLYFVWEKVIGMHDTRSI
CLRALARLPVVIPIWFLAIIFPFFGPINSAVGALLVSFTVYIIPALAHMLTYRKASARQN
AAEKPPFFLPSWTAMFVINSFIVVWVLVVGFGFGGWASVTNFVRQIDTFGLFAKCYQCKP
PKPVV-----APA------PHH----------
>Ruboc_07_G07839
LTMLPQKQAEEAIVN---QSSDH-D----DRDE---EI-PDHHQTGFSLSNFLWHGGSVY
DAWFSCASNQVAQVLLTLPYSFSQLGMLSGIIFQVFYGILGSWTAYLISVLYVEYRSRKE
KENVNFKNHVIQWFEVLDGLLGPYWKAVGLAFNCTFLLCGSVIQLIGCASNIYYINDHLD
KRTWTYIFGACCATTVFIPSFHNYRIWSFLGLGMTTYTAWYMTIAAIIHGQVEGVKHSGP
DKLVLYFTGATNILYTFGGHAVTVEIMHAMWKPQKFKYVYLFATLYVFTLTLPSATAVYW
AFGDQLLTHSNAFSLLPRNAWRDAGVMLMLIHQFITFGFACTPLYFVWEKVIGMHDTKSI
CLRALARLPVVIPIWFLAIIFPFFGPINSAVGALLVSFTVYIIPALAYMLTYRSASARKN
AAEKLPFFLPSWTGMFVVNTFIVVWVLIVGFGFGGWASMTNFIRQVDTFGLFAKCYQCPP
RASAA-----PPPH-P---LHH----------
