# Supplementary material for: Building a foundation for gene family analysis in Rosaceae genomes with a novel workflow: A case study in Pyrus architecture genes
Source: Front Plant Sci. 2022 Nov 14;13:975942. doi: 10.3389/fpls.2022.975942 (PMC9702816; doi:10.3389/fpls.2022.975942)
Supplement: Supplementary file 1 [file DataSheet_1.zip › SupFiles/SupFile2_gene_family_trimmed_alignments/Pb_PIN_plus_26Gv2.fna.aln]

>gnl_Ambtr_v1.0_evm_27.model.AmTr_v1.0_scaffold00013.203
------------------------------------------------------------
ATGTTATTGGCATATGCATCAGTGAAATGGTGGAAGATCTTTGGGCCTGATCAGTGCGCA
GGCATCAATCGATTTGTTGCCATTTTCGCAGTCCCCCTACTTTCTTTTGAATTCATTTCT
CGCATCGATCCCTATAATATGGACCTTCTCTTTGTTGCAGCTGATTCTCTATCAAAAATC
TTGATTCTCTCTTTCTTGGCTTCATGGGCCAGGCTCTCATCAAAAGGCAGTATAGATTGG
GTCATTACCCTGTTCTCGCTCGCAACCCTCCCCAACACCCTTGTCATGGGCATCCCTCTC
GTCAAGGCCATGTATGGGGATGACAAAGAAAGCCTAATGATTCAGGCCGTGGTCTTACAG
TGCATTATCTGGTACACCATGTTGTTGTTTCTATTTGAGTACAGGGCAGCTAGATTGGCA
GTAATGAAGGGGTTTAACACTGGATCAGAGAGTGGAAGGAGAGATAAAGTGGAGGAG---
---------ATAGAGGGGAGAGAGAAATTG---GAGGAGAGTCAGAAGGGAGAAGATGAA
GTGGTCCATGTGATGGTCGCGAAGAACTCGAATTCCCCATCT------------------
------------------------------------------------------------
------------------CATAGCTCAAATAGAGTCGCGCCTCACTTG------------
------------------------------------------------------------
------------------------------------------------------------
------------------------------------------------------------
------------------------------------------------------------
------------------------------------------------------------
---------------------------------------------------------GCG
AGCACTGATGACGACGGCAAAGAACTTCACATGTTCGTTTGGCCGTGCGGG---TGCTGC
AATTCTGAAGCG---------------GTGTGT---------------------------
---------------------------------------CATCAGTCAATTCAA------
GTA------------------------------------------------------TGC
AGCAAAGAGGAGAAGAGA------------------------------------------
---------------------------AAA---------------GAAGAAGGGCTT---
---------------------------------------------------TCTCAAGAG
GCTTCTATGTCAGTTGAAATGGTAAAAATGATCATGAAAATGGTGTGGTTTAAACTTCTG
GCAAATCCAAATACTTATGCCAGCTTGTTGGGTCTTGCTTGGGCTCTTGTTTCATGCAAG
TGGAATGTTAAGAAACCCCTCATCCTGGAGAATTCTGTGACAATTCTGTCAAATGCTGGC
CTAGGAATGGCCATGTTTAGCCTTGGACTGTTCATGGCTCTGCAACCAAGGATCATAGCA
TGTGGGACAAGGCTTGCAGCTTATGGGATGTTGATAAGGTTTTTTTTAGGCCCAGCTATA
ATGGCTGTTGCTTCAACTGGAGTTGGTCTTAGAGGCCCTATTCTCAGAGTCGCAATTGTC
CAAGCAGCTCTACCACAAGGGATTGTTCCATTCGTATTTGCAAGGGAGTACAATCTACAC
CCAGATGTGTTAAGCACAGCGGTGATCTTTGGGATGATTGTGTCACTGCCCATAACAGTG
TTGTATTATGTGTTTCTGGGCCTC------
>gnl_Ambtr_v1.0_evm_27.model.AmTr_v1.0_scaffold00013.199
ATGATAGGGTTGAGGGATGTCTACCTGGTGCTCTCAGCCATGGTGCCACTCTACATACCT
CTAGGCCTTGGCTACGGCTCGGTGCGGTGGTGGGGTGTCTTAAACCCCGAGCACTGCAAT
GGCATAAACCGAGTCGTCGCCCTCTTCACCCTCCCTCTGTTCACCTTCAATTTCACTGCA
AGCATTGACCCCTTCACCATGAATTTTCGATTCTTAGGAGCGGATGCCCTCTCAAAAGTC
TTCGTAGTTGCCGCAGTCGCACTTTGGGCTAAATGCTGTAAAGGCCCAGCTTGCTCTTGG
GCTATTACAGGTTTCTCCCTCTCCACCCTAACAAACACACTTGTGGTTGGTGTCCCTCTA
TTGAAAGCAATGTATGGTGGTATTGCTCAAGATCTAGTGGTTCAAGTTTCAGTTATTCAG
GCAATTGTGTGGCTGAGTATTCTATTGTTTGTGCTCGAGTGCCGATCGTCGTGTATCAAT
GGTGGCGTGGTGGTGGCCTCT---------------------------------------
------------GAG---------------------------ACTGTAGGAAATGAAGGT
------------------------------------------------------------
------------------------------------------------------------
---------------------------------------------AGCCATGTG------
------------------------------------------------------------
------------------------------------------------------------
------------------------------------------------------------
------------------------------------------------------------
------------------------------------------------------------
------------------------------------------------------------
---------------GCTGTGGATGTT---------------GCAGGGACTGACACTGGG
GTGAAGGTT---------------------------------------------------
------------------------------------------------------------
------------------------------------------------------------
------------------------------------------------------------
------------------------------------------------------------
---------------------------------------------------------GTA
CAAGTGCATAAGAGGCCTTCTCTTGGATCCTTGATGAAGGTGGTGTGGAGGAAGCTTGCT
CTAAATCCTAATTCTTATGCTAGTATTGTTGGCGTTATATGGGCTTTCATTTCTTCAAGG
TGGCATTTCTCAATGCCATTGTTGATGGAGAACTCAGTGAGCATGATGGCCAAAGCTGGA
TCAGGCATGGCCATGTTCAGCATGGGTTTGTTTATGGCATCACAAGAGAAGCTGATAGGG
TGCGGGCCGAGCCTTACGGTGTTGAGTATGGTGTTGAGGTTCTTGGCGGGCCCAGCAGCC
ATGGCCGTTGCCTCCATCGCCGTCGGATTGCATGGAGACGTCCTCCATATAGCCATCATT
CAAGCCGCTTTGCCACAGTCCATAACCTCATTCATCTATGCAAGAGAATATGGTCTCCAT
GCAGAAGTTCTCAGTACAGCGGTTATATTTGGGATGCTAGTTTCCCTTCCGGTGCTGATC
GCATACTACGTTGTCCTCGAGCTTTTGAGA
>gnl_Ambtr_v1.0_evm_27.model.AmTr_v1.0_scaffold00038.35
ATG---------GCAGGCTTCTATGAAATTCTCAGTACCATGGTTCCCTTGTACTTGGCC
ATGTTATTAGCTTTTGCTTCTGTGAAATGGTGGAGAATGTTCAGTGATGAGCAATGCTCA
GGAATCAACAAATTTGTCGCAAATTTTGCGGCCCCCCTTCTTTCATTCAAAATCATCTAC
TCCAATGATCCTTACAAGATGAACCACAAACTCATACTCGCCGACACCATGCAAAAACTA
CTGATACTGTTTGCGCTGATGTTGTGGGTTAAATTAACGAAACGGGGGAGTTTCGATTGG
ATGATAACTCTATTTTCGATGTCTACTTTGCCTAACACTGTGATTTTGGGGATACCTTTG
TTGAGGGCGATGTATGGTGAAGAGAGTGAACAGATTTTGTTTCAAATTGTGGTGCTTCAG
TTTGTAGTGTGGTACCCATTTTTGTTGTTCTTGTATGAGCTTCGAGAGGCGAAGGGAGCT
GTCGGTCGTCGGGTTTCAACGGCGGTGATCAAT---------------------------
---------------GGTAGCACCGTTTTGGAAGTTGAGGCT------------------
---------------------AGGAGTGAGACG---------------------------
---------------------------------------CGGATGAGTTCTCTATCACTG
GCAACCGTT---GATGGTCAGGGTTCGACG------------------ACAGCGATGAAT
GGTAGC------------------------------------------------------
------------------------------------------------------------
------------------------------------------------------------
------------------------------------------------------------
------------------------------------------------------------
------------------------------------------------------------
---------------------------GTGGTTTTGGTTGTTGAGGCAAGCGCC------
------------------------------------------------------------
------------------------------------------------------------
------------------------------------------------------------
------AAAGAGAATTCCTTAGGCTAT---------------------------------
------------------------------TTGGGAGAAGAGGGTACTGCAAATTCTAAA
GAAAGA---------------------------------------------CAAGAGGCC
GCTCCCCCTCAAATGAGAATGATAAAT---CTACTCATTTTGGTTTGGTCCAAGGTGATA
AAGAACCCCAACACCTACTCAAGTATCTTGGGCCTCGTCTGGGGGCTCATTTCCTTCAGG
TTCAACATAAGAATGCCAAAGATAGTAGACAAATCTGTGACGATTCTGTCCGTTACCGGT
CTTGGCTTATCAATGTTCAGTTTAGGTCTTTTCATGGCATCTCAGCCCAACTTAATGCCA
TGTGGAAAGCGCAATGCTACGATTGCCATGTTCGTGAGATTTTCCTTCTCAGTCGTTGTT
ATGTCTATGTGTTCCATCTTGTTAGGGCTACAAGGCAACTTGTTGAAAGTTGCCATAGTT
CAGTTTTGCAATCCAAGCTATGCTTCATATGCTGTATTT---------------------
CGTCTTGTAGGTTCAACTGGG---------------------------------------
------------------------------
>gnl_Ambtr_v1.0_evm_27.model.AmTr_v1.0_scaffold00038.32
ATGATTACAGCATCAGCTTTCTACGATGTTTTTACTGCCATGGTGCCCCTTTATGTGGCC
ATGTTCTTAGCCTACGGCTCTGTAAAATGGTGGCGAATTTTCACCACTGATCAGTGCTCT
GTAATCAACAGATTTGTAGCCATTTTTGCAATCCCATTTCTTTCACTACAAATCATCTCC
TCCATCAATCCTTACCAAATGAACCTCAAATTCATACTTGCCGACACACTGCAAAAACTG
TTGATTCTTTTTGTGTTGGTTTTGTGGGGCAGCTTCAGTAGTTGGGGTAGCTTGGATTGG
GTTATAACTCTGTTTTCTATCTCTACTTTGCCTAATACTTTAATTATTGGGATTCCATTG
TTGAGGGCCATGTATGGGGTAGAGATTAATGGTCTTTTGGTTCAGATTGTGGTTTTGCAA
GGTTTGGTGTGGTATACACTTTTGCTGTTTCTATTTGAATTGAAGGCC---AAGATAGAA
ATGGGTCCCCAGATTCCAGTGTCAATGGGTTCT------------CAAGTGGGTTCAGAC
GTTTCTCCGGTGCATGCTAGTTCAGTTGTGAGCTGTAAAGGTGATTTGGAAGGAGATGGA
GAAATGCAT---------------------------------------------------
------------------------------------------TCA---------------
------------------------------------------------------------
------------------------------------------------------------
------------------------------------------------------------
------------------------------------------------------------
------------------------------------------------------------
------------------------------------------------------------
------------------------------------------------------------
------------------AAAGAAATA---------------------------------
------------------------------------------------------------
------------------------------------------------------------
------------------------------------------------------------
------------------------------------------------------------
---GAAGAT---------------------------------------GAAGAG---GCG
CCTTCA------------------------------AAAGACAGTGAAGATGAAGGGGAA
GCCACTTGCTCTAGTGTAAAGATGATACATCTCTTCTTTTTGGTGTTGTCCAAGGTTATA
AAGAACCCCAATACTTATGCCAGTGTTTTGGGCCTAGTTTGGGGGCTCATTGCCTGCAGG
TGGAACATTCATATGCCAAAGATAGTTCAAAATTCCATATCAATATTGGCTGATGCTGGT
CTTGGCATGGCCATGTTCAGTCTAGGTCTTTTCATGGCATCCCAAAACAAAATAATAGCA
TGCGGAAAGCGTAGGGCTACCCTAGCCATGGTTGTGAGATTTCTCCTCGGCCCGGCGGTC
ATGGCTGCCTGCTCTTTAGCAGTTGGTCTTAGGGGCAAGTTGCTACATGTAGCAATTGTT
CAGGCTGCTCTTTCCCAAGCAATCACTCCATTTGTTTACGCTAAAGAGTATAATGTTTAC
CCAGATATTTTAAGTACCATGGTCGTTTTTGGAATGCTGGTTTCCTTGCCAATAACATTG
GCCTACTACGTATTGCTTGGCATC------
>gnl_Ambtr_v1.0_evm_27.model.AmTr_v1.0_scaffold00038.38
ATGATTTCCTTGGCAGATTTATATGCAGTTTTCACGGCTATGGTGCCTCTTTACGTAGCA
ATGTTCTTAGCCTACGCCTCAGTAAAACGGTGGGAAATTTTCACACCTGAACAATGCTCA
GGAATCAACAGATTTGTTGCGACTTTTGCAATACCTTTCCTAGCGTTCAATATCATCTCA
TCCACTGATCCTTATAAAATCAACTTGAAGTTCATATTAGCTGACACAATGCAGAAACTA
TTGATTCTCTTTGTATTAATCTTGTGGGCTAAATTCACCAGGTGGGGAAGCTTCAATTGG
ATGATAACCCTATTTTCTCTATCTATTATGCCTAACACATTGATTATAGGGATACCTTTG
TTGAGGCCGATGTATGGAGAAGAGTGCATAGGGCTTTTGGTTCAAGTCGTGGTTCTTCAG
TTGGTGGTGTGGTGCCCCATCTTCTTGTGTTTGTATGAGCTTCATGCTGCGAAGGTGACG
------------------------------------------------------------
---------ATGAATGGTAAGGTACGTTTTACAAATGATACAAATGAGGGAAAGGAAGGC
------------------------------------------------------------
---------------------------------------------GACGAGATGATGAAT
GTTGAAGTGTTC------------------------------------------------
------------------------------------------------------------
------------------------------------------------------------
------------------------------------------------------------
------------------------------------------------------------
------------------------------------------------------------
------------------------------------------------------------
------------------------------------------AAGAAAAAGAATACCCCA
GCAGATGAATGCCCA------------------------------GGT------------
---------------------------------------------GATTTAGCA------
---------CAT------------------------------------------------
---------------TCT------------------------------------------
---------------------------AAT---------------GAAAGAGAAGTC---
---------------------------------------------------CAAGGGGAG
GTGACCCACCCAAGAATGACCACCACCAATCTCTTCCTTTCGGTTTTATCCAAGGTTATG
AAGAACCCCAATACCTATGGAAGTGTTTTGGGCCTCATTTGGGGACTGATTTCCTTTAGG
TGGAACATTAGCATGCCAAAGATAATACACAAGTCTGTGTCAATATTGTCAGTCACCGGA
CTTGGCATGGCAATGTTCAGTCTAGGTCTTTTTATGGGATCTCAACGCAAGATAATAGCA
TGTGGGAAAAGGAAGGTTATCTTAAGCATGGTTGTGAGATTTATATTCTCATCTACTGTA
ATGGCTATGTGTTCTATTGCAATTGGCATACGGGGCATTGCACTGAAGACTGCTATAATA
CAGGCGGCGCTTCCGCAAGGAGTGATTACTTTTGTGTATGCTAAAGAGTACCAAGTGCAT
GAAGAAGTTTTGAGCACCGCG---------------------------------------
------------------------------
>gnl_Ambtr_v1.0_evm_27.model.AmTr_v1.0_scaffold00038.33
ATGATTTCTGCATCAGCTTTCTACGACATTTTTACGGCCATGGTGCCCCTTTATGTGGCC
ATGTTCTTAGCCTATGGCTCTGTAAAATGGTGGAGAATTTTCACCCCTGATCAGTGCTCC
GGAATCAACAGATTTGTAGCCATTTTTGCAACCCCCTTTCTCTCACTGCGAATCATCTGC
TCCATCAATCCTTACAAAATGAACCTCAGATTCATACTTGCGGACACGTTGCAAAAACTG
TTGATTCTTTTTCTGCTGGTTTTGTGGGGCAGTTTCAGTAGTTGGGGGAGCTTGGATGGG
GTGATAACCCTCTTTTCTATCTCTACTTTGCCTAATACTTTAATTATAGGGATACCATTA
TTGAGTGCCATGTATGGGGTGGAGAGTAATGGTCTTTTGATTCAGATTGTGGTTTTGCAA
GGTTTGGTATGGTATACACTTTTGCTGTTTCTATTTGAATTGAAGGCC---AAGATGGTA
AAGGGTCCCCAAATTACAGTATCAATGGGTTCA------------------------GAA
GTTTCTCCGGTGGATGCT------------------------------------------
------------------------------------------------------------
------------------------------------------------------------
------------------------------------------------------------
------------------------------------------------------------
------------------------------------------------------------
------------------------------------------------------------
------------------------------------------------------------
------------------------------------------------------------
------------------------------------------------------------
------------------------------------------------------------
------------------------------------------------------------
------------------------------------------------------------
------------------------------------------------------------
------------------------------------------------------------
------------------------------------------------------------
------------------------------------------------------------
------------------------------------------------------------
------------------------------------------------------------
------------------------------------------------------------
------------------------------------------------------------
------------------------------------------------------------
------------------------------------------------------------
CAA---------------------------------------------------------
------------AGTTCA------------GGTATGGAGGTT------------------
GTTTACTTTTCTCTC---------------
>gnl_Aquco_v3.1_Aqcoe2G426000.1
------------------------------------------------------------
------------------------------------------------------------
------------------------------------------------------------
------------------------------------------------------------
------------------------------------------------------------
------------------------------------------------------------
---------ATGTATGGTTCA---------------------------------------
------------------------------------------AATGCGGTAGAC------
ATTGTCGAA---------GATGTC------------------------------------
------------------CAAGAATCCTTG------------GAAATAACC---------
------------------------------------------------------------
------------------------------------------------------------
------------------------------------------------------------
------------------------------------------------------------
------------------------------------------------------------
------------------------------------------------------------
------------------------------------------------------------
------------------------------------------------------------
------------------------------------------------------------
------------------GGAGATGTT---------------------------------
------------------------------------------------------------
------------------------------------------------------------
------------------------------------------------------------
------------------------------------------------------------
------------------------------------------------------------
------------------------------------------------AAAAATACAAAT
GCGAAACCACATAAAACTTCATTCCTGGTTTCATTAAGGACTGTCTTCCTGAAGTTACGA
CGAAACCCCAATGCTTATTGTAGCGTGGTTGGCCTCATATGGGCATTAATCGCCAACAGA
TTTCATTGGAAAATGCCAAGCATAATGGAAGGTTCTATATTGATATTGTCTAGAGCAGGG
ACAGGTGCAGCCATGTTTAGTATGGGT---------------GAGGAGAAGTTGATTGCC
TGTGGTACCAAGCTAACTGTAGTTGGTATAGTACTTAGGTTCCTTGTCGGACCAGCTGCA
ATGGCAATATGTTGCCTTGCAGTTGGTCTTCGTAGTGATGTATTACGAGTTGCCATTATC
CAGGCGGCATTACCACAATCAATTACCTCTTTTGTCTATGCAAAAGATTATGGGTTGCAT
CCTGATGTTTTAAGCACATCT---------GGGGCTGATTGTTTGCTTACCGTTGGTTTA
CTATGG---------CTTGAGTTTGTAAAC
>gnl_Aquco_v3.1_Aqcoe2G425700.1
ATGATAGGATTGGAAGATGTCTATAATGTGGTGGAGGCAATGGCACCTCTATATGTTGCA
CTTCTTCTAGGGTATGGTTCTGTCAAGTGGTGGGGCATATTCACCCCAGAGCAGTGTGAC
TCCATTAATAAACTTGTCTCCTTCTTCACTCTTCCTCTTTTCACCTTTGAGTTCACTGCC
CATGCCGATCCCTTTGAAATGAATTACTTGTTTATTGGTGCCGATGCAATATCAAAACTA
ATCATTTTGGTGGTATTGGTTTTCTGGGCCAAGTGTAGTAGCAAGGGAAGCTATTGTTGG
TTCATAACAAGCTTCTCTTTGTCAACTCTCACCAATACTCTAGTTGTAGGGGTGCCATTA
ATAAAGGCCATGTATGGCCCGAATGCGGTAGACCTTGTTGTGCAAGCTTCTATAGTGCAA
GCCATCATATGGTTAACTATTCTTTTGTTCGTTTTAGAGTTCCGTAAGACAGGAAGCGAC
ATTGCATCTACGACACCTAGT------------------------ACCTCCGATTCCCAC
ATGATATCCTTCGAA---------------------------------------------
------------------------------------------------------------
------------------------------------------------------------
------------------------------------------------------------
------------------------------------------------------------
------------------------------------------------------------
------------------------------------------------------------
------------------------------------------------------------
------------------------------------------------------------
------------------------------------------------------------
---------------ATAAAAGATGCC---------------GAAGGAAATGAC------
------------------------------------------------------------
------------------------------------------------------------
------------------------------------------------------------
------------------------------------------------------------
------------------------------------------------------------
---------------------------------------------------------ACC
ACAGTAAGGCCTAGAACTTCATTTTTGGGTCTAATGAAGATTGTGTGGTTAAAGCTGGCT
CTTAATCCCAATTCCTACGCTAGTATCATCGGTATCACTTGGGCTTTAATCGCAAATAGG
TGGCATTTCCAAATGCCAAGCATCATGGAGGGTTCTATATTGATTATGTCAAGAGCTGGG
ACAGGCACCGCCATGTTTAGTATGGGACTTTTTATGGCACAACAAAAAAACCTTGTTGCG
TGTGGCCCCACGTTAACAGTGTTTGGTATGGTATTAAGATTTTTCGCTGGACCAGCCGCC
ATGGCAATAGGTTGTATTATTGTAGGTTTGCATGGTGATACATTACGAGTAGCTATTATC
CAGGCGGCTTTACCACAATCTATCACATCTTTCATATATGCAAAAGAATATGGATTGCAT
GCTGATGTGCTAAGTACTGCAGTAATATTCGGGATGATGGTTTCCCTACCTGTGTTGATT
GGATATTATTTCATGTTGGGATTTCTTCAT
>gnl_Aquco_v3.1_Aqcoe3G090400.1
ATGATTTCCCTGATTGACGTTTACCACGTCTTGGAAGCAATAGTCCCTCTGTATGTTGCG
ATGATCTTAGCGTATGCATCTGTAAAATGGTGGAAACTCTTTACACCTGATCAATGCTCC
GGCATCAGTAAGTTTGTCTCTAAATTCTCTGTCCCACTCTTGTCTTTCCGTGTGATCTCA
GCCAACAATCCGTATCAGATGAACTTAAAACTCATGCTGTCAGATTCCTTGCAAAAAATA
TTTGCTCTAGTTGTATTGACAGTTGTCAGCAAACTTAGTTCTAGACGAAGCTTGGATGGT
ATCATAACTGGTCTTTCTTTGTCAACACTTCCCAACACTTTGATCGTGGGGATCCCAATA
CTGAAAGCAATGTATGGGAATGGAGCAGCTACGCTCCTTGCTCAGATAGTTGTTTTACAA
AGCATAATTTGGTACAATCTACTGCTATTTCTTTTTGAGTTCAGAGCTGCACAGGCAGTC
------------------------------TCC---------------------------
------------------------------------------------------------
------------------------------------------------------------
------------------------------------------------------------
------------------------------------------------------------
------------------------------------------------------------
------------------------------------------------------------
------------------------------------------------------------
------------------------------------------------------------
------------------------------------------------------------
------------------------------------------------------------
---------------------------------------------------ATGACTTCT
CCAGCAGAAACCAGA------------------------------GGG------------
------------------------------------------------------------
------------------------------------------------------------
------------------------------------------------------------
GAATCGGAA---------------------------------GTCACTCAGGGAACACAG
TCAAAG---------------------------GAAAGAGAGGAGAAAGCA------AAC
GATGGATCACCAAGAGTCAGCACCAAACTCATTCTCCTGACAGTGGGGAAAAAACTCATA
AGCAATCCAAATACTCATGCGACACTGAGTGGTCTTATTTGGTCATTGATCAGTTTTAGG
TGGGACCTAAAACTGCCAGTAATTATTGATAAGTCTATCTCAATACTGGCAGATGGAGGA
CTTGGCATGGCCATGTTTAGCTTAGGTCTTTTCATGGCATCACAGGCTAGCATATTCGCA
TGTGGGGCTTGGCTGGCAGTATTGGCCATGGCAGCGAAGTTCTTAGTAGGACCTGCTCTA
ATGGCAGTTGCCTCGTTCGCT---------------------------------------
------------------------------------------------------------
------------------------------------------------------------
------------------------------
>gnl_Arath_TAIR10_AT5G16530.1
ATGATAAATTGTGGAGATGTTTACAAGGTAATCGAAGCAATGGTTCCACTCTATGTAGCC
TTAATCTTAGGCTATGGCTCTGTGAAATGGTGGCACATCTTCACGCGTGATCAATGTGAT
GCTATAAACCGTCTCGTTTGCTATTTCACCCTGCCGCTCTTCACCATTGAGTTCACGGCC
CATGTCGACCCGTTCAACATGAATTACCGGTTCATCGCGGCCGATGTCCTCTCTAAGGTC
ATCATAGTCACGGTCTTAGCGTTGTGGGCCAAATATAGCAACAAAGGAAGCTATTGTTGG
TCCATTACTAGTTTCTCTCTATGCACTCTTACTAACTCTCTTGTCGTTGGTGTGCCATTG
GCTAAGGCAATGTACGGACAACAGGCTGTTGATCTGGTGGTTCAATCCTCGGTATTTCAA
GCCATCGTGTGGCTCACACTCTTGTTGTTTGTCTTAGAGTTTAGAAAAGCCGGATTTAGT
---AGTAATAATATCAGCGAC---------------------------GTACAAGTAGAC
------------------------------------------------------------
------------------------------------------------------------
------------------------------------------------------------
------------------------------------------------------------
------------------------------------------------------------
------------------------------------------------------------
------------------------------------------------------------
------------------------------------------------------------
------------------------------------------------------------
------------------------------------------------------------
---------------AACATCAATATC---------------GAAAGTGGAAAA------
------------------------------------------------------------
------------------------------------------------------------
------------------------------------------------------------
------------------------------------------------------------
---------------------------AGA------------------------------
------------------------------------------------------GAAACT
GTGGTTGTGGGAGAGAAGTCGTTCCTTGAGGTCATGTCCCTCGTTTGGTTGAAGCTTGCA
ACGAATCCAAATTGCTATTCTTGCATCCTTGGGATCGCATGGGCTTTTATTTCTAACAGA
TGGCATCTGGAGCTGCCGGGCATATTAGAGGGTTCGATTCTTATAATGTCAAAAGCAGGA
ACAGGAACGGCCATGTTCAATATGGGAATATTCATGGCACTTCAAGAAAAGTTGATAGTA
TGTGGAACAAGCTTGACTGTGATGGGAATGGTATTGAAGTTTATTGCCGGACCGGCGGCC
ATGGCCATCGGCTCTATTGTCCTTGGCCTCCACGGTGATGTCCTCCGCGTAGCCATCATT
CAGGCTGCTTTGCCACAATCGATTACTTCGTTCATTTTTGCTAAGGAATATGGATTACAT
GCAGATGTTCTAAGCACAGCGGTGATATTTGGGATGTTGGTCTCTCTACCTGTGCTCGTC
GCCTACTACGCAGCTCTGGAGTTTATTCAT
>gnl_Arath_TAIR10_AT5G15100.1
ATGATCTCCTGGCTCGATATCTACCATGTTGTTTCAGCAACTGTTCCTCTCTATGTCTCA
ATGACATTAGGTTTCCTCTCTGCAAGACATCTAAAGCTCTTCTCACCCGAACAATGCGCA
GGCATCAACAAATTCGTGGCCAAATTCTCCATCCCTTTGCTTTCTTTTCAAATAATCTCT
GAAAACAACCCCTTCAAGATGAGCCCTAAACTCATTCTCTCTGATATTCTCCAGAAATTC
TTAGTCGTTGTTGTATTAGCCATGGTTTTAAGATTCGGAAGAGGAGGAAAATTGGGTTGG
GTCATAACCGGATTATCTATATCGGTGTTGCCAAATACTCTCATTCTTGGAATGCCAATC
TTGAGTGCCATCTATGGAGATGAAGCTGCGAGCATCTTGGAGCAGATTGTTGTCTTGCAA
AGCTTGATTTGGTACACCATCTTGCTCTTTTTGTTCGAGCTTAACGCCGCAAGGGCGTTA
---------------CCATCTTCTGGAGCTTCC---------------------------
------------------------------------------------------------
------------------------------------------------------------
------------------------------------------------------------
------------------------------------------------------CTAGAA
CATACA------------------------------------------------------
------------------------------------------------------------
------------------------------------------------------------
------------------------------------------------------------
------------------------------------------------------------
------------------------------------------------------------
------------------------------------------------------------
---------------------------------------------GGC------------
------------------------------------------------------------
------------------------------------------------------------
------------------------------------------------------AATGAC
CAGGAAGAG---------------------------------GCTAATATAGAGGACGAG
CCAAAA---------------------------GAAGAAGAGGACGAAGAAGAAGCAATA
GTGAGAACAAGATCTGTTGGAACTATGAAGATTCTATTGAAGGCTTGGAGAAAGCTTATA
ATCAATCCAAATACATACGCAACATTGATCGGAATCATTTGGGCTACTTTACATTTCAGA
TTGGGATGGAATTTGCCTGAGATGATTGATAAATCAATACATTTATTATCTGATGGAGGC
TTAGGAATGGCCATGTTCAGCTTAGGTCTGTTCATGGCATCACAAAGTAGTATCATAGCA
TGTGGTACAAAAATGGCGATTATAACAATGCTGCTCAAGTTCGTATTAGGACCTGCTCTT
ATGATTGCTTCTGCGTATTGCATCAGATTAAAAAGTACTCTCTTCAAAGTAGCAATATTA
CAGGCAGCATTGCCTCAAGGAGTAGTGCCATTTGTTTTTGCAAAAGAGTATAATCTTCAC
CCGGAGATCATTAGTACTGGGGTGATATTTGGAATGCTAATTGCCTTACCAACAACTTTG
GCATATTATTTTCTATTGGACCTA------
>gnl_Betvu_v1.2_Bv4_075150_pnwi.t1
ATGATAAGCTTAGAAGATATATCCAAGGTTATAGTAGCAACAGTTCCACTCTATGTAGCA
CTAATTTTAGGCTATGGCTCAGTCAAATGGTGGCGCCTCTTTAAAGCTGATCAATGTGAT
GCCATAAATAGGCTTGTTTGTTACTTTACTCTCCCTCTTTTCAACTTAGATTTCACGGCT
CATAGTAACCCTTTTGAATGGAATTACAAGTTCCTAGCCGCGGATGCCATGTCTAAGGTC
ATTATAGTCGCGGTCTTAGCCCTTTGGGTTACATGTAGCAGCAAGGGAAGCTATTGTTGG
TCGATAACTAGTTTTTCGTTGTCAACCTTAACAAATTCACTCGTCGTTGGGGTGCCCTTA
CTAGGGGCCATGTATGGTCCTATGGGTGTAGACCTAGTTGTTCAATTTTCGGTTACTCAA
GCTATTATTTGGCTTACGGTACTCTTATTTGTTCTTGAATTTCGTCAATCTAGGATAGAT
TTACCTAGTACTATAAATTGT---------------------------GTTAGTACTAGT
GTAGAGATTAAGGATTCT------------------------CAAGTTCATTCTTTTGGG
------------------------------------------------------------
------------------------------------------------------------
---------------------------------------------GTTGATCAG------
------------------------------------------------------------
------------------------------------------------------------
------------------------------------------------------------
------------------------------------------------------------
------------------------------------------------------------
------------------------------------------------------------
---------------AATAAAGATATG---------------GAAGGAAAAATTATTAGT
ACTAATGAT---------------------------------------------------
------------------------------------------------------------
------------------------------------------------------------
------------------------------------------------------------
------------------------------------------------------------
------------------------------------------------------GGTTTA
GGGGATGTTGTTAGGCCATCATTATGGTCTTTAATCAAGGGGGTTGGGGTGAAAATTCTT
GCTAATCCCAACTCTTATTCTTGCATTATAGGTATTGCTTGGGCGTTTTTTGCTAGCAGG
TTTCATTTGCAATTGCCAAGCATAGTTGATGGATCTATACTCATTATGTCAAAAGCTGGG
ACTGGAACTGCTATGTTTAGTATGGGCATGTTCATGGCATCGCAAGAGAAGCTAATCTCA
TGTGGACCAAAGTTGACCATATTCGCGATGATTTTGAAGTTTATAGCTGGCCCTGCCGCT
ATGGCTATATCTTCGCTTGTTCTTGGTTTGCATGGTGATGTTCTACGTGTAGCTATCATC
CAGGCAGCATTGCCCCAATCTATCACCTCCTTCATATATGCGAAAGAATATGGACTGCAC
GCAGATGTTCTAAGTACTGCGGTAATATTTGGCATGATGGCTTCACTTCCAATTTTGATT
GCATATTATGCAATTTTAGAGACATTTCAC
>gnl_Betvu_v1.2_Bv8_185320_cdyx.t1
ATGATTTCCTGGAAAGATTTATACAATGTACTATCAAATGTAGTACCTCTTTATGTAGTA
ATGATTTCAGCTTATGGATCAGTGAAATGGTGGAAAATATTTACACCAAATGAAATCTCA
GGAATCAATAGATTTGTAGCACTATTTGCAGTCCCACTTTTGTCTATCAAATTCATCTCA
AACAACAACCCTTATGCAATGAACTTCCGCTTCATTCTAGCAGATACACTGCAAAAACTT
ATAGTCATACTACTCTTGTTTATATGGTGTAAACTGAGTTCAAAAGGATCTCTTGAATGG
TGTATCACCCTCTTTTCGCTTTCGGCTCTTCCCAACACACTTGTCGTGGGCATTCCTTTA
TTAGGAGGAATGTATGGTGAACTTTCACAATCTCTAATGGTGCAACTTTCTGTTATACAG
TTTAATATATGGTTCCCTATTATGTTGTTTTTGTATGAATATAGAAGAGCAACAGTTCTA
ATTCCTGAGCAAGAGACTGAA------------ATAAGTACTAATAGTAGCTCATCACAT
GAATGTTCTAAGGATTGTTCTCAGACTTTAAAGTATGATGAGGAAAAAGATTTAGAT---
AATGTTAGTGTTCTTCCTTCTAGGTCATCAAAC---------------------------
------------------------------------------------------------
---AAGATTATTGATCATGATAATGAAGAGAATATTTGCCCTACAGAA------------
------------------------------------------------------------
------------------------------------------------------------
------------------------------------------------------------
------------------------------------------------------------
------------------------------------------------------------
------------------------------------------------------------
------------------------------------------TCGAGCTCGGTG------
------------------------------------------------------------
---------------------------------------TTGAAGGAGGTCCAT------
GTG---------------------------------------------------------
------------------------------------------------------------
---------------------------GAA------------ACTGTTGCTGAATGTAAA
CCCAAA---------------------------------------------TCGAACACA
CTCCCTGCAGGAAGTGTGACAACCAGGCAGATTTTGATCATGGTCTGTAAGAAACTTATG
AGGAACCCTAACTTCTACTCTAGTCTTGTTGCTCTAACTTGGTCACTGATCTCTTTTAGG
TGGCATGTCGAAATTCCTGCAGTGGTGGCCAATTCAATTAAAATATTCTCTGATACAGGA
CTTGGGATGGCAATGTTTAGTCTTGGCTTATTCATGGCTTCACAACCAAAAATAATTTCC
GGTGGGAGTGCATTAGCTGCCTTAGCTGCAGCCATGAGGTTCATTGTGGGACCCGCTATC
ACGGCAGCTACTTCATCTGCTATTGGATTAAGAGGGACTCTCTTACAGATTATCATTATG
CAGGCAGCTCTACCACAAGCAATTGTCTCTTTTGTCTTTGCTCACGAATACAATGTTCAT
CCTGGTGTTCTTAGCACAGCGGTTAGCTTTGGAATGCTGATATCCTTACCAATTACACTA
GTTTATTACATCATATTGGGCATT------
>gnl_Carpa_v0.4_evm.model.supercontig_127.48
ATGATTGGCATAAAAGATCTGTACTGTGTGTTGACAGCCGTAGTTCCTCTCTACGTCACC
ATGTTCTTAGCTTACGCTTCTGTAAAATGGTGGAACATATTTTCTCCCGATCAATGCGCC
GGCATAAACAGGTTCGTCGCCATTTTAGCCGTCCCACTCCTCTCATTCGAGTTCATTTCA
AGAATAAACCCTTATAGAATGAACTTACTTTTTCTGGCCGCCGACGGAATCTCCAAGCTT
ATAATTTTGTTTGCCTTGCTTTGCTGGGCTAATTTCTCCCGAAAAGGAAATCTCGACTGG
GCAATAACACTTTTCTCCCTCTCCTCTCTCCCCAACACTCTGGTTATGGGGATTCCTTTG
TTGAAATCCATGTACGGAGATGACAAGGAGTTTCTCATGGTCCAAGTCGTGGTGTTGCAG
TGCATTATGTGGTATACCTTATTGCTGTTTTTGTTTGAGTATAGAGCTGCCAGGAATGTT
CTTGTCGCCAACAGGATGAAGCTGGCTGGTAAT---------TACAGTAATGAAAGAAAT
ATTCAGCTGGTTCAGGGAGGTGACGAACTGGTGGCTGGCGCT---CCTGAGGAAGATGAA
GTTGTCGGCGTTGTGGTAGCGAGT---------GGTTTA---------------------
------------------------------------------------------------
------------ACGACGTCGGATTCGCAGAAGTTAAAGCCT------------------
------------------------------------------------------------
------------------------------------------------------------
------------------------------------------------------------
------------------------------------------------------------
------------------------------------------------------------
------------------------------------------------ATCCAAGCTGCA
GCCATAGAGGGAGACTGTAAACAGGTCCATTTGTTCATTTGGCGATGTGGC---TGTTGC
GTTTCTCAAGGT---------------GTTTGC---------------------------
---------------------------------------GAGAAGGCAGTGCAA------
GTT------------------------------------------------------TTC
GAAAAAGAAGAAAGCAAC---------GAGACA---------------------ATGATG
ACATATGAG------------------AAA---------------ACAGAAGCAGTT---
------------------------------CCCGATGATCAGAATAACAAATCTTCTCCA
TTAATATTCTCCTGGGAGCTGGTCTGGCAGATTCTCAAAACAGTATGGTTTAAACTTTTA
AGGAATCCCAACTCTTACGCCAGCGTACTCGGCATAACTTGGGCCTTAATTTCTTGCAGA
TGGGATATAAAGAAACCCGAAATAATGGACAATTCGGTGACAATTTTGTCGAAAGCCGGT
CTGGGTATGGCTATGTTTAGTCTTGGGCTGTTCATGGCATTGCAACCCAGATTGATAGCT
TGTGGAAAAAGAGTTACAGTGTATTGGATGGTAGCTAGGTTTATGGTTGGACCTGGAGTG
ATGGGAATAGCTTCAGTTGCAGTAGGGCTTAGAGGCACCGTACTTAAACTCTCCATTGTA
CAAGCTGCCCTCCCACAAGCCATTGTTCCCTTCGTTTTTGCCAGGGAATATAATCTTCAT
CCTCATGTTTTAAGCACTGCGGTGATATTTGGAATGATAGTTTCGCTGCCAATCACTATA
TTATATTACATTCTATTGGGTCTC------
>gnl_Carpa_v0.4_evm.model.supercontig_14.40
ATGATTTCCCTAATTGATGTGTATCATGTTGTTGCAGCCACTGTTCCTCTATATGTTGCC
ATGACATTAGCCTACATATCTGTGAAATGGTGGAAGTTATTTACACCAGATCAATGTGCA
GGAATCAATAAGTTTGTGGCAAAATTCTCAATACCTCTGCTGTCTTTCAAGTTGATATCA
GTTAACAATCCTTATAAGATGAATATGAAGCTCATTTTCTCGGATTTTCTTCAGAAACTA
CTTGCCCTTTTGTTGTTGGCAGCTATCTCAAAATTCAGGTCAAGAGGTGGATTGAATTGG
ATCATCACTGCCCTTTCTCTCTCAACTCTTCCTAATACTTTGGTCCTAGGAATTCCTCTC
TTGAAGGCCATGTATGGAGATGGAGCCGCTGCTCTCCTCGCCCAGATCGTCGTCTTGCAG
AGCTTAGTTTGGTACAACTTACTCTTGTTTCTTTTCGAGCTTAGTGCAGCACGGGCAGCC
------------------------------TCC---------------------------
------------------------------------------------------------
------------------------------------------------------------
------------------------------------------------------------
------------------------------------------------------------
------------------------------------------------------------
------------------------------------------------------------
------------------------------------------------------------
------------------------------------------------------------
------------------------------------------------------------
------------------------------------------------------------
---------------------------------------------------ATGACAGCT
CCTCTAGAAACAGGG------------------------------AGC------------
------------------------------------------------------------
------------------------------------------------------------
------------------------------------------------------------
TTGGAGGGA---------------------------------GGGGCTCAGGAACAGCAA
CCAAAA---------------------------GATGAAAGTGAAGAAGCA---CAGACC
AGAACAGCAAGAAAAGTGAAGACCAGGCTCATTCTCTGGACAGTTTGGAGGAAGCTCTTT
ACAAATCCTAACACTCATGCAACTTTAGCTGGTTTAGTCTGGGCTGGTGTACACTTCAAG
TGGGGATTAAAACTGCCCGGAATTGTTAATGACTCAATATCAATAATGGCGAATGGAGGA
CTTGGTATGGCAATGTTCAGCTTAGGACTGTTCATGGCATCTCAAAGCAGCATAATAGCA
TGTGGAAAACAAATGGCATTGGTCGCCATGGGAATGAAGTTCCTTGTGGGACCTATTATA
ATGGCAGCATCTTCGTTAGCCATTGGACTTCGAGGGAGACTCTTGAGAGTGGCAATAGTG
CAGGCAGCTCTTCCTCAAGGAATTGTTCCCTTTGTTTTCGCCAAAGAATATAATGTTCAT
CCAGAAATACTAAGTACAGGCGTAATTTTTGGCATCCTGATTTCATTACCGATTGATTTG
GCCTACTACTTCCTGTTAGCTCTA------
>gnl_Carpa_v0.4_evm.TU.contig_26337.3
ATGATAGGGTGGGAAGACGCATACAAGGTGGTGGTAGCCATGACTCCACTCTACGTGGCT
TTAATGTTGGGTTACGGATCGGTTCGGTGGTGGCGGATCTTCCCGCCGGAGCAGTGTGAC
GCCGTCAACCGATTCGTTTGTTACTTCACGCTTCCCATGTTCGTCCTCGAGTTCACCACT
CACGTTGACCCGTTCCAGATGAACTACCGGTTCATTGCCGGAGACGCGATCTCCAAGGTG
GTGATCGTGTTGGTGCTGGTGGTGTGGGCCAAGTGCAGTAGCAAGGGAAGTTTCAGATGG
GCCATAACCAGTTTCTCTCTCAGCACATTGACCAACACATTGGTGGTGGGTGTGCCGCTG
ATCGAAGCCATGTACGGTCAGAGTGCGGTGAATTTGGTGGTTCAGGCATCGGTGGTTCAA
GCCATTTTTTGGTTAACTTTTCTGCTGTTTGTGTTGGAGTTTCGAAGCTCGTTGGTGACT
------------------------------------------------------------
------------------------------------------------------------
------------------------------------------------------------
------------------------------------------------------------
---------------------------------------------GAAGATGAC------
------------------------------------------------------------
------------------------------------------------------------
------------------------------------------------------------
------------------------------------------------------------
------------------------------------------------------------
------------------------------------------------------------
---------------GATAAGGATATG---------------GAGATGATTGGT------
------------------------------------------------------------
------------------------------------------------------------
------------------------------------------------------------
------------------------------------------------------------
------------------------------------------------------------
---------------------------------------------------------AAT
GGAGGATCAGTGAGAAGATCTTTCTGGTCGTTGATGAAGAATGTTTGGCTCAAACTCATG
GTGAATCCTAACTGCTACGCTTGCGTTCTTGGCGTTGCATGGGCTTTCATGGCCAACAGG
TGGCATTTTGAGATGCCAAAAATCTTGGAGGGTTCTATATTGATCATGTCGAGAGCAGGG
ACAGGAACTGCCATGTTCAGCATGGGGATGTTCATGGCTGTGCAGCAGAAATTGATAGCA
TGCGGGACAGGGCTGACTATATATGGAATGGTGTTGAGGTTTATTGCGGGACCAGCCGCC
ATGGCTATTGGCTCTATAGCTGTGGGCTTGCATGGTGATGTTTTACGTGTTGCAATCATT
CAGGCAGCTCTGCCACAATCAATTACGTCCTTCATCTTTGCTAAAGAATATGGTTTGCAT
GCAGAAGTCCTCAGCACAGCTGTGATATTCGGGATGATGGTGTCTCTACCGATTTTGATT
GCTTACTACGCAATCTTAGAATTTGTAAAT
>gnl_Elagu_v2.0_p5_sc00004.V1.gene1167
------------------------------------------------------------
------------------------------------------------------------
------------------------------------------------------------
------------------------------------------------------------
------------------------------------------------------------
------------------------------------------------------------
------------------------------------------------------------
------------------------------------------------------------
------------------------------------------------------------
------------------------------------------------------------
------------------------------------------------------------
------------------------------------------------------------
------------------------------------------------------------
------------------------------------------------------------
------------------------------------------------------------
------------------------------------------------------------
------------------------------------------------------------
------------------------------------------------------------
------------------------------------------------------------
------------------------------------------------------------
------------------------------------------------------------
------------------------------------------------------------
------------------------------------------------------------
------------------------------------------------------------
------------------------------------------------------------
------------------------------------------------------------
------------------------------------------------------------
------------------------------------------------------------
------------------------------------------------------------
---------------------------------ATGGCGTTGCAGCCAAGGATCATAGCA
TGTGGGTATAAGGTTGCAGCTTTTGCCATGGCCGTGAGATTCCTCGCAGGCCCAGCTGTC
ATGGCTGCCGCTTCCATAGCCGTGGGTCTCCGTGGCGTCCTCCTGCACGTCGCCATTGTA
CAGGCTGCACTCCCTCAAGGCATTGTCCCCTTCGTCTTTGCAAAGGAGTACAATCTGCAT
CCTGATATCCTTAGCACTGCG---------------------------------------
------------------------------
>gnl_Elagu_v2.0_p5_sc00008.V1.gene758
------------------------------------------------------------
------------------------------------------------------------
------------------------------------------------------------
------------------------------------------------------------
------------------------------------------------------------
------------------------------------------------------------
------------------------------------------------------------
------------------------------------------------------------
------------------------------------------------------------
------------------------------------------------------------
------------------------------------------------------------
------------------------------------------------------------
------------------------------------------------------------
------------------------------------------------------------
------------------------------------------------------------
------------------------------------------------------------
------------------------------------------------------------
------------------------------------------------------------
------------------------------------------------------------
------------------------------------------------------------
------------------------------------------------------------
------------------------------------------------------------
------------------------------------------------------------
------------------------------------------------------------
------------------------------------------------------------
------------------------------------------------------------
------------------------------------------------------------
------------------------------------------------------------
------------------------------------------------------------
---------------------------------ATGGCGCTGCAGCCGAAGATCATCGCG
TGCGGGAACTCGGCGGCGACCTTCGCGATGGCCGTCCGGTTCCTTACCGGCCCGGCGGTC
ATGGCCGCGGCCTCCATCGCCGTCGGCCTCCGCGGCGTCCTCCTCCACGTGGCCATCGTA
CAGGCGGCCCTTCCACAAGGCATTGTCCCCTTCGTGTTCGCCAAGGAGTATAACGTCCAT
CCCGCTATTCTTAGCACGGCG---------------------------------------
------------------------------
>gnl_Elagu_v2.0_p5_sc00077.V1.gene420
ATGATCACCGGGAAGGATACCTCTGAGGTGCTCTCGGCCCTCGTACCCCTCTACGTGGCG
ATGATCCTCGCATATGGCTCGGTCCGGTGGTGGAAGATCTTCACACCCGATCAGTGTTCG
GGCATCAACCGCTTCGTTGCAGTCTTTGCCGTTGCCTTCCTCAACTTCCACTTCATCTCC
TCCGACAACCTCTACGCCATGAACCTCCCCTTCATCGCCGCCGACTCCCTCCAGAAGCTG
GTCATCCTCCTCGCTCTCTTCCTATGGCAATGCTTCAGGAGGCACGGCGACCTGGGCTGG
ACCATCACGCTCTTCTGCCTCTCCACCCTCCCCAACACCCTCGTCCTTGGGATTCCCCTC
CTCGACGCCATGTACGGGGACTTCTCGAGGAGCCTCATGGTCCAGATCGTTGTACTGCAA
GCCCTGGTTTGGTACACCTTGCTGCTCTTCTTATTCGAGTACCGGGCGGCGGAGCTGGTC
TCCGAGCAGGTCCCGCCGGAGCTCGCCCCGGACATCACCTCCTTTCGAGTCGAATCCGAT
GTCACGTCGCTAGGTGGTTCAGATCGTCTCCGGGCTGAAACGGAGTTCGGAGAGGATGGG
AATGTCCAAATTGTTGTCCAGAGATCGGCTTCGCAAGGCCATGATCCTTGGCACCAG---
------------------------------------------------------------
------------------------------AAGATGACTCCTTCGGGAGGCTCG------
------------------------------------------------------------
------------------------------------------------------------
------------------------------------------------------------
------------------------------------------------------------
------------------------------------------------------------
------------------------------------------------------------
---------------------------CATGCATGCATTGAG------------GCTGCT
ACGAATGAAGGAAGG------------------------------GGG------------
---------------------------------------------GAGATACGA------
GTG---------------------------------------------------------
------AAAGATGGGAGC---------TCGAGC---------------------------
---------------------------AAGTTG---------GCAGGGTCGAACCTTCAG
AAGAGCGCAGTCATA------------GAAACAGGGGAGCAAGGGCATGGGAACCGCTGC
AGTATATCTTCTGGGGTCATGACCAGACCGATGCTAATCATGGTGTGGAGGAAATTAATT
CGAAACCCGAATACATATGCTAGCATTATCGGACTTGTCTGGTCCCTGGCGAAGATTGAT
------------------------------------------------------GCTAAC
ATTTTCTGTGGGGGTCTTCAACCAGGTCTGTTTATGGCCTTGCAACCCAACATAATAGCT
TGTGGGAAATCTGCTGCAGCATTGGCGATGGCCGTCCGCTACCTGATGGGTCCGGCGGTG
ACTGCTGCAACTTCCGCCGCCATTGGATTACGCCATGATCTTTTGCATGTAGCAATCGTA
CAGGCTGCTCTCCCTGGAGGAATTGTTCCCTTTGTGTTTGCTAAGGAGTACAATTGTTAT
GCAGACATTGCTAGCACTTCCATGTTGAGGTATGTGTACAAGGACATCCCTGCAAGAGCT
GTGATGCAGATACTTTTAGAATTGAAAAGA
>gnl_Elagu_v2.0_p5_sc00078.V1.gene250
ATGATAGGGTGGGCTGATATATATAAGGTGGTGGTGGCTATGGTGCCACTCTACGTCGCC
CTCGGTCTCGGCTATGGCTCGGTGCGGTGGTGGCGGATCTTCACACCGGAGCAGTGCGGG
GCAATCAACCGCCTTGTGGCCTACTTCTGCCTCCCTTTCTTCGCCTTCGAGTTCACAGTC
CATACTGACCCCTTTGCCATGAATTACCGAGTCATAGCAGCCGATGCCATCTCTAAGGTC
ATCATAGTGCTAGTTTTAGCTGCATGGGCCAAGTTTAGTGGCAAAGGGAGCTACTGCTGG
TCCATCACCAGCTATTCACTCTGCACACTGAACAATACTTTGGTCGTCGGCGTGCCGCTG
CTCAACGCCATGTATGGGCGGTGGGCGCAGGACCTCGTGGTGCAACTCTCGGTGGTGCAA
TCCATCGTATGGGTTATCCTCCTTTTGTTCATGTTCGAGCTGAGGAAGGCAGGAACGTTG
GCAGCTACGGTGGCTGCTACCTCTAATGGTGGT---------------------------
---------------GGT------------GGTGGTGATGGT------------------
------------------------------------------------------------
------------------------------------------------------------
---------------------------------GTGTCTGTGGAACTTCAGACC------
------------------------------------------------------------
------------------------------------------------------------
------------------------------------------------------------
------------------------------------------------------------
------------------------------------------------------------
------------------------------------------------------------
---------------GTGAAGGATGTA---------------GAGGGTAACATC------
------------------------------------------------------------
------------------------------------------------------------
------------------------------------------------------------
------------------------------------------------------------
------------------------------------------------------------
------------------------------------------------------------
GAGGTGGCCAGCCGGCCTTCCTTCTGGTCACTGATGAAGATTGTGTGGCTCAAGCTTGCA
TTCAATCCAAACTTTTATGCGAGCTTTCTCGGTGTCACCTGGGCTTTTATCGCCAATCGG
------------------------------------------------------------
------------------------------------------------------------
------------------------------------------------------------
------------------------------------------------------------
------------------------------------------------------------
------------------------------------------------------------
------------------------------
>gnl_Elagu_v2.0_p5_sc00091.V1.gene220
------------------------------------------------------------
------------------------------------------------------------
------------------------------------------------------------
------------------------------------------------------------
------------------------------------------------------------
------------------------------------------------------------
------------------------------------------------------------
------------------------------------------------------------
------------------------------------------------------------
------------------------------------------------------------
------------------------------------------------------------
------------------------------------------------------------
------------------------------------------------------------
------------------------------------------------------------
------------------------------------------------------------
------------------------------------------------------------
------------------------------------------------------------
------------------------------------------------------------
------------------------------------------------------------
------------------------------------------------------------
------------------------------------------------------------
------------------------------------------------------------
------------------------------------------------------------
------------------------------------------------------------
------------------------------------------------------------
------------------------------------------------------------
------------------------------------------------------------
------------------------------------------------------------
------------------------------------------------------------
------------------------------------------------------------
------------------------------------------------------------
ATGGCGATCGGCGCCATCGCCGTCGGACTTCGGGGTGATCTTCTGCGTGTGGCGATCATA
CAGGCTGCAATACCCCAATCTATCACTTCATTTATTTTTGCTAGGGAGTATGGTCTGCAT
GCTGAAGTGCTTAGCACAGCG---------------------------------------
------------------------------
>gnl_Elagu_v2.0_p5_sc00091.V1.gene221
ATGATAGGTTGGGCTGATATATATAATGTGGTGGCGGCCATGGTGCCTCTCTACGTCGCA
CTTGGCCTTGGCTATGGCTCAGTGCGGTGGTGGCGGATCTTCACGCCAGAACAGTGTGAA
GCGATCAACCGCATGGTGGCCTACTTCTCCTTTCCCTTCTTCACTTTAGAGTTCACACTT
CACACCGACCCCTATGCCATGAATTATCGCGTTATTGGAGCCGATGCCATCTCAAAGCTC
ATCATCGTGTTGGTTTTAGCTGCATGGGCCAAATGCAGTAGCAAAGGGAGCTACTGTTGG
TCCATCACCAGCTACTCACTCTGCACTCTGACCAATTCTTTGGTCGTCGGTGCTCCACTG
CTCAATGGAATGTATGGTCAGTGGGCGCAGGATCTTGTGGTACAATTATCGGTTGTGCAA
GCCATCGTATGGCTAACATTACTCCTGTTTGTGCTTGAGATAAGGAAGGCAAGAATACAG
GAAGCTATGGTGGCTGCCATCTCT------------------------AGTGATCATGAT
------------GGTGGT------------GGTGGTGCTCGT------------------
------------------------------------------------------------
------------------------------------------------------------
------ATT------------------------GTGTCTGTTGAACAAGAGGCA------
------------------------------------------------------------
------------------------------------------------------------
------------------------------------------------------------
------------------------------------------------------------
------------------------------------------------------------
------------------------------------------------------------
---------------GAGAAGGATGTT---------------GAAGACAATATGACCGAG
GTG---------------------------------------------------------
------------------------------------------------------------
------------------------------------------------------------
------------------------------------------------------------
------------------------------------------------------------
------------------------------------------------------------
---GTA---CACCGGCCAGCCTTCTGGTCACTGATGAAGATTGTGTGGCTCAAGCTTGCA
GTGAATCCAAATTCATATGCGAGCATCGTCGGCATCACCTGGGCTTTTGTCGCGAACCGG
TGGCACCTTGAGATGCCAAGCATCATGGAGGGTTCGGTTCTGATCATGTCAAGAGCAGGG
ACTGGATTGGCAATGTTTAGCATGGGT---------------------------------
------------------------------------------------------------
------------------------------------------------------------
------------------------------------------------------------
------------------------------------------------------------
GCATACAAT---------------------
>gnl_Elagu_v2.0_p5_sc00091.V1.gene227
ATGATAGCTTGGGCTGACATATATAAGGTGGTGGTGGCCATGGTGCCTCTCTATGTGGCG
CTCGGCCTTGGTTATGGCTCGGTGAGGTGGTGGCGGATCTTCACACCGGAACAGTGCGAG
GCGATCAACCGCATGGTGGCCTACTTCTCATTTCCCTTCTTCACCTTCGAGTTCACACTC
CACACCGACCCCTTCGCCATGAATTATCGCGTCATCGCAGCCGATGTCATCTCAAAACTC
ATCATCGTGCTGGTTTTAGCTGCATGGGCCAAGTGCAGCAGCAAAGGGAGCTACTGCTGG
TCCATCACCAGCTTCTCGCTCTGCACTCTCACCAATTCCTTGGTCGTCGGCGCTCCGCTG
GTCAACCAGATGTATGGCCGGTGGGCGCAGGACCTCGTGGTGCAACTCTCGGTTGTGCAA
GCCATCATGTGGCTGACACTACTCTTGTTCGTGCTCGAGCTGAGGAAGGCAGGGATGGGG
GAAGCTGTGGTGGCTGCCACCTCTACACCACGT---------------------------
---------------GGT------------GGTGGTCGTCGA------------------
------------------------------------------------------------
------------------------------------------------------------
------------------------------------TCTGTTGACCAACAGCCA------
------------------------------------------------------------
------------------------------------------------------------
------------------------------------------------------------
------------------------------------------------------------
------------------------------------------------------------
------------------------------------------------------------
---------------GTGAAGGATGTC---------------GAAGGGAACATGACCGAG
GTG---------------------------------------------------------
------------------------------------------------------------
------------------------------------------------------------
------------------------------------------------------------
------------------------------------------------------------
------------------------------------------------------------
---GTGGCGAGCCGGCCGGCCTTCTGGTCACTAATGAAGACTGTGTGGCTCAAGCTTGCA
CTGAATCCTAACTCATATGCAAGCATCGCCGGCATCACCTGGGCTTTTGTTGCCAATCGG
------------------------------------------------------------
------------------------------------------------------------
------------------------------------------------------------
------------------------------------------------------------
------------------------------------------------------------
------------------------------------------------------------
------------------------------
>gnl_Eucgr_v2.0_Eucgr.L03400.1
------------------------------------------------------------
------------------------------------------------------------
------------------------------------------------------------
------------------------------------------------------------
------------------------------------------------------------
------------------------------------------------------------
------------------------------------------------------------
------------------------------------------------------------
------------------------------------------------------------
------------------------------------------------------------
------------------------------------------------------------
------------------------------------------------------------
------------------------------------------------------------
------------------------------------------------------------
------------------------------------------------------------
------------------------------------------------------------
------------------------------------------------------------
------------------------------------------------------------
------------------------------------------------------------
------------------------------------------------------------
------------------------------------------------------------
------------------------------------------------------------
------------------------------------------------------------
------------------------------------------------------------
------------------------------------------------------------
------------------------------------------------------------
------------------------------------------------------------
------------------------------------------------------------
------------ATGCCAGGCATCGTCAAAGAATCCATAGAGATCCTATCGACAGCTGGG
TTAGGAACTGCTATGTTCAACATTGGTATATTCATAGCAATGCAGAGGAAGGTGATAGCT
TGTGGCGTGAAATTGACATTTGTGGGAATGGTCTTGAGGTTCATTGCTGGACCAGCTCTA
ATGACCGTGAGTTCCTTTATCATGGGACTGCGCGGTGATGTCCTCAGAATGGCTATCATG
CAGGCGGCACTGCCACAGTCGATTACGACCTTCATCTTCGCGAAAGAGTACGGATTACAT
GCGAGCGTTCTCAGCACCGCGGTGGTGTTCGGCACATTGGCATCTCTACCGCTGCTGATA
GCCTATTATGCTGCTTTAGAGGTTATG---
>gnl_Eucgr_v2.0_Eucgr.H01382.1
ATG---------------------------------------------------------
------------------------------------------------------------
------------------------------------------------------------
------------------------------------------------------------
------------------------------------------------GACTATAGCTGG
TGCATCACCACCTTTTCCTTGCTCACCTTGACGAATGTCCTGATCGTCGGGGTGCCATTA
CTGAGAGCGATGTACGGTCAGGTGGGTGTGGATATCGTGGTTCAGTTATCGGTCATGCAG
GCCGTTCTGTGGTTTCCGCTTCTGTTGTGTTTCCTTGAGTTTCGGAAGATGGGGATGGAC
TATTCTCCGACGACGACGAGCGCG------------------------ACTACTGATGAT
TTGGTG------------------------------------------------------
------------------------------------------------------------
------------------------------------------------------------
------------------------------------------------CCGGGC------
------------------------------------------------------------
------------------------------------------------------------
------------------------------------------------------------
------------------------------------------------------------
------------------------------------------------------------
------------------------------------------------------------
---------------GAGAAAGACGTC---------------GAGGGAACAGCCGAGGCT
GTG---------------------------------------------------------
------------------------------------------------------------
------------------------------------------------------------
------------------------------------------------------------
------------------------------------------------------------
---------------------------------------------------------AGG
ACCAACAGCACAAGACCGAGACTGTGGACCGCCGTGAAAATTGTGGCTCCGAAACTGGCC
CTGAATCCTAACATCTACGCTTGCATCATCGGCGTCGCTTGGGCAGTAATAGCACACAGG
TTCAAAGTGAAAATGCCAGGCATCGTCAAAGAATCCATAGAGATCCTATCGAGAGCTGGG
TTAGGAACTGCTATGTTCAACATTGGTATATTCATAGCAATGCAGAGGAAGGTGATAGCT
TGTGGCGTGAAATTGACATTTGTGGGAATGGTCTTGAGGTTCATTGCTGGACCAGCTCTA
ATGACCGTGAGTTCCTTTATCATGGGACTGCGCGGCGATGTTCTCAGAATGGCTATCATG
CAGGCGGCACTGCCACAGTCGATTACGACCTTCATCTTCGCGAAAGAGTACGGATTACAT
GCGAGCGTTCTCAGCACCGCGGTGGTGTTCGGCACATTGGCATCTCTACCGCTGCTGATA
GCCTATTATGCTGCTTTAGAGGTTATG---
>gnl_Eucgr_v2.0_Eucgr.B01405.1
ATGATAGGGTTGGAGGATGTGTATAAGGTGGTGGAGGCGATGGTGCCGCTATATGTCGCG
TTGATGTTGGGCTACGGATCGGTGAAGTGGTGGAAGATTTTTAAGCCGGAGCAGTGTGAT
GCGGTAAACCGGCTTGTCTGCTATTTCACCCTCCCTCTCTTCACCTTCGAGTTCACGGCC
CATGTTGATCCCTTCGAGTGGAACTACGCGTTCATCGCCGCAGACGTCGTCTCCAAGGTC
ATCATAGTCTTGGTGCTAGCGTTTTGGGCCAAGTGCAGCACCAAAGGGAGCTATTGCTGG
TCCATCACCAGCTTCTCGCTGTGTACGCTGACCAACTCGCTCGTCGTTGGCGTCCCCCTG
CTCAAGGCCATGTATGGCTCGATGGGCGTGGACCTGGTGATCCAGGGCTCGGTGTTCCAG
GCGATCGTGTGGCTCACGTTGCTCCTTTTTGTGCTGGAGATGAAGCGGTCGGGGCTTGAC
ATCTCATCGACACCATCCTCC---------------------------ACGGAGGGCGAC
TCGCCAGCA---------------------------------------------------
------------------------------------------------------------
------------------------------------------------------------
------------------------------AGGACAGTCGTCGATCCGGTGGCC------
------------------------------------------------------------
------------------------------------------------------------
------------------------------------------------------------
------------------------------------------------------------
------------------------------------------------------------
------------------------------------------------------------
---------------AAATTCAATTTG---------------GAAGGGGGGTTGGAGATG
------------------------------------------------------------
------------------------------------------------------------
------------------------------------------------------------
------------------------------------------------------------
------------------------------------------------------------
---------------------------------------------------------ATG
GTGAGCTCTAGTAGGCCATCATTTTGGTCTCTCATGAGGGTCGTTTGGATGAAGCTTGCC
ATGAACCCAAACTCCTATGCATGCATAGTTGGTATAGTTTGGGCGTTGATTGCAAACAGG
TGGCACTTTGAGATGCCAGGCATCATAGATGGATGCATAACGATCTTGTCAAAAGCTGGG
ACGGGCACTGCCATGTTTAGTATGGGGATGTTCATGGCGCAGCAAGAGAAATTGATAGCA
TGTGGGCCGAGCTTGACCGTGTTCGGGATGGTTTTGAGGTTCATCGCTGGTCCGGCGGCC
ATGGCCATCGGTTCTATTGCCTTGGGCTTGCGTGGCAATGTCCTCCGTGTCGCTATCATT
CAGGCAGCACTGCCACAGTCGATTACATCCTTCATCTACGCCAAAGAATATGCACTGCAT
GCGGACGTGCTTAGCACTGCGGTGATCTTTGGAATGATTGTCTCTTTTCCGGTGCTGCTT
GCATATTATGCAATTCTCGAGCTCGTCCCC
>gnl_Eucgr_v2.0_Eucgr.B01406.1
ATGATAGGATGGGGCGACATGTACAAGGTGGTGGTGTCGATGTTCCCGCTGTACGTGCCG
CTCATGCTTGGCTACAGCTCCGTCAAGTGGTGGCGCCTCTTCTCCCACGACCAATGTGAT
GGCATCAACCGCTTCATCTCCCTCTTCATCCTCCCCCTCTTCGGCTTCGGATTCACTGCC
CACATAAACCCCTTTGCCATGAACTTCCGCCTCCTCGCTGCTGATGGCCTGTCCAAGCTC
GCCACCCTCTCGATCCTCGCCCTCTGGGGTAGGTTCAGCAGCCGGGGGAGCTACAGCTGG
TGCATCACGACATTCTCGCTGTGCACGCTGCCAAACCTGCTCGTCGTCGGCGTGCCGATG
CTGCAGGCCATGTACGGCAAGTGGGCGGTCGATCTGGCGGTCCAGCTGTGCATGTTGCAG
TCTCTGATTTGGTACCCTCTGGTTCTTCTGTTTCTTGAGTTCAGAAAAAGGAGGATGATG
GATTTGGCCACTCCTCCTCCTCCT------------------------------------
------------------------CCTCTTGAAGAAAATGGTGTGGTTGAC---------
------------------------------------------------------------
------------------------------------------------------------
------------------------------------------------------------
------------------------------------------------------------
------------------------------------------------------------
------------------------------------------------------------
------------------------------------------------------------
------------------------------------------------------------
------------------------------------------------------------
------------GAAGAGAGGGATATA---------------GGGATGAGTGTTGTGAAT
ACAAGTGAAGTT---------------------------------GGTGGT---------
------------------------------------------------------------
------------------------------------------------------------
------GATGAT------------------------------------------------
------------------------------------------------------------
------------------------------------------------------------
---------CTTGAGAAGAGGAGCCGTGGGACATTCCAAATGGTGTGGATTAAGATGGCC
ATGAACCCTAATGTGTATGCCAATGTTCTCGGCCTCGCTTGGGCTCTCATGGCTAGCAGA
CTCAAATTTACAATGCCAAGTATCATGGAAGGTTCGATCGAGATCATGTCAAAAGGGGGG
ACAGGCACAGCCATGTTTAACATCGGGATATTCATGGCAATGCAAACGAAGGTGATAGCC
TGTGGAACGGGCCCAGCGGTTTTAGGAATGGTGTCG------------------------
------------------------------------------------------------
------------------------------------------------------------
------------------------------------------------------------
------------------------------
>gnl_Eucgr_v2.0_Eucgr.B01403.1
ATGATAGGGTGGGACGACGTGTACAAGGTGGTGGTGTCGATGTTCCCGCTGTACATGGCG
CTCATGCTTGGCTACGGCTCCGTCAAGTGGTGGCGCCTCTTCACCCACGAGCAGTGCGAC
GGCATCAACCGCTTCATCGTCCTGTTCATCCTCCCCCTCTTCGGGTTTGAATTCACAGCC
CACATAAATCCGTATGCCATGAACTTCCGCCTCCTCGCTGCTGATGCCCTGTCCAAGCTC
GCCACCCTTGCTATCCTTGGGCTGTGGGGGAGGTTCAGCAGTAGGGCGAGCTACAACTGG
AGCATCACGACGTTCTCATTGTGCACGTTGACAAACCTGCTCGTCGTCGGCGTGCCAGTG
ATGCGGGCCATGTACGGCCAATGGGGCGTCGACATGGTGGTCCAGCTGTGCATGGTACAG
TCTTTGGTTTGGATACCTCTGCTTCTTTTGCTTCTTGAGTTCAGAAACACGAGGATGATG
GATTCGACCACTTCTTCGTCTCCT------------------------------------
------------------------CCTCCCGAAAATAATGGCGTGGTCGAT---------
------------------------------------------------------------
------------------------------------------------------------
------------------------------------------------------------
------------------------------------------------------------
------------------------------------------------------------
------------------------------------------------------------
------------------------------------------------------------
------------------------------------------------------------
------------------------------------------------------------
------------GAAGAGAGGGATGTA---------------GAGATGAGCGTTGTGATT
ACGATGGAAGGC---------------------------------GGCGGT---------
------------------------------------------------------------
------------------------------------------------------------
------GATCATCAT---------------------------------------------
------------------------------------------------------------
------------------------------------------------------------
---------GAGAAGAGGAGCTACTGGTCATTCGCGAAAGTGGTGTGGATGAAGATGGCC
ATGAACCCTAACGTGTATGCCAATGTTCTCGGCCTCGCTTGGGCTCTCATGGCTAGCAGG
TTCAAATTTACTATGCCGAGTATAATGGAAGGTTCAGTCGAGATCATGTCAAAAGCGGGG
ACGGGTACGGCCATGTTCAATATCGGGATATTCATAGCAATGCAAACGAAGGTGATAGCA
TGCGGCACGGGGCCCACGGTCTTAGGATTGGTCTCAAGGTTTGTGGTGGGGCCGGCAATC
ACGGCCCTTTGCTCTCTTGCCGTGGGCTTGCATGGGCCTACTTTACATATCGCCATCATT
CAGGCGGCACTTCCACAAGCCATAGCTTCTTTCGTGTTTGCCAATGAGTACGGGCTGCAT
GCAAACGTCCTTAGTACTGCGGTGGTGTTTGGCACGGTGATTTCTCTTCCGCTGTTGATT
GGCTATTACATTGGCTTGGAATACGCTGCA
>gnl_Eucgr_v2.0_Eucgr.I01919.1
ATGATTTCCTTGACCAATGTCTACCATTGTGTGGCAGCTACAGTCCCTTTATACGCCACG
ATGTTTCTAGCATTTATATCGATTCGGTTTTGGAAGCTCTTTACGCCAGACCAATGTGCC
GGAATAAATAAGTTTGTGGCGAAATTTTCCATACCGCTTCTGTCATTCCAAGTGATCTCA
TCCACCAATCCATACAAGATGAACCTCAGGCTTGTCCTAGCGGATTTCGCACAGAAGATC
CTTGCGATTTTGATAGTGGGAGGGGTGGCGAAGTTCCGCTCCGGGGGAGGGTTGAGGTGG
ATCATAACCGGCGTCTCTCTGTCCACGCTGCCAAACACGCTAATCCTGGGGATTCCGCTC
TTGAGGGCCATGTATGGAGATGAGGCAGCTTCACTCATTGCTCAGATAGTCTGCTTACAA
AGCATACTCTGGTACAATCTGTTGCTGTTCTTATTTGAGCTCAATGCAACAAAGGCAGCC
------------------------------TCA---------------------------
------------------------------------------------------------
------------------------------------------------------------
------------------------------------------------------------
------------------------------------------------------------
------------------------------------------------------------
------------------------------------------------------------
------------------------------------------------------------
------------------------------------------------------------
------------------------------------------------------------
------------------------------------------------------------
---------------------------------------------------GTTACACCC
TCATCAGAAGCCACA------------------------------GGG------------
------------------------------------------------------------
------------------------------------------------------------
------------------------------------------------------------
GTCACGGCG---------------------------------ACCACAGAGGAGGATGAA
ACGAAA---------------------------GATGGAGGAGATGAGTTG---AAGTTG
AGAAACGGAAGAAAGTATGAGACTTTGCTCATTTTTCTCAAAGTGGGGAAGAATCTCCTG
AGAAACCCCAATACGTATGCAACTGTCATGGGCGTGATCTGGGCAAGCATCCACTTCAGA
TGGGGGGTTGAAATGCCAGCAATTGTTAGTAGCTCAATACTAATACTCTCAGAGGGAGGA
CTCGGAATGGCCATGTTCAGCTTAGGCCTTTTCATGGCATCACAGACTCGAATAGTCGCT
TGTGGTGCTCGGTTGGCTGCGGTGGCCATGGCCGCCAAGTTTATCGCCGGGCCAGGCCTA
ATGGCCATCTCCTCCCTTGCCATCGGACTCAGGGAAACCTTACTGAAAGTGGCAATTGTG
CAGGCGGCTCTACCCCAAGGAATTGTTCCCTTTGTTTTCGCCAAAGAGTACAATGTACAT
CCAGAAATCTTGAGCACAGGGGTGCTCTTTGGAATGCTCATTGCCATGCCAATATCATTA
GTTTACTATCTCTTGCTGTCTCTG------
>gnl_Eucgr_v2.0_Eucgr.G02549.1
ATGATAGGGTGGGACGACGTGTACAAGGTGGTGGTGTCGATGTTCCCGCTGTACGTAGCG
CTCATGCTTGGCTACGGCTCCGTCAAGTGGTGGCGTCTCTTCACCCACGAGCAGTGCGAC
GGCATCAACCGCTTCGTCGCCCTGTTCATCCTCCCCCTTTTCGGGTTCGAATTCACAGCC
CACATGAACCCGTATGCCATGAACTTCCGCCTCCTCGCCGCTGATGCCCTGTCCAAGCTT
GCCACCCTTGCTATCCTTGGCCTATGGGGGAGGTTCAGCAGTAGGGCGAGCTACAACTGG
AGCATCACGACGTTCTCGCTGTGCACGCTGACGAACCTGCTCGTTGTTGGCGTGCCGGTG
ATGCAGGCCATGTACGACCAGTGGGGTGTCGACCTGGTGGTCCAGCTGTGCATGGTACAA
TCTCTGGTTTGGATCCCTCTGCTTCTTCTGCTTCTCGAGTTCAGAAACACAAGGATGATG
GATTCGACCACTTCTTCGTCTCCT------------------------------------
------------------------CCTCCCGTAAATAATGGCATGGTCGAT---------
------------------------------------------------------------
------------------------------------------------------------
------------------------------------------------------------
------------------------------------------------------------
------------------------------------------------------------
------------------------------------------------------------
------------------------------------------------------------
------------------------------------------------------------
------------------------------------------------------------
------------GAAGAGAGGGACGTA---------------GAGATGAGCCTTGTGATT
ACGAGGGAAGGC---------------------------------GGTGGT---------
------------------------------------------------------------
------------------------------------------------------------
------GAG---------------------------------------------------
------------------------------------------------------------
------------------------------------------------------------
------------------AGCTACTGGTCATTAGCGAGAGTGGTGTGGATGAAGATGGCC
ATGAACCCTAACGTGTATGCCAATGTTCTCGGCCTCACTTGGGCTCTCATGGCTAGCAGG
TTAAAATTTACTATGCCGAGTATAATGGAAGGTTCAGTCGAGATCATGTCGAAAGCAGGG
AAGGGCACATCCATGTTCAACATCGGGATATTCATAGCATTGCAAACGAGGGTGATAGCA
TGCGGAACGGGGCCCACTGTCTTAGGATTGGTCTCAAGGTTTGTGGTGGGGCCCGCAATC
ACGGCCCTTTGCTCTCTTGCCGTGGGCTTGCACGGGCCTGCTTTACATATCGCCATCATT
CAGGCGGCAATTTCACAAGCCATAGCTTCTTTCGTGTTTGCCAACGAGTACGGACTACAT
GCAAACGTCCTTAGTACTGCGGTGGTGTTTGGCACGGTGATTTCCCTTCCGCTATTGATT
GGCTATTACATTGGCTTGGAATACGCTGCA
>gnl_Eucgr_v2.0_Eucgr.G02548.1
ATGATAGGGTGGGACGACGTATACAAGGTGGTGTACTCCATGTTCCCACTGTACGTAGCG
CTGATGCTTGGCTACGGCTCTGTCAAGTGGTGGCGCCTCTTCACCCACGAGCAGTGCAAC
GGCATCAACCGTTTCATCGCCCTGATCGTCCTCCCCCTCTTTGGGTTCGAATTCACAGCC
CACATAAATCCATACACCATGAATTTCCGCCTCCTTGCCGCTGATGCCCTGTCCAAGCTC
GCCATCCTTGCTATCCTTGGGCTCTTGGGGAGGATCAGCAGCAGGGCGAGCTACGACTGG
ATCATCACAACGTTCTCGCTGTGCACGCTGACGAACCTGCTCGTTGTCGGCGTGCCGGTG
ATGCGGGCCATGTACGGCCAGTGGGGCGTCGACCTGGTGGTCCAGCTATTCATGGTACAA
TCTCTCGTTTGGATCCCTCTAGTTCTTCTGCTTCTCGAGTTCAGAAACACGAGGATT---
------------------------------------------------------------
---------------------------CCCGAAAATAATGGCGTGGTCGAT---------
------------------------------------------------------------
------------------------------------------------------------
------------------------------------------------------------
------------------------------------------------------------
------------------------------------------------------------
------------------------------------------------------------
------------------------------------------------------------
------------------------------------------------------------
------------------------------------------------------------
------------GAAGAGAGG---------------------------------------
------------------------------------------------------------
------------------------------------------------------------
------------------------------------------------------------
------------------------------------------------------------
------------------------------------------------------------
------------------------------------------------------------
------------------AGTTACTGGTCTTTAGCGAGAGTAATGGGGATGAAGATGGCC
ATGAACCCTAACGTGTATGCCAATGTTCTCGGCCTCGCTTGGGCTCTCATGGCCAACAGG
TTCAAATTTACTATGCCGAGTATAATGGAAGGTTCAGTTGAGATCATGTCGAAAGCGGGG
ACGGGCACGGCCATGTTCAACATCGGGATATTCATAGCAATGCAAACGAGGGTTATAGCA
TGCGGAACGGGGCCCACTGTCTTAGGATTGGTCTCAAGGTTTGTGGTGGGGCCCACAATC
ATGGCCGTTTGCTCTCTTGCTGTGGGCTTGCATGGGCCTGCTTTACAGATCGCCATCATT
CAGGCGGCAATTCCACAAGCCATAGCTTCATTCGTGTTTGGCAACGAGTACGGACTACAT
GCAAACGTCCTTAGTACTGCGGTGGTGTTGGGCACGGTGATTTCCCTTCCACTGTTGATT
GGTTATTACATTGGCTTGGATTACGCTGTA
>gnl_Manes_v6.1_Manes.08G104400.1
ATGATAGGGTGGGAAGATGTTTATAAGGTGGTGGTGGCCATGGTGCCTTTGTACGTGGCC
CTGGTGTTAGGTTACGGGTCAGTAAGGTGGTGGAAAATATTCACACCTGAACAGAGTGGA
GCTGTGAATCGTTTCGTTTGTTACTTCACTCTCCCTCTTTTCACCTTCGAATTCACAGCC
CATGTTGATCCTTTCAACATGAACTATCTATTCATTGGTGCTGATGCTATATCTAAGTTC
ATTATAGTGGTTGTGCTTGCTTTCTGGGCTAAGTTTAGTAGCAAAGGAAGCTACACATGG
TCCATTACAAGCTTCTCTTTATGTACGTTAACTAATTCTCTTGTTGTGGGTGTGCCTCTG
GCGAAAGCCATGTATGGGCAGATGGCAGTTGATCTTGTGGTTCAATCATCTGTCATTCAA
GCCATAATTTGGCTTACCATTTTGTTGTTTGTGTTGGAAATAAGAAGAACAGGACTTGAT
ATTTCTTCTAATACTAAT------------------------------GGTGAAAATTTA
------------------------------------------------------------
------------------------------------------------------------
------------------------------------------------------------
------------------------------------------------------------
------------------------------------------------------------
------------------------------------------------------------
------------------------------------------------------------
------------------------------------------------------------
------------------------------------------------------------
------------------------------------------------------------
---------------GACAAGGATTTG---------------GAGGGGATAAGTAGAAGT
GTAGATCAT---------------------------------------------------
------------------------------------------------------------
------------------------------------------------------------
------------------------------------------------------------
------------------------------------------------------------
---------------------------------------------------------AAA
ATGGAAAGTGCAAAGCCTTCTTTCTGGGCTTTGATGAAGGTGGTGTGGTTGAAAATGGCT
ATGAATCCTAATTCATATGCCTGTATCATTGGTCTTGTTTGGGCTTTTATAGCAAAAAGG
TGGCATTTTGAAATGCCAAGTATCATGGAGGGGTCTATATTGATCATGTCAAGGGCTGGT
ACAGGCACTGCTATGTTTAGCATGGGGATCTTCATGGCTTTGCAAGAAAAGTTAATTGCC
TGTGGGACAGGACTAACTGTTGTAGGGATGGTTCTAAGGTTCATTGCTGGACCTGCAGCC
ATGGCTATTGGCTCTATTGCTGTTGGTTTGCACGGTGACGTTTTAAGGGTTGCTATTATT
CAGGCAGCATTACCACAATCTATTACATCCTTTATATTCGCAAAAGAATATGGATTGCAT
GCAGAGGTGCTAAGCACAGCAGTTATCTTCGGCATGATAGTGTCGCTTCCAGTGCTAATT
GCTTATTATGCAGTTTTAGAATTTGTACAT
>gnl_Manes_v6.1_Manes.09G184600.1
ATGATAGGATGGGAAGATGTTTATAAGGTGGTGGTAGCCATGGTACCACTGTATGTAGCC
CTAGTTTTAGGATATGGATCTGTAAGGTGGTGGAAAATTTTTACACCTGAACAGTGTGGA
GCTGTGAATAAATTTGTTTGTTTCTTCACTCTTCCTCTTTTCACCTTTGAATTCACAGCC
CATGTTGATCCTTTCAAAATGAATTATCTATTCATCGGTGCAGATGCTATATCTAAGTTG
ATAATTGTGGTGGTGCTTGGTTTTTGGGCTAACTGTAGTAGCAAAGGCAGCTACACATGG
TCCATTACAAGCTTCTCTCTGTGTTCCTTAACTAATTCTCTTGTCGTGGGTGTGCCTCTG
ATGAAGGCCATGTACGGGCAAATGGCAGTTGATCTTGTGGTTCAATCATCTGTCATTCAA
TCCATAATTTGGCTTACCGTTTTGTTGTTTGTATTAGAATTTAGAAGATCGAGACTTGAC
GTTTCTTCTTGTAATAAT------------------------------ACTGATACTGAC
------------------------------------------------------------
------------------------------------------------------------
------------------------------------------------------------
------------------------------------------------AATTTA------
------------------------------------------------------------
------------------------------------------------------------
------------------------------------------------------------
------------------------------------------------------------
------------------------------------------------------------
------------------------------------------------------------
---------------CAGAAGGATTTA---------------GAGGGAAGTAATTGTAGT
GTAGAT------------------------------------------------------
------------------------------------------------------------
------------------------------------------------------------
------------------------------------------------------------
------------------------------------------------------------
---------------------------------------------------------CAT
AATAACAGTAATAGGCCTTCTTTCTGGGTTTTAATGAAGGTGGTGTGGATCAAATTGGCT
ATGAATCCCAATTTATATGCCTGCATCATTGCCCTTTTTTGGGCTTTTATATCAAACAGG
TGGCATTTTGAAATGCCAAGCATCATGGAGGGATCTGTATTGATTATGTCAAAGGCTGGC
ACTGGCACTGCCATGTTTAGCATGGGGATCTTCATGGCTTTGCAAGAAAAGTTTATCGCT
TGTGGAACAGGGCTAACTGTGATGGGAATGGTTCTGAGATTCATTGTTGGACCTGCAGCC
ATGGCTATTGGTTGTATTGCTGTGGGTTTGCATGGTGATGTTCTACGAGTTGCTATCATT
CAGGCAGCATTGCCACAATCCATTACATCCTTCATATTTGCTAAAGAATATGGATTGCAT
GCAGAGGTTTTAAGCACAGCTGTGATATTTGGCACCGCGGCATCGCTTCCGGTGTTAATT
GCTTATTATGCCATGTTAGAGTTTACACGT
>gnl_Manes_v6.1_Manes.S018500.1
ATGATTTCTTTAGCAGATGTGTATCATGTTGTGGCTGCGACAGTTCCACTCTATTTTGCC
ATGATATTGGCTTACATCTCTATGAAATGGTGGAGGCTTTTTACACCAGATCAGTGTGCA
GGCATTAACAAATTTGTTGCTAAATTTTCAATCCCACTATTATCTTTCCATGTTATCTCC
AACAACAACCCTTACAAAATGAACCTCAAACTCATATTTGCTGACTTTCTTCAGAAACTA
TTAGGCCTCTTAGTTCTCACAGCACTCACCAAGATCAGCTCCAGAGGAAGATTGAATTGG
ATCATTACTGGTCTCTCTCTTTCAACTTTGCCCAATACTTTGATCCTGGGAATTCCACTT
TTGAAGGCTATGTATGGAGATGAAGCTGAGGCTCTCCTTTCTCAGATAATTGGCTTACAA
AGCTTAGTTTGGTATAATTTGTTGCTGTTTCTGTTTGAGCTAAATGCCACCTATGCAGCC
------------------------------CCA---------------------------
------------------------------------------------------------
------------------------------------------------------------
------------------------------------------------------------
------------------------------------------------------------
------------------------------------------------------------
------------------------------------------------------------
------------------------------------------------------------
------------------------------------------------------------
------------------------------------------------------------
------------------------------------------------------------
---------------------------------------------------GTGGCACCA
TCTTCAGAAATTACA------------------------------GAG------------
------------------------------------------------------------
------------------------------------------------------------
------------------------------------------------------------
GACCTTGAA---------------------------------GCTCATCATGATGCTCAA
TCAAAA---------------------------GAGGGAGAAGAGGAA---------ACA
CATGCCACAAAGAGGGTCAAAACCATGCTCATTCTCTTCACAGTGGGGAGGAAGTTGGTG
AGAAATCCAAATTTTCATGCGACTTTGCTAGGTCTTATTTGGGCAAGCATACATTTCAGG
TGGGGTGTGAAAATGCCAGAAATTGTTGATAATTCTATACTGATATTGTCTAATGGAGGG
CTTGGTATGGCAATGTTCAGCTTAGGTCTGTTTATGGCATCACGCACCAGTATAATAGCG
TGCGGCGTCCGACTTGCTGTGCTAGCTATGGCAATGAAGTTCATTGCGGGACCTGCCTTA
ATGGCAGTTGCTTCCCTTGCCATTACAGTAAGGGGCACAGTGTTTAAAGTGGCAATTGTT
CAGGCAGCTCTACCTCAAGGGATTGTTCCATTTGTGTTTGCTAAAGAATATAATATTCAT
CCAGACATATTAAGCACAGGGGTAATTTTTGGTATGCTCATTGCATTGCCAATAGCATTA
GCCTACTACTCCCTGTTAGCCTTG------
>gnl_Manes_v6.1_Manes.17G020700.1
ATGATTTCCTTATCAGATGTATATCATGTGGTTTCTGCAACAGTTCCATTGTATTTTGCA
ATGCTATTGGCTTACATCTCTATGAAATGGTGGAGGCTTTTCACACCAGATCAATGTGCA
GGGATAAACAAATTTGTTGCTAAATTTTCAATCCCACTCTTATCTTTCCAAGTTATTTCT
CATAACAATCCTTACCAAATGAATTTGAAACTCATTTTAGCTGACTTTCTTCAGAAGCTA
TTAGCCCTTCTAGCACTCACTGCTCTCACCAAAATCAGCTCCAGAGGAAGATTGAATTGG
ATAATTACTGGGTTGTCTCTGTCAACATTGCCCAACACTTTGATTCTGGGAATCCCACTT
CTGAAAGCTATGTATGGAGCTGAAGCTGAGTCTCTACTTTCCCAGATAATTGTCTTGCAG
AGCTTGGTTTGGTATAATTTGTTGTTGTTTCTCTTTGAGCTCAATGCCACCTATGCAGTT
------------------------------CCA---------------------------
------------------------------------------------------------
------------------------------------------------------------
------------------------------------------------------------
------------------------------------------------------------
------------------------------------------------------------
------------------------------------------------------------
------------------------------------------------------------
------------------------------------------------------------
------------------------------------------------------------
------------------------------------------------------------
---------------------------------------------------ATCACCCCA
TCTTCAGAAATCACG------------------------------GTG------------
------------------------------------------------------------
------------------------------------------------------------
------------------------------------------------------------
GACCATGAG---------------------------------GACCCCCAAGAGGCAGAA
GAAAAG---------------------------GAGGAAGAAGAAGAAGAAACACAAACC
AGAACAACTAGGAGAGTAAAAACCATGCTCATTCTCTTGACAGTGGGGAGAAAGCTAGTG
AGAAATCCCAATTTCCATGCTACTCTATTGGGTCTTATTTGGGCAAGCATACGCTTCAGG
TGGGGAGTGAAAATGCCAGAAATTGTTGATAGTTCTATAATGATATTGTCTAATGGAGGG
CTTGGCATGGCAATGTTCAGCTTAGGTCTGTTCATGGCATCTCGCGCCAGTATAATAGCC
TGTGGCGTCCGAATGGCAGTGCTGTCTATGGCAATGAAGTTCACTGCAGGACCTGCTCTA
ATGGCAGTTGCTTCTCTAGCCACTACACTAAGAGGCACAGTCTTTAAAGTGGCAATTGTC
CAGGCAGCTCTACCACAAGGGATTGTTCCATTTGTGTTTGCTAAAGAATATAATATTCAT
CCTGATATATTAAGCACAGGGGTAATTTTTGGTATGCTTATTGCATTGCCAATTGCATTG
GCTTACTACTCGCTTTTAGAATTG------
>gnl_Medtr_Mt4.0v1_Medtr7g079720.1
ATGATTGGGTGGGAAGACGTGTACAAAGTTATTGTAGCAGTGGTGCCACTCTATTTTGCA
CTAATATTAGGCTATGGTTCTGTAAGGTGGTGGAAAATTTTCACAAGAGAACAATGTGAT
GCAATAAACAAACTAGTTTGTTACTTCACATTGCCACTCTTCGCCTTCGAGTTCACCGCG
CACATCGATCCTTTTAAGATGAACTTCTTATTTATAGGCGCGGACACTCTATCGAAGCTA
ATCATTGTCGCGGTGATTGCCCTTTGGGCTAAGTGTAGTAGCAAAGTAAGTTATTCTTGG
TCTATAACAAGTTTCTCTTTGTGTACTCTAACAAATTCTCTTGTTGTTGGAATACCAATG
GTGAAACCTATGTATGGACCTATGGGTGTGGATCTTGTGGTTCAAGCTTCAGTTGTTCAA
GCTATTATATGGCTCACTTTGCTTCTATTTGTGTTGGAGTTTAGAAGAACGGGAATAGAG
GGGACTATAACCACTTTGAAA---------------------------CCGAAGGCTAGT
AGCATTAGT---------------------------------------------------
------------------------------------------------------------
------------------------------------------------------------
------------------------------AATGTGACATGTGAAGGTGAAGAA------
------------------------------------------------------------
------------------------------------------------------------
------------------------------------------------------------
------------------------------------------------------------
------------------------------------------------------------
------------------------------------------------------------
---------------AGTAAAGATGTT---------------GAAGCAAATAACATAGTA
------------------------------------------------------------
------------------------------------------------------------
------------------------------------------------------------
------------------------------------------------------------
------------------------------------------------------------
---------------------------------------------------------GAA
TATACAAGTAGTAGGCTTCCTTTCTTACAATTGATGAAGCGTGTGTGGCTCAAACTTATA
GCAAATCCAAATTCCTATGGTTGTGTCATTGGCATTTCTTGGGCTTTCATATCTAATAGG
TGGAATTTGGAATTGCCAAGTATGGTAGAAGGGTCTATATTGATCATGTCAAAGGCTGGA
ACGGGCACTGCCATGTTTAGTATGGGTATTTTCATGGCACTTCAAGAGAAAGTGATTTCT
TGTGGACCAAGTTTGACTGTATTTGGTTTGGTTTTAAAGTTCATCGCTGGACCTGCAGCA
ATGGCTATTAGTGCCTTCATTGTAGGATTGCGTGGTGACGTTTTACGAATTGCCATCATT
CAGGCAGCAGTTCCACAATCCATCACATCATTCATTTTTGCTAAAGAATATGAACTGCAT
GCCGAGGTTCTTAGCACTGCGGTAATCTTTGGAATGATTGTTTCGCTACCGATCTTAGTA
GCCTACTACGCAATATTGGAGTTCGTTCAT
>gnl_Medtr_Mt4.0v1_Medtr7g009370.1
ATGATTTCCTTAGCCAATGTTTATCATGTAATAACAACAACTGTCCCATTATATGTAACA
ATGATACTAGCCTATGTCTCAGTGAAATGGTTTAAGATCTTCACACAAGAACAATGTTCA
GGAATAAACAAATTTGTTGCAAAATTCTCAATCCCTCTTTTATCATTTCAAGTCATTTCT
TCCAACAATATCTACAAAATGAGCCTAAAACTAATGTTTTCTGATTTCATTCAGAAACTT
CTTGCATTTGTTCTCTTAACAGCAATTATTAAGATTAGTGGTAAAGGTGGTTTGAAATGG
ATTATAACTGGTTTTTCATTATCAACACTTCCTAATACTTTGATTCTTGGAATTCCATTG
TTAAAAGCAATGTATAAGGATGAAGCTATTGTCTTGTTAGCTCAGATTGTTTTCTTGCAA
AGTATGATTTGGTACAATTTGCTTTTATTTCTTTATGAGTTTGATGCTGCCAAGAACATG
------------------------------CTA---------------------------
------------------------------------------------------------
------------------------------------------------------------
------------------------------------------------------------
------------------------------------------------------------
------------------------------------------------------------
------------------------------------------------------------
------------------------------------------------------------
------------------------------------------------------------
------------------------------------------------------------
------------------------------------------------------------
---------------------------------------------------TCTGCACCT
CCATCACAAGACACA------------------------------GGA------------
------------------------------------------------------------
------------------------------------------------------------
------------------------------------------------------------
GAATCGGAA---------------------------------TCGGCGAGTGAAATACAA
TCAAAA---------------------------AGAGAAGAAGATGAAGAA---CCTGTT
GGAACAAAAAGAAAAATGAAGATCTTTCCCATTCTTGTCACAGTGGGGAAGAAGCTAATC
AGAAATCCAAATACTTTTGCCTCTTTAATAGGCATCATTTGGTCAAGCATACAGTTCAGG
TGGGGGATACATATGCCTCAAGTGATTAATCATTCAATAGAACTGTTGTCCAATGGAGGT
CTTGGTATGGCAATGTTCAGCTTAGGTCTGTTTATGGCATCACAGTCAAGCATCATAGCA
TGTGGGCCAAGGAATACAGTGGTTGCAATTGGACTGAAAGTGTTGGTAGGACCTGCTCTA
ATGGCTTTGGCATCCATTGTCATTGGTTTAAGAAACACATTGTTTAAAGTTGCAATAGTT
CAGGCAGCTCTACCACAAGGAATTGTTCCTTTTGTTTTTGCTAAAGAATATAATGTCCAT
CCATCCATCTTAAGCACTGCGATCTTGTTAGGAATGCTCATTGCCTTGCCGGTGGAATTG
GCTTTCTACTTCCTCTTAGCACTT------
>gnl_Medtr_Mt4.0v1_Medtr6g011400.1
ATGATTTCCTTAATTGATGTCTATCATGTAGTAACAGCCACTGTCCCATTATATGTAACT
ATGTTACTAGCATACATTTGTGTTAAATGGTGGAAACTTTTCACACCAGATCAATGTGCA
GGCATAAACAAATTTGTAGCAAATTTTTCAGTTCCATTGTTATCATTTCAAGTGATATCT
TCAAATAACATTTACAAAATGAGTCTTAAACTTATATATGCAGATTGTGTTCAAAAATTT
CTTGCATTTTTAGTCTTGATTGTTATTATTAAGATTAGTGATAGAGGAGGTTTGAAATGG
ATTATAACTGGTCTTTCATTATCAACACTTCCTAATACTTTGATCCTTGGAATTCCACTC
ATGAAGGCTATGTATAAAGATGAATCTGATTTTCTACTACCTCAGATTATTTTCTTGCAA
AGTATGATTTGGTATAATTTGCTTTTGTTTCTTCATGAGCTTGATGCTGCAATTCCTGCA
---------------CCT------------------------------------------
------------------------------------------------------------
------------------------------------------------------------
------------------------------------------------------------
------------------------------------------------------------
------------------------------------------------------------
------------------------------------------------------------
------------------------------------------------------------
------------------------------------------------------------
------------------------------------------------------------
------------------------------------------------------------
---------------------------------------------------GCTGCACAA
CCATCACATGAAACA------------------------------GGA------------
------------------------------------------------------------
------------------------------------------------------------
------------------------------------------------------------
GATAGTGAG---------------------------------AGTTCTGTGGAAGTACAA
TCAAAA---------------------------GAAGAAGATGAAGGAAGA---GAAACA
AGACCAGAAAGGAAAACTAGGATCTTGATTATTCTTATGAAAGTTGGGAAGAAATTGATC
ATGAATCCTAATACTTATGCAACTTTTATAGGCCTTATTTGGGCAAGCATACACTTCAGG
TGGGGAGTAGATATGCCAGATGTTGTTAATCAGTCAATAACAATATTGTCTAGTGGAGGC
TTAGGTATGGCCACATTCAGCTTAGGTTTATTCATGGCATCAAACTCAAGCATCATTGCA
TGTGGACCAAAGATGACAATGGTGTCAATGGGACTTAAATTTCTTTTTGGTCCTGCCCTA
ATGGCTGTTGCCTCCATTGTGATTGGATTAAGAGATACAATGCTCAAAGTGGCAATTGTT
CAAGCAGCTCTACCCCAAGGAATTGTTCCTTTTGTTTTTGCAAGAGAGTATAATGTCCAT
CCAGCAGTTTTAAGCACAGGGGTCTTACTAGGAATGCTAATTGCTTTGCCAGTGGCATTG
ATTTACTACCTCCTCTTATCCATT------
>gnl_Mimgu_v2.0_Migut.F02141.1
ATGATCGCATGGGGAGATATTTACAAAGTAGTGGCGGCAATGGTGCCGCTGTACGTGGCA
CTGGTATTGGGGTATGGGTCGGTGAAATGGTGGAGGATGTTCAAGCCTGACCATTGCGAC
GCCATTAACAGATTTAATTGCTATTTTATAATACCTTTCTTCACGTTCAGGTTCACAGCC
GGAGTGGATCCCTACCACATGAACTTTAGGTTCCTGGCCGGAGATGTGATAGCGAAAGGG
GTGGTGGGTGTAGCACTAGCACTGTGGGCTAACCTATGCAGAGAAGGGAAGTTGTCGTGG
GCAGTGACGTCATTCTCACTGTCTAGCCTCAACAACACTCTGGTGGTCGGTGTGCCGTTG
CTCAAGGCCATGTACGGTGCTCTAGGTGAGGATCTGGTCGTGCAATCCTCCGTCATCCAG
TCCCTACTATGGTTTCCTACTCTCCTTTTCATGCTCGATTTCTGGCGCATAAACAACAAT
GATGCTGATGGTGATAGTGAT---------------------------------------
------------GATCATCAGCAGCCCGGTCAGACGACGCATGAGGTG------------
------------------------------------------------------------
------------------------------------------------CAGCTTTGTTCC
ATTGAAATAACAGATGCTAATTATAAT---AATACTACTACTAGTACTAGTGCT------
------------------------------------------------------------
------------------------------------------------------------
------------------------------------------------------------
------------------------------------------------------------
------------------------------------------------------------
------------------------------------------------------------
---------AATAAACATGAAGATGCT---------------AATGGTGTTAATACGAGA
ATATCATCATCA------------------------------------------------
------------------------------------------------------------
------------------------------------------------------------
------------------------------------------------------------
------------------------------------------------------------
------------------------------------------------------TCATCA
TCATCGTCGTCATCCAACAATTTCAGAATAACAATCAAGAAAGTTTTGGCAAAACTTGCA
AAGAACCCAAATTTGTATGCTTGTGCCATTGGCCTCATTTGGGCTCTACTAGCTAAAAGG
TGGGATTTAGAAATGCCGAGTGTAGTGGAAGGATCAATTCTGATAATGGCCAAGGCAGGA
AGTGGAGTAGCCATGTTTTCAATGGGATTGTTCATGGCACTGCAAGAGAAGATGATAGCA
TGTGGGGTAAGGTTGACAGTGTACGGAATGGTTCTAAGGTTTATTGGTGGACCAGTTACC
ACTCTTGTCGGCTGTCTGGCTTTAGGCATCCGCTCCAGAACCCTTCATATTGCTATTATC
CAGGCAGCTCTACCACAAGCAATTACGTCCTTTGTGTTTGCTCAAGAGTATGGCTTGCAC
GCTACTGTACTCAGCACTGCGGTCATTTTCGGCACTATTGTGTCCCTTCCCCTCTTGATC
TCATACTACGTTGCCTTGGATGCCTTCCGT
>gnl_Mimgu_v2.0_Migut.F02142.1
ATGATAGGAAGGGAAGATGTGTATAAGGTGGTGGTGGGAATTGCACCACTGTACGTAGCG
CTGATGTTAGGATACAGTTCGGTGAAATGGTGTAGGATGTTCAGTCCAGAGCAGTGTGAA
GCAATAAACAGGCTAGTATGCTACTTCACATATCCATTGTTTGTATTTGAGTTCACAGCA
CACGTGGACCCTTTCAAGATGAACTATTTAATGATGGGTGCTGATGTGATATCGAAAGTA
ATAATAGTGATGGTGCTGGGATGCTGGGCCAAGTGC---TGCAAAGGGAGCTACTGCTGG
TCAATAACGAGTTTCTCTCTATCCACACTGACCAATTCACTTGTGGTTGGTGTCCCCCTT
TTGAAGGCAATGTATGGACCCATGGCCGTCGACCTTGTCGTTCAGTCCTCCGTCTTTCAG
GCACTTGTTTGGCTCTCCATACTCTTGTTCGTCTTGGAACTCAGGCGCACATATCATGAT
------------------------------------------------------------
------------------------------------------------------------
------------------------------------------------------------
------------------------------------------------------------
---------------------------------------------CATGTTGCT------
------------------------------------------------------------
------------------------------------------------------------
------------------------------------------------------------
------------------------------------------------------------
------------------------------------------------------------
------------------------------------------------------------
---------------GCTGCTGATCTT---------------GAAAACCAGAGCAGCGGT
GTT---------------------------------------------------------
------------------------------------------------------------
------------------------------------------------------------
------------------------------------------------------------
------------------------------------------------------------
---------------------------------------------------------ATT
GCGGATGCCTCTAGGATTAATTTCTGGAATTTGATGAGACGTGTTTCCCTCAAACTCGCT
ATTAATCCAAACTCATATGCATGTATACTTGGTATCACCTGGGCATTCTTATCTAATAGG
TGGCACTTTGAAATGCCAAGCGTGATGGAAGGATCTATTCTCATCATGTCAAGAGCTGGC
ACTGGCACTACCATGTTTAGCATGGGATTGTTCATGGCATTGCAAGAGAAAGTGATAGCA
TGTGGAGCAAGTCTGACTGTATTTGGGATGGCCTTAAGATTTATTGCTGGCCCTCTTGCC
ATGGCTTTGGCTTCCTTTGCTGTCGGTTTGCATGGCGATGTCTTACGCATAGCTATTATC
CAGGCAGCATTACCACAATCGATCACGTCCTTCATCTTTGCCAAAGAATATGGATTGCAT
GCAGATGTTCTCAGCACTGCGGTTATCTTCGGCATGATTGTGTCTCTTCCGGTGTTGATT
GCTTATTACGCAATTCTCGAATTTGTACAC
>gnl_Mimgu_v2.0_Migut.H00890.1
ATGATAACGTTAGCTAATGTGTACCATGTTTTTACTGCGATCATCCCACTCTACGTTGCG
ATGATTGCAGCTTATCTTTCTATCAAATGGTGGAAACTTTTCACGCCGGATCAGTGCTCG
GGGATCAACAAGTTTGTCGCAAATTTTTCCATCCCGCTTTTGTCGTTCCAGGTGATCTCA
TCGAACAATCCTTATAAAATGAACTTGAAACTTGCGTCCGCCGATTTCCTCCAAAAGCTT
ATCGCATTCGTCGTACTGGCAGTGATTGCCAGAATGCGATCGAGAGGGAGCCTGAGTTGG
ATAATTACAGGTTTGTCCTTGTCCACATTGCCTAATTCACTTATTCTAGGAATCCCGCTA
ATACGAGCAATGTACGGGGACGAAGCGGCGGTACTCTTGGCTCAGATAGTTGTACTGCAG
AGCTTAGTTTGGTACAACCTTCTGTTAATTCTTTTCGAGATCGATGCTGCAAATGCAGTA
CCACCGTCACAAGTACCA------------------------------------------
------------------------------------------------------------
------------------------------------------------------------
------------------------------------------------------------
------------------------------------------------------------
------------------------------------------------------------
------------------------------------------------------------
------------------------------------------------------------
------------------------------------------------------------
------------------------------------------------------------
------------------------------------------------------------
------------------------------------------------------------
---------------------------------------------GGA------------
------------------------------------------------------------
------------------------------------------------------------
------------------------------------------------------------
GAATCGGAG---------------------------------AATCCACAAGTACCGGAA
CCAATT---------------------------ACGAACGGAGTAAAACATCAA------
---------AGCGAAAGAAGCATAAGAATCATTCTATTGACAGTCGGAAAAAAATTGATC
ACAAATCCCAATACTCATGCCACATTGGCAGGGCTCGTATGGTCGAGCATACATTTCAGG
TCGTATAAAACAATACGCCTCGTATATATTAAGAATTTGAGTCTAACTTGTAAAACGGGT
GTAGGTATTAGCTTTTACTTGTTAGGTCTTTTTATGGCATCACAAGCCCGATTGATTGCA
TGCGGTACCCGAAAAGCAGTATTAGCCATGGCACTGAAGTTTATAGCAGGACCATCTCTC
ATGGCAGTGCCTTCAATCGCGCTCGGGTTAAGAGGCACGTTACTCAAAGTAGCACTCGTG
CAGGCAGCTCTGCCACAAGGGATAGTTCCGTTCGTGTTTGCGAAAGAGTACAATCGACAT
CCGGACATACTGAGCACAGCGGTTATATTCGGTATGCTCGTAGCGGTTCCGATCGGATTA
GCATACTACTTCCTGCTGGCTTTG------
>gnl_Musac_v1_GSMUA_AchrUn_randomT08290_001
ATGATTTCTTGGTCGAGCCTCTACCATGTGGTGGAAGCGATGATGCCGCTCTACGCGGCC
ATGGCTCTCGGCTACGCATCCGTCCGG---AAGAAGGCATTTACCCCGGAGCAATGTGCG
GGGATCAACCACTTCGTCGCACTGTTGGCCGTCCCCTTGCTCATCTTCCGCATGATCTCC
TCCAACAATCCTTACACGATGAACATCCGGTTCCTCGCCGCGGACACGCTGCAGAAGGTG
ATCATCCTCGCTGCCCTCGCTGCATGGGCACGCTTCAGTAACAACGGCTCGATCGCATGG
GTCATCACCCTCTTCTCCCTGGCGACGTTGCCCAACACGGTGCTTATGGGCGTGCCGGTC
CTCCGCGGCATGTACGGGCCAATGTCCGAGAACCTAATGGTCCAGATCGTCGTCCTCCAG
TTCGTTGTGTGGTACGTGCTAGTTGTGTTCTTGTTCGAGTACATGGCCGCCCAGAATGCC
TTCATGGAGCAGCAG---CAGCCGCCACAAGCCAATGGTTCTCACTCGGTGGACATACCA
GCTGTTAATGCCGATGGCAGTGAC------------------------------------
------------------------------------------------------------
------------------------------------------------------------
------------------------------------------------------------
------------------------------------------------------------
------------------------------------------------------------
------------------------------------------------------------
------------------------------------------------------------
------------------------------------------------------------
------------------------------------------------------------
------------------CCCGATGTT---------------------------TCGATT
GCACAAGAA---------------------------------------------------
------------------------------------------------------------
------------------------------------------------------------
------------------------------------------------------------
------------------------------------------------------------
------------------------------------------------------GAGACG
ATTCGACCA---------TCAGGGATGCTCATTCTGGTTATGGCGGTCAAGAAGATTCTC
AAGATCCCAAGCACATACGCCAGTTTGCTTGGCTTGTTTTGGTCATTGATCGCTTTCAGA
TTTGGTATCAAAATGCCAGCGATCATAGACAACTCATTGTCAATTATTTCAGTATCAGCT
ATTGGCTTGGGCATGTTCAGCGTTGGTGCCTTCATGGCTCAACGGAAGAAATTTATTACA
TGTGGATATTATCTTGCCGTCTTGGCTATGGTTATGAGGTTTCTTATAGGCCCCATCGTT
ATGCTTGTATCATCGTTTGCGGTCGGTCTTCAGGGTGTGTTTCTAAACGTAGGCGTTGTC
CAGGCCGCTCTTCCTCTTGCTGTACTTTCATTTGTTTACGCGGAGGAATACAATGTGCAT
CCGGATATCATGAGTACAGGGGTCATTGTGGGAATTTTCATATCTGTTCCCCTAACAATC
CTCTACTATGTTCTATTGGGACTAGAAAGG
>gnl_Musac_v1_GSMUA_Achr4T00310_001
ATGATCTCCAAGTCGAGTCTGTACCATGTGGTTGAGTCCATGGCGCCGCTGTACGTGGCC
ATGGGCCTCGGCTACGCGTCCGTCCGG---TTCCGGGCATTCACGCCGGAGCAGTGCGCG
GGAATCAACCACTTCGTCGCCCTCTTCGCCATGCCGCTGCTCATCTTCCGCATGATCTCC
TCCAACGACCCCTACGCCATGAACCTGCGCTTCATCGCCGCCGACACCATCCAGAAGGCG
GCCATCCTCGCGGCGCTCGCCCTGTGGGCGCGCCTCAGCGCCCGGGGCTCGCTCGCCTGG
GTCGTCACCCTCTTCTCCCTCGCCACCCTGCCCAACACCATCATCATGGGCGTGCCCATC
CTCCGCGGCATGTACGGCTCCATGTCCGGAACCCTCATGGTCCAGATCGTCGTCCTCCAG
TTCGCCTTCTGGTACGTCCTCGTCGTGTTCCTGTTCGAGTACATGGCCGCGCAG------
------------------------------------------------------------
------------------------------------------------------------
------------------------------------------------------------
------------------------------------------------------------
------------------------------------------------------------
------------------------------------------------------------
------------------------------------------------------------
------------------------------------------------------------
------------------------------------------------------------
------------------------------------------------------------
------------------------------------------------------------
------------------------------------------------------------
------------------------------------------------------------
------------------------------------------------------------
------------------------------------------------------------
------------------------------------------------------------
------------------------------------------------------------
------------------------------------------------------------
------------------------------------------------CGCGCCCTGATT
------CCGAGCATACACGCAAGCATGCTCGGCCTCGTGTGGTCTTTCATCGCATACAGG
GAAGGCATCAAGCTGCCAACCATCATCGACGACTCAGTGGCGATCATCTCTGTCTCGGCA
ACAGGGTTGGCCACGTTCAGCGTAGGTACTTTCATGGCACAACAAAGCCGGTTCATTTCA
TGTGGCTGTTCTGTTGCGAGCTTAGCCATGGCGATGAGGTTCCTGGTAGGACCTGCTGTC
ATGGCCGCTTCATCGCTCGCCGTAGGGCTGCATGGTGATCTCTTACATGTAGGGATTGTC
CAGGCTGCTCTTCCTCTGGCTGTAATATCATTTGTTTATGCAAAAGAATATAATGTGCAT
CCGGAGATCATGAGCACAGGGGTCATCGTTGGCACATTTGCATCTTTTCCCATCACAATC
ATCTATTACATATTACTAGGATTG------
>gnl_Musac_v1_GSMUA_Achr9T15520_001
ATGATTACTGGTACGGACTTCTACCATGTGATGACGGGCATGGTGCCGTTGTACGTGGCG
ATGATACTGGCGTACTTGTCGGTGAAGTGGTGGAAGATCTTCACGCCGGAGCAGTGCGCA
GGGATCAATCGCTTCGTGGCGCTCTTTGCGGTGCCGCTCTTGTCGTTCCACTTCATCGCC
GGTAACGATCCTTATAAGATGAATTATCGGTTCATCGGCGCTGACACGTTGTCCAAGGTT
ATCGTGCTCGTCATTTTGGCCGTCTGGAGCAATCTCAGCCGCCGCATGTCACTCGATTGG
ACCATCACCATCTTCTCCCTGGCCACCCTGCCCAACACCCTCGTCATGGGCATCCCGCTG
CTCGAGGGCATGTACGGGGAGTACTCCGGCAGCCTCATGGTCCAGATCGTGGTGCTGCAG
TGCATCATCTGGTACACCCTCATGCTGTTACTGCTCGAGTACCGCGCCGGCCGGTTGCTG
ATCGCGGAGAAATCG------------------------TCATTCTCCGTTGTGTTCCCC
GTCGCC---------GGT------CCATCG------------GAAATTCAAGAA------
---------------ATCCGA---------------------------------------
------------------------------------------------------------
GTGGAAGTT---------------------------------------------------
------------------------------------------------------------
------------------------------------------------------CCTCCG
CGC---------------------------------------------------------
------------------------------------------------------------
------------------------------------------------------------
------------------------------------------------------------
------CAAAGTACTAATCGACCACTCACTACTTTCCTCGAGAACCAGGAGAGCGGGCCC
CAAGAC---------------------------------------GGC---GACGTG---
------------------------------------------------------ATG---
GTC---------------------------------------------------------
------------------------------------------------------------
---------------------------CAA---------------------------GAG
CCGGCA------------------------ATTGGCGCGCTCACGATAGTGCCGACGACA
ATGCCGCCGGCGAGCGTGATGGCGAAGCTGATCCTCGTAGTGGTGTGGAGGAAGCTGATC
CGTAACCCCAACAACTACGCCAGCCTGATCGGCCTCGCCTGGTCGCTCGTCTCCTACAAA
TTGCACGTTAACATGCCTGTGATTGTGGCGAAATCCATCTCCATCATGTCGGACACAGGC
CTAGGAATGGCTATGTTCAGCCTCGGGCTGTTCATGGGGCTGCAGCCGAGGGTCATAGCA
TGTGGGAATTTGGCAGCAGCTATTGCCATGGCCATCAGATTCTTAGCAGGGCCTGCTTTC
ATGGCTATCGCCTCCTTTGCCGTGGGCATCCGCGGCGAGCTCCTGCGCATCGCCATCGTG
CAGGCGGCGCTCCCTCAAGGCATTGTCCCCTTTGTGTTCGCAGAGGAGTACAACCTGCAT
GCTGAGATCCTCAGCACAGCGGTGATATTTGGGATGATAATTGCGCTGCCCATAACATTG
GTGTATTACGTTATAGTTGGACTAGTG---
>gnl_Musac_v1_GSMUA_Achr8T29780_001
ATGATCTCGTGGCACGACCTGAACACGGTGCTGGTGGCGGTGGTGCCGCTGTACGTGGCG
ATGGTGCTGGCGTACGGGTCGGTGCGGTGGTGGGGGATCTTCTCGCCGGAGCAGTGCGCT
GGCATCAACCGATTCGTGGCCGTCTTCGCCGTGCCTCTGCTCTCGTTCCACTTCATCTCC
ACCAACGACCCCTACGCCATGAACCTCCGCTTCGTCGTCGCCGACACCCTGCAGAAGCTG
CTCGTCCTCGCGGCCCTGGCCGTCTGGTCCAAACTCCTCCGCCGATCATCCCTCGACTTG
TCCATCACCGCTTTCTCTCTCTCCACCCTCCCCAACACGCTGGTGATTGGCATCCCCCTG
CTCGTCGCCATGTACGGGCCCTATTCCGGCTCCCTCATGGTCCAGGTCGTCGTCTTGCAG
TGCATCATCTGGTACACCCTCATGCTCTTCCTCTTCGAGTACCGCGCCGCTCGCCTCCTC
GTCGCCGACCAGTTCCCCGACACCGCCGCCTCCATCGTCTCCTTCCGTGTCGACCACGAT
GTCGACTCGCTCGACGCC------GCTGCCGAGACCGCTGCAGAATTCAACGGCGACGGC
AAGATTTACGTCACCGTCCGCAAGTCAACGTCGTCCAGG---------------------
------------------------------------------------------------
------------------------------------------AGGGGATCCAACTGCAAC
AACGCCGACTTA------------------------------------------------
---------------GACAACGACCACTACGCC---------------------------
------------------------------------------------------------
------------------------------------------------------------
------------------------------------------------------------
------------------------------------------------------------
---------------ACGGAGGAGCTGCACATGTTCGTGTGGAGCTCGAGCCCGTCGCCG
GTGTCGGAC---------------------------------------------------
---------------------CACGTCGATCAC---GGGGCAAAGGAGATTCCGGTGGTG
GTGGCCGAC---GTGCCCTTTAACGGCCTCACCACCAAAGGC------------------
------------------------------------------------------------
------------------------------TTCGACGAGGAGGAGGCGGCCAACTACAAG
GGCGCG---------GGAGGAGGAGAAGGGCCGTCCGATAGCGACGGAGGGCCACACCAG
ATGCCCCCCGCGGGCGTCATGACCCGTCTGATCCTGATCATGGTGTGGCGTAAGCTGGTC
CGCAATCCCAACACCTGCTCCAGCCTCGTCGGCCTCCTCTGGTCCCTCGTCGCCTTCCGG
TGGAACATTACCATGCCGAAGGTTGTAGAGAAGTCCATCTCCATACTCTCCGACGCGGGC
CTCGGGATGGCCATGTTTAGCTTAGGGCTGTTCATGGCGCTGCAGCCGAGGATAATAGCG
TGCGGGAACAGGGTGGCCGCGCTCGCCATGGTGATCCGGTTCGTGGCCGGACCCGCGACG
ATGGCCGTGTCGTCCGTCGCCGTCGGCCTGCGTGGGACCCTCCTCCACGTCGCCATCGTG
CAGGCGGCGCTGCCGCAGGGCATCGTGCCCTTCGTCTTCGCCAAGGAGTACAACCTCCAC
CCTGCCATCCTCAGCACAGCGGTTATATTTGGGATGCTGATAGCTCTTCCGATCACCTTG
CTATACTACATTCTTCTGGGACTA------
>gnl_Musac_v1_GSMUA_Achr11T10870_001
ATGATAAGCTGGGGGGACATCTACAAGGTGGTGGACGCCATGGCGCCGCTGTATGTAGCA
CTGGGCCTCGGATATGGCTCGGTGAAGTGGTGGCGTGTTATCACGCCGGAGCAGTGCGAG
GCGATCAACCGCCTCGTCTCCTGCATCACCCTCCCCCTCTTCACCTTCCAGTTCACGCTC
CACACCGACCCTTTCGCCATGAACTACCGCTTCGTGGCCGCCGACGCCATCTCCAAGGTC
ACCATCGCGCTGCTCCTCGCCGCCTGGCCCAAGTGCAGCAGCAAGGGCAGCTACTGCTGG
TCCGTCACCAGCTTCTCCCTCGCCACCCTCACCAACTCCCTCGTCGTCGGCGTTCCCCTC
GTCGGCGCCATGTACGGGCCGTGGGCGCAGGACCTTGTGGTGCAGCTCTCGGTGGTGCAA
GCCATC------------------------------------------------------
------------------------------------------------------------
------------------------------------------------------------
------------------------------------------------------------
------------------------------------------------------------
---------------------------------------------TCACCGCCG------
------------------------------------------------------------
------------------------------------------------------------
------------------------------------------------------------
------------------------------------------------------------
------------------------------------------------------------
------------------------------------------------------------
---------------GCGAAAGACGCA---------------GAC---------------
------------------------------------------------------------
------------------------------------------------------------
------------------------------------------------------------
------------------------------------------------------------
------------------------------------------------------------
---------------------------------------------------------GTA
GACGTCGCTTCGCAGCCTTCCTTCTGGTCGCTGATGAAGACGGTGTGGCTCAAGCTCGCG
CTCAACCCCAACTCATACGCGAGCATTGTGGGCATCACCTGGGCGTTCATCGCGAACAGG
TGGCATTTTGAGATGCCGAGCATCATGGAGGGATCGGTGTTGATCATGTCCAAGGCAGGG
ACAGGGATGGCCATGTTCAGCATGGGACTGTTCATGGCTCTGCAAGAGAAGATACTCGCG
TGTGGACCGAGCTTGACGGCATTTGGGATGGCATTAAAGTTCGTCGCAGGGCCGGTGGCG
ACCGCCATCGGAGCCATTGCGGTCGGACTTCGCGGTGACATCCTGCATCTGGCAATCATA
CAGGCTGCACTGCCTCAGTCCATCACCTCCTTCATTTTTGCAAGAGAGTATGGATTACAT
GCTGATGTGCTCAGCACTGCGGTGATCTTTGGGATGCTGGTTTCTTTGCCTGTGCTTGTT
ACATACTATGTGGTGCTAGGTTTTCTGAGT
>gnl_Musac_v1_GSMUA_Achr11T19530_001
ATGATAAGCTGGGGCGACATTTACAAGGTGGTGGTGGCCATGGCGCCGCTGTACGTCGCT
CTGGGTCTCGGGTACGGTTCGGTGCGGTGGTGGCGCATCATCACGCCGGAGCAGTGCGAG
GCCATCAACCGCCTCGTCTCCTGCATCACCCTCCCTCTGTTCACCTTCGAGTTCACGCTC
CACGTCGACCCCTTCGCCATGAACTACCGTTTCATCGCCGCCGACGCCGTCTCCAAGGTC
ACCATCGCCGTGCTGTTAGCCGCGTGGCCCAAGTGCAGCAGCAAGGGCAGCTACTGCTGG
TCCGTCACCAGCTTCTCCCTTTCCACCCTCACCAATTCCTTGGTGGTGGGCGTGCCGCTG
GTGAGCGCCATGTACGGGCGGTGGGCGCAGGACCTGGTGGTGCAGCTCTCGGTGCTCGCG
TCTGTC------------------------------------------------------
------------------------------------------------------------
------------------------------------------------------------
------------------------------------------------------------
------------------------------------------------------------
------------------------------------------GAATCACCGCCG------
------------------------------------------------------------
------------------------------------------------------------
------------------------------------------------------------
------------------------------------------------------------
------------------------------------------------------------
------------------------------------------------------------
---------------CTCAAGGACGTC---------------GACGGCGGCGGC------
------------------------------------------------------------
------------------------------------------------------------
------------------------------------------------------------
------------------------------------------------------------
------------------------------------------------------------
---------------------------------------------------------CCC
GAGGTCACACCACGACCTTCCTTCTGGTCGCTGATGAAGACGGTGTGGCTCAAGCTTGCT
CTCAATCCCAACTCATACGCGAGCATCGTCGGCATCACCTGGGCCTTCATCGCAAGCAGG
TGGCATTTCGAGATGCCAAGCATCATGGAGGGTTCAGTTCTGATCATGTCCAAGGCAGGG
ACTGGAATGGCCATGTTCAGCATGGGGCTGTTCATGGCTCTGCAAGAGAAGATACTCGCC
TGTGGACCGAGCCTGACCGCATTTGGGATGGTCTTGAAGTTTATCGCAGGCCCGGCAGCC
ACGGCCATCGGAGCCATCGCCGTCGGACTTCGTGGGGACGTCCTGCATCTGGCAATCATA
CAGGCTGCACTGCCTCAGTCCATCACCTCTTTCATCTTCGCAAGAGAATACGGATTGCAT
GCTGATGTGCTAAGCACTGCGGTAATTTTTGGGATGCTGGTTTCTTTGCCTGTGCTTGTG
GCATACTATGTGGTTCTGGGTTTCATGAGC
>gnl_Musac_v1_GSMUA_Achr5T25220_001
ATGATAGAGGGGCGGGATGTGTTAAAGGTGATTGAGGCAATGACGCCGCTCTATGTCGCA
CTCGGCCTCGGCTACGGCTCGGTGCGGTGGTGGCACGTCTTCACCCGCGAGCAGTGCGAA
GCGATCAACCGCCTCGTCGTCTATTTCGCCATCCCCTTCTTCACCTTCGATTTCACCAGC
CACATCAACCCTTTCACCATGAACTACCGCGTCATCGCCGCCGACGCCATCTCCAAGCTC
CTCACCGTGGCAGTACTGGCTGCATGGACCTGGTGCAGCGACAAGAGCAGCTACAGCTGG
GCCATCACCATCTTCTCGCTCTCCCAGCTCAGCAACATCTTGGTGGTGGGCGCGCCGCTG
CTGGACGCCATGTACGGACGTTGGGCGCAGGACATCATCGTGCAGCTGTCCGTGATGGTG
GCA---------------------------------------------------------
------------------------------------------------------------
------------------------------------------------------------
------------------------------------------------------------
------------------------------------------------------------
---------------------------------------CCCGAACCGCAACAA------
------------------------------------------------------------
------------------------------------------------------------
------------------------------------------------------------
------------------------------------------------------------
------------------------------------------------------------
------------------------------------------------------------
---------------GCAATGGACGTG---------------GAGCGCAACGCCGAC---
------------------------------------------------------------
------------------------------------------------------------
------------------------------------------------------------
------------------------------------------------------------
------------------------------------------------------------
------------------------------------------------------------
---GTCGCTGCACGTCCTACGTTAGGATCACTGATGAAGACGGTGTGGCTCAAGCTCGTT
ATCAATCCCAACATATACGCCAGCGTTCTCGGCGTCATTTGGGCTCTCATAGCAAACAGG
TGGCACTTCGAGATGCCGCGAATCATCGAGGGATCGGTGTTGGTGATGTCCAAGACCGGG
ACAGGGATGTCCATGTTCAGCATGGGGTTGTTCATGGCTCTGCAAGACAAGATTGTCGCA
TGTGGCCCGAAGCTGAGCGCGTTCGGCATGGTTCTAAAGTTCATCGCGGGGCCGGCGGCT
ACGGCGATCTCCGCCGTCTCCGTGGGACTTCGTGGTGATCTCCTGAGGGTGGCGATCATA
CAGGCTGCACTGCCTCAATCTATCTCCTCCTTCATCTTCGCAAGAGAGTATGGATTGCAT
CCTGGTGTGCTCAGCACCGCAGTCATTTTTGGAACGCTCGTCTCATTGCCGGTGCTGATA
GCATACTATGAAGTTCTTGGTTTACTGAGC
>gnl_Musac_v1_GSMUA_Achr5T25210_001
ATGATAGGGGGGCGGGATGTGATTAAGGTGATCGAAGCAATGACACCGCTCTATGTCGCA
GTCGGCCTCGGCTACGGCTCGGTGCGATGGTGGCATGTCTTCACCCGCGAGCAGTGCGAG
GCGATCAACCGCCTCGTCGTCTACTTCACCATCCCCTTCTTCACCTTTGAGTTCACCAGC
CACATCGACCCTTTCACCATGAACTACCGCGTCATCGCTGCTGACGCCATCTCCAAGCTC
CTCACCGTTGGCGTCCTGGCTGCATGGACCTGGTGCAGCTCCAAAAGCAGCTACAGCTGG
GCCATCACCATCTTCTCACTCTCCCAGCTCACCAACACCTTGTTGGTGGGCGCGCCGCTG
CTGGACGCCATGTACGGGAGATGGGCGCAGGACATCGTCGTGCAGCTCTCCGTGGTGGTG
GCA---------------------------------------------------------
------------------------------------------------------------
------------------------------------------------------------
------------------------------------------------------------
------------------------------------------------------------
---------------------------------------CCTGAACCGCAACAA------
------------------------------------------------------------
------------------------------------------------------------
------------------------------------------------------------
------------------------------------------------------------
------------------------------------------------------------
------------------------------------------------------------
---------------GCAACGGACGTG---------------GAGTGCAACACCGAC---
------------------------------------------------------------
------------------------------------------------------------
------------------------------------------------------------
------------------------------------------------------------
------------------------------------------------------------
------------------------------------------------------------
---GTCGCTGCACGTCCTACGTTAGGATCACTGATGAAGACGGTGTGGCTCAAGCTCGCT
CTCAATCCCAACATATACGCCAGCGTTCTCGGCGTCATTTGGGCTCTCATAGCAAACAGG
TGGCACTTCGAGATGCCGCGAATCATGGAGGGATCGGTGTTGGTGATGTCCAAGGCCGGG
ACAGGGATGTCCATGTTCAGCATGGGGTTGTTCATGGCTCTGCAAGACAAGATTGTCGCA
TGTGGGCAGAAGCTGAGCGCGTTCGGCATGCTTCTAAAGTTCATCGCAGGGCCGGCGGTT
ACGACGATCTGCGCCGTCGCCGTGGGACTTCGTGGTGACCTCCTGAGGGTGGCGATCATA
CAGGCTGCACTGCCTCAATCTATCTCCTCCTTCATCTTCGCAAGAGAATATGGATTGCAT
CCTGATGTGCTCAGCACCGCAGTCATTTTTGGAACGCTTGTCTCCTTGTCGGTGCTGATA
GCATACTATGAAGTTCTTGGTTTACTGAGC
>gnl_Nelnu_v1.0_NNU_022861-RA
ATGATCTCCCTGTTAGATGTTTACCATGTCTTGGCTGCTACAATCCCTTTGTACTTTGCC
ATGATCTTAGCCTACGTATCTTTAAAATGGTGGAAGCTCTTCTCAGCAGATCAATGCTCT
GGCATTAACAAGTTTGTAGCAAAATTCTCTATCCCGCTCCTCTCCTTCAGTGTGATCTCT
GCCAACAATCCCTACCAGATGGACCTGAAACTCATATTGGCAGATGGCCTCCAGAAACTG
CTTGCCTTCCTTCTATTGGTAATTCTTGCCAAAATTAGCTCCAGGGGACACACAGATTGG
GTTATAACTGGTTTGTCTTTGTCAACTTTACCCAACACCTTGATTGTGGGAATTCCATTG
TTGAGAGCCATGTACGGGAATAAAGCATCGGCACTTCTCTCCCAGATAGTTGTCATGCAG
AGTTTGGTCTGGTACAATCTATTGCTGTTTCTGTTTGAGTTTAGAGCTGCTGAGACAGCC
------------------------------TCT---------------------------
------------------------------------------------------------
------------------------------------------------------------
------------------------------------------------------------
------------------------------------------------------------
------------------------------------------------------------
------------------------------------------------------------
------------------------------------------------------------
------------------------------------------------------------
------------------------------------------------------------
------------------------------------------------------------
---------------------------------------------------GAAACTCCT
CCCTTAGAAGTCACA------------------------------GGG------------
------------------------------------------------------------
------------------------------------------------------------
------------------------------------------------------------
GAACTGGAG---------------------------------GCCCCACAGGAAGCACAA
CCAAAA---------------------------GCGGTAGGTGAGGAAGCA---AAGGCC
AGAACCCTGAGAAAAATGAACACCAAGCTTATTCTCATGACTGTGGGGAGGAAGCTCGTG
AGGAATCCCAACACTCATGCAACTTTGATTGGTCTTATTTGGGCAGTCATCAGTTTTAGG
TGGAGAGTTAAACTGCCGCTAATTGTTAACAACTCAATATCAATATTGTCAGATGGAGGA
CTTGGCATGGCAATGTTCAGCTTAGGTCTTTTCATGGCCTCACAGCCTAGCATAATTGCA
TGTGGAACTAGGAAGGCAGCCTTAGCCATGGGAATCAAGTTCCTGGTAGGACCTGCCCTA
ATGGTAGTCTCCTCCTATGCTATTGGATTGAAAAGCATATTGTTTAAGGTGGCAATTGTA
CAGGCAGCTCTTCCTCAAGGAATTGTTCCATTTGTGTTTGCTAAAGAGTATAATGTACAT
CCAGACATATTGAGCACTGGGGTTATCTTTGGCATGCTTATTGCGCTTCCAATAGCTTTG
GCCTACTACTTCCTGCTAGGGTTAAAAATT
>gnl_Nelnu_v1.0_NNU_000483-RA
ATGATCACCGGCAAGGACATCTACGATGTGCTAGCAGCAATTGTACCACTCTATGTTGCT
ATGATCCTTGCCTATGGTTCAGTTTGGTGGTGGAAGATTTTCACCCCTGATCAATGCTCC
GACATCAATCGCTTTGTGGCAATCTTTGCCGTCCCCCTCCTTTCCTTCCATTTCATCTCC
AGTAACAATCCTTATGCCATGAACTACCGCTTCACCGCTGTCGACTCTCTGCAAAAGATT
GTCATCCTCTCTGCTCTACTCCTCTGGCAGGCCTTGAGCAAGAATGGAAGTCTGGAATGG
ATGATCACCTTCTTCTCCCTTTCCACTCTCCCCAACACTCTTGTCATGGGCATTTCCCTC
CTTAAGGCCATGTATGGAGAGTTCTCTGGGAGTCTCATTGTGCAAATTGTGGTGTTGCAG
TGTGATCTGGTACACTCTTATGCTCTTCATGTT---------------------------
------------------------------------------------------------
------------------------------------------------------------
------------------------------------------------------------
------------------------------------------------------------
------------------------------------------------------------
------------------------------------------------------------
------------------------------------------------------------
------------------------------------------------------------
------------------------------------------------------------
------------------------------------------------------------
------------------------------------------------------------
------------------------------------------------------------
------------------------------------------------------------
------------------------------------------------------------
------------------------------------------------------------
------------------------------------------------------------
------------------------------------------------------------
------------------------------------------------------------
------------------------------------------------------------
------------------------------------------------------------
------------------------------------------------------------
------------------------------------------------------------
------------------------------------------------------------
------------------------------------------------------------
------------------------------------------------------------
------------------------------------------------------------
------------------------------
>gnl_Nelnu_v1.0_NNU_014664-RA
ATGATAGGGTTGGAAGATGTTTACAAGGTGGTAGTGGCCATGGTGCCTCTGTATGTTGCC
ACAGTTCTGGGTTATGGCTCGGTGAAATGGTGGCACATATTCACTCCTGATCAGTGTCAA
GCAATTAACCGACTTGTTTGCTACTTCACCCTCCCTCTCTTCACCTTCGAATTCACTGCC
CACATCGATCCTTTTAACATGAACTATCTCTTCATTGCCGCCGATGCCATCTCCAAGGTA
GTCATCGTCATAGTTCTCGTCTTCTGGGCTAAGTGCAGCAGCAAGGGGAGTTACCCTTGG
TCCATAACCAGCTTTTCTCTCTCCACTCTCACCAACTCTCTGGTCGTAGGGGTCCCTCTC
CTTAAGGCCATGTACGGCCAAATTGGGGTGGATCTCGTCGTGCAATCCTCTGTGATTCAA
GCCATCGTATGGCTCACGATTCTTCTCTTCGTCTTGGAGCTGCGCAAAACCAGGAGCGAC
ACTCTGTCGTCCATGGCGACC------------------AGCCTCGACTCTCAATCTCAT
GTGGTTTCTCTC------------------------------------------------
------------------------------------------------------------
------------------------------------------------------------
------------------------------------------------GAATCA------
------------------------------------------------------------
------------------------------------------------------------
------------------------------------------------------------
------------------------------------------------------------
------------------------------------------------------------
------------------------------------------------------------
---------------GCCAAGGATGTC---------------CAAACAAATGACCACGTT
GTT---------------------------------------------------------
------------------------------------------------------------
------------------------------------------------------------
------------------------------------------------------------
------------------------------------------------------------
------------------------------------------------------GAGGGC
CTGAGTACTACAAAACCTTCCTTCTGCTCTGTAATGAAGATTGTGTGGCTGAAGCTGGCT
CTCAATCCTAATACATATGCTAGTCTCGTTGGCATAGTCTGGGCTTTTGTCTCAAACAGG
TGGCACATTGAAACGCCAAGCATCATGGAGGGATCTGTGTTGATCATGTCAAGAGCAGGG
ACAGGCACGGCCATGTTTAATATGGGAATCTTCATGGCGTTGCAGGAGAAGTTAATTGCT
TGTGGTCCGCCCCTAACGATTTTTGGAATGGTATTGAAGTTTATTGCAGGACCTGCTGCC
ATGGCAATAGGAGCCATAGCTGTTGGTCTCCATGGTGACGTCTTGAGAGTGGCCATCATC
CAGGTAATTCATCTACTTAGACCCTCTAGACTCTATCATGGTTCAAAGTAT---------
------------------------------------------------------------
------------------------------
>gnl_Orysa_v7.0_LOC_Os08g41720.1
---------------------------------------ATGGCGCCGCTGTACTTCGCG
CTGGGGCTAGGGTACGGGTCGGTGAGGTGGTGGAGGTTCTTCACGGCGGAGCAGTGCGCC
GCCATCAACACCATGGTGGTCTACTTCTCCATGCCCTTCTTCACCTTCGACTTCGTCGTC
CGCACCGACCCGTTCGCCATGAACTACCGCGTCATCGCCGCCGACGCGGTGTCCAAGGCG
ATCGCCATCGCCGCCATGGCGGCGTGGGCGCGCGCCGCCAAGGCCGGGGCGCAGTCGTGG
TCCATCACCGGGTTCTCCCTCGCCGCGCTCAACAACACGCTCGTCGTCGGCGTGCCGCTG
CTCGACGCCATGTACGGGAGGTGGGCGCAGGACCTCGTGGTGCAGATCGCCGTCGTGCAG
TCCATGGTGTGGTTCCCGCTCCTGCTCATGGCGTTCGAGCTCCGCAAGGCCTGGGTCGTC
------------------------------------------------------------
---------------GGC---------------------------------GGCGGCGGC
GGCGTCGGGCCGGCGGTGATGTCGTCGTCGTCG---------------------------
------------------------------------CCG---------------------
---------------------------------------------CCGGAGAAG------
------------------------------------------------------------
------------------------------------------------------------
------------------------------------------------------------
------------------------------------------------------------
------------------------------------------------------------
------------------------------------------------------------
---------------CAGAGCGACGTC---------------GAGATGAACGGCGCCGTC
GTCGCGGCGCCG---------------------------------GGC------------
------------------------------------------------------------
------------------------------------------------------------
------------------------------------------------------------
------------------------------------------------------------
---------------------------------------------------------GGC
GGCGGCGGCGTCCGGCTACCGTTCTGGGCGACGGCGAGGACGGTGGGGCTGAAGCTGGCG
AGGAACCCGAACGTGTACGCCAGCGTTCTCGGCGTCGTGTGGGCGTGCATCGCGTACAGG
TGGCACCTGAGCTTGCCGGGGATCGTGACGGGGTCGCTGCAGGTGATGTCCAGGACTGGC
ACGGGGATGTCCATGTTCAGCATGGGGTTGTTCATGGGGCAGCAGGAGAGGGTGATAGCG
TGCGGGGCGGGGCTGACGGCGCTGGGGATGGCGCTGCGGTTCGTCGCCGGTCCGCTCGCC
ACGCTCGTCGGCGCCGCCGCCCTCGGCCTCCGCGGCGACGTCCTGCACCTCGCCATCATA
CAGGCCGCACTGCCTCAATCGATTGCTTCCTTCGTTTTCGCAAAGGAGTATGGGCTTCAT
GCCGATGTACTCAGCACGGCGGTTATATTCGGAACATTGATCTCTCTGCCGATTCTGATT
GCATATTACGCGGTTCTGGGCTTTGTC---
>gnl_Orysa_v7.0_LOC_Os01g69070.1
ATGATAGGGTGGGGAGACGTGTACAAGGTGGTGGCGGCGACGGTGCCGCTCTACTTCGCG
CTGTTCCTGGGCTACGGGTCGGTGAGGTGGTGGCGGATCTTCACGAGGGAGCAGTGCGAC
GCCGTGAACCGGCTCGTCGCCTTCTTCGCGCTCCCCTTCTTCACCTTCGAGTTCACCCTC
CACACCGACCCGTTCCAGGTGAACTACCGCGCCGTCGCCGCCGACGTGATCTCGAAGGCG
GTCATCGTCGCCGTCATCGGCGCCTGGGCGCGGTTCATGAGCAAGGGCGCCGTGAGCTGG
TCCATCACCAGCTTCTCGCTGTCCACGCTCACCAACTCGCTTGTCGTCGGCGTGCCCATG
GCGCGCGCCATGTACGGCGAGTGGGCGCAGCAGCTCGTCGTCCAGCTCTCCGTCTTCCAG
GCCATTGTCTGGCTCACGCTGCTGCTCTTCGTGCTCGAGGTCAGGAAGGCCGCCATCGGG
ATGTACGTCGACGGCGCC---------------------------------GAGGCGGCG
GCG---------------------------------------------------------
------------------------------------------------------------
------------------------------------------------------------
------------------------------------------------GCGGCC------
------------------------------------------------------------
------------------------------------------------------------
------------------------------------------------------------
------------------------------------------------------------
------------------------------------------------------------
------------------------------------------------------------
---------------GGCAAGGACGTC---------------GAGGCCGCCGGCGCCGCC
GCCGCCGCAGGC------------------------------------------------
------------------------------------------------------------
------------------------------------------------------------
------ACGGTCGTC---------------------------------------------
------------------------------------------------------------
------------------------------------------------------GTCGCC
GCCGCCGCGGGCAAGCCGTCGCTGTGGGCGCTGGTGAAAGTGGTGGCGCACAAGCTGGCG
CGCAACCCCAACACTTACGCCAGCTTCGTCGGCATCACCTGGGCCTGCCTCGCCAATAGG
TTACACATCGCGTTGCCGAGCGCCTTCGAGGGATCGGTGCTGATCATGTCCAAGTCAGGC
ACAGGAATGGCCATGTTCAGCATGGGATTGTTCATGGCGCAGCAGGAGAAGATCATCGCG
TGCGGGACGAGCTTTGCGGCGCTGGGGCTGGTGCTAAAGTTCGCGCTCGGCCCCGCCGCC
ATGGCCATCGGCTCCATCGCCGTCGGCCTCCGCGGCGACGTCCTCCGCGTCGCCATCATA
CAGGCAGCCCTACCTCAATCCATCACATCATTCATATTTGCGAAAGAATACGGGCTGCAT
GCTGATGTGCTCAGTACTGCGGTGATTTTTGGAATGCTTGTCTCCCTACCCTTGTTAGTC
GGATTTTACATAGTTTTAGAGCTAATTAGG
>gnl_Orysa_v7.0_LOC_Os01g51780.1
ATGGTGTCCTGGAAGGACATCTACCTCGTTCTTGAAGCGACAGTTCCACTATATGTAGCT
ATGATACTGGCCTACCTATCCATAAAATGGTGGAAGCTGTTCACCCCAGAGCAGTGCTCT
GGGATCAACAAGTTTGTGGCGAAGTTTTCTATTCCTCTGCTCTCTTTTCAGGTCATTTCC
ACAACCGATCCTTATGACATGAATATCAAGCTCATATACTCGGATATCCTACAAAAGTCG
CTTGCCTTGCTGGGATTTGCAGCCATTTCCAAAGCATGCTGTGCAGAGAAGTTTGACTGG
CTGATTACTGGTTTTTCTTTATCAACACTTCCCAATACACTGATTGTTGGCATCCCGTTG
CTGAAAGGAATGTATGGTGAGCAAGCCGGCAAACTACTAAGTCAGATAGTAGTCCTCCAG
AGCCTAATTTGGTACACTCTTCTTCTATTTTTGTTTGAACTTCGGGCTGCTAATGGAATG
------------------------------GCC---------------------------
------------------------------------------------------------
------------------------------------------------------------
------------------------------------------------------------
------------------------------------------------------------
------------------------------------------------------------
------------------------------------------------------------
------------------------------------------------------------
------------------------------------------------------------
------------------------------------------------------------
------------------------------------------------------------
---------------------------------------------------ACCACTACA
TCATCTGAAACT------------------------------------------------
------------------------------------------------------------
------------------------------------------------------------
------------------------------------------------------------
------------------------------------------------------------
------------------------------------------------------------
------------------------------------------------------------
---------------------------ACAGGTTTAATTTGGGCACTGGTCGGCTTCAGG
TGGCACATAAGATTACCGTTGATTGTCAGCAATTCTATAAGGATGCTCTCGGATGGAGGG
CTGGGAATGGCAATGTTCAGCCTAGGCCTTTTCACTGCTCTACAAACTAAAATTATAGCC
TGTGGAGCTAAAAGGATGCTACTAGCATTAGCCATCAGGTTCTTTCTAGGACCAGCACTA
ATGGGTATGTCTTCTTATGCTATTGGAATGCGTGGAGTATTGCTGAAGATAGCCATTGTA
CAGGCAGCTCTACCTCAAGGAATAGTTCCGTTTGTGTTTGCAAAGGAGTACAATGTCCAA
GCAGATATTCTGAGCACTGCGATAATTGTTGGCATGATGGTTGCAGTTCCTGTGGCGCTG
GCTTACTACTTTGCAATGATCATCCCAGCT
>gnl_Orysa_v7.0_LOC_Os01g58860.1
ATGATTACGGGTTCGGAGGTGTACCAGGTGGTGGAGGCGATGGCGCCGCTGTACACGGCG
GCGGCGCTGGGGTACGGGTCGGTGCGGTGGCTGAAGGCGTTCTCCAACGAGCAGTGCGCC
GGGATCAACCACTTCGTGGCGCTCTACGCCGTGCCGGTGCTCATCTTCGACATGGTGTCC
ACCAACAACGTGTACAAGATGAACGGCCGCCTCATCGCCGCCGACACGCTGCAGAAGGCC
GTGCTGCTGCTGGGCCTCATGGCGTGGGCGAAGGCGGCGGTGTCGTCGCCGCTGCAGTGG
GTCATCACCTGCTTCTCCGTCGCGTCGCTGCCCAACACCATCATCATGGGCGTCCCGCTC
CTCAACGGCATGTACGGGCCCGTGTCCAAGGACCTCATGAAGCAGATCGTCGTCATGCAG
TTCTGCATCTGGTACAACGTCATCATCTTCCTCTACGAGTACATGGCGGCGCGTAGATCG
GCCTCGGCGCCGCCGCCGGAGGGCAGCGCCAAGATCAGCCCTTCGTCGCCGGTGAAAGCT
GCTGCGGCGGCGGCG---------------------------------GACACAAACGGC
AATGCTGTCGCGGCC------------------GACCGGCCG------------------
------------------------------------------CAAGAAGTGGCGGTGAAC
ATCGAAATCACGGAGATGGCGGCGTCCACG------------------------------
------------------------------------------------------------
---------------GCACGAGACGGC---------------------------------
---GTGTCCGGC------GAG---------------------------------------
------------------------------------------------------------
---------------------ACGACGGCGGCC---------------------------
------------------------------------------------------------
---------------GCCAAGGAGGTG---------------AGCTCTGGTGTTGCTCCG
GTGGAAGAG---------------------------------------------------
------------------------------------------------------------
------------------------------------------------------------
------GAGGAGGCGTCT------------------------------------------
------------------------------------------------------------
------------------------------------------------------------
------GCGCCAGCGCCGTCGATGAAGCACGTCATCTGGATGGCGGTGAAGAAGCTGCTA
CAGATTCCGAATACCTATGCAAGCTTCCTTGGCCTCATCTGGTCTCTAATCGCATTCAAG
TGTGGATTCTCGATGCCAAAAATCGTCGAGGACTCTCTGTTCACCATTCGTACCACCGCT
GTAGGCCTAAGCATGTTTTCTTCAGGGACGTTCATAGCGCGGCAGTCGCGGTTCGTGCCG
TGCGGATACAAGATAGCGTCGTTCTCCATGGTCATCAAGTTTCTGATAGGCCCGGTTGTG
ATGCTGTTCGCCTCGCTCGTCATCGGCATGCACGGCACACTTCTGCACATCGCTGTTGTG
CAGGCGGCTCTCCCCCTGGCAGTGACATCATTTGTGTACGCTGAAGAGTACAAGGTCCAC
GCAGACATCATGAGCACAGGGGTTATTCTTGGGATATTTATATCACTTCCTGTGACAATT
GTTTACTATATTCTGTTGGGGCTG------
>gnl_Orysa_v7.0_LOC_Os09g32770.1
---------------------------------------ATGGCGCCGCTCTACTTCGCG
CTGGGCCTCGGCTACGGCTCCGTGCGGTGGTGGCGCCTCTTCACCGCCGACCAGTGCGAC
GCCGTGAACCGCCTCGTCGCCTGCTTCGCCGTCCCCTTCTTCGCCTTCGACTTCGCCGCC
CGCATCGACCCCTTCGCCCTCAGCTACCGCGTCCTCGCCGCCGACGCGCTCTCCAAGCTC
GCCGTCGCGCTCGCCCTCGCCGCCTGCGCCGCCGCCGCCTCCACCCGCGGGTTCTCGTGG
TGCATCACTGGGTTCTCGCTGGCGACGCTGAACAACACGCTCGTCGTCGGCGTGCCGCTG
CTGGACGCCATGTACGGGAAGTGGGCGCGCGACCTCATCGTGCAGATCTCCGTGGTGCAG
ACCATCGTCTACTTCCCGCTGCTGCTGCTCGCGTTCGAGGTGAGGCGCGCCACCACGGCG
GCGGCGGCGCCGCCGCCGCCGCCG------------------------ACGGGGACCGAC
------------------------------------------------------------
------------------------------------------------------------
------------------------------------------------------------
------------------------------------------------------------
------------------------------------------------------------
------------------------------------------------------------
------------------------------------------------------------
------------------------------------------------------------
------------------------------------------------------------
------------------------------------------------------------
---------------GACGACGACGTG---------------GAGGGCGCCGCCGCGGCG
GCG---------------------------------------------------------
------------------------------------------------------------
------------------------------------------------------------
------------------------------------------------------------
------------------------------------------------------------
---------------------------------------------------------ACG
GCGGCGGCGGCGAGGCGGTCGCTGTGGCCGCTGGTGAGAGCGGTGTGGCTCAAGGTGGCG
CGCAACCCGAACGTCTACGCGGGCGTTCTTGGCGTCGCGTGGGCGTGCGTCACAAACAGG
TGGCATGTCGAAACGCCAAGCATCATAGAGGGGTCAGTGCTGATCATGTCCAAGACCGGG
GTTGGACTCTCCATGTTTAGCATGGGTTTGTTCATGGCGTTGCAGGACAAGATCATCGTC
TGCGGCGCCGGCCTGACCGTGCTGGGCATGGCGCTGCGGTTTGTCGCCGGCCCGGCCGCC
ACCGCCGTCGGCGCCTTCGCCCTCGGCCTCCGCGGCGACCTCCTGCGTCTTGCCATCATA
CAGGCTGCGCTTCCTCAATCCATCACGACGTTCGTGTTCGCAAAGGAGTACGGCCTGCAC
GCCGAAATACTCAGCACAGCGGTTATATTCGGGACACTGGCGTCATTACCGGTGTTGATC
GTGTACTACATTGTTCTAGGCTTCATACGA
>gnl_Orysa_v7.0_LOC_Os11g02950.1
ATGATAGGGTGGGTGGACATTGGAAAAATCTTGTCCGCGATAGCACCGCTCTATTTCGCC
CTTGTATTGGGGTACTCTTCCAAGCGGTGGTGGCGAATCTTCACGGCAGAAGATTCCGAA
GCAATA------ATGGTCGCTTGGTTTGCTCTTCCCTTTTTCACCTTTGAATTTACGCTC
CACCTTGATCCCTACAATGTGAGGTACAGCCTTATAGCAGCTGATAGCATATCGAAGTTA
ATTATAGTCATCGTAATCGGCATTGGTGTTGGGTTAATACGGAAAGGAGTCATCGACTGG
TGTATAAGCGGCTTTTCTCTTGCGTCACTCACCAATTCTCTGGTTGTGGGCGTGCCCATG
GCGAGGGCCATGTATGGCAACTGGGCAGGGCAAGTCGTGGTACAACTATCAATCTTCCAG
GCAATAGTGTGGCTCACCTCACTCATGGTGGTCCTGGAAGTAAGGAAAGCTTTC------
GTCTCCGACGCTCAT---GACTCTAATAGACATGAAGAAGGGTCCTACATAGATGATGAT
ACGGTTGTCGGTTCGGGTAGCGAAGATATGCAAAGC------GAAGAGGGG---------
---------------GTTTCAGATGCCACGAAC---------------------------
------------------------------------------------------------
------------------------------------------------------------
------------------------------------------------------------
------------------------------------------------------------
------------------------------------------------------------
------------------------------------------------------------
------------------------------------------------------------
------------------------------------------------------------
------------------CAAGATCTC---------------------------------
---------------------------------------------GGG------------
------------------------------------------------------------
------------------------------------------------------------
------GAGGAGGCA---------------------------------------------
------------------------------------------------------------
------------------------------------------------------GTGACA
GTGGCAGGGGTGAATGGTGCTAGGTTACCGCTCTTCAAGTCGGTGGCACGCAAGTTAGCC
TGTAATCCCAATCTACACGCCAGTGTAATCGGCATCTCCTGGGCTTGCATCTCCAATAGG
TCGCACCTCACTTTGCCACCAGCTTTGGAGGGGTCGGTGCAAATAATGTCAAGATCAGGG
CTGGGGCTGGCTATGTTCAGTATGGGCATCCTTCATATTTGCCAAGGAATATGGATTGCA
TGCAGAAGCAAAACTGGGGGTGCACGTGTACCAGTCAGGTTGATCTGCGGTACTGCGTGG
AGAGGGGCGACGAAGGGGCACGTGCGAGAGCGTGATACACTGCTTTATTTCGCCCTTGCA
TCCGAAGCAATAAATAGAATGGTCGTTTGGTTTGCTTTCACCTTTGAATTTACCCTCCAC
TGCAGCCTTATAGCGGCTGATAGCATAGCAAAGTTAATTATAGTCGCCGCAATCAGCATT
ATGTATGTGGTCCTGTTACCGCTCTTCAAG
>gnl_Phavu_v2.1_Phvul.009G210900.1
ATGATCAAAGGTAAAGACTTGTATGAAGTTGTGGCAGCGATTGTGCCCCTCTACGTGGCT
TTGTTCTTAGCATATGGCTCTGTCCGTTGGTGGAAGATCTTCACCCCAGAACAGTGTTCT
GGTATAAACCGTTTTGTGTCGGTTTTTGCAGTGCCTTTCCTCTTCTTTCATTTCATATCC
AACAATAACCCTTACACCATGAACTTCAGGTTCTTAGCCGCGGACTCTCTTCAAAAGGTT
CTGATTTTGGTTGCACTTGTTCTGTGGAACACTTTCACCAAGTGGGGTAGCATTAACTTG
ACAATCACACTGTTCTCACTCTCCACTCTCCCCAACACACTCATCATGGGGGTCCCTCTT
CTCAAAGCCATGTATGGAGACTTCACAACCACCCTCATGATTCAAATTGTGGTTTTCCAA
ATTGTGATTTGGTTCACTCTCTTGCTGTTCATGTTTGAATACAGAGGAGCCAAGCTTCTC
ATCTCAGAGCAATTTCCTGAGACAGCCGGAGCCATTGCCTCCCTAAGGGTTGATTCAAGT
GTGAGCTCTCTAAACGGTAGAGAGCCATTGCATGCTGATGCAGAAATTGGAGAAAACGGA
GAACTCCACGTGGTGGTGAGAAGCATGTCACGTTCTATGTCCATAAAC------------
------------------------------------------------------------
------------------------------AAGCCTTCTGCATTCAACAAGTCATATTCA
ACA---------------------------------------------------------
---------------------------------------------------------CCT
ATACCGTCTAGTCTC---------------------------------------------
------------------------------------------------------------
------------------------------------------------------------
------------------------------------------------------------
------------------------------------------------------------
------------------------------------------------------------
------------------------------------------------------------
------------------------------------------------------------
------------------------------------------------------------
------------------------------------------------------------
------------------------------------------------------------
------CAAAATGCAGTCATGATAAATCTTATTCTCACCATGGTTTGGAGGAATCTCATA
AGAAACCCTAATACCTATGCAAGTATTTTAGGTCTCATTTGGTCTCTCATATTTTTCAGG
TGGAACATCAAAATGCCATCCATTATAAAAGGTTCCATTGAAATAATTTCTAATACAGGA
CTAGGAATTGTCATGTTCAGTCTTGGTTTATTCATGGCATTACAACCGAAGATCATTACT
TGTGGAAAAACCCTGACTTTACTTGCATTAGCATTGAAGTTCTTGGTTGGTCCATTTATT
ATTCTTGCAACCTCCAAAATAGTTGGTATGCATGGAATTCTTTTACGAGTTACAATTGTT
CAGGCTGCTCTTCCCCAAGGAATTGTCCCTTTTGTATTTGCAAGAGAATATAATCTCCAC
GCTGACATACTCAGTACAACGGTCATCTTCGGAATGGTGGTTGTGTTGCCTGTAACAATA
ATTTACTATGTAATTCTTGGACTT------
>gnl_Phavu_v2.1_Phvul.009G208200.1
ATGATCAACAGCCAAGATATATACAACACTCTTTCAGCTCTTGTGCCACTGTATGTGCCC
ATGATTCTGGCCTATGGCTCGGTCCGGTGGTGGAAGATCATCACGCCGGAACAGTGCACT
GGCATAAACCGCTTCGTGGCATTTTTCTCAGCTCCTTTCCTTAACTTCTATTTCCTAGCC
ACCAACAACCCTTACACTATAAACTTGGGATTCATAGCCGCAGACACGCTTCAGAAATTG
GTGATTCTCAGTGCTCTTTTTCTATGGTCTGCCTTCATAAAAGGTGGCAGCATCGACTGG
ACCATCACCCTCTTCTCACTTTCCACGCTGCCCAACACGGTGGTCGTGGGTGTGCCGCTT
CTAACGGCCATGTACGGAGACTCAACAACCAGCCTCATGAGTCACATTTTCGTCATGCAG
GGTGTGGTCTGGTTCACGCTCATGCTGTTCTTGTACGAATACAGAAGCGCCAGAAACCTT
ATTTCGAAGCAGTTCCCTCAAAACGGAGGCTCCATCGCCTCCTTCACCGTTGACTCTGAC
GTTATCTCGCTCAGCGAGAACGAGCCTCTGCAAACTGAAGCCGAAACGGGAGAAAACGGA
GAGGTTCATGTGGTGCTGAAGAGCCCTTCCTTC---------------------------
---------------------AACAACTCTTGTAACTGTTCATCTTCCAATCGTTCTGCA
ACAGATATTTTCTCCATTCGAAGATCT---------------------ATGAGTTTTAAC
ACCACAGATCTCCGAGAC---------------------------------------CAG
GGTTCTGAAAGAGGAATGTCCAAGATCTAT------------------------GAACCA
AAC---------------------------------------------------------
------------------------------------------------------------
------------------------------------------------------------
------------------------------------------------------------
------------------CAAGATGCAAATGAATTTATTGTGAATCTTAAAGCA------
---------------------------------------------GGA---GACACA---
---------------------------------------------GAGGTTGAG------
GTG---------------------------------------------------------
------GATAGAATA---------------------------------------------
---------------------------AAATTA---------AGCAAAAAAGAGGTGAAA
AATGAA------------------------GAAGGAGGTGCATACAGTAAAAAGCAGCAA
ATGCCAGCAACTAGTGTGGTAACAAGGCTTGTTCTAACCATGGTTTGGAGGAATCTAGTT
AGAAACCCTAATACCTATGCTTGTGCTACTGGACTCGCATGGTCTCTCATATCATTCAGG
TGGAATATAAAATTTCCGTTGATGATAGATGGTTCCATTCTAATATTGGCAAAAACTGGG
ACAGGAACGGCCATGTTCAGTATGGGTTTATTCATGGCATTACAAACCAAAATCGTAGCT
TGTGGAAACACTTGGGCAACAGTATCTATGGTGGCTCGATTCGTGGTTGGTCCAACAGTG
ATTGCTATAGCCGCCATAGCCATCGGTGTCCGAGGAGATCTTTTACGAATTGCCATTGTT
CAAGCTGCTCTTCCCCAATCTGTCCTCTCTTTTGTATATGCCAAAGAGTACAATCACCAC
ACAGACATAATAAGCACTGCGGTTATATTTGGAACGGTGATTTCGTTGCCCGTTACAATA
TTATACTACGTGCTGCTTGGACTC------
>gnl_Phavu_v2.1_Phvul.009G234000.1
ATGATCAAAGGTAAAGACGTGTATGAAGTTGTGGCAGCGCTTGTGCCCCTCTACGTGGCT
CTGTTCTTAGCATATGGCTCTGTCCGTTGGTGGAAGATCTTCACCCCAGAACAGTGTTCT
GGTATAAACCGTTTTGTGTCGGTTTTTGCAGTGCCCTTTCTCTCCTTCCATTTCATATCC
AACAACAACCCTTACACCATGAACTTCAGGTTCTTAGCCGCGGACTCTCTCCAAAAGGTT
GTGATTTTGGTTGCCCTTGTTCTGTGGAACAGTTTGACAAAGTGGGGTAGCATCAACTGG
ACCATCACACTCTTCTCACTCTCCACTCTCCCCAACACCCTCATCATGGGGGTTCCTCTT
CTCAAAGCCATGTATGGAGACTTCACAGCCACCCTCATGATCCAAATTGTGGTTTTCCAA
AGTGTCATTTGGTACACTCTCTTGCTCTTCATGTTCGAATACAGAGGAGCCAAGCTGCTC
ATCTCAGAGCAATTCCCCGAGTCAGCTGGAGCCATTGCCACCCTAAGGGTTGATTCAAGT
GTGAGCTCTCTAAACGGCACAGAGGCATTGCATGCTGATGCAGAAATTGGAGAAAAGGGA
GAACTCCACGTGGTGGTGAGAAGCATGCCACGTTCTGTG---------------------
------------------------------------------------------------
---------------------------------CCTTCTTCATTCAACAAGTCATACTCA
ACA---------------------------------------------------------
---------------------------------------------------------CCT
AGATCATCAAATGCAGGGTTTGAG------------------------------------
------------------------------------------------------------
------------------------------------------------------------
------------------------------------------------------------
------------------------------------------------------------
------------------------------------------------------------
------------------AAAGGC------------------------------------
------------------------------------------------------------
------------------------------------------------------------
------------------------------------------------------ATGGTG
AAAAAT------------------------GAAGAAGTTGATACAAATAAAAATCAACAA
ATGCCACGTGCTAAAGTCATGATAAATCTAATTCTCACCATGGTTTGGAGGAATCTCATA
AGAAATCCTAATACTTATGCAAGTATTTTAGGTCTCATTTGGTCTCTCATATTTTTCAGG
TGGAGCATCAAAATGCCATCCATTATAAAAGGTTCCATTGAAATAATTTCTAATACAGGA
TTAGGAATGGCCATGTTTAGTCTTGGTCTATTCATGGCATTACAACCTAAGATTATTACT
TGTGGAAAAACCTTGGCTGCACTTGCATTCGCAATTAAGTTCTTGGTTGGTCCATTTATT
ATTCTTGCAACCTCCAAAATAATTGGTATCCATGGAGTTCTTTTACGAGTTACAATTGTT
CAGGCTGTTCTTCCCCAAGGAATTGTCCCTTTTGTATTTGCAAGAGAATATAATCTCCAC
ACAGACATACTCAGCACAGCGGTTATCTTCGGAATGGTGGTTGCGTTGCCTGTAACAATA
ATTTACTATGCAATTCTTGGACTT------
>gnl_Phavu_v2.1_Phvul.008G055200.1
ATGATAGGGTGGGAAGATGTGTACAAAGTGGTAGTGGCAGTGGTGCCACTGTATGTTGCT
CTAGTGTTAGGATATGGTTCAGTGAAGTGGTGGAAGATCTTCACTAGGGAGCAATGTGAG
GCAATAAACAAGCTAGTATGTTACTTCACTTTGCCACTCTTTACTTTTGAGTTCACTGCT
CACATCGACCCTTTCAAAATGAACTTTTCGTTCATAGCTGCAGACACCATATCAAAGTTC
ATCATCATGCTGGTGCTTGCCCTTTGGGCCAAGTGC---ACTAAAGGGAGTTTCTGCTGG
TCTATAACCAGCTTCTCTTTGTGCACTCTCACCAACGCTCTTGTTGTTGGGGTTCCAATG
GTCAAGCCCATGTATGGAGCCCTTGGCGAGGACCTAGTGGTCCAGTCCTCAGTGGTGCAG
GCCATCATATGGCTCACTTTTCTTCTCTTTGTCTTGGAGTTTCGTAGAACAGCAATTGAG
GGAACCACCAACACCTTTAAA---------------------------CCCAAATCAAAA
GCAATGATTGTTGACAAT------------------------------------------
---------------------------------ACTAAT---------------------
------------------------------------------------------------
------------------------------AATAAGACAGGTGAAGGTGGAATG------
------------------------------------------------------------
------------------------------------------------------------
------------------------------------------------------------
------------------------------------------------------------
------------------------------------------------------------
------------------------------------------------------------
---------------GGAAAAGATGTG---------------GAGGAAAATACTGTAGCT
ATTGATGTGAAA------------------------------------------------
------------------------------------------------------------
------------------------------------------------------------
------GAGGAGTTGGCG------------------------------------------
------------------------------TTA---------------------------
------------------------------------------------------GAAGAA
ACTGTTAGTAGTAGGATTCCCCTTTGCAAGTTGATGAAACTTGTGTGGATCAAACTTGTT
ATGAACCCAAACTCCTACGGCTGTGTCATTGGCATTTCCTGGGCCTTCATATCCAACAGG
TGGAATTTGGAGATGCCAAGTATGTTAGAGGGGTCTATACAGATCATGTCAAAGGCAGGG
ACGGGAACTGCTATGTTTAGCATGGGTATTTTCATGGCACTTCAGGATAAGTTGATTGCT
TGTGGACCAAGTCTGACTGTATTTGGTTTAGTTTTAAAGTTCATTGCGGGCCCTGCAGCC
ATGGCCATTGGTGCCATCGCTGTAGGATTGCACGGTGACGTCTTGAGAGTTGCCATCATT
CAGGCTGCTGTGCCACAATCCATCACATCCTTCATTTTTGCTAAAGAATATGGATTGCAT
CCAGAGGTTCTCAGCACTGCGGTGATCTTTGGCATGATTATTTCACTTCCCATCTTAGTT
GCCTACTATGGAATATTGGAGTTGATACAC
>gnl_Phavu_v2.1_Phvul.008G043700.1
ATGATTTCCCTAGCAGATGCCTATCATGTGGTAGCAGCCACTCTTCCACTATATGTGACC
ATGATACTGGCCTACGTTTCTGTGAAATGGTGGAAGATCTTCACACCAGATCAATGTTCA
GGCATAAACAAATTTGTGGCAAAGTTCTCCATCCCCCTTTTGTCATTTCAAATCATTTCC
TCTAACAACATCTATGACATGAGCCTCAAACTCGTATATGCGGATTTTGTTCAGAAATCG
CTTGCATTTCTAGTCTTAATAGCAATCACTAAGATCAGTGGCCGAGGAGGTTTAAAGTGG
ATCATAACGGGTTTGTCATTAACAACACTCCCCAACACTTTGATTCTTGGAATCCCTCTG
ATGAAAGCTATGTATAAGGGTGAAGCAGTTGTTCTCCTGGCACAGATTATTTTCTTGCAG
AGCATGATCTGGTACAATTTGTTGTTGTTTCTTTATGAACTTGATGCTGTCAACACCAGG
---------------CCC------GTTGCAGCT---------------------------
------------------------------------------------------------
------------------------------------------------------------
------------------------------------------------------------
------------------------------------------------------------
------------------------------------------------------------
------------------------------------------------------------
------------------------------------------------------------
------------------------------------------------------------
------------------------------------------------------------
------------------------------------------------------------
---------------------------------------------------GCACCACCA
CCACAAGGCTCGGCT------------------------------GGA------------
------------------------------------------------------------
------------------------------------------------------------
------------------------------------------------------------
GAAACAGAC---------------------------------AGAGATCGTGAGGTACAA
TCAAAA---------------------------GGAGAAGAAGACGCA------GACCCT
AGAACAAAAAGGAAGCTGAAGGTCTTGCCCATTCTTGCCAAAGTGGGAAAGAAGCTAATA
AAAAATCCTAATACCTATGCAACTTTAGTGGGTTTTATTTGGTCAAGCATACATTTCAGG
TGGGGATTACACATGCCTGAAGTTGTTACTCAGTCAATAGAAATATTGTCCAATGGAGGT
CTTGGCATGGCAATGTTCAGCTTAGGTTTGTTTATGGCATCACAGTCCAGCATCATAGCA
TGTGGGCCAAGGATGACAATGGTGGCAATAGGACTGAAAGTTGTGGTTGGACCTGGTCTG
ATGACAGTGGCTTCTCTTCTGATAGGACTAAGAAACACATTGTTTAAAGTGACAATTGTT
CAGGCAGCTCTACCTCAAGGAATTGTTCCTTTTGTTTTTGCCAAAGAATATAATGTTCAT
CCAGCCGTTTTAAGCACAGCGATCTTGTTAGGAATGCTCATTGCCTTGCCAGTGGAATTA
GCCTTCTACTTCCTCTTAGCAATT------
>gnl_Phavu_v2.1_Phvul.004G026500.1
ATGATTTCCTTAGCAGATGTCTACCATGTTGTCACTGCCACTGTCCCATTATATGTCACC
ATGGTTCTAGCCTACATCTCAGTCAAGTGGTGGAAGCTCTTCACACCAGAACAATGTTCA
GGCATAAACAAATTTGTGGCCAATTTCTCAGTTCCTATTCTCTCATTCCAAGTCATTTCA
TCCAACAACATTTACAAAATGAGCCTCAAACTTGTCTATGCTGATTTTGTTCAGAAATTG
CTTGCATTCCTCATCTTCACAGCAATCATTAAGATCAAGGGCAGGGGGGGTTTGAAGTGG
ATCATAACTGGTCTCTCACTCTCAACACTTCCCAACACTTTGATCCTTGGAATTCCTCTC
ATGAAGGCCATGTACAGGGATGAAGCTTCCCTTCTCCTGCCCCAGATTATTTTTCTCCAG
AGCATGCTCTGGTACAATCTCTTGCTGTTTCTTCATGAGTTGGATGCTGCAATTCCTGCA
---------------CCT------------GTT---------------------------
------------------------------------------------------------
------------------------------------------------------------
------------------------------------------------------------
------------------------------------------------------------
------------------------------------------------------------
------------------------------------------------------------
------------------------------------------------------------
------------------------------------------------------------
------------------------------------------------------------
------------------------------------------------------------
---------------------------------------------------GTTGCACCA
CCATCACAAGACACA------------------------------GGA------------
------------------------------------------------------------
------------------------------------------------------------
------------------------------------------------------------
GAATCTGAG---------------------------------ACTTCTCAGGAGATACAG
TCAAAA---------------------------GAAGAAGAAGAA---------GAACAT
AGAACACAGAGTAAAACAAGGATGTTGCTCATTCTTATGAAAGTGGGGAATAAATTAACC
ATTAATCCTAATACCTATGCAACTTTCATAGGTCTTATTTGGGCAAGCATACACTTCAGG
TGGGGAGTGGATATGCCAGATGTTGTTAATCAGTCAATAGAAATATTGGCCAGTGGAGGT
CTAGGCATGGCAACTTTCAGCTTAGGTCTATTTATGGCATCAAACAACAGAATCATAGCA
TGTGGGCCAAGGATGACAATGGTGGCAATGGGCCTGAAATTTCTTGTTGGGCCTGCTATA
ATGGCTGTAGCCTCCATTGTGATTGGATTAAGAGATAGAATGCTCAAAGTGGCAATTATT
CAGGCAGCTCTACCCCAAGGAATTGTTCCATTTGTTTTTGCTAGAGAGTATAATGTTCAT
CCAGGAATTTTAAGCACAGGGGTCTTGCTAGGAATGCTCATGGCCTTGCCTGTGGCATTG
ACCTACTATCTCCTCTTGTCTCTCTGCTTC
>gnl_Phypa_v3.3_Pp3c14_8850V3.1
ATGTTGACAGGTGGTCAGTTTTACGATGTACTCTGTGCCGTCGTGCCGCTATATGTAGCC
CTATTTCTTGGATACGGGTCCCTTAAATGGTGGGGAGTCGTTACGCCGGAGCAAAGTGCA
GGGATAAGTCGCTTCAATGCGCTAATAGCGATGCCACCGCTCATCTTCGAGATCATCGCT
TTTAATAACCCCTACACCATGAACAACCGCCTAATTGCTGCATACTGTTTGTCTAACGGA
ATCGTTCTCGTTGGATTGTGCGCGTGGGTTTGGTGCACAAAATGCGGTAATCTCGACTGG
GTGATTACCTTATTCCAGCTCTCGGTGATGCCGAACACAATTATCGTGGGAATCCCTGTG
CTATCGCCGCTGTACTCCGTTACTGAATCCGGC------ATAGCAGCGATCTTCATAGGC
CAAGTCCTGTGGTTGTTTCCCACTCTGTTTCTTTATGAACTGAAGGAAGTGAGGAAAATG
------------------------------------------------------------
---------------GGTCAGCCTGCCGTGGGTTCCGTCGCACAAGTTCAGGATGATGGG
CCTCGGAGCCTTCATTCTGGTGAAACAACGGAATCAGCAGCA------------------
---GAGCACGGATTCGAAGGTCATGAAAGTGGTATTCCT------GCTCTGCTGACGCAA
GGTGAG------------------------------------------------------
CATAACGACTTT---------------------------------------------CGC
ATTGGA---------ATTGGTGACGAA------------------------CCA------
------------------------------------------------------------
------------------------------------------------------------
------------------------------------------------------------
------------------------------------------------------------
------------------------------------------AGCCATGCAGCAACCGAA
GTGTCCCATAAA---GATGAAGAGCATGTCAAG---------AATGGAAGT---------
------------------------------------------------------------
---------------------------------------------------------CGG
CAGCGAAACTCATTTTCTGTTGCGAAT---------------------------------
---------------------------------GGGGAGAGCGGTACG------------
------------------------------AGAGAAAATGGAACAGAACACGGTCACGAG
ATGGCACCCTCCCAGATGAACTTGAAGGAGATGGCAATTAAGGTTGCGAAGAAAATGGTG
CAGCTACCGCTTACTCACGCCACCGTTATGGGAATCGTCTACTCGCTCATTGCTGGCAGG
TGGGGCTTCGATCCTCTTCGAATTTTGAGAAATTCGCTCGATATTATGGGCAGGATCACA
CTGGGGCTGACCATGTACTCCATCGGACTGTTCATGGCGGGTCAGAAGAAGCTTGTTGCA
---TCCTGGTGGGTTGCCTTTTATGGTGCATTCTGTCGTTTTATAGTAGGCCCTGGTACA
ATGGGCGTCGCATCGTTACTGCTTGGATTGCGCGGTGATACCTTGCGCTTCGCATTTTTA
CAGGCAGCGTTGCCGCAGGCTGTTATAAGCTTCGTGTTTGCTAAGGATTACAATCTGCAT
ACGGACGTCTTCACTACTGCAGTGTCACTTCAGACCATAGTGTTCATGCCAATTGTGCTG
GTGTATTACACACTACTTGAACTC------
>gnl_Pinta_v2.0_PITA_000046447-RA
ATGATCAAGTTAAAGGATTTATACACTGTCATCAGTGCAGTAGTTCCACTATATGTGACG
ATGTTTCTGGCTTATGGGTCTGTGAAGTGGTGGAAGATCTTCAGCCCGGAGCAATGTGCA
GGTATCAATAGATTCGTGGCCATATTTGCGGTGCCACTTCTCTCATTTAAGTTCATCTGT
AAAATCAATCCTTATGAGATGAATTTCAAATTCATTGCAGCAGATGTGATATCCAAAGCC
ATAGTGTTACTAGTGCTGGGTCTGTGGGGGAAATTTGCTAAACGAGGAAGCTTGGATTGG
GTTATCACGTTATTTTCACTTTCAACTCTTCCCAACACTCTCGTCATGGGCATACCCCTC
TTGGAGGCCATGTATGGGGGAAACTCAGAGCTTCTGATGGTTCAGACAGTTGTCCTGCAA
TGCATTATCTGGTACACACTTTTGCTGTTTTTGTTGGAATATAGAAGTGCCAAGATACTC
ATAGCCGAACAGTTCCCTGGGGCTGCTAATTCCATTGGTTCTTTTAAAGTTGGATCAGAT
GTTATGTCCCTGGATGGAAGAGAACTTCTGCAGACTGATGCCGAGATGGGTGAAGATGGA
AAACTTCACGTTATAGTGAGGAAATCAGCTTCCTCGCAAGGGAATTCTGCTCCTGCT---
AGATTTCAGCCATTGAATTCCATCAAATCCTTCCCTCTTAGGCCTGCTAACCAGCATAAT
ACAGACATATATTCTCTTCAATCCTCCCGGAATTTGACTCCCAGGGACTCCAGCTTCAAT
AGAGCAGACTATGTTTCTATGATGTCAAGCCGA------------GCAATGAGCCCCCTG
CGATCAAATACAAACGTCTGTGATGTCAATTCCCTTCATTCTTCCCAAGGCCACACACCC
AGAACATCAAACTGCCACGAAGATCATAACAGAGACACAAACTCCAATGGATCAGAGCCC
---TTG------------------GAGAATGGCTCGTTACATGGGAGTAGCCTACCTGGC
GATGGTAATTCTGGCAGTTTTTCACCTAATGCTGTGCAGTTGACC---------------
------------------------------AAGAGAATTCCG------AGAAGTTCTCCT
AAGATTGATGGTGATGTCAAGGAATTGCATATGTTTGTTTGGAGTTCTAGCGGTTCTCCG
GTGTCTGAA------GGAGGTTTTCAATTGTTG---------GGTGGAAGCGATTTTAGC
ATG------GATAGCTCG---------------------CGCCGAGAGTTCGAT------
ATCGAAGATACT---CCTGTCAATACGGAGACTGGA---------GCTGAGGAAGACCCT
CAGGAAGAGGACTTCAGTTTTGGAAACAAAGGT---ACTATGATGGCAGTAAGATCTGGG
GATAAAGACGGTCCAAGG---CTCTCCAAGTTCACCTCAAGCTCTACTGCAGCTCTTACA
CCAAGG------------------------TTGGGTGAAGCTGATGGAGAACGAAATGAG
TCGCCACCAGCAGTTGTTATGATCAACCTAATCCTCAACATGGTCTGGCGTAAACTTGTG
CGAAATCCAAACACCTATGCAAGTGTCATTGGAATTACCTGGGCTCTGATTTCTTACAGG
CATGATTTAAAGATTTCTGCC---------------------------------------
------------------------------------------------------------
------------------------------------------------------------
------------------------------------------------------------
------------------------------------------------------------
------------------------------------------------------------
------------------------------
>gnl_Poptr_v3.0_Potri.017G078300.1
ATGATTTCCACAGCTGATGTCTATCATGTGGTGGCAGCCACAGTCCCATTATATTTTGCC
ATGATATTGGCCTACATCTCTGTGAGATGGTGGAAGCTCTTTACACCAGATCAGTGTGCA
GGCATAAACAAGTTTGTTGCTAAATTCTCAATCCCGTTATTATCATTCCAAGTCATCTCT
AGTATCAATCCCTACAAAATGAACCTGAAACTTATATTTGCCGACTTTCTTCAAAAACTA
CTTGCCCTTTTAGTACTGACAGCACTCGCCAAAATCAGCTCTCGCGGGCGGTTGAATTGG
ATCATCACTGGTCTCTCCCTGTCAACATTGCCCAACACTTTGATCCTGGGCCTTCCCCTT
CTGAGGGCTATGTACGGAGCCGAGGCAGAGCCACTTCTTTCGCAGATAGTTGGCTTGCAA
AGCCTGATTTGGTACAATTTGTTGCTGTTTCTGTTTGAGCTCAATGCCACCAAGGAAGCC
------------------------------ACT---------------------------
------------------------------------------------------------
------------------------------------------------------------
------------------------------------------------------------
------------------------------------------------------------
------------------------------------------------------------
------------------------------------------------------------
------------------------------------------------------------
------------------------------------------------------------
------------------------------------------------------------
------------------------------------------------------------
---------------------------------------------------GTGGCACCA
TCTTCAGAAACTACA------------------------------GGA------------
------------------------------------------------------------
------------------------------------------------------------
------------------------------------------------------------
GATCAAGAG---------------------------------GCTCTTCAAGAATCACAA
TACAAA---------------------------GAAGGAGGGGAAGTG------CACAGC
AGAACAACAAGGAAGGTTAAAGCCATGCTCGTTCTTTTGACGGTGGGGAAGAAGCTAATG
AGCAACCCAAATTTTTATGCTACCATGGTGGCTCTTATTTGGGCAAGCATACACTTCAGG
TGGGGAGTGAAATTGCCGGATATTGTAGATAAATCCATAGTGATATTGTCAACAGGAGGG
CTTGGTATGGCAATGTTCAGCTTAGGTCTATTTATGGCATTGCGGCCCAGCATAATATCA
TGTGGAATCCGAATGGCTGTGGTCGCCATGGCAATGAAGTTCATCGTGGGGCCTGCCCTG
ATGGCAGTCGCTTCCTTCGCCGTTAGACTGGAGGGCACGGTGCTCAAAGTGGCAATTGTG
CAGGCAGCTCTTCCTCAAGGGATCGTTCCGTTCGTCTTCGCAAAAGAGTACAACGTTCAT
CCAGATACGTTGAGCACAGGGGTGATATTTGGCATGCTCATTGCCATGCCAATAGCACTG
GCCTACTACTCCCTGTTAGCACTG------
>gnl_Poptr_v3.0_Potri.T058300.1
ATGATCGGGTGGGCAGATATTTACAAGGTAGTGGTGGCCATGGTGCCACTCTATGTGGCA
CTGATGTTGGGGTATGGTTCTGTCAGGTGGTGGAAGGTATTCACACCAGAGCAGTGCGGC
GCCATAAACCGCTTTGTTTGTTATTTCACTCTCCCATTCTTCACCTTTGAGTTCACTGCT
CATGTTGATCCTTTCAAAATGAATTACCTATTTATTGGCGCCGATGCCATATCGAAGCTC
ATTATAGTGGTTGTGCTCGCCGTTTGGGCTAAGTGGAGTGGCAAGGGAAGCTACGGCTGG
TCCATTACCAGCTTCTCTCTTTGTACCCTAACCAATTCTCTTGTTCTGGGTGTTCCTCTG
ATTAAAGCCATGTATGGGCCGACGGCAGTTGATCTTGTTGTTCAATCGTCTGTCATCCAA
TCTATTATATGGCTTACAATGTTGTTGCTCGTATTAGAATTTCGAAGATCAGGACTTGGC
GTTTCATCCAGCAATCCT------------------------------------------
------------------------------------------------------------
------------------------------------------------------------
------------------------------------------------------------
------------------------------------------------------------
------------------------------------------------------------
------------------------------------------------------------
------------------------------------------------------------
------------------------------------------------------------
------------------------------------------------------------
------------------------------------------------------------
---------------GACAAGGATTTA---------------GAAGGAAATGCAGAC---
------------------------------------------------------------
------------------------------------------------------------
------------------------------------------------------------
------------------------------------------------------------
------------------------------------------------------------
---------------------------------------------------------AGC
ACGGTAAGCTCTAGGCCTGCTTTCTGGTGCTTGATGAAGACTGTGGGGGTGAAACTTGCC
ATGAATCCCAATTCATACGCTTGCATTATTGGTCTTGTTTGGGCCTTCATAGCTAAAAGG
TGGCGTTTTGAAATGCCGAGCATAATGGAAGGTTCTATACTGATCATGTCGAAAACTGGC
ACAGGAACTGCCATGTTTAGCATGGGGATCTTCATGGCTTTGCAGGAAAAAGTGATTGCC
TGTGGCGCAAGTCTAACTGTTATTGGGATGGTTTTAAGGTTTATAGCAGGACCCGCTGCT
ATGGCTATTGGATCAATCGCTGTGGGCTTGCGCGGCGATGTCTTACGTGTTGCTATCATT
CAGGCTGCTTTCCCACAGGCAATTATATCCTTCATCTTTGCTCAAGAATACGGATTACAT
GCAGAGGTGCTAAGCACAGCTGTAATCTTCGGAACCATCGTGGCTCTTCCGGTGTTAATC
GCTTATTATGCAATTTTAGACTTTGTACAT
>gnl_Poptr_v3.0_Potri.004G124200.1
ATGATTTCTGCAGCTGATGTCTATCATGTGGTGACAGCCACAGTTCCATTATATTTTGCC
ATGATATTGGCGTACATCTCTGTGAAATGGTGGAAGCTCTTTACACCAGATCAGTGTGCA
GGCATAAACAAGTTTGTTGCCAAATTCTCAATCCCATTATTATCATTCCAAGTTATCTCT
GGTATCAATCCATACAAAATGAACCTGAAACTTATATTTGCCGACTTTCTTCAAAAACTA
CTAGCCCTTTTAGTGCTCACAGCACTCGCCAAAATCAGCTCTCGCGGACGGTTGAATTGG
ATCATCACTGGTCTCTCCCTCTCAACATTGCCCAACACTTTGATTCTGGGGATTCCACTT
CTGAGGGCTATGCATGGGGCTGAGGCAGAGCCACTTCTTTCACAGATAGTTGGCCTGCAA
AGCCTAATTTGGTACAATTTGTTGTTGTTTCTGTTTGAGCTCAATGCCACCAAGGAAGCC
------------------------------ACT---------------------------
------------------------------------------------------------
------------------------------------------------------------
------------------------------------------------------------
------------------------------------------------------------
------------------------------------------------------------
------------------------------------------------------------
------------------------------------------------------------
------------------------------------------------------------
------------------------------------------------------------
------------------------------------------------------------
---------------------------------------------------GTGGCACCA
TCTTCAGAATCCACA------------------------------GGG------------
------------------------------------------------------------
------------------------------------------------------------
------------------------------------------------------------
GATCTAGAG---------------------------------GCTCTTCAAGAAGCACAA
CACAAA---------------------------GACGATGAGGGAGTG---------CAA
AGAAGAACAAGGAAAGTCAAAGCCATGGTCATTCTTTTGACGGTGGGAAGGAAGCTAATG
AGCAATCCAAACTTTTACGCTACCTTGGTGGCTCTTATCTGGGCTAGCATACACTCTCGG
TGGGGAGTGAACTTGCCGGACATTGTTGATAAATCCGTAAGGATATTGTCAACAGGAGGG
CTTGGTATGGCAATGTTCAGCTTAGGTCTATTTATGGCATCGCGGCCCAGCATAATAGCA
TGTGGAATCCGAATGGCAATGGTAGCCATGGCAATGAAGTTCATCGTAGGGCCTGCTCTA
ATTGCAGTCGCTTCCATTGCTGTTGGACTAAAGGGAACAGTGCTCAAAGTGGCAATTGTG
CAGGCAGCTCTTCCTCAAGGGATCGTTCCATTCGTCTTTGCAAAAGAGTACAACGTTCAT
CCGGATACATTGAGCACAGGGGTAATATTTGGCATGCTCATTTCCATGCCAATAGCATTG
GCCTACTACTCCTTATTAGCATTG------
>gnl_Poptr_v3.0_Potri.013G087000.1
ATGATAGGGTGGGAAGATGTTTACAAGGTAGTGGTGGCCATGGTACCACTCTACGTTGCA
TTAGTGTTAGGCTATGGTTCTGTCAGGTGGTGGAAGGTATTTACACCTGAACAGTGCGGG
GCTATAAACCGCTTTGTTTGTTATTTCACTCTGCCACTCTTCACCTTCGAGTTCACTGCT
CATGTTGATCCTTTCAAAATGAATTATCGTTTCATTGGTGCTGATGCCGTATCGAAAGTC
ATTATAGTGGTAGTTCTTGCCTTTTGGGCTAAGTGCAGTAGTAAGGGAAGCTACAGCTGG
TCCATAACCAGTTTCTCTCTTTGTACCTTAACTAATTCTCTTGTTGTTGGTGTACCTATA
ATTAAAGCCATGTATGGCCCGGCGGCAGTTGATCTTGTTGTTCAATCATCTGTCATCCAA
GCTATTATATGGCTCACATTGTTGTTGCTCGTATTAGAATTTCGAAGAACAGGACTTGGT
TTTTCATCCAACAATTCT------------------------------------------
------------------------------------------------------------
------------------------------------------------------------
------------------------------------------------------------
------------------------------------------------------------
------------------------------------------------------------
------------------------------------------------------------
------------------------------------------------------------
------------------------------------------------------------
------------------------------------------------------------
------------------------------------------------------------
---------------GACAAGGATTTA---------------GAGGGAAGTGTAGAT---
------------------------------------------------------------
------------------------------------------------------------
------------------------------------------------------------
------------------------------------------------------------
------------------------------------------------------------
---------------------------------------------------------AAC
ACTGAAAGCTCCAGACCTGCCTTTTGGTGTTTGATGAGGACTGTGTGGGTGAAACTGGCC
ATGAATCCTAATTCATACGCTTGTATTATTGGCCTTGTTTGGGCTTTTATATCTAACAGG
TGGCATTTCGAGATGCCCGCCATGATGGAAGGGTCTATATTGATCATGTCGAAAGCTGGC
ACAGGCACTGCCATGTTTAGCATGGGGATCTTCATGGCTTTGCAAGAAAAAGTGATTTCC
TGTGGTGCAAGTCTGGCCGTTATTGGGATGATTTTAAGGTTTATAGCTGGACCCGCAGCT
ATGGCTATTGGCTCTATCGCTGTGGGTTTGCAAGGCGATGTTTTACGAGTTGCTATCATC
CAGGCAGCATTGCCACAATCAATTACATCCTTCATCTTTGCTAAGGAATACGGATTACAT
GCAGAGGTGCTAAGCACAGCTGTAATCTTCGGCATGCTGGCAGCGCTTCCGGTCTTAATC
ACTTATTATGCAATTTTAGAGTTTGTACCT
>gnl_Poptr_v3.0_Potri.019G052800.1
ATGATCGGGTGGGCAGATATTTACAAGGTAGTGGTGGCCATGGTGCCACTCTATGTGGCA
CTGATGTTGGGGTATGGTTCTGTCAGGTGGTGGAAGGTATTCACACCAGAGCAGTGCGGC
GCCATAAACCGCTTTGTTTGTTATTTCACTCTCCCATTCTTCACCTTTGAGTTCACTGCT
CATGTTGATCCTTTCAAAATGAATTACCTATTTATTGGCGCCGATGCCATATCGAAGCTC
ATTATAGTGGTTGTGCTCGCCGTTTGGGCTAAGTGGAGTGGCAAGGGAAGCTACGGCTGG
TCCATTACCAGCTTCTCTCTTTGTACCCTAACCAATTCTCTTGTTCTGGGTGTTCCTCTG
ATTAAAGCCATGTATGGGCCGACGGCAGTTGATCTTGTTGTTCAATCGTCTGTCATCCAA
TCTATTATATGGCTTACAATGTTGTTGCTCGTATTAGAATTTCGAAGATCAGGACTTGGC
GTTTCATCCAGCAATCCT------------------------------------------
------------------------------------------------------------
------------------------------------------------------------
------------------------------------------------------------
------------------------------------------------------------
------------------------------------------------------------
------------------------------------------------------------
------------------------------------------------------------
------------------------------------------------------------
------------------------------------------------------------
------------------------------------------------------------
---------------GACAAGGATTTA---------------GAAGGAAATGCAGAC---
------------------------------------------------------------
------------------------------------------------------------
------------------------------------------------------------
------------------------------------------------------------
------------------------------------------------------------
---------------------------------------------------------AGC
ACGGTAAGCTCTAGGCCTGCTTTCTGGTGCTTGATGAAGACTGTGGGGGTGAAACTTGCC
ATGAATCCCAATTCATACGCTTGCATTATTGGTCTTGTTTGGGCCTTCATAGCTAAAAGG
TGGCGTTTTGAAATGCCGAGCATAATGGAAGGTTCTATACTGATCATGTCGAAAACTGGC
ACAGGAACTGCCATGTTTAGCATGGGGATCTTCATGGCTTTGCAGGAAAAAGTGATTGCC
TGTGGCGCAAGTCTAACTGTTATTGGGATGGTTTTAAGGTTTATAGCAGGACCCGCTGCT
ATGGCTATTGGATCAATCGCTGTGGGCTTGCGCGGCGATGTCTTACGTGTTGCTATCATT
CAGGCTGCTTTCCCACAGGCAATTATATCCTTCATCTTTGCTCAAGAATACGGATTACAT
GCAGAGGTGCTAAGCACAGCTGTAATCTTCGGAACCATCGTGGCTCTTCCGGTGTTAATC
GCTTATTATGCAATTTTAGACTTTGTACAT
>gnl_Poptr_v3.0_Potri.014G146800.1
ATGATTAGTATAGAAGATTTGTACGGGGTTCTATGTGCTGTAGTTCCTCTATATGTCACC
ATGTTCTTGGCTTATGCCTCTGTGAAATGGTGGAATATATTCACTCCTGAACAATGTTCC
GGCATCAACAGGTTCGTTGCTTACTTTGCAGTTCCACTCCTATCCATGGAGTTTATTTCA
AGGATAAATCCGTACAAAATGGACCTTCTCTTCATGGCTGCTGATGGGGTTTCCAAAGTC
TTGATCTTGGTGGTCTTGCTTTGCTGGGCTAATTTCTCAAGAAGAGGAAGCCTGGAATGG
GCCATCACTCTTTTCTCTCTATCCACTCTCCCCAACACCCTTGTGATGGGGATCCCACTG
CTAAAATCCATGTACGGGGATGATAAGGAAGGCCTTATGATCCAAGTTGTGGTGCTACAG
TGCATCATCTGGTACACTTTATTGTTGTTTTTGTTTGAATACAGAGAAGCAAGACTAGCA
ATGTTAAAGAACTTCAAGGGGAGTAGTAGCAGTAGTAGTTTTAGTAACAGTGAGAGGAGC
AAGGGAAGTTTCAAGGGTGGGGAAGTACTTGGAAGCCGTGGA---AGTAATGCAGATGAA
GTTGTTAATGTTATTGTTTCAACCCCTACAAGCCAAGAG---------------------
------------------------------------------------------------
------------ATTACTGAAAATGTCAACAAGGTTGCACCGGATCCCCAGCAGTTTAGA
TCA---------------------------------------------------------
------------------------------------------------------------
------------------------------------------------------------
------------------------------------------------------------
------------------------------------------------------------
------------------------------------------------ATGGTAGCAGCT
GCAGTGGATGGAGATGATAAAGAGGTCCATTTATTCATTTGGCGATGTGTA---TGTTGC
ACTTCTCAAGGT---------------TTCTGT---------------------------
---------------------------------------GAGCAGTCAGTGCAA------
GTT------------------------------------------------------CTT
CGAAAAGAAGAAAGCATG---------AGGGGA------------------------GTA
GAATCTGAA------------------AAA---------------ACGGAGGGTATA---
---------------------------------------GAGAACAATACGGCTGCAATA
TCTTCCTTATCATCAGTTATGCTCTTGCAAATTCTGAAGACAGTGTGGCTTAAGCTGGTG
AGGAATCCCAACTCCTATGCAAGCTTAATAGGTCTAAGCTGGGCGTTAGTCTCTTGCAGA
TATGGAATAATGAAGCCCCAAATAGTGGACAATTCGGTAACAATCTTGTCAAAGGCAGGT
CTTGGAATGGCAATGTTTAGCCTTGGACTGTTCATGGCCCTGCAACCAAGAATCATAGCC
TGTGGAAACAGAATGGCTATTTATGGGATGCTTGCAAGGTTTTTAGCTGGTCCAGCAGTA
ATGGCAGTAGCTTCCATTGGAGTAGGCCTGAGAGGGACCATGTTGAAACTATCCATTGTG
CAAGCCGCCTTGCCGCAAGGAATCGTCCCTTTTGTGTTTGCTAGAGAATACGGTCTACAT
CCAGATGTATTAAGCACTGCGGTGATATTTGGAATGATAGTGTCTCTGCCCATCACAATA
CTTTACTACATTTTTCTTGGCCTC------
>gnl_Prupe_v2.1_Prupe.6G360300.1
ATGATAGGTTGGGGAGATGTTTACAAGGTGGTGGTGGCCATGATGCCACTCTACGTTGCC
CTAATTCTAGGGTTTGGCTCTGTGAGGTGGTGGCGCATCTTCACTCCCGAGCAGTGTGGT
GCAATCAACCGCTTTGTTTGCTTCTTCACTCTACCACTCTTCACATTTGAATTCACAGCT
CATGTTGATCCTTACAAATGGAACTACCGCTTCATCGGTGCGGATGCCATCTCAAAGCTC
ATAATCGTGGCGGTGCTTGCGTTATGGGCCAAGTGTAGTAGCAAGGGAAGCTATAGTTGG
TCCATCACAAGCTTCTCCTTGTGCACTTTGACAAATTCGCTTGTGGTAGGGGTACCCTTG
ATGAAAGCCATGTATGGTCAGGTAGCCGTTGATCTTGTTGTTCAATCATCGGTGGTGCAG
GCTATCGTGTGGCTGACAATTCTTCTGTTCGTCTTAGAATTTCGACGAACGGGGTTAGAC
ATTTCGGGGACTAACACA---------------------------------AGTCAATCG
GTGGAGCAA---------------------------------------------------
------------------------------------------------------------
------------------------------------------------------------
---------------------------------------------GGTGAAGGA------
------------------------------------------------------------
------------------------------------------------------------
------------------------------------------------------------
------------------------------------------------------------
------------------------------------------------------------
------------------------------------------------------------
---------------GGGAAAGCGGTA---------------GAGGGGTTGGCTGCAATG
AGC---------------------------------------------------------
------------------------------------------------------------
------------------------------------------------------------
------------------------------------------------------------
------------------------------------------------------------
---------------------------------------------------------ACG
ATGAGCAGCAGTAGGCCTTCTTTCTGGTACTTGATGAAGGCTGTGTGGCTGAAACTTGGG
ATGAATCCCAACTCGTATGCGGTTTTCATAGGGATTGGATGGGCTTTTATATCAAGCAGG
TGGCATATTGAGTTGCCAAGCATTATGGAAGGATCTGTTTTAATCATGTCAAAAGCTGGT
ACAGGCACTGCCATGTTTAGCATGGGTATCTTCATGGCACTGCAGGAAAAATTCGTGGCG
TGCGGGACGAGCCTGACTATAATAGGGATGGTTTTGAGGTTTATTGCTGGACCAGCAGCC
ATGGCTATTGGCTCCATCGCTGTGGGCTTGCATGGTGATGTTTTACGTGTGGCCATCATT
CAGGCAGCATTGCCGCAGTCCATTACCTCCTTCATATTTGCCAAAGAATACGGACTCCAT
GCAGAGGTGCTCAGTACAGCGGTGATATTTGGCATGATAGTGTCCCTTCCAGTGTTGATC
GCTTACTATGCAGTTCTAGAATTTGTGCAT
>gnl_Prupe_v2.1_Prupe.3G271700.1
ATGATTTCTCTAGCTGATGTCTATCATGTTGTGGCAGCCACTGTCCCTCTATATGTTGCC
ATGATTTTAGCCTATGTTTCTGTGAAATGGTGGAAGCTCTTCACACCAGATCAATGTTCT
GGCATAAACAAGTTTGTGGCAAAATTCTCAATTCCTCTCTTGTCGTTTCAAGTGATTTCT
GGGAATAACCCCTACAAAATGAACCTCAAACTCATTCTCTCTGACTGCCTACAAAAACTA
ATTGCTTTTCTAGCATTGACAGCAATCACTAAATTCAGCTCCCATGGAGGCTTGAATTCG
ATCATAACCGGTCTCTCTCTGTCAACTATGCCTAACACATTAATCTTGGGAATTCCTCTG
TTAAAGGCCATGTATGGGGATGAAGCAGCCATGCTCGTTACTCAGATAGTTGTGTTACAG
AGCTTAATCTGGTACAATATGTTATTGTTTCTCTTTGAGTTCAGGGCTGCTAAGGCAGCT
------------------------------TCT---------------------------
------------------------------------------------------------
------------------------------------------------------------
------------------------------------------------------------
------------------------------------------------------------
------------------------------------------------------------
------------------------------------------------------------
------------------------------------------------------------
------------------------------------------------------------
------------------------------------------------------------
------------------------------------------------------------
---------------------------------------------------GTGACACCT
TCATCAGAATCCACT------------------------------GCA------------
------------------------------------------------------------
------------------------------------------------------------
---------------------------------------------------------GAG
GAGATGGAA---------------------------------GCCCCTCAAGAAGCACAA
TCCAAA---------------------------GAGGAAGCAGAGGAT------GAAACA
AGAAGCAGAACTCCTAAGAAAATCAAATCTATTCTCTTAACAGTTGGGAGGAAGCTTATA
GCCAACCCTAACACACATGCAACATTGTTGGGTCTAATTTGGGCAAGCATACACTACAAG
TGGGGGGTGAAACTGCCAGATATTGTCACACAATCAATTGCAATACTGTCAAATGGAGGA
CTTGGTATGGCAATGTTCAGCTTAGGCCTTTTCATGGCATCGCGTGGCAGCATAATAGCA
TGCGGGACACGAACGGGGATGCTAGCCATGGGATTGAAGTTCATAGCTGGGCCTGCGCTA
ATGGCAGTGTCCTCCTTTGCAGTTGGACTAAGAGGCAGAATTCTCAGAGTGGCAATTGTG
CAGGCGGCTCTTCCTCAAGGAATCGTTCCATTCGTTTTCGCGAAAGAATACAATGTACAT
CCAGACATTTTGAGCACCGGGGTTATATTTGGGATGCTCATTGCCTTGCCAATAGCATTG
GCCTACTACTTCCTACTGGGACTA------
>gnl_Solly_v2.4_Solyc01g068410.2.1
ATGATAGGTTGGGATGATATATACAAGGTGGTGGTTGGGATGATGCCACTTTATGTAGCA
CTAATTTTAGGCTATGGTTCAGTAAAATGGTGGCACATGTTTAAGCCAGAACAATGTGAC
ACAATTAATAGATTCAATTGTTTTTTCATCCTCCCATTTTTCAATTTCCAATTCATAGCT
AAAATCAACCCTTACAATCTCAACTACCTTTTTCTGTCGGGAGACGTAATTGCTAAAGCG
TTAGTGATTCTGATCCTGGTCCTGTGGGCTAACTTTTATAAAAAGGGGAGTTTTTGTTGG
GGTATAACAACTTTTTCTTTGTCCACTTTGAATAACACACTTGTTGTTGGTGTCCCACTA
ATGAAGGCTATGTATGGGGATTTAGGTGTTGATCTTGTTGTTCAAGCAGCTGTGATTCAA
GCTTTGTTGTGGTTAACTTCATTGTTATTTGCACTTGAATTTTGGAAAACAAAAATGACT
AATAATAGTAATTTAATTGAT---------------------------------------
------------------------------------------------------------
------------------------------------------------------------
------------------------------------------------------------
---------------------------------------------GATAATAAT------
------------------------------------------------------------
------------------------------------------------------------
------------------------------------------------------------
------------------------------------------------------------
------------------------------------------------------------
------------------------------------------------------------
---------------AATAATTCTCTT---------------GAAGGAAATATTAGTAGT
ACTAATACA---------------------------------------------------
------------------------------------------------------------
------------------------------------------------------------
---------CAAATG---------------------------------------------
------------------------------------------------------------
------------------------------------------------------AGGAAC
ATTAATAACATTGAGCTGGCATTTTGGCCTTTGATGAAAGCTGTTTCTACAAAACTTGCT
AAGAATCCAAATTCTTATGCTTGTTTTCTTGGTCTCTTCTGGGCTCTCGTAGCTAGCAGG
TGGCATTTTGAAATGCCAAGCATAATAGAGGGATCAATTTTGATAATGTCAAAGGCTGGT
AGTGGAGTTTCAATGTTTAGTATGGGATTATTCATGGCTTTGCGTGGGAAAATAATTGCA
TGTGGAGCTGCATTGACAATTTATTCAATGATTTTGAGGTTTATTGTTGGTCCAGCAACA
ATGGCACTTGGTTGTGTTGTATTGGGCTTGAGAGGAAATGTTTTGCGCGTCGCTATTATT
CAAGCTGCATTACCCCAAGCAGTGACATCTTTTGTATATGCTCAAGAATATGGACTTCAT
GCTGATGTACTTAGCACTGCGGTGATTGTTGGAACAATAATTTCGTTACCTCTATTGATA
GCATACTATGCAGTTTTGGATATTATCCCT
>gnl_Solly_v2.4_Solyc04g056620.1.1
ATGATAGAGTGGCTAGACATTTACAAGGTTATTGAAGCTATGATGCCACTTTATTTGGCA
TTAGGTCTTGGTTATGGTTCTGTAAAATGGTGGCACAAACTTAGTGCTGAACATTGTGAT
GCTATAAATAGGTTAAACTACTTTTTTGTTCTTCCTTTTTTCACATTTGACTTCATTTCA
CAAGTAAATCCCTATAAAATGAACTACCTCTTCATTTGTGGTGACCTTATTGCCAAAGCC
ATCATTGGTTTTTTTCTAACTTTGTGGGCTAATTTTTATAGCAAAGGGAACCTTTCTTGG
TCCATAACAACATTCTCATTTTGTAGTTTAACTAATGCACTTGTTATGGGAATTCCTGTA
ATGAATGCTGTGAGTCCTCAAGTTGGTGTTGACTTAGTGATTCAATCATTGGCAATTCAA
TTTCTCATTTGGTCTATAATTATACAATTTATGATGGAATTCAAAAATGCCAAA------
------------------GAT------------------------------------GAG
ATTATGGCTTGTGAGGGTGCTAAT------------------------------------
------------------------------------------------------------
------------------------------------------------------------
------------------------------------------------------------
------------------------------------------------------------
------------------------------------------------------------
------------------------------------------------------------
------------------------------------------------------------
------------------------------------------------------------
------------------------------------------------------------
------------------CAAGATTTA---------------GAA---------------
---------------------------------------------GGAAAT---------
------------------------------------------------------------
------------------------------------------------------------
------AATAATGCAAGC------------------------------------------
---------------------------AAA------------------------------
---------------------------------------------------AAT------
---------ACAACACCATCTTTGGGGTCAGTAATGACAATTGTATGGACTAAGCTTTCC
AAGAATCCCAACTTTTATGCTTGTTTTCTAGGCATTATGTGGTCTCTCGTAGCTGACAGG
TGGCATTTCGGACTGCCGAATATTGTGAAGGAATGCATATCAATAATGTCAAAGGCAGGA
AGTGGCATTGGAATGTTTACTATTGGGGTATTTGTGGCAATGCAACAGAAAATAATGGCT
GGTGGGACAGGTGTCATAATATTTGGACTATTTTTGAGGTTTTTTATAGGACCAGCTACC
ATGACTATAGGATCATTCCTAGTAGGTTTACATGGCAATGTTTTTAGAGCTTCCATACTT
CAGGCAGCATTACCCCCTGGCATAGCCTCCTTTGTTTTGGCAAAAGAATATGGAGTTCAC
CCTGAGATTGTTAGCGCTGTGGTAATTATTGGCATTCTGGTGTCACTTCCCATTATGATT
GCTTATTATGCAATTTCAGAGCTTACACAT
>gnl_Solly_v2.4_Solyc02g087660.2.1
ATGATATCCCTACGTGATGTCTACCATGTTGTGGCAGCCACTATACCTTTATATGTTGTC
ATGATCTTAGCCTATATCTCTGTAAGGTGGGGGAAACTCTTTTCACCAGAGCAATGCTCT
GGAATCAACAAGTTTGTAGCGAAATTTTCAATACCTTTATTGTCCTTCCAAGTGATATCA
GGAAGCAACCTCTACAAAGTAAACCTGAAGCTTCTATTAGCAGATTTCGTTCAAAAATTT
CTTGCTGTCTTTCTACTGGCAATTTTATCCAAACTGAAGCCCAAAGGAAACCTGACTTGG
ATCATAACAGGTCTTTCAGTTTCCACCCTTCCAAACACCTTAATTTTGGGGATCCCGCTA
ATTAAGGCCATTTTTGGAGATGCGGCAGCAGAACTACTAGCGCAGCTAATTGCACTACAG
AGTTTAGTCTGGTACAACCTCCTCCTACTCCTATTCGAGCTCAATGCAACAAAAGAATCT
------------------------------TAT---------------------------
------------------------------------------------------------
------------------------------------------------------------
------------------------------------------------------------
------------------------------------------------------------
------------------------------------------------------------
------------------------------------------------------------
------------------------------------------------------------
------------------------------------------------------------
------------------------------------------------------------
------------------------------------------------------------
---------------------------------------------------GTGATGTCA
CCATCAGAAGTAGCA---------------------------------------------
------------------------------------------------------------
------------------------------------------------------------
------------------------------------------------------------
GAGCTTGAG---------------------------------GTCCCTGGAGAACCAGAA
CTAGAA---------------------------GAGGACGGTGAGGAGGAAGCGACAGAC
AGACCCCCAAGGAAGAAAACAATTATGGTAATTCTTCTAACAGTTGGAAGGAAACTCATA
ATAAATCCTAATACACATGCAACTCTAGCCGGTATTATTTGGTCAAGCATACACTTCAGG
TGGGGAGTCAATCTGCCAAAAATTGTTGAACAATCAATATCAATACTTTCAGATGGTGGA
CTAGGAATGGCAATGTTTAGCATAGGTGTTTTCATGGCATCCCAAGATAGTATTATAGCA
TGCGGAACCAAAAAGGCAATATTAGCAATGGCACTGAAGTTTGTTCTTGGACCTGTTCTC
ATGGCAATCTCATCTATTGTTGTTGGACTAAAGGGAAAATTGTTTAGATTGGCAATAGTA
CAGGCAGCCCTTCCCCAAGGAATCGTTCCTTTTGTGTTTGCCAAGGAGTATAACATACAT
CCAACCATCTTAAGTACAGGGGTAATCTTTGGCATGCTGATTGCAATACCAATTGCTTTG
GCATACTATTTCCTGTTGGAAATA------
>gnl_Sorbi_v3.1_Sobic.003G327500.1
ATGATCCCGGGATCCGCGGTGTACCACGTCGTGGAGGCGATGGCGCCGCTGTACACGGCG
GCGGTGCTGGGCTACGCGTCGGTGCGGTGGCTCAAGGCCTTCTCCGACGAGCAGTGCGCG
GGGATCAACCACTTCGTGGCGCTCTACGCCGTCCCCGTGCTCATCTTCCACATGGTCTCC
ACCAACGACCCCTACCACATGAACGAGCGCCTCATCGCCGCCGACACGCTGCAGAAGGCC
GTCATGCTGCTGGCGCTCACGGCCTGGGCCTCGGCGTCGGCGGCGTCGCCGATCAAGTGG
GTGGTGACCAACTTCTCGGTGGCGTCGCTGCCCAACACCATCATCATGGGCGTGCCGCTC
CTGGACGGCATGTACGGGTCCGTCTCCGGCGGGCTCATGAAGCAGATCGTCGTCATGCAG
TTCTGCATCTGGTACAACGTCGTCATCTTCCTCTACGAGTTCATGGCGGCGCGG------
------------------GACGGCACCGCCAAGATCAGCCCCGCCACCGTGCCGCCGGCG
GCGGCGGCGGCCGAGAATCGCGACCGTGTC------------ATCATCGACGAAAACGGC
GGAAGCAGTATTCAT------------------GAACATGAC---------------CAC
CGTAGC---------------------------------CATCACCAGGTGGTCGTCAAC
ATTGAGATCACGGAGGTGGCGGCGGCGGCA------------------------------
------------------------------------------------------------
---------------GTTGCGTCGACG---------------------------------
---CCCACTGCACCAGTCGAC---------------------------------------
------------------------------------------------------------
---------------------GGCGCGGCGGCC---------------------------
------------------------------------------------------------
---------------GCGAAGGAGCTG---------------ATGAGCGCAGACGCTGGA
GATGGAGAT---------------------------------------------------
------------------------------------------------------------
------------------------------------------------------------
------GCAGATGCTAAC---------AATAAC---------------------------
---------------------------AAGGCG------------GCCGTGGATGTCCCG
CCGCCA------------------------------------------------ACGCCG
GTCCAGCCGCAGGTGCCGTCGGTGATGCACGTCGTGTGGATGGCCACGAAGAAGCTTCTC
CAGATTCCGAATACCTATGCCAGTTTCCTTGGCCTCATCTGGTCTCTCATGGCATTCAAG
ATTGGATTCTCAATGCCAAAAATTGTTGGTGACTCTCTGTTCATCATCTACACAACCGCA
GTTGGGCTGAGCATGTTCGCTTCAGGGACGTTCATAGCGCGGCAGTCGCGGTTCGTGCCA
TGCGGCTACACCATCGCGTCGCTCTCCATGGTCCTCAAGTTCCTGATTGGCCCGATCATC
ATGCTGCTCGCCTCGCTGGCCGTTGGAATGCACGGCACCCTTCTGCACATTGCTGTTGTA
CAGGCGGCTCTCCCCCTGGCCGTGACCTCATTCGTGTATGCGGAGGAGTACAAGGTCCAC
GCCGACATCATGAGCACTGGGGTTATTCTCGGGATATTTATCTCGCTGCCCGTCACAATT
GTGTACTACATACTGCTCGGCCTT------
>gnl_Sorbi_v3.1_Sobic.003G403900.1
ATGATCGGGTGGGGCGACGTGTACAAGGTGGTGGCGGCGACGGTGCCGCTCTACTTCGCG
CTGTTCCTGGGCTACGGCTCCGTGCGGTGGTGGCGCATCTTCACGCGGGAGCAGTGCGAC
GCCGTGAACCGTCTGGTGGCCTTCTTCGCGCTGCCCTTCTTCACCTTCGAGTTCACGCTG
CACACGGACCCGTTCCAGGTCAACTACCGCGCCGTCGCCGCCGACGTCATCTCCAAGGCA
GTCATCGTCGGCGTCATCGCCTGCTGGGCCAGGGTCACCTCCGCGGGCGCCGTCGGCTGG
TCCATCACCGGCTTCTCGCTGTCCACGCTCACCAACTCCCTCGTCGTCGGCGTGCCCATG
GCCAGGGCCATGTACGGCGAGTGGGCGCAGCAGCTCGTCGTCCAGCTCTCCGTCTTCCAG
GCCATCGTCTGGCTCACGCTCCTCCTCTTCGTGCTCGAGATCAGGAAGGCCGCCATCGGC
ATGTACGTCGACGTGCCG---------------------------------GACTCGCCG
GTC---------------------------------------------------------
------------------------------------------------------------
------------------------------------------------------------
------------------------------------------------------------
------------------------------------------------------------
------------------------------------------------------------
------------------------------------------------------------
------------------------------------------------------------
------------------------------------------------------------
------------------------------------------------------------
------------------AAGGACGTC---------------GAGGCCGCCGCCGACGCC
GCCTCTGCGGCC------------------------------------------------
------------------------------------------------------------
------------------------------------------------------------
------ACCGTCGTCGTC------------------------------------------
------------------------------GTC---------------------------
---------------------------------------------------CCCGTCGTC
GTCGCCAGCGACAAGCCCTCGCTCTGGGCGCTCGTCAAGGTGGTGGCGCACAAGCTGTCG
CGCAACCCAAACACGTACGCCAGCTTCGTCGGCATCACCTGGGCCTGCGTTGCCAACAGG
CTGCACATCGAGCTGCCCAGCGCCTTCGAGGGGTCGGTGCTCATCATGTCAAAGTCGGGC
ACAGGAATGGCCATGTTCAGCATGGGGTTGTTCATGGCGCAGCAGGAGAAGGTGCTGGCG
TGCGGTCCCAGCTTCGCGGCGCTGGGCCTCGTGCTCAAGTTCGCGCTCGGCCCGGCCGCC
ATGGCCATCGGCTCCATCGCCGTCGGTCTCCGCGGCGACGTCCTCCGCGTCGCCATCATA
CAGGCTGCACTACCTCAATCCATCACATCATTTATATTTGCAAAAGAATATGGGTTGCAC
GCTGATGTTCTTAGTACTGCGGTTATTTTTGGGATGCTTGTCTCCTTGCCGTTGCTAGTT
GGATTTTATATTGTTTTAGAGCTAATTAGG
>gnl_Sorbi_v3.1_Sobic.003G276700.1
ATGATCTCTTGGCCAACCATCTACCATGTTCTTGAAGAAACAGTTCCCTTGTATGTAGCT
ATGATAGTGGCCTACCTATCCATACAATGGTGGAAGCTATTCACCCCAGAGCAGTGCTCT
GGTATCAACAAGTTTGTGGCAAAGTTTTCCATTCCTTTACTCTCTTTCCAGATCCTCTCT
ACAAACAATCCTTACAACATGAACCTAAAGCTCATATTCTCAGACATCCTACAGAAATCG
CTCTCCTTACTGGGGTTTGCAGTTATCTCTAAAGCATGTTGCAAGGAGAAGTTTGATTGG
CTGATTACAGGGTTTTCTTTATCAACACTGCCAAATACCTTGATTGTTGGAATCCCATTG
CTGAAAGGAATGTATGGGGATGAAGCTGTGAAGCTGCTAAGTCAGATAGTTGCCTTACAA
AGCCTAATTTGGTACACACTTCTGCTGTTTCTGTTTGAGTTTCGGGCTGCTAGAGGAATG
------------------------------GCT---------------------------
------------------------------------------------------------
------------------------------------------------------------
------------------------------------------------------------
------------------------------------------------------------
------------------------------------------------------------
------------------------------------------------------------
------------------------------------------------------------
------------------------------------------------------------
------------------------------------------------------------
------------------------------------------------------------
---------------------------------------------------ATCACAACA
TCATCTGAAACTACA------------------------------AAT------------
------------------------------------------------------------
------------------------------------------------------------
------------------------------------------------------------
GAAGCAGAA---------------------------------TCAGGGACTACAGGACAG
CAAAGA---------------------------CACGAAGAGGGACAAGAA---AAAAGA
GTATCGGCAAGATGTTATGGTGCTTTTCAGTTTTTACTGGTGGTCGGTAAGAAGCTAGTG
ACAAATCCCAACATGTATGCAAGCCTAATCGGCCTAATCTGGGCACTGATCAGCTTCAGG
TGGCGAATACAGTTACCATCAATTGTTAACAATTCCATAAGAATACTTTCAGATGGAGGG
CTAGGGATGGCAATGTTCAGCTTAGGACTTTTCACTGCCCTACAAACTAAAATTGTGGCC
TGTGGGACCAAAAAAATGCTACTATCACTAGGCATCAGATTCTTCCTAGGACCAGCCTTG
ATGGTGGTCTCTTCCTATGCAATCGGGATGCGTGGAACTTTGCTGAAGGTGGCCATAATA
CAGGCAGCTCTACCTCAAGGAATAGTGCCATTTGTGTTTGCCAAAGAGTACAATGTGCAT
GCAGATATTCTGAGCACTGCGATAATTCTCGGAATGATAGTTGCGGTTCCGGTGGCCCTG
GGTTACTACTTTGTCATGGATCATCCCAGA
>gnl_Sorbi_v3.1_Sobic.007G195201.1
ATGATCCCGTGGGGTGACATCTACAAGGTGGTGGCGGCAATGGCGCCGCTCTACTTCGCG
CTGGGGCTCGGGTACGGCTCGGTACGGTGGTGGCGGTTCTTCACGGCGGAGCAGTGCGCC
GCCATCAACACGCTGGTGGTCAACTTCTCCATGCCCTTCTTCACCTTCGACTTCCTGGCG
CGCGCCAACCCCTACACCATGAACTACCGCGTCCTGGCCGCCGACGCCGTGTCCAAGGCG
CTGGCCATCGCCGCCGTGTCAGCCTGGGGCTGCTGCTGCCGCGCCGGCGCGCAGGCCTGG
GCCATCACGGGGTTCTCCCTCGCCGGGTTCAACAACACGCTCGTCGTCGGCGTCCCGCTG
CTCTACGCCATGTACGGCAAGTGGGCGCAGGACCTCATCGTGCAGATCGCCGTCGTGCAG
TCCCTCTTCTGGTTCCCGCTCCTCCTGCTGGGGTTCGAGCTGCGCAAGGCGTGGTGGGTC
---------------CCACAAGGCGGCGGCAGCTGCAATAGCAGCAACAGCGATGACGAC
GACGACTCGGCAGGCGGA---------------------------------------GGC
CGCGTGGGACCGGTGTCGTCGTCGTCTGCTTCGTCGTCG---------------------
------------------------------------------------------------
------------------------------------------------------------
------------------------------------------------------------
------------------------------------------------------------
------------------------------------------------------------
---------------------------------------------------TCACCGCCA
CCG------------------TCGCCGCCGCCC---------------------------
------------------------------AAGAAGGACGCC------------------
------------GCCGAGAAGGACGTC---------------GAGATGAACGCG------
------------------------------------------------------------
------------------------------------------------------------
------------------------------------------------------------
------GAGGAAACC---------------------------------------------
------------------------------------------GCC---------------
------------------------------------------------------GCCGCC
GCCGCCGGGACGACGATCCGGCTGTGGCCGTTGGTGAGGACTGTCGGGCTGAAGCTCGCT
GGGAACCCCAACGTGTACGCCAGCGTGCTCGGCGTGGTGTGGGCGTGCATCGCCTACAGG
TGGGACAGGCATCGTGACGGGATCGCTGGACGTCATGTC---------------------
------------------------------------------------------------
------------------------------------------------------------
------------------------------------------------------------
CAA---------------------------------CACGGGGATGAGCATGTTGAGCAT
------------------------------------------------------------
------------------------------
>gnl_Sorbi_v3.1_Sobic.002G257001.1
ATGATAGGGTGGGGCGACGTGTACAAGGTGGTGGCGGCCATGGCGCCGCTCTACTTCGCG
CTGGGGCTCGGCTACGGGTCGGTGCGGTGGTGGAAGATGTTCACGCCGGACCAGTGCGAC
GCCATAAACCGCCTCGTCTCCTACTTCGCCGTGCCCTTCTTCGCCTTCGACTTCGCCTCG
CGCATCGACCCTTTCTCGCTCAGCTACCGGGTCCTGGCCGCGGACGCGCTGTCCAAGCTC
GCCGTCGCGCTCGCTCTCGCTGCCTGGGCCACCGCAGCCGCCGCCGCCGCCTTGTCGTGG
TGCATCACGGTTTTCTCGCTTGCCACGCTCAACAACACGCTCGTCGTGGGCGTGCCGCTC
CTGGACGCCATGTACGGCAAGTGGGCGCGCGATCTCATCGTGCAGATCTCCGTGGTGCAG
TTCATCGTCTACTTCCCGGCTTTGCTGCTCGCGTTGGAGGCCAGGCGCGCCGGCAAGATG
GCCGCCGCCGCCGCGGTGGAACCT------------------------GCAGGTGACGAC
GTT---------------------------------------------------------
------------------------------------------------------------
------------------------------------------------------------
------------------------------------------------------------
------------------------------------------------------------
------------------------------------------------------------
------------------------------------------------------------
------------------------------------------------------------
------------------------------------------------------------
------------------------------------------------------------
---------------GACGAAAGCGGC---------------GGCGGATCGGGTGGCGAG
ATC---------------------------------------------------------
------------------------------------------------------------
------------------------------------------------------------
------------------------------------------------------------
------------------------------------------------------------
---------------------------------------------------------ACG
GCGGCTCATCAGTCGTCGTCGTTCTGGCCGCTGGTCAGAGCGGTCGGGACGAAGGTGGCG
AGGAACCCGAACATCTACGCGGGCATTCTTGGCGTCTCGTGGGCTTGCGTCACCAACAGG
TGGCACATCGAGACGCCGAGCATCATCGAGGGCTCCGTGCTCGTCATGTCCAAGACCGGC
GTTGGCCTCGCCATGTTTAGCATGGGGCTGTTCATGGCGCTGCAAGAGAAGATCATCGTC
TGCGGCGCCGGGCCGACCATGCTCGGCATGGCGCTGCGGTTCGTGGCAGGGCCGGCTGCC
ACCGCCGCCGGGGCCGTGGCTCTCGGCCTCCGCGGCGACGTCCTGCGCCTCGCCGTCATG
CAGGCCGCGCTTCCGCAGTCCATCACCACGTTCGTGTTCGCCAGGGAGTACGGCCTGCAC
GCGGACGTGCTCAGCACGGCGGTTATCTTCGGGACGTTGGCGTCACTGCCCGTGCTGATC
GTCTACTACATTGTTCTAGGCTTGATACGG
>gnl_Stras_v2.0_SGA_v2.0_scaffold66T22441
ATGATAACCGGAAAGGACATATACGACGTTTTGGCGGCCATAACCCCACTCTACGTGGCC
ATGATCCTCGCGTACGGCTCGGTTCGTTGGTGGAAGATCTTTACCCCCGACCAATGCTCC
GGCATCAACCGTTTCGTGGCCGTCTTCGCCGTCCCACTCCTCGGCTTCCACTTCATCTCC
ACCAACGACATCTACGCCATGAACTACCACTTCATAGCCGCCGATTCCCTCCAGAAAGTC
GTCATCCTCTCGGCTCTCCTCCTCTGGCACTCCCTCTCGAAAAACGGGTCCCTCGACTGG
ACCATCACCCTCTTCTCCCTCTCGACCCTCCCCAACACCCTCGTCATGGGGATCCCTTTG
CTCCGAGCCATGTACGGCGACTTCTCGGCCAACCTCATGGTCCAGATCGTCGTCATGCAG
AGCGTCGTCTGGTACACCCTCATGCTCTTCATGTTCGAGTATCGCGGGGCCCGCGCCCTC
ATCTCCGACCAGTTCCCTGGGGCCGCCGCCTCGATCGCCTCGTTCCGGGTCGACCCGGAC
GTCGTCTCGCTCAACGGCCGGGAGCCTGGG------------------------------
------------------------------------------------------------
------------------------------------------------------------
------------------------------------------------------------
------------------------------------------------------------
------------------------------------------------------------
------------------------------------------------------------
------------------------------------------------------------
------------------------------------------------------------
------------------------------------------------------------
------------------------------------------------------------
------------------------------------------------------------
------------------------------------------------------------
------------------------------------------------------------
------------------------------------GAGCATAAGGAGATTGAG------
ATTGAGGACGCGCCA------------AAGAGCGCGTCACCATAT------TCATGTCCG
AAGAAATTTGATGACGAG------------------GAGGATGGAGAGAAAAAGACGCAA
ATGCCCCCGGCGAGCGTGATGACGAGGCTGATACTCATCATGGTGTGGAGGAAGCTTATC
AGGAATCCCAACACTTACTCCAGTCTCTTTGGACTTATTTGGTCTCTCATCTCATTCAGG
TGGAACATTCAAATGCCCTCAATAGTGAAAGGTTCGATATCGATTTTGTCCGATGCAGGC
CTCGGCATGGCCATGTTTAGCCTTGGTTTGTTCATGGCTTTGCAACCAAAGATCATAGCT
TGCGGAAAATCGGTGGCCACATTTTCAATGGCGGTAAGGTTCTTAACCGGCCCAGCTGTC
ATTGCCGCAACTTCCATTGCCATTGGCCTCCGAGGAATTCTTCTGCACGTCGCGATTGTT
CAGGCTGCCCTTCCACAGGGGATTGTACCCTTTGTTTTTGCAAAAGAGTACAATGTGCAT
CCAGACATACTTAGCACTGCGGTTATTTTTGGAATGTTGATTGCCTTGCCCATCACAATT
CTCTACTATGTGCTTCTTGGAGTA------
>gnl_Stras_v2.0_SGA_v2.0_scaffold13T06470
ATGATAAGTTGGGAAGATATATACAAAGTGGTGGGGTCGATGGTGCCATTGTACGTGCCG
CTCGGGTTAGGTTATGCATCCATTCGTTGGTGGAGGATGTTCAAGCCCAAGCACTGCGAT
GTCATCAACCGTTTGAATTGCTATTTCGTCTTCCCTTTCTTCACCTTCCATTTCTCATCC
GGCATCGATCCCTACCGCCTCAACTACCGATTCCTGGTCGGGGATGTCGTGGCCAAAGCC
ATCGCGGGTGCTATTCTAGCCCTGTGTGCCACCCTATGGAGATCAAATAACTTCTCGTGG
GTGATTACGTCATTTTCCCTCTCAAGCCTCAACAACCTGTTGGTGGTGGGAGTTCCAGTG
TTGCGTGCAATGTATGGGTCAGTTGGGGAGGATCTCGCTGTCCAATGCTCCATCATGCAA
TCTTTCCTCTGGTTCCCGACTCTCTTATTCATGCTCCAAATCAATCATGAACAACAACGT
CAGAATAGCGACCACGAAAATCAA---------ATCGGTGACAGTGATAACAATAACGAC
------------------------------------------------------------
------------------------------------------------------------
------------------------------------------------------------
------------------------------------------------------------
------------------------------------------------------------
------------------------------------------------------------
------------------------------------------------------------
------------------------------------------------------------
------------------------------------------------------------
------------------------------------------------------------
---------------CATGGTACAACA---------------AAC------GCGACCGAG
TGCACGACTGTA------------------------------------------------
------------------------------------------------------------
------------------------------------------------------------
------------------------------------------------------------
------------------------------------------------------------
------------------------------------------------------AGTTCT
CCATTGACTAGGACAACTAGTGTGGGATCAATCATGACCAAAGTTTTGGCAAAGCTTGCC
AAGAATCCCAATTGTTATGCATGTGCCCTTGGACTCATTTGGGCTCTCCTTGCAAAGAGG
TGGAATTTTGATATGCCTGAAATAGTGGAAGGATCGGTTTTGATTATGGCCAAGGCAGGG
AGTGGTGTTGCTATGTTCACCATGGGGCTATTCATGGCACTGCAAGAGAAGGTGATAGCT
TGTGGTGTGAAATTGACTTTGTATGGGATGCTTCTAAGGTTTGTAGGTGGACCACTCACC
ACAGCAATTGGTTCCTTCGCTTTAGGATTGAGGTCAAATATCCTTCGTATTGCCATCATC
CAGGCCGCTCTTCCAGAAGCAATAACAGCATTCGTTTTTGCCCAAGAATATGGGTTGCAC
GCTAACGTACTCAGCACCGCGGTTATTTTCGGCACAATAGTATCCCTTCCACTCTTGATC
GCCTTTTATGCCGTCTTGGAAGTTATCCAT
>gnl_Stras_v2.0_SGA_v2.0_scaffold62T21328
ATGATAGGGTGGGAAGATATATACAAAGTGGTGGTGTCGATGGTGCCGTTGTACGTTCCA
CTCGTTTTAGGGTATGCTTCTGTTCGTCGGTGGAGAATGTTCAAACCCGAGCATTGTGAC
GCCATCAACCGTTTCAACTGCTATTTCGTTATACCTTTCTTCACCTTCCATTTCACATCG
GGAGTCAATCCTTACCGCCTCAACTTCCGATTTCTGGCTGGTGATGTCGTGGCAAAAGCT
ATCGTGGGCTCGATTTTAGCCTTATGGGCCAATCTTTGGAGAGGGGGCAACTTCTCGTGG
GCAATTACGTCATATTCCCTCTCGAGCCTTAATAACACGTTGGTCGTGGGAGTCCCGTTG
TTGGGCGCTATGTATGGGCCGGTTGGTGAGGATTTAGTAGTCCAATCGTCTGTCATTCAG
GCACTCATATGGTTCCCAATTTTATTGTTCTTGCTCCAGCTCAGACAACAACAACAAAAA
CAAAAACAACAACAAGAACAACAA---------------AATGTCGATCAAGAAAATCAA
------------------------------------------------------------
------------------------------------------------------------
------------------------------------------------------------
------------------------------------------------------------
------------------------------------------------------------
------------------------------------------------------------
------------------------------------------------------------
------------------------------------------------------------
------------------------------------------------------------
------------------------------------------------------------
---------------AACGGTGATATA---------------ACT------GCG------
------------------------------------------------------------
------------------------------------------------------------
------------------------------------------------------------
------------------------------------------------------------
------------------------------------------------------------
------------------------------------------------------------
---------GTTGAGTACACCGTTGGATCAACGATGATCAAAGTTTGGGCAAAGCTTGCA
ACGAATCCCAATTGTTACGCATGTGCCCTTGGACTCGTTTGGTCTCTCCTTGCAAAAAGG
TGGAATTTTGGGATGCCCGATATAGTGGAAGGATCGGTTTTGATTATGGCCAAGGCGGGG
AGTGGTGTGGCCATGTTCTCAATGGGACTGTTTATGGCACTTCAAGAAAAGGTGATAGCT
TGTGGTGTGAAATTGAGCTTGTATGGGATGCTTCTAAGGTTCGTGGGTGGACCGCTCACC
ACAGCAATTGGTTCCCTCGCTTTAGGGCTGAGGTCAAATATCCTCCGTATTGCCATCATC
CAGGCGGCTCTACCAGAAGCCATAACAGCTTTCGTATTTGCTCAAGAATATGGGTTGCAC
GCCAACGTACTCAGCACAGCGGTCATTTTCGGTACTATTGTATCCCTTCCTCTGTTGATC
GCGTATTATGCCATCTTAGATGTTGTCAAG
>gnl_Theca_v1.1_Thecc1EG025269t1
ATGATAGGGTGGGAAGATGTTTGCAAGGTGGTTGTGGCTATGGTGCCTCTCTATGTTGCA
TTGATGTTAGGGTATGGATCAGTGAAGTGGTGGCGGATATTCACCGCGGAACAGTGTGAT
GCTATAAACCGCCTTGTCTGCTATTTCACTCTCCCTCTCTTCACTGTGGAATTCACAACT
CATATTGATCCTTTTCAAATGAATTATCGATTCATCGGTGCTGATACCATATCCAAGCTT
GTTATTGTGGTGGTTCTAGCCTTTTGGGCAAAGTGTAGTAGCAAAGGGAGCTATTGCTGG
TCCATCACAAGTTTCTCTTTGTCTACTTTAACTAATGCTTTGGTTGTAGGGGTGCCTTTG
ATGAAAGCCATGTATGGCCAAACAGGGGTCGATCTTGTTGTCCAGTCATCTGTTGTCCAA
GCGATTATCTGGTTGACCATTTTGCTATTTGTTTTGGAATTTCGGAGGTCAGGAGTGTCC
ATTTCTTCAGCTACAAAAGAT---------------------------GGTAAT------
------------------------------------------------------------
------------------------------------------------------------
------------------------------------------------------------
------------------------------------------------GAACAG------
------------------------------------------------------------
------------------------------------------------------------
------------------------------------------------------------
------------------------------------------------------------
------------------------------------------------------------
------------------------------------------------------------
---------------GAGAAAGATGTA---------------GAAGGAAACACAGATAAT
GCT---------------------------------------------------------
------------------------------------------------------------
------------------------------------------------------------
------------------------------------------------------------
------------------------------------------------------------
---------------------------------------------------------GGG
GTACTAAGCACCAGGCCTTCTTTCTGGAATCTGATGAAGGTTGTGGGAATGAAACTGGCT
ATGAATCCCAATTCATACGCTTGTGTTATTGGCCTTGCTTACGCTTGTGTTGCAAACAGG
TGGCATTTTGAGATGCCAAGCATAATGGAGGGATCAATATTGATAATGTCAAAAGCTGGA
ACAGGCACTGCCATGTTTAGCATGGGAACCTTCATGGCTCTTCAAGAAAAAATAATAGCC
TGTGGCACAAGTTTGACTATATTTGGGATGGTTTTGAGGTTTATTGCTGGACCAGCGGCC
ATGGCCATTGGGGCCATTGCAGTGGGTTTGCATGGTGCTGTTTTACGTGTCGCCATCATT
CAGGCAGCATTGCCACAATCCATTACCTCCTTCATCTTCGCCAAGGAATATGGAATGCAT
GCAGAAGTACTCAGCACTGCAGTGATATTTGGCACCATCGTATCGTTACCGGTGCTGGTC
GCTTATTATGCAATTTTAGAGTCTGTACAT
>gnl_Theca_v1.1_Thecc1EG020308t1
ATGATTGGCATCAAGGATTTGTACAGTGTTTTGACTGCAGTTGTACCACTTTATGTCACC
ATGTTCTTGGCTTATGCTTCTGTGAAATGGTGGAACATATTCACTCCAGAACAATGTGCT
GGCATCAACAGGTTTGTTGCAATCTTCGCTGTTCCACTTCTCTCCTTCGAGTTTGTTTCT
CGGATAAATCCTTACAAAATGGACCTCCTTTTCCTTGCTGCCGATGGAGTCTCAAAAATT
TTGATATTGGTAGTTTTGTTTTGTTGGGCTAATTTCTCAAAAACAGGGAGTCTTGACTGG
TCCATCACACTTTTCTCACTCTCCACTCTCCCAAACACCCTTGTGATGGGGATTCCCCTC
CTCAAATCAATGTATGGGGATGACAAGGAATACCTAATGATTCAAGTTGTGGTATTGCAA
TGCATAATCTGGTATACGTTATTACTATTTTTGTTTGAATATAGAGAAACAAGAACTTCT
GTCTTTAGCAAGTTCAAGGAAAGTAGTTTTAGTTTACCTGAGAGAGAAAAGGAGAAT---
---------TTTAAGGGAGCGGAAAAGGTTGGTGGAAACTGC---AGCAGCGAAGATGAA
GTCATCAACGTTATTGCCACGACACCATCTAGCCAACAA---------------------
------------------------------------------------------------
------------ACAGCCCAAAATGTTAACAAGATTGCACCTGATCAATCTCAATTCAAG
CCC---------------------------------------------------------
------------------------------------------------------------
------------------------------------------------------------
------------------------------------------------------------
------------------------------------------------------------
------------------------------------------------ATGGTTGCAGCT
TCCGTGGAGGGAGAGCGTAACGAGCTCCATTTATTCATTTGGAGATGTGGA---TGTTGC
ATTTCTCCAGCT---------------ACTTGT---------------------------
------------------------------------------GAGTCAGTGCAA------
GCT------------------------------------------------------GGT
CAAAGAGAAGAAAGCAGT---------AAGGCA------------------------GTT
GCAAGTGAA------------------AAA---------------CAAGCGGATGTC---
---------------------------------------GAAAATTCTAGCATC---CCC
TCTTCTCTTTCTTCAGCAATGCTCCTGAAAATATTGAGAAAAGTCTGGTTCAAGCTTGTG
AGGAACCCTAACTCCTATTCAAGTTTACTGGGTCTAAGCTGGGCTTTAGTCTCGTGCAGA
TGGGACATAAAAAAGCCTCAAATAATGGAAAATTCAGTCACAATACTGTCAAGTGCAGGT
CTTGGAATGGCAATGTTTAGCCTTGGATTGTTCATGGCTTTGCAACCAAGGATCATAGCC
TGTGGAACGAAGCTGGCTTTGTATGGGATGCTTGCTAGGTTTATCACAGGACCGGCACTA
ATGGCAATAGCATCCGTTGTAGTAGGCCTCAGAGGCACCGCCTTAAAGGTGTCTATTGTA
CAAGCAGCATTGCCTCAAGGGATTGTCCCTTTTGTTTTTTCTAGGGAGTATAATTTGCAT
CCGGATGTATTAAGCACTGCGGTGATATTTGGAATGATAGTCTCTTTGCCCATCACAATA
CTATACTACATTTTATTGGGTATC------
>gnl_Theca_v1.1_Thecc1EG018366t1
ATGATTTCCCTGGCAGATGTCTATCATGTTGTCGCAGCCACTGTCCCGCTGTACTTCGCC
ATGATTTTGGCCTACACCTCTGTGAAATGGTGGAAGCTCTTTACACCAGAACAATGTGCA
GGCATAAACAAGTTTGTAGCTAAATTCTCAATCCCGCTATTGTCTTTCCAAGTGATCTCA
GAAAACAACCCCTACAAGATGAACCTGAAACTCATACTTGCTGACTTCCTTCAAAAACTA
CTAGCCTTTGTGGTTTTAATGGCCATCGAAAAGTTCAGCTCCCGGGGAGGTTTACCATCG
ATCATAACTGGCCTCTCTCTATCAACCTTGCCTAACACCTTAATCCTGGGGATTCCGCTG
TTGAGGGCCATGTATGGAGATAAATCAGCTACACTCCTGGCTCAGATAGTTGTCCTACAA
AGCTTGATATGGTACAATATACTGTTGTTTCTGTATGAGCTAAACGCCACAAAGGCAGCC
------------------------------TCT---------------------------
------------------------------------------------------------
------------------------------------------------------------
------------------------------------------------------------
------------------------------------------------------------
------------------------------------------------------------
------------------------------------------------------------
------------------------------------------------------------
------------------------------------------------------------
------------------------------------------------------------
------------------------------------------------------------
---------------------------------------------------GAGACACCA
CCTTCACAAGACTCA------------------------------GGT------------
------------------------------------------------------------
------------------------------------------------------------
------------------------------------------------------------
GACCTAGAG---------------------------------GCCCCCGAAGAAGCACAA
GCGAAA---------------------------GAGGGTGGAGAAGAGGCA---CACACC
AGA---CCAAGGAAATCGAAGGCTATGCTCATTTTCTTGACAGTGGGGAAGAAGCTCATG
GCAAATCCTAATACCCATGCAACCTTGCTGGGTCTTATTTGGGCAAGCATACAATTCAGG
TGGAACATAAAATTCCCAGCCATTATTGAAAAATCAATAGCAATATTATCAAGTGGAGGA
CTTGGTATGGCAATGTTCAGCTTAGGGCTATTTATGGCATCAAGGCCTAGCATAATAGCA
TGTGGTATTCGAATGGCAGCAGTAGCCATGGCAATGAAATTCATGGCGGGTCCTGCTCTG
ATGGCAGCATCCTCTGCTGCCCTCGGACTTAGAGGCAAAGTATTGAGAGTAGCAATTGTG
CAGGCAGCTCTTCCTCAAGGAGTCGTGCCATTTGTTTTCGCTAAAGAGTACAACGTTCAT
CCCGATGTATTGAGCACAGGGGTAATCTTTGGCTTGCTCATTGCCTTACCTGTAGCATTG
GTCTACTATCTTATTTTAGCAGTC------
>gnl_Utrgi_v4.1_Scf00514.g18888.t1
ATGATATCGGGAGAGGACATCTATAGGATAATTTCCGGCGTGATGCCACTCTACATGGCC
ATCGCCTTCGGGTACGCCTCGATTCGGTGGTGGCGAATGTTCGACTCCGACGACTGTGCC
GCCCTGAATCGGTTTAGTTGCTACTGTGCCACCCCGTTCTTGATCTTCCGTTTGGTGTCC
GGCATCGCCCCTGATCAGATGAACTTTCGTTTCCTCATGGGTATTGCTGTTGGTAACTTG
ATCGTAGTTGTTGCCCTAGCACTGTGGCTTCTGTTCTCCAACAACGGGGATTTGCCATGG
GCCATCACCACGTTGTACATGTCTACTTTCAAGAACACCGTGATTGTTGGGGTGCCAATG
CTGGATGCGATGTACGGTCCCTTAGGGGTGGACTTGGTGACACAGGCCGGTGCCCTAAGT
TACATAATTTGGGTCCCTGCCTTCTTGTTCCTCCTCGAATCCCGAAAAGCGTAT------
---------------------TCC------------------------------------
------------------AGGGAC------GAAGCCGATGCGGAGATGGGGGAGCAG---
------------------------------------------------------------
------------------------------------------------------------
------------------------------------------------------------
------------------------------------------------------------
------------------------------------------------------------
------------------------------------------------------------
------------------------------------------------------------
------------------------------------------------------------
------------------------------------------------------------
------------------CAAACACTC---------------TCT---------------
---------------------------------------------------CATTTC---
------------------------------------------------------------
------------------------------------------------------------
---------------AGT------------------------------------------
------------------------------------------------------------
------------------------------------------------------------
------------------AGGCTGAGGCAAACCCTCAGGATAGTGTGTTGGAAGCTGGCT
ACAAACCCCAACGCCTACGCCCCGGTCATGGGTCTCACGTGGGCTTTCATAGCCCAAAGG
TGGCATGTCGAGATACCTGTTATCGTCAATGGGTCGATCGTACTGATGGCGAACACTGCA
CGGACAGTGAGCATGAATGTTCATGGG------------------------------AAT
TGTGGC------------------------------------------TGTCCTAGCGTC
GTACGGCATGCTTCTCTCGTTTGT------CGTAGCCGTAGGGTGCATGGCTCTTGGACT
CAG---------------------------------CGACCCGCTCAGGATCGCTATCAT
CCAGGTTTGTTTTTAACTGGGTTACAATTCAGAATTAGGGTTCGAATGCCAATCCCAATA
---------------TCTGGTATA------
>gnl_Vitvi_Genoscope.12X_GSVIVT01011347001
ATGATTTCTCTGGCTGATGTCTACCACGTTGTGGCAGCCACTATCCCTTTGTATTTTGTC
ATGATCTTAGCCTACATCTCTGTGAAGTGGTGGAAGATCTTCACACCAGAACAATGCTCA
GGCATCAACAAGTTTGTGGCAAAATTCTCAATTCCACTATTGTCCTTCCAGTTGATCTCT
GAAAACAACCCCTACCAAATGAATATGAGACTCATACTCTCCGACTTTCTTCAGAAACTG
CTTGCCCTCATTTTATTGGCAACAATTGCAAAAATTAATTCCAGAGGAAGCTTGACTTGG
GTCATAACAGGGCTATCTTTGTCAACATTGCCCAACACTTTGATCCTGGGAATTCCACTC
CTGAAGGCCATGTATGGGGATAAAGCTGCTGGACTCCTTTCCCAGATAGTTGTCTTGCAG
AGCTTAGTTTGGTACAACCTGTTGCTGTTTCTTTTTGAGCTCAATGCCATGAAGGCAGTG
------------------------------TCA---------------------------
------------------------------------------------------------
------------------------------------------------------------
------------------------------------------------------------
------------------------------------------------------------
------------------------------------------------------------
------------------------------------------------------------
------------------------------------------------------------
------------------------------------------------------------
------------------------------------------------------------
------------------------------------------------------------
---------------------------------------------------GCAACAACA
CCATTAGAGGCTGCA------------------------------GTG------------
------------------------------------------------------------
------------------------------------------------------------
------------------------------------------------------------
GAGCTGGAG---------------------------------GCCCCACAAGAAGCACAA
CCGAAA---------------------------GAGGAAAGGGAGGAAGGA---AAAACA
ACAGCTACAAGAAAAACCAAGACGATGCTCATTCTCCGCATAGTGGGAAGAAAGCTCATG
ATGAACCCCAATACTCATGCAACTATAGTCAGCCTTATTTGGGCATGCATACGCTTCAGG
TGGAATGTAAAATTGCCAGGGGTTGTTGATGACTCAATATCAATATTGTCAAAAGGAGGA
CTTGGTATGGCAATGTTCAGCTTAGGTCTTTTCATGGCTTCACGTCCAAGCATTATAGCA
TGTGGGACCCGGCTGGCAGTATTAGCCATGGGAATGAAGTTCTTAGTAGGCCCTGCAATA
ATGGCAGCATCTGCCAGTATCACTCTCTCGAGGGGCACCTTGTTTAAAGTGTCAATTGTG
CAGGCATGCCTTCCTCAAGGAATTGTTCCATTTGTTTTTGCCAAAGAGTATGATGTCCAT
CCAGACATCTTGAGCACCGGGGTAATCTTTGGCATGCTCATTGCACTGCCAATAGCATTG
GTCTACTACTTCCTACTGGCGTTG------
>gnl_Vitvi_Genoscope.12X_GSVIVT01019110001
ATGATTGAATGGGGAGATGTTTACAAGGTGGTGGAAGCCATGGCACCACTCTACGTTGCA
CTGCTGCTGGGCTACGCCTCCGTGAGGTGGTGGCACATGTTCAGCTCCGATCAATGCGCC
GCCATCAACCGCTTCATCTGCTACTTCATTTTCCCATTCTACAGCTTTGATTTCACCTCC
CATATCGACCCTTTCTCCATGAATTACAAGTACATGGGGGCCGATATCATGAGCAAGTTC
ATCTGTGTTGCTGCGCTTGGCCTCTGGTGCAAGTGCAGTAGCAGAGGCAGCTATGGCTGG
TTCGTCACCTGCTTCAGTCTCTGCACAATGACTAATTCTCTCTTTATCGGGGTGCCCATT
TTAGAGGCCATGTATGGCCGGACGGGGGTCAATCTCGTCCTCCAGGCTTCCGTCGTCCAA
GTCATTATCTATAGCACCGTCTTCTTGATTCTCTTGGAGTTCTGGAAATCTTTCGTTTCT
TTAAACAAAACAATTCCTGAG------------------------------GACTCTAAT
ATT---------------------------------------------------------
------------------------------------------------------------
------------------------------------------------------------
------------------------------------GCACCGGTGGGGGCTGCA------
------------------------------------------------------------
------------------------------------------------------------
------------------------------------------------------------
------------------------------------------------------------
------------------------------------------------------------
------------------------------------------------------------
---------------GAGGAAGATTTG---------------GAAGGGCATAGGACGACG
GAG---------------------------------------------------------
------------------------------------------------------------
------------------------------------------------------------
------------------------------------------------------------
------------------------------------------------------------
------------------------------------------------------GTGTCG
GAAAGCTCGGGGCCGTCGTCTTTCTGGCCACTGATGAGGAACGCGTTGCTGAAACTCGTG
AAGAACCCAAACATTTATGCCTGTGTTCTTGGCCTCATTTGGGCTTTTCTATCAAAGCGG
TGGCATATTGGAATGCCAAAAATTGTGGAGGGATCCGTACAAATCATGTCAAGAGCTGGG
ACATCCACTGCCATGTTTAGTCTTGGGTTCTTCATGGCAATGCAAGGAAAGGTGATGGCA
TGTGGAGCGACTCTGACTGCGTTTGGGATGATTATAAGGTTCATTGCTACACCGGTGACC
ATGGGGGTGGTCGCCTTGGCAATTGGCTTGCGTGGCAATGTTTTGCGCATCGCCATAATC
CAGGCTGCATTGCCACAATCACTTGCTTCATTCGTCTTCGTCAAGGAATATGGCTTGCAT
ACAGAAGTGATTAGCACTGCGGTGATCCTTGGAATTATAATTTGTCTTCCCTTGTTGGTT
GCATATTACGCGATTTTGGTATACATAAGA
>gnl_Vitvi_Genoscope.12X_GSVIVT01019126001
ATGATAGGATGGGAGGATGTATACAAGGTGGTGGTTGCCATGTTACCACTCTATGTTGCA
CTGGTCCTAGGGTATGGCTCTGTGAAGTGGTGGCGAATTTTTACGCCTGATCAGTGTGAC
GCGATCAACCGCCTTGTTTGCTACTTCACTCTCCCCCTTTTCACCTTTGAGTTCACTGCC
CATGTTGATCCCTTCAAGATGAACTACCTCTTCATTGGTGCGGATGCCGTCTCCAAGTTG
ATAATTGTATTGGTGCTTGCCCTTTGGGCCAAGTGCAGCAGCAAGGGCAGCTATTGCTGG
TCTATAACAAGCTTCTCTTTGGCCACCTTGACCAACTCCCTGGTTGTGGGGGTGCCTTTG
ATAAAAGCCATGTATGGGCCGCTAGGAGTTGATCTTGTCGTCCAATCATCAGTCGTGCAG
GCCATCATCTGGCTCACACTTCTGCTATTTGTTCTGGAGTTTCGAAGGACAGGTACCGGC
ATTTCTTCAAATACTACTATG---------------------------GGAGACTCTGGT
GTGATAGAGGTT------------------------------------------------
------------------------------------------------------------
------------------------------------------------------------
------------------------------------------------GAGCCT------
------------------------------------------------------------
------------------------------------------------------------
------------------------------------------------------------
------------------------------------------------------------
------------------------------------------------------------
------------------------------------------------------------
---------------GGAAAAGATTTA---------------GAAACTAATGAG------
------------------------------------------------------------
------------------------------------------------------------
------------------------------------------------------------
------------------------------------------------------------
------------------------------------------------------------
---------------------------------------------------------ATG
GTGGTGAGCACTAGACTATCTTTCTGGTCATTGATGAGGAAAGTATGGCTGAAACTTGCA
CAAAACCCTAACTCCTACGCTTGTATTATCGGTATCGTCTGGGCTTTCATAGCGAACAGG
TGGCATTTTGAAATGCCAAGCATCATGGAGGGATCGATATTGATCATGTCAAGAGCTGGA
ACAGGCACTGCCATGTTTAGTATGGGGCTCTTCATGGCTATGCAAGAGAAGATTATAGCT
TGTGGCACAACCCTAACGGTGTTCGGGATGGTCTTGCGGTTTATTGCTGGACCAGCAGCA
ATGGCTATCGGCGCTATTGCTGTTGGTCTGCATGGTGACGTTTTGCGCATTGCTATCATA
CAAGCCGCGGTACCACAATCGATCACATCATTTATCTATGCTAAAGAATATGGATTGCAT
GCAGATGTGCTTAGCACAGCGGTGATTTTTGGCATGATCGTCTCCCTTCCGTTGTTGGTC
GGTTACTATGCGGTTTTAGAGTTTTTGAAT
>gnl_Vitvi_Genoscope.12X_GSVIVT01029266001
ATGATTAGAGGGAAGGATATTTACGATGTTCTTGCGGCCATTGTGCCACTCTACGTTGCC
ATGATTCTGGCCTACGGCTCAGTCCGGTGGTGGAAGATCTTCACCCCAGAGCAGTGCGCC
GGAATCAATCGATTTGTGGCGGTTTTCGCCGTTCCGTTGCTGTCTTTCCATTTCATATCA
TTGAATGACATATACAACATGAATTACAAC------------------------------
---------------------------AGTTCCCTG---AGACGG---------------
------------------------------------------------------------
------------------CAG---------------------------------------
------------------------------------------------------------
------------------------------------------------------------
------------------------------------------------------------
------------------------------------------------------------
---------------------------------------GCTCCATCACATCTTTCCGGG
TTGAATCTGATGGCC---------------------------------TCCAGCTTCAAC
CAGACTGACTTTTACGCCATGTTTGCTAGCAAG------------ACCGCAAGCCCCAGA
CATGGAAGCATTGGCGGGGCTGATGTCTTTTCGCTGCAGAGTATGAGCGGAGAG------
------------------------------------------------------------
CTCTTT------------------CAT------GGCGGTTTGCTTTCTTCATACCCTCCT
CCA---AATCCT---ATGTTTTCAGGGTCTACAAGTGGAGGTCCA---------------
------------------------------AAGAAG------------GAGAGCGGAGGA
GGTGGTGCAATGCCTAATAAGGAGCTTCACATGTTTGTTTGGAGCTCGAGCGCATCTCCG
GTCTCTGAAGGA---AACCTAAGGCATACAGTTAACCGAGCTGAGTCGGCTGATTTCGGC
GTC------GATTCATCTAAGGCG---------------CAACAAGAGATCGCG------
---------------------------------------------------------GCT
TCAAGACTTGATTTCAATGACACTATAAGTCCTAGA------------------AACGGA
GATAGAGAAATGGAAGACGGA------TCGATCACTCAGGCAGCCGGCACTCCATACCAG
AAGAAG---------------------------GCGGACATGCAAGCCAAAAAGCAGCAG
ATGCCTCCAACAAGCGTCATGACTAGGCTCATAATGATCATGGTATGGAGGAAACTAATC
AGAAATCCCAACACATATGCCAGTCTTATAGGCTTAATATGGTCTTTGGTATCATTCAGA
TGGAACATCAAAATGCCAACAATTGTGAGTGGATCGATATCGATATTATCTGATGCAGGT
CTTGGAATGGCTATGTTCAGTCTAGGTTTGTTCATGGCTTTACAACCAAAGATGATAGCT
TGTGGGAAAACTGTGGCTACCTTTTCAATGGCTGTCAGATTCTTGACAGGCCCAGCTGTA
ATTGCTGCCACCTCTATTGCCATCGGTATGCGAGGAGTTCTTCTACATGTCGCAATTGTT
CAGGCAGCTCTCCCCCAAGGGATTGTCCCCTTTGTGTTTGCAAAGGAGTACAATGTTCAT
GCAGACATACTTAGCACTGCGGTTATTTTTGGGATGCTGATAGCCTTGCCAATAACAATA
ATCTATTATGTGCTTCTTGGGCTC------
>PbPIN5-1
ATGATTGGGTGGGAAGATGTTTACAAGGTTGTGGTGGCCACGGTTCCACTCTATGTTGCC
CTAATTTTAGGGTACGGCTCAGTAAGGTGGTGGCACATATTCACTACCGAGCAGTGTGGC
GCGATCAACCGCTTCGTTTGTTTCTTTACTCTCCCACTCTTCACGTTCGAATTCACTGCA
CATGTGGATCCTTACAAATGGAACTACCGCTTCATCGGCGCCGACTTCATCTCCAAGCTC
ATAATCGTGGTGGTGCTAGCACTTTGGGCCAAGTGCAGCAGCAAAGGAAGCTACAGTTGG
TCCATCACAAGCTTCTCTTTGTGCACGTTAACTAATTCCCTAGTGGTTGGTGTGCCCTTG
ATTAAAGCCATGTATGGTTCGTCATCCGTTGATCTTGTTGTTCAAGCATCGGTCGTGCAG
GCCATCGTATGGCTCACCATTCTTTTGTTCGTCTTGGAATTTCGACGTACGGGGATAGAC
GTTTCAAGTCGTACTAAT------------------------------GTCGGCACTCGA
GTTCAATCGGTT------------------------------------------------
------------------------------------------------------------
------------------------------------------------------------
---------------------------------------------GATCCACAA------
------------------------------------------------------------
------------------------------------------------------------
------------------------------------------------------------
------------------------------------------------------------
------------------------------------------------------------
------------------------------------------------------------
---------------GGGAATGATGTA---------------GAAGCCATGGAGGAG---
------------------------------------------------------------
------------------------------------------------------------
------------------------------------------------------------
------------------------------------------------------------
------------------------------------------------------------
---------------------------------------------------------ATA
ACAATAAGTACTGGGCCTTCCTTTTGGTATTTGATGAAGGCTGTGTGGGTGAAACTTGGG
ATGAATCCCAACTCCTATGCAGTTTTTATTGGTATTGCTTGGGCTTTGATAGCAAGCAGG
TGGCATATTGAGTTGCCAAGCATCATGGAAGGATCTGTTTTAATTATGTCAAAAGCTGGT
ACAGGCACTGCTATGTTTAGCATGGGTATCTTCATGGCACTGCAGGAAAAATTTGTAGCC
TGTGGGACGAGCCTAACAATAATTGGGATGGTTCTGAGGTTTATTGCAGGACCGGCAGCC
ATGGCGATTGGCTCTATTGCGGTGGGTCTGCATGGTGATGTTTTACGTGTTGCTATCATT
CAGGCAGCAGTGCCACAGTCCATTACGTCCTTCATATATGCCAAAGAGTATGGACTCCAT
GCAGAAGTGCTCAGTACAGCGGTAATATTTGGCATGTTGGTCTCCCTTCCAGTGTTGATC
GCTTACTATGCAGTTCTAGGATTTGTGCAT
>PbPIN5-2
ATGATAGGGTGGGAAGATGTTTACAAGGTGGTGGTGGCTATGGTTCCACTCTACTTTGCC
CTAATTTTAGGGTACGGCTCAGTGAGGTGGTGGGGCGTCTTCACTCCCGAGCAGTGTGGC
GCGATTAACCGCTTCGTTTGTTTCTTTACTCTCCCACTCTTCACGTTCGAATTCACTGCA
CATGTTGATCCTTACAAATGGAACTACCGCTTCATTGGCGCCGACGCCATCTCTAAGGTC
ATAATCGTGGTGGTGCTAGTACTCTGGGGCAAGTGCAGCAGCAAAGGAAGTTATAGCTGG
TCCATCACAAGCTTCTCTTTATGCACGTTAACCAATTCCCTAGTGGTTGGTGTGCCCTTG
ATTAGAGCCATGTATGGTTCGTCAGCCGTTGATCTTGTTGTTCAGTCATCGGTCGTGCAG
GCCATCATATGGCTCACCATTCTTTTATTCGTCTTGGAATTTCGACGAACGGGGATAGAC
GTTTCAAGTAGTACTAGT------------------------------GTCGACACTCGA
GTTCAATCAGTT------------------------------------------------
------------------------------------------------------------
------------------------------------------------------------
---------------------------------------------GATCCACAA------
------------------------------------------------------------
------------------------------------------------------------
------------------------------------------------------------
------------------------------------------------------------
------------------------------------------------------------
------------------------------------------------------------
---------------GGGAAAGATGTA---------------GAAGCCATGGAGGAG---
------------------------------------------------------------
------------------------------------------------------------
------------------------------------------------------------
------------------------------------------------------------
------------------------------------------------------------
---------------------------------------------------------ATA
ACAATAAGTACTAGGCCTTCCTTTTGGTACTTGATGAAGGCTGTGTGGGTGAAACTTGGG
ATGAATCCCAACTCCTATGCAGTTTTTATTGGTATTGCTTGGGCTTTTATAGCAAACAGG
TGGCATATTGAGTTGCCAAGCATCATGGAAGGATCTGTTTTAATCATGTCAAAAGCTGGT
ACAGGAACTGCTATGTTTAGCATGGGTATCTTCATGGCACTGCAGGAAAAATTTGTAGCC
TGTGGGACGAGCCGAACAATAATTGGGATGGTTTTGAGGTTTATTGCTGGACCGGCAGCC
ATTGCGATTGGCTGTATTGCTGTGGGCTTGCATGGTGATGTTTTACGTGTTGCTATCATT
CAGGCAGCATTACCACAATCCATTACCTCCTTCATATTTGCCAAAGAATATGGACTGCAT
GCAGAAGTGCTCAGTACAGCGGTAATATTTGGTATGTTGGTGTCCCTTCCGGTGTTGATC
GCTTACTATGCAGTTCTAGAATTCGTGCAT
>gnl_Ambtr_v1.0_evm_27.model.AmTr_v1.0_scaffold00101.123
ATGATCAAGGGCAGTGATCTCTACCACGTTTTAACAGCAGTTGTTCCTCTTTATGTGGCT
ATGATCTTAGCTTATGGCTCTGTAAAATGGTGGAAAATTTTCAGTCCAGACCAGTGTTCA
GGCATTAACAGATTCGTGGCCTTATTCGCCGTTCCTCTTCTCTCTTTCCATTTCATCTCA
ACCAACAATCCTTACGCCATGAATCTGAGGTTCATAGCAGCTGATACTCTTCAAAAGCTC
ATTGTTCTCTCTGTTCTCTTCTTCTGGTCGAAAACCAGTCGAAGGGGTTGTCTCGAATGG
GCTATCACTCTATTTTCTCTCTCTACACTGCCCAACACTCTGGTTATGGGTATTCCCCTT
CTCAAAGGAATGTATGGTGATTTCTCTGGCTCTCTAATGGTGCAAATTGTCGTTTTACAG
TGCATTATATGGTACACTTTGATGCTTTTTCTCTTCGAATACAGAGGAGCCAGGCTTTTG
ATCTCAGAGCAATTTCCTGATAATGCTGGTTCCATTATATCAGTTGCAGTGGAATCAGAT
GTCCTCTCCTTCGATGGGAGAGAGCCATTGCAAACTGAAGCGGAGATTGGAGAAGATGGG
AAGCTCCATGTTAGAGTGAGAAAGTCGACTTCTTCTCGCTCGGAGATATTCTCTCGT---
CGATCGCAAGGATTGAATTCAGGAAACTCCATGACCCCGCGACCTTCGAACCTCACCAAC
GCAGAGATTTACAGTCTTCAGTCCTCGAGGAACCCGACACCGAGGGGTTCGAGCTTCAAT
CACAGTGATTTTTTCTCGATGGTTCAAGGAAAA---------------------------
------------------------------------------AATGCAGGAGTTAGTCCT
AGGCAATCGAATTTTGGGAATGAGAGAGAACGGGCT------------------------
---------------------------AATGGG---------------------------
---------------GTGTATCATAATCTTCAT---------------------------
------------------------------------------AACCAGGGGAAACAGGGG
AGGAAAGAGAATGAGGGAAGGGACTTGCATATGTTTGTTTGGAGCTCGAGCGCTTCGCCG
GTTTCAGAGGGT------GGGATTCATGTGTTT---------AGAGGAGGGGAGTTTGGG
CAT------GAAAACCAT------------------GGTGGTGCTGACCTGAGGTTGGGG
ATG---------GGTCCTCATGGTGGTGAAGTTGCTAAAGAAGCCAGCTATGACGAGTTT
GGTAGAGACGATTTCAGCTTTGGGAACAGGCCA---TTGTCTCAGGGTGATGAGTCTCTT
CCTAGAGATGGACCCAGC---CTTTCTAAGTTCGGTTCGAGCTCAACAGCTGAGCTCCAC
CCGAAG---------------------GCAAGTGGCGATGGCGGTCCGAAACCTTCGGCT
ATGCCTCCAACGAGCGTGATGACCAGGCTCATTCTCATCATGGTCTGGCGCAAGCTTATT
CGAAATCCCAACACTTATTCAAGTCTCATTGGCCTTACTTGGTCTCTGGTTTGTTTCAGG
TGGGGCATACAAATGCCTGTTATTGTTGCACGTTCCATATCGATTCTCTCTGATGCAGGT
CTGGGAATGGCCATGTTTAGTCTTGGGCTTTTCATGGCTCTGCAGCCTAGGATCATTGCC
TGTGGGAATTCTATTGCAGCTTTTGCGATGGCTGTTAGGTTCCTCACAGGCCCTGCTATC
ATGGCTGTCGCCTCCATTGCTGTGGGACTGAGAGGTGTTCTCTTGCACGTTGCGATTGTG
CAGGGTCATCTT------------------------CATGCTGATTGCTTTACCCATCAC
CCTGGTCTACTACATTTTGCTACTATGATGTCTAAAATGGCAGCAAAGCCATTCTCTCTC
CTCTATTTTGCAGAA---------------
>gnl_Ambtr_v1.0_evm_27.model.AmTr_v1.0_scaffold00024.330
ATGATAACATGGAAGGATCTATACAAAGTCCTGACTGCTGTAGTCCCGCTCTATGTGGCC
ATGATCCTCGCCTATGGCTCTGTTCGGTGGTGGAAAATCTTCTCTCCTGATCAGTGCTCC
GGGATCAACCGCTTCGTTGCGATTTTTGCGGTCCCCCTCCTCTCCTTCCATTTCATCTCA
ACCAACAACCCCTACGCCATGAACCTCCGGTTCATCGCAGCTGATACTCTGCAGAAGATC
ATCATGCTCTTTGTTCTTGCTTTGTGGACCAATCTCACTCGAGCCGGCTGTCTCGAGTGG
ATGATCACCATCTTTTCTCTTTCTACCCTGCCCAACACCCTGGTCATGGGCATCCCCCTC
CTCATAGCAATGTATGATGAGTACTCAGGGAGCCTCATGGTCCAGGTTGTGGTGCTCCAG
TGCATCATTTGGTATACCCTGCTCCTCTTCCTCTTCGAGTACAGGGGAGCCAAGCTTCTC
ATAATGGAGCAATTCCCTGACACCGCCGGCTCCATAGTCTCTCTGAAGGTCGATTCCGAT
GTCATGTCATTGGATGGTCAGGAGTTCCTGCAAGCCGATGCCGAGGTAGGAGATGATGGC
AAGCTCCATGTCACAGTGCGTAAATCCACTTCTTCGTCAAGA------------------
AGATCACAGGGTCTCGGTTCTCTGCCCTCTCTCACTCCTCGGCCCTCGAATCTCACCGGG
GCCGAGATTTACAGTCTGAACTCATCACGGAACCCAACCCCACGAGGGTCCAATTTTAAC
AATTCGGATTTCTACTCGATGATGGCGGGGCCT------------------------CGA
CACTCCAATTTCGCCCAACCCGACCTCTACTCATTGCAGTCATCTCGAGGGCCAACACCT
CGGCCATCAAATTTTGATTACCCTTACAATTCT---ACGACTGCAACA---AATCAAGGT
CATTTT------GGGATCGAAAATGGGAATGGAGGGAATGGGAGCTCTGGTTATCCAGCT
CCG---AATCCCGAAGTTTTCGCTTCTTCGAATGTGAATTCGAAGCCACTACACTCTGAT
CAATTGTTGCAGCAACCAAGATCTCCACAAAGGAGTGCCAATAGGGAGAGCCATAGTCAA
AGTAATCACCATGATGCAAAGGAATTGCATATGTTTGTGTGGAGTTCGAGCGCGTCCCCG
GTTTCTGAAGGT---GGTGGGTTGCATGTGTTC---------GGGGGGCCGGATTTCGCC
---AGGAATGAGCAGCCGGGGAGAAGTGACCAT---GGCGCAAAGGAGATCAGGATGTTG
GTGTCTGACCAC---CTCCCCAACGGGGAGACTAAAGCTATACCACAGAGTGACGATTAT
GAGGGAGAAGATTTCAGCTTCAGCAACAGAGTAATGGGAGAGGAATCCCTTCCC---TTA
GAGAAAGAAGGTCCCAAT---CTCTCCAAATTCGGATCGAGCTCCACTGTCGAGCTTCAC
CCGAAG---------CCTGGA---------------CCAGAGGATTGGCGGAAGAAGCAG
ATGCCTCCAGCAAGTGTTATGACCAGGCTCATACTGATTATGGTCTGGAGGAAGCTCATC
CGAAATCCGAACACTTACTCGAGCCTCATTGGTCTGATATGGTCCCTCATTGCTTTCAGG
TGGGACGTCGCCATGCCGAAAATTGTCAAGAAATCGATTTCCATTCTCTCTGATGCCGGC
TTGGGAATGGCCATGTTTAGTCTAGGATTGTTCATGGCTTTGCAACCAAAGATCATTGCA
TGTGGAAACTCTGTTGCTGCGTTTGCGATGGCAGTTAGGTTTCTCACTGGCCCTGCAGTA
ATGGCTGCCGCCTCCATTGCTGTCGGCCTTCGTGGTAAACTCCTTCATGTGGCTATCGTC
CAGGCTGCCCTTCCTCAAGGCATTGTCCCCTTTGTGTTTGCAAAAGAATACAATGTCCAT
CCTGCAATTTTGAGCACAGGGGTCATCTTTGGAATGCTGATTGCTTTGCCAATTACGCTT
GTTTATTACATTGTTCTTGGACTG------
>gnl_Ambtr_v1.0_evm_27.model.AmTr_v1.0_scaffold00019.408
ATGATCTCAGGAAAGGATTTCTATGATGTTTTAGCTGCCATGGTCCCTCTCTATGTGGCC
ATGATGTTGGCTTATGGATCAGTGAGGTGGTGGAAAATATTTACTCCTGATCAATGCTCC
GGCATAAACCGCTTCGTGGCAGTTTTTGCAGTGCCTCTTCTCTCTTTCCATTTCATCTCA
ACAAATGATCCATACTCCATGAATTATAGGTTCATAGCAGCTGATACCCTTCAGAAAGTA
GTGATCTTGATTGCTTTGGGAGCATGGGTGAACCTAGCAAAAAACGGAAGCTTAGAGTGG
ATGATCACCTTATTTTCTCTCTCTTCACTACCCAACACTCTGGTCATGGGGATCCCTCTC
TTGAAGGCCATGTATGGGGAGTTTTCAGGAGCCCTCATGGTGCAGGTGGTGGTGCTCCAA
AGTGTGATTTGGTACACCCTCATGCTCTTCATGTTTGAATACAGAGGAGCAAAGGTCCTT
ATAACTGAACAGTTCCCTGATACAGCACAGTCCATAACCTCTTTCAAGGTGGAATCAGAC
ATTCTCTCTCTAGATGGAAGAGAGCCTCTCCTAGCTGACGCAGAGATAGGGCAAGATGGA
AAACTTCATGTGGTGGTGAGAAAATCTCTCTCCTCAAGGTCTCAAATCTCATCCTAC---
AAATCACAGTGCCTCAACTCTGCAACCTCAGTCACACCAAGGACCTCAAACCTCACAGGT
GTGGAGATTTACTCTTTGCAGTCCTCAAGAGAGCCCACACCGAGGGGATCAAGCTTTAAC
CACACTGATTTCTATGCCATGTTCAGTAAGTTG------------CCGGCGGGTGGCGGC
CAAGCGAATTACGGG------GAGGTGTACTCGCTGAATTCGTCAAGGGGGCCGACGCCG
AGGACTTCGAATTTTGATGAGGAGGTCAGCACG---------------------------
AGGTTG------GGGCGGATGAGGTCGCAGGACAAGAGTGGTGAGTTCGGGTACCCGGCT
CCG---AACCCATTGCTGTTG---------------------------------------
------------------------------AAGTCTCCTAATGGGGATAACAAGAGGAGG
TGCAGTGAGGTGGGGGCTAAGGAGCTGCATATGTATGTCTGGAGCTCAAGTGCTTCTCCA
GGTTCAGAGGCT---CATGTCCATGGGTCAGTGGCGAGAGGGGGGTCTCATGATTTCGGA
GGGGGGTTGGATTCTAAGGGGGTTAATGGCCAG---TCCTACAAAGGCATGCAGCAGAAC
TACAGC---------CCAAACAGG---------------------------------ATT
GCACCAGATGGCGATAGCTTCGTGCCAAGAGAC---------------CTAGAG------
ATACAAAGCGGGTGCATTAGCCCTAATAAGTTATCAGCCGTTGCCTCTCCTTTTGCCCAA
AAGACCCCCGATTTTAATGGCACG---AAAACCCGCATTAGTGCCAATAATAATGCCCAA
ATGCCCCCTGCTAGTGTCATGACAAGGCTCATACTTATCATGGTGTGGAGAAAACTCATT
AGGAATCCAAACACTTATTCTAGCCTCTTTGGGCTAGCTTGGTCTCTTGTTTCTTTCAGG
TGGCAAATTCAAATGCCCACGATTGTGCATGGATCTATAGCAATTCTCTCTGATGCAGGG
CTTGGAATGGCCATGTTCAGCTTAGGTCTATTCATGGCTTTGCAGCCTAAGATTATAGCC
TGTGGAACATCAGTTGCTGGCTACTCCATGGCAGTTAGATTCTTGGTGGGGCCCGCTGTC
ATGGCAGCTACTTCCTCAGCTATAGGGCTTCGAGGGGTCCTCCTCCATGTGGCTATTGTT
CAGGCAGCTCTTCCACAAGGGATCGTTCCTTTTGTTTTCGCTAAGGAGTACAGTGTTCAT
GCTGATGTTCTTAGTACTGCG---------------------------------------
------------------------------
>gnl_Ambtr_v1.0_evm_27.model.AmTr_v1.0_scaffold00010.98
ATGATCAGCTTATTGGACCTCTACCATGTCTTAACAGCGGTGGTTCCACTCTATGTGGCC
ATGATCTTAGCTTACGGTTCAGTAAAATGGTGGAAAATCTTCACTCCCGATCAGTGCTCA
GGAATCAACAGATTTGTGGCGTTGTTCGCTGTTCCTTTGCTTTCTTTCCACTTCATCGCC
GCTAATGATCCTTATTCCATGAACTTTCGATTCATTGCAGCTGATACCCTGCAAAAACTC
ATTGTCCTCGGTGTTTTAGCAGTATGGTGCAGAGTTAGTAAGAGGGGCACACTGGAATGG
ACCATCACACTGTTTTCTCTCTCTACACTGCCTAACACTCTGGTCATGGGTATCCCCTTA
CTGAAAGGCATGTATGGTGATTTCTCGGGGAGTCTCATGGTCCAGATCGTGGTGCTTCAG
TGCATCATATGGTACACTCTCATGCTCTTCCTGTTCGAATATAGGGGAGCCAAGCTCCTT
ATCACCGAGCAATTTCCCGACACAGCGGCCGCCATTAAGTCCTTCACTGTGGATTCAGAT
GTTCTCTCTCTAGATGGCCGAGAACCGCTGGAGACCAACGCTGAGATTGGAGAAGATGGA
AAGCTTCACGTTACGGTGAGGAAGTCCAATGCTTCTCGCTCTGATATCTTCTCTCGA---
AGATCGCAGGGA------------------ATCACTCCTCGACCTTCTAATCTCACAAAC
GCTGAGATTTACTCTCTGCAATCCTCTCGAAACCCAACGCCGAGAGGTTCAAGCTTCAAC
CACACTGATTTCTACTCCATGATCGCCGGCCGTGGCAAC---CCCAATATGAGCCCAAGA
CACTCCAATTTTGGAGCTAATGATCTCTAC---------TCCAGCAGGGGACCAACGCCC
AGGCCCTCTAATTTCGAAGACGAGACTAAGGAC---AGCGATTACCAT---CACAAATCG
CGATTC------GCAAGGGGTTCTTCAGAGAATAATCCTTCCATTGCTCAATATCCCGCT
CCC---AATCCTGCCATGTTTTCGCCTAATAGCGGGACTAAGCCCGCGGTT---------
------------------------------AAAGGTGCTAATGGGCAA------------
---CAAAATGAGGGAGCCAAGGATTTGCACATGTTCGTCTGGAGCTCGAGTGCTTCTCCT
GTATCGGAA------------------GTTTTC---------GGACAGCATGAGTTTGGG
------------------------------------GCTTCTAAAGAAGTAAGGGTTGGT
GTATCCCCGCACCCACCATCGAAAGGAGAAAGTTAT---------GAGAGTCAGGAATAT
GAGCGTGGCGATTTTAGCTTTGGGAACGCAGGT---GCAGAAGGAGAG---------GGG
CAAAATCAAGGG---------------AAGTTCGGTTCAAGCTCAGCTATGGAGCTTCAC
TCTAGG------------------------------CCAACGGATGGAAAAGCCACGTCC
ATGCCTCCTGCCAGTGTTATGACAAGACTTATTCTCATCATGGTTTGGAGGAAGCTTATT
CGAAACCCAAACACATATTCCAGCTTGATTGGTCTCACATGGTCCCTTGTCTCCTTCAGG
TGGCACGTCAAGATGCCTGCTATTGTGGCTCAGTCCATTTCGATTCTCTCAGATGCAGGC
CTTGGAATGGCTATGTTCAGTTTGGGGTTATTCATGGCGTTGCAGCCGAGGATCATAGCA
TGTGGGAATTCGATAGCAGCTTTTGCGATGGGAGTGAGATTCCTTAGCGGACCAGCTGTC
ATGGCTGCTGCTTCCATTGCTGTTGGATTGCGAGGCGTCCTCTTACACGTCGCCATTGTA
CAGGCGGCACTTCCTCAAGGCATTGTCCCCTTCGTCTTCGCCAAAGAGTACAACGTACAC
CCCGATATTCTGAGCACCGGAGTTATATTTGGCATGCTGATCGCCTTGCCCATAACACTA
GTCTACTACATCTTATTGGGTCTT------
>gnl_Aquco_v3.1_Aqcoe7G304900.1
ATGATCTCAGGCAAGGACATTTACGATGTGTTAGCGGCTATTGTACCACTATATGTTGCA
ATGATCTTAGCTTATGGATCAGTTAGATGGTGGAAGATTTTCACACCTGATCAGTGCTCC
GGCATCAATCGTTTTGTTGCTGTATTTGCTGTTCCTCTCCTTTCCTTCCATTTTATCTCT
AACAATGATCCTTATGCCATGGATTATCGTTTTATTGCTGCAGATTCCCTTCAAAAGGTA
GTCATTCTTTTCGCACTTTTTATCTGGCAGATTTTTTGTAAGAATGGTAGTTTAGAATGG
ATGATAACACTCTTTTCACTTTCAACTCTTCCAAACACTCTTGTTATGGGCATTCCCCTT
CTTAAAGCCATGTATGGTGATTTTTCGGGTAATCTAATGGTTCAAATTGTGGTCTTACAA
AGTGTTATTTGGTATACTCTCATGCTCTTCATGTTTGAATATAGAGGTGCTAAGCTTCTT
ATAAATGAACAATTTCCTGAAACTGCTGGCTCCATTACCTCTTTTAGGGTAGAATCAGAT
GTCATCTCTCTTAATGGACGCGAGCCATTAGAAACCAATGCAGAGATTGGCGACGATGGC
AAACTCCATGTCAGAGTTAAAAGATCGACGTCATCATCAGTTGTGTCT---TCTTATAAC
AAATCTCATGGATTGAATTCGATAAATACCATGACTCCCCGGGCTTCAAATCTCACTGGA
GTTGAGATCTACTCAATTCAATCCTCACGAGAGGCAACACCAAGGGCTTCTAGCTTTAAT
CAGAATGATTTTTACGCCATGTTTTCAAGCAAG------------ATGCCTAGTCCAAAA
CATGGAAGTTTTCAAGGTGCCGATGTTTATTCATTACAATCTTCAAAAGGACCAACACCT
AGAACATCGAATTTCGAAGAGGAGATGATGAGA---CTTGGT------------AAGAAG
AAAGGAGGCAGGGAGTTATTGAAT---GGTACT---ACATTAACTTCTTCATACCCTCCT
CCA---AATCCAATGTTT---TCGGGTTCAGGGAGT------------------------
------------------GCTGGTAAGAGGAAGGAA------AGTATT------------
GGTGGTAATAATCCTAATAAGGAGCTTCACATGTTTGTTTGGAGTTCAAGTGCTTCCCCT
GTTTCTGAAGGA---AACTTGAGGCATGCAGTAAATAGAGCTGCTTCTACTGATTTTGGT
---GTGGTAGATTCTTCTAAAGCTGTTCTTCAACAAGAATCCAGAGGCATGCATTTC---
AAT---------------------------------------------------------
------GAAACAGCATCCCCTATCAGAAAAGTGGTTGATGACGGAGAAGTAGAA------
ATCGAAGACGGATTA------------AAGAATGGATCACCATTT------TTGAGCCAG
AAGAAGATTGATATGGCAGTAGCA---------GTTGGAGGAGGACAGAAGGGTAGTCAA
ATGCCTCCTGCAAGTGTGATGACTAGACTCATTCTTATCATGGTGTGGAGAAAGCTCATT
AGAAATCCCAACACTTATTCAAGTGTTATTGGCCTTGTTTGGTCACTGGTCTCTTTCAGG
TTCCACATCGAAATGCCTTCTATCGTGGCAGGATCAATTACAATACTATCAAATGCAGGA
CTTGGAATGGCTATGTTCAGTTTAGGTTTGTTCATGGCTTTGCAACCAAAGCTCATTGCT
TGTGGTAAAAGAGTAGCCACATTTTCCATGGCTGTTAGATTTTTGACAGGCCCAGCAGTA
ATTGCAGCTACGTCTATCGCATGCGGTCTTAGGGGTGTGCTTTTGCATGTTGCTATTGTT
CAGGCAGCTCTTCCTCAAGGAATTGTTCCTTTCGTATTTGCAAAGGAGTACAATGTCCAT
GCAGACATACTTAGCACAGCGGTTATATTTGGAATGCTAATTGCACTACCTATAACAATT
CTTTACTACATTCTTCTTGGTCTC------
>gnl_Aquco_v3.1_Aqcoe1G048900.1
ATGATTACTGGAACTGACCTATACCATGTTTTTACAGCAGTTGTTCCTCTCTATGTTGCT
ATGATCTTAGCTTATGGGTCTGTGAAATGGTGGAAAATCTTTAGTCCTGATCAATGTTCT
GGTATCAATCGTTTTGTTGCTCTTTTTGCTGTTCCTTTGCTTTCTTTCCATTTCATCTCT
AGTAATGATCCATATCACATGAACTTCAGATTCATTGCAGCTGATACTCTTCAGAAGATA
ATAGTTTTAGTTGTTCTTGCTATTTGGTCTAGATTTAGTGCTAGAGGATCTCTTGAGTGG
TCTATTACACTCTTTTCACTCTCTACACTTCCAAACACTCTTGTTATGGGAATCCCTCTT
TTGAAAGGGATGTATGGTGATGCTTCAGGAACTTTAATGGTTCAAATTGTTGTTCTCCAG
TGTATTATTTGGTACACTTTAATGCTCTTCTTGTTTGAGTATAGAGGAGCTAAGCTTCTT
ATTAATGAACAATTTCCAGATACTGCTGGTTCTATTATTTCCTTTAGAGTAGACTCTGAT
ATTCTCTCTTTAGATGGAAAAGAACCACTTCAGACTGAAGCTGAAGTTGGGGAAGATGGT
AAACTTCATGTTACTGTAAGAAAATCAACTAGTTCAAGATCTGAGATCTTTTCCAGG---
AGATCCCATGGACCAAATTCAACAGTTTCATTAACACCAAGGCCTTCTAATTTGACAAAT
GCAGAGATTTACTCTCTTCAGTCTTCAAGGAATCCGACGCCGAGGGGGTCTAGTTTTAAT
CATACTGATTTCTATTCAATGGTTAATGGAAGGAACATGAAC---AATGCTAGTCCCAGG
CAATCAAATTTTGGA---------------------------------------------
---AACATGGGTTTCGACGAGGAGAGTGGACTC---AATGGG------TCGAATCCTCCT
TCCAAG------------------GCCAATGGT---GTTCAGGGTAATGCATATCCAGCA
CCACCAAGTGCTGGAATATTTTCTCCTGCAGCTGGTCCA---------------------
---------------------GGAGCGAAGAAGTCGACACCAAAT---------------
------GGAACTGATGGGAAGGATCTTCACATGTTTGTTTGGAGCTCAAGTGCTTCTCCA
GTCTCTCAA------GGAGGTCTTCATGTTTAT---------AGAGAGTTTGAACATGGT
GGT------GTA------------------------------------------GCAATT
GATACT---CAC---ACCAAA------GAA------------------TATGGAGAGTAT
GGTGGAGATGAGTTCAGCTTTGGAAACAAAAAG---GCTGGAGAGGTT---------GCT
GATCGAGATGGACCTACC---CTATCTAAGCTTGGTTCCAGCTCTACAACTGAGCTTCAT
CCCAAG---------AGTGGTGTT------------CATGGAGACTCAAAAAACACTTCA
ATGCCTCCAGCCAGTGTAATGACTAGACTAATTCTGATTATGGTTTGGAGAAAGCTCATC
AGGAATCCAAATACATATTCAAGTCTCATTGGTCTCACATGGTCTCTTGTGTCTTTCAGG
TGGGGAATCCAAATGCCAATCATTATAGCAAAGTCCATATCAATTCTGTCTGATGCTGGT
CTGGGGATGGCGATGTTTAGTCTTGGGTTGTTTATGGCGTTGCAACCGCGAATTATTGCC
TGTGGTAAATCTGTCGCTGCATTTTCCATGGCTGTTAGGTTTCTCACAGGTCCTGCTGTC
ATGGCGGCAGCCTCAATTACTGTTGGATTGCGGGGTGTACTCTTACACATTGCAATTGTA
CAGGCATCTCTTCCTCAAGGCATTGTTCCCTTTGTCTTTGCCAAAGAATACAATGTGCAC
CCTGATATACTAAGCACGGGGGTTATCTTTGGAATGTTAATAGCTCTTCCCATTACACTA
GTTTACTACATTCTACTTGGACTT------
>gnl_Aquco_v3.1_Aqcoe3G003200.1
ATGATCAAACTATCAGATTTCTATCATGTTATGACTGCAGTTGTTCCTTTATATGTTGCT
ATGATATTAGCATATGGGTCTGTAAAATGGTGGAAGATCTTTACACCTGATCAATGTTCT
GGTATTAATCGATTTGTTGCACTTTTCGCAGTCCCACTTCTTTCTTTCCATTTCATTGCT
AGTAATAATCCTTACAAAATGAATTTTCGGTTTATTGCTGCTGATACTCTTCAAAAAATT
ATAATGTTAGTAGTATTGGGAATTTGGAGTAGAGTAAGTAAAAGGGGTTGCTTAGAATGG
ACTATTACATTGTTTTCATTATCTACACTTCCAAATACTCTTGTGATGGGAATTCCATTA
CTTAAAGGAATGTATGGAAATTTTTCTGGAAGTTTAATGGTTCAAATAGTGGTGCTTCAA
TGCATTATTTGGTACACTTTGATGTTGTTTATGTTTGAATACAGAGGAGCTAGGATGCTT
ATTACTGAACAGTTTCCTGATACAGCTGGTTCTATTGTTTCAATTACTGTTGATTCTGAT
GTTGTTTCATTAGATGGAAGAGATGGTATGGAAACAGAAACTGAGATTAAAGAAGATGGG
AAACTTCATGTTACTGTAAGGAAATCAAATGCATCAAGGTCTGAGATCTTTTCAAGA---
AGATCACAAGGC---------TTGTCTTCAAATACACCAAGACCATCAAATCTAACAAAT
GCTGAGATTTACTCTTTACAATCATCAAGAAACCCAACACCAAGAGGGTCTAGTTTCAAT
CACACAGATTTCTATTCAATGGTTGCTGGT------------------------GGTAGG
GGATCAAATTTTGGTCCATCTGATGCTTATGGACTTACTACGTCGAGGGGACCGACACCA
AGGCCATCTAATTATGAAGAAGAAATGAACAAT------------------AACAAGACC
AGGTTC------CATTACCATGGT---GGACAG---GATGTGGGAAGGCATTACCCAGCT
CCT---AATCCTGATATGTTCTCACCAACTGCTTCAAGAACTCTACCTTCA---GCTACT
ACTACTACTACTACTACTGCTACCACA---AAGAAGCCTAATGGACAAACAACACAACAA
AAACCAGAAGAAGGTACAAGAGATCTTCACATGTTTGTTTGGAGTTCAAGTGCTTCTCCA
GTGTCTGAT------------------GTGTTT---------GGCAGTCAAGAATATGCT
---GCTCATGAGCATTCT---------------------GCTAAGGATGTAAGAGTTGCT
GTTTCA---------CCTGGAAAAGTTGAAGGTCAGAGAGACATTCAAGAAGATTACTTA
GATCAGGATCAGTTCAGCTTTGGAAATAGAGCA---TTGGGTGATAGA---GAA---ATG
ATTGATGAA------------CCAACTAAGATTACT------------------------
------------------------------------------GAAACTAGAGGCAAAGCA
ATGCCACCAACAAGTGTGATGACAAGGTTGATTTTGATAATGGTGTGGAGGAAACTGATC
AGAAATCCAAACACTTATTCCAGCTTAATTGGTCTAACTTGGTCTTTAGTCTCATTCAGG
TGGGACGTTAAGATGCCTGCAATCATAGCACAGTCCATTTCCATATTGTCAGATGCAGGT
CTTGGCATGGCCATGTTCAGTCTTGGTTTGTTCATGGCTTTGCAACCAAGGATCATAGCA
TGTGGGAATTCTATAGCAACTTTTGCTATGGCTGTGAGATTCCTTACAGGTCCAGCTGTT
ATGGCTGCTGCTTCCATTGCTGTTGGATTAAGGGGTGTTCTCTTACATGTCGCCATTGTA
CAGGCTGCTCTTCCACAAGGAATTGTTCCCTTTGTGTTTGCAAAGGAATACAACGTACAT
CCTGATATTCTCAGCACTGCTGTGATTTTTGGGATGTTGATCGCTTTACCAATCACACTT
GTGTACTATATCTTACTGGGACTT------
>gnl_Aquco_v3.1_Aqcoe3G016800.1
ATGATCTCATGGAAAGATCTTTATACTGTGTTAACTGCGGTTGTTCCGCTTTATGTTGCA
ATGATTTTAGCTTATGGTTCAGTTCGTTGGTGGAAGATTTTTACTCCAGATCAATGTTCT
GGCATCAATCGTTTTGTAGCAGTGTTTGCAGTTCCACTACTTTCATTCCATTTTATTTCT
ACTAATGATCCTTATGCTATGAACTTCAGGTTTATCGCAGCTGATACGTTACAAAAAATC
ATTATGCTTGTTGTTCTAGGCATCTGGACTAAGTTCTCTGAGCATGGAAATCTTGAATGG
ATGATTACTATATTTTCTTTAAGTACACTACCTAATACTTTAGTTATGGGAATTCCATTA
TTGATTGCTATGTATGGTGATTTTTCGGGTAGTTTAATGGTTCAAGTAGTTGTTCTTCAG
TGTATTATTTGGTACACACTTTTACTATTCTTGTTTGAGTATCGCGGTGCAAAGATGTTG
ATTATGGAACAATTTCCAGAAACTGCAGCATCGATTGTTTCGTTTAAGATTGACTCAGAT
GTTATGTCACTTGATGGTCGTGATTTCTTACAAACTGATGCTGAAATTGGAAATGATGGT
AAACTTCATGTTACAGTGAGGAAATCGAATGCGTCTAGAAGGTCATTAGGACCATGT---
------------------TCGCTTTCTGGGTTGACACCTCGACCGTCTAATCTTACTGGA
GCAGAGATATATAGCTTAAGTTCTTCGAGAAATCCAACGCCTAGAGCATCAAATTTTAAT
AATTCGGATTTCTATTCTATGATGGGATGTCAAGGATTACAA------------GGAAGA
CAATCGAATTTTGGTACGACAGATTTATATTCAGTTCAGTCATCTAGAGGGCCTACACCT
AGGCCCTCGAATTTTGAAGAAACTTGTGCACCA---GGTTCTGGTGTG---AATTCCTCA
AGGTTC------GGAATTCATCCTGCACCACCT------GTGACAAATTCTTACCCTATG
CCT---AACCCGGAAATCTCTAATACTGGAGCAAAAGTACAGAAAAGTCAGCCGCAGCAG
CAACTA------------------------CAACAAGGGCAAATCCAA---TCACAAACC
AAAACCACCCATGATGCAAAGGAGCTACACATGTTTGTGTGGAGTGCAAGTACTTCACCA
GTTTCAGAAGGA---GGTGGACTTCATGTATTT---------GGGGGTACAGATTACGGT
---GCTTCGGATCAATCAGGACGGTCGGATCAG---GGTGCCAAGGAGATCAGAATGTTA
GTTACTGATCAT---CCACAAAATGGGGAAGCCAAAGCTACACCGGAAAATGAGGATTTT
GCTACTGAAGACTTCAGTTTTATGGGAAGAGAA---GGGGATGAGGAG------AGAGAC
AAAAATAGTGGGCCTAATGGTTTGTCCAAACTAGGGTCAAGTTCAACTTCAGAGCTCCAC
CCGAAG---------ACCGGAGCTATG------------GATTCTGGTGCCGGAAAACAA
ATGCCTCCCGCAAGTGTCATGTCGCGTCTAATTTTGATCATGGTGTGGCGCAAGCTTATC
CGCAATCCTAATACCTACTCTAGTCTTATCGGTCTCATTTGGTCCCTTGTTGCTTTTAGG
TGGCATGTGGCCATGCCGAAAATAATAGAGAAGTCTATTTCCATTCTCTCTGATGCTGGT
TTAGGAATGGCCATGTTCAGCTTAGGGCTGTTTATGGCACTTCAACCAAAAATAATTGCA
TGTGGGAAATCTGTCGCTACCTTCTCAATGGCCGTTAGATTCCTCACTGGACCAGCAGTT
ATGGCTGCAGCTTCTATTGCAGTTGGTCTACGTGGGGTCCTACTTCACGTGGCAATTGTA
CAGGCAGCTCTTCCTCAAGGCATAGTTCCCTTCGTGTTCGCCAAAGAATATAATGTCCAC
CCTCAAATTCTTAGCACTGCGGTAATTTTTGGAATGCTGATAGCATTGCCCATCACATTA
GTCTACTACATTATTCTTGGATTG------
>gnl_Arath_TAIR10_AT2G01420.2
ATGATTACGTGGCACGACTTGTACACCGTCCTCACCGCCGTGGTACCACTTTACGTAGCT
ATGATTCTCGCCTACGGATCCGTACAGTGGTGGAAGATATTCTCACCAGACCAGTGCTCC
GGCATCAACCGCTTCGTCGCTATCTTCGCCGTCCCTCTCCTCTCCTTCCACTTCATCTCC
ACCAACGATCCTTACGCCATGAATTTCCGCTTCGTCGCCGCCGACACGCTTCAAAAAATC
ATCATGCTCGTCTTACTTGCTCTATGGGCTAACCTAACCAAGAACGGTAGCTTGGAGTGG
ATGATCACAATCTTCTCTCTCAGCACTCTCCCAAACACTCTTGTCATGGGGATCCCTCTG
TTGATCGCCATGTACGGAACCTACGCAGGTTCTCTAATGGTCCAAGTCGTTGTTCTTCAG
TGTATCATTTGGTACACTCTCCTTCTCTTCCTCTTCGAGTACCGTGGCGCTAAGCTTCTT
ATTATGGAGCAGTTCCCGGAGACTGGTGCGTCTATTGTTTCGTTTAAAGTTGAATCCGAC
GTCGTTTCTCTCGACGGTCATGATTTTCTTGAGACGGATGCTGAGATAGGAAACGACGGG
AAGCTTCATGTTACCGTGAGGAAATCAAACGCATCGAGACGGTCACTG------------
---------------------------ATGATGACTCCACGGCCTTCGAATCTTACCGGA
GCTGAGATCTATAGTCTTAGTTCG------------ACTCCGAGAGGTTCTAACTTTAAC
CATTCTGATTTTTACTCTGTTATGGGGTTTCCCGGC------------------GGGAGG
CTTTCGAATTTTGGTCCGGCGGATTTGTACTCCGTTCAATCTTCTCGTGGTCCGACTCCA
CGGCCTTCGAACTTCGAAGAGAACAACGCCGTT---------------------------
AAATAT------GGATTTTACAATAACACTAACGTTCCGGCGGCCGGTTCGTACCCGGCT
CCG---AACCCGGAGTTTTCAACCGGTACGGGTGTTTCAACTAAACCGAATAAA------
------------------------------AAAGAAAACCAACAAGAG---AAAGATAGC
AAAGCGAGCCATGACGCTAAGGAGCTTCACATGTTTGTTTGGAGCTCAAGCGCTTCTCCG
GTCTCCGAC------------------GTGTTT---------GGCGGAGGTGACAAC---
---GCAACGGAACAA---------TCTGAACAA---GGTGCTAAGGAGATTCGGATGGTT
GTCTCTGATCAA---CCTCGAAAGAGTAATGCTAGAGGTGGTGGT------GATGATATC
GGCGGT------------CTTGATAGT---------GGAGAGGGAGAAAGAGAG---ATA
GAGAAAGCTACAGCA---GGGCTGAATAAAATGGGGTCTAATTCCACGGCGGAGCTAGAG
GCGGCT---------GGTGGAGAT------------GGCGGCGGCAACAACGGAACACAT
ATGCCGCCGACAAGTGTGATGACACGACTGATATTGATAATGGTGTGGAGAAAGCTGATC
AGAAACCCAAACACGTACTCCAGTCTAATCGGTCTCATATGGGCTCTTGTTGCTTACCGG
TGGCATGTGGCTATGCCCAAAATATTACAACAATCCATCTCCATACTCTCAGATGCTGGT
CTTGGAATGGCTATGTTCAGCTTAGGTTTATTCATGGCACTTCAACCCAAAATCATTGCT
TGTGGGAACTCTGTCGCCACGTTTGCCATGGCGGTCAGATTTATAACCGGTCCGGCCATC
ATGGCTGTTGCTGGGATTGCCATTGGCTTACACGGCGACCTTCTCCGTATAGCCATCGTT
CAGGCTGCGTTGCCTCAAGGAATAGTTCCGTTTGTGTTTGCAAAAGAGTACAATGTGCAT
CCCACGATTCTAAGCACTGGGGTCATATTTGGAATGTTAATAGCCTTACCTATAACTCTG
GTCTACTATATTCTTCTTGGCCTT------
>gnl_Arath_TAIR10_AT1G23080.1
ATGATCACATGGCACGACCTCTACACCGTCCTCACGGCGGTGATACCACTCTACGTAGCC
ATGATCCTCGCTTACGGCTCAGTCCGGTGGTGGAAAATCTTCTCACCAGACCAATGTTCC
GGCATAAACCGCTTCGTCGCTATTTTCGCCGTCCCTCTTCTCTCTTTCCACTTCATCTCC
TCAAACAATCCTTACGCAATGAATCTCCGATTCATCGCAGCCGATACACTCCAAAAACTA
ATCATGCTCACTCTCCTAATCATCTGGGCTAACTTCACTCGCTCCGGTAGTCTTGAATGG
AGCATCACAATCTTCTCTCTTTCAACACTTCCCAACACTCTCGTTATGGGAATACCTCTC
TTGATCGCCATGTACGGAGAATATTCCGGCTCACTCATGGTTCAGATCGTTGTTCTTCAG
TGTATAATCTGGTACACGCTTCTTCTCTTTCTTTTCGAATACAGAGGAGCTAAGATCTTG
ATCATGGAACAGTTTCCAGAGACTGGTGCTTCGATTGTATCGTTCAAAGTTGAGTCCGAT
GTTGTTTCTTTAGATGGACATGATTTTCTTGAAACTGATGCTCAAATCGGTGACGATGGT
AAGCTTCATGTTACGGTGAGAAAATCAAACGCTTCTCGGAGATCTTTTTACGGTGGT---
---------GGT---------GGTACTAATATGACTCCTCGTCCGTCTAATCTCACCGGA
GCTGAGATTTATAGTCTT------------AACACTACTCCAAGAGGATCTAACTTCAAT
CATTCTGATTTTTACTCTATGATGGGGTTTCCCGGT------------------GGCCGG
CTTTCGAACTTTGGTCCGGCGGATATGTACTCTGTTCAGTCCTCGAGAGGACCTACTCCT
AGACCTTCGAATTTTGAGGAGAGTTGTGCTATGGCT---------------TCTTCGCCA
AGATTC------GGGTATTACCCGGGA---------GGAGCTCCCGGGTCGTACCCAGCT
CCT---AATCCGGAGTTTTCTACCGGTAATAAAACCGGTAGTAAAGCT------------
------------------------------AAAGAGAATCAT------CATGTAGGAAAA
TCAAATAGTAATGATGCTAAGGAGCTTCATATGTTTGTTTGGGGATCCAACGGATCACCC
GTTTCGGACCGA---GCTGGTCTTCAAGTTGAT---------AATGGA------------
---GCCAATGAACAAGTCGGAAAATCCGATCAAGGCGGTGCAAAAGAGATTCGAATGTTG
ATCTCTGATCAT---ACTCAAAATGGTGAAAACAAAGCTGGTCCGATGAACGGGGACTAT
GGCGGGGAAGAAGAGTCG---------------------------GAG---------AGG
GTAAAGGAAGTGCCTAACGGACTACACAAGCTTCGGTGTAACTCCACAGCAGAGCTAAAC
CCTAAA---------GAAGCTATAGAA---------GGTGAAACTGTACCGGTAAAACAT
ATGCCACCAGCGAGTGTGATGACTCGGCTGATATTGATAATGGTGTGGAGGAAACTCATA
AGAAACCCAAACACTTACTCTAGTCTCATTGGTCTCATTTGGGCTCTTGTTGCTTTCAGG
TGGGATGTGGCAATGCCTAAAATTATTCAACAATCAATCTCAATTCTTTCTGATGCTGGT
CTTGGTATGGCAATGTTCAGTTTGGGGTTGTTCATGGCATTGCAACCGAAATTAATTGCT
TGCGGAAATTCGACGGCGACTTTTGCGATGGCGGTGAGATTCTTTACTGGACCAGCGGTA
ATGGCCGTGGCAGCAATGGCTATTGGATTACGTGGAGACCTATTGCGTGTGGCCATTGTT
CAAGCTGCATTGCCTCAAGGGATCGTGCCGTTTGTGTTTGCAAAAGAGTATAATGTTCAT
CCCGCAATCTTGAGTACAGGGGTAATATTTGGAATGCTTATCGCACTACCGATTACACTT
GTTTACTACATTTTACTCGGGCTA------
>gnl_Arath_TAIR10_AT1G73590.1
ATGATTACGGCGGCGGACTTCTACCACGTTATGACGGCTATGGTTCCGTTATACGTAGCT
ATGATCCTCGCTTACGGCTCTGTCAAATGGTGGAAAATCTTCACACCAGACCAATGCTCC
GGCATAAACCGTTTCGTCGCTCTCTTCGCCGTTCCTCTCCTCTCTTTCCACTTCATCGCC
GCTAACAACCCTTACGCCATGAACCTCCGTTTCCTCGCCGCAGATTCTCTCCAGAAAGTC
ATTGTCCTCTCTCTCCTCTTCCTCTGGTGCAAACTCAGCCGCAACGGTTCTTTAGATTGG
ACCATAACTCTCTTCTCTCTCTCGACACTCCCCAACACTCTAGTCATGGGGATACCTCTT
CTCAAAGGCATGTATGGTAATTTCTCCGGCGACCTCATGGTTCAAATCGTTGTTCTTCAG
TGTATCATTTGGTACACACTCATGCTCTTTCTCTTTGAGTACCGTGGAGCTAAGCTTTTG
ATCTCCGAGCAGTTTCCAGACACAGCAGGATCTATTGTTTCGATTCATGTTGATTCCGAC
ATTATGTCTTTAGATGGAAGACAACCTTTGGAAACTGAAGCTGAGATTAAAGAAGATGGG
AAGCTTCATGTTACTGTTCGTCGTTCTAATGCTTCAAGGTCTGATATTTACTCGAGA---
AGGTCTCAAGGC------------TTATCTGCGACACCTAGACCTTCGAATCTAACCAAC
GCTGAGATATATTCGCTTCAGAGTTCAAGAAACCCAACGCCACGTGGCTCTAGTTTTAAT
CATACTGATTTTTACTCGATGATGGCTTCTGGTGGT------------------GGTCGG
AACTCTAACTTTGGTCCTGGAGAAGCTTTT---------GGTTCTAAAGGTCCTACTCCG
AGACCTTCCAACTACGAAGAAGACGGTGGTCCTGCTACGGCTGCTGGAGCTGGAGCTGGG
AGGTTT------CATTATCAATCTGGAAGTGGTGGCGGTGGAGGAGCGCATTATCCGGCG
CCG---AACCCAGGGATGTTTTCGCCCAACACTGGCGGTGGTGGAGGCACGGCG------
------------------------------------------GGAAACGTTGGTGGGAAA
AGACAAGACGGAAACGGAAGAGATCTTCACATGTTTGTGTGGAGCTCAAGTGCTTCGCCG
GTCTCAGAT------------------GTGTTC---------GGCGGTGGA------GGA
AACCACGCCGATTACTCCACCGCTACGAACGAT---CATCAAAAGGACGTTAAGATCTCT
GTA------------CCTCAGGGG------------AATAGTAACGACAACCAGTACGTG
GAGAGGGAAGAGTTTAGTTTCGGTAACAAAGAC---GATGATAGCAAA------GTATTG
GCAACGGAC------------------------GGTGGGAAC------------------
---------------------------AACATAAGCAACAAAACGACGCAGGCTAAGGTG
ATGCCACCAACAAGTGTGATGACAAGACTCATTCTCATTATGGTTTGGAGGAAACTTATT
CGTAATCCCAACTCTTACTCCAGTTTATTCGGCATCACCTGGTCCCTCATTTCCTTCAAG
TGGAACATTGAAATGCCAGCTCTTATAGCAAAGTCTATCTCCATACTCTCAGATGCAGGT
CTAGGCATGGCTATGTTCAGTCTTGGGTTGTTCATGGCGTTAAACCCAAGAATAATAGCT
TGTGGAAACAGAAGAGCAGCTTTTGCGGCGGCTATGAGATTTGTCGTTGGACCTGCCGTC
ATGCTCGTTGCTTCTTATGCCGTTGGCCTCCGTGGCGTCCTCCTCCATGTTGCCATTATC
CAGGCAGCTTTGCCGCAAGGAATAGTACCGTTTGTGTTTGCCAAAGAGTATAATGTGCAT
CCTGACATTCTTAGCACTGCGGTGATATTTGGGATGTTGATCGCGTTGCCCATAACTCTT
CTCTACTACATTCTCTTGGGTCTA------
>gnl_Arath_TAIR10_AT1G77110.1
ATGATAACGGGAAACGAATTCTACACGGTGATGTGTGCCATGGCACCACTCTACTTCGCC
ATGTTCGTGGCTTATGGATCGGTAAAGTGGTGCAAGATCTTCACGCCGGCGCAATGTTCC
GGAATCAACCGTTTTGTCTCCGTTTTCGCCGTCCCAGTCCTCTCTTTCCACTTCATCTCA
CAAAACAACCCTTACAAAATGGACACAATGTTCATCCTCGCCGACACTTTGTCCAAAATC
TTCGTCTTCGTTTTGCTCTCTCTATGGGCCGTTTTCTTCAAAGCCGGTGGTCTCGATTGG
CTCATCACTCTATTCTCAATCGCTACTCTCCCTAACACTCTCGTTATGGGCATACCTTTG
CTTCAGGCCATGTATGGAGATTACACTCAAACCCTCATGGTCCAACTCGTTGTTCTTCAA
TGCATCATTTGGTATACTCTGCTACTATTCCTCTTTGAACTCCGAGCAGCGAGGTTGCTT
ATCCGAGCAGAGTTTCCGCAAGCAGCCGGATCAATCGCCAAGATCCAAGTCGACGATGAC
GTCATTTCCTTAGACGGCATGGATCCGCTCCGTACAGAAACTGAAACCGATGTTAACGGT
CGGATCAGGCTCAGGATCCGACGGTCCGTATCATCCGTACCTGATTCT------------
---------GTTATGTCCTCCTCCTTGTGCTTAACCCCTAGAGCCTCTAATCTTTCTAAC
GCCGAGATTTTCTCCGTCAACACTCCTAATAACCGTTTCTTCCACGGCGGAGGATTTTGT
AACGGAGATTTAGGCGGG------GGAACTCGA---------TTAGGTGCAAGTCCTAGG
CTCTCGGGTTATGCTTCCTCCGATGCTTACTCGTTGCAG------------CCAACACCA
CGTGCCTCGAACTTTAACGAGGACGTT---------AACGGAAAC------GGTACGCCG
GTTTGGATGAAA---------------------------------------TCTCCTGCC
GCC------------ATATACTCGCCG---------------------------------
------------------------------------------------------------
------------------------------AAGATGATGTGGGAGTCTGGGCAA------
------------------------------------------------------------
------------------------------CAT---GCAGCCAAAGATATCAAT------
---------------------------------------------------GGATCAGTG
CCAGAGAAGGAGATTAGCTTCAGAGACGCACTT---------------------------
---------------------------AAGGCTGGTGCTTCCATGGAGGAAGGAGCCGCC
GGAAAA---------------------ACAACTCCGGTGGCTGCGATTGGCAAGCAAGAA
ATGCCAAGTGCAATTGTAATGATGCGCCTCATACTAACAGTCGTGGGCCGCAAGCTTTCT
CGAAACCCTAACACTTATTCCAGCCTCTTAGGTCTTGTCTGGTCACTTATATCCTTCAAA
TGGAATATACCGATGCCAAATATAGTGGATTTCTCGATAAAGATCATTTCAGATGCAGGT
CTTGGGATGGCTATGTTTAGTTTAGGCCTGTTTATGGCGCTGCAGCCAAAGATGATCCCT
TGTGGGGCGAAAAAGGCAACAATGGGGATGTTGATCAGGTTCATCTCAGGTCCTCTTTTC
ATGGCTGGTGCTTCCCTTCTTGTCGGATTAAGAGGTTCTAGGTTACATGCTGCTATCGTA
CAGGCTGCTCTACCGCAAGGGATAGTACCATTTGTGTTTGCGAGGGAGTACAATTTGCAT
CCAGACCTACTCAGTACATTGGTTATCTTTGGGATGATAGTATCTTTACCAGTAACTATT
TTGTACTACGTCCTCTTGGGCCTA------
>gnl_Arath_TAIR10_AT1G70940.1
ATGATCTCATGGCACGACCTCTACACGGTCCTCACCGCCGTGATTCCTCTCTACGTGGCC
ATGATCCTCGCTTACGGCTCTGTCCGGTGGTGGAAAATCTTCTCACCCGACCAATGCTCC
GGAATCAACCGTTTTGTCGCCATCTTCGCCGTCCCTCTCCTCTCTTTTCACTTCATCTCC
ACCAACAATCCTTACGCAATGAATCTCCGGTTCATCGCCGCCGACACTCTCCAAAAAATC
ATCATGTTGTCACTTTTAGTCCTATGGGCTAATTTCACTCGCTCCGGTAGCCTCGAGTGG
AGCATCACAATCTTTTCCCTCTCCACACTTCCCAACACTCTTGTTATGGGGATTCCTCTC
TTGATCGCCATGTATGGCGAATACTCTGGTTCCCTCATGGTCCAAATCGTCGTCCTCCAG
TGTATCATCTGGTACACGCTTCTCCTTTTTCTCTTCGAGTTTCGTGGCGCCAAGATGCTC
ATCATGGAGCAGTTCCCTGAGACGGCTGCTTCCATTGTTTCTTTCAAAGTCGAATCCGAC
GTCGTTTCGCTCGACGGCCATGATTTTCTTGAGACCGATGCAGAGATAGGTGACGACGGG
AAGCTTCACGTCACCGTGAGAAAATCCAACGCTTCACGTCGTTCGTTC------------
---------TGC---------GGCCCGAACATGACTCCACGGCCGTCAAATCTCACCGGA
GCTGAGATTTATAGTCTCAGCACC------------ACTCCTAGAGGCTCTAATTTCAAC
CACTCTGATTTTTACAACATGATGGGTTTCCCCGGT------------------GGTCGT
CTCTCCAATTTCGGTCCGGCGGATATGTACTCCGTTCAATCATCTAGAGGTCCAACTCCT
CGACCTTCAAACTTCGAGGAGAATTGCGCCATGGCA---------------TCCTCCCCG
AGATTC------GGGTATTACCCTGGA---------GGAGGAGCCGGGTCTTATCCGGCT
CCG---AATCCAGAGTTCTCTTCAACCACCACATCTACCGCCAATAAAAGCGTC------
------------------------------AAAGACGTTAATCAGACGACGGGCGGCAAG
TCAAACAGCCATGACGCCAAGGAGCTTCACATGTTCGTCTGGAGCTCAAACGGGTCACCC
GTTTCAGACCGG---GCGGGTCTTAACGTTTTC---------GGCGGAGCA---------
---GACAACGATCAAGGCGGAAGATCTGACCAA---GGTGCTAAAGAGATCCGTATGTTA
GTCCCAGATCAA---TCTCACAACGGCGAGACCAAAGCTCATCCAGCAAGTGGAGATTTC
GGAGGACAACAATTTAGTTTCGCCGGAAAAGAA---GAAGAAGCAGAG---------AGA
CCAAAAGACGCCGAGAATGGTCTAAACAAACTTGCTCCAAATTCCACGGCGGCGCTACAA
TCCAAG---------ACAGGTCTAGGA---------GCCGAAGCAAGTCAACGAAAAAAT
ATGCCTCCGGCGAGTGTGATGACAAGGCTGATACTGATAATGGTTTGGAGGAAACTCATC
AGAAACCCAAACACTTACTCTAGTCTCATTGGACTTATTTGGGCTCTCGTCGCTTTCCGG
TGGCACGTGGCAATGCCCAAAATCATTCAACAATCTATCTCCATTCTATCTGATGCTGGT
CTTGGAATGGCAATGTTTAGTTTGGGGTTGTTCATGGCGTTGCAACCCAAATTAATCGCT
TGTGGGAATTCAGTGGCAACGTTTGCCATGGCGGTTAGGTTCCTTACGGGTCCGGCCGTG
ATGGCGGTTGCTGCTATAGCCATCGGATTACGTGGTGATTTACTGCGTGTCGCTATAGTT
CAGGCCGCATTACCTCAAGGAATTGTGCCCTTTGTGTTTGCGAAGGAGTACAATGTTCAT
CCTGCTATTTTAAGTACAGGGGTAATATTTGGAATGCTTATAGCGCTTCCGATCACGCTG
GTTTACTACATTCTACTCGGGTTA------
>gnl_Arath_TAIR10_AT5G57090.1
ATGATCACCGGCAAAGACATGTACGATGTTTTAGCGGCTATGGTGCCGCTATACGTTGCT
ATGATATTAGCCTATGGTTCGGTACGGTGGTGGGGGATATTCACACCGGACCAATGTTCC
GGTATAAACCGGTTCGTTGCGGTTTTCGCGGTTCCTCTTCTCTCTTTCCATTTCATCTCC
TCCAATGATCCTTATGCAATGAATTACCACTTCCTCGCTGCTGATTCTCTTCAGAAAGTC
GTTATCCTCGCCGCACTCTTTCTTTGGCAGGCGTTTAGCCGCAGAGGAAGCCTAGAATGG
ATGATAACGCTCTTTTCACTATCAACACTGCCTAACACGTTGGTAATGGGAATCCCATTG
CTTAGGGCGATGTACGGAGACTTCTCCGGTAACCTAATGGTGCAGATCGTGGTGCTTCAG
AGCATCATATGGTATACATTAATGCTCTTCTTGTTTGAGTTCCGTGGGGCTAAGCTTCTC
ATCTCCGAGCAGTTCCCGGAGACGGCTGGTTCAATTACTTCCTTCAGAGTTGACTCTGAT
GTTATCTCTCTTAATGGCCGTGAACCCCTCCAGACCGATGCGGAGATAGGAGACGACGGA
AAGCTACACGTGGTGGTTCGAAGATCAAGTGCCGCCTCATCAATGATCTCTTCATTCAAC
AAATCTCACGGCCTTAACTCC---TCCATGATAACGCCGCGAGCTTCAAATCTCACCGGC
GTAGAGATTTACTCCGTTCAATCGTCACGAGAGCCGACGCCGAGAGCTTCTAGCTTTAAT
CAGACAGATTTCTACGCAATGTTTGCAAGCAAA------------GCTCCAAGCCCTCGT
CACGGTAGCTACGGCGGTGGAGATGTTTACTCACTTCAGTCTTCTAAAGGCGTGACGCCG
AGAACGTCAAATTTTGATGAGGAAGTTATGAAG---ACGGCG------------AAGAAA
AGAGGAGGCAGAGAATTATACAAC---AATAAT------AGTGTTCCGTCGTACCCACCG
CCG---AACCCAATGTTC---ACGGGGTCAACGAGTGGAGCA------------------
------------------AGTGGAGTCAAGAAAAAGGAAAGTGGAAGCGGTGGCGGAGTA
GGAGTAGGAGGACAAAACAAGGAGATGAACATGTTCGTGTGGAGTTCGAGTGCTTCTCCG
GTGTCGGAAGCC---AACGCGAAGAATGCTATGACCAGAGGTTCTTCCACCGATGTATCC
ACC------GACCCTAAAGTTTCTATTCCTCCTCACGACACTAAAGCGATGCAGCTG---
ATA---------------------------------------------------------
------GAGAACATGTCACCGGGAAGAAAAGGGCATGTGGAAATGGACCAAGAC------
GGTAATAACGGGGGA------------AAG------TCACCTTAC------ATGGGCAAA
AAAGGTAGCGACGTGGAAGACGGC------------GGTCCCGGTCCTAGGAAACAGCAG
ATGCCGCCGGCGAGTGTGATGACGAGACTAATTCTGATAATGGTTTGGAGAAAACTCATT
CGAAACCCTAACACTTACTCTAGTCTCTTTGGCCTTGCTTGGTCCCTTGTCTCTTTCAAG
TGGAATATAAAGATGCCAACGATAATGAGTGGATCGATTTCGATATTATCTGATGCTGGT
CTTGGAATGGCTATGTTTAGTCTTGGTCTATTTATGGCATTGCAACCAAAGATTATTGCG
TGCGGAAAATCAGTAGCAGGGTTTGCGATGGCCGTAAGGTTCTTGACTGGACCAGCCGTG
ATCGCAGCCACCTCAATAGCAATTGGTATTCGAGGTGATCTCCTCCATATCGCCATCGTT
CAGGCTGCTCTTCCTCAAGGAATCGTTCCTTTTGTTTTCGCCAAAGAATATAACGTCCAT
CCTGATATTCTCAGCACTGCGGTTATATTCGGAATGCTGGTTGCTTTGCCTGTAACAGTA
CTCTACTACGTTCTTTTGGGGCTT------
>gnl_Betvu_v1.2_Bv3_061190_owyj.t1
ATGATTTCATGGCACGACCTGTACACTGTACTGGCCGCTATGGTGCCCCTTTATGTAGCC
ATGATATTAGCCTACGGCTCGGTCCGGTGGTGGAAGATCTTCTCACCGGACCAATGTTCT
GGGATTAACCGTTTCGTGGCGATTTTCGCCGTGCCATTGCTTTCTTTTCATTTCATATCT
ACTAACAATCCATGGGAAATGAACCTTCATTTCATTGCTGCTGACACTCTTCAGAAGGTC
ATTATGCTGGTGCTTTTAGCCCTTTGGACTAATCTCACTCGCAACGGTAGTCTCGAGTGG
ATGATAACTATATTTTCGCTTTCAACTCTTCCTAATACTCTTGTTATGGGTATCCCACTT
CTCATTGCTATGTATGGTCCGTATTCAGGTAGTTTGATGGTTCAAGTTGTGGTGCTTCAG
TGTATTATTTGGTATACACTTTTGTTATTTTTGTTTGAATATCGTGGTGCTAAGATTTTA
ATCATGGAGCAGTTTCCTGAAACTGCTGCATCCATTGTGTCGTTTAAGGTTGATTCTGAT
GTTGTGTCGTTAGATGGTCGTGATTTCCTTGAAACGGATGCTGAGATTGGTGATGATGGG
AAACTTCATGTTGTTGTTAGAAAATCTAATGTATCAAGACGGTCTATG------------
------------------------TCGGGTATGACCCCTAGACCGTCTAATTTAACAGGA
GCTGAGATTTATAGTCTCAGCTCCTCTCGAAATCCGACCCCTAGAGGGTCGAATTTTAAT
ACCTCTGATTTTTATTCTATGATGGGATATCAAGGATTTGGT------------GGCAGG
TTGTCAAATTTTGGACCAGCCGATTTGTACTCTGTGCAGTCCTCTCGAGGACCCACGCCT
CGTCCTTCGAATTTCGATGAGAATCCCAACCCGACT---------------GCCTCTCCG
AGGTTC------GGGTATTACCCGGCTACTTCGAATTCTGTGGGTGGGTCGTACCCAGCC
CCG---AATCCGGAGTTTGTTAATGGGTCTGTTGGTGGTGGTGGTGGAAGTGGTGGGAAG
AATCAGATGCAGCAGCCTGCGCCACAACAACAACAGCTACAGGGTCAC---CACGAAAGT
AAGCTGAGCCATGATGCAAAAGAGCTGCATATGTTCGTGTGGAGTTCTAGTGCATCTCCT
GTTTCAGAAGTA---GGTGGGCTCCACGTATTT---------GGCAGTAATGATTACGGA
---AATTCTGATCAATCTGGTCGCTCTGATCAG---GGAGCTAAGGAAATTCGGATGTTG
GTTTCAGATCAC---CCACAAAATGGTGAAACAAAAGGAGTTAGGAAAAGTGAGGAATTT
GCAAGGGAAGATTTCAGCTTCACAGGT---------GGAGAAGAGGAG---AAA---GAA
GAGAAAGACGGAGCGATTGCGTTAAACAAATTGGCGTCCAGTTCGACTGCGGAGCTACAC
CCGAAA---------GTAGTGTCGGGT---------GCGGAATTAGGTGGCGCAAAACAA
ATGCCACCAGCAAGTGTAATGACAAGATTAATCTTAATCATGGTTTGGAGAAAGCTCATT
AGAAATCCTAACACGTACTCAAGTCTAATCGGCCTAATTTGGTCTTTGGTTTCTTTTCGA
TGGCATGTGGCAATGCCAAAAATAATTGAGAATTCAATATCAATACTTTCAGATGCTGGA
CTTGGTATGGCTATGTTCAGCTTAGGTTTGTTCATGGCTTTACAACCCAAGATGATTGCT
TGCGGGAATAAAGTTGCTGGTTTTGCTATGGCTGTGAGGTTCCTCACTGGTCCCGCTGTC
ATGGCGGTCGCCGCCATTGCTATTGGTTTAAGGGGTGATCTTCTAAGAGTGGCCATCGTT
CAGGCAGCACTTCCTCAAGGGATTGTCCCATTTGTTTTTGCCAAAGAGTACAACAATCAT
CCAGCTATTCTGAGTACTGCCGTGATCTTTGGGATGTTGATAGCACTACCAATAACTTTG
GTGTATTACATCCTTCTAGGACTG------
>gnl_Betvu_v1.2_Bv3_063090_cnrg.t1
------------------------------------------------------------
------------------------------------------------------------
------------------------------------------------------------
------------------------------------------------------------
------------------------------------------------------------
---------------------------------------------ATGGGCATTCCTTTA
TTAACAGGAATGTATGGTGATTTTTCAGCAACTTTAATGGTGCAAATTGTGGTGTTACAA
TGCATTATTTGGTACACTTTAATGCTGTTTTTGTTTGAGTTTAGGGGTGCAAGAGTCCTT
ATTTCGGAGCAATTTTGTGAATCTGCTGCTTCGATTGCATCGTTTAAGGTTGATTCTGAT
GTAGTTTCACTTGATGGGAGAGAACCTTTGGAGACTGAAGCTGAAATTGGGCAAGATGGT
AAAGTTCATGTTACAGTTAAAAAATCAAGAAGTAATTTA---GCGGATAATTCTAAA---
TATTCT------GATGTTAGGTTTTGTTTAAGTGATCCTACACATTCTAATTTGACTAGA
GTAGAGATTTATTCTCTTCAATCTTTTACGGGGTCTAAGTTAAGGACTTCAAGTATGGGA
AATGTGGGATTTGATGAG---------GAGAAA------------------------AGA
AGTGGTGGTGTTGGTGTTCCTTCAATTTTTGGGATGCACGGTAGTCGTGGCGGA------
------------------------------------------------------------
------------------------AGT------GGTGCTGTTGGGGGACACACCCCGTCA
ACAGCT---------AATTTCTCGCCTACGGAG---------------------------
------------------------------------------------ACGGCGATGAAG
AAGAAGGAGGTTGGTGGGAAAGAACTTCATGTGTTTGTTAGGAGTTTAAGTGTTCCTGCT
ATATCTAAAGGT---------GTGCATGGTTTT---------AGAGGTAATGATTAT---
---------GATCATACT------------TGTGGAGGACCTAAAGATTATGAC---AAA
ATA---------------------------------------------------------
------GATGAACTCAATCTTGGGAACAAACCTGGA------------------GGGCCA
GAAGTTGAAGGCCCAATA---TTGCTAAAAGTCAGTTCAAGTTCGACCACCAAAGCCCAA
CCCGAA---------------------AGTGCTGCTCAATGTGAAGTCAAGCCCACTGCT
ATGCCCCCTGCTAGAGTGATGATCAAACTCATATTGAAGATGGTGTGGAGGAAACTTATC
AGGAACCCTAATACCTACTCAAGTCTTATTGGTCTTGCTTGGTCCTTGATCTCATTCAGG
TGGCGGGTTGAATTACCTTCTATAGTGGCAAACTCGATTAAGATTCTATCTGATACCGGA
CTTGGAATGGCAATGTTTAGTCTTGGTTTGTTCATGGCATTGCAACCAAGGATAATTGGT
GGAGGGAAAGCAATGGCTGCCTATGCGACAGCATTGAGGTTCATCCTAGGCCCCGCTATC
ATGGCAGCCGCTGCAGCAATTGTTGGGTTGAGAGGAGCTCTCCTACAAATAGCTATTGTA
CAGGCTGCTCTACCACAAGGAATTGTACCTTTTGTATTCGCCAAAGAGTACAATGTTCAT
CCTCAAATTCTTAGTACAGCGGTTATATTTGGAATGTTGATAGCTCTACCAATTACACTG
GTTTATTTCATCTTGTTGGGCCTTGTTAAG
>gnl_Betvu_v1.2_Bv3_063100_srwc.t1
ATGATAACTTTACTAGATTTATACCATGTTTTAACTGCAGTAGTACCTCTTTATGTTGCA
ATGATCTTAGCATATGGTTCAGTAAAATGGTGGAAAATATTTTCACCTGATCAATGTTCA
GGTATTAACAGATTTGTTGCACTTTTTGCAGTACCACTTCTTTCATTCCATTTCATCTCA
TCAAACGACCCGTATTCAATGAACTACCGTTTTATAGCAGCTGACACACTACAAAAACTC
ATCGTTTTAATCCTTCTTTTCCTTTGGTCAAAACTTAGCTCAAAAGGTTCACTTGAATGG
TCAATCACACTATTTTCTCTTTCAACTCTTCCAAACACTCTTGTTATGGGTATACCTTTA
TTAAAGGGTATGTATGGTGATGAATCTGGTACTTTAATGGTACAAATTGTTGTTTTACAG
TGTATTATTTGGTACACATTAATGTTGTTTTTGTTTGAATATCGTGGTGCAAGATTATTA
ATATCTGAACAATTTCCTGATACTGCTGGTTCAATTATATCATTTAAAGTTGATTCTGAT
ATTATATCACTTGATGGAAAAGAACCATTAGAAACTGAAGCTGCACTTGGTGATGATGGT
AAACTTCATGTTAAAGTTAGGAAATCAACAAGTTCAAGATCAGAAGTTTATTCAAGA---
AATTCATATGGT------------------GTTACACCTAGACCATCAAATTTGACAAAT
GCTGAGATTTATTCTTTGCAATCTTCTAGGAATCAAACTCCTAGAGGTTCTAGTTTTAAT
CATACTGATTTTTACTCATTTGTGAATGGTGCTGGAAAAAGTAGTACTATTAGTCCGAGA
ACTTCTAACTTTGGT---------------------------------------------
---AATATTGGTTTCGATGAAGAAACTGGTATC---AGTGGAATGGGA------------
AAAGGA------------------ACA------CATCAAGGTGGTAGTGGCTACCCGGCT
CCGCCAACTGCGGGGATTTTTTCTCCTGCGGCCGGGCCGGGGCCGGGGGTG---------
------------------------------------------GGGGTTGCTGGGAAGAAT
AAGAAAGGGGAGAATGGGAAAGATCTTCATATGTTTGTTTGGAGTTCAAGTGCTTCCCCT
GTTTCTGAA------GGTGGTCTTCATGTTTAT---------AGAGGTGGTGGTTATAAT
AAT------AATAATAGT------------CAT---------------------CTT---
---GAT---CATCTTCCTAATACT---------AAA---------GATTATGATGATTAT
GGAAGAGATGAATTCAGCTTTGGAAACAAAAAT---GGTGGGAATGGG---------CCA
GAAGTCGACGGTCCTACA---CTATCGAAGCTTGGTTCGAGCTCGACCACTGAGCTTCGA
CCTAAA---------GCCGCTGCT------------CAGAGTGAAGCAAAGGGAACTTCC
ATGCCACCTACTAGTGTGATGACAAGGCTTATATTGATCATGGTTTGGAGGAAACTCATC
AGGAACCCTAACACATATTCTAGTCTTATTGGCCTTTCTTGGTCCTTGATCTCATACAGG
TGGCATGTTGAAATGCCTGCAATTGTGGCCAGTTCTATCAAAATTCTCTCTGATGCAGGA
CTTGGAATGGCGATGTTTAGTCTTGGTCTGTTCATGGCATTGCAGCCGAGGATCATAGCG
TGTGGAAATACAGTGGCTACCTTTGCGGCTGGGGTGAGGTTCATCACTGGACCGGCTGTC
ATGGCAGCTGCCTCAATTGCAGTTGGGTTGAAGGGAACCCTTTTGCATGTAGCCATAGTT
CAGGCTGCTCTACCACAAGGGATTGTTCCTTTCGTCTTTGCTAAGGAGTACAATGTTCAT
CCTGATATTCTCAGCACAGCGGTTATATTTGGCATGCTTATAGCTTTACCAATAACACTG
GTATACTACATCTTGCTGGGACTTTTTAGA
>gnl_Betvu_v1.2_Bv5_111350_gqhy.t1
ATGATAAGTTTATCAGATTTCTACCATGTTATGACCGCAGTTGTGCCACTCTATGTGGCT
ATGATCCTCGCTTACGGTTCCGTAAAATGGTGGAAAATTTTCAGCCCAGATCAATGTTCT
GGCATTAACAGGTTTGTTGCTTTATTTGCTGTTCCTCTTCTTTCTTTCCATTTCATTTCA
AGCAACAATCCTTACTCGATGAACCTCAAGTTTATCGCGGCCGATTCCCTCCAGAAGGTG
ATTGTTCTGACTGTGCTATTCGTCTGGAGTAAATTCAGCAAGCGTGGCTCGCTCGAATGG
ACAATCACTCTCTTTTCTCTTTCCACCCTTCCAAACACACTTGTAATGGGCATCCCTTTA
TTAAAAGGAATGTACGGGGACTTCTCCGGTAGTTTAATGGTACAAATTGTTGTCCTCCAA
TGTATCATTTGGTATACATTAATGTTATTCATGTTCGAATACCGAGCTGCAAAGATGCTG
ATATCAGAACAATTCCCCGACACTGCTGGCTCAATCGTATCCATACACGTCGACTCCGAT
GTAGTATCATTAGATGGGCGGCAGCCGTTGGAGACGGAGGCCGAGATTAAGGAAGATGGA
AAGTTGCATGTAACAGTCCGCAGATCAAATGCATCAAGGTCTGATATCTTCTCAAGA---
AGGTCTCATGGA---------TTTTCCTCTACCACTCCTCGTCCTTCGAATTTAACAAAT
GCAGAGATCTACTCCCTTCAGTCGTCGCATAATCCGACGCCGCGAGGCTCCAGCTTTAAC
CACACTGATTTCTACTCAATGGTTGGTGCTGCTGGTGCTGGT---------GCTGCTAGG
AGGTCCAACTTTGGTGCAGGGGATGTTTATGGACTAACCACTTCTAGGGGTCCCACTCCA
AGACCGTCTAATTTTGAAGAGGAAAGTGGAGGG------------------AATAGTAAC
AGGACT------AATAAGTATGGT------------------CATGCTCATTACCCTGCC
CCT---AACCCGGGGATGTTTTCACCCACTAAGAAAGATGCAAGTGTTAAT---GCTAAT
AATACTAGTACTAATACTACTACGACG---ACGAATAATAACCTGAAA---AAGGGTAAG
GGAGGAGAAGAAGGAGGGAAAGATCTTCATATGTTTGTATGGAGTTCAAGTGCTTCTCCT
GTATCGGAT------------------GTATTC---------GGTGGACAACAATATGCT
---GTTTCAGACCAGGCT---------------------GTTAAAGAAGTCCGAATGAAC
GTGTCT---------CCTGGTAAAGTGGAGGGTGGAAGAGATAACCACGAAGAGTACTTG
AGTAAAGATGAATTCAGCTTTAGAAATAGAGGA---TTAGAAGGAGAA---ATGAAAGAC
CATCATCAG------------GGTAGCAAAATG---------------------------
---------------------------------------GAAGATGGGACGTCCAAAATT
TTGCCTCCAGCAAGCGTTATGACAAGGCTCATTCTCATCATGGTTTGGAGGAAACTTATA
AGAAATCCTAATACTTATTCAAGTTTAATTGGCCTTACGTGGTCTTTGATCTCCTTCAGG
TGGCATGTAGAGATGCCGGCCATCATCGCAAAGTCCATTTCAATATTGTCCGATGCAGGT
CTTGGCATGGCCATGTTCAGTCTCGGTCTGTTCATGGCTTTGCAACCAAGGATTATAGCA
TGTGGCAATTCCGTAGCAACTTTTTCAATGGGAGTAAGATTCCTTACAGGCCCAGCTGTC
ATGGCCGCTGCTTCTATTGTTGTTGGCCTACGTGGCGTACTTTTACATGTTGCCATCGTC
CAGGCAGCACTGCCACAAGGAATAGTTCCGTTTGTGTTTGCAAAGGAGTACAATGTGCAT
CCTGACATTTTGAGCACGGGTGTCATATTTGGGATGCTAATCGCGTTACCTATCACACTC
GTTTACTACATTTTGCTGGGCCTA------
>gnl_Betvu_v1.2_Bv6_155380_roxe.t1
ATGATTACAGGCAAAGACATATATGATGTATTTGCCGCGATCATACCACTCTACGTGGCA
ATGATCCTAGCCTATGGTTCGGTCCGGTGGTGGAAGATCTTCACCCCGGATCAATGCTCA
GGGATCAACCGTTTTGTCGCAGTTTTTGCGGTGCCTTTACTATCCTTCCATTTCATATCC
AACAACAACATCTACAAGATGAACTATCATTTCATAGCCGCAGATTGCCTACAAAAGGTA
GTCATCCTAGTTGCCCTTTGCTTATGGCTTATAATCACCAAGAAAGGAAACTTAGAGTGG
ATGATCACCCTATTTTCACTTTCCACTTTGCCTAATACTCTTGTGATGGGCATCCCTCTG
TTGAAGGCTATGTACGGAGACTTTAGTGGTAGCCTTATGGTCCAAATTGTGGTCTTACAA
AGTATCATTTGGTATACACTTATGTTGTTTTTATTCGAGTATAGAGGGGCTAAGTTGCTC
ATCTCCGAGCAGTTTCCAGAGACCGCTGCGTCCATCACTTCTTTCCGGGTCGAGTCGGAC
GTCGTCTCCCTCAACGGCAGGGAACCCATACAGGCAGATGCAGAAATAGGGGATGATGGG
AAACTGCACGTAGTGGTGCGACGATCAACAGCATCAAGCATGGTTTCAGGCTCTCATAAC
AAGTCTCAC---CTCCACTCTCTCACCTCAATGACACCGCGAGCTTCAAACCTCACCGGC
GTAGAAATCTACAGCATACAATCGTCGAGGGAGCCTACCCCTCGAGCATCTAGCTTCAAT
CAAACCGATTTCTACGCCATGTTTGCTAGCAAG------------GCAGCGAGCCCTAGG
CACGCTGGTTTTCCCGGAGGGGACGTATTCTCACTTCAGTCATCCAAGGGGCCTACACCA
AGGACGTCTAACTTTGATGAAGAGTTGATCTTCAAACAACAACAACAAGGTGGGAAAAGG
AGGTTTGGGAGGGAATTGTATAAT---GGTGGTGGAGGATCGCTTCCGCCTTATCCGCCA
CCG---AACCCGATGATT---TCGGGGACTACGAGTATGGGTGGTGGTGGTGGT------
------------------GGTGGTGGAAGAAGGAAGGAAGGTGGGAAC------------
CCTCCTACACCACCTAATAAGGACTTGCATATGTTTGTTTGGAGTTCAAATCAATCGCCT
GTTTCGGAGCACATGAATAATAATAATGTTAATAATAGGGTAGGAGGGCCTGATTTGGGT
---GTTTTAGATTCGTCTAAAGCTGTGCTTCAACAAGAGGCTAGAGGGATGAATTTT---
CCA---------------------------------------------------------
------GAGAACTCGAGTCCAGGCAGAAAAATGAGTGGAGATAAGGTGGTGGAA------
GGGGAGGAAGGACTA------------AAAATCGGATCGCCGTAC------------CAG
AAGAAGGTGGATGAC------------ATGGAAGAAGGGAATATGGAGAGGAAACATCAG
ATGCCCCCTGCTAGTGTTATGACTAGACTTATACTCATCATGGTTTGGAGGAAACTTATT
CGTAACCCCAACACTTATTCCAGCCTTATAGGCTTAGCTTGGTCTCTTGTATCATTCAGA
TGGAACATCGAAATGCCCACAATTGTGAAAGGATCGATATCAATATTGTCCGACGCAGGC
TTAGGAATGGCCATGTTCAGTCTAGGGTTGTTCATGGCCTTGCAACCAAGACTAATAGCA
TGTGGAAATAGAGTGGCTGCATTTGCAATGGCTGTGAGATTTTTGACTGGCCCCGCTGTC
ATTGCTGCTACTTCTATCGCCATTGGCCTTCGTGGAGTTCTTCTACACGTTGCCATTGTT
CAGGCTGCTCTTCCTCAAGGAATTGTCCCTTTTGTGTTTGCAAAGGAGTATAATGTCCAT
CCTGATATTCTCAGCACGGGGGTTATATTCGGAATGTTGATTGCATTACCGATTACAATA
TTGTACTACGTGCTTCTTGGACTC------
>gnl_Carpa_v0.4_evm.model.supercontig_115.56
ATGATCAATGGCAAGGACATTTACGATGTCCTTTCGGCTATCGTTCCTCTCTACGTAGCC
ATGTTATTGGCTTACGGCTCCGTCCGGTGGTGGAAAATCTTCTCGCCGGATCAATGCGCC
GGAATTAACCGATTCGTCGCCGTTTTCGCAGTTCCTTTACTCTCCTTCCATTTCATCTCC
ACCAATGATCCGTACATGATGAACTACCGTTTCATCGCAGCGGATTCTCTGCAAAAACTT
GTCATCCTCACCGCTCTCTTTCTCTGGAACGCTTTCACCAAAACCGGCAGCCTCGAATGG
GTCATCACGCTTTTTTCCCTTTGCACTTTACCAAACACTCTCGTCATGGGGATCCCGCTT
CTGCAAGCCATGTACGGAGAATTCTCTGGGTCGTTGATGGTCCAGATTGTGGTGTTGCAG
AGCGTGATTTGGTATACTCTCATGTTGTTCCTGTTCGAGTACAGGGGAGCCAAGCTTTTA
ATCGCCGAGCAGTTTCCCGAAACCGCCGGGTCTATAACCTCGTTTCGAGTTGACTCCGAC
GTCGTTTCGTTAAACGGGAGAGAACCATTGCAGGCGGATGCGGAGATCGGCGATGACGGG
AAGCTTCACGTGGTGGTTAGAAGGTCAAGCGCCGCGTCATCGATGGTCTCTTCGTTCAAT
AAAACGCATGGGATGAACTCGTTGACTTCTATGACTCCACGTGCATCAAATTTGACTGGC
GTTGAGATTTATTCAGTGCAGTCTTCAAGAGAGCCGACGCCAAGAGCTTCAAGTTTTAAT
CAGACAGATTTCTACGCCATGTTTGCCAGCAAA------------GCTCCGAGTCCTAAA
CATGGAAGTTTCCAT---GGCGACGTTTACTCTCTGCAATCTTCCAAAGGAGCAACACCG
AGGACGTCGAATTTCGACGAGGAGATGTTGAAG---ATAAAC---------GCGAAGAAA
CGAGGAGGGAGGGAGCTTTTTAAT---GGCGGT---------CTGCCATCTTATCCCCCT
CCG---AATCCCATGTTCGCCTCAGGGTCCACAAGCGGCTCCGTCGGC------------
------------------GGTGGTACGAGGAGGAAGGAAAACGGCGCAAGCATTTCGGCA
GGAACGACGACGCCGAACAAGGAGCTTCACATGTTTGTGTGGAGCTCGAGCGCGTCTCCA
GTGTCGGAAGGG---AACATGAGACATGCAGTTCAGAAAGGCGGCTCCACCGATTTGGCC
---GCCATGGATGCCAAG---------------CAAGAATCAAGAGCTATGCAGTTG---
ATA---------------------------------------------------------
------GAGAATATGAGTCCGGGAAGGAAAGAT---CATCAGCAACAGGTGGAG------
ATGGAGGAAGGGAGC------------AAGGGAACGTCGCCGTTT------AATTACCAG
AAGAAGTTAAGCGTTGAGGGAGGA------------GAGGGAGGTGGAAGGAAACAGAGA
ATGCCTCCTGCAAGTGTGATGACAAGACTCATCCTCATCATGGTCTGGAGAAAGCTCATC
AGAAATCCTAACACCTATGCCAGTCTCCTTGGCTTGGCTTGGTCCCTCGTGTCTTTCAAG
TTACATGTCAAAATGCCAAAAATTATAAGTGCATCCATATCCATATTATCAGACACTGGT
CTGGGCATGGCTATGTTCAGTCTAGGATTATTCATGGCACTACAACCCAAGGTGATAGCT
TGTGGGAAATCAGTGGCATTATTTTCCATGGCGGTTCGGTTCTTAACAGGTCCAGCAGTG
ATGGCTGCTTGCTCTATTGCCATTGGCATTCGTGGTGTTCTTCTTCATGTTGCAATTGTC
CAGGCTGCTCTTCCTCAAGGTATAGTTCCTTTTGTATTTGCCAAGGAATACAACGTGCAT
GCCAATATACTTAGCACAGGGGTTATATTTGGAATGCTGATTGCCTTGCCGATAACAATA
ATCTACTACGTGCTTCTTGGACTA------
>gnl_Carpa_v0.4_evm.model.supercontig_65.140
ATGATCACTTGGAAGGATCTCTACACAGTTTTGACGGCGGTTATTCCGCTCTACGTGGCG
ATGATCCTCGCCTACGGTTCCGTCCGGTGGTGGAAGATTTTCTCGCCCGACCAGTGCTCT
GGGATCAACCGCTTTGTGGCGATATTTGCTGTCCCCCTGCTCTCCTTTCACTTTATCTCC
ACCAACGACCCTTACGCCATGAACTTCCGGTTTATTGCAGCAGATACGTTGCAGAAGATA
ATTATGCTGTTTGTGCTCGCTCTATGGACCAATTTAAGCAGGAATGGAAGCCTGGAGTGG
ATGATAACCATATTCTCTCTCTCCACGCTTCCAAACACGCTGGTCATGGGCATACCTCTC
CTTATCGCCATGTATGGCCAGTACTCTGGTTCTCTCATGGTCCAGATCGTCGTCCTCCAG
TGTATCATCTGGTACACCCTCCTGCTCTTCCTCTTCGAGTATCGCGGAGCTAAGATCCTT
ATCATGGAGCAGTTTCCAGAGACCGCCGCCTCCATCGTTTCCGTCCGAGTCGAATCAGAC
GTTGTCTCTTTGGACGGCCGAGACTTCTTGGAGACCGACGCGGAGATTGGCCAAGACGGA
AAGCTCCATGTAACCGTCCGCAAATCTAATGCCTCGAGACGCTCGCTT------------
---------GGGCCTTGCTCCCTACCAGCATTGACGCCCAGGCCCTCGAACCTCACCGGC
GCTGAGATATACAGCTTGAGTTCGTCCAGGAACCCCACTCCAAGAGGCTCCAATTTCAAC
AATTCGGACTTCTACTCCATGATGGGCGTTCCTGGATTCCCT------------GGCCGG
CATTCCAACTTCGGCCCTGCAGATTTGTACTCGGTGCAGTCTTCGCGAGGACAAACACCT
AGGCCATCAAATTTCGAGGAGAATTGCACAGGGATA---------------TCTTCTCCA
AGATTT------GGGTTCTACCCTGCGCAGACT------GTACCCACGTCGTACCCGGCT
CCA---AATCCAGAGTTCTCATCCACTGTTACAACCAAGAACAACAAA------ACCCAG
AAGGAAAACAACCACCCGCAACAGCAACAGCAACAAAACCAGAACCAGAACCAGAACAAC
AAAGCGAACCATGACGCCAAGGAGCTCCATATGTTCGTGTGGAGCTCGAGCGCGTCACCG
GTTTCCGACGTA---GCAGGGCTCCACGTTTTC---------GGCGGGAATGATTTCGAG
---GGGACAGAGCAATCTAGACGGTCCGATCAA---GGAGCAAAAGAGATCAGGATGATC
GTATCTGATCAT---GCCCAGAATGGTGAAAGCAAA---------------GGTTGTATT
CCAGTCCAATCATTTTCA------------------------------------------
------------------------------------------------------------
------------------------------------------------------------
------------------------------------------------------------
---------AATGACGATGAAGATTTAATT------------------------------
------------------------------------------------------------
------------------------------------------------------------
---------------------------------ATTCGC---------------------
------------------------------------------------------------
------------------------------------------------------------
------------------------------------------------------------
------------------------------
>gnl_Carpa_v0.4_evm.model.supercontig_92.84
ATGATCACTTTAACAGACCTCTACCATGTTCTCACCGCCGTGGTGCCACTATATGTGGCG
ATGATCCTGGCCTACGGCTCTGTCAAGTGGTGGAAAATCTTCAGCCCTGATCAGTGTTCC
GGCATCAACAGATTTGTTGCTCTGTTTGCGGTTCCTCTTCTCTCTTTTCACTTCATCTCC
ACCAACAACCCGTACACCATGAACTTAAAGTTCATAGCCGCTGACACACTCCAGAAAGTA
ATCGTGTTGGGAGTTTTGGCCGTCTGGTCAAGAACTAGCTCGAGAGGCTCCCTTGAGTGG
TCCATTACTCTGTTCTCCCTCTCAACACTGCCCAACACTCTTGTCATGGGCATCCCTCTC
TTGAAGGGCATGTATGGAGACTTTTCAGGCAGCTTAATGGTTCAGATTGTTGTGTTACAG
TGTATAATTTGGTATACGTTAATGCTATTTCTCTTTGAGTACAGAGGAGCAAGGCTCCTC
ATTGCAGAGCAGTTTCCTGACACTGCTGGGTCTATCATTTCGTTTAGAGTCGATTCTGAT
ATTATTTCCTTGGATGGCAAAGAGCCACTGCAGACTGAAGCTGAGGTTGGAGAAGACGGT
AAACTTCACGTAACCGTTAGGAAATCAACGAGCTCTCGATCAGAGATCTTCTCTCGC---
CGATCACACGGCCCCAACTCCGGCCTTTCTCTTACACCAAGACCATCTAACTTAACAAAC
GCAGAGATTTACTCTCTGCAATCATCAAGAAACCCAACGCCAAGATGCTCTAGTTTCAAC
CACACTGATTTCTACTCCATGGTGAACGGTAAAGGCGGCACT---AATGTAAGCCCAAGG
CAATCAAATTTTGGG---------------------------------------------
---AACTTGGGGTTTGATGAAGAGAACGCAGTC------GGTGTT---GGGAATGCCGGG
AAAGCA------------------GCTAACGGG------------AGTGCTTACCCGGTA
CCCACAAACGCCGGAATCTTTTCCCCAGTTGCAGGTCCA---------------------
------------------GGAGCAGCGAAGAAGAAAGTCAATGGC---------------
------GCTGAAGTCGGCAAGGATCTGCATATGTTTGTTTGGAGCTCCAGTGCGTCCCCG
GTATCAGAA------GGAGGAATTCATGTCTTC---------AGAGGTGGAGAATATGGC
AAT------GAT------------------------------------------CTCGGG
GTAGCT---CAC---CAGAAA------GAT------------------TATGAAGAATTT
GGACGAGATGAGTTCAGTTTTGGCAACAGACGT---GTAGGAAATGGG---------GGT
GAGCAGGATGGTCCAGTT---CTTTCTAAGTTGGGTTCGAGCTCCACGGCTGAGCTGCAT
CCTAAG---------GCTGCC---------------CAAGGTGAATCCAAGCCATCTGCC
ATGCCACCTGCTAGTGTCATGACCAGGCTTATTCTGATCATGGTCTGGCGAAAACTAATC
AGGAATCCAAACACTTACTCCAGCCTCGTTGGCCTCACTTGGTCTTTGGTCTCTTTTAAG
TGGAACGTTGTTATGCCTGCAATTGTCGCTGGTTCAATCAAAATTCTGTCAGATGCAGGT
CTTGGGATGGCCATGTTTAGTCTTGGTTTGTTTATGGCATTGCAGCCAAGGATTATCGCC
TGTGGAAACTCAGTTGCGGCATTTGCAATGGCGGTCCGGTTTCTCACCGGTCCTGCTGTT
ATGGCTGCTGCGTCCATTGTAATAGGATTGAAGGGAACTCTGTTGCACATAGCCATCGTA
CAGGCAGCTCTTCCACAAGGGATTGTCCCTTATGTCTTCGCCAAGGAATATAATGTTCAT
CCGGATATTTTGAGCACCGGGTTAGCT---------------------------------
------------------------------
>gnl_Carpa_v0.4_evm.TU.contig_35483.1
ATGATCACCGGAACAGATTTCTACCATGTCATGACGGCAATGGTGCCACTTTACGTGGCC
ATGATTCTCGCTTACGGCTCTGTTAAGTGGTGGAAGATCTTCACTCCTGACCAGTGTTCT
GGTATCAACCGTTTTGTCGCTCTCTTTGCCGTTCCTCTTCTCTCTTTCCACTTCATTGCC
GGCAATGATCCTTACACCATGAACTTCCGCTTCATAGCTGCTGATACTCTCCAAAAGGTT
ATTGTCCTCGTGGTTCTTGCTCTCTGGACTAAGCTCAGCAAAAGGGGTTGTCTAGAATGG
ACCATTACTCTCTTTTCACTTTCCACTCTCCCAAACACTTTGGTCATGGGCATCCCTCTG
CTTAAAGGGATGTACGGCGAGTTCTCCGGCAGCTTGATGGTTCAAATCGTTGTTCTTCAG
TGCATTATCTGGTACACTTTAATGCTTTTCATGTTTGAATACAGAGGTGCCAAATTGCTC
ATCTCCGAGCAGTTTCCGGACACTGCCGGCTCCATTGTCTCCATCAATGTCGAGTCCGAT
ATCGTCTCGCTTGACGGACGGCAGCCGCTGGAGACGGAAGCTGAGATTAAAGAAGATGGA
AAGCTACATATCACTGTTCGAAAATCCAATGCGTCGAGATCAGATATCTTCTCCAGA---
AGGTCTCAAGGG---------TTA---TCAACAACTCCGCGTCCCTCAAACTTAACCAAT
GCGGAGATTTACTCTCTGCAATCGTCGAGGAACCCGACGCCGAGAGGTTCCAGCTTCAAC
CACACTGATTTTTACTCGATGATGGCTGGT------------------------GGGCGC
AACTCTAACTTCGGCGCCAACGATGTTTATGGACTATCGGCGTCGCGAGGGCCGACGCCG
AGGCCGTCTAATTACGAGGAAGATGGTGCAGCC---------------GGTGGCAAGCCG
AGGTTT------CATTACCACGGGTCCGGTGGT---------GCGGCTCATTATCCGGCG
CCG---AACCCGGGGATGTTCTCGCCAACTGGGTCTAAA---GGTGTTGGA---GCTAAC
------------------GCTAGTGCG---AAGAAGCCTAATGGACAG---GCGCAGCAG
AAGCAAGAAGATGGA---------------------------------------------
------------------------------------------------------------
------------------------------------------------------------
------------------------------------------------------------
------------------------------------------------------------
------------------------------------------------------------
------------------------------------------------------------
------------------------------------------------------------
------------------------------------------------------------
------------------------------------------------------------
------------GNN---------------------------------------------
------------------------------------------------------------
------------------------------------------------------------
------------------------------------------------------------
------------------------------------------------------------
------------------------------
>gnl_Carpa_v0.4_evm.TU.contig_44255.1
------------------------------------------------------------
------------------------------------------------------------
------------------------------------------------------------
------------------------------------------------------------
------------------------------------------------------------
------------------------------------------------------------
------ATGATGGCTGGT------------------------------------------
------------------------------------------------------------
------------------------------------------------------------
---------------GGG------------------------------------------
------------------------------------------------------------
---------------------------------------CGCAACTCTAACTTCGGCGCC
AACGATGTTTATGGACTATCGGCGTCGCGAGGGCCGACGCCGAGGCCGTCTAATTACGAG
GAAGAT------------------------------------------------------
---------------------------------------GGTGCAGCCGGTGGCAAGCCG
AGG---------------------------------------------------------
CATTAC------------------TCC---------GGTGGTGCGGCTCATTATCCGGCG
CCG---AACCCGGGGATGTTCTCGCCAACTGGGTCTAAAGGTGTTGGAGCTAAC------
------------------------------AAGAAGCCTAAT------CAGGCGCAGCAG
AAGCAAGAAGATGGAGGTAGGGATCTTCACATGTTTGTTTGGAGCTCTAGTGCTTCTCCA
GTATCCGATGTGTTT---------------------------GGCGGCCATGAATATGGA
AAC------GAC---------------------------CATAAGGAGGTTAGATTAGCT
GTG---------TCTCCTGGCAAA---------------------CAAGAATACAATATG
GAGAGGGATGACTTCAGCTTTGGGAACAGAGAG---------------------------
---------------------------AGG------------GAAACGAACAACCATGAA
GGAGAC---------------------------AAAGTTGGGGATGGGAAGCCTAAAGCC
ATGCCACCAACAAGTGTAATGACAAGGCTTATACTCATCATGGTTTGGAGAAAACTTATC
AGAAATCCAAACACTTACTCAAGCTTAATAGGCCTGACTTGGTCATTAGTTTCATTCAGG
TGGCATGTTCAAATGCCTGCCATTATAGCACAGTCCATTTCCATACTGTCAGATGCAGGT
CTTGGCATGGCCATGTTCAGTCTTGGT---------------------------------
------------------------------------------------------------
------------------------------------------------------------
------------------------------------------------------------
------------------------------------------------------------
------------------------------
>gnl_Elagu_v2.0_p5_sc00004.V1.gene1168
ATGATCACCCTATCCGATTTCTACAACGTCATGACCGCCGTGGTGCCGCTTTACGTGGCC
ATGATCCTCGCCTACGGCTCCGTCAAATGGTGGAAAATCTTCTCCCCTGACCAGTGCTCC
GGCATCAACCGCTTCGTCGCCCTCTTCGCCGTCCCCCTTCTCTCCTTCCATTTCATCTCC
ACCAACGATCCCTACGCCATGAACCTCCGCTTCATCGCCGCCGACACCCTCCAGAAGCTC
ATGGTGCTCGGTGTCCTCACCCTCTGGACCCAACTCACCCGCCGTGGCTCCCTCGAGTGG
ACCATCACCCTCTTCTCCCTCTCCACCCTCCCCAATACCCTCGTCATGGGCATCCCCCTC
CTTAAAGGCATGTACGGCCCCTTCTCCGGCGGCCTCATGGTCCAGATCGTAGTCCTCCAA
TGCATCATTTGGTACACCCTCATGTTGTTCCTCTTCGAGTACCGCGGCGCCAAGATGCTT
ATCACCGAACAGTTTCCCGACACTGCCGGCTCCATCGCCTCCATCGCTGTCGACTCCGAT
GTCGTCTCCCTCGACGGGAGGGACGCCCTCGAGACCGAGGCCGAGATCGGAGAAGACGGC
AGGATTCACGTCACCGTCCGACGGTCGAACGCCTCCCGGTCGGATATTTACTCCAGG---
AGGTCGCAGGGT---------TTCTCCACCACCACCCCTCGTCCTTCCAACCTCACCAAC
GCCGAGATTTACTCGCTTCAGTCCTCCCGCAATCCCACGCCGCGGGGCTCCAGCTTCAAC
CACAACGACTTCTACTCCATGGTC------------------------------GGCAGG
AGCTCCAACTTCGGCGCGGCGGATGCCTACGGCGCG---------------------TCG
AGGCCGTCCAACTATGAGGAGGAGCACGGCACC------------------GCCAGGTCC
AGGTTC------------------------------------------CACTACCCGGCG
CCG---AATCCGACCATTTTTTCGACGGCGCCGCCGGCGGCGACGGCG------------
---------------GTGGGCGCTCCGAGGAAGGTGGCCAACGGGCAACATTTGGTGAAA
GCGGAGGACGGAGGTACCAAGGATCTCCACATGTTCGTGTGGAGCTCCAGCGCGTCTCCA
GTCTCCGAC------------------GTGTTC---------GGAAATAACGAATACGTC
TTCCCCACGGATCCTTCA------------------GCCGTCAAACAAGTCAGAATGACA
GTTTCT---------CCGAGCAAAGTAGATGAGCGGAAGGAG---CGGGATGATTACTTG
GAGCGAAACGACTTCAGCTTCGGAAACGGAGGG---------------------ATGATG
GCGAGAGAGGGTGGGCGC---------------GCCGGAGGAGACGATGAGAAGATGCAT
GAGAGC---------------------------AGCAAAGGAGCAAAGAGAGCCACGGCG
TTGCCTCCGGCCAGCGTCATGACGAGACTGATCCTAATCATGGTGTGGCGCAAGCTCATC
CGCAACCCCAACACCTACTCCAGCCTCATCGGTCTCACCTGGTCCCTCGTCTCCTTCAGG
------------------------------------------------------------
------------------------------------------------------------
------------------------------------------------------------
------------------------------------------------------------
------------------------------------------------------------
------------------------------------------------------------
------------------------------
>gnl_Elagu_v2.0_p5_sc00005.V1.gene1009
ATGATCACCGGGAAGGACATCTATGAAGTTCTGGCGGCGATCGTACCCCTCTATGTGGCG
ATGATCTTGGCCTACGGCTCCGTCCGATGGTGGAAGATCTTCTCAAAGGACCAATGCTCC
GGCATCAACCGCTTCGTGGCGGTTTTCGCCGTCCCGCTCCTCTCCTTCCACTTCATCTCC
ACCAACAACCCCTATGCCATGAACTACCACTTCATCGCGGCCGACTCCCTCCAGAAGGTG
GTCATCCTCCTCGCGCTCTTCCTCTGGCACAACCTCTCCAAGCGCGGCAACCTCGACTGG
ACGATCACCCTCTTCTCCCTCTCCACTCTCCCCAACACCCTCGTCATGGGGATCCCCCTC
CTCCGCGCCATGTACGGTGACTTCTCCGGTAGCCTCATGGTCCAGATCGTGGTGCTGCAG
AGCGTCATTTGGTACACCCTCATGCTCTTCCTCTTCGAGTACCGGGGTGCCAAGGCCTTG
ATCTCCGAGCAATTCCCTGACATCGCTGGATCCATCACCTCCTTTCGAGTCGACTCCGAC
GTGGTCTCCCTCAATGGTCGGGAGCCGCTGCAGGCGGATGCGGAGATCGGGCAGGACGGG
AAGCTCCATGTGGTAGTCAGGAGGTCCAGCTCTTCGGCGAGGTCCACGGTGTCCTCCAAC
AAGTCTCATGGTTTTAATTCTATGACCTCGATGACTCCAAGGGCTTCGAACCTCACCGGA
GTCGAGATCTATTCCATCCAATCATCGAGAGAGCCAACCCCGAGGGCTTCGAGCTTCAAC
CAGACGGACTTCTATGCCATGTTCTCTAGCAAG------------GTGACCAGCCCGAGG
ACAGGGGGGTTCGAGGAGGAGCCGGGG---AGGTTGGGGAAGCACAAGGGAGCTGGGAGC
AAGAGCAGTGACTTCATGAAT---------------------------------------
CTCTTC------------------TCC------ACCTCTTCGTCTTCCACCTACCCGGCT
CCC---AATCCTTTAATGCTTTCCGGCCCGGCTTGCGGCAGT------------------
------------------------------AAGAAGGATGGT------ACGAGTTCAGCC
ATGAGTGCCAATTCCAATAAGGAGCTCCACATGTTTGTTTGGAGCTCCAGTGCTTCGCCG
GGCTCGGAGGCT---AATCTAAGAAATGCGGTGAACCGGGCTGCCTCTCATGATTTTGGA
AAT------GATCCTTCGAAG---CCTACT---------CACCAGGACATCCCTGCTCGT
CTG------CATGCCCCT------------------------------------------
---------------AGTGGAAATGCTAGTCCA---------------ATAAGGGGAGTT
AATGGAGAGATAGAGGAC---------AAGCTGGGGAAGTTTCCAGCGTCTCCTTTTCAG
AAGAAGGCAGACACGGGGGGA---------GTCGCAGGGCTGGTGGAGAGCAACCACAGG
ATGCCACCAGCCAGTGTGATGACTAGGCTCATACTCATCATGGTGTGGAGGAAGCTCATC
AGAAACCCTAACACATACTCCAGCCTTTTAGGCCTAGTGTGGTCCCTCGTATCTTTCAGG
------------------------------------------------------------
------------------------------------------------------------
------------------------------------------------------------
------------------------------------------------------------
------------------------------------------------------------
------------------------------------------------------------
------------------------------
>gnl_Elagu_v2.0_p5_sc00008.V1.gene759
ATGATCACGTGGCACGACCTGTACACGGTGCTGACGGCGGTGGTGCCGCTGTACGTGGCG
ATGATCCTGGCCTACGGGTCGGTGCGATGGTGGGGGATCTTCTCGCCCGACCAGTGCTCC
GGCATCAACCGCTTCGTCGCCATCTTCGCCGTCCCCCTGCTCTCCTTCCACTTCATCTCC
ACCAACGACCCCTACACCATGAACTTCCGCTTCATCGCCGCGGACACCCTCCAGAAGCTG
ATCGTCCTCGCCGCTCTCACCGCCTGGGCCCGCCTCTCTTCCCGCGGCTCCCTCGATTGG
GCCATCACCGTCTTCTCTCTCGCCACCCTCCCAAACACCCTCGTCATGGGAATTCCCCTC
CTCATCGCCATGTACGGCGGCTTCTCCGGATCCCTCATGGTCCAGGTCGTCGTCCTCCAG
TGTATCATCTGGTACACCCTCCTTCTCTTTCTTTTCGAGTACCGCGCCGCCCGCCTCCTC
ATCGCCGACCAGTTTCCCAACACCGCTGCCTCCATCGTCTCCTTCCGCGTCGACTCCGAC
GTCGTCTCTCTTGATGGCCGCGACCTCCTCCAAGCCGACGCCGAGGTCGGCGGCGACGGC
AAGATCCACGTCACCGTCCGCCGCTCCAACGCCTCCCGCCGCTCCTTC------------
---------------------TCCATGGCCATGACCCCGCGCCCCTCCAACCTCACCGGC
GCCGAGATCTACTCCCTGAGCTCCTCCCGGAATCCTACTCCACGGGGATCCAACTTCAAT
CACTCCGACTTCTTCGCCATGGTCGGCGGCGCC------------CCTCCACCACTCCGC
CCCTCCAACTTCGGTCCTGCAGATCTCTACTCTCTCCACTCCTCCCGTGGCCCGACTCCT
CGCCCCTCCAACTTCGACGACGGCGCCGCCGCCGTC---------------GGATCCCCA
CGCTTC---------------------------------------GGGCGTTACCCGGCT
CCC---AACCCGGAGATCTCCTCCGCCTCCGCCACCGTGATA------------------
------------------------------AAGAAACCTACCAATCCACAGCAGAACAGA
GCGGCGAACCACGACGCGAAGGAGCTCCACATGTTTGTTTGGAGCTCCAGCGCGTCGCCG
GTGTCGGATGCC---GGCGGCCTGCACGTGTTC---------GGCGGCGCGGATTTC---
---GCCCCGGACCTCGCTGGCCGGCTGGACCACGGTGGCGCCAAGGAGATCCGCATGCTC
GTTACCGAT---CTCCCCCAAAATGGCGGAACCAAA---------GAGGATTGTGGACGT
GGAGGAGAAGATTTTAGCTTTGAAGGAGGGAAG---GGATTAGAAGACTTGGAGGAGAGA
GACAGGGACGGGCCGGATGGGTTATCGAAGCTGGGGTCGAGCTCGACGGCGGAGCTCCAC
CCCAAG---------GGCGGCGGAGGACCATCCAATGGAAGGAAGCACACCCACCCCCAG
ATGCCTCCTGCTAGCGTCATGACCCGTCTGATCCTCATCATGGTGTGGCGCAAACTGATC
CGCAACCCTAACACCTACTCCAGCCTTGTCGGCCTCATCTGGTCCCTCGTCGCCTTCCGG
---TCCATCTCCCAACTAACTATCATTTTGCCCCCCATT---------------------
---------------TTT------------------------------------------
------------------------------------------------------------
------------------------------------------------------------
------------------------------------------------------------
------------------------------------------------------------
------------------------------
>gnl_Elagu_v2.0_p5_sc00051.V1.gene466
ATGATCACCCCGGAGGACTTCTACACCGTTATGTGCGCCATGGTCCCCCTCTATGTGGCC
ATGCTCCTCGCCTACGCCTCCGTCAAATGGTGGAAGATCTTCACCCCCGAGCAGTGCTCC
GGCATCAACCGCTTCGTCGCCGTCTTCGCTGTCCCGGTCCTCTCCTTCCACTTCATCTCC
CACAACAACCCCTACCAGATGGACACCCGCTTCATCCTCGCTGACACCCTCTCTAAGCTC
CTCGTCCTCCTCCTCCTCTCCCTCTGGGCTTGCCTCTCCCCCCGCAGCCGCCTCGACTGG
CTCATCACCCTCTTCTCCATCGCCACCCTCCCTAACACCCTTGTCATGGGCATTCCCCTC
CTACGTGCCATG------------------------------------------------
------------TACACTTTGCTGCTCTTCCTGTTCGAGTATCGCGCGGCCACTCTCTTG
ATCCAAGAGCAGTTTCCGCCGGTGGCGGCGGCCATCGCCAAGATCAAGGTCGACGGCGAT
GTCATCTCGTTGGACGGGCGAGACCCGATCCACGCCGAGTCGGAGATGGATGCGGACGGG
AGGGTTCGTCTCCGGATCCGGCGGTCCGTGTCATCGGCGCCGGAATCC------------
---------GGGTTGTCGTCGTCGGTGGGGTTCACGCCGCGCCTGTCGAACATATCGGGC
GCGGAGATATACTCGCTGAACACGCCGGGCCATCCCATG---------GAGCAATTCACC
ATCGCCGACGTC---ACG------GGGTACCGG------------TCGGCGAGCCCGCGG
CTGTCGGGGTATGCGTCGTCGGATGCGTACTCGCTGCAG------------CCGACGCCG
AGGGAGTCGAATTTTAATGAGGAGATA------------------------GGGACTCCG
GTGTGGATGAGG---------------------------------------TCGCCGGCG
GCGGCG---------GTGGCCTCGCCGGCGGTG---------------------------
------------------------------------------------------------
---------------------------GCCAAGGTGGTGCGC------------------
---------------------------------------------GGT------------
---------------------------------------TGTCAC---------------
------------------------------------------------------------
------------------------------------------------------------
------------------------------------------------------------
------------------------------------------------------GAG---
------------------------------------------------------------
------------------------------------------------------------
------------------------------------------------------GGTGGC
AGCGGTGGTGGGGAG---------GGA---------------------------------
------------------------------------------------------------
---------------------CAAGGGGACAAGGATGTTGGAGGTAAGTACGCCGCTGGC
GCTGCGGCTCTTCCTCAAGGTATTGTACCATTCGTCTTCGCTAGAGAATACGGGCTACAT
CCAGACATACTTAGCACCGGG---------------------------------------
------------------------------
>gnl_Elagu_v2.0_p5_sc00061.V1.gene311
ATGATCACGTGGCAGGACCTGTACACGGTGCTGACGGCGGTGGTGCCGCTGTACGTGGCG
ATGATCCTGGCCTACGGGTCGGTGCGGTGGTGGGGGATCTTCTCCCCCGACCAGTGCTCC
GGCATCAACCGATTCGTCGCCATCTTCGCCGTTCCCCTCCTCTCCTTCCACTTCATCTCC
ACCAACAACCCCTACGCCATGAACTTCCGCTTCATCGCCGCCGACACCCTCCAGAAGCTC
ATCGTCCTCGCCGCCCTCGCCGCCTGGGCCCGCCTCTCCTCCCGCGGCTCCCTCGACTGG
GCCATCACCGTCTTCTCCCTCGCCACCCTCCCCAACACCCTCGTCATGGGCATCCCCCTC
CTCATCGCCATGTACGGCGCCTTCTCCGGCTCCCTCATGGTCCAGATCGTTGTTCTCCAG
TGTATCATCTGGTACACCCTCCTCCTCTTCCTCTTCGAGTATCGCGCCGCCCGCCTCCTC
ATCGCCGACCAGTTCCCCGACACCGCCGCCTCCATCGTCTCCTTCCGCGTCGACTCCGAC
ATCGTCTCCCTCGACGGCCGCGACCTCCTCCAGACCGACGCTGAGGTCGGCGGCGACGGC
AAGATCCACGTCACCGTCCGCCGCTCCAACGCCTCCCGTCGCTCCTTC------------
---------------------TCCATGGCCATGACCCCGCGCCCCTCCAACCTCACCGGC
GCCGAGATCTACTCCCTGAGCTCCTCCCGGAATCCTACTCCTAGGGGTTCCAACTTTAAC
CACTCCGACTTCTTCGCCATGGTCGGCGGTGCT------------CCGCCCCCTCTCCGC
CCCTCCAACTTTGGCCCCGCCGACCTCTACTCCCTCCAGTCCTCCCGCGGCCCCAGCCCC
CGCCCCTCCAACTTCGACGATGGTGCCACCGCCGTC---------------GGATCGCCA
CGCTTC---------------------------------------GGGCATTACCCCGCA
CCC---AACCCCGTAATCTCCTCCGCCTCCGGCGCCGCCGCA------------------
------------------------------AAGAAC---AACAATCCGCAGCAGAACGGG
GCGGCACAACATGACGCGAAGGAGCTCCACATGTTCGTGTGGAGCTCGAGCGCGTCGCCG
GTGTCGGAGGTC---GGCGGTCTGCACGTGTTC---------GGCGGCGCGGACTTC---
---GCGACGGACCTCGCCGGCCTGCCAGACAACGGTGGCGCCAAGGAGATCCGGATGCTC
GTTGCCGAT---CTCCCCCAACACGGCGGAACCAAA---------GCGGACTACGGAGGT
GGGCGAGAAGATTTTAGCTTCGGAGGAGGAAAG---GGATTAGAAGATTTGGGGGCGAAA
GACACGGAAGGCCCGGAGGGGGTACCGAAGCTTGGGTCGAGTTCGACGGTGGAGCTCCAC
CTGAAA---------GGCGGCGGG---CCGCCGGACAGCGGCAAGCACACCGACCATCAG
ATGCCTCCGACGAGCGTCATGACCCGTCTGATCCTCATCATGGTGTGGCGCAAGCTGATC
CGCAACCCCAACACCTACTCCAGCCTCATCGGCCTCATCTGGTCCCTCGTCGCCTTCCGG
TGGCACGTGTCCATGCCAAAAATAATAGAGAAGTCGATCTCTATACTATCCGACGCCGGG
CTGGGGATGGCTATGTTTAGCTTAGGT---------------------------------
------------------------------------------------------------
------------------------------------------------------------
------------------------------------------------------------
------------------------------GGGTTA------------------------
------------------------------
>gnl_Elagu_v2.0_p5_sc00094.V1.gene87
ATGATCACAGCTGCCGATCTCTACCACGTCCTCTCGGCCGTAGTCCCGCTCTACGTCGCC
ATGATCCTGGCCTACGGCTCCGTCAAATGGTGGAGGATATTCAGCCCCGACCAGTGCTCC
GGCATCAACCGCTTCGTCGCGCTCTTCGCCGTCCCCCTCCTCTCCTTCCACTTCATCTCC
ACCAACAACCCCTACGCCATGAACTACCGCTTCATCGCGGCCGACACCCTCCAGAAGCTC
ATCGTCCTCGTGGTCTTGGCCATTTGGTCCAAAACCAGCTCCAGAGGGTGCTTGGAGTGG
ACCATAACACTCTTCTCCCTCGCCACACTTCCAAACACTCTCGTCATGGGCATCCCCTTG
CTCAAGGGAATGTATGGCCCCGCTTCGGGGAGCCTCATGGTCCAAATCGTCGTCCTCCAA
TGCATAATTTGGTACACATTGATGCTCTTCTTGTTTGAGTACAGGGGAGCTAAGCTTCTC
ATCACCGAGCAGTTCCCCGACACCGCCGGCTCCATCATCTCCTTCCGGGTCGACTCCGAC
ATCATCTCCCTCGACGGCAAGGAGCCGCTGCAGACCGAGGCTGAGGTCGGGGAGGATGGG
AAGCTCCATGTCACGGTGAGGAAGTCGACGAGCTCGCGCTCGGAGATATATTCCCGC---
CGGTCACACGGCCTGAATTCCGGCGTCTCCATCACTCCCCGACCATCCAATCTATCGAAT
GCCGAGATATATTCGCTTCAGTCGTCGAGGAATCCGACGCCAAGGGGGTCCAGTTTCAAC
CACACCGATTTCTATTCCATGGTGAATGGGAGG---------------------------
---------------------------------------AATGCGAGTGGTGTGAGCCCG
AGGCATTCCAACTTTGGGAACGAGAGTGGTGGCGGGGTGGCGGCG------GGGATTCCC
AAGGCG---------------------AATGGG------GTGGCGGGCGGATATCCGGGG
CCGCCGGGCACCGGAATATTCTCTCCCGTGGGG---------------------------
------------------------------------------------AAGAAGAAGGTG
GGTGGGGGTGAGGGGGGGAAGGATCTGCACATGTTTGTTTGGAGCTCGAGTGCTTCGCCG
GTGTCGGAGGGA------GGGATGCACGTGTTT---------AGAGGGGGGGAGTTTGGA
AAT------GAGCATGGT------------------GGAGCAGCT---------------
CACACCGATCACCATCCAAAAGAT---------------------GCCTATGATGTATAT
GGTCGCGATGACTTCAGCTTCCAGAACAGAGCT---GGTACCCAGGGAATGGACTCACTG
CAGAAGGATGGGCCTAGT---CTCTCGAAGCTCGGTTCCAATTCCACAGCTGAACTCCAC
CCGAAA---------------------TCTGGGGCTGATGGAGAAATCAAGCCGACTTCG
ATGCCACCTGCTAGTGTGATGACCAGGCTTATTTTGATCATGGTCTGGCGAAAGCTAATT
AGAAATCCAAACACCTACTCCAGCCTAATT------------------------------
------------------------------------------------------------
------------------------GGTTTATTTATGGCATTGCAACCAAGGATTATAGCT
TGTGGCAATTCGATTGCTGCATTTGCAATGGCTGTCAGATTTGTTACAGGCCCTGCTGTC
ATGGCTGCAGCCTCAATTGCTGTTGGACTTAGAGGCGTTCTCTTGCATATCGGCATCGTA
CAGGCAGCTCTTCCTCAAGGAATTGTTCCATTTGTGTTCGCCAAGGAGTATAATGTCCAT
CCTGATATTCTAAGCACAGGAAACGCATGGGGCCCAGTCGTGGACTGCCCGGTCCCGCTC
GTCTTCTATCTCCTCCTTGGTCTCGTTGGA
>gnl_Elagu_v2.0_p5_sc00189.V1.gene42
ATGATCAGCGCTGGTGATCTCTACCACGTCCTCACAGCGGTAGTCCCGCTCTACGTCGCC
ATGATCCTGGCCTATGGCTCGGTCAAGTGGTGGAGGATATTTAGCCCAGACCAGTGCTCC
GGCATCAACCGCTTCGTCGCTCTCTTCGCCGTCCCACTCCTCTCATTCCACTTCATCTCC
ACCAACGACCCCTACGCCATGAACTACCGCTTCATCGCCGCCGACAGCCTCCAGAAGCTC
ATCGTTCTCACCGTCTTGGCCATTTGGACTAAAACCAGCTCCCGAGGCTGCTTGGAGTGG
ACCGTAACTCTGTTCTCGCTTGCCACGCTTCCAAACACTCTGGTCATGGGCATACCCTTG
TTGAAAGGAATGTACGGCCCCGACTCGGGGAGCCTAATGGTCCAGATCGTTGTTCTCCAA
TGCATAATTTGGTACACGTTGATGCTCTTCTTGTTCGAGTACAGGGGAGCTAAGCTTCTG
ATCGTCGAGCAGTTCCCCGACATCGCTGGGTCCATAGTTTCCTTCCACGTGGACTCCGAC
GTCATCTCGCTCGACGGCAAGGAGCTGCTGCAGACAGAGGCCGAGGTCGGAGAGGATGGC
AAGCTCCATGTCACGGTGAGGAAGTCCACGGGCTCGCGGTCGGAGATATGCTCCCAG---
CAATCCCAGGGGCCGTATTCCGGCGTGTCCATCACATCCCGACCGTCCAATCTATCGAAC
GCCGAGATATATTCGCTTCAGTCATCGGTGAATCCGACGCCGAGGGGTTCTAGCTTCAAT
CGCAATGATTTCTACTCGATGGTGAATGGGAGG---------------------------
---------------------------------------AGTGCTAGTGGAGTGAGCCCA
AGGCATTCTAACTTTGGGAGTCAGAGC---------------------------ATTCCG
---------------------------------------------------ATGGGGGTG
CCG---GCGACCGGGCTGTTCTCGCCGGCGAGG---------------------------
------------------------------------------------AAGAAGAAGGTG
ATTGGGGTGGACGGGGGGAACGATTTGCACATGTTTGTCTGGAGCTCCAGCGCTTCGTCG
GGGGGAGAGTTT---------------------------------GGAAGT---------
---------GAGCATGGT------------------GGAGCTGCT---------------
------------CACCCAAAAGAT---------------------GCCTATGATGTATAT
GGTCGTGATGAATTCAGCTTGCAGAACCGGCCC---GGTACTCAGGAAATCGACTCTCTG
CAGAACGATGGGCCTACC---------------------------------GAGCTCCTC
CCAAAA---------------------TCTGGGGCTGCTGCGGAAATCAAGCAGACTTCC
ATGCCTCCTGCCGGTGTGATGACCAGGCTTATTTTGATCATG------------------
------------------------------------------------------------
------------------------------------------------------------
------------------------------------------------------------
------------------------------------------------------------
------------------------------------------------------------
---GCAGCTCTTCCTCAAGGAATTGTTCCATTTGTGTTTGCCAAGGAGTACAACGTGCAT
CCTGATATTCTAAGCACAGCATTGAACAAAGACTACCTGTTGAATTTGGACTCCATGGCG
GCATATCAGATGCTCTTCAACATC------
>gnl_Elagu_v2.0_p5_sc01123.V1.gene15
ATGATAACCCTGTCGGATTTCTACAACGTCATGACGGCTGTCGTGCCGCTCTACGTGGCC
ATGATCCTGGCCTATGGCTCGGTGAAGTGGTGGAAAATTTTCTCCCCGGACCAGTGCTCG
GGCATCAACCGCTTCGTGGCGCTGTTCGCGGTGCCGCTGCTCTCCTTCCACTTCATCTCC
ACCAACGATCCTTACAAGATGAACCTGCGGTTCATCGCCGCCGACACGCTCCAGAAGCTG
ATGGTGCTGGCGATCCTGACGGTGTGGAGCAATGTCAGCCGCCGAGGCTGCCTCGAGTGG
ACTATAACTCTCTTCTCCCTCTCCACCCTCCCCAACACTCTTGTCATGGGCATCCCCCTC
CTCAAGGGTATGTACGGCGGCGACTCCGGCAGCCTCATGGTCCAGATCGTCGTCCTCCAA
TGCATCATCTGGTACACTCTCATGCTCTTCATGTTCGAGTACCGCGGCGCCAAGCTGCTC
ATCACCGAGCAGTTCCCCGACACCGCCGGCTCCATCGCCTCCATCACCGTCGACTCCGAC
GTCGTGTCGCTCGACGGGCGCGACGCGCTCGAGACCGAGGCAGAGATCAAAGAGGACGGC
AAGCTCCACGTCACTGTCCGGCGGTCCAACGCCTCCCGGTCGGACGTCTACTCCAGG---
AGGTCCCAGGGG---------TTCTCCACCGCCACCCCTCGCCCTTCCAACCTCACCAAC
GCCGAGATTTACTCGCTTCAGTCGTCCCGCAACCCGACGCCGAGAGGCTCCAGCTTCAAC
CACACCGACTTCTACTCCATGGTC------------------------------GGCAGG
AGCTCCAATTTCGGTGCATCGGATGCCTACGGCGCGATGGCAGTGAGGGGGCCGACGCCG
AGGCCGTCCAGCTTTGAGGAAGAGCACGGCACC---GCCGCAGCTGGCGGCGCCAAGGCC
CGCTTC------CACTACCAGATGGTGACCGCC------GGGACGCCCCACTACCCGGCG
CCG---AATCCCTCCGTGTTTTCGACGGCG---------------GCG------------
---------------ACAGGCGGTCCAAGAAAGAAGGCTAACGGGCAGCATTTGTTGAAA
GCGGAGGACGGAGGGACGAAAGATCTCCACATGTTTGTATGGAGCTCCAGTGCGTCTCCC
GTCTCCGAT------------------GTGTTT---------GGTAACAACGAGTACGGT
TTGGCGACGGATCCTTTG------------------GCTGCCAAAGAAGTTAGAATGACG
GTTTCT---------CCAGGCAAAGTGGATGGGCGCAAGGAG---AGGGATGATTACATG
GAGCGAGAGGACTTCAGCTTCGGAAATAGGGGA---------------------ATGATG
GAGAGAGATGGTGCGCAT---------------GGAGGTGGC---GACGAGAAGATGCAT
GAGAGC---------------------------ACCAAAGGAGGAGGGAGAGGCACGGTG
TTGCCCCCGGCCAGCGTCATGACGAGGCTGATCCTCATCATGGTGTGGCGGAAGCTCATC
CGCAACCCCAACACCTACTCCAGCCTCATCGGCATCACCTGGGCCCTCGTCTCCTTCAGG
CTGAGTGGGGATGTCTTTTGGCTGTGC---------------------------TGCGGG
TGTGGGTGG---GTCGGGGGGCCAGGTCTGTTTATGGCGTTGCAGCCAAGGATCATAGCA
TGTGGGAATTCGGTTGCAGCTTTTGCCATGGCTGTGAGATTCTTCGCAGGCCCAGCTGTC
ATGGCCGCCGCTTCCATCGTCGTGGGTCTCCGAGGCGTCCTCCTCCACATCGCCATTGTG
CAGGCAGCACTCCCCCAAGGAATTGTCCCCTTCGTCTTTGCAAAGGAGTACAATCTGCAT
CCTGATATCCTCAGCACTGCAATTCCACCGGAGTTGCTGGAGTCGATGACCGCGGCCGCC
GTCGGGACCTGCAAGAAAAGTCTA------
>gnl_Eucgr_v2.0_Eucgr.C00078.1
ATGATCACCGGGAAGGACATGTATGATGTGCTCGCGGCGGTGGTGCCGCTCTATGTGGCG
ATGATCCTCGCCTACGGGTCGGTGCGGTGGTGGAAGATCTTCACCCCGGACCAGTGCTCG
GGGATCAACCGGTTCGTGGCGGTGTTCTCT------------------------------
------------------------------------------------------AAGGTG
GTCATCCTCTTCGCGCTCTTCCTCTGGCACGCCTTCACCAAGCGCAGCAGCCTCGAGTGG
ATGATCACCCTCTTCTCTCTCTCCACCCTGCCCAACACGCTGGTCATGGGCATTCCTCTT
CTCAAGGCCATGTACGGCGACTTCTCGGGCTCCCTCATGGTCCAGATCGTGGTGATGCAG
AGCGTCATTTGGTACACCCTCATGCTCTTCATGTTCGAGTACCGAGGCGCCAAGCTGCTC
ATCAACGAGCAGTTCCCCGAGACCGCAGGGTCCATCACCTCGTTCCGGGTCGAGTCGGAC
GTCATGTCGCTCAATGGTCGTGAGCCGCTGCAGGCCGACGCCGAGATCGGTGAGGACGGG
AAGCTCCACGTGGTTGTCCGCAGGTCCAACGCTTCCTCCATGATCTCA---TCCTTC---
AAGTCTCATGGC---------CTCAACTCCATCACACCGCGCGCCTCCAACCTCACGGGT
GTCGAGATCTACTCGGTGCAGTCATCCCGAGAGCCAACTCCGAGGGCTTCGAGCTTCAAC
CAAACCGACTTCTACGCCATGTTCGCGAGCAAA------------GCGGCGAGCCCCAAG
CACGGCAGCTTCCAGGTTCCGGACGTTTACTCATTGCAGTCGTCCAAGGTGGCGACACCG
AGGACGTCCAACTTCGACGAGGAGATGATGAAG---ATGAGCGGCAGCAACGCCAAAAGA
CGCGGAGGGAGGGAGCTGTTCAAC---GGGGGTAACAATGTCTTCCCTTCGTATCCGCCT
CCA---AACCCGATGTTT---TCGGGGTCGACCAGC------------------------
------------------GGGAATACGAAGAAG------------------------ATG
AAGGACAGTGGGAACAACAAGGAGCTGCATATGTTTGTGTGGAGCTCGAGCGCGTCGCCA
GTTTCCGAAGGT---AACATGAGGCACGCTGTGAATAGAGCCACTTCCACTGAACTTGGG
---CTAGTAGATGCCGCCAAGGCATCTCTGCAACATGCGTCCAAAGGAATGCAGTTG---
ATA---------------------------------------------------------
------GAGAACATGAGTCCAGGAAAGAGAATGAACCATAGCAAGGAAGTTGAAAATCAG
ATAGAGGACGGATCA---GGTGCATGCAAGAATGGGTCACCATACACCAACAGCTGCCAG
AAGAAGGCCGATGAGGAAGGTGGG------------ATTGGAGAGAAGAAGAAGCAACAG
ATGCCGCCCGCTAGTGTAATGACAAGGCTCATCCTCATCATGGTTTGGAGGAAGCTCATC
CGCAACCCTAACACCTACTCTAGTCTCCTCGGTCTCGCTTGGTCCCTCATCTCTTACAGG
TGGAACATCCAAATGCCCTCGATAGTAAAAGGATCCATCTCAATATTATCGGACGCCGGT
CTTGGAATGGCTATGTTCAGTCTAGGTCTGTTCATGGCATTGCAACCGAAGATCATAGCG
TGCGGGAAATCAGTGGCCACATTTTCAATGGCGGTGAGGTTCTTGACCGGCCCTGCTGTG
ATTGCTGCAACCTCCATAGCCATCGGTCTTCGCGGCGTCCTTTTGCACGTCGCCATCGTC
CAGGCTGCTCTTCCCCAAGGAATCGTTCCCTTTGTGTTCGCAAAGGAGTATAATGTTCAT
CCGGACATCCTCAGCACTGCGGTCATTTTCGGAATGCTGATAGCCTTGCCCATAACAATA
GTCTACTACGTACTTCTCGGGGTC------
>gnl_Eucgr_v2.0_Eucgr.H01390.1
ATGCTCTCTGGTAAGGACATCTACACTATCATTGCAGCGATCATGCCCTTGTACGTGGCC
ATGATCATAGGCTATGCCTCTGTTTGGTTCTGGAATATCTTCGACCCACAACAGTGCGCC
GGCATCAACCGGTACGTGGCCTCTTATGCGGTCCCCATCCTTTCCTTCGATGTGATTGCA
TCTTGCAACTTCTACGACATGAATTATCGCTTTATTGGAGGTGACACTCTCCAGAAAGTG
GTGATTCTAGCCGCTCTTCTGCTGTGGATAATCTTCAGCCGAAAGTCGAGCCTCGAGTGG
GTGATTTCTTTCTTCTCCCTCTCCACCCTTCCAAACACTCTGATCATAGGCATCCCTCTC
CTCCAGGCCATGTACGGAGAATACACGAGGGATCTGATGGTTCAAATAGTGGTGCTGCAG
GGTTTAATATGGTATACCCTCTTGCTAATCTTGTTTGAATATAGAGGTGCAATGATCCTA
ATCAATGAAAACTTTCCCGATTGCTCTTGGGCCATAACCTCCATCAGGGTCGATCCTGAT
GTTGTTTCGCTTAATGGTTGTGAAACATTAGAGACTGAGGCTGAGATAGATGATAATGGT
AGGGTCCACGTGGTGGTCAGGAGATCCTCCGTTTCATCTATGGAGTCCCCACTTCGT---
CCATCCCTCGATCGACTGAGTTCCATCACAACAACCCCACGGGCATCAAACCTGTCAGGG
GTAGAGATTTATTCATTGCAAAGTTATAGGGGAAGAAAT---CGGGGCAGCGAGTTGATA
AATAGCTTCCTGTTTCCA------TCG---------------------------------
---------------------------TAC------------------------CAGCCT
TCT---------------------------------------------------------
CGGACA---------------------------------------------TCTCCCAGC
GAG---ATGCCAGTGATGTTC---------------------------------------
------------------------------------------------AGAGACAGTTAT
TCCAGTGCAGGGCCTGCCAAGGGGCTTCACATGTTTGCATGGGGTTCGAGGGCAGACAAG
TCGAGGCACGCC---------------------------------AGCTCT---------
---------------------------------------------AGGATCACA------
---------CATTGTCCTTCCGAT---------------------------------CTT
GGTGAGCAAAACCTTAACTTCACTAAT------------------------------CAT
ACCTCACAACATCCAAAGGGACAAGGAAAATTGGCAGAGAATGCA---TCCAAGATGAGT
GATGAA------------------------GAAAGGAATGCAGTGAATGCTGAGCTTGGG
AGGCCTCCACTTACTGTCATGACAAGACTAGTCTTATTGATGGTTTGGAGGAAGCTCATT
GTAAACCCTAACATATACAGCAGCGTAATCGGTCTTGCTTGGTCTCTACTTTCATTCAAG
TTGCACATCCAATTCCCTCTGATTGTCAGCGGGTCAATAAAAATACTCTCGGATACAGGT
CTTGGAATGGCAATGTTCAGTATAGGTTTATTCATGGGGTCACAACCAACATTGATACCT
TGTGGATATTGGTTAGCAGCATTAAGCATGGTCTTGAAGTTCATAGTAGGACCTCTAGTG
GCTGCAGCTACTTCAGCTGCACTGGGTCTTCGTGGCGAACTTTTGTGTGTATCAATTGTA
CAGGCTGCCCTTCCGGAAGCTGTTGTTCCATTTGTATTTGCTAACCAATACAAAGTACAT
GCCGATATAATGAGTGTCTCG---------------------------------------
------------------------------
>gnl_Eucgr_v2.0_Eucgr.A02229.1
ATGATCAAGGCTTCGGACCTGTACCACGTGCTGACGGCGGTGGTGCCGCTGTACGTGGCC
ATGATCCTGGCCTACGGCTCCGTCAAGTGGTGGAAGATCTTCAGCCCCGACCAATGCTCG
GGGATCAATCGCTTCGTGGCCCTCTTCGCCGTCCCCCTCCTATCCTTCCACTTTATCTCC
CTCAACAACCCGTACAAGATGAACTACCGCTTCATCGCCGCCGATACCCTCCAGAAGCTC
ATCGTCCTCGCCGTCCTCGCCGTCTGGTCCCGCGTCAGCCGCCGCGGCTCCCTGGAGTGG
TCCATCACCCTCTTCTCCCTCTCCACCCTCCCCAACACCCTCGTCATGGGCATCCCCTTG
CTGCAGGGCATGTACGGCCCCGAGTCCAAGAGCCTCATGGTCCAGATCGTCGTCCTCCAG
TGCATCATCTGGTACACCCTCATGCTCTTCCTCTTCGAGTACCGGGGCGCCAGGCTCCTC
ATCGCCGAGCAATTCCCCGACACCGCCGCCTCCATCATCTCCTTCCGCGTCGACTCCGAC
ATCATCTCCCTCGACGGCAAGGAGCCCCTCCAGACCGAGGCCGCGGTCGGCGACGACGGC
AAGCTCCACGTCACCGTCCGCAAGTCCACCAGCTCCCGCTCCGAGGTCTTCTCCCGC---
CGCTCGCACGGCCCCAACTCGGGCCTCTCCCTCACCCCGAGGCCGTCCAACCTGACCAAT
GCCGAGATTTACTCCCTCCAGTCGTCGCGGAACCCGACCCCCCGGGGGTCCAGCTTCAAC
CACACCGACTTCTACTCCATGGTGAACGGCAAGGGCATGAGC---GGCGTGAGCCCGCGG
CAGTCCAACTTCGGG---------------------------------------------
---GGCCTGGGCTTCGACGAGGAGAGCGGCGTC---CCCCCGGTG---GGCAACGGGGCG
AGG---------------------GCCAATGGC---------GGCGGAGCGTACCCCGCG
CCGCCGAATGCGGGGATTTTCTCACCCGTGGCGGCGGCG---------------------
---------------------GCTGCGAAGAAGAAGGGAGGC------------------
------------GATGGGAAGGACCTGCACATGTTCGTCTGGAGCTCCAGCGCCTCGCCG
GTGTCGGAG------GGCGGCCTTCACGTCTTC---------CGAGGGGGCGACTACGGG
AAT------GAG------------------------------------------CTCGGG
GTGGCT---CAC---CAGAAA------GAT------------------TATGACGAGTTT
GGGAGGGATGAGTTTAGCTTCGGGAACAGGCAG---GTCCCGAACGGG---------GTC
GACCGTGATGGGCCGGTG---CTGTCCAAGCTGGGGTCGAGCTCCACGGCGGAGCTCCAT
CCCAAG---------GCGGCCGTG------------GACGGCGAGGCCAAGCTGACTTCC
ATGCCTCCGGCTAGCGTGATGACCAGGCTCATCCTCATTATGGTGTGGAGGAAACTCATC
AGGAACCCCAACACATACTCCAGTCTCTTTGGCCTCACTTGGTCCTTGGTTTCGTGCAGG
TGGAATTTGGCTATGCCGGCCATAATTGGCAAGTCGATTGCTATATTGTCGGATGCAGGT
CTTGGGATGGCAATGTTCAGTCTTGGTCTGTTCATGGCATTACAACCGAGGATAATTGCT
TGTGGAAACTCGATAGCGGCCTTTTCGATGGCCGTGCGCTTTCTCACTGGTCCGGCTGTC
ATGGCAGCCGCATCCATTGCCGTTGGTCTAAAACATAACCTGTTACACATAGCCATCGTG
CAGGCTGCTCTTCCCCAAGGAATTGTGCCCTTCGTATTTGCCAAGGAGTACAACGTTCAT
CCGGACATTCTGAGCACAGGGGTCATATTTGGGATGCTAATTGCTCTTCCCATCACCCTG
GTCTACTACATCTTTCTCCAACTG------
>gnl_Eucgr_v2.0_Eucgr.F04265.1
ATGATAACGTCGGACGACCTGTACAAGGTGATGTGCGCCATGGTCCCTCTCTACTTCGCC
ATGCTGGTGGCTTACGGGTCGGTCAAGTGGTGGAAAATCTTCACCCCCTCGCAGTGCTCC
GGCATCAACCGCTTCGTCGCGGTCTTCGCCGTCCCCATACTCTCCTTCCACTTCATATCC
CAGAACAACCCTTACGAGATGGACACCCGGTTCATCGCTGCCGACACCCTCTCGAAGGTC
CTCGTGCTCGCATCGCTCTCCGCTTGGACCGCCTTCTTCAAT---GGCAGCTTGGAGTGG
CTGATAACCCTGTTCTCCGTCGCCACTTTGCCCAACACTCTGGTCATGGGTATACCTCTG
TTGAAGGCCATGTACGGAGACTTCACTCAGAGCCTCATGGTCCAAGTTGTCGTGCTTCAG
TGCATTATCTGGTACACCCTTCTTCTCTTTCTACTCGAATATAGAGCTGCCACCCAACTC
ATCCGAAACCAATTTCCGCCAACCGCGGCCTCCATAGCCAAGATTGAGCTCGACGGGGAT
GTGATATCGCTCGACGGCCGGGACCCAATATGCACCGAGTCTGAAGTCGACAACAACGGG
CGGATCCGAGTCCGCATCCGACGGTCCACCTCGTCTGCCCCAGACTCT------------
---------GCCCTATCTTCCACCGTCGGCATCACTCCGAGAGCGTCCAATCTGTCTAAC
GTGGAGATCTTCTCAATAAACACTCCTGGACCTCTCCATGAGTAT---------TTTGGA
ATCGGGGACCTA---GCA------GGG---CGC---------TCC---GCGAGCCCCCGG
CTATCCGGGTACGCGTCATCGGATGCGTACTCGCTTCAG------------CCGACTCCG
CGTGCCTCAAATTTCAACGAGGACAGT---ATCTCCACAACTGCG------ACTACACCG
GTGTGGGTCAAG---------------------------------------TCGCCAATT
TCA------------GTTTTCTCACCGGTGCTT---------------------------
------------------------------------------------------------
------------TCTGGC------------------------------------------
------------------------------------------------------------
------------------------------------------------------------
---------------------------------------------------------ATA
ACAGAGAAAGAGATAAGCTTCAGAGAATGCACA---------------------------
---------------------------ATAACT------TCTGGGCCAGAGCCACCTGAT
AAGAAG---------------------------GAGGCAACAGCAGCAACCCCACAAGAA
ATGCCAAATGCCTTGGTCATGCTGAAGCTCATCCTCACGGTTGTGGGAAGAAAGCTCTCT
CGCAATCCCAACACTTACTCCAGCATTCTGGGGCTTCTCTGGTCTCTTATCTCGTTCAAA
TGGAATTTGGGGATGCCCAGCTTGGTGAAATATTCGATAAAGATCATATCAGATGCTGGT
CTTGGGATGGCAATGTTCAGCTTAGGACTGTTCATGGCCCTCCAGCCCCGGCTCATCGCC
TGCGGCACCAAGATGGCGACCATCTCAATGGCGATCCGCTTCATCTCCGGGCCGCTGGTC
ATGTCTGCCGCGTGCCTCGCGGTTAGGTTGAGAGGAGTGCGGCTTCACGCAGCGATAGTG
CAGGCTGCTCTTCCACAAGGGATTGTCCCATTTGTATTTGCTAGGGAATATGGGGTGCAT
CCAGATATTCTTAGCACAGGGGTAATATTTGGGATGTTGGTTTCTTTGCCAGTGACCCTC
CTTTATTACATACTTCTAGGCCTA------
>gnl_Eucgr_v2.0_Eucgr.B02902.1
ATGATCACGTGGCACGACCTCTACACCGTCCTGTCGGCGGTCGTCCCCCTCTACGTCGCC
ATGATCCTGGCCTACGGCTCGGTGCGGTGGTGGAAGATCTTCTCCCCCGACCAGTGCTCC
GGCATCAACCGCTTCGTCGCCATCTTCGCCGTCCCCCTCCTCTCCTTCCACTTCATCGCC
AAGAACGACATCTACGCCATGAACCTCCGCTTCATCGCCGCCGACACCCTCCAGAAGCTC
ATCATGCTCGCCGTCCTCGCCCTCTGGGCCAACTTCACCCGCAACGGCTCCCTCGAGTGG
ATGATCACCATCTTCTCCCTCTCCACCCTCCCCAACACCCTCGTCATGGGCATCCCCCTC
CTCGAGGCCATGTACGGCGACGACGCCGGCGGCCTCATGGTCCAGGTCGTCGTCCTCCAG
TGCATCATCTGGTACACCCTCCTCCTCTTCCTCTTCGAGTACCGCGGCGCCAAGATCCTC
ATCATGGAGCAGTTCCCGGAGACCGCCGCCTCCATCGTCTCCTTCAAGGTCGAGTCCGAC
GTCGTCTCCCTCGACGGTCGCGACTTCCTCGAGACCGACGCTGAGATCGGCGACGACGGC
AAGCTCCACGTCACCCTCAGGAAGTCCAACGCCTCCAGGCGGTCCCTAGGCCCCGGC---
------------------TCCTTCTCCGGGCTGACCCCGAGGCCCTCGAACCTCACCGGC
GCCGAGATTTACAGCCTGAGCTCGTCCCGGAACCCGACCCCGAGGGGTTCCAACTTCAAC
CAGTCGGACTTCTACTCCATGATGGGGTTCGCC---------------------CCGAGG
CGGTCCAACTTCGGGTCCGCCGATCTGTACTCTGTCCAGTCGTCCCGCGGCCCGACCCCG
AGGCCATCGAATTTCGAGGAGAACTCTGCGGCA---ATGGCACAGTCC---CCGTCTCCA
AGATTC------GGGTTCTACCCGTCACAGACG------GTTCCGACAGCATACCCGGCT
CCG---AATCCAGAAATCGCATCCGCTTTCACCAAAAACAGCAAGAACGCGCCA------
------------------------------CAGCATTTGCAGCCAAAG---CAGGAAGGA
AAAGCCAACCACGACGCCAAGGAGCTCCACATGTTCGTGTGGAGCTCCAGCGCGTCGCCG
GTGTCCGAAGGA---GGCGGGCACCACGTGTTC---------GGGGGGACCGAAGTCGGA
---GCGTCGGAGCAATCCGGACGGTCCGATCAG---GGCGCCAAGGAGATCCGCATGATC
GTCGCTGACCAC---CCACCCAATGGCGAAACCAAAGCGGTTGCGGCCGAGGGCTTGGGC
GGGGGGGATGACTTCAGCTTTGGTGGGAAAGGC---GGCGACGAGGAG------AGGGAG
AACAAGGAGGGCCCCACCGGGCTGACCAAGCTGGGGTCGAGCTCCACGGCGGAGCTGCAC
CCGAAG---------GCCGCGGGTGCGGGCGGCGGTGCCGGCGGCGAGGGCGGGAAGCAT
ATGCCCCCGGCGAAAGTCATGACCCGCCTTATCCTCATCATGGTGTGGCGCAAGCTCATC
CGCAACCCCAACACCTACTCCAGCCTCATCGGCCTCACGTGGTCCCTCATCGCTTTCCGG
TGGAACGTGACAATGCCGGTGATAATAAACGAGTCGATCGAGATACTGTCCCGTGCCGGG
CTGGGAATGGCTATGTTCAGCTTAGGTCTGTTCATGGCTTTGCAGCCCAAGATCATTGCG
TGCGGGAACTCGGTCGCCTCGTTTGCCATGGCAGTGAGGTTCCTCACTGGCCCGGCCGTG
ATGGCCGCTGCTTCGATCGCCATCGGCTTGCACGGGAGACTCCTTCACATCGCCATTGTC
CAGGCTGCTCTTCCGCAAGGCATCGTGCCCTTCGTGTTCGCCAAAGAGTACAACGTCCAT
CCAGCCATTCTTAGCACAGGGGTGATTTTCGGGATGTTGATAGCACTGCCGATTACCCTA
GTGTACTACATCCTTCTCGGGCTG------
>gnl_Eucgr_v2.0_Eucgr.B00948.1
ATGATCACGGGGTCGGACTTCTACCATGTCATGACGGCGATGGTGCCGCTGTACGTGGCG
ATGATCCTGGCCTACGGCTCCGTCCGGTGGTGGCGCATCTTCACCCCGGACCAGTGCTCC
GGCATCAACCGCTTCGTCGCCCTCTTCGCGGTCCCCCTCCTCTCCTTCCACTTCATCTCC
TCCAACAACCCTTTCACCATGAACCTCCGCTTCCTCGCCGCCGACTCCCTCCAGAAGCTC
CTCATCCTCCTCGCCCTCGCCCTCTGGTCCCACCTCTCCCGCCGCGGCTCCCTCGACTGG
TCCATCACCCTCTTCTCCCTCTCAACCCTCCCAAACACCCTCGTCATGGGCATCCCCCTC
CTCCGCGGCATGTACGGCCCCTACTCCGGTGACCTCATGGTCCAGATCGTCGTCCTCCAG
TGCATCATCTGGTACACTCTTATGCTCTTCCTGTTCGAGTTCCGCGCCGCCCGAACCCTC
ATCTCCAACCAGTTCCCTGGCACTGCCGCGTCCATCATCTCCATCCGAGTTGATCCTGAC
GTCGTCTCCCTTGACGGACGGCAGCCCCTTGAGACCGAGGCTGAGGTAGGCAGTGATGGC
AAGCTCCGTGTCACCGTCCGCCGCTCCAGCGCCTCGCGGTCAGACATCTTCAAGCCC---
---------------------GCGGCATGGCTCTCTCCACGGCCGTCAAACCTGACCAAT
GCTGAGATCTACTCACTACAGTCGTCGCGGAACCCAACGCCAAGAGGGTCCAGCTTCAAC
CATGCCGAACTCTACTCCGTTGCTGCGGGGCTC------------GGAGGCGGTGGGAGG
GGATCAAACTTCGGGTCTGCTGACGTGTACGGCCTATCAGCATCGTTCGGGCCAACGCCG
AGGCCATCAAATTACGAAGAG------------------------------GATAAACCG
AAGTTC------CCATATGGCAGCGGAGGCAGC------ACGGCCGGTAGCTACCCCGCC
CCA---AATCCAGGGATGTTCTCACCAAAGAACAACGGTGGGAGCGGAGGG---------
------------------------------AAGAGGGCGAATGGGAAGGGAGCTGAAGAT
GGTGGTGGTGGTGGTCGGAGGGATCTTCACATGTTTGTTTGGAGCTCAAGTACTTCTCCA
GTTTCTGAT------------------GTGTTT---------GGGAACAACGACTTG---
---CCCACC------------------------------------------------GGT
GCAACT---------CATGAGAAAGTGGATCAGAATCATATTAAAGAAGGTGATCAGCTG
GAGAGAGATGAGTTCAGCTTCAGGAACAGAAGG---CCGGAGAATGTT------------
------------------------------------------------------------
---------------------------------------GAAGCGGGCGGCGGGGATGCG
ATGCCACCAACGAGTGTGATGACGAGGCTCATCTTGATCATGGTGTGGAGGAAGCTCATC
CGGAACCCTAACACCTACTCCAGCTTGATCGGCATCACTTGGTCCCTCGTCTCCTTCAGG
TGGCACATCGAGATGCCCGCAATCATAGCCAAGTCCATTTCCATACTGTCAGATGCAGGA
CTTGGCATGGCCATGTTCAGCCTTGGTCTGTTCATGGCGTTGCAACCCAAGATCATAGCT
TGCGGGAATTCCGTCGCAACTTTTGCTATGGCCGTCAGATTCCTCACCGGTCCGGCCGTC
ATGGCCGCTGCCTCCCTGGTAATCGGCCTCAGGGGTGATCTCCTCCGCGTCGCCATCGTA
CAGGCAGCTCTTCCTCAGGGGATCGTCCCCTTCGTCTTCGCCAAAGAATACGGCCTACAC
CCGGACATTCTTAGCACAGCTGTCATATTCGGGATGTTAATCGCCTTGCCAATTACACTC
GTCTACTACATTTTGCTGGGCATC------
>gnl_Eucgr_v2.0_Eucgr.K02271.1
ATGATCACGGGAACCGACTTCTACCACGTGATGACCGCCATGGTTCCACTCTACGTGGCC
ATGATCTTGGCCTATGGCTCGGTCAAGTGGTGGAAGATCTTCACCCCCGACCAGTGCTCC
GGCATCAACCGGTTCGTGGCCTTGTTCGCGGTCCCTCTCCTCTCCTTCCACTTCATCTCC
ACTAATGACCCTTACACCATGAACTTCAAGTTCATCGCAGCGGACACGCTGCAAAAAATC
GTCGTCTTGGCAGTCCTCTTCGTGTGGGCTAAGGTGAGCAAGAGAGGCTCATTGGATTGG
ACTATCACGCTGTTCTCTCTGTCGACTCTGCCCAACACGCTGGTCATGGGCATTCCTTTG
CTCCAGGGCATGTATGGGGAGTACTCCGGGAGCCTCATGGTCCAGATTGTGGTGCTTCAG
TGCATCATCTGGTACACTCTGATGCTCTTCATGTTCGAGTACCGAGGTGCAAAAATACTC
ATCTCCGAGCAGTTCCCGGACATGGCAGGGTCGATAGTATCGATCCATGTCGACTCCGAC
ATCATGTCGTTGGATGGAAGACAGCCCTTGGAGACAGAGGCCGAGGTCAAGGAAGACGGC
AAGCTCCATGTGACAGTGAGGAGGTCCAATGCTTCAAGGTCAGACATCTTCTCAAGG---
AGGTCCCAAGGC---------CTGTCCTCGACCACCCCTAGGCCATCGAACCTTACCAAT
GCAGAAATTTACTCGCTCCAGTCTTCGAGGAACCCCACCCCAAGAGGGTCCAGCTTCAAC
CACACCGACTTCTATTCCATGATGGCCGGC------------------------CAACGG
AGCTCCAACTTTGGCTCGGCCGACGTCTACGGGCTCTCGGCATCGCGTGGCCCCACGCCG
AGGCCATCAAATTATGAGGAAGACGGT---------------------GGGAACAAGCCG
AGGTTC------CACTACCATGGCCAGGGTGGC---------GGTGCTCACTACCCAGCC
CCA---AACCCGGGAATGTTCTCGCCAAAGAGTGGCGGAGGCGGC---------------
---------------GGTAATAATGTG---AAGAAGCCTAATGGCCAG---GCTCAA---
AAGGGTGAGGATGGTGGGAAGGATTTGCACATGTTTGTCTGGAGCTCGAGTGCTTCCCCA
GTTTCTGAT------------------GTGTTC---------GGAAATAACAACCATGAT
CAGCCTAATGAATCA---------------------------AAGGACGTGAGGCTGGCT
GTTTCT---------CCTGGTAAAGTGGAGAATCACGGAGAGAACCAAGAAGAGTACATG
GAGAGGAACGAGTTCAGCTTCGGCAACAGA---------------GAG---AAC---GTG
ACCCACGAG------------GCTGAGAAGGTGGAT------------------------
------------------------------------------GATGGGAAGCCCAAGGCA
ATGCCTCCGAGCAGTGTAATGACCAGGCTCATCCTCATCATGGTATGGAGGAAGCTCATC
AGGAACCCCAACACATACTCAAGCTTGATTGGCCTCACTTGGTCCTTGGTCTCATTCAGG
TGGCATTTGGTGATGCCTGCAATTATAGCAAAGTCCATCGCAATACTGTCAGATGCGGGA
CTTGGCATGGCCATGTTCAGTCTTGGGCTGTTCATGGCATTGCAACCGAGGATAATAGCA
TGTGGGAATTCTGTAGCAGCTTTTGCGATGGCCGTGAGATTCCTCACAGGCCCAGCTGTC
ATGGCTGCTGCCTCCATCGCTGTTGGCCTCAAAGGAGACCTCTTGCACATTGCCATTGTC
CAAGCAGCTCTTCCACAAGGGATTGTCCCCTTCGTCTTTGCCAAAGAGTACAGCGTGCAC
CCGGACATTCTGAGCACAGCGGTCATATTCGGGATGTTAATTGCTTTGCCCATAACGCTC
GTCTACTACATATTGCTGGGCATA------
>gnl_Eucgr_v2.0_Eucgr.G02187.1
ATGATCAAGTGGCACGATCTCTACGCGGTGCTGGTCGCGGTGGTGCCGCTCTACGTGGCG
ATGATCCTGGCCTACGGCTCCGTGCGGTGGTGGAGGATCTTCTCCCCCGACCAGTGCTCC
GGCATCAACCGCTTCGTCGCCATCTTCGCCGTCCCGCTCCTCTCCTTCCACTTCATCTCC
ACCAACGACCCCTACCGCATGAACCTCCGCTTCATCGCCGCCGACACCCTCCAGAAGCTC
CTCCTCCTCCTCCTCCTCGCCCTCTGGGCCAACCTCCACCGCCGCGGCTCCCTCGACTGG
TCCATCACCGTCTTCTCCCTCTCCACCCTCCCCAACACCCTCGTCATGGGCATCCCTCTC
CTCGGCGCCATGTACGGCACCGAAGCTAGCAACCTCATGGTCCAGGTGGTCGTGCTGCAG
TGCATCATCTGGTACACCCTCCTCCTCTTCCTCTTCGAGTACCGGGGCGCGAAGATCCTC
ATCATGGAGCAGTTCCCCGAGACCGCCGCGTCCATCGTGTCCTTCAATGTCGACCCGGAC
GTCGTCTCCCTCGACGGCCGGAACTTCCTCGAGACCGACGCGGAGGTCGGCCAAGACGGG
AAGCTGCACGTCACGGTGAGGAAGTCGAACGCGTCGCGGCGGTCCTTCGGCCTGGGG---
CCTGGCGGTGGC---GGCTCGTTCTCCGGGATGACGCCGCGGCCTTCGAACCTCAGCGGC
GTGGAGATCTACAGCCTGAGCTCGTCGCGGAACCTGACTCCGAGGGGTTCCAAC------
---TCGGACTTCTACTCCATCATGGGC------------------------GTGCCTCGG
CTCTCCAACTTCGGACCCTCCGACGTGTACTCCGTCCAGTCCTCCCGGGGCCCGACCCCG
AGGCCATCGAACTTCGACGAGAACCTGCAGCCG---------------------TCCCCG
AAGTTC------GGGTTCTACCCGGCC------CAGGTCGCGTCCGCCCCGTACCCGGCT
CCG---ATCCCCGATTTCGCATCAGCATTCGCGAAGAGCGGCAAACCCAACCAG------
---CAGCAGCCGGCGCCGGCGCCGCCGGAGCAGCAATCTAAC------GGCGCGGCAAAG
GCAAACAGTTACGACGCCAAGGAGCTCCACATGTTCGTGTGGAGCTCCAGCGCCTCGCCG
GTTTCGGAAGTC---GGCGGGCTCCACGTTTTC---------GGCAGCGGCGATTTCGGG
---GCTCCGGACAATCAATCCAGGGCCGATCAC---AGCGTCAAGGAGATCCGGATGATG
GTTGCCGATAATAACCAGCCCAACGGCGAGACCAAAACTGCCCCGGAAACGGGATTTACT
GGGCAAGATCAGTTCAACTTCGTGGCTAAAGCA---GACGAAAGGGAC---GAGGGAGGA
GAGAAGGAGGGGCCCGACCGGCCCAACAAGCTCGCGAGCTCCTCCGCCGGAGAGCCG---
---------------GGGGGGTACGGC---GGCTGCGACGACGCCGGGAACGACAAGCAG
ATGCCGCCGGCGAGCGTGATGACCCGCCTCATCTTGATCATGGTGTGGAGGAAGCTGATC
CGGAACCCCAACACCTACTCGAGCCTCATCGGCATCATCTGGTCCTTGATCGCCTTCCGG
TGGGATGTGGGAATGCCCGAGATCGTCGACAAGTCCATCCACATACTGTCCGACGCCGGG
CTGGGAATGGCCATGTTCAGCTTGGGTCTGTTCATGGCTCTTCAGCCTAAGCTAATTGCG
TGCGGGAACTCTGTCGCCACGTTCGCCATGGCCGTCAGGTTCCTCGTTGGCCCAGCTGCG
ATGGCCATCGCCTCCGCCGCTATCGGATTGCGCGGGCCCCTACTCCATATAGCCATCGTC
CAGGCGGCGCTTCCCCAGGGAATCGTCCCGTTCGTGTTTGCCAAGGAGTACAACGTTCAT
CCGGCCGTTCTCAGCACCATGGTCATATTCGGGATGCTGATAGCCCTGCCAATCACGCTT
GTCTATTACATTCTTCTAGGACTA------
>gnl_Manes_v6.1_Manes.08G060200.1
ATGATCAGTATCACAGACCTCTACCATGTTCTCACAGCTGTTGTGCCACTTTATGTGGCT
ATGATCTTAGCCTATGGCTCAGTGAAATGGTGGAAGATCTTTAGCCCTGACCAGTGTTCA
GGGATCAACAGATTCGTTGCTCTATTTGCCGTGCCTTTGCTTTCTTTTCACTTTATCTCC
ACTAACAATCCTTACGCTATGAACTATAGGTTCATTGCAGCGGACACTCTCCAAAAAATC
ATAGTTCTTGTGGTTTTAGCCATCTGGTCTAGACTTAGTTCTAGAGGCTCCCTTGAATGG
TCCATCACTCTCTTTTCTCTCTCCACTCTCCCAAACACTCTGGTTATGGGCATCCCTTTG
TTGAAGGGTATGTATGGGGACTCCTCGGGAACCCTTATGGTTCAAATAGTTGTCCTTCAA
TGCATAATATGGTACACGTTGATGCTTTTTCTATTTGAATATAGAGGAGCTAGAATCTTG
ATTGGCGAACAGTTTCCTGACACTGCTGGCTCTATAATCTCCTTCAGAGTTGATTCTGAT
ATAATTTCTTTAGATGGTAGAGAGCCATTGCAAACTGAAGCAGAGCTTGGTGAGGATGGC
AAGCTCCATGTTACAGTGAGGAAATCAACCAGCTCAAGATCAGAAATCTTCTCTCGC---
AGATCCCATGGTCCAAATTCAGGCCTATCATTGACTCCTAGACCATCCAATCTAACAAAT
GCAGAGATATATTCTCTCCAATCTTCAAGAAATCCAACACCAAGAGGCTCAAGCTTTAAC
CACACTGATTTTTACTCAATGGTGAATGGCAAAAATGCAAGC---AATGTGAGTCCTAGA
CAATCAAACTTTGGT---------------------------------------------
---AACCTGCCATTTGATGAAGAAAATGGAGGA---ATTGGAGTG---GGAAATGTTTCA
AGA---------------------GCAAATGGG------------AATGCTTATCCTGCT
CCACCAAATGCTGGGATATTCTCTCCT---------------------------------
---------------------GGAACCAAGAAGAAAGCAAATGGA---------------
------GCTGATAATGGCAGAGACTTGCACATGTTTGTTTGGAGTTCTAGTGCTTCACCA
GTTTCAGAA------GGTGGGATACATGTCTTC---------AGGGGAGGAGATTATGCC
AAT------GAA------------------------------------------CTTGGG
GCAACT---CAC---CAGAAA------GAT------------------TATGATGAGTTT
GGTCGGGATGAGTTCAGCTTTGGAAACAGACAG---GTAGCCAATGGG---------GTA
GACAGGGAGGGTCCAGTG---CTATCCAAGCTTGGTTCAAGCTCCACAGCAGAGCTCCAC
CCAAAG---------GCTGGTGCT------------GATGGCGAACCCAAGCCCACTGCC
ATGCCACCTGCTAGTGTTATGACAAGACTTATTCTCATTATGGTTTGGAGAAAACTTATA
AGGAATCCCAATACTTATTCGAGCCTCATTGGCCTTACTTGGTCTCTTGTTTCTTTCAAA
TGGAACGTAGAGATGCCTGCGATTATTGCTCGTTCCATATCTATCCTATCTGATGCTGGT
CTTGGAATGGCTATGTTTAGCCTTGGTTTGTTTATGGCATTACAGCCGAAGATCATTGCT
TGTGGAAACTCGGTCGCGTCATTTGCAATGGCTGTTAGATTTCTCACTGGTCCTGCAGTT
ATGGCTGCTGCTTCAATTGCTGTTGGATTAAGGGGAGTTCTGTTGCACATTGCCATAGTA
CAGGCAGCTCTTCCACAAGGAATTGTCCCCTTTGTTTTTGCGAAGGAATATAATGTTCAT
CCTGACATATTGAGCACTGGGGTTATATTTGGGATGTTAATAGCTCTTCCCATTACACTG
GTCTATTACATCTTGCTGGGACTT------
>gnl_Manes_v6.1_Manes.06G000100.1
ATGATTACAGGCAAGGATATTTACGATGTTCTCGCAGCGATTGTTCCTCTATATGTTGCT
ATGATACTAGCCTATGGCTCAGTCCGATGGTGGAAAATCTTCACGCCCGATCAATGCTCC
GGTATTAATCGTTTTGTGGCAGTCTTTGCGGTTCCTTTACTCTCTTTCCATTTCATCTCT
TCCAACGACCCTTACGCCATGAACTATCGCTTCATTGCTGCCGATTCTCTCCAGAAAGTA
GTCATTCTTACGGCTCTCTTTCTTTGGCAAGCTTTTAGCAAACGAGGTAACCTTGAGTGG
ATGATCACTCTCTTCTCTCTCTCTACCCTCCCCAACACTCTGGTCATGGGCATCCCTCTT
TTGAAAGCCATGTATGGAGATTTTTCGGGGAGTCTTATGGTTCAAATCGTGGTCTTGCAG
AGTGTAATTTGGTATACTTTAATGCTCTTCATGTTCGAATATAGAGGAGCCAAGTTACTC
ATCTCCGACCAATTTCCTGAGACAGCCGGTTCCATTACCTCCTTCAAAGTTGATTCTGAT
GTCGTTTCGCTAAATGGTCGGGAACCATTACAAGCAGATGCTGAGATAGGGGATGATGGT
AAGCTTCATGTGGTTGTTAGAAGATCTAGCGCCTCGTCAATGGTGTCT---TCCTTTAAC
AAGTCACATGGACTAAACTCAATAACATCCATGACCCCAAGAGCTTCGAATCTCACGGGT
GTAGAGATCTATTCAGTACAATCTTCTCGAGAACCAACACCAAGGGCTTCAAGTTTTAAC
CAGACAGATTTTTATGCGATGTTTGCTAGCAAA------------GCCGCAAGTCCCAAG
CACGGGAGTTTCCAGATTGGTGATGTTTACTCTCTGCAATCTTCTAAAGGAGTCACGCCT
AGAACTTCAAATTTTGATGAGGAAACATTGAAA---ATCGGG------------AAGAAA
AGAGGTGGGAGAGAGTTGTTTAAT---GGT---------------------TATCCGCCT
CCT---AATCCAATGTTT---GCAGGATCTACTAGT------------------------
------------------GGTTGTCCTAGAAAGAAGGAAAGT------------------
---GGCGCGATGCCTAACAAGGAGCTTCACATGTTCGTCTGGAGCTCGAGTGCCTCACCA
GTTTCTGAAGGG---AATCTGAGACATGCAGTTCATAGAGCTGCCTCCTCTGACTTTGGG
---GCCATAGACTCTTCTAAAGTCGGTCTTCAGCATGAGTCAAAAGCCATGCATTTG---
ATT---------------------------------------------------------
------GAAAATATGAGTCCCGCTGGCAAAATGAATGGAGAAAAAGAGATCGAC------
ATAGAGGATGGACAA------------AAGACTGGTTCCCCCTTC------AATTGTCAA
AAGAAGATGGAAATGGAATGC------------------GATGGATCAAGAAAGCACCAG
ATGCCTCCTGCAAGTGTCATGACTAGACTCATACTAATCATGGTTTGGAGGAAGCTGATA
AGAAACCCTAACACATATTCAAGCCTTTTGGGCGTAGTGTGGTCTCTCATATCTTTCAGA
TGGAACATCCAAATGCCGTCAATTGTAAGAGGGTCCATATCAATATTATCAGATGCTGGT
TTGGGAATGGCCATGTTCAGTCTAGGTTTATTCATGGCTTTGCAACCAAAAATTATAGCT
TGTGGAAAATCTGTAGCGACTTTTGCTATGGCTGTAAGGTTTCTGACTGGTCCAGCTGTA
ATTGCTGCAACCTCTATTGCTATTGGTCTTCGTGGCCCTCTTCTACATGTGGCGATTGTT
CAGGCGGCTCTTCCCCAAGGGATTGTTCCATTTGTATTTGCCAAGGAATACAATGTCCAC
GCTGACATACTTAGCACTGCGGTTATCTTCGGAATGTTGATTGCCTTGCCCATTACAATA
CTCTATTACGTGCTTCTCGGCCTT------
>gnl_Manes_v6.1_Manes.06G006800.1
ATGATTACGATAACAGATTTTTACCATGTAATGACTGCAATGGTGCCACTGTACGTGGCC
ATGATCTTGGCTTATGGGTCAGTGAAATGGTGGAAGATCTTTACTCCTGATCAGTGTTCA
GGAATCAATCGTTTTGTTGCTCTTTTTGCAGTCCCTCTTCTTTCTTTTCACTTCATATCT
AGTAATGATCCTTATGCTATGAACTTTCGTTTCATAGCTGCTGATACTCTTCAGAAAGTC
ATTGTTCTTGTAGTCTTAGCTTTCTGGACTAAGTTAAGCAAAAGGGGTTGTTTGGAATGG
ACGATTACGCTATTTTCACTTTCTACTCTTCCAAACACTCTTGTCATGGGCATTCCTTTG
CTCAAAGGAATGTATGGTGAATTTTCTGGGAGTTTAATGGTGCAAATTGTTGTTCTTCAA
TGTATTATTTGGTATACTTTGATGCTTTTCTTGTTTGAATATAGAGGAGCTAAACTGCTC
ATCTCTGAGCAATTTCCAGACACTGCTGGTTCCATTGTCTCAATCCATGTCGACTCTGAT
ATTATGTCTCTCGACGGTCGGCAGCCTCTTGAAACTGAAGCAGAGATCAAAGAAGATGGT
AAGCTACATGTAACTGTAAGAAAATCTAATGCTTCAAGGTCAGATATTTTCTCGAGA---
AGATCTCAGGGA---------CTATCATCTACAACGCCAAGGCCATCAAATCTAAGCAAT
GCAGAGATTTACTCTTTACAATCTTCAAGAAATCCAACACCAAGAGGCTCTAGCTTTAAC
CACACTGATTTTTACTCCATGATGGCCACT------------------------GGGAGG
AACTCTAATTTTGGTGCTTCAGATGTCTATGGCCTATCAGCGTCTCGAGGACCAACACCA
AGGTCATCAAATTATGAAGAGGATGGTGGTGGT---------------GGTAACAAGCCA
AGGTTC------CATTACCATGCATCTGGTGGT---------GCAGCCCATTATCCAGCT
CCT---AATCCAGGCATGTTTTCGCCAACTGGGTCTAAAGGTGGCGTTGCT---GCTAAT
------AATGCAGCGGCAGCTGCTACA---AAGAAGCCTAATGGTCAA---GCTCAACAG
AAAGCTGAAGATGGTGGTAAAGATCTTCATATGTTCGTTTGGAGTTCTAGTGCTTCTCCT
GTTTCAGAT------------------GTGTTT---------GGTAGCCATGATTATGGT
---GGTCATGATCAG---------------------------AAAGAAGCTAGATTGGCT
GTATCT---------CCAGGAAAAGTGGAAGGAAATAGAGAGAATCAAGAGGATTATATG
GAAAGAGAAGATTTCAGCTTTGGCAACATAGGA---GTAGAAAGAGAA---ATG---AAT
AATCATGAG------------------AAAGTGGAA------------------------
---------------------------------------AATGTTGGAAAACCAAAACCC
ATGCCTCCAACAAGTGTAATGACAAGGCTTATACTCATCATGGTTTGGAGGAAACTGATT
AGAAATCCAAACACTTACTCAAGCTTAATTGGTCTCATTTGGTCTCTAGTTTCATTCAGG
TGGCATATAGAAATGCCTGCCATTATAGCAAAGTCCATTTCCATTTTGTCAGATGCAGGG
CTTGGCATGGCCATGTTCAGTCTTGGACTGTTCATGGCATTGCAACCAAGGATAATAGCA
TGTGGAAATTCCATAGCAGCTTTTGCAATGGCTGTGAGATTCCTTACAGGACCAGCTGTT
ATGGCAGCTGCTTCTATTGCTGTTGGACTTAGAGGAACTCTCTTACATGTTGCCATTGTC
CAGGCAGCTCTACCACAAGGAATTGTCCCCTTTGTCTTTGCCAAGGAATACAATGTGCAC
CCTGATATTCTCAGCACAGGTGTCATATTTGGGATGCTAATTGCATTGCCCATAACTCTT
GTGTACTACATTCTATTGGGTTTA------
>gnl_Manes_v6.1_Manes.18G087300.1
ATGATAACAGGAGATGATTTCTACAAGGTGATGTGTGCAATGGTGCCTTTGTATTTTGCA
ATGCTGGTTGCATATGGGTCAGTGAAATGGTGGAAGATATTCACACCAGAGCAATGTTCA
GGGATCAACAGATTTGTTGCTGTTTTTGCAGTCCCAGTTTTATCTTTCCACTTTATTTCT
CAAAATAATCCATACCAAATGGATACCAAGTTCATATTAGCTGATACACTCTCTAAGATC
ATAGTCCTTGTTGTTCTCTCAGTTTGGGCTGTTTTCTTTAAT---GGAGGATTGGATTGG
CTCATCACTCTCTTCTCAGTCGCAACTTTGCCTAACACTCTTGTCATGGGCATCCCTTTG
CTCATGGCCATGTATGGAGATTTCACTCAGAGCCTTATGGTGCAAGTGGTTGTTCTTCAG
TGCATCATATGGTACACTCTTTTGCTCTTCCTCTTCGAGTACAGAGCAGCAACCCTCCTA
ATCAAAACCCAGTTCCCACCCACAGCAGCCTCCATTACCAAAATCGAACTCGACAATGAT
GTCATCTCCCTCGATGGCAGGGACCCACTCCGCACTGAATCTGAAACCGACGGCAACGGC
CGAATCCGAGTTCGTATCCGCAGGTCCACTTCCTCCGCCCCAGAATCC------------
---------GCCCTATCATCCTCCATCTGCCTCACTCCTAGACCCTCAAATCTCTCCAAC
GCAGAAATCTTTTCTGTCAACACCCCTGCGCCATTTTATGAATACAGTATAAATATATGT
AATGGGGACTTG---GGT------GGA---CGG---------TCCGGAACGAGTCCTAGA
CTATCGGGATACGCTTCATCGGATGCTTACTCGCTGCAA------------CCCACGCCA
AGGGCGTCGAATTTTAATGAGGATGTG---ACG---AACGCCGGG------GGTACGCCA
TACTGGGTCAGG---------------------------------------TCTCCGGTT
GCC------------TTTTTCTCCCCGGCGGTT---------------------------
------------------------------------------------------------
------------CCAGAT---------GTCAGAATGGTATGGGAGTCGCCAGGA------
---------------------------------AAGTGTCAAAATGGAGGA------GCA
------------------------------GGC---GCCGGCAAAGAT------------
---------------------------------------------------------ATT
ACAGAAAAGGAAATTAGCTTTAGAGACAGTAGC---------------------------
---------------------------AAAACG------GCAGCGCTTGAGGAGACTAAT
TCAAAA------------------------------------GCAGCAACTGACCAAGAA
ATGCCTCGTGCGTTTGTGATGCTGAAGCTCATACTCATTGTAGTAGGACGGAAGCTCTCT
CGCAACCCAAATACATATTCTAGTGTGATAGGCCTTCTCTGGTCTTTAATCTCATTCAAA
TGGAATGTGGGAATGCCAAGCCTGGTAAAAAACTCTATCAAAATCATTTCAGATGCAGGA
CTTGGAATGGCCATGTTCAGTTTAGGGTTGTTCATGGCCCTTCAACCTCGAATAATTGCA
TGTGGGAAGAAAAGGGCAACAATGGGAATGGCAATCCGATTTATTTGCGGTCCCATAGTG
ATGTCAGCCGCTTCTGTCGCCGTTGGTCTAAGAGGAGTTCGGTTACGCGCCGCCATAGTC
CAGGCAGCTCTTCCACAAGGGATTGTACCGTTTGTTTTCGCAAGGGAATATGGATTACAT
CCTGACATTTTAAGCACAGGGGTCATATTTGGGATGCTAGTTGCTTTACCAGTAACGCTG
CTCTATTACATAAGCCTAGGGCTT------
>gnl_Manes_v6.1_Manes.15G127700.1
ATGATTACGGGGAAGGATCTGTACACCGTCTTAACGGCGGTTGTTCCTCTCTATGTTGCG
ATGATCTTGGCTTATGGCTCTGTGCGTTGGTGGAAGATTTTCAGCCCCGACCAGTGCTCC
GGCATCAACCGGTTCGTGGCGATATTTGCTGTGCCGTTACTGTCGTTCCATTTCATCTCC
ACTAACGATCCTTATGCCATGAATTTCCGGTTCATTGCCGCCGATACGCTTCAAAAGATT
ATAATGCTTGTCGCTCTCGGAATTTGGACTAATTTCACTAAAAATGGAAGTTTAGAATGG
ATGATTACCATTTTCTCTTTGTCTACTCTTCCAAACACTCTGGTTATGGGCATTCCTCTG
TTAATCGCCATGTACGGTGAGTACTCCGGTAGCCTTATGGTTCAGGTGGTGGTTTTGCAG
TGTATCATTTGGTACACTCTTCTCTTGTTTCTGTTCGAGTACAGAGGAGCCAAGATGTTG
ATCATGGAGCAGTTCCCTGAAACTGCAGCTTCCATTGTTTCCTTCAAGGTCGATTCTGAT
GTTGTTTCTTTAGACGGTAGAGATTTCTTGGAAACAGATGCTGAGATTGGTGGTGATGGG
AAGCTACATGTGACGGTGAGGAAATCGAATGCTTCGCGGCGATCTTTGGGGCCTGGT---
------------------TCTTTCTCTGCATTGACTCCTCGTCCGTCGAATCTTACTGGA
GCTGAGATTTATAGCTTGAGTTCATCGAGAAATCCTACACCAAGGGGATCTAATTTTAAC
ACTTCCGACTTTTACAATATGATGGGAGTTCAGGGATTCCCT---------GGCGGAAGG
CTTTCAAATTTTGGCCCAGCAGACTTGTACTCTGTGCAATCTTCAAGAGGTCCAACGCCT
CGGCCCTCAAATTTTGAAGAAAATTGTGCTCCA---ATGGCTACAATT---TCTTCTCCG
AGATTC------GGGTTCTATCCGGCGCAGACG------GTTCCAACATCTTACCCAGCA
CCG---AGTGCAGAATTTTCTGCAACAGTCTCCAAGAATTCTAAGAATCAACAGCAGCAG
CTGCAGGAGCAACAG---------------CAACAGCAGCAACAGCAA---CAGAATTCC
AAAGCAAACCATGACGCTAAGGAGCTGCACATGTTTGTATGGAGCTCAAGTGCCTCCCCG
GTCTCCGAT------------------GTATTT---------GGTGGGAATGATTTCGGA
---GCATCCCAGCAATCTGGCCGGTCCGACCAG---GGAGCAAAGGAGATCAGGATGTTA
GTTGCTGACCAC---CCACAGGATGGGGAAACCAAAGCCATTGCACATGCTGGAGAATTT
CCTGGCGAGGACTTCAGTTTTGCTGGTAAAGGA---GGAGAAGAGGAT------GGGCGA
GAAAAAGAGGGACCCACTGGCCTTAACAAGCTAGGGTCAAGCTCAACCGCGGAACTCCAC
CCAAAA---------GCCGCCGGAGCA------------GAATCTGGAGCCAACAAACAT
ATGCCTCCGGCAAGCGTGATGACCCGTCTGATACTGATCATGGTTTGGCGCAAACTGATT
CGGAACCCAAACACATACTCCAGTCTCATTGGCCTGGTGTGGTCTCTAATTTGTTTCCGG
TGGCATGTGGCTATGCCTAAAATAATTGAGAAGTCCATCTCCATACTGTCTGATGCTGGC
CTTGGAATGGCTATGTTCAGCCTAGGTCTGTTTATGGCTTTACAACCGAAGATAATTGCC
TGTGGGAACTCGGTGGCCGCATTCGCCATGGCTGTTCGTTTCCTGACTGGTCCTGCAGTG
ATGGCTGCAGCTTCAATTGCAGTTGGCCTGCGTGGTACTCTCCTCCATGTCGCTATTGTT
CAGGCTGCGCTGCCACAAGGGATTGTTCCATTTGTGTTTGCCAAGGAATACAATGTCCAT
CCAGCCATTCTCAGCACTGCGGTTATCTTCGGAATGTTGATAGCATTACCAATTACACTT
GTCTACTACATTCTCCTTGGATTG------
>gnl_Manes_v6.1_Manes.14G171100.1
ATGATTACACCAACCGATTTTTACCATGTAATGACTGCAATGGTGCCACTATACGTGGCT
ATGATATTGGCTTATGGGTCAGTGAAATGGTGGAAGATCTTCACTCCTGATCAGTGTTCA
GGAATCAATCGTTTTGTTGCTCTTTTTGCAGTCCCCCTTCTCTCTTTCCACTTCATATCT
TCCAATGATCCTTACGCCATGAACTTTCGTTTCATAGCTGCTGATACTCTCCAAAAGGTC
ATAGTTCTTGGAGTCCTAGCTCTGTGGACTAATTTGAGCAAAAGGGGATGCTTGGAATGG
ACCATTACGCTTTTTTCACTTTCTACTCTTCCAAACACTCTTGTGATGGGCATCCCTTTG
CTCAAAGGGATGTATGGTGAATATTCTGGAAGTTTAATGGTGCAAATAGTTGTTCTTCAA
TGTATTATTTGGTATACTTTGATGCTTTTTATGTTTGAATATAGAGGTGCTAAAATGCTC
ATCGCTGAGCAATTTCCAGACACTGCTGGTTCCATTGTCTCAATCCATGTCGATTCTGAT
ATTATGTCTCTTGATGGTAGACAACCTCTAGAAACTGAAGCAGAGATAAAAGAAGATGGC
AAGTTACATGTCACTGTAAGAAAATCCAATGCTTCAAGATCAGATATCTTCTCAAGG---
AGATCTCAAGGG---------CTATCTTCTACAACTCCTAGGCCGTCAAACCTAACCAAT
GCAGAGATTTACTCTTTACAATCTTCAAGGAATCCAACTCCAAGAGGCTCTAGCTTTAAC
CACAATGATTTTTACTCCATGATGGCTGCT------------------------GGGAGG
AACTCAAATTTTGGTTCTTCAGATGTCTATGGCTTATCAGCATCTCGAGGACCTACACCC
AGGCCGTCAAATTATGAAGAAGATGGTGGGGGT------------------AACAAGCCA
AGGTTC------CATTACCACGGGTCTGGTGGT---------GCAACCCATTATCCAGCA
CCT---AACCCAGGCATGTTTTCGCCAACTGGGTCTAAGGGTGGAGTTGCT---GCTAAT
------------AATGCAGCTGGTCCG---AAAAAGCCTAATGGTCAA---GCTCATATG
AAAGCTGAAGATGGTGGCAGAGATCTTCATATGTTCGTTTGGAGTTCTAGTGCTTCTCCT
GTTTCAGAT------------------GTGTTT---------GGTAGCCATGATTATGGT
---GCTCATGACCAG---------------------------AAAGAAGTTCGATTGGCT
GTATCT---------CCAGGAAAAGTAGAGGGACACAGAGAGAATCATGAAGATTATATG
GAAAGAGAAGATTTCAGCTTTGGCAACAGAGGA---ATAGAAAGAGAA---ATGAATAAC
AATCATCAA------------GGTGAGAAAATTGGA------------------------
---------------------------------------GATGAAGGAAAATCCAAAGCC
ATGCCTCCAACAAGTGTAATGACAAGGCTTATTCTGATCATGGTTTGGAGGAAACTGATT
AGAAACCCTAATACTTACTCCAGCTTAATTGGTCTCACTTGGTCTCTAATTTCATTCAGG
TGGCATGTAGAAATGCCTGCCATTATAGCAAAATCCATTTCTATACTGTCAGATGCAGGG
CTTGGCATGGCCATGTTCAGTCTTGGTCTGTTCATGGCTTTGCAACCAAGGATCATAGCA
TGTGGAAATTCCATAGCAGCTTTTGCAATGGCTGTGAGATTCCTTACAGGTCCAGCTGTT
ATGGCAGCTGCTTCTATTGTTGTTGGTCTTAGAGGAACTCTCTTACACATTGCCATTGTC
CAGGCAGCTCTACCACAAGGAATTGTCCCCTTTGTCTTTGCCAAGGAATACAATGTACAC
CCTGATATTCTCAGCACAGGGGTGATATTTGGAATGCTAATTGCATTGCCAATAACTCTT
GTGTACTACGTTTTGTTGGGGTTG------
>gnl_Manes_v6.1_Manes.17G077100.1
ATGATTAGCTGGAAAGATCTCTACACCGTTTTAACGGCGGTGATTCCTCTTTATGTTGCT
ATGATCTTGGCCTATGGCTCCGTTCGCTGGTGGAAGATCTTCAGCCCGGACCAGTGCTCA
GGTATCAACCGGTTCGTCGCTATTTTCGCTGTGCCGCTATTGTCTTTCCATTTCATCTCC
AGCAACGATCCTTACGCTATGAATTTCCGGTTCATTGCCGCCGATACGCTTCAAAAGATT
ATAATGCTTTTCGCTCTCGGTATTTGGACTAATTTCACTAAAAATGGAAGTTTAGAATGG
ATGATTACGATTTTCTCCTTATCTACTCTTCCAAACACGCTAGTCATGGGCATTCCTTTG
TTGATTGCCATGTACGGCAAGTACTCCGGTAGCCTCATGGTTCAGGTGGTGGTTTTGCAG
TGTATCATTTGGTACACTCTTCTCTTGTTTCTTTTTGAGTACAGAGGAGCCAAGATGTTG
ATCATGGAGCAATTCCCTGAAACTGCAGCTTCCATTGTTTCGTTTAAGGTAGATTCCGAT
GTTGTTTCTTTAGACGGTAGAGATTTCTTGGAAACAGATGCTGAGATTGGTGATGATGGG
AAGCTGCATGTGACGGTGAGGAAATCCAATGCTTCGCGGCGATCTTTGGGGCCTGGT---
------------------TCTTTCTCTGGATTGACTCCTCGTCCCTCGAATCTTACTGGC
GCTGAGATTTATAGCTTGAGTTCATCAAGAAATCCAACCCCAAGAGGATCTAATTTTAAC
ACTTCCGACTTCTATAATATGATGGGTGTGCAGGGATTCCCC---------GGTGGAAGA
CTCTCAAATTTTGGTCCGGCGGACTTGTACTCGGTACAATCTTCAAGAGGTCCAACTCCT
CGGCCCTCAAACTTTGAAGAAAACTGTGCTCCA---ATGGCTACAAAT---TCTTCTCCA
AGATTC------GGGTTTTATCCGGCGCAAACG------GTGCCAACATCTTATCCAGCA
CCA---AATCCGGAATTTTCTTCAACGGTTTCCAAAAACACCAAGAATCTTCAGCAGCAG
CAACAGGAGCAACAACAG------------CAGCAGCAGCAGCAGCAA---CAGAATTCC
AAAGCAAACCATGACGCTAAGGAGCTCCACATGTTTGTTTGGAGCTCGAGTGCCTCGCCG
GTCTCCGAC------------------GTATTT---------GGAGGGAACGATTTTGGG
---GCATCCCAGCCATCTGGCCGGTCCGACCAG---GGAGCCAAGGAGATCAGGATGTTA
GTTGCTGACCAC---CCACAAAATGGTGAATCCAAA---------------GGAGAATTT
CCTGGCGAGGACTTCAGTTTTGCTGGTAAAGTA---GGAGAAGATGAA------GGGCGA
GAAAAAGGGGGACCCACTGGACTTAACAAACTGGGGTCGAGCTCAACCGCAGAGCTCCAC
CCCAAA---------ACCTCCGGAGCA------------GAGTCTGGAGGCAACAAACAG
ATGCCTCCAGCAAGTGTGATGACCCGTCTGATATTGATCATGGTATGGCGTAAACTGATT
CGGAATCCAAACACATACTCCAGTCTCATTGGCTTGGTTTGGTCTCTAATTTCATTCCGG
TGGCATGTGGCTATGCCTAAAATAATAGAGAAATCCATCTCTATACTCTCTGATGCTGGC
CTCGGAATGGCTATGTTCAGCTTAGGTCTGTTTATGGCTTTACAACCAAAGATAATTGCC
TGTGGGAATTCGGTGGCTGCATTTGCTATGGCTGTTCGCTTCCTTACTGGGCCTGCAGTG
ATGGCTGCGGCTTCAATTGCTGTTGGCCTGCGTGGTACTCTTCTCCATGTCGCTATTGTT
CAGGCTGCACTACCACAAGGAATTGTTCCATTTGTGTTTGCCAAAGAGTACAACGTCCAT
CCAGCCATCCTTAGCACTGCGGTTATCTTCGGAATGTTAATAGCGTTACCAATTACCCTT
GTCTACTACATTCTCCTTGGATTG------
>gnl_Medtr_Mt4.0v1_Medtr2g038470.1
ATGATCAAAGGTAAAGATGTATACAATATTCTTGAGAGTATTATGCCCCTATATGTAGCC
ATGATATTAGGCTATGGGTCAATTAAATGGTGGAAAATCTTTACACCAGATCAATGTGCT
GGTATAAACCGTTTTGTGGCAATGTTTGCAGTTCCTACACTTTCTTTTATTTACATATAC
CCAATTAACCCTTATCATATGAATTGGAGGTTAATACTAGCTGACACACTTCAAAAAGTT
GTGACATTGGCTTGTCTAGCTCTATGGAACATTTTCACAAAACGTGGTGGTTTAGATTGG
AGTATAACTCTTTTCTCACTTACCAATTTACCAAACACACTTGTTGTTGGGATCCCTCTT
TTGAATGCAATGTATGGAGAATTTACAAAACCACTTTTGACCCAAATTTTGGTTTTGCAA
GGTGTTGTATGGTATACTATTTTGTTGTTGATGTATGAATATAGAGCTGCTAAGCTTTTT
ATTTCTCAACAATTTGTTGACACTAATGAAGGGTCCCACAAGATTGAAATTGAATCATCA
CTTGATGATGTAGAATTGAGA---------------------GAAATTGGTAATAAC---
---------------------------------AGTGTC---------------------
---------------------AAGTCTCATTCAACACCTAGAGTGCCAAATCTTACTAGG
GTTGAGGTACAT---------TCAAGCTACACAAATAGTCCCCAAAGTAATGGTTTTGAA
GACAATATATTCAACATTCATTGG---ACAAGA---------TTT------------AAG
AAGAGTAGTTTGACCAATGTGAGTGCATTTAGTTGCACTGCTAGGGTTTCTCCTTACCCA
ATTAAATCAACTTTTTCAGAAGATGACCAAAGA---------------------------
AAGTTC------------------AGTGATGGC------------------ATGCCACAA
GAAATT------------------------------------------------------
------------------------------------------------------------
---------GAAGCTTCAAAAGGTGTTCATGAATTGATTGGCAGAAGTACTTCTAGTGGT
AAAGTAAGT------------------------------------GGA------------
---------GACAATGAT------------------------------------------
---------CAT------------------------------------------------
---------------------------------------------------------GAG
AGTGAGGAG------------------AAG------------------AAGGAGCTGGAG
ATTAAA---------------------------GAAAATGTTACCAATGAACATCAAATG
CAACCTGGTCATGGCACGATGACAAAGCTCATTCTTTTTAGGGTTTGGAAGAAGCTATCA
GTAAATCCTAATCTCTATGCTTCAGTTCTTGGCATTGTATGGGCTCTCATATCAGCTAGG
TGGAATATCAAAATGCCTTCAATCATACATGACTCGATTACAATAATATCTCATACTGGA
CTAGGAATGTCCATGTTTAGTCTAGGAATATTCATGGCATTACAACCTAAGATCATTGCT
TGTGGAAAAACTCAAGCAACAATTTCTATGGTACTTAAGTTCTTGGTTGGTCCTGCATCA
TTTGGTGCAACCTCTGCTGCCGTTGGTATTCGTGGAGTTGTTTTTAAAGTAGGAATTATT
CAGGCTGCTCTTCCACAAGGTATCGTTCCATTTGTATTCGCCAAAGAGTACAATCTCCAT
GCCGAAATATTTAACACAGCGGTTTCTCTTGGATTGGCAATTGCGTTTCCTGTAGCAATA
CTATACTATGTTCTACTTGAGCTTAACAAA
>gnl_Medtr_Mt4.0v1_Medtr8g107360.1
ATGATAACGTTAACAGATTTCTACCATGTGATGACATCAATGGTGCCACTTTACGTGGCT
ATGATATTAGCTTATGGTTCAGTGAAATGGTGGAAGATATTCTCTCCCGATCAATGCTCC
GGCATCAATCGCTTCGTTGCTCTGTTTGCAGTTCCTTTACTTTCATTCCATTTCATTGCC
TCTAACAATCCTTACAAAATGAACACACGCTTCCTCGTCGCAGACACACTTCAAAAGATT
ATCGTCTTACTTGCTCTCACCATTTGGGCCAACGTCAGCAAAAGGGGTTGTTTAGAATGG
ACAATAACACTCTTCTCCATTTCAACACTCCCAAACACTTTGGTTATGGGAATCCCTCTT
CTCAAATGTATGTACGGTGAATTTTCTGGGAGTTTGATGGTACAAATTGTGGTCCTTCAG
TGTATTATTTGGTACACGTTGATTTTGTTCATGTTTGAGTTTAGAGGAGCAAGAATGCTT
ATCTCAGAACAGTTTCCAGACACTGCTGGTACCATTGTTTCCATTCATGTTGACTCTGAT
GTGATGTCGTTGGATGGAAGACAGTGTTTGGAAACAGAAGCTGTAATCAAAGAAGATGGG
AAGCTTCATGTTATAGTGAGGAGATCAAATGCTTCAAGA---------------------
AGGTCTCATTCT---------CAGTCTCATACAACACCTCGAGCTTCAAATCTGACGAAT
GCAGAGATATACTCTTTGCAATCATCAAGGAATCCAACTCCAAGAGGGTCTAGTTTCAAC
CACACAGATTTACATTCCATGATGGGTGGTAGT------------------------CGT
AATTCTAACTTTGGTGCTTTTGATTTG------------------AAAGGAACACCACCG
AGGACTTGTAATTATGATAATTCAATGTCTACG---------------------------
---------------------------------------ACAAAGGGGAATTACCCTGCG
CCA---AACCCCGAAATGTTCTCTCCAAAAAAC---------------------------
---------------------------------------------------------GTT
GTTGCTGCTAAGAAAACGGAGGATCTTCATATGTTTTTTTGGAGTTCAAGTGATTCCCTT
GTTTCTGAT---------------------------------------------------
------------------------------------------------GTTAAATTGAAT
GTCTCT---------CCAGAAAAAGTGGAGGGTGAG------------------------
------GATGAGCAC---------------------------------------------
---------------------------AAG------------------------------
---------------------------------AGAGGGGAGGAAGGTGGGGCAAAAACG
ATGCCACCAGCAAGTATAATGACGAGGCTGATATTGATAATGGTTTGGAGAAAACTTATC
AGAAACCCAAACACATATTCGAGCATTATCGGCCTAACTTGGTCACTCATTTCATTCAGG
TGGAATATTGAAATGCCTGTTATCATAGCAAAGTCTATTTCCATATTGTCGGATGCAGGG
CTTGGCATGGCCATGTTCAGTCTTGGTCTGTTCATGGCTTTGCAACCGAGGATTATAGCA
TGTGGTAATCGCATAGCAGCTTTCTCTATGGCCATTAGATTCCTTACCGGTCCAGCTGTC
ATGGCAGCTGCTTCCATTGTTGTTGGACTCAGAGGAACCCTCTTGAACGTTGCCATTGTT
CAGGCAGCACTTCCACAAGGAATTGTCCCATTTGTCTTCGCCAAGGAATACAATGTACAT
CCTGATATTCTCAGTACAGGGGTAATTTTTGGGATGTTGATTGCATTGCCCATAACGCTC
GTTTATTACATCTTGTTGGGTCTA------
>gnl_Medtr_Mt4.0v1_Medtr7g089360.1
ATGATAAGTGCTTTAGACTTATACCATGTCCTCACAGCAGTAGTACCACTCTATGTAGCA
ATGATCCTTGCCTATGGTTCTGTAAAATGGTGGAAAATCTTCACACCAGATCAATGTTCA
GGCATAAACCGTTTTGTAGCACTTTTTGCAGTTCCACTTCTCTCATTCCACTTCATCTCA
ACCAACAATCCTTACACTATGAACTACAGGTTCATAGCAGCTGATTCACTTCAAAAAACT
ATCATCCTAACACTCCTTTTCATTTGGTCAAGAACAAGCTCCAGAGGGTCATTAGAATGG
TCTATAACACTGTTCTCACTTTCAACACTTCCTAACACACTTGTTATGGGCATTCCTTTG
TTGAAAGGAATGTATGGTGATGATTCTGGTACCCTTATGGTTCAAATAGTTGTTCTTCAA
TGTATCATTTGGTATACATTGATGTTGTTTTTGTTTGAGTATAGGGGTGCTAGGATTCTC
ATTGTTGAACAGTTTCCTGATACTGCTGGTTCTATTATATCATTCAAAGTTGATTCTGAT
GTTCTTTCTTTGGATGGTAAAGAGCCACTTCAAACTGAAGCTGAAGTTGGTGAAGATGGT
AAACTTCATGTGAAAGTTAGAAAATCAACTAGTTCAAGAAGTGAGATTTTTTCTAGA---
AGGTCTCATGGTGTTAACTCTGGTGTTTCTTTGACACCAAGACCTTCTAATTTGACTAAT
GCTGAGATTTATTCTCTTCAATCTTCTAGAAATCCTACACCAAGAGGGTCTAGTTTTAAT
CATACTGATTTTTATTCTATGGTGAAT------AATGGAAGA---AATGTTAGTCCTAGA
CAATCTAACTTTGGA---------------------------------------------
---AGTTTAGGTTTTGATGAGGAAAGTGGTGTTGCT------------------------
AAA---------------------GCTAATGGA---AATGGTGGAAATGGCTACCCTGCT
CCTCATAGTGCAGGGATTTTTTCACCTGTGGCTAATAAG---------------------
------------------------------AAAAAGGGTCATGGTGGT------------
GGTGCTGGTGATGGTGGAAAAGATCTTCATATGTTTGTTTGGAGTTCAAGTGCTTCACCT
GTTTCTGAA------GGTGGAATCCATGTCTTT---------AGAGGTGGTGATTATGGA
AAT------GATCAG---------------------------------------CTTGGA
GTAGCT---CAC---CAAAAA------GAT------------------TATGAAGAATTT
GGTCATGATGAGTTTAGCTTTGGAAATAGAACT---GTTGCTAATGGT---------GTG
GACAAAGAAGGACCAGTG---CTATCCAAACTTGGTTCAAGCTCAACTACTGAGCTTCAT
CCTAAA---------GCTGGATCT------------CAAGGTGAAGCTAAGCCAACAAAC
ATGCCACCTGCTAGTGTTATGACAAGACTCATTTTGATTATGGTGTGGAGGAAATTGATT
AGGAATCCTAATACTTATTCCAGCCTTATTGGTCTTACCTGGTCCCTGGTCTCATTCAGG
TGGAATGTTGTTATGCCTGCTATTGTTGCTAAATCGATTGCAATTTTATCTGATGCTGGC
CTTGGAATGGCTATGTTTAGCCTTGGGTTGTTCATGGCATTGCAACCAAGGATTATTGCT
TGTGGAAACACCGTTGCTTCTTTCGCGATGGCGGTTCGCTTCCTTACCGGCCCTGCTGTC
ATGGCTTTTTCTTCATTTGTTGTAGGACTCAGGGGAGTTCTGTTGCACATTGCTATTGTA
CAGGCTGCTCTTCCCCAAGGAATAGTCCCTTTTGTGTTTGCCAAGGAATACAATGTTCAT
CCTGACATTCTTAGCACTGGGGTTATATTTGGAATGCTAATTGCTCTTCCTATCACATTA
GTTTACTACATTTTATTGGGACTT------
>gnl_Medtr_Mt4.0v1_Medtr1g029190.1
ATGGTGACAAGAGAAGATTTATACAACGTGATGTGTGCAATGGTACCTCTATATTTTGCA
ATGTTAGTTGCTTATGGTTCAGTAAAGTGTTGCAAAATGTTCACCCCAGATCAATGTTCC
GGCATAAACCGATTCGTCGCAGTTTTTGCTGTTCCAGTTCTATCTTTTCACTTCATTTCT
CTCAACAATCCTTATCAAATGGACACAAAATTTATCTTGGCAGATACAATTTCTAAGCTA
CTTGTTCTATTTTTTCTTACCATTTGGGCCATTTTCTTTACTAAAGGCTCATTGGATTGG
GTTATAACTTTATTCTCAGTGGCTACTTTGCCTAATACCCTTGTTATGGGTATCCCTCTT
CTTCAAGCTATGTATGGTGATTTTACACAAAGTCTCATGGTGCAACTAGTTGTTCTTCAA
TGTATTATATGGTATACTCTGCTTCTATTCCTACTAGAATACAGAGCAGCCAAACTCTTA
ATCAAAAGCCAGTTTCCAACAACAGCAGCCTCCATAACAAAAATCTCCCTCGACGACGAC
GTAATTTCCCTCTACAGCCACGACCCGCTCACAACGCAATCAGAAACCGACGAAAATGGC
AGAATCAAAGTCCGAATCCGACGCTCCATTTCCTCAGCACCAGAATCA------------
------------ACTTCCTCAGGTAAAAGCTTTACTCCTAGACTCTCCAATCTCTCCAAC
GCCGACATCTTCTCCATCAACACGCCGGGGAATTTTCTCGATAAT---------------
---------------------------------------------ATGACAAGTCCACAG
CTGTCTGGTTATGCTTCAACGGACGCTTATTCCTTGCAG------------CCGACGCCT
AGGGCGTCGAATTTTAATGAAGAGATA---------GTTGGCGGT------GGTACGCCT
GTTTGGGGGAGG---------------------------------------TCTCCGGTG
GCCGGA---------GTTTTG---------------------------------------
------------------------------------------------------------
------------GATGGA---------GGGATGGTAGTGTGGGAATCACCTGAG------
---------------------------------AAATGGCGGGGAGATGGG------GGA
------------------------------CAT---GGATGCAAGGACATTACT------
---------------------------------------------------------ATG
TCAGATAAAGAAATTAGCTTCAGAGACAGCCTC---------------------------
---------------------------AAAGTC------TCAGTGGCAGGGGAAGTTGAC
CCCAAA------------------------------GACCAAATTGCCAGTAGCCCGAAA
ATGCCATATGCCTTTGTAATGTTAAGGCTTATACTTATTGTAGCTGGAAGAAAACTTTCT
AGAAATCCTAACACATATTCTAGTCTATTAGGACTTCTATGGTCTCTAATCTCCTTCAAA
TGGAATATAGAAATGCCCAGTTTGATCAAATCATCTATCAAGATCATATCTGATGCAGGT
CTTGGGATGGCAATGTTTAGCTTAGGGCTTTTCATGGCTCTTCAGCCTCGTATCATTGCT
TGTGGCACCAAAAGAGCAGCCATGGGAATGGCCATTAGATTTCTATTTGGGCCTCTTGTA
ATGTCCTTATCCTCGATTGCCGTTGGATTGAGAGGGAAAAAATTGCATACTGCAATTGTA
CAGGCTGCTCTTCCACAAGGAATAGTTCCATTTGTATTTGCAAGAGAATATGGGCTGCAT
CCTGATATTTTGAGCACAGGGGTAATCTTTGGCATGTTAATTTCCTTGCCAATAACTCTC
ATTTACTACATATTTCTTGGCTTG------
>gnl_Medtr_Mt4.0v1_Medtr1g030890.1
ATGATAACACTAAAAGATCTTTACACTGTCTTAACAGCAGTGGTTCCATTATATGTTGCT
ATGATCTTAGCCTACGGTTCGGTCCGTTGGTGGAAGATTTTCTCACCGGATCAATGTTCC
GGTATAAACCGTTTTGTCGCGGTTTTCGCCGTACCTCTCCTTTCCTTCCACTTCATCTCA
ACCAATAATCCATACCAAATGAACTTCAGGTTCATAGCTGCAGACACACTTCAAAAAATC
ATCATGCTAGTAGCACTTTCATTATGGACATTGTTCACTAAAAATGGCAATTTAGAATGG
ATGATAACAATCTTTTCATTATCAACACTTCCTAACACTTTGGTTATGGGAATTCCTTTG
TTAATTGCTATGTATGGTGATTATTCAGGTAGCTTAATGGTTCAAGTTGTGGTTCTTCAG
TGTATTATTTGGTACACTCTTTTGCTTTTTCTTTTTGAGTACCGTGGTGCTAAGCTTTTA
ATCATGGAGCAGTTTCCAGAAACCGCGGCTTCCATCGTTTCCTTTAAGGTCGATTCGGAC
GTTATGTCGTTAGATGGAAGAGATTTTCTTGAAACTGATGCATCAGTTGGTGATGATGGG
AAGTTACATGTTACTGTTAGGAAGTCTAACGCGTCGCGGAGGTCATTT------------
------------------------ATGATGAATACTCCGCGACCGTCAAATTTGACTGGA
GCTGAGATTTATAGTCTCAGCTCC------------ACACCTAGAGGATCCAATTTCAAC
CATCAGGAGTTTTACTCCATGATGGGTTATCAA---------------------CCAAGA
CATTCCAATTTTGGGGCTAATGATTTGTATTCTGTTCAGTCTTCTAGAGGACCAACTCCT
AGACCTTCAAATTTCGAAGAAAACGGTGCA---------------------AGTTCTCCT
AGATTC------GGGTTTTATCCGGCGCAAACC------GTGCCTACTTCGTATCCGGTG
CCG---AACCCGGAATTCTCCTCTACTACTAAACCTGTGAAGAATCAGAATCAA------
------------------------------CAACAACCGCAGGTTCAA---TTGCAGACA
AAAGGTTCTCAGGAT---AAAGAGTTGCATATGTTTGTGTGGAGCTCAAGTGCTTCGCCG
GTTTCGGAAAGT---GCTGGCCTCAACGTGTTC---------------------------
---------CGAAATTCGGAACAATCGGAAGAG---GGTGCTAAGGAGATCAGGATGGTG
GTGGCTGATCAT---AATCAAAATGGTGAAACCAATAAAGGTGGTCAAGAAAAGGAAATA
GGTGGGGAGGACTTCAAGTTCAATGGGAAGGTA---------------------GGAGAA
CAAGGAGAAGGACCCAATGGGCCTAACAAGCTCGGGTCGAATTCAACGCCGGAGCTCCAC
CCTAAA---------GCCACTGGAGTC------------GATTCAAGTGTCGGAAAACTC
ATGCCTCCGGCGAGCGTCATGACACGTCTCATACTCATTATGGTTTGGAGGAAGCTTATC
CGTAATCCAAACACTTATTCAAGTCTCATTGGTCTTATTTGGTCCCTTGTTGCCTTTAGG
TGGGATGTTCATATGCCTAAAATAATAGAGAAATCAATTTCCATACTGTCTGATGCTGGT
CTTGGAATGGCTATGTTTAGCTTAGGTCTGTTTATGGCTCTTCAACCCAAGATCATTGCA
TGTGGGAATTCTGTTGCTTCATTTGCCATGGCTATAAGATTCCTTACTGGTCCAGCAGTT
ATGGCAGCAGCTTCTATCGCCGTTGGCCTCCGTGGGACCCTCCTACATGTAGCTATTGTT
CAGGCTGCACTTCCACAAGGGATTGTTCCATTTGTGTTTGCAAAAGAGTACAATGTTCAT
CCAGCCATTCTTAGTACAGCGGTTATATTTGGTATGTTAATAGCCCTTCCAATTACTCTA
CTCTACTACATTCTCCTTGGTTTG------
>gnl_Medtr_Mt4.0v1_Medtr6g069510.1
ATGATCACTTTAACAGATTTCTACCATGTCATGACAGCAATGGTGCCACTTTATGTAGCT
ATGATCTTAGCTTATGGATCAGTAAAATGGTGGAAAATATTTTCACCTGATCAATGTTCA
GGAATCAACCGTTTTGTTGCACTCTTTGCAGTTCCACTTCTTTCATTCCATTTCATAGCA
TCAAACAATCCTTACAAAATGAACCTTAGGTTTTTAGCAGCTGATACACTTCAAAAACTC
ATAATCTTATGTCTTCTTGCTATTTGGAGCAATTTCTCCAAAAGGGGTTGTTTAGAATGG
ACTATAACACTCTTTTCACTCTCAACACTTCCAAACACTTTGGTTATGGGAATTCCTTTA
CTTAAAGGAATGTATGGTGAATTTTCAGGTAGTTTAATGGTACAAATTGTTGTTCTTCAA
TGTATCATTTGGTATACTTTGATGCTTTTCATGTTTGAGTTTAGAGGAGCAAGGTTGTTG
ATTTCTGAACAGTTTCCTGACACTGCTGGTTCCATTGTTTCAATCCATGTTGATTCTGAT
GTCATGTCATTGGATGGTAGAACACCATTGGAAACTGATGCTGAAATCAAAGAAGATGGT
AAACTTCATATCACTGTTAGAAAATCAAATGCTTCAAGATCAGATATTTACTCAAGA---
AGATCACAAGGT---------CTTTCTTCAAATACTCCAAGACCTTCTAATCTTACTAAC
GCTGAAATTTACTCTTTGCAATCTTCTAGAAACCCTACACCAAGAGGTTCTAGTTTTAAT
CATACTGATTTTTATTCTATGATGGGTGGTGGA------------------AATGGAAGA
AACTCAAACTTTGGTGCTAATGATGTTTATGGTTTATCTAATTCAAGAGGTGTTACTCCA
AGACCTTCTAATTATGAAGAAGAAGCTAATAAT------------------AATGCTAAG
AAATTC---------------------------------------AAAAACTATCCTGCA
CCT---AATCCAGGAATGTTTTCTCCTACTAATAATAATAATGGTAGC------AAAAAT
CTTGGTTCTAATGTTAGTGTTAATGCT---AAGAAGAGTAATGGTCAA---AGTCAA---
---------CAGAAACAAGAAGATCTTCATATGTTTGTTTGGAGTTCTAGTGCTTCACCT
GTCTCTGAT------------------GTGTTT---------GGTGGACATGACTTTGGT
---GCTCATGATCAG---------------------------AAAGAAGTTAAATTGAAT
GTGTCT---------CCTGGAAAAGTGGAGGGTCATAGAGAAACTCAAGAGGACTATTTG
GAGAAAGATGAATTCAGCTTTGGTAATAAAGGG---ATGGAAAGGGAA---ATG---AAT
CAACATGAA---------GGAGGTGAGAAAGGTGGA------------------------
------------------------------------------GATGGAAAATCAAAAGTT
ATGCCACCAGCTAGTGTGATGACAAGGCTTATATTGATTATGGTTTGGAGAAAACTTATC
AGAAATCCAAACACTTATTCTAGCTTAATTGGTCTCACTTGGTCTTTGGTTTCATTCAGG
TATCATATTGAAATGCCTGCCATTATAGCAAAGTCTATTTCCATTCTGTCAGATGCAGGA
CTTGGCATGGCTATGTTCAGTCTTGGTTTGTTCATGGCTTTGCAACCAAAAATCATAGCA
TGTGGAAATTCCATTGCAGCTTTTTCAATGGGTGTGAGATTCCTTGTTGGTCCAGCTGTC
ATGGCAGCTGCTTCATTTGCTGTTGGACTCAAAGGTGTTCTCTTTCATGTTGCCATTGTT
CAGGCAGCTCTTCCACAAGGAATTGTCCCATTTGTCTTTGCTAAAGAATATAATGTACAT
CCTGATATTCTAAGCACAGGTGTCATTTTTGGAATGTTGATTGCATTACCCATTACTCTT
GTGTACTACATTTTAATGGGGCTA------
>gnl_Medtr_Mt4.0v1_Medtr4g127090.1
ATGATTACCGGCAAGGACATATACAATGTTTTAGCGGCGATTGTGCCACTATATGTCGCT
ATGATATTAGCATATGGTTCGGTCCGATGGTGGAAAATCTTCACACCAGATCAATGTTCT
GGAATAAACCGTTTTGTCTCGGTTTTTGCAGTTCCGTTACTATCATTCCATTTTATTTCA
TCCAATGATCCTTATGCTATGAATTACCATTTCTTAGCAGCCGATTCACTTCAAAAAGTA
GTTATCCTTGGTGCTCTTTTTATATGGAACACATTCTCAAAACAAGATAGTCTTGATTGG
ACCATTACACTTTTCTCCATTTCAACTCTTCCTAACACACTTATCATGGGAATCCCTCTT
TTAAAAGCCATGTATGGTGATTTCTCAGGAAATCTTATGGTACAAATTGTTGTTCTGCAA
AGTGTTATCTGGTACACACTCATTCTTTTCTTGTTTGAATATAGAGCTGCTAAACTTCTT
ATTTCAGAACAGTTTCCAGAAACTGCAGCTTCTATAACATCATTCAAAGTTGATTCTGAT
GTTGTTTCGCTTAACGGTAGAGAAACACTTCAAACTGATGCAGAGACAGGTGAAGATGGT
AAACTTCACGTTGTTGTTAAAAGATCAACTACAAACTCTATTGCATCTGGATCGTTTAAC
AAATCTCAT------------TTAAATAATATGACGCTGCGAGCTTCAAATCTTACAGGT
GTTGAGATATATTCGGTTCAAACATCAACAGAACCAACACCGAGAGCTTCTGGTTTTAAC
CAAACTGATTTTTATATG---------------------------CCTCCGAGTCCAAAA
AATGGTAGTGTTCGGAATGGTGATGTTTACTCTGTGCAATCTTCGAAAGGGGCAACACCT
CAGTATTCAATACCAGAAGATGAGAATTCGAAG---ATGAAT------------AGGAAT
AGGAGAGGGCGGGAGTTGTTTAAT---AATAAT---------GGTGGTTCTTACCCTCTT
CCA---AATCCAATGCTT---TTTTGTTCTACAAGT------------------------
------------------GTGGGCACAAAAAAGAAAGATAGCGGAAAT------------
GGT---------------------------------------------------------
------------------------------------------------------------
------------------------------------------------------TTG---
ATG---------------------------------------------------------
------GAGAACATGAGTGATAGTCGAAGA---------GAAAGAGACTTTGAA------
ATTGAGGAAGAAACA------------AAG------TCTCCATAT------ATTAGCCAG
AAGAAGGTGGACTTGGAAGGAGTT------------GGGGATGTAAACAAAAACAAACAG
ATGCCACCAGCAAGTGTGATGACAAAACTCATCCTCTTCATGGTTTGGAGAAAACTCATC
AGAAATCCTAACACATACGCAAGTCTTATCGGACTTGTTTGGTCTCTTATATCATTTGGG
TTGCACATTGAAATGCCCTCGATTGTAAACGGTTCCATCTCAATACTATCTAATACTGGT
CTTGGAATGGCCATGTTTAGTCTAGGTTTGTTCATGGGATTACAACCTAAGCTGATTTCA
CGTGGGAAAAAAATTGCAACATATTCTATGGCTGTAAGGTTCTTGGTCGGTCCAGCTGTG
ATTGCGGCAACCTCGTTAGCAGTTGGTCTCCGTGGAGTTCTCTTACATGTTGCAATTGTT
CAGGCTGCTCTTCCCCAAGCTATCGTTCCCTTTGTGTTTGCCAAAGAATACAATATCCAT
CCAAACATACTCGGTACTGGGGTTATATTTGGAATGTTGATTGCATTGCCAATAACAGTA
CTCCACTATGTAATTCTTGCATTACTG---
>gnl_Medtr_Mt4.0v1_Medtr4g127100.1
ATGATTACCGGTAAGGATATATACGATGTTTTCGCAGCAATTGTGCCGCTATATGTTGCT
ATGATATTAGCATACGGTTCAGTTCGTTGGTGGAAAATCTTCACACCAGATCAATGTTCT
GGTATAAACCGTTTTGTCGCTGTTTTCGCAGTTCCATTACTATCTTTCCATTTTATATCT
TCCAATGATCCTTATGCTATGAATTACCATTTCTTAGCAGCTGATTCACTTCAAAAAGTA
GTTATCCTTGGTGCTCTTTTTATATGGAACACATTCTCAAAACAAGATAGTCTTGATTGG
ACTATTACACTTTTCTCCCTTTCAACTCTTCCTAACACACTTGTTATGGGAATCCCTCTT
TTAAGAGCTATGTATGGTGATTTCTCAGGAAATCTTATGGTACAAATTGTTGTTCTTCAA
AGTGTTATTTGGTACACTCTTATGTTGTTTTTGTTTGAATATAGAGCTGCTAAACTTCTT
ATAACAGAACAGTTTCCTGAAACTGCAGCTTCTATAACATCATTCAAAGTTGATTCTGAC
GTTGTTTCTCTTAACGGTAGAGAACCACTTCAAACTGATGCAGAGATAGGTGAAGATGGT
AAACTTCATGTTGTTGTTAAAAGATCAACTACTAACTCTATGGTATCTGGTTCATTTAAC
AAATCTCAT------------TTAAATAATATGACGCCACGAGCTTCAAATCTAACCGGT
GTTGAGATATATTCTGTTCAATCATCAAGAGAACCAACACCAAGAGGTTCTAGTTTTAAC
CAAACTGATTTTTATGCCATGTTTCAAAGTAAA------------GCACCGAGTCCAAAA
CACGGTAGTTTTCAAAATGGTGATATTTATTCTATGCAATCTTCAAAAGGGGCTACTCCG
AGGACTTCAAATTTCGAAGATGAGACATTGAGG---ATGCAT------------AAGAAA
AGGGGAGGGAGGGAGTTGTTCAAT---AATGGT------------GGTTCTTACCCTCCT
CCA---AATCCTATGCTT---TCTGGTTCTACAAGT------------------------
------------------GCTGGCACAAAGAAGAAAGATAGCGGAAGT------------
GGTAATGGACCTAATAACAAGGAGTTACACATGTTTGTTTGGAGTTCAAGTGCTTCACCT
GTTTCTGAAGGG---AATCTTAGACATGCAGTAAATAGAGCTGCTTCTACTGATTTTGGC
---ACTGTTGATCCTTCCAAATATGTTCCACATGAAAATTCAAAAGCTGTTACTTTG---
ATT---------------------------------------------------------
------GAGAACATGAGTCCT---------------AGAGAAAGGGATGTTGAA------
ATTGAGGAAGCAGTA------------AAG------TCTCCATAT------ATTAGCCAG
AAGAAGATGGACTTGGAAGGAGGA------------GGGGATGTAAGCAAAAATACACAG
ATGCCACCAGCAAGTGTCATGACAAGACTAATCCTCATCATGGTTTGGAGAAAACTCATC
AGAAATCCTAATACCTACTCAAGTCTTATAGGACTTGTTTGGTCTCTTGTATCATTTAGG
TTTCACATTGAAATGCCATCCATTGTAAAAGGTTCCATCTCAATACTGTCTGATGCTGGT
CTTGGAATGGCCATGTTCAGTCTAGGTCTGTTCATGGCTTTACAGCCTAAGCTGATTGCA
TGTGGAAAACGAGTTGCAACATTTTCTATGGCTGTAAGGTTCTTGACCGGTCCAGCTGTG
ATTGCGGCAACCTCAATAGCAATTGGTATCCGTGGAGTTCTGTTACATGTTGCAATTGTT
CAGGCTGCACTTCCCCAAGGTATTGTTCCCTTTGTGTTTGCCAAAGAATACAATCTCCAT
CCAAATATACTCAGTACTGGGGTTATATTTGGAATGTTGATTGCATTGCCCATAACAATA
CTCTACTATGTGCTTCTTGGAGTA------
>gnl_Medtr_Mt4.0v1_Medtr4g084870.1
ATGATAACCTGGCACGATCTATACACAGTTTTAACCGCAGTAGTTCCACTTTACGTAGCC
ATGATCTTAGCCTATGGCTCCGTACGGTGGTGGAAAATATTCTCACCGGACCAATGTTCC
GGCATAAACCGTTTCGTCGCGATTTTCGCAGTTCCTCTTCTATCCTTTCATTTCATCTCC
ACAAATAACCCTTATGCCATGAACTATAGGTTCATCGCAGCTGATACACTTCAAAAAATC
ATCATGCTCCTTGCACTTACAATTTGGACTAATTTCACAGCTAATGGTAGCTTAGAGTGG
ATGATCACAATCTTCTCTCTTTCAACATTACCCAACACTTTGGTTATGGGAATTCCACTT
CTCATAGCTATGTATGGTGAATATTCCGGTACCCTTATGGTTCAAGTTGTGGTTCTTCAG
TGTATCATTTGGTACACTTTGTTATTGTTTCTTTTTGAGTATCGTGGTGCTAAGCTTCTA
ATTATGGAACAGTTTCCTGAAACTGCTGCTTCTATTATTTCCTTTAAGGTTGATTCTGAT
GTTGTTTCTCTTGATGGGAGAGATTTTCTTGAGACAGATGCTGAGGTTGGTGATGATGGT
AAGCTTCATGTTCATGTCAGAAAATCAAACGCTTCCCGGAGATCTTTT------------
---------------------------ATGATGACTCCACGGCCGTCGAATCTCACCGGA
GCAGAGATTTATAGTTTGAGTTCTTCCCGGAATCCGACGCCGCGAGGGTCTAATTTTAAT
CATACGGATTTCTACTCTATGATGGGCTATGCT---------------------CCGAGA
CATTCTAATTTTGGTGCTAATGATGTGTATTCCGTTCAGAATTCCCGTGGGCCGACTCCA
AGACCGTCAAACTTCGAAGAGAACCCTGTGCCA---ACTGCAACATCG---AACTCTCCG
AAATTT------GGATTTTATCCGGCACAAAAT------GTGCCGGCAGCTTACCCTGCT
CCA---AACCCGGAATTCTCTTCCGGGTTGAGCAAGAGTGTTAGTAAAAACTCTCAACAG
ACTCAGCAAACAGTTCAAGTACAACCACAAGTTACTAGCAATGGCTCTGCTGCTGCTGCT
AAAACTAGCCATGATGCTAAAGAGCTTCACATGTTTGTGTGGAGCTCTAGTGCCTCACCG
GTTTCCGAAGCC---AGCGGGCTTCAAGTTTTT---------GGTAGTGGTGATTACGGA
---GCGTCTGATCAATCTGGACGCTCCGAACAA---GGTGCTAAAGAGATTAGAATGTTG
GTTTCTGATCAT---CCACCAAATGGTGTTAATATTAAAGGTATGCAAGAAACAGAGCTT
GGTGGGGAAGAGTTGAAGTTTCCAGTAAAAGAACTGGTAGAAGAAGAG---------GTA
GGGAAAGTGGAACCAGCTGCCCTGAACAAGCTAGGATCCAGCTCAACGGCGGAGCTACAC
CCAACA---------------------------------------GCCACCGTGAAACAC
ATGCCTCCGGCAAGTGTTATGACCCGTCTCATTCTGATCATGGTTTGGCGGAAGCTTATC
CGTAACCCAAACACGTACTCCAGCCTCATTGGTCTAATTTGGTCTCTTGTGGCATTTAGG
TGGCATGTGCATATGCCTAAAATAATAGAGAAATCAATCTCCATACTGTCTGATGCTGGT
CTTGGAATGGCTATGTTCAGTTTAGGTTTGTTTATGGCTCTACAACCCAAGATGATTGCA
TGTGGAAACTCAGTTGCTTCATTTGCAATGGCTGTTCGATTTCTTACAGGTCCTGCAGTC
ATGGCTGCAGCTTCCATTGCTGTTGGACTGCGTGGTAACCTTTTACGTGTAGCTATTGTT
CAGGCTGCACTTCCTCAAGGGATTGTTCCATTTGTGTTTGCCAAGGAGTACAATGTTCAT
CCAGCCATTCTTAGTACAGGGGTTATTTTTGGAATGTTGATAGCTCTACCAATTACTCTA
GTCTACTACATATTACTTGGTTTG------
>gnl_Mimgu_v2.0_Migut.E00429.1
ATGATAAGCTGGCACGATCTGTACGTTGTGCTAACTGCGGTGGTCCCACTCTACGTGGCG
ATGTTTCTGGCGTACGGCTCCGTCCGGTGGTGGAAGATATTCACCCCCGATCAGTGCTCC
GGCATCAATCGATTCGTCGCCATTTTCGCCGTTCCCCTTCTCTCTTTCCACTTCATCTCC
AAAAACGACATCTACGCTATGAACTTCCGATTCATCGCCGCCGACACCTTGCAGAAGATC
ATCATGCTCGTGGTGCTTGGATTCTGGGCCAATTTCACCAAAAACGGCAGCCTCGAGTGG
TCGATTACCATTTTCTCCCTCTCGACTCTGCCGAACACGCTCGTGATGGGGATTCCGCTG
CTCATCGCCATGTACGGCGAGTACGCCGGCAGCCTCATGGTCCAGGTGGTGGTGCTGCAG
TGCATCATCTGGTACACGCTCCTCCTCTTCCTGTTCGAGTACCGCGGCGCCAAAATGCTG
ATTATGGAGCAGTTCCCCGAGACGGCCGCCTCGATTGTCTCCTTCAAGGTCGAATCCGAC
GTCGTTTCGCTCGACGGCCAGGATTTTCTCGAGGCGGACGCCGCCCTCGGCCGCGACGGG
AAGCTCCACGTCACCGTGAGGAAATCCAACGCCTCGAGGCGGTCCTTAGGGCACGGA---
------------------TCCTTCGCCGGAATAACTCCCCGGCCGTCGAACTTGACCGGA
GCCGAGATTTACAGCTTGAGCTCTTCCCGAAACCCTACCCCGAGGGCGTCTAATTTTAAC
CACTCCGATTTCTACTCCATGATGGGGTTCGGAGGAAGACTGAATTCCGATACCGGCAGA
CTCTCCAATTTCAACGTGGCTGATATGTGTTCGGTGCAGTCGTCGAGAGGGCCAACTCCG
CGGCCGTCGAATTTCGAAGAGAATTGCGCTCCG---GGAGGTCTGATG---AACTCGCCG
AGATTC------GGTTACTACCCGCCGCAGCCT---GCGCCGCCCACTTCTTACCCCGCT
CCA---AACCCTGATATCGCTTCAGCTATGCCGAAAACTGCGAAAACCCACCAC------
------------------------------AATCATCACCAGCAGCAA---CAGGGCGGC
AAGGCAAATCACGACTCCAAGGAGCTTCACATGTTCGTGTGGAGCTCGAGCGCGTCGCCG
GTTTCCGAAGTC---GGCGGTCTGCACGTGTTC---------GGTGGCCAGGATTTCGGC
GGTGCTCCCGAAAATTCCGGGAAGTCTGATCAG---GGAGCGAAGGAAATCAGGATGGTT
GTTAATGATCATCTTCCTCAAAACGGGGACACCAAAGGTGTTCCGCAAACCGGGAACTTT
GCCGGAGAAGACTTCAGCTTCGGGGGT---------GGAGATGACGAG---------AAA
GAAAAGGAAGGCCCCGTCGGACTG------TTGAGCTCCACCGCCACC------------
------------------------------------GAGGCCGCCGGAGCTAGAAAACAC
ATGCCGCCAACAAGTGTGATGACACGCCTAATCTTGATCATGGTTTGGCGAAAACTTATC
CGAAACCCAAACACTTACTCCAGCCTTATCGGCCTCATTTGGTCTCTAGTCTCCTTTAGG
TGGCATGTGCATATGCCTAGCATCATAGAGCAGTCAATCTCTATACTTTCTGATGCTGGT
CTTGGAATGGCCATGTTCAGCTTAGGTCTGTTTATGGCACTTCAACCAAAGATAATCGCG
TGTGGGAACACGGTGGCCTCCTTTTCGATGGCGGTGAGGTTTCTCACCGGCCCTGCAGTT
ATGGCTGCAGCTTCCATTGCCGTCGGTCTTCGTGGGACCCTCCTCCACGTCGCTATTGTC
CAGGCCGCACTTCCACAAGGGATTGTCCCATTTGTGTTTGCTAAAGAGTACAATGTTCAT
CCAGCAATTCTTAGCACCGGGGTCATATTTGGAATGTTGATCGCGCTACCGATAACTCTG
GTCTATTATATTCTTCTTGGATTG------
>gnl_Mimgu_v2.0_Migut.D01545.1
ATGATAAGCCTAGGTGATTTTTACCACGTTATGACGGCGGTGGTGCCGCTCTACGTGGCG
ATGATACTAGCTTACGGCTCCGTTAAGTGGTGGAAGATCTTCACGCCCGACCAGTGCTCC
GGCATCAACCGCTTCGTCGCCTTATTCGCCGTCCCTCTCCTCTCCTTCCACTTCATCGCC
AGCAATAACCCCTATGCTATGAACCTGAGGTTCATCGCAGCGGATACACTACAAAAACTC
ATCGTACTCGCGGTTCTCGCCGTGTGGGCTAATTTCAGCAAAAGGGGCTGCCTCGAGTGG
ACAATTACCCTTTTCTCCCTGTCGACCCTGCCCAACACACTCGTTATGGGGATCCCTCTG
CTGAAGGGCATGTACGGCGACTTCTCCGGGAACCTGATGGTGCAGATCGTCGTGCTCCAG
TGTATTATCTGGTACACTTTGATGCTGTTCATGTTCGAGTACAGGGGAGCGAGGATGCTG
ATCTCCGAGCAGTTTCCCGGCACGGCGGGGTCGATCGTATCGATCCACGTGGACTCCGAC
GTCATGTCGCTGGACGGGCGGCAGCCGCTCGAGACGGCGGCCGAGGTCAAGGAGGACGGG
AAGCTCCACGTCACCGTGCGGAGATCGAACGCTTCGCGGTCGGATATCTACTCGAGG---
AGGTCGGTGGGC---------TTTTCGTCGAACACCCCGCGTGCGTCGAATTTGACGAAC
GCGGAGATTTACTCCCTGCAGTCGTCGAGGAATCCAACTCCGAGAGGGTCGAGTTTCAAC
CACACCGACTTCTACTCCATGATGCAGGGCGGTGGG---------------ACTGGGAGG
GCATCGAACTTCGGCGCAAATGACGTTTATGCCCTCCCGAATTCTAGGGGCCCCACCCCG
AGGCCGTCGAATTTTGAGGAGGAAAGTGGAAAC---------------GGAAGCAAAGCA
ACGTTC---------TACCATGGCGGCGGTAATAGTAGTAGTAACGCGCATTATCCAGCG
CCG---AACCCAGGTATGTTTTCTCCGGCGGGTTCGAAAACAAAT---------------
------------------GCGGCGGCG---AAGAAGCCA---------------------
---TTAAATGAAGGTGGGAAAGATCTACACATGTTTGTATGGAGCTCGAGCGCTTCTCCA
GTTTCGGAT------------------GTTTTT---------GGAGGTTCG---------
---GACCACCATGGC---------------------------AGAGAAGTTAGGGTTCCT
GTTTCA---------CCTACTAAAGGGGAAGGGCAAAGAGAGCAAGACAATAATTACATG
GAGAGAGAAGAGTTGAGGTTTGGGAAGAGA------------------------------
GAGAATGAA------------GGTGAGAAAATGGGAGGTGGA------------------
---------------------------------------GATGAGAACAAAGTGAAATTA
ATGCCACCAACAAGTGTGATGACGAGGCTGATTTTGATCATGGTTTGGAGGAAACTCATC
AGAAATCCCAACACTTACTCCAGCTTGATTGGCCTTACTTGGTCTCTTGTTTCTTTCAGG
TGGCATGTTGAAATGCCGGCCATTATAGCAAAGTCCATCTCCATATTGTCGGATGCAGGT
CTTGGCATGGCCATGTTCAGTCTTGGTCTATTCATGGCATTGCAACCGAGGATAATAGCA
TGTGGGAATAGTGTGGCAGGATTTGCAATGGCTGTTAGATTCCTTACAGGGCCAGCTGTC
ATGGCTGCTGCTTCCATTGCTGTTGGCCTTCGTGGTGTTCTCTTGCGAGTCGCCATCGTT
CAGGCTGCTCTGCCTCAAGGAATTGTCCCCTTTGTTTTTGCTAAGGAGTATAATGTACAC
CCCGATATACTCAGCACCGGGGTCATATTCGGGATGCTAATCGCTTTGCCAATAACGTTA
GTCTACTACATTTTGTTGGGGCTA------
>gnl_Mimgu_v2.0_Migut.I00299.1
ATGATAACCTCAACCGATTTCTACCACGTGATGACCGCGGTGGTGCCGCTCTACGTGGCG
ATGATCCTCGCCTACGGCTCCGTAAAATGGTGGAAGATCTTCACGCCGACGCAATGCTCC
GGCATCAACCGGTTTGTGGCAATGTTCGCGGTGCCGCTCCTCTCGTTCCACTTCATAGCC
GGCAACAACCCGTACACAATGAACGTACGCTTCATCGCGGCCGACACCCTCCAGAAGCTC
ATAGTCCTCGCGGCACTCGCCGTGTGGGCCAACTTCACCAAGAGGGGCTGTTTGGAATGG
ACGATAACCTTCTTCTCGCTATCCACGCTCCCAAACACCCTCGTTATGGGAATCCCGTTA
TTGAAGGGGATGTACGGCGACTTCTCCGGCGGGCTGATGGTCCAGATCGTCGTTCTCCAG
TGCATCGTCTGGTACACGTTGATGCTGTTCTTGTTCGAGTTCAGAGGCGCCCGGTTGCTC
ATCTCCGAGCAGTTTCCCGACACCGCCGGAGCTATAGCGTCCATCACCGTCGACTCCGAC
GTGACGTCGCTCGACGGGCGGCAGATGCTGGAGACGGCGGCGGAGGTTATGGAGGACGGG
AAGCTCCACGTCACCGTCAGGAAATCCAGCGCCTCGAAATCCGACGTGTTCTCGAGA---
AAGTCCGTCGGCGGGTTT---CCCTCCGGCGCGACGCCCCGGCCGTCGAATCTGACGAAC
GCCGAGATTTATTCTTTACAGTCGTCGAGGAATCCGACGCCGAGAGGGTCGAGCTTCAAC
CACTCCGATTTCTACTCGGCCGGCGGC---------------------------GGGAGA
AACTCAAACTTCGGAGCTAACGACGTTTACGGGCTGTCC---------------GGTTCG
AGGCCGTCGAACTTCTTCGAGGAGGAGGCGGCG---GCGGCG---------AATAAGTCT
AGATTC---------TTCCATGGG---------------AATGGGACAAACTACCCGGCG
CCG---AACCCCGGGATGTTTTCACCTTCAAAA---------------------------
------------------------------------------------ATGGCGGGAAAT
AAAAAGGAAAGTGGCGGGAAAGATGTTCATATGTTCGTATGGAGCACGAGTGCTTCTCCT
GTTTCGGAT------------------GTGTTT---------GGCGGTGGT---------
------------------------------------------------------------
GTTTCT---------CCTGCCAAAGTGGAGGGACAAGGAGAAAATGAAGAGGAATGTGTA
GAGAGAGAAGATTTGAGTTTTAGAAATAACAGA------------------------GAA
GATCAAGAAGGA------GGAGGAGAGAGAGAGGGA------------------------
---------------------------------------GAGAAGAGAGAGAAAGTGAAT
ATGCCACCAACAAGTGTGATGACTAGGCTTATTTTGATCATGGTTTGGCGGAAACTCATC
AGAAATCCCAACACTTATTCCAGCTTAATTGGTCTCATTTGGTCTCTTGTTTCTTTCAGG
TGGAATGTAGAGATGCCTGCTATAATAGCAAAGTCGATATCTATACTGTCTGATGCAGGG
CTTGGGATGGCCATGTTTAGTCTTGGTCTGTTCATGGCATTGCAACCGAGGATAATAGCA
TGTGGTAATTCAGTGGCGACTTTTGCTATGGCTGTCAGATTTCTTACAGGACCAGCTGTC
ATGGCCGCTGCTTCTATTGCCGTTGGCCTACGTGGCGTTCTTCTCCGCGTCGCCATTGTT
CAGGCTGCTCTGCCGCAAGGAATTGTCCCCTTTGTTTTTGCCAAGGAGTACAATGTACAC
CCTGATATTCTCAGCACAGGTGTAATATTCGGAATGTTGATCGCGTTGCCGATAACACTG
GTGTACTACATTTTGCTGGGGCTA------
>gnl_Mimgu_v2.0_Migut.L00994.1
ATGATTAGCTGGAACGATCTGTACGTAGTGCTGACGGCAGTAATCCCTCTGTACGTGGCC
ATGATCCTTGCCTACGGCTCGGTCCGGTGGTGGAAGATATTCACCCCGGACCAGTGCTCC
GGCATCAACCGCTTCGTGGCGGTGTTCGCCGTGCCCCTACTGTCGTTCCACTTCATCTCC
AAGAACGACATCTACGCCATGAACTTCCGCTTCGTCGCCGCCGACACGTTGCAGAAGATA
ATCATGCTGGCGGTGTTGGCGATGTGGGCCAACATCAGCAAGAACGGCAGCCTCGAGTGG
TCGATCACCATTTTTTCTCTTTCCACACTCCCCAACACGCTCGTGATGGGGATCCCGTTG
CTCATCGCCATGTACGGCGACTACTCCGGCAGCCTCATGGTCCAGGTGGTGGTGCTCCAG
TGCATCATCTGGTACACGCTCCTCCTCTTTTTATTCGAGTACCGCGGCGCTAAGATGCTT
ATCATGGAGCAGTTCCCGGAGACCGCCGCCTCCATTGTTTCGTTCAAGGTTGAGTCCGAC
GTC------------------------------------------CTGGGGAACGACGGG
AAGCTCCACGTCACTGTCAGGAAATCCAACGCCTCGCGGCGGTCGTTCGGGATTGGG---
------------------TCATACTCCGGCGTCACTCCCCGGCCGTCTAATCTGACCGGC
GCCGAAATCTACAGCCTGAGCTCGTCCAGAAACCCGACCCCCAGAGGCTCGAATTTCAAC
CACTCCGATTTCTACTCGATGATGGGTTTGGGAAGGCTGTCCAATTCCGACACCGGCAGG
CTGTCCAATTTCAACGTCGCTGATATGTATTCAGTTCAGTCGTCCAGGGGCCCGACGCCG
CGGCCGTCGAACTTCGAAGAGAACTCCGCTCCC---GGAGCTTTAATG---ACGTCACCG
AAATTC------GGCTACTTTCCGGCGCAGCCT---CCGCCGCCGAGTTCTTACCCTGCT
CCG---AATCCTGAAATCTCATCGGCAATGCCCAAAACGGCCAAAACCCATCAG------
------------------------------------------CAGCAG---CTCGGAGGA
AAAACTTCTAGCGACGCCAAGGAGCTTCACATGTTTGTATGGAGCTCAAGTGCGTCGCCG
GTGTCTGAAGGCGCCGCCGGCCTCCACGTCTTC---------GGCGGTCCTGATTACGGT
---GCTTCCGACCAATCCGGCCGGTCCGATCCA---GGCGCAAAGGAAATCAGGTTGTTG
GTCCCCGATCAT---CCTCAAAATGGAGAACCCAAAGCTGTTGCGCAAACTGGGGAACTT
GGTAGAGAGGACTTCAGCTTCGGCGGTGCAGGG------GAAGAGGAC---------AGA
GAAAAGGAGCCTCCAATCGGGCTATCGAAACTGGGGCCCACCTCCGATGCTGAGCTGGAC
TCCAAG---------------------------------GTGGCCGGTGGCGGAAAACAC
ATGCCGCCAACAAGCGTGATGACACGCCTAATCTTGATCATGGTTTGGCGTAAACTTATC
CGAAACCCGAACACCTACTCCAGTCTCATCGGCCTAATTTGGTCCTTGATCTCGTTCAGG
TGGCATGTGCAAATGCCGAAACTTCTCGAGGAGTCAATCCGGATACTCTCCGATGCCGGT
CTTGGAATGGCTATGTTTAGCTTAGGTCTTTTTATGGCCCTTCAACCGAAGATAATCGCA
TGTGGTAACACGGTTGCTTCGTTCGCCATGGCTGTGAGGTTTCTCACTGGCCCAGCAGTT
ATGGCTGCAGCTTCTATTGCCGTTGGCCTTCGTGGCACTCTTCTCCATGTCGCTATTGTC
CAGGCGGCACTTCCACAAGGGATTGTTCCGTTTGTTTTTGCGAAAGAGTACAATGTTCAT
CCTGCGATTCTAAGCACCGGGGTTATATTCGGAATGCTGATTGCGTTACCTATTACACTT
GTGTATTACATTCTTCTTGGTTTG------
>gnl_Mimgu_v2.0_Migut.J01639.1
ATGATCTCGTTAACAGACCTGTACCACGTGCTCACCGCCGTGGTCCCACTCTACGTTGCC
ATGATACTCGCGTACGGCTCCGTCAAGTGGTGGAAGATCTTCACCCCCGACCAGTGCTCC
GGCATCAACAGATTCGTCGCGTTGTTCGCCGTCCCGCTCCTCTCGTTCCACTTCATCTCC
TCCAACAACCCCTACGCCATGAACTACCGCTTCATCGCCGCCGACACGCTCCAGAAACTC
ATCGTCCTCGCCGTGCTCGCCGTCTGGTCGAGAACCAGCGCCAGGGGCTCCCTCGAGTGG
TCGATCACCCTCTTCTCTCTCTCCACGCTCCCCAACACACTCGTGATGGGGATCCCACTC
CTGAAAGGGATGTACGGCGAGAACTCCGGCACGCTGATGGTGCAGATCGTCGTGCTGCAG
TGCATCATCTGGTACACGCTGATGCTGTTTTTATTCGAGTACAGAGGCGCGCGTATGCTC
ATCGCCGAGCAGTTCCCCGACACCGCCGCGTCCATCATCTCCTTCCGAGTCGACTCGGAC
ATACTATCGCTCGACGGGAAGGAGCCTCTCCAGACGGAGGCCGAAGTCGGCGACGACGGG
AAACTACACGTCACCGTGAGGAAATCCACAAGCTCGAGATCGGAGATCTTCTCCAGA---
AGGTCCCACGGCCCCAACTCCGGCGTCTCGTTGACCCCGCGCCCCTCCAACTTAACCAAC
GCCGAGATTTACTCGCTCCAGTCATCGAGGAACCCAACTCCACGTGGCTCCAGCTTCAAC
CACACCGATTTCTATTCAATGGTGAACGGGAAAAACGCGAGTACTAATATCAGCCCGCGG
CAATCGAACTACGGC---------------------------------------------
---AAC------TTCGACGAGGAGAACGGCGGC---------------GGAAATCAGCCG
AGG------------------------CAGGGG---AATATCAATACGGCGTACCCTGCA
CCTGCTAGCGCCGGAATATTCTCTCCGGTGGCGGGGCCCGCCGCCGCC------------
------------------GCGGCGGCGAAGAAGAAACCTAATGGG---------------
------AATGAAGGCGGGAAAGATCTTCACATGTTTGTTTGGAGCTCGAGTGCTTCGCCG
GTTTCTGAA------GGTGGGATTCATGTTTTC---------CGGGGAGGTGATTATGGT
AAT------GAA------------------------------------------CTCGTT
GGAGCT---CAC---CCCAAA------GAT------------------TACGATGATTTC
GGGCCG------------------------------------------------------
GATCGAAACGGGCCGGTT---CTGTCTAAGCTCGGTTCCAGCTCCACCGCGGAGCTCCAC
CCCAAG---------AACGGG---------------GGTTTAGATGCTAAATCCACTGCC
ATGCCGCCAGCGAGTGTGATGACGAGGCTGATTCTGATCATGGTGTGGCGGAAACTGATC
AGAAATCCCAACACTTACTCGAGCCTCGTCGGCCTCACTTGGTCTTTGGTCTCATACAAG
TGGCATGTGGAGATGCCTGCGATTATAGCGAAATCGATATCGATTCTGTCCGATGCTGGT
CTTGGAATGGCAATGTTCAGCCTCGGGCTGTTTATGGCATTGCAGCCAAGAATTATTGCG
TGTGGAAAATCGGTAGCTGCATTCTCGATGGCTGTTCGTTTTTTAACGGGGCCCGCAGTT
ATGGCTGCTGCTTCGATTGCTGTTGGTCTTCGAGGGGTCCTTCTGCATATCGCAATTGTT
CAGGCAGCGCTCCCGCAAGGTATCGTACCGTTCGTCTTCGCAAAGGAATACAATGTTCAT
CCCGATATACTTAGTACCGGGGTTATTTTTGGAATGCTAGTGGCACTGCCAATCACTTTA
GTCTACTACATCTTGCTGGGACTT------
>gnl_Mimgu_v2.0_Migut.J01508.1
ATGATTACAGGTAAAGATATATACGATGTACTAGCAGCAATAGTCCCGCTGTACGTGGCG
ATGATCCTCGCGTACGGCTCGGTCCGGTGGTGGAAGATCTTCACACCGGACCAATGCTCC
GGCATCAACCGCTTCGTGGCGGTGTTCGCCGTCCCACTCCTAGGGTTCCACTTCATCTCC
TCCAACAACATCTACGCCATGAACTACCACTTCATCGCCGCCGACTCCCTCCAGAAGGTC
GTCATCCTCGCCGCCCTCTTCCTCTGGCAGGCCTTCTCCACCCGGTCCTCCTCCGACTGG
ATGATCACCCTCTTCTCGTTATCCACCCTCCCCAACACCCTAGTCATGGGCATCCCGCTC
CTCCGCGCCATGTACGGCGACTTCTCCGGCGACCTCATGGTGCAGATCGTCGTCATGCAG
AGCGTCGTGTGGTACACGCTCATGCTGTTCATGTTCGAGTACCGGGGGGCCAAGCTACTC
ATCACCGACCAGTTTCCGGAGACCGCCGCCTCCATCACCTCCTTCAAGGTTGACTCCGAC
GTCCTCTCCCTCAACGGCCGGGAGCCACTCCAGGCCGACGCTGAGATCGGCGACGACGGA
AAACTCCACGTCGTCGTGAAGAGGTCCACGTCAGCATCGATGATATCC---TCCTACAAC
CACAACAAGGGTTTGAACTCC---AGCGCGATTACTCCGAGGGCTTCGAATCTCACCGGG
GTCGAGATTTACTCCGTCCAGTCTTCGCGTGAGCCGACGCCACGCGCCTCCAGCTTCAAC
CAGACGGATTTCTACGCCATGTTTGGTAACAAA------------ACCGCCAGCCCGAAG
CATGGGAGCTACGGCGGAGGGGATGTTTTCTCGTTGCAGTCGTCGAAGGGGGTCACCCCC
CGCACGTCGAATTTCGACGAGGAAATGATGAAG---ATGGGG------------AAGAAG
AGGAGCGGGAGGGAGCTTTTTCAG---------------------CATTCGTATCCTCCC
CCG---AATCCCATGTTC---TCCGGT---------------------------------
------------------GGTGGCCCGAGGAGGAAGGAAAGTGGTGGTGGTGGTAGTGGG
AATAGCAATAATCCGAATAAAGAACTGCACATGTTTGTTTGGAGCTCGAGCGCTTCGCCC
GTGTCCGAAGCA---AATATGAGAAATGCCGTTAACAAAGCCGCCTCCGGTGATTTTGCT
AGCACCATTGACGCTCCG---------------------TCAAGA---------------
------------------------------------------------------------
------GAGAATGGAAGTCCAGTTGGGAAAATGGGAGACGAAAAGGAGACTGAG------
ATTGAGAATGCGTCG------------AAGAACGCGTCGCCGTATAATAATACATGCCAG
AAGAAGATGGATCCGGAAGGTGGT------------GAGATGATGGGTAAAAAGACACAA
ATGCCCCCAGCAAGTGTTATGACTAGGCTTATACTAATCATGGTTTGGAGGAAGCTCATT
AGGAACCCTAATACTTATTCCAGTCTTATTGGCCTTATTTGGTCTCTTGTATCATTCAGG
TGGAATATCGAGATGCCTTCGATCGTGAAAGGGTCGATATCGATTTTGTCCGATGCAGGT
CTTGGCATGGCCATGTTTAGTCTAGGTTTATTCATGGCTTTGCAGCCGAAAATCATAGCT
TGCGGAAAATCGGTGGCGACGTTTTCGATGGCGGTTAGGTTCTTGACAGGGCCAGCTGTC
ATCGCCGCAACCTCCATCGCAATCGGCCTCCGAGGAGTTCTCCTGCACATAGCAATTGTT
CAGGCTGCTCTTCCACAGGGAATTGTCCCCTTTGTGTTTGCTAAAGAATACAATGTTCAT
CCAGACATACTCAGCACTGCGGTTATTTTCGGGATGCTGATAGCTTTGCCCATAACAATT
CTGTACTATGTGCTACTTGGGCTG------
>gnl_Mimgu_v2.0_Migut.C01042.1
ATGATAAGCACAAATGACTTCTACAACGTGATGTGCTCAATGGTGCCACTCTACTTCGCA
ATGCTGGTGGCCTACGCGTCGGTGAAGTGGTGGGGAATATTCTCTCCGGAGCAGTGCTCC
GGCATCAACCGGTTCGTGGCGGTGTTTGCGGTTCCGGTGTTGTCGTTCCACTTCATCTCT
CAGAACAACCCTTACCAAATGGACACCAAATTCATATTGGCCGACACTCTCTCCAAATCA
CTCGTCCTCGTCTCGCTATCGATTTGGTGCGTATGT------AAAGGCCAAATCGACTGG
CTAATCACTCTCTTTTCGGTATCGACTTTGCCCAACACTCTTGTTATGGGCATCCCTTTG
CTCAAAGCAATGTACGGCGACTTCACTACATCTCTCATGGTTCAATTAGTCGTTCTCCAA
TGCATCATCTGGTATACGCTGTTGCTCTTCCTCTTTGAATACAGGGCGGCGGCGATACTT
ATCCAGACGCAGTTCCCCCAAGCGGCGGCCGCCATAACCAAATTCGAAATAGACAATGAC
GTCATCTCACTCGACGGGCGGGACCCACTTCTCACCGAGTCCGAAGTCGACGACAACGGC
CGTATCCACGTCCGGATCCGACGGTCCACGTCATCGGCC---------------------
---------------GCCACCTCCGTGGGGCCCACCCCCAGGGGTTCGAATCTCTCCAAC
GCCGAAATCTTCTCCATCGGCACCCCGCTC------------------------------
------GAGTAC---GGG------GGG---CGA---------CCC---GTCAGCCCGGGG
TTTTCTGGCTACGCCTCGTCGGATGCTTATTCTCTGCAG------------CCCACGCCG
AGGGCTTCGAGTTTCAACGAGGATTCC---GCCGCC------------------------
---------------------------------------------------AGCCCGGTT
GCC------------ATTTTCTCTCCGGTG------------------------------
------------------------------------------------------------
---------------------------GTGAAAATGGTGTGGGAGTCCCCGGAG------
------------------------------------------------------------
------------GAAGGA------------CAC---GGGTTCGGAGAT------------
---------------------------------------------------------GTT
GCGGAGAAAGATCTAAGCTTCAGAGATTGCGGA---------------------------
---------------------------AGGATT------TCAGTGGAAGAAGGATTAGAT
ATGAAG---------------------------------GAAACATCAACCAATCAAGAA
ATGCCACGTGCCCTAGTAATGCTAAGGCTTATACTAATCATGGTTGGAAGGAAGCTTCTA
CGTAACCCCAACACTTATTCCAGCGTTTTAGGCCTTTCTTGGTCTCTAATCTCCTTTAAA
TGGAACGTGGGAATGCCAAGTTTGGTTAAATACTCTGTCAAAATCATTTCAGATGCAGGG
CTAGGAATGGCAATGTTCAGTTTGGGGCTTTTTATGGCACTTCAGCCTCGATTAATAGCA
TGCGGTACGAAAATGGCAACAATATCGATGCTGATTAGATTCATCGGAGGCCCGATTTTG
ATGTGCGCCGCTTCTTTCGCCGTCGGGCTTAGAGGGGCCCACCTTCACGCCGCCATAGTT
CAGGCAGCTCTGCCGCAAGGGATTGTTCCGTTTGTGTTTGCACGAGAATACGGATTGCAT
CCAGACATACTAAGTACCGGGGTTATTTTTGGAATGTTGGTGTCCTTACCGGTAACTCTC
ATGTATTACATATTATTGGGCTTA------
>gnl_Musac_v1_GSMUA_Achr3T22010_001
ATGATCACCTGGGAGGACTTCTACACCGTGATGTGCGCCATGGTCCCTCTCTACTTCGCC
ATGTTCGTCGCCTACGGCTCCGTCAAGTGGTGGAAGATCTTCACCCCGGAGCAGTGCTCC
GGCATCAACCGCTTCGTCGCCACCTTCGCCGTCCCCGTCCTCTCCTTTCACTTCATCTCC
CACAACAACCCTTACCAGATGGACTCCCGCTTCATCCTTGCCGACACCCTCTCCAAGCTC
CTCGTCCTCGTCATCCTCTCCCTGTGGGCCTCCCTGTCCGCCCGCGGCCGGCTCGACTGG
GTCATCACCCTCTTCTCCGTCGGGACGCTCCCCAACACTCTCGTGATGGGCATCCCCCTC
CTCCGCGCCATGTACGGCGACTTCACCCAGAGCCTCATGGTGCAGCTGGTGGTGCTGCAG
TGTATCATCTGGTACACGCTGCTGCTCTTCCTCTTCGAGTACCGCGCAGCCACGATGCTA
ATCGAAGACCAATTCCCGACGGCGGCGGCCGCCATTGCCAAGTTCGAGGTAGACGGCGAC
ATCATCTCCCTCGACGGGCGAGACCCGATCCGGGCCGAGTCGGAGATGGAGATCGGCACG
CCGGTGTGGGTGCGGATCAGGCAGCAATCGCCGGCGACACCCGGGGCG------------
------------------------------------------------------------
---------CTGAAGCTGGCGTCTCCTCTT------------------------------
------ACTTTGCTGGCT------GGATCACGT------------AGAAGCCAAAGTAGT
CTTCACCAATTTGCTCGCATCAAACTTCACCATCTACGT------------GAATCTCGA
AGCCACAGTCCCTTTATTCTG---------------------------------------
------------------------------------------------------------
------------------------------------------------------------
------------------------------------------GGAATG------------
---------GAGGCTGTAAAAGAAACC---------------ACCACTGCAACGGTTCCT
GTTCTTCACATCACA---------------------------------------------
---------------------------------------------GACACAAGATTG---
---------------------------------------------------------GGA
AGGGAGAAAGATCTGAGCTTCCGGAGCACTTCA---------------------------
---------------------------AAGTTC------GTGGTCGACAAAGAAGATGAA
GAAGAG---------------------------GAGTTGGAGGTGGAAGGAGATCAAGAG
ATGCCGGCAGCGTTTGTCATGCTCAGGCTCATCCTGACCGTCCTCGGCCGGAAGCTGTCG
CGCAACCCAAACACGTACTCCAGCATATTAGGCCTCCTTTGGTCCCTCATCTCGTTCAAG
TGGGGCGTCGACATGCCGACGCTGGTGAAGGAGTCCATCAAAATAATCTCAGATGCAGGG
CTTGGAATGGCCATGTTCAGCCTCGGGCTGTTCATGGCTCTGCAGCCAAGGATCATTGCC
TGCGGGCCAAAGATGGCGGCCATAAGCATGGCGATCCGATTCCTAAGCGGCCCCATGGTG
ATGTCTGTTGCATCCATGGTAGTGGGGTTAAGAGGTGTACGGCTTCACACAGCCATCGTG
CAGGCAGCTCTTCCTCAAGGGATCGTACCATTTGTTTTTGCCAGAGAATACGGATTGCAT
CCTGATATATTAAGCACTGGGGTCATCTTTGGCATGCTTGTCTCTTTGCCCGTAACCTTG
CTTTACTACATACTCCTGGGGCTG------
>gnl_Musac_v1_GSMUA_Achr3T07280_001
ATGATTACGCTTGCGGACTTCTACCATGTGATGACGGCGGTGGTGCCGCTGTACGTGGCG
ATGATACTGGCGTACGGGTCGGTGAAGTGGTGGAAGATCTTTACGCCGGACCAGTGCTCC
GGGATCAACCGCTTCGTGGCGCTCTTCGCGGTGCCGCTGCTGTCCTTCCACTTCATCTCC
ACCAATAACCCTTATGAGATGAACATGCGGTTCATCGCGGCGGACACGCTGCAGAAGCTG
ATGGTGCTCGCCGTCCTCGCCGCCTGGTGCAGGCTCAGCCGCCGTGGCTCCCTCGAGTGG
ACCATCACCATCTTCTCGCTGTCCACCCTCCCCAACACGCTCGTGATGGGCATCCCGCTG
CTGAAGGGCATGTACGGGAGCTACTCCGGCACCCTGATGGTGCAGATCGTGGTGCTGCAG
TGCATCATCTGGTACACCCTCATGCTGTTCCTGTTCGAGTACCGCGCCGCCCGGATGCTG
ATCTCGGAGCAGTTCCCGGACACCGCCGGGGCCATCGCGTCCATCACTGTCGACTCCGAT
GTTACGTCGCTGGACGGGCGCGACATGCTGGAGACGGAGGCGGAGATCAAGGAGGACGGT
AAGCTGCACATCACGGTGCGTCGGTCGAACGCGTCGCGGTCGGACATCTACTCCCGG---
CGGTCCATGGGG---------TTCTCTGCCACCACCCCCCGCCCCTCCAACCTCACCAAC
GCAGAGATCTACTCGCTGCAGTCGTCCAGGAACCCCACGCCCCGGGGCTCCAGCTTCAAC
CACAACGACTTCTACTCCATGGTGGGC------------------------------CGG
AGCTCCAACTTCGGCGCCGCCGACGTCCACGGCATGAGA---------GGCTCCAAGCCC
---------AATTACCAGTTG------------------------------------CCG
------------------------GTG------ACGGCGGCCACGCAGAACTACCCAGCA
CCG---AATCCTTCGGTTTTCTCCGCGGAAGAC---------------------------
------------------------------------------------------------
---------GGTGGGACTAAGGATCTCCACATGTTCGTCTGGAGCTCCAGCGCGTCACCG
GTCTCCGAC------------------GTATTC---------GGTGGCAACGAGTATGGC
TTGGCCGCTGATCCTTCG------------------GCCATGAAAGAAGTCCGAATGGCT
GTTTCT---------CCGGGCAAAGGTACGACCTTTCACTCACTCCGTTACCGAGCTTGG
AATTTGGACCGATTTACGGGCGGAAGGAAAGGC---GGGCACGAAGACGGCGGC---GAC
AAGGTTCAAGGCGCGGCC---------AAG------------------------------
------------------------------------GGCGGGCTCATGCGGGCGACGGCG
ATGCCGCCGACGAGCGTCATGACGAGGCTAATCCTAATCATGGTGTGGAGGAAGCTGATC
CGCAACCCCAACACCTACTCCAGCCTGATCGGCGTCGTCTGGTCCCTCGTCTCCTTCAAA
TGGCACGTTAACATGCCTGACATCGTGTCGCACTCCATCTCCATCTTGTCGGATGCAGGC
CTCGGAATGGCCATGTTCAGCCTCGGGCTGTTCATGGCGCTGCAGCCAAGGATCATAGCA
TGTGGGAACTCCGTAGCAGCTTTTGCCATGGCCGTGAGATTCCTGACAGGCCCAGCTGTC
ATGGCCGCCGCCTCCATCGCCGTGGGTCTGCGTGGCGTCCTCCTCCGCATCGCCATTGTG
CAGGCGGCGCTCCCACAAGGCATCGTCCCCTTTGTGTTCGCCAAGGAGTACAACCTGCAT
CCCGATATCCTCAGCACAGCGGTGATATTTGGGATGCTGATCGCGCTGCCCATAACACTG
GTGTACTACATTTTACTTGGCCTG------
>gnl_Musac_v1_GSMUA_Achr7T07300_001
ATGATCACGTTGGGAGACTTCTACAATGTGATGACGGCGGTGGTGCCGCTGTACGTGGCG
ATGATCCTGGCTTACGGGTCGGTGAAGTGGTGGAAGATCTTCACGCCGTTGCAGTGCTCC
GGCATCAACCGCTTCGTGGCGCTGTTCGCGGTGCCGCTGCTCTCCTTCCACTTCATCTCC
GGGAACAACCCCTACACCATGAACCTCCGATTCATCGCCGCCGACACGCTGCAGAAGCTG
ATGGTGCTGGCGGCGCTCACCGCCTGGGGCTGCCTCAGCCGCCGTGGCCGCCTCGACTGG
ACCATCACTACCTTCTCCCTCTCCACCCTCCCCAACACCCTGGTGATGGGCATCCCCCTC
CTCCGGGGCATGTACGGCGAAGTCTCCCACAGCCTCATGGTCCAGATCGTCGTCCTCCAG
TGTATCATCTGGTACACCCTCATGCTCTTCCTCTTCGAGTACCGCGCCGCCAAGCTTCTC
ATCGCCGAGCAGTTCCCCGACACCGCCGGGGCCATCGCCTCCATCAGCGTCGACTCCGAC
GTCGTCTCGCTCGACGGGCGCGAGATGCTGGAGACGGAGACGCAGATCAAGGAGGACGGC
AAGCTGCATGTGACCGTCCGGCGATCGAACGCTTCGCGGTCGGACATCCACTCCAGG---
CGGTCGCTCGGC---------TTCTCGGCCACCACCCCTCGCCCCTCCAACCTCACCAAC
GCCGAGATCTATTCGCTGCAGTCGTCGCGGAACCCCACGCCGAGAGGCTCCAGCTTCAAC
CACAACGACTTCTACAACATGGTGGGC------------------------------AGG
AGCTCCAATTTCGGCGCTGCCGACCCC---------------------------------
------------------------------------------------------------
CGGTTC------CAGTACCAATTGGTGACCACGACCGCAGCAGCTCCGCACTACCCGGCT
CCA---AACCCAGCC---------------------------------------------
------------------------------------------------------------
------GACGGTGGGGCGAAGGATCTGCACATGTTCGTGTGGAGCTCCAGCGCGTCTCCG
GTCTCCGAA------------------GCGTTC---------GGTAACAGCGAGTACGGT
TTGGCGACCGAAGCTTCC------------------GGCTTAAAAGAACTTCGTATGTTG
ATT---------------------GTGGACGGATGGAAGGACGGCAGGGACGACTATTTA
GAGCGGGAGGAGTTCAGCTTTGCGAACAAGGCA---------------------ACCATG
GACAAAGAGGGTGCTCCG---------CAG---GGAGACGAGAAAGCC---------AAC
AATGAG---------GCCAACAAG------------GGAGGGCTCAGAGAAGTGAAAGCC
ATGCCGCCGACGAGCGTGATGACCAGGCTGATCCTGATCATGGTGTGGCGGAAGCTGATC
CGCAACCCCAACACCTACTCCAGCTTGATCGGCCTCATCTGGTCCCTCGTCTGCTTCAGA
TGGAACTTTCAGATGCCCGCGATCGTACTGCGTTCCATCTCCATACTGTCGGACGCCGGC
CTAGGCATGGCCATGTTCAGCCTCGGTCTGTTCATGGCCTTGCAGCCAAGGATCATAGCA
TGTGGGAACAAGGCAGCAGCTTTTGCTATGGCGGTGAGGTTCCTAACAGGCCCCGCTGTC
ATGGCTGCCGCTTCTCTTGTCGTCGGTCTTCGTGGTGTCCTCTTGCACATCGCCATTGTA
CAGGCAGCACTGCCCCAAGGCATCGTTCCCTTCGTATTCGCAAAGGAGTACAATGTACAT
CCGGACATTCTCAGCACAGCGGTGATATTTGGGATGCTAATCGCCTTGCCTATAACCCTG
GTGTACTACATCCTAATGGGCATC------
>gnl_Musac_v1_GSMUA_Achr7T17140_001
ATGATCTCGTGGCACGACCTGTATACGGTGCTGGCGGCGGTGGTGCCGTTGTACGTGGCG
ATGATCCTGGCTTATGGATCCGTGCGGTGGTGGGGAATCTTCACGCCGGACCAGTGCTCC
GGCATCAACCGCTTCGTCGCAATCTTCGCGGTGCCGCTCCTGTCCTTCCACTTCATCTCC
ACCAACGACCCCTTCACCATGAACCTCCGCTTTATCGCAGCCGACACCCTGCAGAAGCTG
CTCGTCCTGGCGGCCCTCGCCGCTTGGTCTAATCTCCTCCCCCGCGCCCCCCTCGACTGG
TCCATCACCGTCTTCTCCCTCTCCACGCTCCCCAACACCCTGGTGATGGGCATCCCGCTC
CTCATCGCCATGTACGGTCCCTACTCCGGCTCCCTCATGGTCCAGATCGTCGTCCTCCAG
TGCATCATCTGGTACACCCTCATGCTCTTCCTCTTCGAGTTCCGAGCCGCTCGCCTCCTC
ATCGCCGAGCAGTTCCCCGACACCGCGGCCTCCATCGTCTCCTGCCGCATCGACCCCGAC
GTCGTCTCGCTCGACGCC------GCCGCAGAGGCGGCCGCCGAGGTCGGCAGCGACGGC
AAGATACACGTCACCGTACGCAAGTCCACGTCGTCGAGGAGG------------------
---------------------TCGGCAATGATGACCCCCCGACCCTCCAACCTCACCGGC
GCAGAGATCTACTCGCTCAGCTCCTCCAGGAACCCCACCCCGAGGGGTTCCAATTTCAAC
CACGCCGAGTTCTTCGCCATGATCTCC---------------------------------
---------------------------------------GCTGAAAAGAAGCCCTACCCA
CAA---CTCAACTACCATCGACACCACCACAAT---------------------------
------------------------------------------------------------
------CGACCCGGT---------------------------------------------
------------------------------------------------------GCTGCA
ACGGCGACGGCGGACGCGAAGGAGCTGCACATGTTCGTGTGGAGCTCGAGCGCGTCGCCG
GTGTCGGAGGTG---AGCGGGATTCACGCCTTC---------GGCGGCCAGGATCTCGCA
---TCATTGGAGCCCGGTGGCCGCGCCGATCAC---GGGGCCAAGGAGATACGGATGCTC
GTGACCGAA---CTCGCCCGCAATGGCCCCACCACT---------AAAGGTGACGCGTGC
CGGGCGGAGGAGTTCAGCTTCGGGGGCGAAATG---AGGGAATCGGAG---------CAG
CAGACAGGCGCAACGCGGGTGCTGCAGAAGCTGGGGTCCAGCTCGACGGCGGAGCTGGAC
CCGAAG---------GGCGGAGGGACGGGGAAGAGGGCGGGCGGCGCGGCCCACCACCAG
ATGCCTCCGGCCAGCGTCATGACCCGTCTCATCCTCATCATGGTGTGGCGCAAGCTGATC
CGCAACCCCAACACCTACTCCAGCCTCATCGGCCTCGTCTGGTCCCTCGTCGCCTTCCGG
TGGCACGTGACCATGCCGAAGATAGTAGAGCAGTCCATCTCAATCCTCTCCGACGCCGGC
CTCGGAATGGCCATGTTTAGCTTAGGGCTGTTCATGGCGCTGCAGCCGCGAGTAATCGCG
TGCGGGAACAAGGTGGCGACGTTCGCGATGGCCGTCCGGTTCCTGGCCGGGCCGGCGGTG
ATGGCTGCGGCGTCCGTAGCCGTCGGGCTACGCGGGACGCTCCTCCACGTGGCGATCGTT
CAGGCGGCGCTTCCGCAAGGCATTGTGCCCTTCGTGTTCGCCAAGGAGTACGGCGTCCAC
CCCGCCATCCTTAGCACAGCGGTTATATTTGGGATGCTGATTGCGCTTCCCATCACTCTG
GTTTACTACATCCTCCTCGGTCTA------
>gnl_Musac_v1_GSMUA_Achr2T00910_001
ATGATCTCCGCCGCTGACCTTTACCACGTGCTGGTGGCCGTGGTGCCACTGTACGTGGCC
ATGATCCTGGCCTACGCTTCCGTGAAGTGGTGGTGCATCTTCACCCCAGACCAGTGCTCC
GGCATCAACCGCTTCGTGGCGCTCTTTGCTGTCCCCCTCCTCTCCTTCCATTTCATCTCC
ACTAACAACCCGTATGCCATGAACTACCGCTTCATCGCCGCAGACACGCTGCAGAAGCTC
ATCGTGCTCGTCGTGCTTACTGTGTGGACCAAGGTCTGCTCCCGTGGCTGTCTCGAGTGG
ACCATCACCCTCTTCTCCCTCTCCACACTCCCAAACACCCTCGTCATGGGCATCCCCCTC
CTCAAGGGCATGTACGGCCCCGACTCCGGCAGCCTCATGGTGCAGATCGTCGTGCTCCAG
TGCATCATATGGTACACCCTCATGCTCTTCCTCTTCGAGTACAGGGGTGCCAGGCTCCTT
ATCATGGATCAGTTCCCGGACACCGCCGGTTCCATCATCTCGTTCCGGGTGGACTCCGAC
ATCATCTCCCTCGATGGCAAGGAGACGCTCCAGACGGACGCGGAGATCGGCGACGACGGA
AAGCTCCACGTCACGGTGCGTAAGTCGACGAGCTCCCGTTCCGAGATCTGCTCCAGG---
AGGTCACACGGGCTCAACTCCGGCATCTCGATAACGCCGCGCCCCTCCAACTTGTCCAAC
GCAGAGATTTACTCCCTGCAGTCATCAAGGAACCCGACGCCCCGGGGCTCCAGCTTCAAC
CACGCCGATTTCTATTCCATGGAAAGCGACCTG------------------------AGG
GCGAGTGGCATCGCA---------------------------------------------
------------------------------------------------------------
---------------------------------------GCGCCTTGCGGCTATCCAGCC
CCGCCCGCCACCGGAATATTCTCGCCGGTCATG---------------------------
------------------------------------------------ACGAAGAAGGCA
CGTGCGGCCGAGGGTGGAAAAGACCTGCACATGTTTGTATGGAGTTCGAGCGCGTCACCC
GTGTCGGAA------GGTGGGATGCATGTGTTC---------AGAGACACAGATTTCGCT
AAC------GAGAATGGTGGGGCA------------------------------------
---ACT---CAC---GCAGCC------------------------------GATCACCAT
CACAGA---------------------GAGGCC---CATCACGATGCT---------TAC
GATGTTGATGGTCCAAGC---CTCTCCAAACTAGGTTCCAGCTCTACCGCCGAGCTTCAC
CCCAAA---------GCTGGTGCT------------GCAGGAAACCCAAAGCCTAATTCA
ATGCCTCCTGCAAGTGTGATGAGCAGACTTATACTGAGCATGGTCTGGCGGAAGCTGATC
AGAAACCCAAACACCTATTCCAGCCTTCTTGGTGTCATCTGGTCTCTTGTCTCTTACAGG
TGGGACATAGAAATGCCTGCTATTATTGCTCGCTCCATCTCAATACTCTCTGATGCAGGA
CTTGGAATGGCTATGTTCAGTCTCGGTTTATTTATGGCCTTACAGCCGAGAATTATAGCT
TGTGGCAATTCTGTAGCTGCATTTGCTATGGCTGTCAGATTCGTCACTGGTCCTGCTGTC
ATGGCTGCAGCTTCCATTGCGGTAGGCCTGCGTGGAGTGCTGCTACATGTTGCTATCGTG
CAGGCAGCTCTTCCACAAGGAATTGTTCCATTTGTCTTTGCAAAAGAATACAATGTGTAT
CCTGATATTTTAAGCACAGCGGTTATCTTTGGGATGCTAATTGCTCTACCCATCACCTTG
GTGTATTATATCTTGCTCGGACTT------
>gnl_Musac_v1_GSMUA_Achr9T27160_001
ATGATCACGGCGGGGGATTTCTACAATGTGATGACGGCGGTGGTGCCGCTGTACGTAGCC
ATGATCCTGGCTTACGGCTCCGTGAAGTGGTGGAAGGTCTTCACGCCGACCCAGTGCTCC
GGCATCAACCGCTTCGTTGCTCTCTTCGCCGTGCCGCTCCTCTCTTTCCACTTCATCTCT
GGGAATGACCCCTACACCATGAACCTCCGGTTCATCGCCGCCGACACCCTGCAGAAGCTG
ATCGTGCTGGCCGGGCTCGCAGCCTGGGGCGTCCTCAGCCGCCGCGGCCGCCTCGACTGG
ACCATCACCACCTTCGCCCTCGGGACCCTCCCCAACACCCTGGTGATGGGCATCCCCCTC
CTTCGGGGCATGTATGGAGAGGTCTCCCACAGTCTCATGGTCCAGATCGTTGTCCTCCAG
TGCATCATCTGGTACACTCTCATGCTCTTCCTCTTCGAGTACCGCGCCGCCAAGCTCCTC
ATCGCCGAGCAG------------------------------------------------
------------------------------------------------------------
------------------------------------------------------------
CGCTCGATGGGC---------TTCTCGGCGGCCACACCCCGGCCGTCCAACCTCACCAAC
GCGGAGATCTACTCGCTGCAGTCGTCGCGCAACCCCACGCCCAGAGGTTCCAGCTTCAAC
CACAACGACTTCTACTCCATGGTGGCC---------------------------GGCAGG
GGCTCCAATTTCGGGGCGGCCGACGTCTACGGGGTGCGAGCGGCGGCGGCGACGACACCG
AGACCGTCCAACTACGAGGAGGAGCACGCATCT---------------------------
---------------------------------------------CCGAACTACCCGGCT
CCG---AATCCAGCTGTGTTCGTTCAGGCGGCGTCAAGGACGAGCGGGCCT---------
------------------------------AAAAGAGCCAATGGACAACATCTGTCGAAG
ACGGAGGACGGAGGGGGGAAAGACCTCCACATGTTCTTGTGGAGCTCAAGCGCATCTCCA
GTCTCCGAC------------------GTGTTC---------GGCGGCAAGGAGTACGGT
GTGTCGACAGATCCTACC------------------GGTATAAAAGATGTCAGGGTGGCA
GTTTCT---------CCCGGCAAAGTGGATGGCCGGAGGGAGAACAGGGATGAGTATGTA
GGGCGAGAGGATTTCAGCTTTGGCAACAGGGCA---------------------GCCATG
GACAAAGATGGCACAGCT---CAGCACGAG---GGAGATGAGAAGGTAAAGGAGGTCAAG
AAAGGA---------------------------------GGGCTACGAGAAGTGACAGCG
ATGCCGCCGACCAGCGTCATGACCAGGCTGATACTGATCATGGTGTGGCGGAAGCTGATC
CGCAATCCCAACACCTACTCCAGCTTGATCGGCATCATCTGGGCTCTCGTCTGCTTCAGA
TGGAATGTTCAGATGCCTGCGATTGTATTGCAGTCCATCTCCATACTGTCGGATGCTGGC
CTTGGAATGGCCATGTTCAGCCTTGGTCTGTTCATGGCGTTGCAGCCAAGGGTCATAGCA
TGTGGGAACAAGGCAGCAGCTTTCGCCATGGCGGTGAGGTTCCTAACAGGCCCGGCTGTC
ATGGCTGTGGCTTCCCTAGCCATCGGCCTACGTGGTGTTCTCTTGCGCGTCGCCATCGTA
CAGGCAGCGCTGCCTCAAGGCATCGTTCCCTTCGTGTTTGCCAAGGAGTACAATGTGCAC
CCTGATATCCTTAGCACAGCAGTGATCTTTGGAATGCTAATCGCCCTGCCCATCACACTG
GTGTATTACATCCTACTGGGCATA------
>gnl_Musac_v1_GSMUA_Achr8T23120_001
ATGATTACGGGTGCAGACTTCTACCATGTGATGACGGCGGTGGTGCCGCTGTACGTGGCG
ATGATACTGGCGTATGGGTCGGTGAAGTGGTGGAAGATCTTCACGCCGGACCAGTGCTCC
GGGATCAACCGCTTCGTGGCGCTCTTCGCGGTGCCGCTCCTCTCCTTCCACTTCATCTCC
ACTAACAACCCATACGAGATGAACATGCGGTTCATCGCCGCGGACACGCTGCAGAAGCTG
ATGGTGCTCGCCATGCTCGCCGCCTGGAACAGGCTCAGCCGCCGTGGCTCCCTCGAGTGG
ACCATCACCATCTTCTCCCTGTCCACGTTGCCCAACACCCTCGTCATGGGCATCCCGCTG
CTTAAGGGCATGTACGGCAGCTACTCCGGCAGCCTTATGGTCCAGATCGTGGTGCTGCAG
TGCATCATCTGGTACACGCTCATGCTGTTCCTGTTCGAGTACCGCGCCGCTCGGATCCTG
ATCACGGAGCAGTTCCCGGACACTGCCGGCGCCATCGCG---------------------
------------------------------------------------------------
------------------------------------------------------------
------------------------------------------------------------
------------------------------AACCCCACGCCCCGGGGTTCCAGCTTCAAC
CACACCGACTTCTACTCTATGGTCGGG------------------------------CGG
AGCTCCAACTTCGGCGCCGCCGACTCC---------------------------------
------------------------------------------------------------
AAGATC------AGTTACCAATTGGCG------ACGGCAGGTACGCCGCACTACCCAGCT
CCG---AATCCCTCAGCCAAC---------------------------------------
------------------------------------------GGGCAACCCGTGTTCAAG
GCGGAGGATGGTGGGACTAAGGATCTTCACATGTTCGTGTGGAGCTCAAGCGCTTCACCG
GTCTCCGAC------------------GTGTTC---------GTCGGCAGTGAGTACGGC
TTTTCCGTCGTTCCTTCG------------------GCTCTTAAAGAAGTCCGGGTGGCC
GTTTCG---------CCTGGCAGAATGGAGGGGCGGAAGGAGAACCCGGCGGACTGCTTG
GAGAGGGACGACTTCAGCTTCGGAAACAAAGGATGCGGGCACGACGCCGTCGAC---GAC
AAGGTCCAGGGACCAGCC---------AAG------------------------------
------------------------------------GCCGGGCTCACGCGGGTGACGACG
ATGCCACCGACGAGCGTCATGACGAGGCTCATCCTGATCATGGTGTGGAGGAAGCTGATC
CGCAACCCCAACACCTACTCCAGCCTCATCGGCGTCGTCTGGTCTCTCATCTCCTTCAAA
TGGCAAGTTAACATGCCCGACATTGTATCGGGCTCCATCTCCATCTTGTCGGACGCAGGC
CTCGGAATGGCCATGTTCAGCCTGGGGCTGTTCATGGCGCTGCAGCCGAGGATCATAGCA
TGTGGGAATTCGGTGGCAGCTTTTGCCATGGCCGTGAGATTCCTAACAGGCCCAGCTGTC
ATGGCCGCCGCCTCCATTGCCGTGGGTCTCCGCGGCGTCCTCCTCCGCATCGCCATCGTG
CAGGCGTCACTCCCGCAAGGCATCGTCCCTTTCGTGTTTGCGAAGGAGTACAATTTGCAT
CCCGATATCCTCAGCACAGCGGTGATATTTGGGATGCTGATTGCGCTGCCAATCACGCTG
GTGTACTACATCTTACTGGGGCTC------
>gnl_Musac_v1_GSMUA_Achr8T09440_001
ATGATCACCGCTGCGGACCTGTACCATGTTCTCACGGCCGTGGTGCCGTTATACGTGGCC
ATGATCCTGGCCTACGGCTCCGTGAAGTGGTGGCGCATCTTTAGCCCGGACCAGTGCTCC
GGCATCAACCGCTTCGTGGCCCTTTTCGCCGTCCCCCTCCTTTCCTTCCACTTTATCTCC
ACCAACAATCCATATGCCATGAACTACCGCTTCATAGCCGCCGACACGCTTCAGAAGCTC
ATCGTGCTCACCGTGCTCTCCGTTTGGACCAAGGCCAGCCGCCGTGGCTGCCTTGAGTGG
GCCATCACCCTCTTCTCGCTTTCCACCCTCCCCAACACCCTCGTCATGGGCATTCCTCTG
CTGAAGGGCATGTACGGCTCCGAGTCCGGTAGCCTCATGGTCCAGATCGTCGTGCTCCAA
TGCATCATCTGGTACACGCTCATGCTCTTCCTGTTCGAGTACAGGGGAGCCAGGCTCCTC
ATCATGGAGCAGTTCCCCGACTCCGCCGGCTCCATCATCTCCTTCAGGGTCGACTCCGAC
ATCATCTCTCTGGATGGCAAGGAGCCGCTACAGACCGAGGCCGAGGTCGGCGACGACGGG
AAGCTCCACGTCACGGTACGAAAGTCGACGAGCTCCCGCTCCGATATCTACTCCCGG---
AGGTCTCACGGGCTGAACTCCGGCATCTCCATAACGCCGCGGCCGTCCAACTTGTCCAAC
GCGGAGATTTACTCGTTGCGGTCATCGAGGAACCCGACGCCGAGGGGCTCGAGCTTCAAC
CACGCGGATTTCTGTTCCATGCCG---------------------------------AGG
AAGGGC------------------------------------------------GGCCCG
AGG---------------------------------------------------------
------------------------GCGAACGGC---------------------------
---------------TTGGCA---------------------------------------
---------------------------------------------------------ATG
AGCGGGATCGAGGGAGGGAAGGACCTGCACATGTTTGTGTGGAGTTCGAGCGCTTCCCCG
GTGTCGGAA------GGTGGGATGCATGTGTTT---------GCCGGGGCGGAATTCTTC
TTT------GAAGATGCC------------------------------------ATAGCA
GTGTCT---CAC---------CTCGGTGAT---------------GCTTACGACGGGTAC
CGCCAGGATGATTTCAGCTTCAGGAACAAGCCT------ACTGACCCT---------CTG
CAGAGGGACGGGCTGAGC---CTCTCTAAGCTCGGTTCAAACTCCACC---GAACTCCAC
TCGAAA---------GCTGAG---------------GCAGATGGAGTTGGAAAGCCTTCC
ATGCCTCCTGCAGGCGTGATGACCAGGCTTATATTGATTATGGTATGGCGGAAGCTAATC
CGAAATCCGAACACCTATTCCAGCCTACTCGGTCTCATCTGGTCCCTCGTCTCGTTCAGG
TGGGAAATCGAAATGCCTGCAATCGTCGCTCGTTCGATATCGTTACTGTCTGATGCAGGA
CTTGGGATGGCTATGTTTAGTCTTGGGTTGTTTATGGCGTTACAGACGAGAATTATAGCT
TGTGGCAATTCTGTTGCTGCGTTCGCAATGGCTGTCAGATTTGTCACTGGCCCTGCTGTA
ATGGCTGCAGCTTCTATCACAGTCGGCCTACGCGGGGTGCTCCTACATATTGCGATCGTA
CAGGCAGCTCTTCCGCAAGGTATCGTTCCATTCGTGTTTGCTAAAGAATACAATGTTCAT
CCTGATATCCTAAGCACAGGGGTTATCTTTGGGATGTTAATTGCTCTCCCCATCACTTTA
GTATACTACATATTACTGGGACTT------
>gnl_Musac_v1_GSMUA_Achr8T08300_001
ATGATCACCTGGGAGGACTTCTACACCGTGATGTGCGCCATGATCCCCCTCTACTTCGCC
ATGTTCCTCGCCTACGGCTCCGTGAAGTGGTGGAAGATCTTCACACCGGAGCAGTGCTCC
GGCATCAACCGCTTCGTCGCCACCTTCGCCGTCCCCGTCCTCTCATTCCACTTCATCTCC
CACAACAACCCCTACCAGATGGACTCCCGCTTCATCCTCGCTGACACCCTCTCCAAGCTC
CTCGTCCTCATGGCCATCTCCCTCTGGGCCGCCCTGTCCGCCCGCGGCCGCCTCGACTGG
GTCATCACCCTCTTCTCCGTCGGTACGCTCCCCAACACTCTGGTGATGGGCATCCCCCTC
CTCCGCGCCATGTACGGCGACTTCACCCAGAGCCTCATGGTGCAGCTGGTCGTCCTGCAG
TGCATCATCTGGTACACTCTGCTGCTCTTCCTCTTCGAATACCGTGCGGCCACGCTGCTC
ATCGAGGATCAATTCCCGACGGCGGCGGCCGCCATTGCTAAGTTCGAGATAGACGGCGAC
ATCATCTCCCTCGACGGGCGAGACCCGATCCAGGCGGAGTCGGAGATCGACGCGGACGGC
CGCCTCCGAGTACGCATCCGACGGTCCACTTCGTCTGCGCCGGGCTCG------------
---------GGCATGTCGTCTTCGCTCGGCATCACGCCACGC------------------
------------------------------------------------------------
------------------------------------------------CGCCTCCCGCAC
CCGTCAGGGTACGCGTCCTCCGACGCGTACTCGCTGCAG------------CCCACGCCG
CGGGCGTCCAACTTCAACGAGGAGATC------------------------TGCACGCCG
GTGTGGACAAGG---------------------TCGGGGGTAAGTACACACATGCCATCC
GCTGCT---------CTCTTTACATCACATTACTCTGACACTGCAGTAATTTAC------
------------------------------ACTCAAATTCAC---AAC------------
---------TCCTTCTTAGAACAGCACCATGTGATGGCAGGCAGCTCCGCTGCTGTCACT
GTC---------------------------------------------------------
------------------------------CAA---GGTTGTAGGAGATGCTCTCTCCTG
------------ATGCCATGTAAC---------------------TCTCATTATGTCCTT
GGGGAGAAAGATCTGAGCTTTAGGAGCACCTCA---------------------------
---------------------------AAGTTT------GTGGTTCGCAAAGAAGACGAG
ATAGAG------------------------------ATGGAGGGAGAAGCTGAGCAAGAG
ATGCCGGCCGCGCTGGTCATGCTGAGGCTCATCCTCACCGTCGTCGGCCGGAAGCTCTCC
CGCAACCCGAACACATACTCCAGCATATTAGGCCTTCTCTGGTCTCTGATCTCGTTCAAG
TGGGATATCAGCATGCCAAGTCTGCTAAAGGAGTCCATTAAAATTATCTCAGATGCAGGC
CTTGGCATGGCCATGTTCAGCCTTGGATTGTTCATGGCTCTGCAACCAAGGATCATTGCC
TGTGGGCCAAAGATGGCAGCCATAAGCATGGCGATTCGGTTCCTGAGCGGACCCACGGTG
ATGTCAGCTGCATCCATGGCTGTGGGATTAAGAGGAGTGAGGCTGCACACAGCCATCGTG
CAGGCAGCTCTTCCTCAAGGGATCGTGCCTTTCGTCTTCGCCAGAGAATATGGACTGCAC
CCTGATATCTTGAGCACTGGGGTCATCTTTGGGATGCTTGTCTCCTTGCCTGTAACCCTA
CTTTACTACATTCTCTTGGGTCTG------
>gnl_Musac_v1_GSMUA_Achr1T15720_001
ATGATCACCGGGAAGGACATTTACGACGTGCTGGCGGCGGTGGTGCCGCTGTACGTGGCG
ATGATCCTAGCCTACGGCTCGGTGCGGTGGTGGAAGATCTTCACCCCCAACCAGTGCTCC
GGGATCAACCGCTTCGTTGCGGTGTTCGCCGTCCCACTCCTCTCCTTCCACTTCATCTCC
ACCAACAACATCTACGCCATGAACTTCCACTTCATCGCCGCCGACTCGCTGCAGAAGGTG
GTCATCCTAGTGGCGCTGTTCCTGTGGCACAACCTCTCCCGACGCGGCAGCCTCGACTGG
AGCATCACCCTCTTCTCCCTCTCCACTCTCCCCAACACCCTGGTGATGGGCATCCCCCTC
CTCCGGGCCATGTACGGCGACTTCTCCGGCAACCTCATGGTCCAGATCGTGGTGATGCAG
AGCGTCATCTGGTACACCCTCATGCTCTTCCTCTTCGAGTACCGCGGCGCCAAGGCCCTC
ATCTCGGAGCAG------AAGTCGAGCTCCTCCATC------------------------
------------------------------------------------------------
------------------------------GCACGATCCATGGCGTCC---TCCTACAAC
AAGTCTCACGGACTCAACTCCATGACTTCCATGACGCCGAGGGCCTCCAATCTCACAGGC
GTCGAGATCTACTCCCTGCAGTCGTCGAGGGACCCGACGCCGAGGGCGTCCAGCTTCAAC
CAGACTGACTTCTACGCCATGTTCTCGAGCAAG------------GTCACCAGCCCGAGG
GCCGCC------------------------------------------------------
------------------------------------------------------------
------------------------------------------------------------
------------------------------------------------------------
------------------GGCGGGGCCAAGGAGGGCGCCGCC------------------
GCCGCGGCCAATGGCAACAAGGAGCTCCACATGTTCGTGTGGAGCTCCAGTGCTTCCCCG
GGCTCGGAGGCC---AACCTAAGGAACATAGTGAACCGAGCTGCCTCCACAGAATTCGGG
---ATCGTGGATCCTCCCAAGGCCGCCGCCCAAGAAAACAAAGGTAGCGTGCATACC---
AGC---------------------------------------------------------
------GGCAACGCCAGCCCGACAAAGAAGGCGGCGGCAAGCGGGGAGTTGGAC------
ATGGAAGACGGCCGG------------AAAGGGAAGTTCCCGACA---------------
------------------------------------------------AACACCCACCGG
ATGCCGCCAGCCAGCGTGATGACCCGACTCATAGTCATCATGGTTTGGAGGAAGCTCATC
CGGAACCCTAACACCTACTCCAGCCTCATCGGCCTCATCTGGTCCCTCGTATCCTACAGG
TGGAACATCGAGATGCCGACGATAATAAAAGGTTCGATATCGATACTATCTGATGCAGGA
CTGGGAATGGCCATGTTCAGTTTAGGTCTTTTCATGGCACTCCAACCAAAGATCATTTCA
TGTGGGAAGTCGGTGGCTGCTTTCTCCATGGCGGTCAGGTTCTTGACAGGCCCAGCAGTG
ATCGCAGCGACCTCCATCGCCATTGGAGTCCGTGGAGTTCTCCTGCATGTGGCCATTGTC
CAGGCAGCTCTACCCCAAGGAATTGTCCCATTTGTGTTCGCCAAGGAGTACAATTGCCAC
CCTGACATACTTAGCACTGCGGTTATCTTTGGCATGCTCATCGCCCTACCCATCACAATC
CTCTACTACGTTCTCCTGGGAGTG------
>gnl_Musac_v1_GSMUA_Achr1T25190_001
ATGATCTCGTGGCACGACCTGTACACGGTGCTAGCGGCGGTGGTGCCGCTGTACGTGGCG
ATGATACTGGCGTACGGGTCGGTGCGGTGGTGGGGCATCTTCACGCCGGACCAGTGCTCC
GGCATCAACCGCTTCGTGGCCATCTTCGCGGTGCCCCTCCTCTCCTTCCACTTCATCTCC
ACCAACGACCCCTACGCCATGAACCTCCGGTTCGTCGCCGCTGACACGTTGCAGAAGCTG
CTCGTCCTCGGGGCTCTCGCCGCCTGGTCGAACCTGCTCCCACGCGCCCCTCTCGACTGG
TCCATCACGGTCTTCTCCCTGTCCACTCTCCCTAACACGCTGGTGATGGGCATCCCCCTC
CTCATCGCCATGTACGGGCCCTACTCCGGCTCCCTCATGGTCCAGATCGTCGTCCTCCAG
TGCATCATCTGGTACACCCTCATGCTCTTCCTCTTCGAGTTCCGCGCCGCCCGCCTCCTC
ATTGCCGACCAGTTCCCCGACACCGCCGCCTCGATTGTCTCCTTCCGGATCGACCCCGAT
GTCGTCTCGCTCGACGCC------GCCACCGAGGCTGCCGCCGAGGTCAGCGGCGATGGA
AAGATCCACGTCACGGTTCGCAAGTCGACGTCGTCGAGGAGG------------------
---------------------TCGGCGATGATGACCCCCCGCCCCTCCAACCTCACCGGC
GCCGAGATCTATTCCCTCAGCTCCTCCAGGAACCCCACCCCGAGGGGGTCCAACTTCAAC
CACGCCGAGTTCTTCGCTATGGTCGGCGGGGGC---------CCCGCCCAAACCTTCCGC
CCCTCGAGCTTCGGGGCCGCCGACATCTACTCCCTCCAATCCTCTCGCGGCCCCACCCCG
CGTGCCGCAACG------------------------------------------------
------------------------------------------------------------
------------------------------------------------------------
------------------------------------------------GCAACGGCGACC
GGGGCGGCGGCGGACGCAAAGGAGCTACACATGTTCGTGTGGAGCTCGAGCGCGTCACCG
GTGTCGGAGGTG---GCCGGCCTCCACGCTTTC---------GGCGGTCAGGACCTCTCC
---GCGTCGGACCTCGGCGGCCGCGCCGATCAC---GGAGCGAAGGAGATCCGGATGCTT
CTGGCCGAA---CTACCCCTCAACGGCCCCACCACCAAAGGTTTACCCGGTGAGGATTAC
CGCGCGGAGGAGTTCAGCTTCGGAGACGGGAGGAGGGGAGCGGATGAC------CGTGAG
GAGAAGGAGACCCCTGAGGTGCTGCAGAAGCTG------------------------GAG
GCGAAG---------GTCGTCGGAGGCGAAGAGAGGCCAGGCGGGGCCGTCCACCACCAG
ATGCCGCCCGCCAGCGTAATGACCCGCCTCATCCTCATCATGGTGTGGCGCAAGCTGATT
CGCAACCCCAACACCTACTCCAGCCTCATCGGCCTCATCTGGTCCCTCGTCGCCTTCCGA
TGGCACGTTGCTATGCCGAAGATCGTAGAGAAGTCCATCTCTATACTCTCCGATGCTGGC
CTCGGGATGGCCATGTTTAGCTTAGGGCTGTTCATGGCGCTGCAGCCGCGGATAATAGCG
TGCGGGAACACGGCGGCGGCGTTCGCGATGGCCGTACGGTTCCTCACCGGGCCAGCGGTG
ATGGCCGCTGCGTCCATCGCCGTCGGGCTGCGCGGGACCCTCCTCCACGTGGCAATCGTT
CAGGCGGCACTTCCGCAAGGCATCGTGCCCTTCGTGTTCGCCAAGGAGTACAACGTCCAC
CCTGCCATCCTTAGCACGGCGGTTATATTCGGAATGCTGATTGCTCTTCCCATCACTCTG
GTCTACTACATCCTCCTCGGACTG------
>gnl_Nelnu_v1.0_NNU_025337-RA
ATGATCACCGGAACCGACATGTATCACGTTCTCGCGGCCGTAGTGCCTCTCTATGTGGCT
ATGATCCTTGCTTACGGTTCGGTGAAATGGTGGAAGATATTCAGCCCCGATCAGTGTTCC
GGCATCAACCGCTTTGTCGCTCTGTTCGCTGTTCCTCTGCTTTCTTTTCACTTCATCTCT
ACTAATAACCCATACACCATGAACATACGTTTCATTGCTGCTGATACGCTTCAGAAGATC
ATTGTCTTATCTGTCCTTGCAATCTGGTCAAGAGCCAGCTCGAGAGGCTCCCTTGAATGG
TCGATAACACTCTTCTCCCTCTCTGCTCTCCCCAACACTCTTGTTATGGGCATTCCCCTT
CTGAAGGGTATGTATGGAGAGTTGTCAGGGAGTTTAATGGTTCAAATCGTTGTTCTCCAG
TGCATAATCTGGTACACTTTGATGCTCTTCTTGTTCGAGTACAGAGGAGCCAGGCTTCTC
ATCGTAGAACAGTTTCCGGACACCGCTGGTTCGATAATTTCCTTTAGGGTTGACTCTGAT
ATCATCTCCTTAGATGGTAAAGAGCCTCTCCAGACAGAGGCAGAGGTCAGCGAAGATGGC
AAGCTTCACGTTACAGTGAGGAAATCCACGAGCTCGCGGTCGGAGATATTTTCCCGA---
CGATCTCATGGACCCAACTCTGGCGTTTCTTTGACTCCTCGGCCGTCGAACTTGACAAAT
GCAGAGATTTACTCTCTACAATCCTCGAGAAATCCAACACCAAGAGGGTCGAGCTTCAAC
CACACTGATTTCTATTCCATGCTGAACGGGAGAAATGCCAAC---AGTGCAAGTCCCAGA
CGATCCAATTTCGGG---------------------------------------------
---AATTTGGGTTTTGATGAGGACAATGGTATG---------------GTCAATCCACTG
AGG---------------------GCTAATGGGTCAGTGGAGGGTGTTGGCTATCCAGCG
CCACCTAATGCCGGAATATTTTCTCCGGCGGCCGGACCC---------------------
---------------------GGGGCCAAGGAGAAGGCCAATGGG---------------
------ATCGGTGGGGAGAAAGATCTGCACATGTTTGTTTGGAGTTCCAGTGCTTCCCCA
GTCTCTGAA------GGGGGAATTCATGTCTTC---------AGAGGAGGAGATTTTGGT
AAT------CAA------------------------------------------CATGGT
GTAGCT---CAT---CCTGCA------GAT------------------TATGAAGAGTTT
GGCCGGGAT---------------------------------------------------
GAGCGAGAGGGACCAGTC---TTGTCGAAGCTGGGCTCAAGCTCTACAGCCGAGCTTCAC
CCAAAA---------GCTGGGGTC------------CATGGAGACTCTAAACCTACATCC
ATGCCACCTGCCAGTGTTATGACCAGACTCATTCTGATAATGGTCTGGCGTAAGCTCATT
AGGAATCCGAACACATACTCCAGCCTCATTGGCCTTACCTGGTCTCTAGTATCTTTCAGG
TGGGAGATTGAGATGCCAGCAATCATAGATGGTTCGATTAAGATTCTATCGAATGCGGGT
CTCGGAATGGCTATGTTCAGTCTTGGTTTGTTTATGGCCTTGCAGCCAAGGATCATTGNT
TGTGGGAATTCAGTTGCTGCCTTCACCATGGTTGTTCGGTTCCTCACAGGTCCTGCTGTC
ATGGCTGCAGCCTCAATTGCTGTTGGTTTGCGAGGCGTCCTCTTACATGTTGCCATTGTA
CAGGCAGCTCTTCCCCAAGGAATTGTCCCCTTTGTCTTTGCCAAGGAATATAATGTGCAT
CCTGACATCCTGAGCACAGGGGTTATCTTTGGAATGTTAATAGCTCTGCCAATAACACTA
GTTTACTATATCTTACTGGGGCTT------
>gnl_Nelnu_v1.0_NNU_018727-RA
ATGATTTCATGGGGAGATCTCTACACGGTCTTAGCCGCCATGGTTCCTCTCTACGTGGCT
ATGATCTTAGCCTATGGCTCAGTTCGGTGGTGGAAGATTTTCTCGCCGGACCAGTGCTCC
GGCATCAACCGCTTCGTCGCTATATTCGCCGTTCCACTTCTCTCCTTCCACTTCATCTCC
ACCAACAACCCTTACAAGATGAACTTCCATTTCATCGCCGCCGATACATTGCAGAAGATA
ATTATGATCGTCGTTCTCGGCATCTGGGCTAACTTTACCAGGAACGGAAGCCTTGAATGG
TTAATCACAATCTTCTCTCTTTCCACGCTGCCCAACACCTTGGTTATGGGGATCCCTCTC
TTGATAGCCATGTATAATCCGGAGGCAGGCAATCTCATGGTTCAGGTCGTCGTGTTGCAG
TGTATCATCTGGTATACACTGCTTCTGTTCCTCTTCGAGTACCGTGGCGCGAAGATGCTG
ATCATGGAGCAGTTCCCTGATACCGCAGGGTCGATCGTCTCGTTCAAGATCGACTCCGAT
GTCGTGTCGCTCGACGGCCGGGACTTCTTGGAGACGGATGCGGAGATCGGAAACGATGGG
AAGCTTCACGTGACTGTGAGGAAGTCGAATGCGTCAAGAAGGTCGCTTGGACCGGGT---
------------------TCACTCTCGGCATTGACGCCTCGCCCATCCAATCTCACCGGG
GCAGAGATTTACAGCTTGAGTTCGTCGAAGAATCCAACGCCGAGGGGTTCGAATTTTAAC
AACTCGGATTTCTATTCAATGATCGGACTTCAAGGCTTCCCA------------GCGAGG
CAGTCCAATTTTGGACCGGGAGACTTGTATTCAGTACAGTCATCGAGGGGTCCGACCCCG
AGGCCGTCGAATTTCGAGGAGAATTGTGCCCCA---GCTGCAGCAGCA---ACCTCTCCT
CGCTTC------GGCTTCTATCCTGCTGTGCCG------ACTGCGAGCACTTATCCTGCG
CCG---AATCCGGAGATTTCTTCAACCGGCACCAAAAGCGCAAAGAAAGAGCAGCAACAG
CAGCTGCAGCAG------------------ACGACGACGCAAGCGCAA---GGACAGGGC
AAAGCGAACCACGATGCCAAGGAACTTCACATGTTCGTATGGAGCTCCAGCGCTTCGCCA
GTGTCCGAAGGC---GGTGGGCTCCACGTATTC---------GGT---------------
---GCGACGGAGCAATCTGGACGCTCTGATCAG---AGCGCCAAGGAGATCCGGATGTTA
GTAGGTGATCAC---CCTCAAAATGGTGGGAACAAA---------------GAGGTCTTT
GGTGGGGAGGACCTCCGTTTCCCGGGTAGAGGA---GGAGAAGAGGAC---------GGA
GAGAAAGAAGGGGCGACTGGCCTTTCCAAGCTGGGGTCGAGCTCGACTGCTGAGTTACAC
CCGAAA---------GCTGTGGGAACG------------GAATCCGGCGCCGGGAAACAG
ATGCCACCGGCAAGTGTGATGACCCGGCTTATTCTAATCATGGTTTGGCGCAAGCTAATC
CGGAACCCAAACACGTACTCGAGCCTCATCGGTGTCGTCTGGTCTCTCATCGCTTTTCGG
TGGGATCTGTCTATGCCCAAAATAATAAAGGGTTCAATCTCTATACTCTCCGATGCTGGT
CTCGGCATGGCCATGTTCAGCTTAGGGCTGTTCATGGCACTCCAACCGAAGATAATCGCC
TGCGGGAACTCGGTGGCCGCCTTCGCCATGGCCGTCAGGTTTCTGACGGGTCCGGCCGTA
ATGGCCGCGGCTTCTATTGCAGTTGGCTTACGCGGCCAGCTCCTCCACATCGCAATTGTA
CAGGCCGCTCTTCCGCAGGGGATCGTCCCTTTTGTGTTCGCCAAAGAATATAACGTCCAC
CCAACCATTCTCAGTACTGCGGTGATATTTGGGATGTTAATAGCGCTGCCAATCACTCTG
GTCTACTATATTGTTCTTGGGTTA------
>gnl_Nelnu_v1.0_NNU_018797-RA
ATGATTAAATTATTAGACTTCTACCATGTCATGACTGCAATGGTTCCACTCTACGTGGCC
ATGATCTTAGCTTATGGCTCTGTCAAATGGTGGAAGATCTTCTCGCCGGATCAATGCTCC
GGAATCAATCGCTTCGTTGCCCTCTTTGCCGTTCCACTTCTCTCCTTCCACTTCATCTCC
ACCAACAATCCCTACGCCATGAACTTCCGCTTCATCGCAGCTGATACCCTTCAAAAGCTT
ATCGTCTTGGGCATTTTGGCCGTGTGGTCCAACGTCAGCAAGCGAGGCTGCTTGGAGTGG
ACCATCACGCTCTTTTCTCTGTCTACTCTCCCAAACACGCTCGTCATGGGCATCCCTTTG
CTTAAAGGGATGTATGGAGATTTCTCGGGGAGTTTAATGGTGCAAATCGTGGTGCTTCAG
TGCATCATTTGGTACACTTTGATGCTGTTCATGTTTGAGTACAGAGGGGCCAAGATGTTG
ATCACTGAGCAGTTTCCGGAGACAGCTGGTTCCATTGTGTCCATCGCTGTTGATTCCGAT
GTGATGTCGTTGGATGGCCGTGAGCCGCTGGAGACTCAGGCGGAAATTAAGGAAGACGGG
AAGCTTCATGTTACTGTAAGGAAGTCCAATGCTTCCAGGTCAGAGATCTTCTCTAGA---
CGCTCTCAAGGG---------TTG---TCGACCACGCCGAGGCCTTCCAATTTAACAAAT
GCAGAGATATACTCTCTGCAGTCGTCCAGGAACCCAACTCCAAGAGGGTCCAGCTTCAAT
CACACGGATTTCTACTCAATGGTTGCCGGT------------------------GGCCGG
AACTCTAACTTCGGAGCCTCGGATGTTTATGGGCTTTCAGCGTCGAGAGGACCGACACCG
AGGCCGTCTAATTATGAAGAGGAT---------------------------AACAAGGCT
AGATTC------CATCACCATGCAACAGGTGGG------------GCACAGTACCCGGCT
CCA---AATCCCGGCATGTTCTCTCCTACTGGATCCAAACCGGCCTCTAAT---AATACA
GCTGCCACCGCTGCTGCTACTTCTGCTAAAAAGACCACCAATGGCCAA---GTGCAGCAG
AAACCAGAAGAAGGGACGAAAGATCTTCATATGTTCGTCTGGAGCTCAAGTGCTTCTCCA
GTCTCAGAT------------------GTCTTT---------GGTGGTCAAGAATATGGC
---GTTGCAGACCAGACT---------------------GTAAAAGATGTTAGAATGGCT
GTTTCT---------CCCGGAAAAGTGGAGGGTCGTAGAGAGAACCAAGAAGAGTACATG
GAGAGAAATGATTACAGT------GGAGTAGTA---GTAGATAGGGAG---------ATG
AACGATGCA------------GGGCACAAAATGGGT------------------------
------------------------------------------GATAGCAAACCCAAAGGC
ATGCCTCCTGCTAGTGTCATGACGAGGCTTATTCTGATCATGGTGTGGAGGAAACTCATC
CGAAACCCCAACACATATTCCAGCCTACTCGGCCTCACTTGGTCTCTAATTTCATTCAGG
TGGCACGTTGAGATGCCTGCTATAATAGCAAAGTCCATCTCAATACTGTCAGATGCGGGC
CTTGGCATGGCCATGTTCAGTCTGGGTCTGTTCATGGCCTTGCAACCGAGGATCATAGCA
TGTGGGAATTCTATAGCATCTTTTGCCATGGCTGTGAGATTCCTTACAGGTCCAGCTGTC
ATGGCAGCTGCTTCCATTGCTGTTGGGCTGCGGGGCGTTCTCTTACACGTCGCCATTGTA
CAGGCTGCTCTTCCACAGGGAATTGTCCCCTTTGTCTTCGCCAAGGAATACAACGTACAT
CCTGATATTCTCAGTACCGCTGTTATTTTTGGGATGCTGATTGCATTGCCCATCACGCTG
GTTTACTACATTTTGTTGGGTCTG------
>gnl_Nelnu_v1.0_NNU_023985-RA
ATGATAAGTGCAGATGACTTCTACAAGGTTATGTGCGCGATGGTTCCACTCTACTTTGCC
ATGTTGGTGGCGTATGGTTCGGTGAAATGGTGGAAGATATTTACGCCGGAGCAATGCTCC
GGCATCAATCGGTTCGTTGCTGTGTTTGCTGTTCCTGTGTTGTCATTCCACTTCATATCT
CAGAACAACCCATACCAGATGGACACCAAGTTCATACTGGCTGATACTGTTTCTAAGATC
TTGGTGCTTGTTTTGCTCTCCCTCTGGGCCATGATCTTCCAT---GGAGGACTAGATTGG
TTAATTACTCTCTTCTCTGTTGCAACACTGCCAAACACACTAGTCATGGGCATTCCATTG
CTCAAGTCCATGTATGGAGACTTCACTCAGAGCCTCATGGTGCAACTGGTCGTTTTACAA
TGTATAATCTGGTATACGCTTCTACTGTTCTTGTTTGAATATAGAGCTGCAACCCTACTA
ATCCAGGACCAGTTCCCGTCCGCAGCTGCTTCCATAGAAAAATTCGAGATCGACGGTGAT
GTAATTTCCCTCGACGGCCGGGACCCACTACGTACCGAGTCGGAAGTTGACGGCAACGGC
CGCATTCGAGTTCGTATCCGACGGTCTACGTCGTCCGCCCCGGATTCA------------
---------GCATTATCATCCTCCATTGGAATTACCCCACGTGCATCAAACCTATCAGGA
GCCGAAATCTATTCAGTAAACACTCCAGCCCCACCTCGCGAGTTC---------TTCTGC
AATGCCGATTTG---GCA------GGC---CGG---------TCGGCAGCCAGCCCCCGG
CTATCCGGGTATGCATCATCCGACGCCTACTCCCTCCAG------------CCAACGCCA
CGCGCATCAAATTTTAATGAAGATACA---ACGACGACAACATCA------AATACACCG
ACGTGGATCAGA---------------------------------------TCTCCGGCA
GGT------------GTTTTCTCACCAGCATTC---------------------------
------------------------------------------------------------
------------TCCGGC---------GTGAAGATGGTGTGGGAGTCACCGGGG------
---------------------------------AAGGGTCAAGCTGGGGGG---------
------------GACAAA------------CAA---GGGTGCAAAGATGTTGGA------
---------------------------------------------------------CTC
GGAGAGAAAGATCTTAGCTTCAGAAATGACACA---------------------------
---------------------------AAAATT------ACAGAAAATGAGGAAACAGAA
TCGAAG---------------------------------GCAGCGGCCGGGAATCAGGAA
ATGCCGCGCACCCTTGTGATGTTGAGACTCATACTTATCATGGTTGGTCGAAAACTATCT
CGCAATCCTAACGCTTACTCCAGCGTATTAGGCCTCCTCTGGTCTCTAATTTCATTCAAG
TGGGGTGTTGGCATGCCTAGTTTGGTGAAACATTCAATAAAGATAATTTCGGATGCAGGA
CTTGGGATGGCCATGTTCAGTCTAGGGCTGTTCATGGCTCTTCAGCCCAGGATCATAGCC
TGTGGAATGAAAATGGCAACACTAGGTATGGTGATTCGTTTTATCACCGGACCTACAGTA
ATGTCAGCAGCATCTCTCGCGGTTGGATTAAGAGGAGTTCGGTTACATACCGCCATTGTA
CAGGCTGCTCTTCCACAAGGAATTGTACCATTCGTCTTTGCTAGGGAATATGGACTGCAC
CCTGACATACTTAGCACAGGGGTCATCTTTGGCATGTTAGTTTCCTTGCCTGTCACCCTC
CTCTACTACATATTGCTAGGCCTA------
>gnl_Nelnu_v1.0_NNU_017022-RA
ATGATCACCGGAACCGATCTGTATCACGTTCTCACGGCCGTTGTGCCTCTATATGTTGCT
ATGATCCTTGCTTACGGTTCAGTGAAATGGTGGAAGATTTTCAGTCCCGATCAATGTTCG
GGTATAAATCGCTTTGTTGCTCTATTCGCTGTTCCTCTGCTTTCCTTTCACTTCATCTCA
ACCAACAACCCGTACACCATGAACCTAAGATTCATTGCTGCTGATACACTTCAGAAGATC
ATGGCATTAACAGTCCTGGCAATCTGGTCCAGAGTCAGCTCGAGAGGTTCTCTCGAGTGG
TCAATAACACTCTTTTCCCTTTCTACTCTGCCCAACACTCTTGTTATGGGTATTCCCCTT
CTGAAGGGTATGTATGGAGATTTCTCAGGGAGTTTAATGGTTCAGATCGTTGTTCTCCAA
TGCATAATATGGTACACTTTGATGCTCTTCTTGTTCGAGTACAGAGGAGCTAGGCTTCTC
ATTGTAGAACAGTTCCCCGACACGGCTGGTTCGATCATTTCCTTCAGAGTGGACTCCGAT
ATTATTTCCTTAGATGGAAAAGAACCTCTCCAGACCGAAGCCGAGGTCGGTGAGGATGGG
AAGCTTCATGTTACAGTGAGGAAATCAACCAGTTCCCGTTCAGAGATTTTCTCTCGA---
CGGTCACATGGGCCTAACTCCGGTGTTTCGTTGACTCCCAGACCGTCGAACTTGACGAAT
GCAGAGATTTACTCGCTGCAGTCATCCAGAAATCCAACACCGAGGGGCTCGAGCTTCAAC
CACACTGATTTTTATTCCATGGTGAATGGAAGGAATGCCAAC---AGCATAAGTCCCAGA
CAGTCGAATTTCGGG---------------------------------------------
---AACCTGGCTTTCGACGAGGAGAACGGGATG---GGTGGA------ACGAATCCTCCC
AGA---------------------GCAAATGGGCCGGTGCAGGGTGCAGGGTATCCTGCC
CCGCCAAGTGCGGGAATATTTTCGCCAGCTGCCGGACCT---------------------
---------------------GGGGCGAAGAAGAAGGCAAATGGG---------------
------ACCGATGGGGGGAAAGATCTCCACATGTTTGTTTGGAGCTCCAGTGCTTCCCCC
GTCTCTGAA------GGGGGAATTCATGTCTTC---------AGAGGAGGGGATTTTGGG
AAT------GAA------------------------------------------CATGGT
GTAGGT---CAT---CCTGCAGAAAAAGAT------------------TACGAAGAATTT
GGCCGGGATGAGTTCAGCTTCGGGAACAGGCCG---GGCTCCCAAGTG---------GCT
GAGCGAGATGGACCGACC---TTGTCAAAGCTGGGTTCAAGCTCTACGACCGAGCTCCAC
CCTAAG---------GCTGCGATG------------CAAGGCGACGCCAAGTCCTCATCC
ATGCCGCCTGCCAGTGTTATGACCCGGCTCATCCTGATCATGGTTTGGCGTAAACTCATT
AGGAATCCCAACACTTACTCCAGCCTCATTGGCCTCACCTGGTCCCTGGTTTCTTTTAGG
TGGGGGATTGAGATGCCAGCCATTATAGATGGTTCGATTAAAATCCTTTCTAACGCCGGT
CTCGGAATGGCCATGTTCAGTCTTGGGTTGTTTATGGCATTACAGCCAAGAATCATTGCT
TGTGGGAACTCAGTTGCTTCCTTCGCTATGGCTGTCCGGTTCCTCACGGGTCCTGCAGTC
ATGGCTGCAGCCTCCATTGCCGTTGGTCTGCGAGGAGTTCTCTTACATGTCGCCATCGTA
CAGGCAGCTCTTCCCCAGGGAATTGTACCCTTTGTGTTTGCCAAGGAATATAATGTGCAT
CCGGACATACTGAGCACTGGGTTTGTATTCGGTTATCTTTGGAATGTTGATAGCTCTGCC
CATAACCCTAGTCTACTACATCTTACTGGG
>gnl_Nelnu_v1.0_NNU_000121-RA
ATGATTTCATGGAAAGATCTCTACACGGTCTTGGCCGCCATGGTTCCTCTCTACGTGGCC
ATGATCTTAGCCTATGGTTCAGTTCGATGGTGGAAGATTTTCTCGCCGGACCAGTGCTCC
GGCATCAACCGCTTCGTCGCCGTATTCGCAGTTCCGCTTCTCTCCTTCCACTTCATCTCT
ACCAACAACCCTTACAAGATGAACTTCCATTTCATCGCTGCCGATACTCTGCAGAAGATA
ATTATGCTCGTTGTTCTGGGTATCTGGGCTAACTTCACCCGGAACGGAAGCCTTGAATGG
TTGATCACCATCTTCTCTCTCTCCACGCTCCCTAACACCTTGGTCATGGGGATTCCTCTC
TTGATCGCCATGTATGACAAGAACGCCGGCAGCCTCATGGTTCAGGTCGTTGTGTTACAG
TGTATCATTTGGTATACACTGCTTCTGTTTCTCTTCGAATACCGAGGTGCCAAGATGCTG
ATCATGGAGCAGTTCCCTGATACCGCGGGGTCTATCGTTTCTTTCAAGGTTGACTCGGAT
GTCGTGTCGCTCGACGGCCGGGATTTCTTGGAGACGGATGCGGAGATCGGAGAGGATGGG
AAGCTTCACGTGACCGTGAGGAAGTCGAATGCGTCAAGGAGGTCGCTTGGGCCGGGA---
------------------TCGCTTCCGGCATTGACTCCTCGCCCGTCGAATCTCACCGGA
GCAGAGATTTACAGCTTGAGTTCGTCAAGGAATCCGACGCCGAGAGGTTCGAATTTTAAC
AATTCGGATTTCTATTCAATGATTGGACTTCAGGGTTTTCCT------------GGGAGG
CAGTCCAATTTTGGGCCGGGGGACTTGTAT---------TCGTCGAGAGGTCCTACGCCG
AGGCCATCGAATTTCGAGGAGAATTGCGCACCG---GCGGCAATC------AGTTCTCCT
CGTTTC------GGATTCTATCCAGCAGTGCCG------GCGGCGAGCACTTATCCTGCT
CCG---AATCCGGAAATTTCTTCTACTGGGAGCAAGAACGCGAAGAAAGAACAGAACCAG
CAGCAGCAGACGCAAGTG------------CAAGGGCAAACGGTGCAG---TCACAGAGT
AAAGCGAACCATGACGCCAAGGAGCTTCACATGTTCGTTTGGAGCTCCAGCGCTTCGCCT
GTTTCCGAAGGT---GGTGGGCTCCACGTCTTT---------GGTGGGACGGATTTCGGT
---GCGACGGAGCAGTCTGGACGGTCTGATCAG---AGCGCAAAGGAGATCCGGATGTTA
GTTGCCGATCAC---CCACAAAATGGGGGAAACAAA---------------GAGGAATTT
GGAGGGGAAGACTTCAGTTTCGCGGGGAGAGGA---GGAGAAGAGGAC---------AGA
GAGAAAGAAGGGCCAACTGGACTGTCAAAGCTCGGCTCAAGCTCGACGGCGGAATTACAC
CCGAAA---------GCCGGGGGAACG------------GATTCAGGCGCCGGGAAACAG
ATGCCACCGACGAGCGTCATGACCCGACTGATTTTGATTATGGTGTGGCGCAAGCTCATC
CGGAACCCAAACACGTATTCGAGCCTTGTTGGTGTTATTTGGTCCCTCATTTCCTTCCGG
TGGGATGTGTCGATGCCGCAAATAATAAAGGGATCGATCTCTATACTCTCCGACGCCGGT
CTTGGGATGGCCATGTTCAGCTTAGGGCTGTTTATGGCGCTTCAGCCGAAGATAATTGCA
TGTGGGAACTCCGTTGCCGCGTTCGCCATGGCCGTGCGGTTTCTGACGGGCCCAGCAGTA
ATGGCCGCGGCTTCCATTGCTGTTGGCTTACGAGGCCAGCTCCTCCACATCGCAATTGTA
CAGGCCGCACTCCCTCAAGGGATCGTCCCTTTCGTCTTCGCCAAAGAGTATAATGTTCAC
CCGGCGATTCTCAGTACTGCGGTGATATTTGGAATGCTAATAGCGCTGCCCATCACTTTG
GTTTATTACATTGTTCTTGGGTTG------
>gnl_Nelnu_v1.0_NNU_000155-RA
ATGATTAATTTATCAGATTTCTACCATGTCATGACTGCTATGGTTCCACTCTACGTGGCC
ATGATCTTAGCCTATGGCTCCGTCAAATGGTGGAAAATCTTCTCCCCCGACCAATGTTCC
GGCATCAACCGCTTCGTCGCCCTCTTCGCCGTCCCACTTCTCTCCTTCCACTTCATCTCC
ACCAACGATCCTTACGCCATGAACTTCCGCTTCATCGCAGCTGATACGCTTCAGAAGCTC
ATCGTCCTAGGCATCTTGGCCGTGTGGACCAACTTCAGCAAGCGGGGTTGCTTGGAATGG
ACCATCACGCTCTTCTCTCTGTCCTCTCTCCCAAACACCCTCGTCATGGGTATTCCTTTG
CTTAAAGGGATGTATGGAGAGTTCTCGGGGAGTTTGATGGTTCAAATCGTTGTGCTTCAA
TGCATTATCTGGTACACTTTAATGCTGTTCATGTTTGAGTACAGAGGGGCTAAGATGTTG
ATCAGCGAGCAGTTCCCAGATACCGCTGGTTCTATTGTGTCCATCGCTGTTGATTCCGAT
GTGATGTCGTTGGATGGCCGGGAACCCCTGGAGACCCAGGCGGAGATTAAGGAGGACGGG
AAGCTTCATGTTACTGTAAGGAAGTCCAATGCTTCCAGGTCGGAGATTTTCTCCAGA---
CGATCTCAAGGG---------TTGTCGTCGACGACGCCCAGGCCTTCTAATTTAACAAAT
GCGGAGATATACTCTCTGCAGTCATCCAGGAATCCAACCCCAAGAGGCTCTAGTTTCAAT
CATACGGATTTCTATTCAATGGTCGCCGGT------------------------GGCCGG
AACTCCAATTTCGGAGCTTCGGATGCTTATGGGCTTGGGGCGTCGAGGGGTCCGACGCCG
AGGCCGTCTAATTACGAAGAAGAT---------------------------AACAAGGCC
AGGTTC------CATTACCATGCA------------------------------------
------------------------------------------------------------
------------------------------------------------------------
---------------------------------------------------------TCA
GTCTCAGAT------------------GTCTTC---------GGGGGCCAAGAATATGGT
---GTTGCAGACCAGACT---------------------GTAAAAGAAGTTAGAATGGCT
GTTTCT---------CCTGGAAAAGTGGAGGGTCGCAGAGAGAACCAAGAGGAGTACTTG
GAGAGAGATGATTTCAGCTTTGGAAACAGAGGG---GTAGCAGATACA---GAG---ATG
AACGATGAA------------GGCCACAAAATGGGT------------------------
------------------------------------------ACCACGAAAGCCAAAAGC
TTGCCTCCTGCAAGTGTCATGACCAGGCTTATTCTCATCATGGTTTGGAGGAAACTCATC
CGAAACCCAAATACATACTCCAGCTTAATCGGCCTCACTTGGTCTCTTATTTCATTCAGG
TGGCACGTTGAGATGCCTGCTATAATAGCAAAGTCCATCTCCATACTGTCAGATGCAGGC
CTTGGCATGGCCATGTTCAGTCTTGGTCTGTTCATGGCTTTGCAGCCGAGGATCATAGCA
TGTGGGAATTCTATAGCAGCTTTTGCCATGGCTGTGAGATTCCTTACAGGTCCAGCTGTC
ATGGCAGCAGCTTCCATTGCTGTTGGGCTGAGGGGCGTTCTCTTACACGTCGCCATTGTA
CAGGCTGCACTTCCCCAAGGAATTGTCCCGTTTGTCTTCGCCAAGGAATACAACGTACAT
CCTGATATTCTCAGCACTGCTGTTATTTTTGGGATGCTGATTGCATTACCTATCACGTTG
GTTTACTACATCCTATTGGGTCTG------
>gnl_Nelnu_v1.0_NNU_014665-RA
ATGATAAGTTTCAGCGATCTATACTGTGTCTTATCTTCTGTTGTTCCTCTCTATGTCACC
ATGTTCTTGGCTTATGCTTCCGTAAAATGGTGGAACGTCTTCACGCCCGACCAGTGTGCT
GGGATCAACAAGTTTGTCGCTATCTTTGCTGTCCCACTTCTCTCGTTCGAGTTCATTTCT
CGGATAAATCCATACAAGATGAATCTCTTGTTCATCGCTGCTGACAGTGTATCCAAAGTT
GTAATTCTGATAGTGTTGTTTTCTTGGGCTAAGTTGTCTAAGAGAGGGAGTCTGGACTGG
GTCATCACCCTCTTCTCGCTCTCCACCCTCCCGAACACTCTTGTCATGGGCATTCCACTT
CTGAAATCCATGTATGGAAGTGACAAGGAAAATCTGATGGTCCAGGTGGTGGTTTTACAG
TGTATAATTTGGTATACTTTGATGTTGTTTTTGTTTGAATATAGAGAAGCAAGGATTCTG
GTACTGCAGAAATTTGATGGTGGTGATAACACT---------GAGAAGCATGGAGAAGAT
GTAAGTTCAGCTCAGAAGCGAAGCAGTAGCAGTGGTAGTGCTGGTCTTGATCAAGATGAG
GTTGTTCATGTGATTGTAACTAGACCAAGTTCTGGATCTCCA------------------
CAATCT------ACACAGAGT---------------------------------------
------------ACTCTCCAGAACTTGAACAAAGTGGCACCTGATTCCAGGCGATTCAAC
CAAATG------------------------------------------------------
---------------------------TTT------------------------------
------------------------------------------------------------
------------------------------------------------------------
------------------------------------------------------------
------------------------------------------------GCAACAGCAGCG
GCAGCTGCAGAAGACGGTAAAGAGCTACACTTGTTCATTTGGAGATGCGGA---TGCTGC
AGTTCTGAAGGC------AAGAGACGTGTCCCT---------------------------
---------------------------------------GAGCAGTCTGTTGAA------
GTT------------------------------------------------------TCT
ACTAGAGAAGAAGCAAATAACAAAGGGAAGAGC---------------------AGAGAG
GCTGATGAA------------------AAG---------------TCACAAGTTCTA---
---------------------------------------CAGGCTCCTGATGACCATTCT
TCCAACATGTCCTCAGTGATGTTTAAGCTGATCTTGAAAATGGTGTGGTTTAAGCTCATC
AAGAACCCAAATTCTTATGCAAGCTTACTGGGCCTAAGCTGGGCTCTAGCTTCTTGCAGG
TGGAGTTTTAAGAAACCCCAAATCATAGAAAACTCTGTCACAATCTTGTCAAATGCAGGC
CTTGGAATGGCAATGTTTAGCCTTGGTCTGTTCATGGCGCTTCAACCAAGAATTATCGCC
TGTGGAAATAGATTGGCAGCATATGGGATGCTCATGAGGTTTGTGGTTGGACCTGCTGTA
ATGGCAGTTGCTTCTATAGCTGTTGGTCTTAGGGGAACGGTACTGAGAGTTTCCATTGTT
CAAGCTGCCTTGCCACAAGGAATAGTCCCTTTTGTGTTTGCAAGGGAATATAATTTACAC
CCAGATGTATTAAGCACAGCGGTTATCTTTGGGATGATAATCTCACTGCCCATTACAGTA
CTATATTACGTCTTCCTTGGTCTC------
>gnl_Nelnu_v1.0_NNU_025285-RA
ATGATCACCGGCAAGGACATCTACGATGTGCTAGCAGCAATTGTACCACTCTATGTTGCT
ATGATCCTCGCCTATGGTTCAGTTCGGTGGTGGAAGATCTTCACCCCCGATCAGTGCTCC
GGCATCAATCGCTTTGTGGCAGTCTTCGCCGTCCCCCTCCTTTCCTTCCATTTCATCTCC
AGTAACAATCCTTATGCCATGAACTACCGCTTCATCGCTGCCGACTCTCTGCAAAAGATT
GTCATCCTCTCTGCTCTATTCCTCTGGCAGGCCTTCAGCGAGAATGGTAGCCTGGAATGG
ATGATCACCCTCTTCTCCCTTTCCACTCTCCCCAACACTCTTGTCATGGGCATTCCCCTC
CTTAAGGCCATGTATGGAGAGTTCTCTGGGAGTCTCATGGTGCAAATTGTGGTGTTGCAG
AGTGTGATCTGGTACACTCTTATGCTCTTCATGTTTGAATACAGAGGTGCAAAGCTCCTC
ATCGGAGAGCAGTTCCCAGAGACTGCTGGCTCCATCACTTCCTTCAGGGTTGACTCTGAC
GTCGCTTCACTGAATGGTCGGGAGCCATTGCAGGCCGACGCTGAGATTGGAGACGACGGG
AAGCTCCATGTGGTCGTCAGGAGATCAACCACAACGTCGGTGACATCT---TCTTACAAC
AAATCACATGGGCTAAATTCA---ATTTCGATGACCCCAAGAGCGTCCAACCTCACTGGT
ATGGAGATCTACTCGGTCCAGTCGTCCCGAGAGCCAACGCCAAGGGCTTCAAGCTTCAAC
CAGACTGACTTCTACGCCATGTTTGCAAGTAAG------------ATGCCAAGTCCAAAG
CACGGCAGTTGTCAATCTGGGGATGTTTATTCCCTGCAGTCCTCGAGAGGGGCAACGCCG
AGGACTTCGAATTTTGAAGAGGAGATGATGAGG---TTTGGG------------AAGAGG
AAAGGAGGGAGGGAGCTCTTCAAT---GGAGTA------CTGTCTTCTTCTTACCCACCT
CCG---AACCCAATGTTA---TCAGGGGCAACCAGT------------------------
---------------------GGCGCCAAGAAGAAGGAAGCT------------------
GGCAGTGCGCCTAATAATAAGGAACTCCATATGTTTGTTTGGAGCTCAAGTGCATCTCCT
GTCTCAGAAGGA---AATCTCAGAAATGCCGTTAATAGAGTTGCTTCTACAGATTTTGGA
---GTGCTTGATTCTTCAAAGGCTGTTCTTCAACAAGAATCAAGAGGTATGCATTTC---
AAT---------------------------------------------------------
------GAAAATGATAGCCCACTTACAAAAATGGGGGGAGATAGAGAGTTTGAC------
ATAGAAGATGGTCCC------------AAGTCTGGATCACCCCAT------TTGACAGAG
AAGAAGGTTGAATTGGGAGGA------------------GAGGGTGAAAAGAAACACCAG
ATGCCCCCTGCAAGTGTTATGACCAGGCTCATTCTTATCATGGTTTGGAGGAAGCTTATA
AGGAATCCAAACACTTACTCAAGTCTCTTTGGGCTAGCGTGGTCCCTCATATCTTTCAGA
TGGAACATTCAAATGCCTTCAATCGTGAGTGGGTCGATAGCCATATTATCTAATGCTGGT
CTGGGGATGGCTATGTTTAGTCTAGGCTTGTTCATGGCTCTGCAACCAAAAATCATAGCT
TGTGGCAAAACTGTAGCCACATTTTCCATGGCCGTTAGGTTTTTGACAGGACCAGCAGTA
ATGGCAGCGACTTCAATCACTATTGGT---------------------------------
---GCCGCTCTTCCCCAAGGGATTGTCCCCTTTGTGTTTGCAAAAGAATATAATGTTCAT
CCAGATATACTGAGCACTGCGGTCATTTTTGGAATGTTGATTGCACTACCCATAACAATA
CTCTACTACGTTCTTCTCGGACTC------
>gnl_Nelnu_v1.0_NNU_025286-RA
ATGATCACCGGCAAGGACATCTACGATGTGTTGGCAGCAATTGTACCACTCTATGTTGCC
ATGATCCTTGCCTACGGTTCAGTTCGGTGGTGGAAGATCTTCACCCCCGATCAATGCTCC
GGCATCAACCGCTTTGTGGCAGTATTCGCCGTCCCCCTCCTTTCCTTTCACTTCATCTCC
AACAACGACCCTTACGCCATGAACTACCGCTTCATTGCAGCAGACTCTCTGCAAAAGATT
GTGATCCTCTTTGCTCTATTCCTCTGGCAGGCCTTCAGCAAGAATGGTAGCCTTGAATGG
ATGATCACCCTCTTCTCCCTTTCCACTCTCCCCAACACTCTTGTCATGGGCATTCCCCTC
CTTAAGGCCATGTATGGAGAGTTCTCTGGGACTCTCATGGTGCAAATTGTGGTGTTGCAG
AGTGTGATCTGGTATACTCTTATGCTCTTCATGTTTGAATACAGAGGTGCAAAGCTCCTC
ATCGGAGAACAGTTCCCAGAAACTGCTGGCTCCATCACTTCCTTCAAGGTTGACTCCGAC
GTTGTTTCACTTAATGGTCGAGAGCCATTGCAGGCCGATGCTGAGATCGGAGATGACGGG
AAGCTCCATGTGGTCGTAAGGAGATCGACAACAACGTCGGTGATATCT---TCTTACAAC
AAATCCCATGGACTAAATTCA---ATCTCAATGACCCCAAGAGCGTCCAACCTCACTGGC
GTCGAGATCTACTCGGTCCAGTCGTCCCGAGAGCCAACGCCAAGGGCTTCGAGCTTCAAC
CAGACCGACTTCTATGCCATGTTTGCGAGTAAG------------ATGCCGAGTCCAAAG
CACGGTAGTTTTCAAGCTGGGGAAGTTTATTCCGTGCAGTCCTCGAGAGGGGCAACGCCG
AGGGCCTCGAATTTTGAGGAGGAG---ATGAGG---TTCGGG------------AAGAGG
AAAGGAGGGAGGGAGCTCTTCAAT---GGA---------TTGCCTTCTTCTTACCCACCT
CCG---AACCCAATGTTT---TCAGGGTCAACCAGT------------------------
---------------------GGCGCCAAGAAGAAGGAAGCTGGTGGT------------
GGTGGTGCGCCTAATAATAAGGAACTCCACATGTTTGTTTGGAGCTCAAGTGCATCACCA
GTTTCAGAAGGA---AATCTCAAACATGTCGTTAATAAAGCTACTTCTACTGATTTTGGG
---GTGGTTGATTCTTCCAAAGCCGTTCTTCAACAAGAATCAAGAGGTATGCATTTC---
AAT---------------------------------------------------------
------GAAAATGCTAGCCCACTTACAAAAATGGGGAGAGATAGAGAGTTTGAC------
ATAGAAGATGTTCCC------------AAGGCTGGATCTCCCCAT------TTGAGCCAG
AAGAAGGTTGAATTAGGAGGA------------------GAGGGTGAAAAGAAACACCAG
ATGCCCCCTGCAAGTGTCATGACCAGACTCATTCTTATCATGGTTTGGAGGAAGCTTATA
AGGAATCCAAACACTTACTCAAGTCTCTTTGGGCTGGTGTGGTCCCTAATATCTTTCAGA
TGGAACATTCAAATGCCTTCAATTGTGAGAGGGTCGATAACCATATTATCTAATGCTGGC
CTGGGGATGGCTATGTTTAGTCTAGGCTTGTTCATGGCTCTGCAACCAAAAATCATAGCT
TGTGGCAAAACCATAGCCACATTTTCCATGGCAGTTAGGTTTTTGACAGGGCCAGCAGTA
ATGGCAGCGACTGCAATCACTATTGGTATTAGGGGAGTTCTATTGCATGTTGCAATTGTT
CAGGCCGCTCTTCCGCAAGGGATTGTCCCCTTCGTGTTTGCAAAAGAATATAATGGTCAT
AAGGAAGTTTTGGAAACAGATACCATTTCATCACTAAGACAGGCTGAGGTAATTAGA---
------------------------------
>gnl_Orysa_v7.0_LOC_Os01g45550.1
ATGATATCCGGGCACGACTTCTACACGGTGATGGCGGCGGTGGTGCCGCTGTACGTGGCG
ATGTTCCTGGCGTACGGGTCGGTGCGGTGGTGGGGCATCTTCACGCCGGACCAGTGCTCC
GGCATCAACCGCTTCGTCGCCATCTTCGCCGTGCCGCTCCTGTCCTTCCACTTCATCTCC
ACCAACGACCCGTACGCCATGAACCTCCGCTTCCTGGCGGCGGACACGCTGCAGAAGCTG
CTCGTCCTGGCGGGGCTCGCCGCGTGGTCGCGCCTCCCCTCGCGGACCGGCCTGGACTGG
TCCATCACGCTCTTCTCCCTCTCCACGCTGCCCAACACGCTCGTCATGGGGATCCCGCTG
CTGATCGCCATGTACGGGCCATACTCCGGCTCGCTCATGGTCCAGATCGTCGTGCTCCAG
TGCATCATCTGGTACACGCTGATGCTCTTCCTCTTCGAGTTCCGCGCCGCGCGGATGCTG
ATCGCCGACCAGTTCCCGGACACGGCGGCGTCCATCGTGTCCCTGCACGTCGACCCGGAC
GTGGTGTCGCTGGAGGGCGGCCAC------GAGACGGAGGCCGAGGTGGCGGCGGACGGG
CGGCTGCACGTCACCGTGCGCCGGTCCTCGGTGTCGCGGCGG------------------
---------------------TCGCTGCTGGTCACGCCGCGGCCGTCGAACCTGACGGGA
GCGGAGATCTACTCGCTTAGCTCGTCGCGGAACCCAACCCCGCGGGGCTCCAACTTCAAC
CACGCCGACTTCTTCGCCATGGTCGGCGGCGGG------------CCACCGCCCCCGCGC
GGCTCGAGCTTCGGCGCCTCCGAGCTCTACTCGCTGCAATCGTCGCGGGGCCCAACCCCG
AGGCAGTCCAACTTCGACGAGCACTCGGCACGG---------------------------
---------------------------------------------------CCGCCGAAA
CCA---------------------------------------------------------
------------------------------------------------ACGACCACGGGG
GCACTCAACCACGATGCCAAGGAGCTCCACATGTTCGTGTGGAGCTCGAGCGCGTCTCCC
GTCTCAGAAGTC---AGCGGCCTGCCTGTGTTC------AGTGGCGGCGGC------GGC
GGCGCTCTCGACGTCGGC---------------------GCCAAGGAAATCCACATGGTC
ATCGCCGAC---CTGCCGCAGAACAACGGCTCAGGCAAAGAGCAC------GGCGGCGGC
GGCGGAGAGAACTTCAGCTTCGGAGGCGGCAAG---ACGGTGGACGGCGCCGAGGCAGTA
GACGAGGAGTTGCCTGACGGGCTGACGAAGATGGGGTCGAGCTCGACGGCGGAGCTGCAC
CCGAAGCCGAACGCCGGCGGC------------GGCGCCGCGGGCGCGGGGCAGTACCAA
ATGCCGCCGGCGAGCGTGATGACACGCCTCATCCTCATAATGGTGTGGCGCAAGCTCATC
CGCAACCCCAACACTTACTCCAGCCTCCTCGGCCTCGCCTGGTCCCTCGTCGCCTTCCGG
TGGCAAATCAGCCGCCGTCGTCTC------------------------------CATGGC
CGTCCGCTTCCTCGC---------GGG------------------------------CCC
TGCCGTCATCGGACTCCGCGGGACGCTCCTGCACGTCGCCATTGTTCAGGCGGCTCTACC
ACAAGGGATTGTGCCTTTTGTTTTTGCAAAAGAATA------------------------
CAATGTCCACCCCCTGAGCACAGCGGTAATTTTTGGCATGCTAATAGCTCTTCCAATCAC
ATTGCTGTACTAAAGAAAGCTGTCCATCTCCGTATGCTTATAACATTGCCCATATATCTC
ATGTACTATGTGTTC---------------
>gnl_Orysa_v7.0_LOC_Os02g50960.1
ATGATTACGGCGGCGGACTTCTACCACGTGATGACGGCGATGGTGCCGTTGTACGTGGCG
ATGATACTGGCGTACGGGTCGGTGAAGTGGTGGCGCATCTTCACGCCGGACCAGTGCTCC
GGGATCAACCGCTTCGTGGCGCTCTTCGCCGTGCCGCTGCTGTCGTTCCACTTCATCTCC
ACCAACAACCCGTACACGATGAACCTCCGGTTCATCGCCGCCGACACGCTGCAGAAGCTG
ATGGTGCTGGCCATGCTCACGGCGTGGAGCCACCTCAGCCGCCGGGGGAGCCTCGAGTGG
ACCATCACGCTCTTCTCCCTCTCCACGCTGCCCAACACGCTCGTCATGGGGATCCCTTTG
CTCAAGGGCATGTACGGGGAGTTCTCCGGCAGCCTCATGGTGCAGATCGTCGTGCTGCAG
TGCATCATCTGGTACACGCTCATGCTCTTCATGTTCGAGTACCGCGGCGCCCGGATGCTC
ATCACCGAGCAGTTCCCGGACACCGCCGCCAACATCGCCTCCATCGTCGTCGACCCGGAC
GTCGTGTCGCTGGACGGCAGGGACGCCATCGAGACGGAGACGGAGGTGAAGGAGGACGGC
AGGATACACGTCACCGTGCGCCGCTCCAACGCGTCTCGCTCGGACATCTACTCCCGC---
CGCTCCATGGGC---------TTCTCCAGCACCACGCCGCGGCCGAGCAACCTCACCAAC
GCCGAGATCTACTCGCTGCAGTCGTCGCGGAACCCGACGCCGAGGGGTTCAAGCTTCAAC
CACACCGACTTCTACTCCATGGTGGGC------------------------------CGC
AGCTCCAACTTCGGCGCGGCCGACGCGTTCGGCGTCCGC------ACCGGCGCCACGCCG
CGCCCGTCCAACTACGAGGACGACGCGTCCAAG------------------------CCC
AAGTAC------CCGCTCCCGGCGTCGAATGCG---CCCATGGCGGGCCACTACCCGGCG
CCG---AACCCGGCCGTGTCGTCGGCGCCCAAGGCCAAGAAG------------------
------------------------------GCGGCCACGAACGGGCAG------------
---------GCCAAGGGCGAGGACCTCCACATGTTCGTCTGGAGCTCCAGCGCGTCGCCC
GTGTCCGAC------------------GTCTTC---------GGCGGCGGCGACTACAAC
---------GACGCCGCG------------------GCAGTCAAG---------------
---TCC---------CCCCGCAAAATGGATGGAGCG---AAGGACAGGGAGGACTACGTG
GAGCGGGACGATTTCAGCTTCGGGAACAGGGGC---GTCATGGACAGG---------GAC
GCGGAGGCA---------GGGGACGAGAAGGCGGCGGCGGCG------GCGGGCGCCGAC
CCCAGC------------------------------AAGGCCATGGCGGCGCCGACGGCG
ATGCCGCCGACGAGCGTGATGACCCGCCTCATCCTGATCATGGTGTGGCGCAAGCTCATC
CGCAACCCGAACACCTACTCCAGCCTCATCGGCCTCATCTGGTCCCTCGTCTGCTTCAGG
TGGAACTTCGAGATGCCGGCCATCGTCCTGAAATCCATCTCGATCCTGTCGGACGCGGGG
CTCGGCATGGCCATGTTCAGTCTCGGTCTGTTCATGGCGCTGCAGCCGCACATCATCGCG
TGCGGGAACAAGGTGGCGACGTACGCCATGGCGGTGCGGTTCCTGGCCGGGCCGGCCGTG
ATGGCGGCGGCGTCCTTCGCCGTCGGACTCCGTGGCACGCTCCTGCACGTCGCCATTGTC
CAGGCAGCTCTGCCCCAGGGCATTGTCCCCTTCGTCTTCGCCAAGGAGTACAGCGTGCAC
CCTAGCATTCTCAGCACAGCTGTCATCTTTGGCATGCTCATCGCCTTGCCTATCACCCTC
GTCTACTACATCTTGCTTGGGCTG------
>gnl_Orysa_v7.0_LOC_Os06g12610.1
ATGATAACGGGGGCGGACTTCTACCACGTGATGACGGCGATGGTGCCGCTGTACGTGGCG
ATGATCCTGGCGTACGGGTCGGTGAAGTGGTGGCGCATCTTCACGCCCGACCAGTGCTCC
GGGATCAACCGCTTCGTGGCGCTCTTCGCCGTCCCGCTCCTCTCCTTCCACTTCATCTCC
ACCAACAACCCCTACACCATGAACCTCCGCTTCATCGCCGCCGACACCCTGCAGAAGCTC
ATCGTCCTCGCGCTCCTCACCCTGTGGAGCCACCTCTCCCGCCGCGGCTCCCTCGAGTGG
ACCATCACCCTCTTCTCCCTCTCCACGCTGCCCAACACGCTCGTCATGGGGATCCCGCTG
CTGAAGGGGATGTACGGGGAGTTCTCCGGTAGCCTCATGGTGCAGATCGTGGTGCTCCAG
TGCATCATCTGGTACACGCTGATGCTCTTCATGTTCGAGTACCGCGGCGCCAGGATCCTC
ATCACCGAGCAGTTCCCGGACACCGCGGGCGCCATCGCGTCCATCGTCGTGGACGCCGAC
GTCGTGTCGCTCGACGGGAGGGACATGATCGAGACGGAGGCCGAGGTGAAGGAGGACGGC
AAGATACACGTCACCGTGCGCCGCTCCAACGCGTCGCGCTCCGACGTCTACTCGCGG---
CGCTCCATGGGG---------TTCTCCAGCACCACGCCGCGGCCGAGCAACCTCACCAAC
GCCGAGATCTACTCGCTGCAGTCGTCGCGCAACCCGACGCCGCGGGGCTCCAGCTTCAAC
CACACTGACTTCTACTCCATGGTCGGG------------------------------CGC
AGCTCCAACTTCGCCGCCGGGGACGCGTTCGGGGTGCGC------ACCGGCGCCACGCCG
CGGCCGTCCAACTACGAGGAGGACGCGGCGGCGCCC---------------AACAAGGCC
---------------------------------GGCAGCAAGTACGGGCAGTACCCGGCG
CCC---AACCCGGCCATGGCGGCGCCGCCCAAGCCCAAG---------------------
------------------------------AAGGCGGCCAACGGCCAG------------
GCCAAGGGCGAGGACGGCAAAGACCTCCACATGTTCGTCTGGAGCTCCAGCGCGTCGCCC
GTGTCCGAC------------------GTCTTC---------GGCAACGGCGAGTACAAC
---------GACGCCGCC------------------GCCGTCAAGGAGGTCCGCATGGCC
GTCTCG---------CCGCGCAAAGCGGACGGC------------------------GTG
GAGAGGGACGACTTCAGCTTCGGGAACAGAGGC---GTCGCCGAGAGG---------GAC
GCGGAGGCC---------GGCGACGAGAAGAGCGTGGCGGCGGCGGTGTCGGGTGAGCAT
GGCAAG---------------------------CCTGGCTTGACGCCGGCGCCGACGGCG
ATGCCGCCGACGAGCGTGATGACGCGGCTCATCCTGATCATGGTGTGGCGCAAGCTCATC
CGCAACCCCAACACCTACTCCAGCCTCATCGGCCTCATCTGGTCGCTCGTCTGCTTCCGG
TGGAACTTCGAGATGCCGGCGATCATCCTGAAATCCATCTCCATCCTCTCCGACGCCGGC
CTCGGCATGGCCATGTTCAGCCTCGGGCTGTTCATGGCGCTGCAGCCGCGGATCATCGCG
TGCGGGAACAAGGTGGCGACGTTCGCCATGGCGGTGCGGTTCCTGACCGGCCCGGCCGTC
ATGGCCGCCGCCTCCATCGCCGTCGGCCTCCGCGGCACGCTCCTCCACGTCGCCATCGTG
CAGGCAGCGTTGCCACAGGGCATTGTCCCCTTCGTCTTCGCCAAGGAGTACAGCGTGCAC
CCCGACATTCTCAGCACGGCGGTCATCTTTGGCATGCTCATCGCGCTGCCCATCACGCTG
GTGTACTACATCCTGCTGGGGCTG------
>gnl_Orysa_v7.0_LOC_Os06g44970.1
ATGATCACCGGACGCGACATCTACGACGTGCTGGCGGCGATCGTGCCGCTGTACGTGGCG
ATGTTCCTGGCGTACGGGTCGGTGCGGTGGTGGGGGATATTCACGCCGGACCAGTGCTCC
GGCATCAACCGCTTCGTCGCCGTCTTCGCCGTGCCGCTCCTCTCCTTCCACTTCATCTCC
ACCAACGACCCCTACTCCATGAACTACCGCTTCCTCGCCGCCGACTCGCTCCAGAAGCTC
GTCATCCTCGCCGCGCTCGCCGTCTGGCACAACCTGCTCTCCCGCGCGTCGCTCGACTGG
ACCATCACCCTCTTCTCGCTGTCCACGCTGCCCAACACGCTGGTCATGGGCATCCCGCTG
CTCCGCGCCATGTACGGCGACTTCTCCGGCTCGCTCATGGTGCAGATCGTCGTGCTCCAG
AGCGTCATCTGGTACACCCTCATGCTCTTCCTCTTCGAGTACCGCGGCGCCAAGGCGCTC
ATCTCCGAGCAGTTCCCGGACGTCGGCGCCAGCATCGCCTCGTTCCGCGTCGACTCCGAC
GTCGTCTCGCTCAACGGGAGGGAGGCGCTGCAGGCGGACGCCGAGGTGGGGCGCGACGGC
CGCGTCCACGTCGTCATCCGCCGCTCCGCCTCGGCCTCCACCACGGGCGGCGGCGGCTCC
CGGGCGTACGGC---------TCCAACGCCATGACGCCGCGCGCCTCCAACCTCACCGGC
GTGGAGATCTACTCGCTGCAGACGTCGCGCGAGCCCACGCCGCGGGCGTCCAGCTTCAAC
CAGGCCGACTTCTACGCCATGTTCTCCAGCAAG------------ATGGCCAGCCAGATG
GCTAGC------------------------CCCATGGCGCAGCACGGCGGCGCCGGCGGC
CGCGCCCAGGGCCTCGACGAGCAGGTCACCAAC---------------------------
AAGTTC------------------GCCTCCGGC---GCCGACCCGCCGTCGTATCCCGCC
CCG---AACCCCGGCATGATGCCGGCGCCAAGG---------------------------
------------------------------AAGAAGGAGCTC---------------GGC
TCAAACTCCAACTCCAACAAGGAGCTACACATGTTCGTGTGGAGCTCTAGCGCGTCGCCG
GTGTCGGAGGCC---AACCTCCGCAACGCCGTCAACCACGCCGCCTCCACCGACTTCGCC
---TCCGCGCCGCCGCCGGCAGCCGTTCCC------GGCCCCAAAGGGGTGAGTAGT---
GTC---------------------------------------------------------
---------------ACGCCGGCGGCGAAGAAC---GGCGGCGGCGAGTTGGAG------
ATCGAGGACGGGCTGAAGGGGCTGGCGAAGTCGGGGTCGCCGTACGTGGCGCCG---AGG
AAGAAG---------GGCGGCGGCGCCGACGTGCCCGGGCTGGCGGAGGCGGCGCACCCG
ATGCCGCCGACGAGCGTGATGACGCGGCTCATCCTCATCATGGTGTGGCGCAAGCTCATC
AGAAACCCCAACACCTACTCCAGCCTCATCGGCCTCGTCTGGTCCCTCGTCTCCTTCAGG
TGGAATATCCAAATGCCTTCAATAATAAAGGGCTCAATATCAATATTGTCAGATGCAGGG
CTAGGAATGGCTATGTTCAGCTTAGGCTTGTTCATGGCTCTGCAACCAAAGATCATTTCT
TGTGGCAAGACCGTTGCGACATTTGCAATGGCAGTGAGGTTCTTGACTGGTCCAGCTGTT
ATTGCAGCTACTTCCATTGCCATTGGGCTCAGGGGAGTACTCTTGCATGTTGCCATTGTT
CAGGCAGCACTTCCACAAGGCATTGTCCCGTTTGTGTTTGCCAAGGAGTACAATTGCCAT
CCTCAAATACTTAGCACAGCGGTTATTTTTGGGATGCTCATCGCGCTTCCGATCACGATA
CTCTACTATGTGCTTCTTGGGATA------
>gnl_Orysa_v7.0_LOC_Os12g04000.1
------------------------------------------------------------
------------------------------------------------------------
------------------------------------------------------------
------------------------------------------------------------
------------------------------------------------------------
------------------------------------------------------------
------------------------------------------------------------
------------------------------------------------------------
---ATGGAGCAGTTCCCGGACACCGCCGCCTCCATCGTCTCCTTCCGGGTGGATTCCGAC
GTCGTCTCGCTCGGTGGAGCCGCGGAGCTGCAGGCGGAGGCGGAGGTCGGGGACGATGGC
AAGATGCGAGTCACCGTGCGCAAGTCGACGAGCTCGCGCTCCGAGGCGGCGTGCTCG---
CACGGGCAGTCA---------TCGCAGTCCATGCAGCCGCGCGTCTCCAACCTCTCCGGC
GTCGAGATTTACTCGCTGCAGTCGTCGCGGAACCCGACGCCGCGGGGCTCCAGCTTCAAC
CACGCCGAGTTCTTCAACATCGTCGGCAACGGC------------------------AAG
CACGGC------------------------------------------------------
---------------GACGAGGAGAAGGGCGCCGCC------------------------
------------------------------------GGTGGCGGGGGCCACTCGCCGCAG
CCG------------GTGGTG---------------------------------------
------------------------------------------------------------
---------GGGAAGAGGAAGGACCTGCACATGTTCGTGTGGAGCTCAAGCGCCTCGCCG
GTGTCGGAGCGCGCCGGCGCGGTGCACGTCTTC---------GGCGGTGGTGACCACGGC
---------GAC---------------------------GCCAAAGGTGCTCAG------
---------------------------------------------GCCTAT---------
------GATGAGTACAGCTTCGGGAACAAGAAT---------------------------
GAGAAGGACGGGCCGACA---CTGTCGAAGCTGGGGTCCAACTCGACGGCGCAGCTCCGG
CCAAAG---------------------------GACGACGGCGAGGGGAGGGCGGCAGCG
ATGCCGCCGGCGAGCGTGATGACGAGGCTCATACTGATCATGGTCTGGAGGAAGCTGATC
AGGAACCCAAACACTTACTCCAGCCTCCTCGGTGTCATCTGGTCCCTCGTCTCCTACAGG
TGGGGAATTGAGATGCCGGCTATCATCGCCCGGTCGATTTCGATCCTTTCAGATGCAGGG
CTCGGAATGGCCATGTTCAGCCTAGGATTGTTCATGGCATTGCAGCCACGGATCATTGCC
TGTGGGAACTCCCTTGCTTCGTATGCCATGGCCGTCAGGTTCCTCGTTGGTCCTGCCGTC
ATGGCTGCGGCCTCCATCGCCGTCGGACTTCGCGGGGTGCTTCTGCACATTGCCATTGTT
CAGGCCGCTCTTCCTCAAGGAATCGTGCCCTTCGTGTTTGCCAAGGAGTACAATGTTCAT
CCTAACATTCTGAGCACAGCCGTGATATTCGGGATGCTGATAGCTCTCCCCATCACATTG
GTCTACTACATACTGCTGGGGCTC------
>gnl_Orysa_v7.0_LOC_Os05g50140.2
ATGATATCGTGGCACGAGCTGTACATGGTGCTGTCGGCGGTGGTGCCGCTGTACGTGGCG
ATGATGGTGGCGTACGGCTCCGTGCGGTGGTGGGGCGTCCTCACGCCGGAGCAGTGCTCC
GGCATCAACCGCTTCGTCGCCGTCATCGCCGTCCCGCTCCTCTCCTTCCACTTCATCTCC
TCCAGCGACCCCTACGCCATGAACCTCCGCTTCGTCGCCGCCGACACCCTGCAGAAGGTG
CTCGTCCTCGCCGCGCTCGCCGCGTGGTCGCGCTTCCCCGCGCGCCCGCCGCTCGACTGC
TCCATCACGCTCTTCTCCGTCTCCACCCTCCCCAACACGCTCGTCATGGGGATCCCGCTC
CTCGTCTCCATGTACGGCCCTTACTCCGGCGACCTCATGGTCCAGATCGTCGTGCTCCAG
TCCATCGTCTGGTACACGCTCCTGCTCTTCCTCTTCGAGTTCCGCGCCGCGCGGGTGCTC
ATCGCGGCGCAGTTCCCGGACACCGCGGCGTCCATCGCCGCCGTGCACGTCGACCCGGAC
GTGGTGTCGCTCGAGGGCAGCCAG------GAGGCGCACGCCGAGGTGGCGCCCGACGGG
AGGCTGCGCATGGTCGTGTGCCGCTCGTCGGTGTCGAGGCGGTCCGCC------------
---------------------GCCGCCGCCGCCACGCCGCGCGCGTCGAACCTGACCGGC
GTGGAGATCTACTCGATCAGCTCGTCGCGGAACGCCACCCCGAGGGGCTCCACCTTCACC
CTCGCCGACATCCCTGGT---------CACCAG---------CCCAACAGCGCGCTGCGC
GCGTCCAGCTTCGGCGCCGCGGACCTCTTCTCGCTGCACTCGTCGAGGCAGCACACCCCG
AGGCCGTCCAGCTTCGACGAGCACGCGGCGGCGCGG------------------------
------------------------------------------------------------
---------------------------GCCAGA---------------------------
------------------------------------------------TCCGCGACCGTG
GCTCCCACCAATGACCTCAAGGACACGCACATGATCGAGTGGAGCTCCGGCGCTTCCGCC
GCGTCGGAGGTC---ACCGGCCTGCCGGTGTTC---------CGCAGC------------
---------------------------------------GGCCGGGAGACGCGCCTT---
GTCTCCGAC---GCGCCATCCATTGCCTCGTCGAGA---------------------GTT
ATCCGAGAGCGCGCGAGCTTCAACAAG---------------------------GTGGGC
GGGCAGGAC---------GAGCTAGCGAAGCTGGAGGCCGGCGCCAAGACGGAGCAGCAG
ACGACGACGACGAAGGGCGGCGGC---GCAGCGGGCGCGGAGCGGGCGAGAGGGCAGCAG
AACGCGCCGGCCGGCGTGATGCTGCGGCTCATCCTCACTACGGTTTGGCGCCGGCTGATC
CGGAACCCCAACACGTACGCCAGCCTCATCGGCCTCACCTGGTCGCTCATCGCGTTCCGG
TTCCACATCACGATGCCAATCATAGTAGCCAAATCAATCTCCATTCTCTCCGATGCAGGG
TTAGGCATGGCCATGTTTAGCTTAGGATTGTTCATGGCCACGCAGCCGAAGATCATCGCC
TGCGGCTACTCCGTCGCGGCGGCCAGCATGGGCGTCCGCTTCTTCTTCGGCCCCGCCATC
ATGGCCGCCGCGTCCGCCGCCGTCGGCATCCGAGGCACGCTCTTGCGTATCGCCATTGTT
CAGGCCGCCCTGCCACAAGGAATTGTGCCATTTGTGTTCGCTAAGGAATACAACCTCCAC
GCTACCATCCTTTGCACTTTGGTCATATTTGGCATGCTAATAGCTCTCCCCATCACCTTG
GTCTACTATATTATTCTTGGGCTACTA---
>gnl_Orysa_v7.0_LOC_Os11g04190.1
ATGATCACGGTGGTGGACCTGTACCACGTCCTGACGGCGGTGGTGCCGCTGTACGTGGCG
ATGACGCTGGCGTACGCCTCCGTCCGGTGGTGGCGCATCTTCTCCCCGGACCAGTGCTCC
GGCATCAACCGCTTCGTCGCGCTCTTCGCCGTCCCGCTCCTCTCCTTCCACTTCATCTCC
ACCAACAACCCCTTCGCCATGAACCTCCGCTTCCTCGCCGCCGACACGCTCCAGAAGCTC
ATCGTCCTCGCCCTCCTCGCCCTCTGGTGCCGCCTCTCCGCGCGCGGGTCACTCGACTGG
CTCATCACCCTCTTCTCCCTCTCCACCCTCCCCAACACCCTCGTCATGGGCATCCCGCTG
CTCAAGGGGATGTACGCCGCCGACTCCGGCAGCCTCATGGTGCAGATCGTCGTGCTCCAG
TGCATCATCTGGTACACGCTCATGCTGTTCCTCTTCGAGTACCGCGGCGCGCGGCTTCTT
GTCATGGAGCAGTTCCCGGACACCGCCGCCTCCATCGTCTCCTTCCGGGTGGATTCCGAC
GTCGTCTCGCTCGGTGGAGCCGCGGAGCTGCAGGCGGAGGCGGAGGTCGGGGACGATGGC
AGGATGCGGGTCACCGTGCGCAAGTCGACGAGCTCGCGCTCCGAGGCGGCGTGCTCG---
CACGGGCAGTCA---------TCGCAGTCCATGCAGCCGCGCGTCTCCAACCTCTCCGGC
GTCGAGATTTACTCGCTGCAGTCGTCGCGGAACCCGACGCCGCGTGGCTCCAGCTTCAAC
CACGCCGAGTTCTTCAACATCGTCGGCAACGGC------------------------AAG
CAGGGC------------------------------------------------------
---------------GACGAGGAGAAGGGCGCCGCC------------------------
------------------------------------GGTGGCGGGGGCCACTCGCCGCAG
CCG------------GTGGTG---------------------------------------
------------------------------------------------------------
---------GGGAAGAGGAAGGACCTGCACATGTTCGTGTGGAGCTCAAGCGCCTCGCCG
GTGTCGGAGCGC---GGCGCGGTGCACGTCTTC---------GGCGGTGGTGACCACGGC
---------GAC---------------------------GCCAAAGGAGCTCAG------
---------------------------------------------GCCTAT---------
------GATGAGTACAGTTTCGGGAACAAGAAC---------------------------
GAGAAGGACGGGCCGACG---CTGTCCAAGCTGGGGTCCAACTCGACGGCGCAGCTCCGG
CCAAAG---------------------------GACGACGGCGAGGGGATGGCGGCGGCG
ATGCCGCCGGCGAGCGTGATGACGAGGCTCATCCTGATCATGGTTTGGAGGAAGCTGATC
AGGAACCCCAACACTTACTCCAGCCTCCTTGGTGTCATCTGGTCCCTCGTCTCCTACAGG
TGGGGGATTGAGATGCCAGCCATCATCGCCCGGTCGATTTCGATCCTGTCAGATGCAGGG
CTTGGAATGGCCATGTTCAGCCTAGGATTGTTCATGGCATTGCAGCCACGGATCATTGCC
TGTGGGAACTCCCTTGCTTCGTATGCCATGGCCGTCAGGTTCCTCGTGGGTCCGGCCGTC
ATGGCTGCCGCCTCCATCGCCGTCGGACTTCGCGGGGTGCTTCTGCACATTGCCATTGTT
CAGGCCGCTCTTCCTCAAGGAATCGTGCCCTTTGTGTTTGCCAAGGAGTACAATGTTCAT
CCTAACATTCTGAGCACAGCCGTGATATTCGGGATGCTGATTGCTCTCCCCATCACATTG
GTCTACTACATACTGCTGGGGCTC------
>gnl_Phavu_v2.1_Phvul.003G032500.1
ATGATAACATGGAAAGACCTATACACGGTGCTCACCTCAGTGGTGCCTCTCTACGTCGCC
ATGATCCTCGCCTATGGTTCGGTCAGGTGGTGGAAGATATTCTCGCCGGACCAGTGCTCC
GGCATAAACCGCTTCGTCGCCATCTTCGCCGTTCCCCTCCTCTCCTTTCACTTCATCTCC
TCCAACAACCCCTACGCCATGAACTTCCGCTTCATCGCCGCCGACACCCTCCAGAAAATC
ATCATGCTCTTCGCCCTCACTCTCTGGACCAACCTCACCAAAACGGGGTCGTTGGAGTGG
ATGATCACCATCTTCTCCCTCTCCACGCTCCCCAACACGCTCGTCATGGGCATCCCCCTC
CTCATCGCCATGTACGGGGACTACTCCGGCTCCCTCATGGTCCAGGTCGTCGTGCTCCAG
TGCATCATCTGGTACACCCTCCTCCTCTTCCTCTTCGAATACCGCGCCGCCAAAATCCTC
ATCATGGAACAGTTCCCCGAAACCGCTGCCTCCATCGTCTCCTTCAAGGTCGACTCCGAC
GTCGTCTCGCTCGACGGCAGGGACTTTCTCGAAACCGACGCGGAGGTCGGGGACGACGGG
AAGCTCCACGTCACCGTGAGGAAATCCAACGCCTCGCGACGGTCCTTC------------
---------------------------ATGATGACGCCGCGCCCCTCCAACCTCACCGGC
GCCGAGATTTACAGCCTCAGCTCCTCGCATAACCCCACGCCACGCGGCTCCAACTTCAAC
CACGCCGATTTCTTCTCCATGATGGGGTACCAA---------------------CCGCGC
CACTCAAACTTCACCGCCAATGATTTGTTC---------TCCTCCCGTGGACCCACTCCT
CGACCTTCCAATTTCGAAGAATCCTCCATGCCT---CAGCCCGTCGCC---GCTTCTCCC
CGCTTC------GGGTTTTACCCGACCCAGACT------GTCCCCGCTTCGTACCCGCCG
CCC---AACCCGGAGTTCTCTTCCGCTCCTGCTAAACCCACCGTAGCC------------
------------------------------AAGACCCAGAACCAGCAG---ACTCCCACT
AAGGGTGCCCACGATGCGAAGGAGCTCCACATGTTTGTGTGGAGCTCCAGCGCGTCGCCG
GTGTCGGAAAAT---GCCGGGCTCAACATGTTC---------GGGAGCACCGACCTTGGA
---ACCTCCGAACAA---------CCCGACCAG---GGCGCCAAGGAGATCAGGATGTTG
GTGGCTGATCAC---GTACAAAATGGGGAAGCAAACAAAGGTGGTTCGGAGGCGGAATTT
GGTGGGGAAGAGTTCAAGTTTCCGGTGAACGGC---CAGGAGGAGGAAAAGGATGAGAAA
GAAAAAGAGGGGCTGAACGGGCTGAACAAGTTGGGGTCGACCTCCACGGCAGAGCTCCAC
CCGAAA---------GTTATCGGAGCC---------GAGTCTTCCGGCGGAGGAAAACAC
ATGCCGCCGGCGAGTGTGATGACTCGTCTCATTCTGATCATGGTGTGGAGGAAGCTTATC
CGCAACCCCAACACGTATTCAAGCCTCATTGGTGTAGTATGGTCCCTCATTGCCTTCAGG
TGGCACGTGCACATGCCCAAAATAATAGAGAAATCAATTTCCATACTGTCTGATGCTGGT
CTTGGAATGGCAATGTTCAGCTTAGGTCTGTTTATGGCACTTCAACCAAAGATAATTGCA
[truncated: 188,241 more chars]
