# Supplementary material for: Building a foundation for gene family analysis in Rosaceae genomes with a novel workflow: A case study in Pyrus architecture genes
Source: Front Plant Sci. 2022 Nov 14;13:975942. doi: 10.3389/fpls.2022.975942 (PMC9702816; doi:10.3389/fpls.2022.975942)
Supplement: Supplementary file 1 [file DataSheet_1.zip › SupFiles/SupFile2_gene_family_trimmed_alignments/894.faa.aln]

>gnl_Ambtr_v1.0_evm_27.model.AmTr_v1.0_scaffold00029.163
---------------------------------MYG-----------------------C
SKVVSGEFDLPLIDLRNLLSSNKEDREACINGITTASSKWGFFGVVNHGISEELVRRMRK
EQGTVFEMPFERKSNC-KALN---DSYKGGAPN------------GSCIENMSWSESFHV
PLSTISDHAT--DQ-EFTSLRLVLKDYGAAMGKLALTLAGILAGKLGHSLEFFSENCNEM
TSFVRMNHYPPCPL--WPEVFGIIPHTDSDFLTILCQDQVGGLQLMKDCKWISIMPNPEA
FIVNIGDLFQAWSNGVYKSVEHRVMANPTAERHSTAFFFCPSYDTPIITP-MQPPLYKEF
TFRQYMKQVVEDIKQTGRKTGLPQFMKQRWF
>gnl_Ambtr_v1.0_evm_27.model.AmTr_v1.0_scaffold00029.166
--MT----------------YTKTG-GDPPLIEKYGD-LFHESR--------------NC
RKEAVEECGLPLIDLQYLSSSDEAERQACISDMATASSEWGFFQVVNHGISDELVERMRK
EQRKVFEMAFEKKRSS-SSLN---DSYRWGAPN------------APSVNHMSWSEAFHV
PLSKISDHQD--DP-PFNSLRLVMKEFAKAMAELALSLSGILARKLGQSPEYFPENCDER
TCFLRLNRYPPCPF--SPDVCGLVPHTDSDFLTILCQDQVGGLQLMKDSKWVSVKPNSKA
LIVNIGDLFQAWSNGAYKSVEHRVMTNPTVERHSIAYFLCPSYEAPISTS-LQPPLYKKF
TFREFRQQVQEDVKKMGYKIGLPRFLL----
>gnl_Ambtr_v1.0_evm_27.model.AmTr_v1.0_scaffold00007.94
--MSKP-----------------LDLSYPPFPHPLRT----TIGLESGS-SVMLEPCSAA
SLKPCSIAELPLIDLECLRK-----DPSYTHKLSQACRDWGFFLLVNHGVPLTLSEEAMA
EVKQMFSLPFEAKQAN-S---ALPLRYLWGSPSW-----------ENKLRNVNWMEGFHI
PLRGHENQDHLQLD-PFNSFRNVMADFGHHMSRIAREVFEAIPL-LHLREAKRSDYMAES
EAFIRAYRYPSCDA--CDHFMGMEAHTDSSVLTILSLDDSRGLQIHKDGQWLDVVPPSGT
LVVNLGDMMQAMSNDEYKSIEHRVVVNDATDRISICYFSFPEHEAPISS-----PNYRKF
TYKEFRSQVQEDIKSSGFKVGLDRFRLNQCL
>gnl_Ambtr_v1.0_evm_27.model.AmTr_v1.0_scaffold00125.21
-----------------------MDECNPPFEKAYKD-LLCD-----------P-HAPLL
DTVSAQDYDLPLIDASPLLHKTGQERESCVKEIGRASSEWGFFQVVNHGISGQLLNTIRR
EQEKLFRLPFDKKEK----LHIFKDSYRWGTPN------------PKTLEKFSWSEAFHI
PLSGISESE------EIKSLRYAIEEFTTKVADLSQKLAEALVENMGITTRLFAENCTMN
SCYLR-------------------------------------------RTW---------
------------------SIEHSTVTITAVKHA---------------------------
-------------------------------
>gnl_Aquco_v3.1_Aqcoe1G355800.1
MTCKQ---NRVCE---KVSQSMKMESTDPPFQKTYKT-IFIKTEDEEDL-------KKND
NLVVVEECELPLIDLSRLSNNDSGTREECKRAITEASKEWGFFQVVNHGISREILERMHD
EQVKLFRKPFNKKANE-KLSNFSPDSYRWGTPS------------ATSLKQFSWSEAFHI
PLTDIASASV---G-EFNSLRLTIEEFATTVSDLAQGIADILAENLGHSTTFFAENCLPN
TCYLRLNRYPPCPI--SSEVFGLMPHTDSDFLTILYQDQVGGLQLVKDGRWIMVKPNPEA
LIVNIGDLFQAWSSDVYKSVEHRVMTNRHVERFSVAYFFCPSYDTVVESC-RMPPIYKDF
SFREFRQQVQEDVSKVGYKVGLPRFRL----
>gnl_Aquco_v3.1_Aqcoe3G430100.1
--MID----------------TKIT-SDPPLLSQFRA-LPLRQI-----------QCNDQ
RCQVIEECELPLIDLSHLVSQDQKERVACVAAIASASSEWGFFQVVNHGISPSLVGEMRR
EQMKVFEIPFEKKASS-GLFN---DSYRWGNPT------------ATSPEQFSWSEAFHI
PLTMISQQAC--YG-EFRSLSEVMEKFAAAMSKLARTLAGVLVENLGQLNGTFDENCNDS
TCFLRLNRYPRCPI--TQEMLGLQPHTDSDFLTILYQDHVGGLQLMKDSKWVAVKPNPQA
LIVNIGDLFQAWSNDVYKSVEHKVMANENVDRYSIAYFLCPSYDSLIGSC-KEPSLYKKF
SFGKFRKQVQEDVKKTGHKVGLPRFLL----
>gnl_Arath_TAIR10_AT4G21200.1
--------------------------MDPPFNEIYNN-LLYNQITKKDND-VSEIPFSFS
VTAVVEEVELPVIDVSRLIDGAEEEREKCKEAIARASREWGFFQVINHGISMDVLEKMRQ
EQIRVFREPFDKKSKSE---KFSAGSYRWGTPS------------ATSIRQLSWSEAFHV
PMTDISDNK------DFTTLSSTMEKFASESEALAYMLAEVLAEKSGQNSSFFKENCVRN
TCYLRMNRYPPCPK--PSEVYGLMPHTDSDFLTILYQDQVGGLQLIKDNRWIAVKPNPKA
LIINIGDLFQAWSNGMYKSVEHRVMTNPKVERFSTAYFMCPSYDAVIECS-SDRPAYRNF
SFREFRQQVQEDVKKFGFKVGLPRFLNHVY-
>gnl_Arath_TAIR10_AT1G50960.1
-----------------------MA-SQPPFKTNFCS-IFGSSFPNSTSE-----SNTNT
STIQTSGIKLPVIDLSHLTSGEEVKRKRCVKQMVAAAKEWGFFQIVNHGIPKDVFEMMLL
EEKKLFDQPFSVKVRE-RFSDLSKNSYRWGNPS------------ATSPAQYSVSEAFHI
ILSEVSRISD-----DRNNLRTIVETYVQEIARVAQMICEILGKQVNVSSEYFENIFELE
NSFLRLNKYHPSVF--GSEVFGLVPHTDTSFLTILSQDQIGGLELENNGQWISVKPCLEA
LTVNIGDMFQALSNGVYQSVRHRVISPANIERMSIAFFVCPYLETEIDCF-GYPKKYRRF
SFREYKEQSEHDVKETGDKVGLSRFLI----
>gnl_Arath_TAIR10_AT3G47190.1
--M------------------SNSE-SYPPEFRPLMS----E-------------KSTET
GLDRSKDIDIPVIDMEHLDM----------EKLREACKDWGIFHLENTGIPLTFMSQVKE
ITESVLSLPFEEKRTL-FGV-NSPLSYYWGTHTVSPSGKAVTR--APQESSGHLFEGINI
PLASLSRLLACTDP-KLESFRVVMEEYGKHVTRIIVTLFEAIIETLSLSGDQKMGYLSES
TGVIRVQRYPQCTE-----SPGLEAHTDSSVISIINQDDVGGLEFMKDGEWFNVKPLASS
FVVGLGDMMQVISDEEYKSVLHKVGKMRKKERYSIVNFVFPDKDCMFNS-----TRYKPF
KFSEFEAQVKLDVETHGSKVGLSRFLSN---
>gnl_Arath_TAIR10_AT5G58660.1
--M------------------SISE-SYPPAFRRVTN----DEN-----------PPATP
VIVQGKDINIPVIDLERLDK----------EILREACKEWGIFRLENHGVPLALTSRLQE
ISESLLSLPFEKKREL-FAAVKSPLSYFWGTPALNRSGDALKR--GAQASNLTMLEGFNV
PLSSLSSLSKQEEP-KLESFRVLMEEYGKHITRIAVSLFEAIAQTLNLSGNRRSEYLSES
TGLIRVYRYPQSSEEAAREALGMEVHTDSSVISILREDESGGLEIMKGEEWFCVKPVANT
LIVNLGDMMQAISDDEYKSVTHRVKKNRKTERHSVCYFVFPKRDCVIKS-----SNYKLF
TYSDFEAQVQADVQSLGTKIGLPRFNPNSPL
>gnl_Betvu_v1.2_Bv7_171920_nkcu.t1
--MSE----------------SNIK-SYPPLFRPSSH----NTTRQHDTKGE-PLKGAGS
LDPLHLPLPLPLFDMQCLDV----------EKLDRACREWGIFRLENHGIPNSVLNQLQE
HAKSLFQLSFEAKQDL-A---NNPIKYFWGTPALTSSGVAIPR--ATAALKIDWVEGLNV
PFSQLHHHQHHHDT-LVNDFRNLLEDYSRHLTRIATTIFEAMIRNLKLDLQVLKPCLDES
TGLFRVYRYPRHNI--TEHVQGLHEHTDSSILSILSEDQVGGFQFFKDDQWFKVKPNSTT
LLVNLGDMMQVLSNDEYKSVKHKVELNKNKERVSICYFVFPEENTLIQS-----SIYKPF
TYNDFRAQVQQDIKTHGFKIGLQSFKL----
>gnl_Betvu_v1.2_Bv8_187320_jypn.t1
-----------------------MDKTDPPFEEIYKN-LFLKHNITP-------LSATHT
TTTVVEERDLPLIDLAWLVAGGKEERERCKREIAEASREWGFFQVVNHGISRHILEEMTK
EQVKVFREPFNKKIGDNMSLRLSPGSYRWGSPT------------ATCLMQLSWSEAFHI
PLNDVCASGPSANL-HVSNLCSTVRQFASTVSELANKLANILAEKLGLEEPFFEDKCVPN
TCYLRMNRYPPCPK--YSQVLGLMPHTDSDFLTILYQDQVGGLQLVKDGKWISVKPNPDA
LIVNIGDLFQAWSNGVYKSVVHRVVASTNMERFSTAYFLCPSGDAVIQSY-KEPSIYRKF
SFGEYRQQVQEDVREFGHKIGLSRFLI----
>gnl_Carpa_v0.4_evm.model.supercontig_198.6
-----------------------MNEDVPPFHETYKF-LFEKEGP----------TKCIK
AAMVVEEEQLPVIDLGKLWN---GEGEECKEEIARASREWGFFQVINHGISKEILEKMTR
EQVKVFKQPFEKKKGKESYLNFSAGAYRWGTPT------------ATSLCDLSWSEAFHI
PMLDISDSP----T-LDTALSLTMEEFATRVADLAQKIAEILAEKLGCKSNFFQENCLPS
TCYLRMNRYLPCPM--SLQVFGLMPHTDTDFLTILHQDQVGGLQLVKDGKWIAVKPNPDG
LIVNIGDLFQAWSNDVYKSVEHRVVANPFVERFSTAYFFCPSFETVVHSS-GEASVYRKF
SFGEYKKQVEVDVKELGHKVGLPRFLV----
>gnl_Carpa_v0.4_evm.model.supercontig_2.438
--MAEI---------------SNFE-SYPPLILHMSN--GESSQTGNKTD-----PDDDI
HECCYMDDPIPVIDFLCLDP----------DKLGETCKEWGVFRLVNHGVPVCLLTQIQE
HAKMLFSLSFESKQEL-F---NSPLSYFWGTPALTPSGTALF----GGRPSISLVEGISF
QLNEISSSQ-AENP-MLETFRMLMEEYGRHLARLATNIFQAMVKNLNLDPENSSSNLSES
AGTMRVYRYPPCPN----GATGLHVHTDSSVLSILSQDQVGGLEVFKDDECFQVKPVPDT
LIVNIGDMMQAISNDEFKSVKHRVKSSREKERFSVCYFIFPGEGRLIRS-----SKYKPF
TYTDYQTQVQLDIKTTGSKVGLERFRLLADQ
>gnl_Carpa_v0.4_evm.model.supercontig_97.63
--------------------------MEPPFEDLYKA-LSNKRSSINYDQ---SLLKPKD
DVIVTESVELPLIDLDRLNS-GQLEYENCLNDMAEAATRWGFFQLINHGIPEDVLKRIIH
EQKKLFHQPFSNKSQP-NFLNLSANSYRWGNPK------------ATSLTQFHWSEAFHM
SISDISRIDQ-----HFSSLRYLI------------------------------------
------------------------------------------------------------
------------------------------------------------------------
-------------------------------
>gnl_Carpa_v0.4_evm.model.supercontig_97.64
------------------------------------------------------------
------------------------------------------------------------
------------------------------------------------------------
---------------MYFTNRKTIEEYSVKVDNLAQRISELLATKLSIKSSYFRDNCKPS
SSYIRMNRYPPCPY--SNKITGLLPHTDSDFLTIVYQDRVGGLQLKRDGSWVSVKPSTNV
LSVNIGDLFQALSNGVYKSIEHRVIAPQKVERLSIAYFLCPSHDVIIQSCSNKPPIYKNF
SFKEYTLQIQRDVDSIGDKIGLSRFLF----
>gnl_Elagu_v2.0_p5_sc00103.V1.gene72
SNLTS---PSLSL---IARTTMFSKSCDPPFEEHYKS-LLRNSIM------Q---CSQAQ
VHEVVGECELPVIDLSGLRSSDEEKRHACVAAIAKASSEWGFFQVLSHGISTELLGEMRR
EQTKLFEMPFEKKVTS-GLLN---NSYRWGTPT------------AASLDQFSWSEAFHV
PLEKILEEDG-GNG-EFNSHRYFP---------------------L--------------
IPHVKLLKCPICPS----------------------------------------------
-----FDIFHAQ-----------ILPNS-----------------------SHP------
-------------------------------
>gnl_Elagu_v2.0_p5_sc00121.V1.gene96
-------------------------------MR---------------------------
-------------DMGGVGL------------HNENADEWLLF-----------------
---------------------TK-------------------------------------
------------------------NEYGQHMARIARTLFKAAAARLELDAKKTASYLSEF
DGTVRVYRYPCCPD--IDTYFGMGAHTDSSDLSILCQDELGGLQVFHDNQWFDVAPIPGT
HNVNLGDMMQVTS-----------------------YF----------------------
-YDQISAALLMQI--------VK----S---
>gnl_Elagu_v2.0_p5_sc00121.V1.gene97
RKMEKEGE-----PPVTESKAAAMEASYPPIFRRPNP----DPNPGSKH------DADQR
PAPASPVFEVPVIDLEPLDP----------VRLEEVCRSVGLFRITNHGVPSALMDRLLD
QARGLLSLPFESKQTL-F---SDRLSYIWGTPSL-----------GAKVSNLNWVEGFHI
PLGQLKSRAHDSQD-SAASFRYGR---------------------L--------------
----------------------------SDSLSLVS-D----------------------
------------------------------------------------------------
-------------------T-----------
>gnl_Elagu_v2.0_p5_sc00474.V1.gene41
--MRDS--YKLSL-FTITRKAMQSDVCDLPLAESYRA-LLYDPKMVQK-------YPYNQ
DHEVTRECELPLIDLSGLRSSDGEERRVCIEAIGKASSEWGFFQVLNHGISNELLGEMRR
EQMKLFRLPFEKKVSS-RLLN---DCYRWGNPT------------AISLKQFSWSEAFHV
PLAKISDENC-CYG-EFSSLRYFI------------------------------------
------------------------------------------------------------
ITENI-------------------------------------------------------
----------------------S--------
>gnl_Eucgr_v2.0_Eucgr.E02079.1
--------------------------------------------MAGSS----SAPTRLS
NVMTPQECEPPLIDLRWLSSACEAERQLCAEAICKAAADWGFFQVVYHGISSELLGKMRR
ELVKLFGAPFDTKAHP-GLLN---NSYRRGTPP------------APSPARFSGPEAFHV
PFMKIYDPSC--YG-PFTSLGGVTRELAPAMFGLARTLAVVLAESLGHHGSTFYEKCNEK
TCFLRLNYYPVCPL--SPQTYQPVPHVDSDFLTVLYPDQVEGIRLHMDSRWVVVKPNRDA
LIVSTGDLLQAWSNDVYRSVEQKVRTKREVERYSVAFSLCPSPDSQIGSC-RKPSVYRKF
TFGEYREQG----------------------
>gnl_Eucgr_v2.0_Eucgr.E02097.1
------------------------------------------------------------
-MMTPREYQLPVIDLS----------QPCAKEIFRAAKKYGLFQVVNHGISRELLGNVMR
EAVNLFETPLKTRAHS-GLLN---N-SPW----------------GTSPTQFS----HHV
PLVKIYDPSC--HG-QFTSLGGVMRALAPAMFGLSRTLAGFLEESLGHQGSTLNEKCDEN
TCFLRLNHSPVCPL--SPERFWPLPHVDNDFLTILYQDQVGGLRLLKDSRLVAVKPNRDA
LIVSIGDYLQAWSNDVYRSVEQKVERNREVERYSVAFSLCPSFGSQIGRC-IKPSVYKKF
TCGEYRKQVQEDIKRTCRKVGLVRLKMTK--
>gnl_Eucgr_v2.0_Eucgr.E01949.1
------------------------------------------------------------
-MMTPQEYQLPVIDLS----------QPCAKEIFRAAKKYGLLQVVNHGISRELLGNVMR
EAVKLFETPLETRAHS-GLLN---NSSPW----------------GTSPAQFS----HQV
PLVKIYDPSC--HG-QFTSLAGVMRELAPAMFGLARTLAGVLEESLGHQGSTLNEKCNEN
TCFLRLNHYPVCPL--SPERFWPLPHADSDFLTILYQDQVGGLRLLKDSRFFAVKPNRDA
LIVSIGDLLQAWSNDVYRSVEQKVEKNREVERYSVAFFLCPSSGSQVGFC-RKPSVFRKF
TCGEYRKQFQEDIKRTCRKVGLPRFRQTGM-
>gnl_Eucgr_v2.0_Eucgr.D00814.1
-----------------------MDSSDPPFQETYKA-LFKKVANKGPT-----------
TPIVVEERDLPVINLGRLSL-SKEERRECKAEIARASREWGFFQVLNHGISREILEKMRE
EQIKVFREPFEKKSREDKYLDFSAGSYRWGTPS------------ATCLQQLSWSEAFHV
PLSDIISGT---RG-CKSTLSSTMEQFAGTVSNLAQKLAKILAEELGHKSTFFMENCLPS
TCYLRMNRYPPCPI--SPDMLGLMPHTDSDFLTILHQDEVGGLQLVKDGEWIAVKPNPDA
LIINIGDLFQAWSNDVYKSVQHRVMTNSKRERYSTAYFFCPSYDTVVESC-NWPPVYRNF
SFREFRRQVQEDVQKLGHKIGLPRFLV----
>gnl_Eucgr_v2.0_Eucgr.B02243.1
--MEL------------------QS-SYPPPFRRPSG----PAPAVD------PDEGSRT
TNQIQEQDPIPVVDLQRLDVEG--------ERLGEACRAWGIFRVVNHGVPLDLLTRLRD
RARRLFALPFESKQAL-L---VAPLSYFWGTPVLTPSGSALL----GGAQGVNWVEGLNV
PLAQLSLLDGEVVT-AVASLRNLLQEYGVHLARIAKLLFQAMAEDLRLDPAHSKSYLSES
TGFVRLYRYPHCSK--ASDMSGMEAHSDSSVLSILCQDEVGGLELYKDEQWIQVQPVPDA
LIVNVGDMLQAMSDDEYISVKHRVKVKKPQDRTSVCYFVFPGQDSVIRS-----SKYRPF
TYGDFQAQ-----------------------
>gnl_Eucgr_v2.0_Eucgr.G02012.1
-----------------------MGISDPPLLSDFTQ-LLRSCPTVSSSSYSPSSPALNA
DVVTPRECELPVIDLSGLRSECEAERRSCAAAICRASTEWGFFQVVNHGISSELLGEMRR
EQGKLFETPFETKARS-ALLN---NSYRWGNPA------------ATSPAQFSWSEAFHV
PLTKISDPSC--YG-PFISLGGVMMEFAAAMSRLARTLAGVLAENLRHRDSAFDETCHES
TCFLRLNRYPVCPL--SPEMFGLVPHTDSDFLTILYQDQVGGLQLLKDSRWVAVKPNRDA
LIVNIGDLLQAWSNDVYKSVEHKVITNDQVERYSVAYFLCPSYDSLIGSC-TEPSVYRKF
TFGEYRKQVREDVKRNGHK------------
>gnl_Manes_v6.1_Manes.16G012600.1
-MVESIVK--------NINQPVRMD-MDPPFHKIYKT-LLDNTIEESKI-----------
MTSVIEECELPLIDLGCLDMDESDEKHKCEEEIARASQEWGFFQVVNHGISRQILEELRS
EQVKLFKQPFDKKSKEDKFLNFSSGTYRWGTPT------------ATCLSQFSWSEAFHI
PMTDISASN----G--FTNLSSTMEQFATRVASLAQKLAAILSEKLGRKSTFFQENCVPR
TCYLRLNRYPPCPI--PGEVFGLMPHTDSDFLTILYQDQVGGLQLVKDGKWFAVKPNPEA
LIINIGDLFQAWSNDVYKSVEHCVVTNPGVERYSTAYFFCPSYDIEIESG-CECSLYKKF
SFKEYREQVHKDVQLLGRKVGLSRFLV----
>gnl_Manes_v6.1_Manes.15G076100.1
-----------------------MS-IDPPFQEACNA-LFKGSLV----------RAKDE
KLVRVEECELPLIDMNCLTL-GHKDREKCMKQMAQAASEWGFFQVVNHGISQGVLQSLIC
EQIKVFHEPLSKKTKE-NFLNLPSNSYRWGNPD------------ATCLRQFSWSEALHI
SLADISRMD----G-YKTTLRSTIEAFAGTAATLSQNLAEILAQNLGVKSNYFRQYCAPY
TSYLRMNRYPPCPF--SSQVYGLMPHTDSDFLTILYQDQIGGLQLKKHGRWLAVIPNPQS
LIINIGDLFQVFSNNVYKSMEHRVLAPQRVERFSVAFFYCPSYDAVIQSY-GKPTMYRKF
SFREYKQQIQKDVQATGDKVGVSRFLL----
>gnl_Manes_v6.1_Manes.15G050600.1
--MSE----------------MNLE-SYPPVFRRQNT----NPEAQAQAQ---SCLDDNA
KELNQEFDPIPVVDLQCLNL----------DELVEACKQWGLFRLVNHGVPLTLVSQLED
HSKKLFSLSFESKQAL-VA--SSPVSYFWGTPALTPSGDSLS----RSPQNINWVEGFNV
PLNQLSQFE-AEDP-TFDSFRLLLEEYGRHLAGLATTIFQAMAKALNLSPDQSKAYLSES
TGFIRVYRYPQCSM--ADETWGMEAHTDSSVLSILNQD-LGGFELLKDDKWLQVQLIPDT
LILNLGDMMQAISDDEYKSVKHRVKPNKHGERYSICYFVFPAEGSVIQS-----SKYKPF
TYSDFQAQVQQDIKTLGSKIGLDRFRFNQTE
>gnl_Manes_v6.1_Manes.03G150300.1
--MAA----------------MNLE-SYPPVFRQQST----SPEVQAHSH-----SDDVA
KEFIQEFHSIPVVDLQCLNL----------DKLAEACKNWGLFRLVNHGIPLTLLRQLQD
HSKKIFSLSFESKKAL-VI--SSPMSYFWGTPALTPSGDSLS----RGSQNINWVEGFNV
PVSQLSQFQ-ARDP-TLDSFRILLEEYGRHLTRIATTIFDAMAKTLNLNPEQSKTYLSES
TGSIRVYRYPRCSS--ANETFGMEAHTDSSVLSILNQEQVGGFELLKDDKWLQIEPIPET
LVLNLGDMLQAISNDEYKSVKHRVKPNKYGERYSICYFVFPSEGSVIQS-----SKYKPF
TYNDFRAQVQQDIRTMGFKVGLDRFKFKQIE
>gnl_Manes_v6.1_Manes.17G034900.1
-----------------------MD-MDPPFHEIYNT-LLDNTILNKSE---------TK
TSVVVDECELPLIDLRRLSVDESDEKDKCKEEITRASQEWGFFQVVNHGISREILEKMRR
EQVKLFKQSFDKKRQEDKFLNFSSGTYRWGTPT------------ATCISQLSWSEAFHI
PLTDVSASN----G--FTSLSSTMEQFATKVANLAQRLAEILAEKLGCKSTFFEENCVPS
TCYLRFNRYPPCPI--PADVFGLTPHTDSDFLTILHQDQVGGLQLIKAGKWFAVKPNPEA
LIVNVGDLFQAWSNDVYKSVEHRVVTNPRVERYSTAYFFCPSYDTEIQSW-CEPSIYKKF
SFKEYREQVHKDVQLLGRKVGLPRFLV----
>gnl_Manes_v6.1_Manes.10G069000.1
----------------------MID-SNPPLLPSYGA-LSAKFP---AA----EEYNDPQ
SGVIMEECQLPLIDLNGLDSGNEMERVACATAICRASSEWGFFQVVNHGISPELLRNMRR
EQVKLFQAPFHKKATC-GLLN---NSYRWGSEK------------ATCPKQFSWSEAFHI
PLTKISEESC--YG-EFTSLREVMMEVAEAMSRLAKLLAGVLVENLGHPVRGFEDICHES
NCFLRLNRYPPCPV--SPEIFGLVPHTDSDFLTILYQDEVGGLQLMKDSKWVAVTPNQEA
LIVNIGDLFQAWSNDIYKSVEHKVMANRNKERCSLAYFLCPSYDFLIGSC-KEPSIYRNF
TFGEYRRQVQEDVMRTGHKIGLPRFLLQNTH
>gnl_Medtr_Mt4.0v1_Medtr3g464530.1
--M------------------NNLD-SYPPILRQQNN----QQQ-----------NPYEP
NDTIEDSDPIPTIDLKCLEH----------KNLDEACKEWGLFRLINHGVPITLLEQLQD
LTKQLFSLSFESKQEA-CN--ESPIKYFWGTPALTPSGTAIT----KGPQNINWVEGFDV
PLCQLSNFQ-HQLP-SLESIRLLLMEYATHLLRIATTLFEAMVKNLELNLKTTKSYLSEN
NGNIRVYRYPP-----TDVGWGMEVHTDSSVLSILNDDHVSGLQVLKDDQWLTVKPVSNT
LVVNLGDMMQAISSDRYKSVSHRVKVEKDIERISLCYFVFPGEDVVIES-----NKYKPF
TYNEFRAQVQQDIKTLGNKVGLSRFQKKQG-
>gnl_Medtr_Mt4.0v1_Medtr2g083000.1
-----------------------MD-YEPPFLQTYMS-LLQGTN------------DLIS
DLSDVEKREIPLIDLKRLKL-DQLEREECMKEITEAARKWGFFQVVNHGVSQEVLKNMQF
EEKEVFRTPFGIKSQE-NFLNLPSRTYRWGNAS------------AINPKQLMWSEALHI
FLPDIEKMD------QHKSLRSSIESFVKVVTPLAENLVQILAQELNINFSYFQQNCSAN
TSYLRLNRYPPCPF--PSKVIGLLPHADTSFITIVHQDHIGGLQLMKDGKWISVKPNSEA
LIVNVGDLFQALSNGLYTSVGHRVVAAEKVERFSLAYFYGPSIDAVIESY-ATPPLYRKF
TFGEYKEQTMKDLKEGGDKVGISRFLL----
>gnl_Medtr_Mt4.0v1_Medtr2g083030.1
-----------------------MD-FEPPFLKIYNT-LLEKNLGDN--------SENDL
YSKVEGSEELPLIDLEKLNL-EDPKREECMKEISEAASKWGFFQIINHGISNEILNKMIS
EQKKLFYQPFVNKLSAETVFNLSPKTYRWGNPC------------ATNLRQLSWSEAFHF
ALTDIPNMD------QHITLRSSLEDFATRMDTLAENLVEILALKVNMKSNHFQENYLPK
SSFIRLNRYPPCPI--SSEVFGLLAHCDTSFLTILYQDSVGGLQLMKDGKWVDVKPNPSA
LVVNIGDLFQALSNDVYKSIKHRVVAAEEVERFSTAFFYCPFNDAVIQSE-NKPAVYKKF
TLREYRQQTLNDVKETGDKVGLSRFVL----
>gnl_Medtr_Mt4.0v1_Medtr7g451860.1
-----------------------MDVSDPPFEEAYKI-LLNKTKNNRNN------VPNDN
KFPVVEECELPVIDLSRLEDDNEMVREACKYEIARASQEWGFFQVINHGIPNDIFSRLKC
EQEKVFKLPFDKKTKEDKFLQFSSGSYRWGTPS------------ATCVGQLSWSEAFHI
PLKDVLESN----A-QPNTLRSTIEQFAIISSNLAQTLAHILAEKMGHESTYFKENCLPN
TCYLRLNRYPPCPI--ASEIHGLMPHTDSDFLTILYQDQVGGLQLVKDKKWIAVKPNPSA
LIINIGDLFQAWSNGLYKSVEHRVVTNPKVERFSMAYFLCPSNESVIESC-KKPSLYKEF
SFQEYRQQVRDDVQKLGTKIGLPRFLLF---
>gnl_Medtr_Mt4.0v1_Medtr7g047670.1
-----------------------MDVSDPPFEEAYKI-LLNKTKNNRNN------VPNDN
KFPVVEECELPVIDLSRLEDDNEMVREACKYEIARASQEWGFFQVINHGIPNDIFSRLKC
EQEKVFKLPFDKKTKEDKFLQFSSGSYRWGTPS------------ATCVGQLSWSEAFHI
PLKDVLESN----A-QPNTLRSTIEQFAIISSNLAQTLAHILAEKMGHESTYFKENCLPN
TCYLRLNRYPPCPI--ASEIHGLMPHTDSDFLTILYQDQVGGLQLVKDKKWIAVKPNPSA
LIINIGDLFQAWSNGLYKSVEHRVVTNPKVERFSMAYFLCPSNESVIESC-KKPSLYKEF
SFQEYRQQVRDDVQKLGTKIGLPRFLLF---
>gnl_Medtr_Mt4.0v1_Medtr5g005570.1
---------------------MGID-SDPPFEETYKN-LFNKDQN-----------IIND
ELMVDNECELPVIDLSRLNDDDEVAREECKSMIANASQEWGFLQVVNHGISSDILTRLRC
EQKKVFKEPFDKKTKEDKFLNFSAGSYRWGTPT------------ATCIKQLSWSEAFHI
PLTDILGS--------NTHLSSIIEQFATTVSNLAQILANILAEKLGHQSSFFKENCLPN
TCYLRLNRYPPCPI--DFRIHGLMPHTDSDFLTILYQDQVGGLQLVKDGKWVAVKPNPDA
LIINIGDLFQAWSNGVYKSVEHRVVTNPRVERFSVAYFLCPSNDTMIESC-KEPSIYRKF
SFKEYRQQVRDDVQKLGSKIGLPRFIIN---
>gnl_Medtr_Mt4.0v1_Medtr4g074130.1
----------------------MID-SNPPLLNHYGA-LLRNSAEPQKA------KSSNG
QDNTVVECELPLIDLNGLKSCNVSERLACTAAICKAASEWGFFQVINHGINPDLLRNMRE
EQMKLFRVPFEKKVTC-GLLN---NPYRWGTPS------------ATSSNHFSWSEAFHI
PLTMISEAAC--WG-EFNTLREAINEFAAAMLEVSRLLAGILAENLGHPTDAVEKLCDAS
TCFLRLNHYPSCPK--SEEIFGLVPHTDSDFLTILYQDQVGGLQLMKDSKWVAVKPNPEA
LIVNIGDLFQAWSNDEYKSVEHKVVANDKVERYSIAYFLCPSYTTMISGC-KEPSTYKNF
TFGEYRHQIQEDVKKIGHKVGLSKFLRKDTY
>gnl_Mimgu_v2.0_Migut.E00579.1
--------------------MVLVE-SIPPLAQTYNK-ILTNWSETKEL----KSENEHE
HGALLE--NLPVIDLVGLTSEDEGERAECAAEIARASSEWGFFQVVNHGINHKLLRDMRR
EQIELFNAPFSKKSSC-GLLN---NSYRWGSPT------------AVSPDHFSWSEAFHI
PLTKIFRPNL--LR-RVSFCREVLVEYAGEMQKLAKLLAGVLIENLGQKKEEFEESCDES
TCFLRLNHYPRCRV--STAMHGLVPHTDSDFLTILHQDQVGGLQLLKQSQWISVHPRKDA
LIVNIGDLFQAWSNDVYKSVEHKVIANPNMERFSVAYFLCPSYDSMIGAC-KEPSIYRNF
TFGEYRSQVQQDSKLIGHKIGLPRFLR----
>gnl_Mimgu_v2.0_Migut.J01488.1
--MTAS--------------DNTES-SYPPLFRPNHG----GAETGEHHH---PKSARPE
PDPYPDSDSLPVIDFRDTSP----------SDLGRVCREWGVFRLVNHGIPAALLSGLHE
YADKVFSLSFETKRAF-P---TSPMLYFWGSPALSMSANAHQQTGNCVQNNINWLEGFNV
PLNKTTDFQMSEEA-LLQSFRSLLEEYGAHQTRLAKSLFKTMAEDLNFPPNKSKSYLSPP
TGFLRVYRYLRCHM--AEQRWGINSHTDSSVISIIHQDQIGGLQIFNNNKWLDVKPIRDS
LIVNLGDMMQAMSDDIYTSVTHRVKVHVEKERISIGYFVFPDEDAVIES-----SNYEPF
SYADFQAKKEIDLKTIGIKIGLPRFRIDRPV
>gnl_Mimgu_v2.0_Migut.M01279.1
--MQDQGLTQIAMP--INNQ---MASPDPPLEITYKN-LISGTTQ----------NYRRP
ELPVVEECELPLIDLKELDLGDSEKNLACKKLIAEASREWGFFQVINHGIPSHVLEIMRA
EQVKLFEKPFEEKKTY-KDLNFSAGSYRWGTPS------------ATNVNQLSWSEAFHV
PLSDILASGP--NI-HNNTLRYIL------------------------------------
------------------------------------------------------------
------------------------------------------------------------
------------------------F------
>gnl_Mimgu_v2.0_Migut.M01278.1
------------------------------------------------------------
------------------------------------------------------------
------------------------------------------------------------
-----------------------MEQFAARVSELAKKLAGILAEEIGKKTGFFEETCLPS
SCYIRLNRYPVCPVVQHPQMLGIMPHTDSDFVTVLQQDGIGGLQLVKDGNWIAVKPNPHA
LIINIGDLFQAWSNDVYKSVEHRVVANAEKERFSAAYFYCPSKDTVIES-----DVYKRF
SFGEFKKQVEDDVQTFGHKIGLSRFLVPPGG
>gnl_Mimgu_v2.0_Migut.H01552.1
MVVSS---ADQSE---HLNQQVSMETADPPFEKTYKS-LFSNLTATAPPQ----KMNLMP
ELSSVEECELPLIDLRRLSL-GESEAAACRKQIARASSEWGFFQVVNHGISGEVMERMRG
EQKKLFKKPFHEKKNY-KDLNFSAGSYRWGTPS------------ATCLKQLSWSEAFHV
SLSDVIGSG------GIDSLSSIMEQFAVMVSDLSQKLVDILAEEMGEKSCFFKETCLPS
TCYLRLNRYPPCPI--YPQMFGIMPHTDSDFITVLHQDHIGGLQLVRDGKWFAVKPNPDA
LIINIGDLFQAWSNNVYKSVEHRVVANPLNERFSAAYFFCPSYDTVIESG-IEPCVYRSF
SFGEYRKQVQEDVKLFGHKIGLPRFLVKTH-
>gnl_Musac_v1_GSMUA_AchrUn_randomT06450_001
--MKA------------------RDVCDPPLADSYQE-LSYKSTQA-------ELRQHDQ
DCEVIAECELPMIDLRGLRSCNEEERHACVEAIAKASTEWGFFQVLNHGISRELLEEMWR
EQIKLFALPFEKKARS-RLLN---DSYRWGTPT------------ATSLHQFSWSEAFHV
PLVKISEKSC--YG-EFSSLRDAMEKLAAAMSELATTLAGALAESLGYDSRGFPESCNKS
TCFLRLNHYPPCPF--SAEIFGLMPHTDSDFLTILYQDQVGGLQLMKDSKWVAVKPNPDA
LIVNIGDLFQAWSNDVYKSVEHKVLINSKRDRYSIAYFLCPSYESTIGSC-KKPSIYKDF
TFGEYRKQVQDDVKITGQKIGLPRFLLQNIS
>gnl_Musac_v1_GSMUA_Achr9T21260_001
-----------------------MM-CDPPF-DRYRD-LFTGSI---------LQRSQHE
GRQVVEEHELPVIDLRSLRSENVEERVSCVSEIVRASSDWGFFQVLNHGVSNELLGEMSR
EQKRLFELPFEMKASA-KLLN---GSYRWGTPT------------AKSLDQFSWSEAFHV
PLAKISDPCC--SS-EFGCLSDAMERLAGTMSELARMLAGVLAENLGSPGDQFTKSCSKS
TCFLRLNRYPPCPF--SPETFGLMPHTDSDFLTILHQDQVGGLQLRKDSKWIAVKPNPDA
LIVNIGDLFQAWSNDVYKSVQHKVMTNTKVERYSVAYFLCPSNESTIGSC-REPSVYKKF
TFGEFRRQVEEDVKRSGYKVGLPRFLL----
>gnl_Musac_v1_GSMUA_Achr9T11880_001
-----------------------MD-HSPPFLATYKS-LFGGQQ------------AIDT
ETEVVECCDLPLIDLSRLH--DVLEAAQCKQDIVTAASEWGFFQIVSHGIPDGLLARLRE
EQVKMFRQPFKRKTSE-KLLDFSDDSYRWGTPT------------ATSLKHLSWSEAFHV
PLSSSNKPA------RSSTIRCVIEELSLAMAQLATQLVDTLAEGFGRDGTYMKENCTRN
MCYLRLNRYPPCPI--PAQVFGLVPHTDSDFLTILCQDEVIGLQLKKGGRWFTVRPNPNT
LVINIGDLFQAWSNGLYKSVEHRVMSNPHLERFSVAYFMCPSNETVIESS-AQPAIYRKF
SFGEYRQQVQQDVRRMGHKVGLTRFLA----
>gnl_Musac_v1_GSMUA_Achr8T03660_001
ERMEALGIQELSQ-SLADRRSTMID-SNPPFFAAYGS-LFRSRP-----------AAGNH
EAEAVEECDLPIVDLSRLS--DELQAEQCKREIVTAASAWGFFQIVNHGIPNGVLDRLRA
EQVRAFRQPFKKKADE-KFLGFLGDSYRWGAPT------------ATSLKQLSWLEAYHI
PLSSATHPA------TTSTCRCVIEELSSAMSRLADRLMGILAEGLGSDGSYIKDNCKRN
TCYLRLNRYPPCPV--AGEVFGLVPHTDSDFLTVLCQDDVIGLQLKKGGRWIAVRPNPGT
LIINVGDLFQAWSNGLYKSVEHRVMSNPRLERFSVAYFVCPSKETMIESS-ARPAIYRKF
SFGEYRQQVQQDVTLLGYKVGLTRFLASCRR
>gnl_Musac_v1_GSMUA_Achr6T21950_001
--MEIMRIKELDQ-AAVDHSATVMD-SNPPFVATYKS-LFSSRA------------SMNH
EAELLVECDLPLVDLSRLN--SKLEAKQCKQDIITAATEWGFFQIVNHGVSNSLLARLRR
QQVKMFRQPFKKKV-----LDFSDDSYRWGTPT------------ATSLKQLSWSEAYHI
PVSSANKLA------RTSTNRCVIEEFSAAMAQLANQLVDTLAEGLGRDGTYIKENCTRN
SCYLRLNHYPSCPL--PGEVFGLVPHTDSDFLTILCQDTVCGLQLNKAGRWVTVKPNPNA
LIVNIGDLFQAWSNGLYKSVEHRVMSNPHLERFSVAYFVCPSKETLIQSS-ALPAIYRKF
SFGEYRLQVQQDVRLTGHKVGLTRFLA----
>gnl_Musac_v1_GSMUA_Achr10T13090_001
--MQSP-------PDVEDDQAAAADLSYPPVFLESRG----AGRLPASL-----------
-CTSAPVIDVPVLDLHRLDP----------VGLRGACRDWGLFRLVHHGIPPPLSAALQA
QARDLLSLPFDAKRAR-F---SSGLAYFWGTPALT-----------LHVKDLNWLEGLHI
PLGRLSSSSSAEFD-GLETFWSLVDEYKQHMARIARTLFEALAADLKLDAWVSASYLNEH
DGTFRIYRYPKCAR--ADDYFAMEAHTDSSVLSVVNQDDVGGLQVLRGGGWFCVEPIADT
LIVNLGDIMQASFSESYKSVEHRVTVNRSKERISLCYFGFPMEDGVITS-----SRYREF
TYREFKEQVQEDIKLSGAKVGLGRFKINNES
>gnl_Nelnu_v1.0_NNU_021955-RA
MGVED---ANVFE---TLTKPLRMD-ADPPFEETYKT-LFQNSIGK---------ATGGK
VNDIIEECELPVIDLSGLNR-SKSDREKCKREIAEASAQWGFFQAVNHGIPREILERMHH
EQVKLFQHPFDKKASK-NLLNFSVDSYRWGTPS------------ATCLRQFSWSEAFHI
PLTDISKSV------DSNSLRYV-------------------------------------
------------------------------------------------------------
------------------------------------------------------------
-------------------------------
>gnl_Nelnu_v1.0_NNU_015363-RA
------------------------------------------------------------
------------------------------------------------------------
------------------------------------------------------------
------------------------------------------------------------
-----------------------MPHTDSDFLTILCQDQVGGLQLVKDGRWITVNPNMEA
LIINIDNLFQAWSNGLYKSVQHRVMENKQVEGFSVAYFFCPSYDSVIKSC-KEPSVYRTF
SFREYRQQVQEDVRKIRIQVGLERYQM----
>gnl_Nelnu_v1.0_NNU_005762-RA
--MSG----------------THLS-PYPPLFRHSDD----SLQ----------------
--PTLDSDLLPQIDFHLLDL----------DKLTEVCRDWGVFRLVNHGIPADLSNRLQD
QAKKLFSLPVESKQAL-F---NSPMAYFWGTPALTPSGVAIT----QSAQNLYQLEGLFV
LLNQLPQLQ-GDDP-TLRSFRLLLEEYGQHMARLARSIFNVVMRNLGLDPSLSETYLSES
TGVVRLYRYTHCRD--ANQISGMEAHTDSSVLSILNEDEVGGLEVYKDDRWIQVRPITNT
LIVNLGDMMQAMSNDEYKSVKHRVLVKKGEDRMSICYFVFPMDDGVIQS-----TNYRPF
TYKMFRTQVQEDIKATGSKVGLQRFMHTEPQ
>gnl_Nelnu_v1.0_NNU_014324-RA
-----------------------MD-VDPPFEEHYKS-LFEKSIGKTRI-----------
-NDIFEELELPLIDLSRLND-AKPGREKCEREIAEAAEKWGFFQAVNHGIPREILEKLHR
EQLKLFEQPFAKKAGG-KLFNFSVDSYRWGAPS------------ATCLRQFSWSEAFHI
PLTDIPDSG------EFNSLSSTIKEYEATVSALAQSIAATLAENLGVESNFFVENCLRS
TCYLRLNRYPPCPI--SAEIFGLIPHTDSDFLTILYQDQIGGLQLLKDGRWITVKPNPEA
LIINIGDLFEAWSNGLYKSVQHRVMANRQVERFSVAYFFCPSYDSVIKSC-REPSVYRKF
SFREYRQQVQEDVRTVGYKIGLSRFLLRS--
>gnl_Nelnu_v1.0_NNU_011992-RA
---------------------MDLS-SYPPPYRQPIH----QNKTRD--------PSQSL
HQPTADSDLLPQIDFHHLDP----------KELAEACRDWGMFRLVNHGVPTDLSNRLRD
QIKQLFSLPFESKEAN-W---KGPIAYFWDNPALTPNGMVMK----RSLPNLNWVEGFSV
RLSQLPQLQGDHDP-MLKSFRCLLEEYGRHMARLAHTLFDVLITNLGMDPALCAPYLSES
TGYLRLYRYPPYPD--PDQVSGLEAHTDSSVLSILNENVVGGLQVFKDERWIDIKPVSDT
LVVNMGDMMQAISNDEYKSVLHRVLALKREERFSICYFVYPPGDLMIQS-----TNYRPF
TYNMYMDQVREDRETIGGKL-----------
>gnl_Nelnu_v1.0_NNU_000435-RA
--MST--------P------FAPDS-SDPPLLDQYTA-LLHRSAGQVYTT-----RGDGR
QHGVVEECLLPVIDLGGLWSNDGGKRQACAADIVRASSEWGFFQVVNHNISPQLLGEMRR
EQVKVFETPFQRKASGHGFLN---DSYRWGNST------------ATCPNQLSWSEAFHI
PLTKISDEAF--YQ-DLTSLREVMRKLATAMSEVARLLASVLAENLGHPRALFDEYCNEN
TCFLRLNHYPRCPI-SSSDIHGLVPHTDSDFLTILYQDQIGGLQLMKDSRWVSVQPNQDA
LVVNIGDLFQV-------------------DRYSIAYFLCPSYDSLIGSF-KEPSVYRKF
TFDEYRRQVQEDVKKTGHK------------
>gnl_Orysa_v7.0_LOC_Os04g44150.1
--MPA---------------FADIA-IDPPLADSYRA-LALLRRDRDGG-IAPPAVQMVG
SGGAVLERDLPMVDLERLTRGGAGERKACAGAMARAASEWGFFQLTNHGVGRELMEEMRR
EQARLFRLPFETKEKA-GLLN---GSYRWGNPT------------ATSLRHLSWSEAFHV
PLASISGADC-DFG-DLTSLRGVMQEVAEAMSRVANTVAAALAEELGSAAPWFPAGCDET
TCFLRLNRYPACPF--AADTFGLVPHTDSDFLTVLCQDQVGGLHLMKDSRWVAVRPRPDA
LVVNIGDLFQAWSNNRYKSVEHKVVANAKTDRLSVAYFLCPSYDSLVGTC-GEPSPYRAF
TFGEYRKKVQEDVRTTGKKIGLPNFFKHSSV
>gnl_Orysa_v7.0_LOC_Os04g33360.1
--MGWASA-----PSTTTTRTTQMDPSCPPFPQPEAP----------------PLPLQLQ
LQPGLPRLELPTLDLERVG-------GEDRAALVAACRDLGAFRVVNHGVPGELRRRLLE
LGKQLLGDTFELKKA--------RPGYFWGTAALK----------SLRVKEVNWLEGLHV
DLVPGSSSSSDDDD-GWMRIRALMAEYGDHMARIARKLFDALAAELGLDHHQAASYLAER
QGFLRLYRYPPCPS--SASCLGMEPHTDSSVLSILGQDHVGGLQVIRDGAWRDVAPAPGE
LLVNLGDMMTAISGGSYQSVRHRVLASRSTERVSCCYFAFPQEDAVVEASGIGGGVYRPF
SYREFREQVQADIKAVGTKVGLSRFYATATR
>gnl_Orysa_v7.0_LOC_Os07g01340.1
--MEE------------------YDNSNPPLMSTYKH-LFVEQH----------RLDMDM
GAIDVDECELPVIDLAGLM----EAEQVCRADMVRAASEWGFFQVTNHGVPQALLRELHD
AQVAVFRRPFQEKVTE-RLLGFSPESYRWGTPT------------AKCLEQLSWSEAYHI
PMTTPRPSTS--------RARAVIEEVSRAMYELAQKLAEILMRGLGAGEGETMVTTREE
TCFLRLNRYPPCAM--AMGGFGLCPHTDSDLLTIVHQDTVGGLQLLKGGRWVAVKPSPST
LIVNVGDLLQAWSNDVYKSVEHRVMANATLERFSMAFFLCPSYHTLIIPSSDDDAHYRSF
TFGEYRKQIMEDVRSTGRKIGLHRFRT----
>gnl_Orysa_v7.0_LOC_Os02g41954.1
--MPA---------------IADCA-ADPPLADSYYT-LLRLGGDDDDD----ACTKVTT
TPQPVSECELPMIDVGCLTQHQAEERAACAAAIAAAAAEWGFFQVVNHGVAQELLEAMRR
EQARLFRLPFEAKSSA-GLLN---DSYRWGTPT------------ATSLRQLSWSEAFHL
PLAGISGKSC-NYG-DLTSLRDVTREVADAMSRLARALARVLAESLGHAAERFPEGCDDA
TCFLRLNRYPPCPF--PPDAFGLVPHTDSDFLTVLCQDHVGGLQLMKGSRWVAVKPIPGA
LIVNIGDLFQAWSNNRYKSVEHRVMTNATTERYSVAYFLCPSYDSPIGTC-REPSPYKAF
TFGEYRRRVQEDVKKTGKKTGLSNFLV----
>gnl_Phavu_v2.1_Phvul.005G092200.1
-----------------------MD-YEPPFLETYKT-LLQKHVGD---------SRNDC
FCCTVERCDIPLIDLGRLS----LEREECMREIAEAAKEWGFFQVVNHGVPQELLKSMQI
EQKEVFYQPFVNKSTQQIFSTLSAKAYRWGNPF------------ATNLRQLSWSEAFHF
YVTDISRIN------QHEALRSSLEGFATRMFSLAQSLSEILACKLNAKSNYFREHCSAK
SCFIRLNRYPSCPI---SKMHGLMPHSDTSFLTIVHQDQIGGLQLMKDGKWFAVKPNPHA
LLVNIGDLFQAWSNGVYKSIKHRVVAAEKAERFSVAFFYCPSEEAVIKSH-IKPAIYRKF
TFTEYKQQTEKDVKQSGGKVGLSRFLL----
>gnl_Phavu_v2.1_Phvul.005G092000.1
-----------------------MD-YEPPFFDVYKP-LLLQNSHAVGVD----VGGSGI
RNDKSEWCELPLIDLSRLSL-DHVEREECMKEISGAARTWGFFQVLNHGVSQELLHNLRH
EQMDVFRNPFATKSRE-NFLNLPPRSYRWGNPF------------ATNWSQISWSEAFHL
FLPDIARME----D-QHQSLRSSIEAFASVVAPLAESLVQILAQKLNIKFSYFQENCSAN
TCFLRLNRYPPCPL--HSRVFGLLPHTDSSFLTILNQDPIGGLQLMKDGKWIGVKPNPQA
LVVNIGDLFQAVSNDMYISAKHQVVGGEKEERFSVAYFYNPRKDAVIESE-MMPAVYRKF
SFREYREQIEKDVKETGDKAGLSRFLL----
>gnl_Phavu_v2.1_Phvul.011G032800.1
TPMFVLSDTTLSH---TQLASTMIH-SNPPLMHHYGA-LVRNSGETKQA-----KSFNDQ
NYPAVDACDLPLIDLGGLKSCNERERKACTAAICKAASEWGFFQVVNHGISHDLLRKMRD
EQVKLFEVPFEKKITC-GLLN---NPYRWGTPT------------ATRSNHFSWSEAFHI
PLTMISEAAS--WG-EFSSLREAINEFAPAMLEVSRLLASILAQNLGYPKDAVEKLCDAG
TCFLRLNHYPCCPK--SEEIFGLVPHTDSDFLTILYQDEVGGLQLMKDSKWVAVKPNPDA
LIVNIGDLFQAWSNDEYKSVEHKVVANEKTGRYSVAYFLCPSYNTVINSC-KGPSVYRKF
TFGEYRHQIQEDVKKIGHKIGLSRFQI----
>gnl_Phavu_v2.1_Phvul.008G260200.2
--M------------------NNLE-SYPPILRHVSH----PRHHSPD-------GGDAI
H--EEEPDPLPVIDLECLTHDE----TKTKKAFEEACKHWGLFRLVNHGVPSTLFSQLQH
QAKQLFSLSFESKQAS-CSG-SNPVTYFWGTPALTPSGTVLT----TAPQNINWVEGFNM
PLPHLSQFQ-SQLP-QLHSFRDSVVEYGEHMSRIGRRLFEAMAKNLDIEASSSSSYVAEN
SGIMRIYRYPNCSN--SDVGLGMEVHTDSSVVSILSQNEVSGLELLKDHQWLTVKPISNT
LIVNLGDMMQG-------------------------------------------------
-------------------------------
>gnl_Phavu_v2.1_Phvul.007G052000.1
-----------------------MDNSNPPLHEAYDM-LLSKSRNSNEQS-----GFDDD
EVLVVEETELPAINVSHLAESDEVRREECKSEIAKASQEWGFFQIVNHGISNDVFSVLRV
EREKIFKQPFEKKSKENKLFNFSTGSYRWGAPT------------ATCIRQLSWSEAFHI
PLTDILSST------DSNTFSSTIEEFASQVSILAKTLAHILAEKMGHKCSFFEENCLPS
SCYIRLNRYPPCPL--ASEVHGLMPHTDTAFLTILHQDQVRGLQIVKDGKWIAVKPNPDA
LVIIIGDLFQAWSNGVYKSLEHRVMTNPKLERFSMAYFFCPSDDTLIESC-TEASKYRNF
SFGEYRQEVRDDVQKLGYKIGLPKFLIRRGA
>gnl_Phavu_v2.1_Phvul.002G049000.1
-----------------------MDVSDPPFHEAYKI-LFDRTPENING--------SDN
DFLVAEECQLPVIDLSRLEESDESVREECKSHIARASRDWGFFQVVNHGISSDIFSRLRC
EQEKVFRQPFEKKMKEDKFLNFSAGSYRWGTPT------------ATCIRQLSWSEAFHI
PLTDILGSS------RSNSLSSTIEQFATTVSSLAQTLADILAEKMGHKSTFFKENCLAN
TCYLRLNRYPPCPT--AFGIHGLMPHTDSDFLTILYQDQVGGLQLVKDTKWIAVKPNPDA
LIINIGDLFQAWSNGVYKSVEHRVMTNPKLERFSMAYFLCPSNDTVIESC-REPSIYRKF
SFREYRKQVRDDVQKLGTKIGLPRFLTHEGS
>gnl_Phavu_v2.1_Phvul.002G175200.1
--MVDL---YISK-------MNNME-SYPPVLRHLDQ----QQHPPPP-------PNLDP
NEEFQEPDPVPIIDLECLQH----------EKLEEACKNWGLFRLVNHGVPLTLLKELQE
VAKELFGLSFEAKEGA-CS--GSPVTYFWGTPALTPSGTALT----KSPQNMNWVEGFDV
PLSQLSHFN-PQLP-TLESVRVLLMEYEKHLSRIGIRLFEAMAKNLELNIKRSKEYIAEK
SGMVRVYRYPNCPD--TNVGLGMEAHTDSSVMSILNQDEVGGLQLLKHHKWLNVKPIPNT
LIVNLGDMMQAISNDRYKSVMHRVSINKHKERISLCYFVFPGEEVVIES-----SKYKPF
TYNEFRSQVQEDIKALGHKVGLPRFHHSQPL
>gnl_Poptr_v3.0_Potri.010G096800.1
--MHDL----------TSQPIMMID-SSPPLLHHYGE-LTRLPPQIPTL----ECNDLPS
GAVVMKECQLPLIDLSCLNSTIERERLACAEAICRASSEWGFFQVVNHGISPELVRNMRR
EQVELFQTPFDKKATC-GVLN---NSYRWGTPT------------ATCPRQFSWSEAFHI
PLSRVSEQAC--YG-EFSSLREVMMEFAAAMSKLARVLAGVLAENLGHPRGVFENICQEI
NCFLRLNRYPACPI--SSEIFGLVPHTDSDFLTILSQDEVGGLQLMKDSKWVAVNPNQDA
LIVNIGDLFQAWSNDVYKSVEHKVVANGKMERYSIAYFLCPSYDSLIGSC-MEPSIYR--
---EYRSQVQEDVKRTGRKIGLPRFLL----
>gnl_Poptr_v3.0_Potri.004G022800.1
-MVES---SNFLQ---IINQAQRMD-VDPPFQLTYKT-LLEKTTEGATD--------HKD
VVDIIEECELPLIDLGRLNL-KNLEKEKCKSEIARASREWGFFQVVNHGISREILDKMRS
EQVKVFKQPFNEKSKEEKFLNFSRGTYRWGTPT------------ATCLKQLSWSEAFHI
PMSEIQVSN----G-FSTALSSTMEQFATTVANLAQKLAEILAEKFGCKSDFIKENCLSS
TCYLRMNRYPPCPI--PSEVFGLMPHTDSDFLTILHQDEVGGLQLVKDGKWFAVKPNPEA
LIINIGDLFQAWSNDVYKSVEHRVVTNPRVERFSTAYFFCPSYDTVIQSC-YEPSVYRKF
SFKEYRQQVQEDVQKLGHKIGLPRFLV----
>gnl_Poptr_v3.0_Potri.011G134000.1
--------------------------MDPPFEEKYKS-LLTNTTLLSK-------DKDYV
IMSDYEEHELPIIDLHRLTL-SFSEREQCVKEIRQAAREWGFFQVVNHGIPQEILEGIQL
EQRKAFHHPFSKKAEE-NILNLP--GYTWGNPA------------ATCLRQLSWLEVFHI
PLTDISKIS----G-EYKSLRESIEAYTATAEKLAKDLSEILAENLGVSSTFFQENCLPE
TSYLRMNRYPPCPF--SSEVLGALPHTDSCFVNVLNQDQIGGLQLWMNGKWISVKPNPEA
LIINIGDLFQVSSNDVYKSIRHRVLASKQAERFSLAYLYCPRKDAVIESG-MKPSMYRKF
TFGELTEQNARDVKETGNKGGIPRFLM----
>gnl_Poptr_v3.0_Potri.011G026700.1
-----------------------MA-MDPPFLETYKT-LLDKATEGAHG---------HK
EVVIIEECELPLIDLGRLNL-GKLEKEKCKSDIARESQEWGFFQVVNHGISREILEKMMS
EQVKVYRQPFNNKSKE--LFNFSSGTYRWGTPT------------ATCREQLAWSEAFHI
PMNDIPFSN----G--FSSLSSTMEQFATTVADLAQKLAAILAEKLGFKSNFFQENCLSS
TCYLRMNRYPPCPI--PSDVFGLMPHTDSDFLTILYQDEVGGLQLVKDGKWFAVKPNPEA
LIVNIGDLFQAWSNDVYKSVQHRVVTNPRVERFSTAYFFCPSYDTEIQSC-YEPSVYKKF
SFRMYRQQVQDDVKKLGRKVGLPRFLV----
>gnl_Poptr_v3.0_Potri.011G134100.1
--------------------------MDPPFEEKYKS-LLANATLLSK-------DKDDV
IMSDYEEYELPIIDLHRLTL-SFSEREQCIKEIRQAASEWGFFQVVNHGIPQEILERIQL
EQRKLFHHPFSKKAEE-NILNLSENGYRWGNHT------------ATCLRQISWSEAFHI
PLTDISKIG----G-EYKSLRESIEAYAASAEKLAKEMTEILAKNLDISSTYFQENFLPE
TNYLRMNRYPPCPF--YSEVFGILPHTDSCFVNVLIQDQIGGLQLRVNGEWISVKPHPEA
LLINLGDLFQALSNDVYKSIRHRVLASKQVERLSLAYLYCPRNDAVIQSG-MKPSIYRKF
TFEELMKQNSRDIEETGRKLGISRFLM----
>gnl_Poptr_v3.0_Potri.008G145300.1
--MHDL----------TSQPVSMID-SSPPLLRHYGE-ISRLPPQIPTP----ERSDLPD
GIVLMEECQLPLIDLSCLSSTNEKVRLACADAICRASSEWGFFQVVNHGISPELVRNMRR
EQVKLFQTPFDKKVTC-GVLN---NSYRWGTPT------------ATCPKQFSWSEAFHI
PISKVFEQAC--YG-EFSSLREVMVEFAAAMSKLARLLAGVLAENLGHPRGVFESTCQES
NCFLRLNRYPACPI--SSEISGLVPHTDSDYLTILSQDEVGGLQLMKDSKWVAVKPNPDA
LIVNIGDLSQAWSNDIYKSVEHRVTANREKERYSIAYFLCPSYDSLIGSC-RESSIYRKF
TFGEYRNQVQEDVKRTGRKIGLPRFLL----
>gnl_Poptr_v3.0_Potri.001G418200.1
--------------------------MDPPFQEKYRS-LFNDYTIVSK-------DKDDS
LMNANDECELPLIDLHRLTL-EYSEREQCVKEIKQAASEWGFLQVVNHGIPQEMLKSLQY
EQRKAFQHPFRKKAED-NILNLSANSYRWGNPR------------ATCLRQLAWSEAFHV
PLTDISRIG----D-AYKSLSASIEAFTTTANALAKGVAEILAENLGVSSTFFEENCPEE
TSYLRMNRYPPCPF--SSEVFGLIPHTDSSFLTVLNQDQIGGLQLLKNGRWINVKPNPEA
LVINIGDLFQALSNDVYKSIKHRVLAPQQVERFSLAFFYCPTYETVIESS-IKPSKYKEF
TFREFMMQIQRDLKATGDKVGVSRFLL----
>gnl_Poptr_v3.0_Potri.001G278200.1
--MSEI---------------LNLK-SYPPVFRQQYI----GIQQNSG-------LDDTT
EQEVVNDDAIPVLDFQCLDL----------GKLQEACEDWGLFRLVNHGIPLTLMSQLRD
HSRNLFSLTFESKQEL-F---TNPMSYFWGTTALTPTGAALS----IGPQNINWVEGLNI
PLSQLSLFQ-KENE-TLGSFRVLLEEYGGHLARLATTMFGAMAKNLHLDPELSKTYISES
TGFVRVYRYPQCSM--ENEAWGINVHTDSSVLSILNQDQVGGLQVLKDDNWLQVKPIPDT
LVFNLGDMMQAISDDKYKSVKHRVKVNKEKERFSICYFVFPAEGSVIQS-----SKYRPF
TYSDFQAQVQQDVKTLGFKVGLERFKV----
>gnl_Prupe_v2.1_Prupe.6G055300.1
---------------------MASE-SYPPLFRSLNN----STQIVD--------SDEKA
DPVHDLEDPIPLVDLQSLKLG---------KQLGEACEQWGIFRLVNHGVPPTLLSQLQD
HAEKFFSLPFESKQSL-I---TSPLSYFWGTPALTPSGAALHRKG-STLENINLVEGFNV
PIAQLNQFQ-ADNH-IVASFSLVLEEYGKHLARIATTIFEAMLKNLGLDPVESKANLSHS
TGSVRVYRYPRCSN--SNSAWGLDVHTDSSVVSILNQDDVGGLEVLKDNDWFTVKPIPNT
LIINLGDMMQAISDDKYKSVTHRVKVNKNKERISICYFVFPGEGSVIRS-----SKYKPF
TYSDFQEQVQQDIKTVGYKVGLEKFKISEAV
>gnl_Prupe_v2.1_Prupe.4G204600.1
-----------------------MD-FEPPFQGTCKT-LLQNPT------------HYHD
KLSDVDECELPVIDLNNLNF-GHTEREKIVSEVAQAASQWGFFQVVNHGVSQEVVNNMQY
EQKRLFRQPFPKKVEN-NLLNLSANSYRWGNPE------------ATCLKQFSWSEAFHI
STTEIPTMR----T-EHKSLRSTIEAFVKTLSGLARSIAEILAQPLGIKPVYFEENCPAR
TSYLRLNRYAPCPF--SSQVYGLISHTDTDFLTIVYQDQVGGLEIYKDGRWLGVKPNPEA
LIVNIGDFFEALSNGIYKSIKHRVVTSQKVERFSVAYFYCPSYDVVIKSC-GKPALYRQF
TLREYKQQTQIDVQEIEENTFLQR-------
>gnl_Prupe_v2.1_Prupe.4G026300.1
SVVDTLVRFNIVSPPLISI----MD-SDPPFHKAYKT-LFDKTADKATATTNNKDHEEML
QLVIVEECDLPLIDLQRLEL-GEREREECKLEIARASQEWGFFQVVNHGVSGGLLQKMKI
EQEKVFKQSFDKKSQEDKHLNFSAGSYRWGTPS------------ATCLRQLAWSEAFHI
PLKDISTSSA--AG-LDYNLSSTMEQFATTVSSLALNLAEILAEKLGHKSTFFQANCLPS
TCYLRLNRYPPCPI--PSEVFGLMPHTDSDFLTILHQDQVGGLQLVKDGIWIAVKPNPAA
LIINIGDLFQAWSNNVYKSVQHRVVTNLAVERFSTAYFLCPSYETVIQSC-REPSVYRKF
SFGEYRRQVQEDVKMLGSKIGLPRFVV----
>gnl_Prupe_v2.1_Prupe.1G344000.1
----------------------MIE-SNPPLLHHYGT-LVRNPSNLVQV----DQQRHIG
GLVPAEECQLPLIDLHGLKIPDTRESLECARAICRASSEWGFFQVLNHGISPELLQSMRR
EQLKLFAAPFERKATC-GLLN---NSYRWGTPT------------ATRPTQYSWSEAFHI
PVTKISEEAS--YGEDFGSLRGVMEEFAAAMSNLANLLAGILANNLGHRKESLEDICDSS
TCFLRLNRYPACPI--SPEMFGLVPHTDSDFLTILCQDQVGGLQLMKDSKWVAVKPNPDA
LIVNIGDLFQAWSNDVYKSVEHKVMANEKMERYSIAYFMCPSYDSLIGSCSPESSVYRKF
TFREYRNQIQQDVQKLGHKVGLSRFLLQ---
>gnl_Solly_v2.4_Solyc06g082030.2.1
--MSQS---------------YNFE-SYPPLFRPSPN----ISQIQ---------ESDET
ESSLLLDSYIPVIDYQDVS--------EDGNLISEACRDWGLFRLVNHGIPFSLLNQIEE
HAKKLFSLPYETKKAF-FASFVSPISYFWGSPALSPSGAALAPKNQNNNHTLQWMEGFNV
SLAQLSNIH-YQDL-LLETFRCLLEEYGKELCRLATEIFKILG-------PFESNYMSLE
TGLLRVYRYPRCLE--PERTWGIDTHTDSSVLSIIHQDDVGGLQVYKDHQWIDVNPLPNT
LIVNIGDMLQAMSDDRYMSVKHRVKVNRHKERISIGYFVFPDEDTIIQS-----TKYNPF
SYADFRAQVQHDLKTLGLKTGLQKFKFS---
>gnl_Solly_v2.4_Solyc04g008670.1.1
--MYTLFIIFL-----VQFDNMMIE-SNPPLLHDYSK-LSRLQS---------NRDCSNN
GVLMMEELELPMIDLNGLKSRDEREVIRCENAIAKASSEWGFFQVVNHGVSLELLRKMRN
EQMKLFKAPFEMKANC-GLLN---NSYRWGNST------------ATCPKQFNWSEAFHI
PVTKISENAS--YG-EFTTLRDVMVEYATSMQDLAKSLASVLVKKLDHKDSEIGEICNEN
SCFLRLNHYPSCQL--PQEIFGLVPHTDSDFLTILHQDEVGGLQLMKDSKWVAVKPNQNA
LIVNIGDLFQAWSNDVYKSVEHKVMANGKKERFSIAYFLCPSYDFKIRSY-KEPSIYKKF
TFGEYRYQIQQDVKFIGHKVGLSRFLQ----
>gnl_Solly_v2.4_Solyc10g005360.2.1
-----------------------MESPDPPFVETYKN-LIDTNIV----------DDEHI
DLFMVEECELPLINLHQLNYGNKFEREECKKKIAKASREWGFFQVVNHGVSPNILGQMRT
EQVKLFKKTFNEKINIDKSLNFSEGSYRWGTPT------------ATCLRQISWSEAFHV
PLSDVSKG--------FSSLSFTMEEFATTLSELAQELARLLAEELGYKLDYFKETCLSS
TCYLRMNRYPACPI--SPQLFGLMPHTDSDFLTILHQDEIGGLQLFSDGKWISVKPNPEA
LIINIGDLFQVFRSFSYTISSIITFHCNHLISFVNTFFSC--------------------
-------------------------------
>gnl_Solly_v2.4_Solyc02g080120.1.1
IMVKS---TNLSQ---QPNQKISRDSADPPFEETYKK-LFDDIRIGKASS-----KINYE
NLFVVEECELPLIDLEQLKG-REFEREECKRKIAQASQEWGFFQVVNHGVSQDVLLQMRK
EQMKLFKKPFHEKMND-RQLNFSVGSYRWGTPS------------ATCLQQLSWSEAFHV
PLTDISNSN----H-HPTTLSSTMEQFATTISELAHDLARILSERMGYKSKYFRETCMPH
TCYVRMNRYPACPI--SPQVFGLMPHTDSDFLTILHQDEIGGLQLVRDGKWISVKPNPQA
LIINIGDLFQAWSNGVYKSVEHRVVTNKAKERFSTAFFLCPSYDTEIRSC-FEPSVYKRF
TFREFRQQVQEDVKKYGYKVGLPRFLVSTH-
>gnl_Sorbi_v3.1_Sobic.004G222500.1
--MPA---------------FAGSA-AEPPLADSYYA-LLRRRGNNDDEEYDTTSSTVPS
SDDDVAECELPMIDVGCLTSSSEAERAACTAAIARAAEEWGFFQVRNHGVSQELLDEMRR
EQARLFRLPFEAKATA-GLLN---HSYRWGTPT------------ATSPQQLSWSEAFHV
PLAGVSGSAACDFG-DLTTLRDVTREVAGAMSKLAGTLARVLAEEAGGGGERFPEGCDET
TCFLRLNRYPPCPI--AADAFGLVPHTDSDFLTVLCQDQVGGLQLMKGGRWVAVKPIPGA
LIVNIGDLFQAWSNNRYKSVEHKVMTNAKTERYSVAYFLCPSYDSPIGTC-EEPSLYRTF
TFGEYRRKVQEDVKRTGKKVGLPNFLV----
>gnl_Sorbi_v3.1_Sobic.004G329100.2
--MALG----------SESQATTADPSCPPFPLLEDD----GGH----------IHEQEQ
EVPSGAELELPTVDLDAPG-----------EALAAACRGLGVFRLANHGVPASLSARLFA
TARAALAAPFHDKRA--------QPGYFWGTPAL-----------SLRVRDVNWVEGFHV
ALGGHQQP--APGP-PLGDLLDLAAEYGAHMARVARALFDALAAPLGLGADQAATYLAER
DGFLRVYRYPRCPE--PG-HLGMEAHTDSSVLSVINQDAVGGLQVFHDGAWRDVAPGAGT
LLVNLGDMARAISGDAYCSVRHRVAASQAAERLSLCYFAFPQDDAVISCA---GGRYRPF
TYAEFREQVQADIKATGSKVGLPHFMVSWTV
>gnl_Sorbi_v3.1_Sobic.006G150800.1
PTMPA-----------LTTTTAESA-AEPPLADSYLD-LLRRGG------IA--TPPRTE
GRCCVQERELPLIDLSCLQGGGGSARAACADAMARAASEWGFFQVTGHGVSRALLERLRA
EQARLFRLPFETKAKA-GLLN---GSYRWGAPTA-----------ATSLRHLSWSEAFHV
PLASISGAAC-DFG-DLSSLRGVMQEVADAMSRVAKTVAVALAGSLGEAAAAFPAGCDET
TCYLRLNRYPACPF--AADTFGLVPHTDSDFLTVLCQDHVGGLQLLKDGRWVAVKPRPDA
LIVNIGDLFQAWSNNRYKSVEHKVVANATAERFSAAYFLCPSYDSPVGTC-GEPSPYRDF
TFGEYRRKVQEDVKRTGRKIGLPNFLKQQSR
>gnl_Sorbi_v3.1_Sobic.002G003100.1
--MED------------------YD-YEPPLMATYRH-LLDSHPHRLDVV-----DHRSG
ADDDEEGFLLPVIDLSSLLSGAEAAAEQCRASIVRAASEWGFFQVTNHGVPQALLDELHQ
AQVAVFRRPFHLKASQ-PLLDFSPESYRWGTPT------------ATCLDQLSWSEAYHI
PTTNTTAAAD--------KTRLVVEEVSTAMSKLAQRLAGILVADLGDTAAAVVSRCTRS
TCFLRLNRYPPCPA--PSGAYGLCPHTDSDFLTILHQDGVGGLQLVKAGRWVAVKPNPGA
LIVNVGDLLQAWSNDRYRSVEHRVMASDARERFSVAFFLCPSYDTLVRPA-GGPPRYESF
TFGEYRNQIREDVRLTGRKLGLQRFRK----
>gnl_Spipo_v2_Spipo7G0013600
-----------------------ME-FDPPLASTYRS-LLEAMD------------SSED
HATEVEECELPLIDLVRLSG-DAAERERCEREIAAASSEWGFFQVVNHGVPAELFDRIRC
VQLEAFRQPFESKVNE-GLLDYPPESYRWGNPS------------ASCLQQVSWSEAYHI
STIPSPRPA------SPDTLRCTIEEYTSSVSELSHKLGEILAAHLGCRSSYFEEVCSSS
TCYLRLNRYPPCPA--PSRVLGMIAHTDSAFLTILHQDEVGGLQLRKGERWVTVKPIPHS
LVVNIGDLLEAFSNVEFRSVEHRVMTNREVERFSMAFFLCPSQDTVIESV-RKPSVYRPF
SFREFQHQVQDDVRAEGHKVGLSRFLV----
>gnl_Spipo_v2_Spipo0G0124300
--MEG----------------EESS-SYPPVFRNLGG----LSA-----------AAVGG
GCAVLPSIDLPVVDFRDMRP----------AALGEICREWGVFRLVNHGIPPSLSRRLHD
EAKRLLCLPFELKQTT-FA--GGPVSYFFGTPAVN-----------LSPREVNWVEGLNM
PLGDLPSTA-AAAA-DSSYFRGLAEEFGKQSSAVARELFETLAGDLGLAGQRASSFFSGA
GELLRLHRYPFSPL--AGGRLGMAAHTDSSLLTLVSDGNVGGLQILHGGAWFAVDPLPGS
LLVNLGDMMQAISDDEYKSAKHRVQASNGEERISICFFVFPPEDRPIRS-----SRYREF
TYRDFKARVQEDIQAVGFKVGLDRFRI----
>gnl_Spipo_v2_Spipo1G0049300
------------------------------------------------------------
--------------------------------MAEASSEWGFFQVVNHGISRELLEEMRR
EQKSLFEMPFERKSSC-KLLN---GSYRWGTPT------------ATRASQLNWSEAFHI
PLANVCEAGD--EE-EFTSLREAMERFASAVSELAATIAGVLAGNLGHRGKLPTESCSKA
SCFLRLNRYPRCPF--SQEAFGLVPHTDSDFITVLHQDQVGGLQLMKDSNWVAVRPNPDA
LIVNIGDLFQAWSNNAYKSVEHRVLACSDKERYSVAYFMCPSFDSVIGSC-SEPSPYRKF
TFGEYRRQVQEDVNATGQKVGLPRFLR----
>gnl_Stras_v2.0_SGA_v2.0_scaffold66T22410
--MPNS-------------DNINLQ-SYPPFFRPLDH------DAVDCS----QKSTKPD
SDSDSDSDSIPVIDFQGMSP----------ENLGRACREWGMFRLVNHEVPESLLGRLHE
TAQMVFDLGFESKQGL-F---KDPILYFWGSPAISLAGNYAR----QAVDRVNWLEGLNV
PLEKVSKFK-YDEP-LLESFRSLLEEYGKHQTRLVEKIFGMISDDLNFPPAKSSSYMSTA
TGFLRVYRYFQCPT--PDQNWGIGAHTDSSVLSILHQDQVGGLQVYKNHKWVNVRPVFGT
LIVNLGDMLQAMSDDKYVSVTHRVKVNEHKERFSIGYFVFPVENAVIES-----SNYRPF
TYADFQAEKESDLKTVGRKIGLPRFRKEASS
>gnl_Stras_v2.0_SGA_v2.0_scaffold7T03883
LLLNTMIS--------LFFQNVNMESSEPPLEIAYKS-LLKLTKTDQKQ------DYSVK
KLPIVEESAVPLIDLRQLDL-GDSEKKSCANLISKASREWGFFQVVNHGIPHDLLEMMRL
EQVKLFKKPFEKKKSC-KDLNFSAGSYRWGSPS------------ATMVEQLSWSEAFHV
PLSDVLDSG------RHDSLSSTMEKFASAVFELAQTLADILAEEIGRKTRFFKETCVSS
SCYLRLNRYLPCPI--HPHMFGIMPHTDSSFLTVLHQDKIGGLQLVQDGKWIAVKPNSEA
LVINIGDLFQAWSNGFYKSVEHRVVVNPVNERFSTAYFFCPSHDTIIQSE-VEPSIYRGF
TFGEFMKQVQKDVQIHGHKVGLSRFLVSTNQ
>gnl_Stras_v2.0_SGA_v2.0_scaffold89T27446
MVVSV---INPSE---HPNRPVRMESPDPPFEETYKN-LFENITDTP--------EKNFP
ELSPVEECDLPLIDLDRLNL-GGREARACKKQIAKASREWGFFQVVNHGISREILDKMRD
EQMKLFKRPFREKKTGCKDLKFSAGSYRWGTPF------------ATCLKHLSWSEAFHV
SF--------------------IMEQVALTVSKLSQELVDILADELGKSSRFFKETCLPD
TCYLRLNRYPVCPI--YPKMFGIMPHTDSDFITVLHQDHVGGLQLVRDGKWFAVKPNQDA
LIINIGDLFQAWSNNVYKSVEHRVVANPLHERFSTAYFFCPSYDTLIQSE-IEPRVYRSF
SFGEYRKQVQEDVKVFGHKIGLP--------
>gnl_Theca_v1.1_Thecc1EG041596t1
---------------------MDTG-SYPPLFSQRNN----PNQNVD--------LDESI
-QDVEGLDPIPHIDLQYLDL----------DKLGEACKDWGLFRLVNHGIPSELLLRIQD
QARELFALSFEYKQAI-L---RSPLSYFWGTTARTTSGGILR-----SSKSISWVEVINF
PLSQLPQFQ-VEDS-LLDSF----------------------------------------
-----------------SQAWGVGVHTDSSILSILNQDQLGGLEAFRENRWFPIKPIANT
LIINLGDMMQAISNDKYVSVKHRVRVNKQVDRISINYFVFPELDCTIQS-----SNYKPF
TYKDFHAQGQTDIETLGYKVGLEGFKRNRDI
>gnl_Theca_v1.1_Thecc1EG041597t1
--MPEM---------------SNLD-SYPPVFRHLNG----APQIAAE-------LKNAM
-EDTQGSVPIPVVDLQFLSL----------DKLGEACKDWGLFRLVNHGIPPSLLSQLQD
HAKKLFALSFESKQAL-L---TSPMSYFWGTPALTRSGDALR-----GALNINWLEGLNV
PLSQLPQFQ-SEDP-MLDCFRLLLKEYGRHLARIATTLFEAMAKDLDLDPKQSQSYLAES
TGFVRVYRYPSGSM--ADEAWGMIAHTDSSVLSIVSQDQVGGLEIFKDNKWLLVNPIPNT
LIIHVGDMMQAISDDEYISVKHRVRVNKREERFSICYFVFPAEGSVIHS-----SKYRPF
TYTDFQEQVQKDTKTLGYKVGLERFRLIADG
>gnl_Theca_v1.1_Thecc1EG041595t1
---------------------MNIK-SYPPLFRPHSN----LTQNIG--------PDEPI
-EHIEDLDPIPVIDLQCL------------EKLDGACKNWGLFRLVNHGVPSTLLSQIQD
QARKLFSLPFEHKQAV-I---SSPLSYVWGTVFLSSSGVAVR----SSQDMFNWAEVINF
PVTQLSQFQ-TQDS-LLDSFRHQVEEYGKHLARIARTIFQVMAKNLNLDPRQSESYLAES
TAFIRAHRYPQISE--GKQAWGAGPHRDGSLFSILSQDQIGGLEVYKDNKWFPVKPVANT
LLINLGEMMKAISDDRYVSAKHRVRVYKQEDRISVNYFVFPDFDCVIRS-----SKYKPF
TYNEFRAQGQKDIESLGFIVGLEGFKLSK--
>gnl_Theca_v1.1_Thecc1EG030156t2
-MVDT---HNLMA---NINQPLGMD-SDPPFHETYKT-LFANSIIKSSP-------SNDD
PGDTVEERELPLIDLSRLGLGGELEREGCKKEIARAAHEWGFFQVINHGISRDILETMRE
EQVKVFKQPFHNK-----FRCFSAGSYRWGTPT------------ATSLRQLSWSEAFHI
PMTDISTPG----G-FDTTLSSPMEQFATKVASLAQELAEILAEKLGHKSTFFQENCLPS
TCYLRLNRYPPCPI--ALEMFGLMPHTDSDFLTILHQDQVGGLRLVKDGKWIAVKPNPEA
LIINIGDLFQAWSNLFYKSVQHCVVTNPSKERFSAAYFLCPSYETVIESC-SKPSVYRKF
SFREYRQQVQEDVQKYGYKVGLPRFLV----
>gnl_Theca_v1.1_Thecc1EG031081t1
-----------------------MG-VEPPFFEKYKA-ILQRSVE----------KEKFS
TIEVFEEFELPLIDLSSLIL-GPFERQKCIEQMAEAASEWGSFQIVNHGIPGGLLDRLKY
EQMKVFHLPFDKKTEK-KFLNLSAHSYRWGNPL------------ATSLRNLSWSEALHI
SLKDISRM-----D-ECNKLRSTIQEYARKANLLAQTLAEHLAQKLGIKPNYFQENCSPS
SSYLRMNRYPPCPY--SSRMFGIIPHTDTDFLTILSQDQVGGLQFNRDGRWFSVKPNPEA
LVINIGDLFQALSNGIYKSITHRVAANEEVERYSIAYFYCPTDEVVIQSC-SEPALYRNF
SFKEYREQIERDVKATGDKVGLSRFLG----
>gnl_Theca_v1.1_Thecc1EG031076t1
-----------------------MG-VEPPFFEKYKA-ILQSSTE----------KEKFS
TIEVFEEFELPLIDLSGLNL-GPFERQKCIEQMDKAAREWGFFQIVNHGIPGGLLDRLKY
EQMKVFHLPFDKKAEK-KFLNLSAHSYRWGNPL------------ATSLRNLSWSEALHI
SLKDISRM-----D-ECNKLRSTIQEYARKANLLAQKLAEHLAQILGIKPNYFQENCSPS
SSSLRMNRYPPCPF--SSRMFGIIPHTDTDFLTILSQDQVGGLQFNTDGRWFSVKPNPKA
LVINIGDLFQALSNGIYKSITHRVAANEEVERYSIAYFYCPTDEVVIQSC-SEPALYRNF
SFKEYKQQIERDVKATGDKVGLSRFLW----
>gnl_Theca_v1.1_Thecc1EG031082t1
----------------MFSNSISMA-VEPPFFEKYKA-ILQSSAE----------MEKFP
MVEVCEEIELPLIDLSGLNL-GPFERQKCIEQMAEASSEWGFFQIVNHGIPEELLDRLKS
EQMKVFHRPFDKKAGK-NFLNLSAQSYRWGNPL------------ATSLRNLSWSEALHI
SLKDVSRM-----D-ESNKLRLTIEEYATKANLLAQRLAECLAQNLGIKPNYFQENCSPS
SSSLRMNRYPPCPY--SSRMFGIIPHTDTDFLTILSQDQVGGLQLKRDGRWVSVKPNPNA
LVINIGDLFQALSNGMYESITHRVVANQEVERYSMAYFYCPTYETVIESC-SKPALYRNF
NFKEYREQIGKDVKATGDKMERENFLSSTSW
>gnl_Theca_v1.1_Thecc1EG011301t1
----------------------MIH-SDPPLLNHYGA-LLCRST----------QCDEPQ
SRLIMEECQLPLIDLRGLSSRDEMVRKACAAAIYRASSEWGFFQVVNHGISPRLLEKMRS
EQVKLFQTPFERKASC-RLLN---NSYTWGTPT------------ATCPKQFSWSEAFHV
PLTKVSDEAC--YG-EFTSLREVMTEFAAAMSKLARLLAGVLTENLGHGKEVIDNICDES
TCFLRLNHYPACPI--SPEISGLVPHTDSDFLTILCQDQVGGLQLTKDSKWVTVKPNQDA
LIVNIGDLFQAWSNDVYKSVEHKVVTNAKMERYSIAYFLCPSFDSSIGSF-REPSVYRKF
TFREYRDQVQEDVRKTGYKVGLPRFLLKGTE
>gnl_Utrgi_v4.1_Scf00088.g7798.t1
TVLARE--------RIVKDD---VS-PDPPFLETYKT-LFAAAG------------DLKK
TPVAMDECRLPVIDLGRLML-GESGRRSCEEDICEAAREWGFFQVVNHGIPSEVLEKMRK
EQVSVMTKPFREKIHG-GDLGFSAGSYRWGTPC------------ATRLNQLSWSEAFHV
RISDVVDSP------VINDLRYAP------------------------------------
------------PL-------------------LLVEN----------------------
------------------------------------------------------------
---------------------L---------
>gnl_Utrgi_v4.1_Scf00131.g9949.t1
--M------------------TELS-SYPSLLRHRAR----DYG--------------AE
SDSDSETETLPVVDFQELSP----------GIIGKASREWGMFRLVNHQVPVELIRDIHT
VAGDLFCLPIEAKNAF-P---TSPILYFWGSPALSTAGTAANA--NPRSDKLNFLEGFDA
TYRDLTQER-EQDS-RLERFKSWLQEYGDHQTRLATAIFWAMAEDLCL--ADPSSYLCPA
TATLRVYRYLRRPT--AAEKWGIPTHTDSSVISIIHQDEIGGLQVRRKNKWLHVEPIQDT
LIVNVGDMMQGMSGDEYTSVTHRVKLNKERERISLGYFVFPAEDAVIQS-----SRYRPF
TYAEFRASKDSDLMNLGFKVGLPRFRIQ---
>gnl_Vitvi_Genoscope.12X_GSVIVT01001965001
-----------------------MQ-S-------YSYVLLSHKS----------------
--------HLSLFGLVRL----------------------GRDLLVNHGISSDIVAWLRS
EQVKLFRQPFNKKANE-KLLNLPSGNYRWGTQT------------ASTLMQFSWSEAFHI
PLVDMQEQS------EISCLRSTIDELAVKVFELAQQIAQILVENLSGKSTFFAENCLPS
SCFLRMNRYPPCLV--SPNVFRIVPHTDSDFLTILHQDEVGRLQIIKDGKWIGVMPNPEA
LIINIGHFPLVWNN----------------------------------------------
-------------------------------
>gnl_Vitvi_Genoscope.12X_GSVIVT01001966001
-----------------------ME-SEPPFGEFVNS-VFGNIVE----------QEETE
AKFDVDECELPLIDLGHLNL-GNLEHEECKRKICEASTEWGFFQIVNHGVSKEILSRIHR
EQVELFRQPFQIKTNE-KLLNLSSGCYRWGTQT------------AITQKQFAWSEAFHI
PLSTIFQLS------EFEGLRSSLQEFAIKASDLAQQIAKILAENLGCKSTFFFKNCLPS
SCYIRMNRYPACPV--SSKVFGLIPHTDSDFLTVLHQDQVGGLQLLKDGKWIRVKPNPDA
LVINIGDLFQAWSNGVYKSLEHRVVANHEIERFSFAYFLCPSHDTVIQSC-CEPSIYRKF
SFREYRQQVEEDVKTTGDKVGLSRFRR----
>gnl_Vitvi_Genoscope.12X_GSVIVT01010228001
--MRASNILLKTM--DVHFRRTMTN-SNPPLLQHYGV-LCQHGE-TPAV----QQRDCGN
NGAAMEECQLPLIDLEGLWSESEEERLACASAIGRASSKWGFFQVVNHGIRPELLSEMRR
EQVKLFETPFERKAAC-QLLD---NSYRWGTPT------------ATCPKELSWSEAFHI
PLTKVSEEAC--YG-EFCSLREVMQEFAKAMSNLARLLAGVLAESLGHQKGVFDEICDEN
TCFLRLNRYPPCPV--SPEVFGLVPHTDSDFLTILYQDEVGGLQLMKDSKWVAVKPNKDT
LIVNIGDLFQAWSNNEYKSVEHQVMANAIKERYSIAYFLCPSYDAFIGSC-SEPTIYRKF
TFGEYRQQVQEDVKKTGHKVGLPRFLLQTTQ
>gnl_Vitvi_Genoscope.12X_GSVIVT01012628001
LSVEPLAQEEMVE---DTKLPFSMD-SDPPFEETYKT-LFENSIEESKI------NRANQ
ILITCEECELPLIDIGRLSM-GELEREECKKEIARASQEWGFFQVINHGVSSEILEDMRS
KQMQVFKQPFRLKTNH-QYLNLSAGCYRWGTPT------------ATCLSQLSWSEAFHI
PLMDISSSG----G-LPTTLSSTMGQFAATVSDLAQRLVEILAEEMGHKSTFFKEKCLPS
TCYIRMNRYPPCPT---SQIFGLMPHTDSDFLTILHQDQVGGLQLVKDGRWIAVKPNPEA
LIINIGDLFQAWSNGVYKSVQHRVVTNQKVERFSTAYFLCPSYDAVIESC-VEPLLYRKF
SFREFRQQVQEDVQKLGYKVGLPRFLV----
>gnl_Vitvi_Genoscope.12X_GSVIVT01024718001
--MAG----------------TEVS-SYPPLFREEKG----SIHGGVEGE-----EGVKV
GGGSSESDPLPVMDLECMEM----------EKLGEVCREWGIFRLVNHGIPLSLLSQLED
HAKRLFGLPFESKEAV-F---TTPVSYFWGTPALTKSGVALS----QTPQNVNWVEGFNV
PLSQLPLLQ-TQDP-IIASFRLILEEYGRHLSRIARTLFEAMAKNLGHDPKQYESSLDES
SGIVRVYRYPLRPN--RDHASHMEVHTDSSVLSILNQDEVGGLEVLKDGEWLSASPISNT
LVINVGDMMQVISNDKYKSVIHRVKVAKERERLSICYFVFPEENTVIKS-----SKYRPF
SYNDFRSQVQEDIKTLGHKVGLKRFKINDDS
>Frave_03182-v2.0.a2-hybrid.t1
-----------------------MD-FEPPLQEACKD-FLENAP-------------IID
KFPEVEECELPVIDLSHLDS-DHVNRDECMNKIVQAASQWGFFLVVNHRIRPQVLNNIQD
EQKKVFHQPFDKKKEQ-TYLNLPACSYRLGIQK------------LLVSNSSHGRKPFIC
LWPTFQGLM----N-NTRVLGRQLKAHGKRAFHLAESLAEILAQPLGLESTYIKDHFPPE
TSFLRLNRYAPCPF--SSQVFGFFPHTDSDLLTIVHQDQVGGLELFKDGRWVGIKPNSKA
LVVNVGDLFEALSNGVYKSIKHRVRANEKVERFSVAFFFCPTMDTVIQST-TEPAVYKSF
TFQEYKEQMQKDVHELGDKVGLSRFFL----
>Frave_07935-v1.0-hybrid.t1
---------------------MSFE-SYPPPFRNLSH----PAKIVD--------LGCGA
--LDLDSDPIPVVDLQCLEL------GDC-KLLEEPCKQWGLFRLVNHGVPESLLIQLQN
LARTFFSLPFESKQAL-T---TNPFSYFWGTPALTPTGDA------GKLQNINLVEGLNV
PLSQLPRFQ-TDDP-ILASFCHLLEEYGKHLARIGRTLFEGMSKNLSLDPSDSKSNLSES
TGLVRVYRYPQWPTNQNKSAWGMDVHTDSSVLSILNQDEVGGLEVLKDNHWCTVKPIPNT
LVVNLGDMMQAISDDKYTSVKHRVKVNEYRERISVCYFVFPGEGSVIRS-----SNYKPF
TYSDFQGQVQQDIKSIGYKVGLDRFKLRDV-
>Frave_36094-v2.0.a2-hybrid.t1
-----------------------MD-SDPPFHKVYKS-LFDNASSSTTTTKNDKNKDQDA
MKAVVEECELPLIDLRRLEL-GDSEGEECKSEIARASQEWGFFQVMNHGISSELLQKMKS
EQEKVFKQSFDKKSQEQKYFNFSAGTYRWGSPT------------ATSLRQLSWSEAFHI
PLNKVSATTA--AG-VD-DLSSTMEQFATTVSSLALKLAEILAKKLGHKSTFFHENCLPS
TCYLRMNRYPPCPI--PSDVFGLMPHTDSDFLTILHQDQVGGLQLVKDDRWIAVKPNPEA
LIINIGDLFQAWSNNVYKSVQHRVVTNMQVERFSTAYFFCPSYETMIESC-CEPSVYRKF
SFGEYRHQVQEDVKQSGSKIGLPRFLLCNY-
>Frave_36950-v2.0.a2-hybrid.t1
--------SKPSK--DIPYTIMLVD-SNPPLLHNYGA-LLHKPS---------NKTPQLH
ENHVTEECQLPLIDLDGLNSLDMIHRLECARAICSASSEWGFFQVVNHGISPQLIEKMRR
EQVKLFSAPFDKKQNA-GLLN---NSYRFGTPT------------ATHASQYSWSEAFHI
PVSKISDKSC--YGDEFTSLREVMEEFSAAMSNLSKVLAEVLINDLSNQEEALEDICESS
SCFLRLNRYPACPF--SPEMIGLVPHTDSDFLTILCQDQVGGLQLMKDSKWVAVKPNPDA
LIVNIGDLFQAWSNDVYKSVEHKVLANEKTERYSIAYFLCPSYDSLIGSS-TESSIYRKF
TFGEYRSQIQEDVKKLGHKVGLSRFLI----
>Maldo_GDDH_03G1066600
-------------PDLRCSEKMASE-SYPPPFRSLPD----STQAVD--------LDGQV
NPVHDSEDPIPVVDLQSLK-------------LGEACEFWGIFRLVNHGVPPTLLTQLRE
HAKMVFSLPFESKQSL-I---TNPLSYFWGTPALTPSGAALSTKGSSTLQNINWVEGLNV
PLAQLS-FQ-IDNP-IIASFSLVLEEYGKHLARLATTIFDAMVINLGLDPIESKSHLSNS
TGIVRVYRYPHCSNSSSASAWGMDVHTDSSVLSILNQDEVGGLEVLKDNEWFSVNPIPNT
LIVNLGDMMQAISDDKYKSVKHRVKVNRSKERVSICYFVFPGEGSVIRS-----SNYKPF
TYRDFQNEVQQDIKSVGYKVGLERFQA----
>Maldo_GDDH_03G1210700
-----------------------MD-FKPPFQQICKAILLQNSTHEA-LS-----SHDDD
KVSLVEECELPLIDLSHLNL-GHFEGDKCMNEIAQAASQWGFFQVVNHGVSQEIIKSMQN
EQRRLFHKPFAEKVEK-NFLNSSSNCYRWGNPQ------------ATCLRQFSWSEAFHI
SVTEIPTMN----D-HHNSLRSTIEAFVKTVSGLAKRLAEILAQPLGVKPNYFEENCPPR
TSYLRLNRYAPCPF--PSQVFGLISHTDTDFLTIVHQDQVGGLEIFKDGRWLAVKPNPEA
LVVNIGDFFEGL------------------------------------------------
----------LMFQST---------------
>Maldo_GDDH_05G1341000
----MLIQLKILG------LLSNMD-LDPPFYKAYKT-LFDKTVDKANN-INNNKEEVLQ
QFVMVEECELPLINLGRLEL-GEKEREECMTEIARASQEWGFFQVVNHGISGELLQKMKN
EQEMVFKQSFDKKRQEDKCLNFLSGTYRWGTPS------------ATCLRQLAWSEAFHI
PLNDTSATSA--SG-LNYTLSSTIEQFATTISSLAVKLAEILAEKLGHKSTFFQENCFPS
TCYLRMNRYPPCPI--PSEVFGLMPHTDSDFLTILHQDQVGGLQLIKDDEWIAVKPNPEA
LVINVGDLFQAWSNNVYKSVQHRVVTNLQVERFSTAYFLCPSYDTVIQSC-REPSVYRKF
SFGEYRRQVQEDVQKLGSKIGLPRFVV----
>Maldo_GDDH_10G1314500
-----------------------MD-SDPPFRKAYKT-LFDNTVNKANN-ISNNKEEVIQ
QFVTVEECELPLIDLGRLEL-GEKEREKCMTEIARASQEWGFFQVVNHGISGGLLQKMKS
EQEKVFKQSFDKKRQEDKHLNFSPGTYRWGTPS------------ATCLRQLAWSEAFHI
PLNDISATSA--SG-LNHTLSSTMEQFATTVSSLALKLAEILAEKLGHKSTFFLENCLPS
TCYLRMNRYPPCPI--PSEVFGLMPHTDSDFLTILHQDQVGGLQLIKDDRWIAVKPNPEA
LIINIGDLFQAWSNNVYKSVQHRVVTNLQVERFSTAYFLCPSYDTVIQSC-REPSVYRKF
SFGEYRRQVQEDVQKLGSKIGLPRFVV----
>Maldo_GDDH_11G1071600
--M----------PNLHCSEKMASE-SYPPLFRSHTD----STQAAD--------LDDQL
NPVHDLEDPIPLVDLQSLK-------------LGEACEFWGIFRLVDHGVPPTLLTQLEE
HAKAVFSLPFESKQSL-I---TSPLSYFWGTPALTPSGAALSTKGTSTLQNINWVEGLNV
PLAQLSQFQ-TDNP-TVASFSLVLEEYGKHLARLATTIFEAMVKSLGMDPIESKSHLSNS
TGVVRVYRYPHCSNSASASAWGMDVHTDSSVLSILNQDDVGGLEVLKDTEWFNVNPIPST
LVVNLGDMMQAISDDKYKSVKHRVKVNRSKERISICYFVFPGEGSVIRS-----SNYKPF
TYSDFQKEVQKDLKTVGYKVGLERFKA----
>Maldo_GDDH_11G1225300
-----------------------MD-FEPPFQQTWKAILLQNSSHEALLK-----SHDYD
KLSLAEECELPLIDLSHLNL-GHLERDKCMNDIAQAANQWGFFQVVNHGVSQKVIKSMQY
EQKRLFHMPFAEKVEK-NFLNLSSNCYRWGNPQ------------ATCLRQFLWSEAFHI
SLNEIPTMN----D-LHKSLKYVLFLF---------------------------------
-------------------------HL---------------------------------
------------------------------------------------------------
-------------------------------
>Maldo_GDDH_11G1225400
------------------------------------------------------------
------------------------------------------------------------
------------------------------------------------------------
-----------------------------MVSGLAKSLAEILAQPLGVKSIYFEENCPPR
SSYLRLNRYAPRPF--PSQVFGLVSHTDTDFLTIVHQDQVGGLEIFKDGRWMAVKPNPEA
LIVNIGDLFEALSNGIYKSIKHRVVTGQEVERFSVAYFYCPSYDVVVRSCGDEPSTYRQF
TLREYKLQTQIDVQETGEKVGLPRFLL----
>Maldo_GDDH_13G1008700
----------------------MID-STPPLQHHYIS-LVRNHH---------CQGIDRG
QGAVTEECQLPLIDLNGLNSLNERERLECAAAICRASSEWGFFQVVNHGISSELLQNMTT
EQLKLFGAPFERKATC-GLLN---NSYRWGTPT------------ATGPTQYSWSEAFHI
PVTKISDQGC--YGDDFSSLREVMEEFAGAMANLAELLAGILVNNLGHRKEALQDICDSS
TCFLRLNRYPACPI--SPEMFGLVPHTDSDFLTILSQDEVGGLQLLKDSKWVAVKPNQDA
LIVNIGDLFQAWSNDEYKSVEHKVMANEKRERYSIAYFMCPSYDSLIGSCRSQSSIYRNF
TFQDYRNQVQQDVQKLGHKVGLSRFLLR---
>Maldo_GDDH_16G1006700
----------------------MIE-SIPPLHQHYKT-LVRNLH---------CHGTDHG
QGPVTEECQLPLIDLNGLNSLDERERLECAAAICSASSEWGFFQVVNHGISPELLKNMKT
EQLNLFGVPFEQKATC-GLLN---NSYRWGTPS------------ATRPTQYSWSEAFHI
PVTKISDQAC--YGDGFSSLREVMEVFAGAMANLAELLAGILVNNLGYRKEALQDICDSS
TCFLRLNRYPACPI--SPEMFGLVPHTDSDFLTILSQDEVGGLQLLKDSKWVAVKPNQDA
LIVNIGDLFQAWSNDVYKSVEHKVMANEKRERYSIAYFMCPSYDSLIGSCRSQSSIYRNF
TFRDYRNQVQQDVQKLGHKVGLSRFLLR---
>Maldo_Gala_03g005730
HDMDDPIPVPLAQPDLRCSEKMASE-SYPPPFRSLPD----STQAVD--------LDGQV
NPVHDSEDPIPVVDLQSLK-------------LGEACEFWGIFRLVNHGVPPTLLTQLRE
HAKMVFSLPFESKQSL-I---TNPLSYFWGTPALTPSGAALSTKGSSTLQNINWVEGLNV
PLAQLS-FQ-IDNP-IIASFSLVLEEYGKHLARLATTIFDAMVINLGLDPIESKSHLSNS
TGIVRVYRYPHCSNSSSASAWGMDVHTDSSVLSILNQDEVGGLEVLKDNEWFSVNPIPNT
LIVNLGDMMQAISDDKYKSVKHRVKVNRSKERVSICYFVFPGEGSVIRS-----SNYKPF
TYRDFQNEVQQDIKSVGYKVGLERFQA----
>Maldo_Gala_03g018620
-----------------------MD-FKPPFQQICKAILLQNSTHEA-LS-----SHDDD
KVSLVEECELPLIDLSHLNL-GHFEGDKCMNEIAQAASQWGFFQVVNHGVSQEIIKSMQN
EQRRLFHKPFAEKVEK-NFLNSSSNCYRWGNPQ------------ATCLRQFSWSEAFHI
SVTEIPTMN----D-HHNSLRSTIEAFVKTVSGLAKRLAEILAQPLGVKPNYFEENCPPR
TSYLRLNRYAPCPF--PSQVFGLISHTDTDFLTIVHQDQVGGLEIFKDGRWLAVKPNPEA
LVVNIGDFFEALSNGAYKSIKHRVVSTQEVERLSVAYFYCPSYDAVVQNCGNEPSTYRQF
TLREYKLQTQIDVQETGEKVGLSRFLL----
>Maldo_Gala_05g030700
-----------------------MD-LDPPFYKAYKT-LFDKTVDKANN-INNNKEEVLQ
QFVMVEECELPLINLGRLEL-GEKEREECMTEIARASQEWGFFQVVNHGISGELLQKMKN
EQEMVFKQSFDKKRQEDKCLNFLSGTYRWGTPS------------ATCLRQLAWSEAFHI
PLNDTSATSA--SG-LNYTLSSTIEQFATTISSLAVKLAEILAEKLGHKSTFFQENCFPS
TCYLRMNRYPPCPI--PSEVFGLMPHTDSDFLTILHQDQVGGLQLIKDDEWIAVKPNPEA
LVINVGDLFQAWSNNVYKSVQHRVVTNLQVERFSTAYFLCPSYDTVIQSC-REPSVYRKF
SFGEYRRQVQEDVQKLGSKIGLPRFVV----
>Maldo_Gala_10g028000
-----------------------MD-SDPPFRKAYKT-LFDNTVNKANN-ISNNKEEVIQ
QFVTVEECELPLIDLGRLEL-GEKEREKCMTEIARASQEWGFFQVVNHGISGGLLQKMKS
EQEKVFKQSFDKKRQEDKHLNFSPGTYRWGTPS------------ATCLRQLAWSEAFHI
PLNDISATSA--SG-LNHTLSSTMEQFATTVSSLALKLAEILAEKLGHKSTFFLENCLPS
TCYLRMNRYPPCPI--PSEVFGLMPHTDSDFLTILHQDQVGGLQLIKDDRWIAVKPNPEA
LIINIGDLFQAWSNNVYQSVQHRVVTNLQVERFSTAYFLCPSYDTVIQSC-REPSVYRKF
SFGEYRRQVQEDVQKLGSKIGLPRFVV----
>Maldo_Gala_11g006320
--M----------PNLHCSDKMASE-SYPPLFRSHTD----STQAAD--------LDDQL
NPVHDLEDPIPLVDLQSLK-------------LGEACEFWGIFRLVDHGVPPTLLTQLEE
HAKAVFSLPFESKQSL-I---TSPLSYFWGTPALTPSGAALSTKGTSTLQNINWVEGLNV
PLAQLSQFQ-TDNP-TVASFSLVLEEYGKHLARLATTIFEAMVKSLGLDPIESKSHLSNS
TGVVRVYRYPHCSNSASASAWGMDVHTDSSVLSILNQDDVGGLEVLKDTEWFNVNPIPST
LVVNLGDMMQAISDDKYKSVKHRVKVNRSKERISICYFVFPGEGSVIRS-----SNYKPF
TYSDFQKEVQKDLKTVGYKVGLERFKA----
>Maldo_Gala_11g020490
-----------------------MD-FEPPFQQTWKAILLQNSSHEALLK-----SHDYD
KLSLAEECELPLIDLSHLNL-GHLERDKCMNDIAQAANQWGFFQVVNHGVSQKVIKSMQY
EQKRLFHMPFAEKVEK-NFLNLSSNCYRWGNPQ------------ATCLRQFLWSEAFHI
SLNEIPTMN----D-LHKSLK-------YMVSGLAKSLAEILAQPLGVKSIYFEENCPPR
SSYLRLNRYAPRPF--PSQVFGLVSHTDTDFLTIVHQDQVGGLEIFKDGRWMAVKPNPEA
LIVNIGDLFEALSNGIYKSIKHRVVTGQEVERFSVAYFYCPSYDVVVRSCGDEPSTYRQF
TLREYKLQTQIDVQETGEKVGLPRFLL----
>Maldo_Gala_13g000760
----------------------MID-STPPLQHHYIS-LVRNHH---------CQGIDRG
QGAVTEECQLPLIDLNGLNSLNERERLDCAAAICRASSEWGFFQVVNHGISSELLQNMTT
EQLKLFGAPFERKATC-GLLN---NSYRWGTPT------------ATGPTQYSWSEAFHI
PVTKISDQGC--YGDDFSSLREVMEEFAGAMANLAELLAGILVNNLGHRKEALQDICDSS
TCFLRLNRYPACPI--SPEMFGLVPHTDSDFLTILSQDEVGGLQLLKDSKWVAVKPNQDA
LIVNIGDLFQAWSNDQYKSVEHKVMANEKRERYSIAYFMCPSYDSLIGSCRSQSSIYRNF
TFQDYRNQVQQDVQKLGHKVGLSRFLLR---
>Maldo_Gala_16g000690
----------------------MIE-SIPPLHQHYKT-LVRNLH---------CHGTDHG
QGPVTEECQLPLIDLNGLNSLDERERLECAAAICSASSEWGFFQVVNHGISPELLKNMKT
EQLNLFGVPFEQKATC-GLLN---NSYRWGTPS------------ATRPTQYSWSEAFHI
PVTKISDQAC--YGDGFSSLREVMEVFAGAMANLAELLAGILVNNLGYRKEALQDICDSS
TCFLRLNRYPACPI--SPEMFGLVPHTDSDFLTILSQDEVGGLQLLKDSKWVAVKPNQDA
LIVNIGDLFQAWSNDVYKSVEHKVMANEKRERYSIAYFMCPSYDSLIGSCRSQSSIYRNF
TFRDYRNQVQQDVQKLGHKVGLSRFLLR---
>Maldo_HF03615-RA
-----------------------MD-FEPPFQQTWKAILLQNSSHEALLK-----SHDYD
KLSLAEECELPLIDLSHLNL-GHLERDKCMNDIAQAANQWGFFQVVNHGVSQKVIKSMQY
EQKRLFHMPFAEKVEK-NFLNLSSNCYRWGNPQ------------ATCLRQFLWSEAFHI
SLNEIPTMN----D-LHKSLKSTIEAFVKMVSGLAKSLAEILAQPLGVKSIYFEENCPPR
SSYLRLNRYAPRPF--PSQVFGLVSHTDTDFLTIVHQDQVGGLEIFKDGRWMAVKPNPEA
LIVNIGDLFEALSNGIYKSIKHRVVTGQEVERFSVAYFYCPSYDVVVRSCGDEPSTYRQF
TLREYKLQTQIDVQETGEKVGLPRFLL----
>Maldo_HF04426-RA
-----------------------MD-FKPPFQQICKAILLQNSTHEA-LS-----SHDDD
KVSLVEECELPLIDLSHLNL-GHFEGDKCMNEIAQAASQWGFFQVVNHGVSQEIIKSMQN
EQRRLFHKPFAEKVEK-NFLNSSSNCYRWGNPQ------------ATCLRQFSWSEAFHI
SVTEIPTMN----D-HHNSLRSTIEAFVKTVSGLAKRLAEILAQPLGVKPNYFEENCPPR
TSYLRLNRYAPCTF--PSQVFGLISHTDTDFLTIVHQDQVGGLEIFKDGRWLAVKPNPEA
LVVNIGDFFEALSNGAYKSIKHRVVSTQEVERLSVAYFYCPSYDAVVQNCGNEPSTYRQF
TLREYKLQTQIDVQETGEKVGLSRFLL----
>Maldo_HF08034-RA
----------------------MIE-SIPPLHQHYKT-LVRNLH---------CHGTDHG
QGPVTEECQLPLIDLNGLNSLDERERLECAAAICSASSEWGFFQVVNHGISPELLKNMKT
EQLNLFGVPFEQKATC-GLLN---NSYRWGTPS------------ATRPTQYSWSEAFHI
PVTKISDQAC--YGDGFSSLREVMEVFAGAMANLAELLAGILVNNLGYRKEALQDICDSS
TCFLRLNRYPACPI--SPEMFGLVPHTDSDFLTILSQDEVGGLQLLKDSKWVAVKPNQDA
LIVNIGDLFQAWSNDVYKSVEHKVMANEKRERYSIAYFMCPSYDSLIGSCRSQSSIYRNF
TFRDYRNQVQQDVQKLGHKVGLSRFLLR---
>Maldo_HF12234-RA
-----------------------MD-LDPPFYKAYKT-LFDKTVDKANN-INNNKEEVLQ
QLVMVEECELPLINLGRLEL-GEKEREECMTEIARASQEWGFFQVVNHGISGELLQKMKN
EQEMVFKQSFDKKRQEDKCLNFLSGTYRWGTPS------------ATCLRQLAWSEAFHI
PLNDTSATSA--SG-LNYTLSSTMEQFATTISSLALKLAEILAEKLGHKSTFFQENCFPS
TCYLRMNRYPPCPI--PSEVFGLMPHTDSDFLTILHQDQVGGLQLIKDDEWIAVKPNPEA
LVINVGDLFQAWSNNVYKSVQHRVVTNLQVERFSTAYFLCPSYDTVIQSC-REPSVYRKF
SFGEYRRQVQEDVQKLGSKIGLPRFVV----
>Maldo_HF17792-RA
-----------------------MD-SDPPFRKAYKT-LFDNTVNKANN-ISNNKEEVIQ
QFVTVEECELPLIDLGRLEL-GEKEREKCMTEIARASQEWGFFQVVNHGISGGLLQKMKS
EQEKVFKQSFDKKRQEDKHLNFSPGTYRWGTPS------------ATCLRQLAWSEAFHI
PLNDISATSA--SG-LNHTLSSTMEQFATTVSSLALKLAEILAEKLGHKSTFFLENCLPS
TCYLRMNRYPPCPI--PSEVFGLMPHTDSDFLTILHQDQVGGLQLIKDDRWIAVKPNPEA
LIINIGDLFQAWSNNVYQSVQHRVVTNLQVERFSTAYFLCPSYDTVIQSC-REPSVYRKF
SFGEYRRQVQEDVQKLGSKIGLPRFVV----
>Maldo_HF40108-RA
HDMEDPIPVPLAQPDLRCSEKMASE-SYPPPFRSLPD----STQAVD--------LDDQV
NPVHDSEDPIPVVDLQSLK-------------LGEACEFWGIFRLVNHGVPPTLLTQLRE
HAKMVFSLPFESKQSL-I---TNPLSYFWGTPALTPSGAALSTKGSSTLQNINWVEGLNV
PLAQLS-FQ-IDNP-IIASFSLVLEEYGKHLARLATTIFDAMVINLGLDPIESKSHLSNS
TGIVRVYRYPHCSNSSSASAWGMDVHTDSSVLSILNQDEVGGLEVLKDNEWFSVNPIPNT
LIVNLGDMMQAISDDKYKSVKHRVKVNRSKERVSICYFVFPGEGSVIRS-----SNYKPF
TYRDFQNEVQQDIKSVGYKVSLERFRT----
>Maldo_HF41950-RA
----------------------MID-STPPLQHHYIS-LVRNHH---------CQGIDRG
QGAVTEECQLPLIDLNGLNSLNERERLECAAAICRASSEWGFFQVVNHGISSELLQNMTT
EQLKLFGAPFERKATC-GLLN---NSYRWGTPT------------ATGPTQYSWSEAFHI
PVTKISDQGC--YGDDFSSLREVMEEFAGAMANLAELLAGILVNNLGHRKEALQDICDSS
TCFLRLNRYPACPI--SPEMFGLVPHTDSDFLTILSQDEVGGLQLLKDSKWVAVKPNQDA
LIVNIGDLFQAWSNDEYKSVEHKVMANEKRERYSIAYFMCPSYDSLIGSCRSQSSIYRNF
TFQDYRNQVQQDVQKLGHKVGLSRFLLR---
>Maldo_HF43419-RA
--M----------PNLHCSEKMASE-SYPPLFRSHTD----STQAAD--------LDDQL
NPVHDLEDPIPLVDLQSLK-------------LGEACEFWGIFRLVDHGVPPTLLTQLEE
HAKAVFSLPFESKQSL-I---TSPLSYFWGTPALTPSGAALSTKGTSTLQNINWVEGLNV
PLAQLSQFQ-TDNP-TVASFSLVLEEYGKHLARLATTIFEAMVKSLGMDPIESKSHLSNS
TGVVRVYRYPHCSNSASASAWGMDVHTDSSVLSILNQDDVGGLEVLKDTEWFNVNPIPST
LVVNLGDMMQAISDDKYKSVKHRVKVNRSKERISICYFVFPGEGSVIRS-----SNYKPF
TYSDFQKEVQKDLKTVGYKVGLERFKA----
>Malsi_03g005650
HHMDDPIPVPLAQ----------FQ-TDNPIILLLSD----STQAVD--------LDGQV
NPVHDSEDPIPVVDLQSLK-------------LGEACEFWGIFRLVNHGVPPTLLTQLGE
HAKMVFSLPFESKQSL-I---TNPLSYFWGTPALTPSGAALSTKGSSTLQNINWVEGLNV
PLAQLS-FQ-IDNP-IIASFSLVLEEYGKHLARLATTIFDAMVINLGLDPIESKSHLSNS
TGIVRVYRYPHCSNSSSASAWGMDVHTDSSVLSILNQDEVGGLEVLKDNEWFSVNPIPNT
LIVNLGDMMQAISDDKYKSVKHRVKVNRSKERVSICYFVFPGEGSVIRS-----SNYKPF
TYRDFQNEVQQDIKSVGYKVGLERFQA----
>Malsi_03g018030
-----------------------MD-FKPPFQQICKAILLQNSTHEA-LS-----SHDDD
KVSLVEECELPLIDLSHLNL-GHFEGDKCMNEIAQAASQWGFFQVVNHGVSQEIIKSMQN
EQRRLFHKPFAEKVEK-NFLNSSSNCYRWGNPQ------------ATCLRQFSWSEAFHI
SVTEIPTMN----D-HHNSLRSTIEAFVKTVSGLAKRLAEILAQPLGVKPNYFEENCPPR
TSYLRLNRYAPCPF--PSQVFGLISHTDTDFLTIVHQDQVGGLEIFKDGRWLAVKPNPEA
LVVNIGDFFEALSNGAYKSIKHRVVSTQEVERLSVAYFYCPSYDAVVRNCGNEPSTYRQF
TLREYKLQTQIDVQETGEKVGLSRFLL----
>Malsi_05g032230
-----------------------MD-LDPPFYKAYKT-LFDKTVDKANN-INNNKEEVLQ
QFVMVEECELPLINLGRLEL-GEKEREECMTEIARASQEWGFFQVVNHGISGELLQKMKN
EQEMVFKQSFDKKRQEDKCLNFLSGTYRWGTPS------------ATCLRQLAWSEAFHI
PLNDTSATSA--SG-LNYTLSSTIEQFATTISSLAVKLAEILAEKLGHKSTFFQENCFPS
TCYLRMNRYPPCPI--PSEVFGLMPHTDSDFLTILHQDQVGGLQLIKDDEWIAVKPNPEA
LVINVGDLFQAWSNNVYKSVQHRVVTNLQVERFSTAYFLCPSYDTVIQSC-REPSVYRKF
SFGEYRRQVQEDVQKLGSKIGLPRFVV----
>Malsi_10g028770
-----------------------MD-SDPPFRKAYKT-LFDNTVNKANN-ISNNKEEVIQ
QFVTVEECELPLIDLGRLEL-GEKEREKCMTEIARASQEWGFFQVVNHGISGGLLQKMKS
EQEKVFKQSFDKKRQEDKHLNFSPGTYRWGTPS------------ATCLRQLAWSEAFHI
PLNDISATSA--SG-LNHTLSSTMEQFATTVSSLALKLAEILAEKLGHKSTFFLENCLPS
TCYLRMNRYPPCPI--PSEVFGLMPHTDSDFLTILHQDQVGGLQLIKDDRWIAVKPNPEA
LIINIGDLFQAWSNNVYKSVQHRVVTNLQVERFSTAYFLCPSYDTVIQSC-REPSVYRKF
SFGEYRRQVQEDVQKLGSKIGLPRFVV----
>Malsi_11g006020
--M----------PNLHCSEKMASE-SYPPLFRSHTD----STQAAD--------LDDQL
NPVHDLEDPIPLVDLQSLK-------------LGEACEFWGIFRLVDHGVPPTLLTQLEE
HAKAVFSLPFESKQSL-I---TSPLSYFWGTPALTPSGAALSTKGTSTPQNINWVEGLNV
PLAQLSQFQ-TDNP-TVASFSLVLEEYGKHLARLATTIFEAMVKSLGLDPIESKSHLSNS
TGVVRVYRYPHCSNSASASAWGMDVHTDSSVLSILNQDDVGGLEVLKDTEWFNVNPIPST
LVVNLGDMMQAISDDKYKSVKHRVKVNRSKERISICYFVFPGEGSVIRS-----SNYKPF
TYSDFQKEVQKDLKTVGYKVGLERFKA----
>Malsi_11g018680
-----------------------MD-FEPPFQQTWKAILLQNSSHEALLE-----SHDYD
KLSLAEECELPLIDLSHLNL-GHLERDKCMNDIAQAANQWGFFQVVNHGVSQKVIKSMQY
EQKRLFHMPFAEKVEK-NFLNLSSNCYRWGNPQ------------ATCLRQFLWSEAFHI
SLNEIPTMN----D-LHKSLK-------YMVSGLAKSLAEILAQPLGVESIYFEENCPPR
SSYLRLNRYAPRPF--PSQVFGLVSHTDTDFLTIVHQDQVGGLEIFKDGRWMAVKPNPEA
LIVNVGDLFEALSNGIYKSIKHRVVTGQEVERFSVAYFYCPSYDVVVRSCGDEPSTYRQF
TLREYKLQTQIDVQETGEKVGLPRFLL----
>Malsi_13g000700
----------------------MID-STPPLQHHYIS-LVRNHH---------CQGIDRG
QGAVTEECQLPLIDLNGLNSLNERERLECAAAICRASSEWGFFQVVNHGISSELLQNMTT
EQLKLFGAPFERKATC-GLLN---NSYRWGTPT------------ATGPTQYSWSEAFHI
PVTKISDQGC--YGDDFSSLREVMEEFAGAMANLAELLAGILVNNLGHRKEALQDICDSS
TCFLRLNRYPACPI--SPEMFGLVPHTDSDFLTILSQDEVGGLQLLKDSKWVAVKPNQDA
LIVNIGDLFQAWSNDEYKSVEHKVMANEKRERYSIAYFMCPSYDSLIGSCRSQSSIYRNF
TFQDYRNQVQQDVQKLGHKVGLSRFLLR---
>Malsi_16g000830
----------------------MIE-SIPPLHQHYKT-LVRNLH---------CHGTDHG
QGPVTEECQLPLIDLNGLNSLDERERLECAAAICSASSEWGFFQVVNHGISPELLKNMKT
EQLNLFGVPFEQKATC-GLLN---NSYRWGTPS------------ATRPTQYSWSEAFHI
PVTKISDQAC--YGDGFSSLREVMEVFAGAMANLAELLAGILVNNLGYRKEALQDICDSS
TCFLRLNRYPACPI--SPEMFGLVPHTDSDFLTILSQDEVGGLQLLKDSKWVAVKPNQEA
LIVNIGDLFQAWSNDVYKSVEHKVMANEKRERYSIAYFMCPSYDSLIGSCRSQSSIYRNF
TFRDYRNQVQQDVQKLGHKVGLSRFLLR---
>Malsy_03g006090
HDMDDPIPVPLAQPDLRCSEKMASE-SYPPPFRSLPD----STQAVD--------LDGQV
NPVHDSEDPIPVVDLQSLK-------------LGEACEFWGIFRLVNHGVPPTLLTQLRE
HAKMVFSLPFESKQSL-I---TNPLSYFWGTPALTPSGAALSTKGSSTLQNINWVEGLNV
PLAQLS-FQ-IDNP-IIASF----------------------------------------
---------------SSASAWGMDVHTDSSVLSILNQDEVGGLEVLKDNEWFSVNPIPNT
LIVNLGDMMQAISDDKYKSVKHRVKVNRSKERVSICYFVFPGEGSVIRS-----SNYKPF
TYRDFQNEVQQDIKSVGYKVGLERFQA----
>Malsy_03g019700
-----------------------MD-FKPPFQQICKAILLQNSTHEA-LS-----SHDDD
KVSLVEECELPLIDLSHLNL-GHFEGDKCMNEIAQAASQWGFFQVVNHGVSQEIIKSMQN
EQRRLFHKPFAEKVEK-NFLNSSSNCYRWGNPQ------------ATCLRQFSWSEAFHI
SVTEIPTMN----D-HHNSLRSTIEAFVKTVSGLAKRLAEILAQPLGVKPNYFEENCPPR
TSYLRLNRYAPCTF--PSQVFGLISHTDTDFLTIVHQDQVGGLEIFKDGRWLAVKPNPEA
LVVNIGDFFEALSNGAYKSIKHRVVSTQEVERLSVAYFYCPSYDAVVQNCGNEPSTYRQF
TLREYKLQTQIDVQETGEKVGLSRFLL----
>Malsy_05g029380
-----------------------MD-LDPPFYKAYKT-LFDKTVDKANN-INNNKEEVLQ
QLVMVEECELPLINLGRLEL-GEKEREECMTEIARASQEWGFFQVVNHGISGELLQKMKN
EQEMVFKQSFDKKRQEDKCLNFLSGTYRWGTPS------------ATCLRQLAWSEAFHI
PLNDTSATSA--SG-LNYTLSSTMEQFATTISSLALKLAEILAEKLGHKSTFFQENCFPS
TCYLRMNRYPPCPI--PSEVFGLMPHTDSDFLTILHQDQVGGLQLIKDDEWIAVKPNPEA
LVINVGDLFQAWSNNVYKSVQHRVVTNLQVERFSTAYFLCPSYDTVIQSC-REPSVYRKF
SFGEYRRQVQEDVQKLGSKIGLPRFVV----
>Malsy_10g027480
-----------------------MD-SDPPFRKAYKT-LFDNTVNKANN-ISNNKEEVIQ
QFVTVEECELPLIDLGRLEL-GEKEREKCMTEIARASQEWGFFQVVNHGISGGLLQKMKS
EQEKVFKQSFDKKRQEDKHLNFSPGTYRWGTPS------------ATCLRQLAWSEAFHI
PLNDISATSA--SG-LNHTLSSTMEQFATTVSSLALKLAEILAEKLGHKSTFFLENCLPS
TCYLRMNRYPPCPI--PSEVFGLMPHTDSDFLTILHQDQVGGLQLIKDDRWIAVKPNPEA
LIINIGDLFQAWSNNVYQSVQHRVVTNLQVERFSTAYFLCPSYDTVIQSC-REPSVYRKF
SFGEYRRQVQEDVQKLGSKIGLPRFVV----
>Malsy_11g005930
--M----------PNLHCSEKMASE-SYPPLFRSHTD----STQAAD--------LDDQL
NPVHDLEDPIPLVDLQSLK-------------LGEACEFWGIFRLVDHGVPPTLLTQLEE
HAKAVFSLPFESKQSL-I---TSPLSYFWGTPALTPSGAALSTKGTSTLQNINWVEGLNV
PLAQLSQFQ-TDNP-TVASFSLVLEEYGKHLARLATTIFEAMVKSLGMDPIESKSHLSNS
TGVVRVYRYPHCSNSASASAWGMDVHTDSSVLSILNQDDVGGLEVLKDTEWFNVNPIPST
LVVNLGDMMQAISDDKYKSVKHRVKVNRSKERISICYFVFPGEGSVIRS-----SNYKPF
TYSDFQKEVQKDLKTVGYKVGLERFKA----
>Malsy_11g019880
-----------------------MD-FEPPFQQTWKAILLQNSSHEALLK-----SHDYD
KLSLAEECELPLIDLSHLNL-GHLERDKCMNDIAQAANQWGFFQVVNHGVSQKVIKSMQY
EQKRLFHMPFAEKVEK-NFLNLSSNCYRWGNPQ------------ATCLRQFLWSEAFHI
SLNEIPTMN----D-LHKSLKSTIEAFVKMVSGLAKSLAEILAQPLGVKSIYFEENCPPR
SSYLRLNRYAPRPF--PSQVFGLVSHTDTDFLTIVHQDQVGGLEIFKDGRWMAVKPNPEA
LIVNIGDLFEALSNGIYKSIKHRVVTGQEVERFSVAYFYCPSYDVVVRSCGDEPSTYRQF
TLREYKLQTQIDVQETGEKVGLPRFLL----
>Malsy_13g000620
----------------------MID-STPPLQHHYIS-LVRNHH---------CQGIDRG
QGAVTEECQLPLIDLNGLNSLNERERLDCAAAICRASSEWGFFQVVNHGISSELLQNMTT
EQLKLFGAPFERKATC-GLLN---NSYRWGTPT------------ATGPTQYSWSEAFHI
PVTKISDQGC--YGDDFSSLREVMEEFAGAMANLAELLAGILVNNLGHRKEALQDICDSS
TCFLRLNRYPACPI--SPEMFGLVPHTDSDFLTILSQDEVGGLQLLKDSKWVAVKPNQDA
LIVNIGDLFQAWSNDQYKSVEHKVMANEKRERYSIAYFMCPSYDSLIGSCRSQSSIYRNF
TFQDYRNQVQQDVQKLGHKVGLSRFLLR---
>Malsy_16g000570
----------------------MIE-SIPPLHQHYKT-LVRNLH---------CHGTDHG
QGPVTKECQLPLIDLNGLNSLDERERLECAAAICSASSEWGFFQVVNHGISPELLKNMKT
EQLNLFGVPFEQKATC-GLLN---NSYRWGTPS------------ATRPTQYSWSEAFHI
PVTKISDQAC--YGDGFSSLREVMEVFAGAMANLAELLAGILVNNLGYRKEALQDICDSS
TCFLRLNRYPACPI--SPEMFGLVPHTDSDFLTILSQDEVGGLQLLKDSKWVAVKPNQDA
LIVNIGDLFQAWSNDVYKSVEHKVMANEKRERYSIAYFMCPSYDSLIGSCRSQSSIYRNF
TFRDYRNQVQQDVQKLGHKVGLSRFLLR---
>Pruav_sc0000410.1_g210.1.mk
----------------------MIE-SNPPLLHHYGT-LVRNPSNLVQV----DQQRHIG
GLVPAEECQLPLIDLHGLKSPDTRESLECSRAICRASSEWGFFQVLNHGISPELLQSMRR
EQLKLFAAPFERKATC-GLLN---NSYRWGTPT------------ATRPTQYSWSEAFHI
PVTKISEEAC--YGEDFGSLRGVMEEFAAAMSNLAKLLAGILANNLGHRKES--------
------------------------------------------------------------
----------------------------------------------------------KF
TFREYRNQIQQDVQKLGHKVGLSRFLLQ---
>Pruav_sc0000638.1_g630.1.mk
---------------------MASE-SYPPPFRSLNN----STQIVD--------SDEKA
NPVHDLEDPIPLVDLQSLKLG---------KQLGEACEQWGIFRLVNHGVPPTLLSQLQD
HAETFFSLPFESKQSL-I---TSPLSYFWGTPALTPTGAALYRKG--TLENINLVEGFNV
PIAQLNQFQ-ADNH-IVASLSLVLEEYGKHLARLATTIFEAMLKNLGLDPIESKSNLSNS
TGSVRVYRYPRCSN--SNSAWGLDVHTDSSVVSILIQDDVGGLEVLKDNDWFTVKPIPNT
LIINLGDMMQAISDDKYKSVTHRVKVNKNKERISICYFVFPGEGSVIRS-----SKYKPF
TYSDFQEQVQQDIKTVGYKVGLEKFKISEAV
>Pruav_sc0000910.1_g850.1.mk
SVVDTLVRFNIVSPPLISI----MD-SDPPFHKAYKT-LFDKTADKATATSNNKDREEML
QLVIVEECDLPLIDLRRLEL-GEREREECKSEIARASQDWGFFQVVNHGVSGGLLQKMKI
EQEKVFKQSFDKKSQEDKYLNFSAGSYRWGTPS------------ATCLRQLAWSEAFHI
PLKDISTSSA--AG-LDYNPS----------------------REIGSQVDIF-------
----------------PSKLFAQ-------------------------------------
---------HAWSNNVYKSVQHRVVTNLAVERFSTAYFLCPSYETVIQSC-REPSVYRKF
SFGEYRRQVQEDVKMLGSKIGLPRFVV----
>Pruav_sc0003138.1_g240.1.mk
--LSA-----------LQSKAVLMD-FEPPFQGTCKT-LLQNPT------------HYHD
KLSDVDECELPVIDLNNLNF-GHIEREKCVSEVAQAARQWGFFQVVNHGVSQEVVNNMQY
EQKRLFRQPFPKKVEN-NLLNLSANSYRWGNPE------------ATCLKQFSWSEAFHI
STTEIPTMR----T-EHKSLRSTIEAFVKTVSGLARSLAEILAQPLGIKP----------
------------------------------------------------------------
----------ALSNGIYKSIKHRVVTSQKVERFSVAYFYCPSYDVVIKSC-GKPALYRQF
TLREYKQQTEIDVREIGEKVGLSRFLL----
>Pyrbr_009340651.2_cds_XP_009338926.1_1
---------------------MASE-SYPPLFRSHTD----STQAAD--------LDDQV
NPVHDLEDPIPLVDLQSLK-------------LGEACEFWGIFRLVNHGVPPTLLTQLEE
HAKAVFSLPFESKQSL-I---TSPLSYFWGTPALTPSGAALSTKGTSTLQNINWVEGLNV
PLAQLSQFQ-TDNP-TVASFSLVLEEYGKHLARLATTIFEAMVKSLGLDPIESKSHLSNP
TGLVRLYRYPHCSNSASASAWGMDVHTDSSVLSILNQDDVGGLEVLKDTEWFNVNPVPST
LIVNLGDMMQAISDDKYKSVKHRVKVNRSKERISICYFVFPGEGSVIRS-----SNYKPF
TYSDFQKEVQKDLKSVGYKVGLERFRA----
>Pyrbr_009342659.2_cds_XP_009340934.1_1
-----------------------MD-SDPPFRKAYKT-LFDNTVNKANN-ISNNKEEVLQ
QLVTVEECELPLIDLRRLEL-GEKEREKCMTEIARASQEWGFFQVVNHGILGGLLQKMKI
EQEKLFKQSFDKKRQEDKHLNFSPGTYRWGTPS------------ATCLRQLAWSEAFHI
PLNDISATSA--SG-LNHTLSSTMEQFATTVSSLALKLAEILAEKLGHKSTFFLENCLPS
TCYLRMNRYPPCPI--PSEVFGLMPHTDSDFLTILHQDQVGGLQLIKDDRWIAVKPNPEA
LIINIGDLFQAWSNNVYKSVQHRVVTNLQVERFSTAYFLCPSYDTVIQSC-REPSVYRKF
SFGEYRRQVQEDVQKLGSKIGLPRFVV----
>Pyrbr_009342660.2_cds_XP_009340935.1_1
-----------------------MD-SDPPFRKAYKT-LFDNTVNKANN-ISNNKEEVLQ
QLVTVEECELPLIDLRRLEL-GEKEREKCMTEIARASQEWGFFQVVNHGILGGLLQKMKI
EQEKLFKQSFDKKRQEDKHLNFSPGTYRWGTPS------------ATCLRQLAWSEAFHI
PLNDISATSA--SG-LNHTLSSTMEQFATTVSSLALKLAEILAEKLGHKSTFFLENCLPS
TCYLRMNRYPPCPI--PSEVFGLMPHTDSDFLTILHQDQVGGLQLIKDDRWIAVKPNPEA
LIINIGDLFQAWSNNVYKSVQHRVVTNLQVERFSTAYFLCPSYDTVIQSC-REPSVYRKF
SFGEYRRQVQEDVQKLGSKIGLPRFVV----
>Pyrbr_009342783.1_cds_XP_009341058.1_1
----------------------MIE-SIPPLQQHYKT-LVRNLH---------CHGTEHG
QGPVTEECQLPLIDLNGLNSLDERERLECAAAICSASSEWGFFQVVNHGISPELLKNMKT
EQLNLFGAPFEQKATC-GLLN---NSYRWGTPS------------ATRPTQYSWSEAFHI
PVTKISDQAC--YGDGFSSLREVMEVFAGAMANLAELLAGILVNNLGHRKEALQDICDSS
TCFLRLNRYPACPI--SSEMFGLVPHTDSDFLTILSQDEVGGLQLLKDSKWVAVKPNQDV
LIVNIGDLFQAWSNDAYKSVEHKVMANEKRERYSVAYFMCPSYDSLIGSCRSQSSIYRNF
TFRDYRNQVQQDVQKLGHKVGLSRFLLR---
>Pyrbr_009346923.2_cds_XP_009345198.1_1
-----------------------MD-FKPPFQQTCKAILLQNSTHEA-LS-----SHDDD
KVSLVEECELPLIDLSHLNL-GHFEGDKCMNEIAQAASQWGFFQVVNHGVSQEVIKSMQN
EQKRLFHKPFAEKVEK-NFLN-----YRWGNPQ------------ATCLRQFSWSEAFHI
SLTEIPTMN----D-HHNSLRSTIEAFVKSVSGLAKRLAEILAQPLGVKPIYFEENCPTR
TSYLRLNRYAPCPF--PSQVFGLISHTDTDFLTIVHQDQVGGLEIFKDGRWLAVKPNPEA
LIVNIGDFFEALSNGAYKSIKHRVVSTQEVERLSVAYFYCPSYDAVVRNCGNEPSTYRQF
TSREYKLQIQIDVQETGEKVGLSRFLL----
>Pyrbr_009346932.2_cds_XP_009345207.1_1
-----------------------MD-FKPPFQQTCKAILLQNSTHEA-LS-----SHDDD
KVSLVEECELPLIDLSHLNL-GHFEGDKCMNEIAQAASQWGFFQVVNHGVSQEVIKSMQN
EQKRLFHKPFAEKVEK-NFLN-----YRWGNPQ------------ATCLRQFSWSEAFHI
SLTEIPTMN----D-HHNSLRSTIEAFVKSVSGLAKRLAEILAQPLGVKPIYFEENCPTR
TSYLRLNRYAPCPF--PSQVFGLISHTDTDFLTIVHQDQVGGLEIFKDGRWLAVKPNPEA
LIVNIGDFFEALSNGAYKSIKHRVVSTQEVERLSVAYFYCPSYDAVVRNCGNEPSTYRQF
TSREYKLQIQIDVQETGEKVGLSRFLL----
>Pyrbr_009353399.1_cds_XP_009351674.1_1
----------------------MIE-SIPPLQQHYKT-LVRNLH---------CHGTEHG
QGPVTEECQLPLIDLNGLNSLDERERLECAAAICSASSEWGFFQVVNHGISPELLKNMKT
EQLNLFGAPFEQKATC-GLLN---NSYRWGTPS------------ATRPTQYSWSEAFHI
PVTKISDQAC--YGDGFSSLREVMEVFAGAMANLAELLAGILVNNLGHRKEALQDICDSS
TCFLRLNRYPACPI--SSEMFGLVPHTDSDFLTILSQDEVGGLQLLKDSKWVAVKPNQDV
LIVNIGDLFQAWSNDAYKSVEHKVMANEKRERYSVAYFMCPSYDSLIGSCRSQSSIYRNF
TFRDYRNQVQQDVQKLGHKVGLSRFLLR---
>Pyrbr_009355592.2_cds_XP_009353867.1_1
-------------PDLHCSEKMASE-SYPPPFRSLPD----STQAVD--------LDDQV
NPVHDSEDPIPLMDLQSLK-------------LGEACEFWGIFRLVNHGVPPTLLTQLRE
HAKMVFSLPFESKQSL-I---TSPLSYFWGTPALTPSGAALSTKGSSSLQNINWVEGLNV
PLAQLSQFQ-IDNR-IIASFSLVLEEYGKHLARLATTIFDAMVINLGLDPIESKSHLSNS
TGIVRVYRYPHCSNSSSASARGMDVHTDSSVLSILNQDEVGGLEVLKDNEWFSVNPIPNT
LIVNLGDMMQAISNDRYKSVKHRVKVNRSKERISICHFVFPGEGSVIRS-----SNYKPF
TYGDFQNEVQQDIKSVGYKVGLERFKA----
>Pyrbr_009359121.2_cds_XP_009357396.1_1
-----------------------MD-SDPPFRKAYKT-LFDNTVNKANN-ISNNKEEVLQ
QLVTVEEWELPLIDLRGLEL-GEKEREKCMTEIARASQDWGFFQVVNHGISGGLLEKMKS
EQEKVFKQSFDKKRQEDKHLNFSPGTYRWGTPS------------ATCLRQLAWSEAFHI
PLNDISATSA--SG-LNHTLSSTMEQFATTVSSLALKLAEILAEKLGHKSTFFLENCLPS
TCYLRMNRYPPCPI--PSEVFGLMPHTDSDFLTILHQDHVGGLQLIKDDRWIAVKPNPEA
LIINIGDLFQAWSNNVYKSVQHRVVTNLQVERFSTAYFLCPSYDTVIQSC-REPSVYRKF
SFGEYRRQVQEDVQKLGSKIGLPRFVV----
>Pyrbr_009359833.2_cds_XP_009358108.1_1
-----------------------MD-FKPPFQQTCKAILLQNSTHEA-LS-----SHDDD
KVSLVEECELPLIDLSHLNL-GHFEGDKCMNEIAQAASQWGFFQVVNHGVSQEVIKSMQN
EQKKLFHKPFAEKVEK-NFLN-----YRWGNPQ------------ATCLRQFSWSEAFHI
SLTEIPTMN----D-HHNSLRSTIEAFVKSVSGLAKRLAEILAQPLGVKPIYFEENCPTR
TSYLRLNRYAPCPF--PSQVFGLISHTDTDFLTIVHQDQVGGLEIFKDGRWLAVKPNPEA
LIVNIGDFFEALSNGAYKSIKHRVVSTQEVERLSVAYFYCPSYDAVVRNCGNEPSTYRQF
TLREYKLQTQIDVQKTGEKVGLSRFLL----
>Pyrbr_009380615.2_cds_XP_009378890.1_1
-----------------------MD-FEPPFQQTWKALLLQNSSHEALLT-----SHDYD
KLSLAEECELPMIDLSHLNL-GHLERDKCMNDIAQAANQWGFFQVVNHGVSQKVIKSMQY
EQKRLFHMPFAEKVEK-NFLNLSSNCYRWGNPQ------------ATCLRQFLWSEAFHI
SLNEIPTMN----D-LHKSLKSTIEAFVKVVSGLAKNLAEILAQPLGVKSIYFEENCPPR
SSYLRLNRYAPRPF--PSQVFGLVSHTDTDFLTIVHQDQVGGLEIFKDGRWMAVKPNPEA
LIVNIGDLFEALSNGIYKSIKHRVVTGQEVERFSVAYFYCPSYDVVVRSCGDEPSTYRQF
TLREYKLQTQIDVQETGEKVGLSRFLL----
>Pyrbr_018646813.1_cds_XP_018502329.1_1
STTSVLFS-----P-----KLFNMD-LDPPFYKAYKT-LFDKTVDKANN-INNKNEEVLQ
QLVMVEECELPLINLGRLEL-GEKEREECMTEIARASQEWGFFQVVNHGISGELLHKMKS
EQEKVFKQSFDKKRQEDKCLNFLSGTYRWGTPS------------ATCLRQLAWSEAFHI
PLNDTSATSA--SG-VNYTLSSTMEQFATTVSSLALKLAEILAEKIGHKSTFFQENCFPG
TCYLRMNRYPPCPI--PSEVFGLMPHTDSDFLTILHQDQVGGLQLIKDDEWIAVKPNPEA
LVINVGDLFQAWSNNVYKSVQHRVVTNLQVERFSTAYFLCPSYDTVIQSC-MEPSVYRKF
SFGEYRRQVQEDVQKLGSKIGLPRFVV----
>Pyrbr_018647698.1_cds_XP_018503214.1_1
-----------------------MD-SDPPFRKAYKT-LFDNTVNKANN-ISNNKEEVLQ
QLVTVEEWELPLIDLRGLEL-GEKEREKCMTEIARASQDWGFFQVVNHGISGGLLEKMKS
EQEKVFKQSFDKKRQEDKHLNFSPGTYRWGTPS------------ATCLRQLAWSEAFHI
PLNDISATSA--SG-LNHTLSSTMEQFATTVSSLALKLAEILAEKLGHKSTFFLENCLPS
TCYLRMNRYPPCPI--PSEVFGLMPHTDSDFLTILHQDHVGGLQLIKDDRWIAVKPNPEA
LIINIGDLFQAWSNNVYKSVQHRVVTNLQVERFSTAYFLCPSYDTVIQSC-REPSVYRKF
SFGEYRRQVQEDVQKLGSKIGLPRFVV----
>Pyrco_BartlettDH_GA2OX.Chr16_894
----------------------MIE-SIPPLQQHYKT-LVRNLH---------CHGTDHG
QGPVTEECQLPLIDLNGLNSLDERERLECAAAICSASSEWGFFQVVNHGIRPELLKNMKT
EQLNLFGAPFEQKATC-GLLN---NSYRWGTPS------------ATRPTQYSWSEAFHI
PVTKISDQAC--YGDGFSSLRKVMEVFAGAMANLAELLAGILVNNLGHRKEALQDICDSS
TCFLRLNRYPACPI--SPEMFGLVPHTDSDFLTILSQDEVGGLQLLKDSKWVAVKPNQDA
LIVNIGDLFQAWSNDAYKSVEHKVMANEKRERYSVAYFMCPSYDSLIGSCR-QSSIYRNF
TFRDYRNQVQQDVQTLGHKVGLSRFLLR---
>Pyrco_BartlettDH_new_GA2OX.Chr10_894
---------------------LSMD-SDPPFRKAYKT-LFDNTVNKANN-INNNKEEVLQ
QLVTVEECELPLIDLRRLEL-GEKEREKCMTEIARASQEWGFFQVVNHGISGGLLQKMKS
EQEKVFKQSFDKKRQEDKHLNFSPGTYRWGTPS------------ATCLRQLAWSEAFHI
PLNDISATSA--SG-LNHTLSSTMEQFATTVSSLALKLAEILAEKLGHKSTFFLENCLPS
TCYLRMNRYPPCPI--PSEVFGLMPHTDSDFLTILHQDQVGGLQLIKDDRWIAVKPNPEA
LIINIGDLFQAWSNNVYKSVQHRVVTNLQVERFSTAYFLCPSYDTVIQSC-REPSVYRKF
SFGEYRRQVQEDVQKLGSKIGLPRFVV----
>Pyrco_BartlettDH_new_GA2OX.Chr11_1
---------------------MASE-SYPPLFRSHID----STQAAD--------SDDQV
NPVHDLEDPIPLVDLQSLK-------------LGEACEFWGIFRLVNHGVPPTLLTQLEE
HAKAVFSLPFESKQSL-I---TSPLSYFWGTPALTPSGAALSTKGTSTLQNINWVEGLNV
PLAQLSQFQ-TDNP-TVASFSLVLEEYGKHLARLATTIFEAMVKSLGLDPIESKSHLSNP
TGLVRLYRYPHCSNSASASAWGMDVHTDSSVLSILNQDDVGGLEVLKDTEWFNVNPVPST
LIVNLGDMMQAISDDKYKSVKHRVKVNRSKERISICYFVFPGEGSVIRS-----SNYKPF
TYGDFQKEVQKDLKSVGYKVGLERFR-----
>Pyrco_BartlettDH_new_GA2OX.Chr11_2
------------------SRAVLMD-FEPPFQQTWKAILLQNSSHEALLT-----SHDYD
KLSLAEECELPMIDLSHLNL-GHLERDKCMNDIAQAANQWGFFQVVNHGVSQKVIKSMQY
EQKRLFHMPFAEKVEK-NFLNLSSNCYRWGNPQ------------ATCLRQFLWSEAFHI
SLNEIPTMN----D-LHKSLKSTIEAFVKVVSGLAKNLAEILAQPLGVKSIYFEENCPPG
SSYLRLNRYAPRPF--PSQVFGLVSHTDTDFLTIVHQDQVGGLEIFKDGRWMAVKPNPEA
LIVNIGDLFEALSNGIYKSIKHRVVTGQEVERFSVAYFYCPSYDVVVRSCGDEPSTYRQF
TLREYKLQTQIDVQETGEKVGLSRFLL----
>Pyrco_BartlettDH_new_GA2OX.Chr13_894
---------------------NMID-STPPLQHHYKS-LVRNHH---------CQGIDRG
QGAVTEECQLPLIDLNGLNSLDERERLECTAAICRASSEWGFFQVVNHGISSELLRNMKT
EQLKLFGAPFEWKATG-GLLN---NSYRWGTPT------------ATGPTQYSWSESFHI
PVTKISDQAC--YGDDFSSLREEMEEFAGEMSNLAESLAGILVNNLGHRKEALQDICDSS
TCFLRLNRYPACPI--SPEMFGLVPHTDSDFLTILSQDEVGGLQLLKDSKWVAVKPNQDA
LIVNIGDLFQAWSNDVYKSVEHKVMANEKRERYSIAYFMCPSYDSLIGSCRSQSSIYRNF
SFRDYRNQVQQDVQKLGRKVGLSRFRLR---
>Pyrco_BartlettDH_new_GA2OX.Chr3
------------------SKAVLMD-FKPPFQQTCKAILLQNSTHEA-LS-----SHDDD
KVSLVEECELPLIDLSHLNL-GHFEGDKCMNEIAQAASQWGFFQVVNHGVSQEVIKSMQN
EQKRLFHKPFAEKVEK-NFLN-----YRWGNPQ------------ATCLRQFSWSEAFHI
SLTEIPTMN----D-HHNSLRSTIEAFVKTVSGLAKRLAEILAQPLGVKPIYFEENCPTR
TSYLRLNRYAPCPF--PSQVFGLISHTDTDFLTIVHQDQVGGLEIFKDGRWLAVKPNPEA
LIVNIGDFFEALSNGAYKSIKHRVVSTQEVERLSVAYFYCPSYDAVVRNCGNEPSTYRQF
TLREYKLQTQIDVQKTGEKVGLSRFLL----
>Pyrco_BartlettDH_new_GA2OX.Chr5_894
-----------------------MD-LDPPFYKAYKT-LFDKTVDKANN-INNNKEEVLQ
QLVMVEECELPLINLGRLEL-GEKEREECMTDIARASQEWGFFQVVNHGISGELLQKMKS
EQEKVFKQSFDKKRQEDKCLNFLSGTYRWGTPS------------ATCLRQLAWSEAFHI
PLNDTSATSA--SG-VNYTLSSTMEQFATTVSSLALKLAEILAEKIGHKSTFFQENCFPG
TCYLRMNRYPPCPI--PSEVFGLMPHTDSDFLTILHQDQVGGLQLIKDDEWIAVKPNPEA
LVINVGDLFQAWSNNVYKSVQHRVVTNLQVERFSTAYFLCPSYDTVIQSC-REHSVYRKF
SFGEYRRQVQEDVQKLGSKIGLPRFVV----
>Pyrco_Bartlett_005232.1
----------------------MIE-SIPPLQQHYKT-LVRNLH---------CHGTDHG
QGPVTEECQLPLIDLNGLNSLDERERLECAAAICSASSEWGFFQVVNHGIRPELLKNMKT
EQLNLFGAPFEQKATC-GLLN---NSYRWGTPS------------ATRPTQYSWSEAFHI
PVTKISDQAC--YGDGFSSLRKVMEVFAGAMANLAELLAGILVNNLGHRKEALQDICDSS
TCFLRLNRYPACPI--SPEMFGLVPHTDSDFLTILSQDEVGGLQLLKDSKWVAVKPNQDA
LIVNIGDLFQAWSNDAYKSVEHKVMANEKRERYSVAYFMCPSYDSLIGSCRSQSSIYRNF
TFRDYRNQVQQDVQTLGHKVGLSRFLLR---
>Pyrco_Bartlett_020966.1
----------------------MID-STPPLQHHYKS-LVRNHH---------CQGIDRG
QGAVTEECQLPLIDLNGLNSLDERERLECTAAICRASSEWGFFQVVNHGISSELLRNMKT
EQLKLFGAPFEWKATG-GLLN---NSYRWGTPT------------ATGPTQYSWSESFHI
PVTKISDQAC--YGDDFSSLREEMEEFAGEMSNLAESLAGILVNNLGHRKEALQDICDSS
TCFLRLNRYPACPI--SPEMFGLVPHTDSDFLTILSQDEVGGLQLLKDSKWVAVKPNQDA
LIVNIGDLFQAWSNDVYKSVEHKVMANEKRERYSIAYFMCPSYDSLIGSCRSQSSIYRNF
SFRDYRNQVQQDVQKLGRKVGLSRFRLR---
>Pyrco_Bartlett_021698.1
-----------------------MD-SDPPFRKAYKT-LFDNTVNKANN-INNNKEEVLQ
QLVTVEECELPLIDLRRLEL-GEKEREKCTTEIARASQEWGFFQVVNHGISGGLLQKMKS
EQEKVFKQSFDKKRQEDKHLNFSPGTYRWGTPS------------ATCLRQLAWSEAFHI
PLNDISATSA--SG-LNHTLSSTMEQFATTVSSLALKLAEILAEKLGHKSTFFLENCLPS
TCYLRMNRYPPCPI--PSEVFGLMPHTDSDFLTILHQDQVGGLQLIKDDRWIAVKPNPEA
LIINIGDLFQAWSNNVYKSVQHRVVTNLQVERFSTAYFLCPSYDTVIQSC-REPSVYRKF
SFGEYRRQVQEDVQKLGSKIGLPRFVV----
>Pyrco_Bartlett_027640.1
---------------------MASE-SYPPLFRSHID----STQAAD--------SDDQV
NPVHDLEDPIPLVDLQSLK-------------LGEACEFWGIFRLVNHGVPPTLLTQLEE
HAKAVFSLPFESKQSL-I---TSPLSYFWGTPALTPSGAALSTKGTSTLQNINWVEGLNV
PLAQLSQFQ-TDNP-TVASFSLVLEEYGKHLARLATTIFEAMVKSLGLDPIESKSHLSNP
TGLVRLYRYPHCSNSASASAWGMDVHTDSSVLSILNQDDVGGLEVLKDTEWFNVNPVPST
LIVNLGDMMQAISDDKYKSVKHRVKVNRSKERISICYFVFPGEGSVIRS-----SNYKPF
TYGDFQKEVQKDLKSVGYKVGLERFRA----
>Pyrco_Bartlett_030830.1
---------------------MASE-SYPPPFRSLRD----STQAVD--------LDDQV
NPVHGSEDPIPVVDLQSLK-------------LGEACEFWGIFRLVNHGVPPTLLTQLRE
HAKMVFSLPFESKQSL-I---TSPLSYFWGTPALTPSGAALSTKGSSTLQNINWVEGLNV
PLAQLS------------------------------------------------------
------------------------------------------------------------
------------------------------------------------------------
-------------------------------
>Pyrco_Bartlett_030831.1
--MVDLIPVSLRKPDLHCSEKMDSE-SYPPPFRSLPD----STQAVD--------LDDQV
NPVHDSEDPIPLMDLQSLK-------------LGEACEFWGIFRLVNHGVPPTLLTQLRE
HAKMVFSLPFESKQSL-I---TSPLSYFWGTPALTPSGEALSTKGSSTLQNINWVEGLNV
PLAQLGQFQ-IDNR-IIASFSLVLEEYGKHLARLATTIFDAMVINLGLDPIESKSHLSNS
TGIVRVYRYPHCSNPSSASARGMDVHTDSSVLSILNQDEVGGLEVLKDNEWFSVNPIPNT
LIVNLGDMMQAISNDKYKSVKHRVKVNRSKERISICHFVFPGEGSVIRS-----SNYKPF
TYRDFQNEVQQDIKSVGYKIRLESFGTSQAV
>Pyrco_Bartlett_032551.1
-----------------------MD-LDPPFYKAYKT-LFDKTVDKANN-INNNKEEVLQ
QLVMVEECELPLINLGRLEL-GEKEREECMTDIARASQEWGFFQVVNHGISGELLQKMKS
EQEKVFKQSFDKKRQEDKCLNFLSGTYRWGTPS------------ATCLRQLAWSEAFHI
PLNDTSATSA--SG-VNYTLSSTMEQFATTVSSLALKLAEILAEKIGHKSTFFQENCFPG
TCYLRMNRYPPCPI--PSEVFGLMPHTDSDFLTILHQDQVGGLQLIKDDEWIAVKPNPEA
LVINVGDLFQAWSNNVYKSVQHRVVTNMQVERFSTAYFFCPSYDTVIQSC-REPSVYRKF
SFGEYRRQVQEDVQKLGSKIGLPRFVV----
>Pyrco_Bartlett_032844.1
------------------------------------------------------------
------------------------------------------------------------
------------------------------------------------------------
-------------------------------------------MPLGVQSIYFEENCPPR
SSYLRLNRYAPRPF--PSQVFGLVSHTDTDFLTIVHQDQVGGLEIFKDGRWMAVKPNPEA
LIVNIGDLFEALSNGIYKSIKHRVVTGQEVERFSVAYFYCPSYDVVVRSCGDEPSTYRQF
TLREYKLQTQIDVQETGEKVGLSRFLL----
>Pyrco_Bartlett_040324.1
-----------------------MD-FKPPFQQTCKAILLQNSTHEA-LS-----SHDDD
KVSLVEECELPLIDLSHLNL-GHVEGDKCMNEIAQAANQWGFFQVVNHGVSQEVIKSMQN
EQKRLFHKPFAEKVGK-NFLN-----YRWGNPQ------------ATCLRQFSWSEAFHI
SLTEIPTMN----D-HHNSLRYKIS-----------------------------------
-------------I--P-------------------------------------------
------------------------------------------------------------
-------------------------------
>Pyrco_Bartlett_044506.1
-----------------------MD-FEPPFQQTWKAILLQNSSHEALLT-----SHDYD
KLSLAEECELPVIDLSHLNL-GHLERDKCMNDIAQAANQWGFFQVVNHGVSQKVIKSMQY
EQKRLFHMPFAEKVEN-NFLNLSSNCYRWGNPQ------------ATCLRQFLWSEAFHI
SLNEIPTMN----D-LHKSLKYVPE----IVAKLARNGSE--------------------
------------------------------------------------------------
----------------------------NIDRRS--------------------------
-------------------------------
>Pyrco_DAnjou_GA2OX.Chr11_2
---------------------MASE-SYPPLFRSHID----STQAAD--------SDDQV
NPVHDLEDPIPLVDLQSLK-------------LGEACEFWGIFRLVNHGVPPTLLTQLEE
HAKAVFSLPFESKQSL-I---TSPLSYFWGTPALTPSGAALSTKGTSTLQNINWVEGLNV
PLAQLSQFQ-TDNP-TVASFSLVLEEYGKHLARLATTIFEAMVKSLGLDPIESKSHLSNP
TGLVRLYRYPHCSNSASASAWGMDVHTDSSVLSILNQDDVGGLEVLKDTEWFNVNPVPST
LIVNLGDMMQAISDDKYKSVKHRVKVNRSKERISICYFVFPGEGSVIRS-----SNYKPF
TYGDFQKEVQKDLKSVGYKVGLERFRA----
>Pyrco_DAnjou_GA2OX.Chr3_1
------------------SKAVLMD-FKPPFQQTCKAILLQNSTHEA-LS-----SHDDD
KVSLVEECELPLIDLSHLNL-GHFEGDKCMHEIAQAASQWGFFQVVNHGVSQEVIKSMQN
EQKRLFHKPFAEKVEK-NFLN-----YRWGNPQ------------ATCLRQFSWSEAFHI
SLTEIPTMN----D-HHNSLRSTIEAFVKTVSGLAKRLAEILAQPLGVKPIYFEENCPTR
TSYLRLNRYAPCPF--PSQVFGLISHTDTDFLTIVHQDQVGGLEIFKDGRWLAVKPNPEA
LIVNIGDFFEALSNGAYKSIKHRVVSTQEVERLSVAYFYCPSYDAVVRNCGNEPSTYRQF
TLREYILQTQIDVQKTGEKVGLSRFLL----
>Pyrco_DAnjou_GA2OX.Chr5_894
-VVARLVS-----------KLFNMD-LDPPFYKAYKT-LFDKTVDKANN-INNNKEEVLQ
QLVMVEECELPLINLGRLEL-GEKEREECMTDIARASQEWGFFQVVNHGISGGLLQKMKS
EQEKVFKQSFDKKRQEDKHLNFSPGTYRWGTPS------------ATCLRQLAWSEAFHI
PLNDTSATSA--SG-VNYTLSSTMEQFATTVSSLALKLAEILAEKIGHKSTFFQENCFPG
TCYLRMNRYPPCPI--PSEVFGLMPHTDSDFLTILHQDQVGGLQLIKDDEWIAVKPNPEA
LVINVGDLFQAWSNNVYKSVQHRVVTNLQVERFSTAYFLCPSYDTVIQSC-REHSVYRKF
SFGEYRRQVQEDVQKLGSKIGLPRFVV----
>Pyrco_DAnjou_new_GA2OX.Chr11_1
------------------SKAVLMD-FEPPFQQTWKAILLQNSSHEELLT-----SHDDD
KLSLAEECELPMIDLSHLNL-GHLERDKCMNDIAQAANQWGFFQVVNHGVSQKVIKSMQY
EQKRLFHMPFAEKVEK-NFLNLSSNCYRWGNPQ------------ATCSRQFLWSEAFHI
SLNEIPTMN----D-LHKSLKSTIEAFVKVVSGLAKNLAEILAQPLGVKSIYFEENCPPR
SSYLRLNRYAPRPF--PSQVFGLVSHTDTDFLTIVHQDQVGGLEIFKDGRWMAVKPNPEA
LIVNIGDLFEALSNGIYKSIKHRVVTGQEVERFSVAYFYCPSYDVVVRSCGDEPSTYRPF
TLREYKLQTQIDVQETGEKVGLSRFLL----
>Pyrco_DAnjou_new_GA2OX.Chr13_894
---------------------NMID-STPPLQHHYKS-LVRNHH---------CQGIDRG
QGAVTEECQLPLIDLNGLNSLDERERLECTAAICRASSEWGFFQVVNHGISSELLRNMKT
EQLKLFGAPFEWKATG-GLLN---NSYRWGTPT------------ATGPTQYSWSESFHI
PVTKISDQAC--YGDDFSSLREEMEEFAGEMSNLAESLAGILVNNLGHRKEALQDICDSS
TCFLRLNRYPACPI--SPEMFGLVPHTDSDFLTILSQDEVGGLQLLKDSKWVAVKPNQDA
LIVNIGDLFQAWSNDVYKSVEHKVMANEKRERYSIAYFMCPSYDSLIGSCRSQSSIYRNF
SFRDYRNQVQQDVQKLGRKVGLSRFRLR---
>Pyrco_DAnjou_new_GA2OX.Chr16_894
----------------------MIE-SIPPLQQHYKT-LVRDLH---------CHGTDHG
QGPITEECQLPLIDLNGLNSLDERERLECAAAICSASSEWGFFQVVNHGIRPELLKNMKT
EQLNLFGAPFEQKATC-GLLN---NSYRWGTPS------------ATRPTQYSWSEAFHI
PVTKISDQAC--YGDGFSSLRKVMEVFAGAMANLAELLAGILVNNLGHRKEALQDICDSS
TCFLRLNRYPACPI--SPEMFGLVPHTDSDFLTILSQDEVGGLQLLKDSKWVAVKPNQDA
LIVNIGDLFQAWSNDAYKSVEHKVMANEKRERYSVAYFMCPSYDSLIGSCRSQSSIYRNF
TFQDYRNQVQQDVQTLGHKVGLSRFLLR---
>Pyrco_DAnjou_new_GA2OX.Chr3_2
------------------------E-SCPPPFRSLPD----STQAVD--------LDDQV
NPVHDSEYPIPVVDLQSLK-------------LGEAWEFWGIFLLVNHGVPPTPLTQLRE
HAKMVSSLPFESKQSL-T---TSPLSYFWGTPALTPSGAALSTKGSSTLQNINWVEGLNV
PLVQLSQFQ-TDNP-IIASFSLVLEEYGKHLARLATTIFDAMVINLGLDPIESKSHLSNS
TGIVRVYRYPHCSNSSSASARGMDVHTDSSVLSILNQDEVGGLEVLKDNEWFSVNPIPNT
LIVNLGDMMQAISNDKYKSVKHRVKVNRSKERISICHFVFPGEGSVIRS-----SNYKPF
TYRDFQNEVQQDIKSVGYKVGLERFK-----
>Pyrusco10g001990.1
SVVIRLIRYNLNEP---------MD-SDPPFRKAYKT-LFDNTVNKANN-ISNNKEEVLQ
QLVTVEECELPLIDLRRLEL-GEKEREKCMTEIARASQEWGFFQVVNHGISGGLLQKMKI
EQEKLFKQSFDKKRQADKHLNFSPGTYRWGTPS------------ATCLRQLAWSEAFHI
PLNDISATSA--SG-LNHTLSSTMEQFATTVSSLALKLAEILAEKLGHKSTFFLENCLPS
TCYLRMNRYPPCPI--PSEVFGLMPHTDSDFLTILHQDQVGGLQLIKDDRWIAVKPNPEA
LIINIGDLFQL---GMEQQRVQECSTSSCYEFASGTILNC--------------------
------------------------FLMSFI-
>Pyrusco11g008580.1
-----------------------MD-FEPPFQQTWKAIPLQNSSHEALLT-----SHDYD
KLSLAEECELPMIDLSHLNL-GHLERDKCMNDIAQAANQWGFFQVVNHGVPQKVIKSMQY
EQKRLFHMPFAEKVEK-NFLNLSSNCYRWGNPQ------------ATCLRQFLWSEAFHI
SLNEIPTMN----D-LHKSLKSTIEAFVKVVSGLAKNLAEILAQPLGVKSIYFEENCPPR
SSYLRLNRYAPRPF--PSQVFGLVSHTDTDFLTIVHQDQVGGLEIFKDGRWMAVKPNPEA
LIVNIGDLFEALSNGIYKSIKHRVVTGQEVERFSVAYFYCPSCDVVVRSCGDEPSTYRQF
TLREYKLQTQIDVQETGEKVGLSRFLL----
>Pyrusco11g020650.1
---------------------MASE-SYPPLFRSHTD----STQAAD--------LDDQV
NPVHDLEDPIPLVDLQSLK-------------LGEACEFWGIFRLVNHGVPPTLLTQLEE
HAKAVFSLPFESKQSL-I---TSPLSYFWGTPALTPSGAALSTKGTSTLQNINWVEGLNV
PLAQLSQFQ-TDNP-TVASFSLVLEEYGKHLARLATTIFEAMVKSLGLDPIESKSHLSNP
TGLVRLYRYPHCSNSASASAWGMDVHTDSSVLSILNQDDVGGLEVLKDTEWFNVNPIPST
LIVNLGDMMQAISDDKYKSVKHRVKVNRSKERISICYFVFPGEGSVIRS-----SNYKPF
TYSDFQKEVQKDLKSVGYKVGLERFRA----
>Pyrusco16g000310.1
----------------------MIE-SIPPLQQHYKT-LVRNLH---------CHGTDHG
QGPVTEECQLPLIDLNGLNSLDERERLECAAAICSASSEWGFFQVVNHGISPELLKNMKT
EQLNLFGAPFEQKATC-GLLN---NSYRWGTPS------------ATRPTQYSWSEAFHI
PVTKISDQAC--YGDGFSSLREEMEEFAGAMSNLAELLAGILVNNLGHRKEALQDICDSS
TCFLRLNRYPACPI--SPEMFGLVPHTDSDFLTILSQDEVGGLQLLKDSKWVAVKPNQDA
LIVNIGDLFQAWSNDVYKSVEHKVMANEKRERYSIAYFMCPSYDSLIGSCRSQSSIYRNF
SFRDYRNQVQQDVQKLGRKVGLSRFRLR---
>Pyrusco3g011110.1
-----------------------MD-FKPPFQQTCKAILLQNSTHEA-LS-----SHDDD
KVSLVEECELPLIDLSHLNL-GHFEGDKCMNEIAQAASQWGFFQVVNHGVSQEVIKSMQN
EQKRLFHKPFAEKVEK-NFLN-----YRWGNPQ------------ATCLRQFSWSEAFHI
SLTEIPTMN----D-HHNSLRSTIEAFVKTVSGLAKRLAEILAQPLGVKPIYFEENCPTR
TSYLRLNRYAPCPF--PSQVFGLISHTDTDFLTIVHQDQVGGLEIFKDGRWLAVKPNPEA
LIVNIGDFFEALSNGAYKSIKHRVVSTQEVERLSVAYFYCPSYDAVVRNCGNEPSTYRQF
TLREYKLQTQIDVQKTGEKKGKMRWRL----
>Pyrusco3g019490.1
---------------------MASE-SYPPPFRSLPD----STQAVD--------LDDQV
NPVHGSEDPIPVVDLQSLK-------------LGEACEFWGIFRLVNHGVPPTLLTQLRE
HAKMVFSLPFESKQSL-I---TSPLSYFWGTPALTPSGAALSTKGSSTLQNINWVEGLNV
PLAQLS------------------------------------------------------
------------------------------------------------------------
------------------------------------------------------------
-------------------------------
>Pyrusco3g019500.1
--MVDLIPVSLKKPDLHCSEKMASE-SYPPPFRSLPD----STQAVD--------LDDQV
NPVHDSEDPIPLMDLQSLK-------------LGEACEFWGIFRLVNHGVPPTLLTQLRE
HAKMVFSLPFESKQSL-I---TSPLSYFWGTPALTPSGEALSTKGSSTLQNINWVEGLNV
PLAQLSQFQ-IDNR-IIASFSLVLEEYGKHLARLATTIFDAMVINLGLDPIESKSHLSNS
TGIVRVYRYPHCSNSSSASARGMDVHTDSSVLSILNQDEVGGLEVLKDNEWFSVNPIPNT
LIVNLGDMMQAISNDKYKSVKHRVKVNRSKERISICHFVFPGEGSVIRS-----SNYKPF
TYRDFQNEVQQDIKSVGYKIRLESFGTSQAV
>Pyrusco5g025480.1
-----------------------MD-LDPPFYKAYKT-LFDKTVDKANN-INNKNEEVLQ
QLVMVEECELPLINLGRLEL-GEKEREECMTEIARASQEWGFFQVVNHGISGELLHKMKS
EQEKVFKQSFDKKRQEDKCLNFLSGTYRWGTPS------------ATCLRQLAWSEAFHI
PLNDTSATSA--SG-VNYTLSSTMEQFATTVSSLALKLAEILAEKIGHKSTFFQENCFPG
TCYLRMNRYPPCPI--PSEVFGLMPHTDSDFLTILHQDQVGGLQLIKDDEWIAVKPNPEA
LVINVGDLFQAWSNNVYKSVQHRVVTNLQVERFSTAYFLCPSYDTVIQSC-MEPSVYRKF
SFGEYRRQVQEDVQKLGSKIGLPRFVV----
>Rosch_v2.0_Chr4g0446271
---------------------MLVD-SNPPLLHHYGA-LLHQPS---------DKNPQLH
ENHITEECQLPLIDLEGLKSHDVSYRLACASAICRASSEWGFFQVVNHGISSELIKKMRR
EQVKLFSAPFEKKQTS-GLLN---NSYRYGTPT------------AAHPTQFSWSEAFHI
PVSKISDQTC--YG-EFTSLREVMEEFSTAMSNLSKVLAGVLINNLDKQEEAAGDICESS
SCFLRLNRYPACPF--SPEMFGLVPHTDSDFLTILCQDQVGGLQLMKDSKWVAVKPNPDA
LIVNIGDLFQAWSNDVYKSVEHKVMANEKTERYSIAYFLCPSYDSLIGSC-RESSIYRKF
TFGEYRSQIQEDVKKLGHKVGLSRFLI----
>Rosch_v2.0_Chr5g0003991
-----------------------MD-SDPPFHKAYKT-FFDNASTTTATTNNNKNKDQEA
IKVIFEECELPLIDLRRLEL-GDSEGEECKSEIARASQEWGFFQVVNHGISSELLQKMKS
EQEKVFQQSFDKKSQEHKYLNFSAGTYRWGSPT------------ATSLRQLSWSEAFHI
PLNKIFASSA--AG-LD-DLSSTMEQFATTVSSLALKLAEILAEKLGHKSTFFHENCLPS
TCYLRMNRYPPCPI--PSEVFGLMPHTDSDFLTILHQDQVGGLQLVKDDRWIAVKPNPEA
LIINIGDLFQAWSNNVYKSVQHRVVTNLQVERFSTAYFFCPSYETMIESC-CEPSVYRKF
SFGEYRHQVQEDVKQLGSKVGLPRFLV----
>Rosch_v2.0_Chr5g0037711
-----------------------MD-FEPPFQGACKS-LLQNSP-------------IID
KFPEVEECELPVIDLIDLDS-NHRNRDKCMNEIAEAASQYGFFQVVNHGISPEVLNSIRD
EQKKVFHQPFDKKIEQ-RFLNLSPISYRWGNPN------------ATCLRQFSWSEAIHI
SMADIPSMN----E-QHKSLRSIIESFVKNVSQLAESLAEILAQPLGVESSYFKDHCPPR
TSFLRLNRYAPCPF--SSQVFGLFAHTDSAFLTIVHQDQVGGLELFIDGRWIGVKPNPEA
LVVNIGDFFEALSNGVYKSIKHRVITNHKVERFSVAYFYCPSFDTVIQST-TEPAVFKSF
TLREYKQQTERDVRELGEKVGLPRFLH----
>Rosch_v2.0_Chr5g0070171
---------------------MSFE-SYPPPFRNLSS----PAQILD--------SGWG-
---ALNSDPIPVVDLQCLEL------GDC-KLLEEPCKQWGLFRLVNHGVPESLLSQAQD
YARTLFSLTFESKQAL-I---TSPLSYFWGTPALTPTGAALS---AEKLQNINLVEGLNI
PLSQLPRFQ-TDDP-RIASFWYVIEQYGRHLARIGRTLFKGMSTSLSLDPIEYESNLSES
TGLVRVYRYPHWPSKENKSAWGMDVHTDSSVLSILNQDEVGGLEVLKDNQWFTVKPIANT
LVVNLGDMMQAISDDEYTSVKHRVKVNEYRERISICYFVFPGENSVIRS-----SNYKPF
TYRDFQEQVQKDIKTVGYKVGLNRFKLRDAC
>Ruboc_03_G06285
---------------------MSFQ-SYPPPFRTLSH----PTQIFD--------SGGAL
-------DPIPVVDLEGLQLGH----GDCNKLLVQACKQWGLFRLVNHGVPPTLLSQLHN
HARTIFSMPFESKQAL-I---TSPLSYFWGTPALTPTGATLS---AGSAQNINWVEGLNV
PLSQFPQFQ-GDHP-VIASFSHVLEEYGRHLARIGRTLFEGMSKNLCLDPIKCESNLAES
TGLVRVYRYPQWSSNENSSAWGMDVHTDSSVLSILNQDEVGGLEVLKDDHWFTVKPIPNT
LVVNLGDMMQAISDDEYTSVKHRVKVNEYRERISICYFVFPGQGSVIRS-----SKYKPF
TYSDFQGQVQQDLKTVGYKVGLDRFKRSDAS
>Ruboc_03_G10546
AGTPTFIV-----LPLISFQPLSMD-SEPPFHKAYKT-FFDNASSSSTT-NNNKTEEAMK
DVVIVEECELPLIDLRRLEL-GDSEGEECKSEIARASQEWGFFQVVNHGISIELLQKMKS
KQEKIFKQSFDKKSQEHKYMNFSAGTYRWGSPT------------ATSLRQLSWSEAFHI
PLNKVSASSA--TG-FD-DLSSTMEQFATTVSSLALKLAEILAEKLGHKSTFFHENCLPS
TCYLRMNRYPPCPI--PSEVFGLMPHTDSDFLTILHQDQVGGLQLVKDDRWIAVKPNSEA
LIINIGDLFQAWSNNVYKSVQHRVVTNLQVERFSTAYFFCPSYDTVIESC-CEPSVYRKF
SFGEYRHQVQEDVKQLGSKIGLPRLIIPPYN
>Ruboc_03_G19795
-----------------------MD-FEPPFQGACKS-FLQNTT-------------KID
KQPEVEECELPVIDLSHLNF-DPISRDKCINEIAEAASQWGFFQVVNHGISQEVLNSIKD
EQKKLFHQPYTKKIAQ-NFLNLSPNSYRWGNPQ------------ATCLRQ---------
---------------------STIEAFVKNVYDLAKSLAEILAQPLGVESSYFKENCPPR
TSFLRLNRYAPCPF--SSQVLGLCSHTDTAFLTIVHQDQIRGLELFNGGRWIGVKSNPEA
LVVNIGDLFEALSNGIYKSIKHRVVTNQEVERFSVAYFYCPSFDAVIQST-TDPAVYKSF
TLREFKHQTQRDVQEL-----VPQFVHHFGV
>Ruboc_04_G12534
---------------------MLVD-SNPPLLHHYGA-LLHHPSN--------DSIPQCH
ENHITEECQLPLIDLDGLKSLD---RLECGRAICRASSEWGFFQVVNHGISPELIKKMRR
EQMKLFSAPFEKKQTS-GLLN---NSYRYGTPT------------ATHPTQFSWSEAFHI
PVTKISEQAC--YG-EFTSLREVMEEFAAAMSNLAKVLATVLVNNLGNQKEALEDICESS
SCFLRLNRYPACPF--SPDMFGLVPHTDSDFLTILCQDQVGGLQLMKDSKWVAVKPNPDA
LIVNIGDLFQAWSNDVYKSVEHKVMANEKTERYSIAYFLCPSYDSLIGSCSRESSIYRKF
TFGEYRNQIQQDVKKLGHKVGLSRFLL----
