# Supplementary material for: Building a foundation for gene family analysis in Rosaceae genomes with a novel workflow: A case study in Pyrus architecture genes
Source: Front Plant Sci. 2022 Nov 14;13:975942. doi: 10.3389/fpls.2022.975942 (PMC9702816; doi:10.3389/fpls.2022.975942)
Supplement: Supplementary file 1 [file DataSheet_1.zip › SupFiles/SupFile2_gene_family_trimmed_alignments/1145.faa.aln]

>gnl_Ambtr_v1.0_evm_27.model.AmTr_v1.0_scaffold00013.203
--------------------MLLAYASVKWWKIFGPDQCAGINRFVAIFAVPLLSFEFIS
RIDPYNMDLLFVAADSLSKILILSFLASWARLSSKGSIDWVITLFSLATLPNTLVMGIPL
VKAMYGDDKESLMIQAVVLQCIIWYTMLLFLFEYRAAR-LAVM-KGFN---TGSESGRRD
KVEEISGMREKLEESQGEDEVVHVMVAKNSNS-PSHSSNRVAPHLASTKEEKRKKEEGL-
--VSVQEASMSVEMVKMIMKMVWFKLLANPNTYASLLGLAWALVSCKWNVKKPLILENSV
TILSNAGLGMAMFSLGLFMALQPRIIACGTRLAAYGMLIRFFLGPAIMAVASTGVGLRGP
ILRVAIVQAALPQGIVPFVFAREYNLHPDVLSTAVIFGMIVSLPITVLYYVFLGL--
>gnl_Ambtr_v1.0_evm_27.model.AmTr_v1.0_scaffold00013.199
MIGLRDVYLVLSAMVPLYIPLGLGYGSVRWWGVLNPEHCNGINRVVALFTLPLFTFNFTA
SIDPFTMNFRFLGADALSKVFVVAAVALWAKCCKGPACSWAITGFSLSTLTNTLVVGVPL
LKAMYGGIAQDLVVQVSVIQAIVWLSILLFVLECRSSC-INGG-VVVA------------
---------------------------------------VGNEGSHVAVDVA-GTDTGVK
VV-----QVHKRPSLGSLMKVVWRKLALNPNSYASIVGVIWAFISSRWHFSMPLLMENSV
SMMAKAGSGMAMFSMGLFMASQEKLIGCGPSLTVLSMVLRFLAGPAAMAVASIAVGLHGD
VLHIAIIQAALPQSITSFIYAREYGLHAEVLSTAVIFGMLVSLPVLIAYYVVLELLR
>gnl_Ambtr_v1.0_evm_27.model.AmTr_v1.0_scaffold00038.35
---MAGFYEILSTMVPLYLAMLLAFASVKWWRMFSDEQCSGINKFVANFAAPLLSFKIIY
SNDPYKMNHKLILADTMQKLLILFALMLWVKLTKRGSFDWMITLFSMSTLPNTVILGIPL
LRAMYGEESEQILFQIVVLQFVVWYPFLLFLYELREAK-GAVG-RRVSTAVI--------
-----NGSTVVLEVEASETRMSSLSLATVDGQTTAMNGSVVLVVEASAEGTANSKEREVQ
VE-----AAPPQMRMINLLILVWSKVIKNPNTYSSILGLVWGLISFRFNIRMPKIVDKSV
TILSVTGLGLSMFSLGLFMASQPNLMPCGKRNATIAMFVRFSFSVVVMSMCSILLGLQGN
LLKVAIVQFCNPSYASYAVF-------RLVGSTGKK---------------------
>gnl_Ambtr_v1.0_evm_27.model.AmTr_v1.0_scaffold00038.32
MITASAFYDVFTAMVPLYVAMFLAYGSVKWWRIFTTDQCSVINRFVAIFAIPFLSLQIIS
SINPYQMNLKFILADTLQKLLILFVLVLWGSFSSWGSLDWVITLFSISTLPNTLIIGIPL
LRAMYGVEINGLLVQIVVLQGLVWYTLLLFLFELKAKI-EMG--PQIP------------
--------------------------VSMGSQVGS----DVSPVHAQSKEIEDEEAPSKD
--EDEGEATCSSVKMIHLFFLVLSKVIKNPNTYASVLGLVWGLIACRWNIHMPKIVQNSI
SILADAGLGMAMFSLGLFMASQNKIIACGKRRATLAMVVRFLLGPAVMAACSLAVGLRGK
LLHVAIVQAALSQAITPFVYAKEYNVYPDILSTMVVFGMLVSLPITLAYYVLLGI--
>gnl_Ambtr_v1.0_evm_27.model.AmTr_v1.0_scaffold00038.38
MISLADLYAVFTAMVPLYVAMFLAYASVKRWEIFTPEQCSGINRFVATFAIPFLAFNIIS
STDPYKINLKFILADTMQKLLILFVLILWAKFTRWGSFNWMITLFSLSIMPNTLIIGIPL
LRPMYGEECIGLLVQVVVLQLVVWCPIFLCLYELHAAK-VTMN-GKVR------------
-----NDTNEGKEG--DEMMNVEVIKNTPADE----------------GDLAHSNEREVQ
-----GEVTHPRMTTTNLFLSVLSKVMKNPNTYGSVLGLIWGLISFRWNISMPKIIHKSV
SILSVTGLGMAMFSLGLFMGSQRKIIACGKRKVILSMVVRFIFSSTVMAMCSIAIGIRGI
ALKTAIIQAALPQGVITFVYAKEYQVHEEVLSTA-----------------------
>gnl_Ambtr_v1.0_evm_27.model.AmTr_v1.0_scaffold00038.33
MISASAFYDIFTAMVPLYVAMFLAYGSVKWWRIFTPDQCSGINRFVAIFATPFLSLRIIC
SINPYKMNLRFILADTLQKLLILFLLVLWGSFSSWGSLDGVITLFSISTLPNTLIIGIPL
LSAMYGVESNGLLIQIVVLQGLVWYTLLLFLFELKAKM-VKG--PQIT------------
--------------------------VSMGSE--------VSPVDAQS------------
------------------------------------------------------------
-----SGMEVVYFSL---------------------------------------------
---------------------------------------------------------
>gnl_Aquco_v3.1_Aqcoe2G426000.1
------------------------------------------------------------
------------------------------------------------------------
---MYGSNAVDIVEDV--------------------------------------------
---------------------------QESLE----------------GDVE--------
---KNTNAKPHKTSFLVSLRTVFLKLRRNPNAYCSVVGLIWALIANRFHWKMPSIMEGSI
LILSRAGTGAAMFSMG-----EEKLIACGTKLTVVGIVLRFLVGPAAMAICCLAVGLRSD
VLRVAIIQAALPQSITSFVYAKDYGLHPDVLSTSCIVGLLWDL----------EFVN
>gnl_Aquco_v3.1_Aqcoe2G425700.1
MIGLEDVYNVVEAMAPLYVALLLGYGSVKWWGIFTPEQCDSINKLVSFFTLPLFTFEFTA
HADPFEMNYLFIGADAISKLIILVVLVFWAKCSSKGSYCWFITSFSLSTLTNTLVVGVPL
IKAMYGPNAVDLVVQASIVQAIIWLTILLFVLEFRKTG-SDIA-STTP------------
----------------------------STSDSHMIS--------FEIKDAE-GNDTT--
--------VRPRTSFLGLMKIVWLKLALNPNSYASIIGITWALIANRWHFQMPSIMEGSI
LIMSRAGTGTAMFSMGLFMAQQKNLVACGPTLTVFGMVLRFFAGPAAMAIGCIIVGLHGD
TLRVAIIQAALPQSITSFIYAKEYGLHADVLSTAVIFGMMVSLPVLIGYYFMLGFLH
>gnl_Aquco_v3.1_Aqcoe3G090400.1
MISLIDVYHVLEAIVPLYVAMILAYASVKWWKLFTPDQCSGISKFVSKFSVPLLSFRVIS
ANNPYQMNLKLMLSDSLQKIFALVVLTVVSKLSSRRSLDGIITGLSLSTLPNTLIVGIPI
LKAMYGNGAATLLAQIVVLQSIIWYNLLLFLFEFRAAQ-AVS------------------
--------------------------MTSPAETRG-ESE--VTQGTQSKEREEK------
-----ANDGSPRVSTKLILLTVGKKLISNPNTHATLSGLIWSLISFRWDLKLPVIIDKSI
SILADGGLGMAMFSLGLFMASQASIFACGAWLAVLAMAAKFLVGPALMAVASFA------
---------------------------------------------------------
>gnl_Arath_TAIR10_AT5G16530.1
MINCGDVYKVIEAMVPLYVALILGYGSVKWWHIFTRDQCDAINRLVCYFTLPLFTIEFTA
HVDPFNMNYRFIAADVLSKVIIVTVLALWAKYSNKGSYCWSITSFSLCTLTNSLVVGVPL
AKAMYGQQAVDLVVQSSVFQAIVWLTLLLFVLEFRKAG-FS---SNNI------------
----------------------------SDVQVDN-------------INIE-SGKRET-
-------VVVGEKSFLEVMSLVWLKLATNPNCYSCILGIAWAFISNRWHLELPGILEGSI
LIMSKAGTGTAMFNMGIFMALQEKLIVCGTSLTVMGMVLKFIAGPAAMAIGSIVLGLHGD
VLRVAIIQAALPQSITSFIFAKEYGLHADVLSTAVIFGMLVSLPVLVAYYAALEFIH
>gnl_Arath_TAIR10_AT5G15100.1
MISWLDIYHVVSATVPLYVSMTLGFLSARHLKLFSPEQCAGINKFVAKFSIPLLSFQIIS
ENNPFKMSPKLILSDILQKFLVVVVLAMVLRFGRGGKLGWVITGLSISVLPNTLILGMPI
LSAIYGDEAASILEQIVVLQSLIWYTILLFLFELNAAR-ALPS-----------------
--------------------------SGASLEHTGNDQE-EANIEDEPKEEEDEEEVAI-
-------VRTRSVGTMKILLKAWRKLIINPNTYATLIGIIWATLHFRLGWNLPEMIDKSI
HLLSDGGLGMAMFSLGLFMASQSSIIACGTKMAIITMLLKFVLGPALMIASAYCIRLKST
LFKVAILQAALPQGVVPFVFAKEYNLHPEIISTGVIFGMLIALPTTLAYYFLLDL--
>gnl_Betvu_v1.2_Bv4_075150_pnwi.t1
MISLEDISKVIVATVPLYVALILGYGSVKWWRLFKADQCDAINRLVCYFTLPLFNLDFTA
HSNPFEWNYKFLAADAMSKVIIVAVLALWVTCSSKGSYCWSITSFSLSTLTNSLVVGVPL
LGAMYGPMGVDLVVQFSVTQAIIWLTVLLFVLEFRQSR-IDLP-STIN------------
---------------------------CVSTSVEIKDPSVHSFGVDQNKDME-GKIISTN
-----GLGDVVRPSLWSLIKGVGVKILANPNSYSCIIGIAWAFFASRFHLQLPSIVDGSI
LIMSKAGTGTAMFSMGMFMASQEKLISCGPKLTIFAMILKFIAGPAAMAISSLVLGLHGD
VLRVAIIQAALPQSITSFIYAKEYGLHADVLSTAVIFGMMASLPILIAYYAILETFH
>gnl_Betvu_v1.2_Bv8_185320_cdyx.t1
MISWKDLYNVLSNVVPLYVVMISAYGSVKWWKIFTPNEISGINRFVALFAVPLLSIKFIS
NNNPYAMNFRFILADTLQKLIVILLLFIWCKLSSKGSLEWCITLFSLSALPNTLVVGIPL
LGGMYGEESQSLMVQLSVIQFNIWFPIMLFLYEYRRAT-VLIP-EQETISTNSSSSHECS
-----NDCSQTLKYDEKDLDNVSVLPSRSSNKIDHDNEENICPTESSSETVAECKPKSTN
-----TLPAVGSVTTRQILIMVCKKLMRNPNFYSSLVALTWSLISFRWHVEIPAVVANSI
KIFSDTGLGMAMFSLGLFMASQPKIISGGSALAALAAAMRFIVGPAITAATSSAIGLRGT
LLQIIIMQAALPQAIVSFVFAHEYNVHPGVLSTAVSFGMLISLPITLVYYIILGIIK
>gnl_Carpa_v0.4_evm.model.supercontig_127.48
MIGIKDLYCVLTAVVPLYVTMFLAYASVKWWNIFSPDQCAGINRFVAILAVPLLSFEFIS
RINPYRMNLLFLAADGISKLIILFALLCWANFSRKGNLDWAITLFSLSSLPNTLVMGIPL
LKSMYGDDKEFLMVQVVVLQCIMWYTLLLFLFEYRAAR-NVLV-ANRMKLAGNYSNER--
NIQLVQGGDELVAGAPEEDEVVGVVLTTSDSQ-------KLKPIQAAAKEESNVETMMTY
--DISSPLIFSWELVWQILKTVWFKLLRNPNSYASVLGITWALISCRWDIKKPEIMDNSV
TILSKAGLGMAMFSLGLFMALQPRLIACGKRVTVYWMVARFMVGPGVMGIASVAVGLRGT
VLKLSIVQAALPQAIVPFVFAREYNLHPHVLSTAVIFGMIVSLPITILYYILLGL--
>gnl_Carpa_v0.4_evm.model.supercontig_14.40
MISLIDVYHVVAATVPLYVAMTLAYISVKWWKLFTPDQCAGINKFVAKFSIPLLSFKLIS
VNNPYKMNMKLIFSDFLQKLLALLLLAAISKFRSRGGLNWIITALSLSTLPNTLVLGIPL
LKAMYGDGAAALLAQIVVLQSLVWYNLLLFLFELSAAR-AAS------------------
--------------------------MTAPLETGS-LEG--GAQEQQPKDESEEA-----
-----QTRTARKVKTRLILWTVWRKLFTNPNTHATLAGLVWAGVHFKWGLKLPGIVNDSI
SIMANGGLGMAMFSLGLFMASQSSIIACGKQMALVAMGMKFLVGPIIMAASSLAIGLRGR
LLRVAIVQAALPQGIVPFVFAKEYNVHPEILSTGVIFGILISLPIDLAYYFLLAL--
>gnl_Carpa_v0.4_evm.TU.contig_26337.3
MIGWEDAYKVVVAMTPLYVALMLGYGSVRWWRIFPPEQCDAVNRFVCYFTLPMFVLEFTT
HVDPFQMNYRFIAGDAISKVVIVLVLVVWAKCSSKGSFRWAITSFSLSTLTNTLVVGVPL
IEAMYGQSAVNLVVQASVVQAIFWLTFLLFVLEFRSSL-VT-------------------
--------------------------------------------EDDDKDME-MIGN---
-------GGSVRRSFWSLMKNVWLKLMVNPNCYACVLGVAWAFMANRWHFEMPKILEGSI
LIMSRAGTGTAMFSMGMFMAVQQKLIACGTGLTIYGMVLRFIAGPAAMAIGSIAVGLHGD
VLRVAIIQAALPQSITSFIFAKEYGLHAEVLSTAVIFGMMVSLPILIAYYAILEFVN
>gnl_Elagu_v2.0_p5_sc00004.V1.gene1167
------------------------------------------------------------
------------------------------------------------------------
------------------------------------------------------------
------------------------------------------------------------
------------------------------------------------------------
------------------MALQPRIIACGYKVAAFAMAVRFLAGPAVMAAASIAVGLRGV
LLHVAIVQAALPQGIVPFVFAKEYNLHPDILSTA-----------------------
>gnl_Elagu_v2.0_p5_sc00008.V1.gene758
------------------------------------------------------------
------------------------------------------------------------
------------------------------------------------------------
------------------------------------------------------------
------------------------------------------------------------
------------------MALQPKIIACGNSAATFAMAVRFLTGPAVMAAASIAVGLRGV
LLHVAIVQAALPQGIVPFVFAKEYNVHPAILSTA-----------------------
>gnl_Elagu_v2.0_p5_sc00077.V1.gene420
MITGKDTSEVLSALVPLYVAMILAYGSVRWWKIFTPDQCSGINRFVAVFAVAFLNFHFIS
SDNLYAMNLPFIAADSLQKLVILLALFLWQCFRRHGDLGWTITLFCLSTLPNTLVLGIPL
LDAMYGDFSRSLMVQIVVLQALVWYTLLLFLFEYRAAE-LVSE-QVPPELAPDITSFRVE
DVTSLGGSDRLRAETEGEDGNVQIVVQRSASQTPSGGSH--ACIEAATKDGRKSSSCKAP
LAHGNRCSISSGVMTRPMLIMVWRKLIRNPNTYASIIGLVWSLAKID-------------
-----ANIFCGGLQPGLFMALQPNIIACGKSAAALAMAVRYLMGPAVTAATSAAIGLRHD
LLHVAIVQAALPGGIVPFVFAKEYNCYADIASTSMLRYVYKDIPARAVMAPQIGLLK
>gnl_Elagu_v2.0_p5_sc00078.V1.gene250
MIGWADIYKVVVAMVPLYVALGLGYGSVRWWRIFTPEQCGAINRLVAYFCLPFFAFEFTV
HTDPFAMNYRVIAADAISKVIIVLVLAAWAKFSGKGSYCWSITSYSLCTLNNTLVVGVPL
LNAMYGRWAQDLVVQLSVVQSIVWVILLLFMFELRKAG-TLAA-TVAA------------
---------------------------TSNGG--GGGDG-VSVELQTVKDVE-GNIE---
--------VASRPSFWSLMKIVWLKLAFNPNFYASFLGVTWAFIANR-------------
------------------------------------------------------------
---------------------------------------------------------
>gnl_Elagu_v2.0_p5_sc00091.V1.gene220
------------------------------------------------------------
------------------------------------------------------------
------------------------------------------------------------
------------------------------------------------------------
------------------------------------------------------------
-----------------------------------------------MAIGAIAVGLRGD
LLRVAIIQAAIPQSITSFIFAREYGLHAEVLSTA-----------------------
>gnl_Elagu_v2.0_p5_sc00091.V1.gene221
MIGWADIYNVVAAMVPLYVALGLGYGSVRWWRIFTPEQCEAINRMVAYFSFPFFTLEFTL
HTDPYAMNYRVIGADAISKLIIVLVLAAWAKCSSKGSYCWSITSYSLCTLTNSLVVGAPL
LNGMYGQWAQDLVVQLSVVQAIVWLTLLLFVLEIRKAR-IQEA-MVAA------------
---------------------------ISSDHGSGGGARIVSVEQEAEKDVE-DNMTEVV
----------HRPAFWSLMKIVWLKLAVNPNSYASIVGITWAFVANRWHLEMPSIMEGSV
LIMSRAGTGLAMFSMG--------------------------------------------
---------------------DAYN--------------------------------
>gnl_Elagu_v2.0_p5_sc00091.V1.gene227
MIAWADIYKVVVAMVPLYVALGLGYGSVRWWRIFTPEQCEAINRMVAYFSFPFFTFEFTL
HTDPFAMNYRVIAADVISKLIIVLVLAAWAKCSSKGSYCWSITSFSLCTLTNSLVVGAPL
VNQMYGRWAQDLVVQLSVVQAIMWLTLLLFVLELRKAG-MGEA-VVAA------------
---------------------------TSTPR--GGGRR--SVDQQPVKDVE-GNMTEVV
---------ASRPAFWSLMKTVWLKLALNPNSYASIAGITWAFVANR-------------
------------------------------------------------------------
---------------------------------------------------------
>gnl_Eucgr_v2.0_Eucgr.L03400.1
------------------------------------------------------------
------------------------------------------------------------
------------------------------------------------------------
------------------------------------------------------------
---------------------------------------------------MPGIVKESI
EILSTAGLGTAMFNIGIFIAMQRKVIACGVKLTFVGMVLRFIAGPALMTVSSFIMGLRGD
VLRMAIMQAALPQSITTFIFAKEYGLHASVLSTAVVFGTLASLPLLIAYYAALEVM-
>gnl_Eucgr_v2.0_Eucgr.H01382.1
M-----------------------------------------------------------
------------------------------------DYSWCITTFSLLTLTNVLIVGVPL
LRAMYGQVGVDIVVQLSVMQAVLWFPLLLCFLEFRKMG-MDYS-PTTT------------
---------------------------SATTD----------DLVPGEKDVE-GTAEAVR
-------TNSTRPRLWTAVKIVAPKLALNPNIYACIIGVAWAVIAHRFKVKMPGIVKESI
EILSRAGLGTAMFNIGIFIAMQRKVIACGVKLTFVGMVLRFIAGPALMTVSSFIMGLRGD
VLRMAIMQAALPQSITTFIFAKEYGLHASVLSTAVVFGTLASLPLLIAYYAALEVM-
>gnl_Eucgr_v2.0_Eucgr.B01405.1
MIGLEDVYKVVEAMVPLYVALMLGYGSVKWWKIFKPEQCDAVNRLVCYFTLPLFTFEFTA
HVDPFEWNYAFIAADVVSKVIIVLVLAFWAKCSTKGSYCWSITSFSLCTLTNSLVVGVPL
LKAMYGSMGVDLVIQGSVFQAIVWLTLLLFVLEMKRSG-LDIS-STPS------------
---------------------------STEGD------SRTVVDPVAKFNLE-GGLEMM-
-------VSSSRPSFWSLMRVVWMKLAMNPNSYACIVGIVWALIANRWHFEMPGIIDGCI
TILSKAGTGTAMFSMGMFMAQQEKLIACGPSLTVFGMVLRFIAGPAAMAIGSIALGLRGN
VLRVAIIQAALPQSITSFIYAKEYALHADVLSTAVIFGMIVSFPVLLAYYAILELVP
>gnl_Eucgr_v2.0_Eucgr.B01406.1
MIGWGDMYKVVVSMFPLYVPLMLGYSSVKWWRLFSHDQCDGINRFISLFILPLFGFGFTA
HINPFAMNFRLLAADGLSKLATLSILALWGRFSSRGSYSWCITTFSLCTLPNLLVVGVPM
LQAMYGKWAVDLAVQLCMLQSLIWYPLVLLFLEFRKRR-MMDL-ATPP------------
----------------------------PPPL-------EENGVVDEERDIG-MSVVNTS
---EVGG-DDLEKRSRGTFQMVWIKMAMNPNVYANVLGLAWALMASRLKFTMPSIMEGSI
EIMSKGGTGTAMFNIGIFMAMQTKVIACGTGPAVLGMVS---------------------
---------------------------------------------------------
>gnl_Eucgr_v2.0_Eucgr.B01403.1
MIGWDDVYKVVVSMFPLYMALMLGYGSVKWWRLFTHEQCDGINRFIVLFILPLFGFEFTA
HINPYAMNFRLLAADALSKLATLAILGLWGRFSSRASYNWSITTFSLCTLTNLLVVGVPV
MRAMYGQWGVDMVVQLCMVQSLVWIPLLLLLLEFRNTR-MMDS-TTSS------------
---------------------------SPPPP-------ENNGVVDEERDVE-MSVVITM
---EGGGDHHEKRSYWSFAKVVWMKMAMNPNVYANVLGLAWALMASRFKFTMPSIMEGSV
EIMSKAGTGTAMFNIGIFIAMQTKVIACGTGPTVLGLVSRFVVGPAITALCSLAVGLHGP
TLHIAIIQAALPQAIASFVFANEYGLHANVLSTAVVFGTVISLPLLIGYYIGLEYAA
>gnl_Eucgr_v2.0_Eucgr.I01919.1
MISLTNVYHCVAATVPLYATMFLAFISIRFWKLFTPDQCAGINKFVAKFSIPLLSFQVIS
STNPYKMNLRLVLADFAQKILAILIVGGVAKFRSGGGLRWIITGVSLSTLPNTLILGIPL
LRAMYGDEAASLIAQIVCLQSILWYNLLLFLFELNATK-AAS------------------
--------------------------VTPSSEATG-VTA--TTEEDETKDGGDEL-----
-----KLRNGRKYETLLIFLKVGKNLLRNPNTYATVMGVIWASIHFRWGVEMPAIVSSSI
LILSEGGLGMAMFSLGLFMASQTRIVACGARLAAVAMAAKFIAGPGLMAISSLAIGLRET
LLKVAIVQAALPQGIVPFVFAKEYNVHPEILSTGVLFGMLIAMPISLVYYLLLSL--
>gnl_Eucgr_v2.0_Eucgr.G02549.1
MIGWDDVYKVVVSMFPLYVALMLGYGSVKWWRLFTHEQCDGINRFVALFILPLFGFEFTA
HMNPYAMNFRLLAADALSKLATLAILGLWGRFSSRASYNWSITTFSLCTLTNLLVVGVPV
MQAMYDQWGVDLVVQLCMVQSLVWIPLLLLLLEFRNTR-MMDS-TTSS------------
---------------------------SPPPP-------VNNGMVDEERDVE-MSLVITR
---EGGGE-----SYWSLARVVWMKMAMNPNVYANVLGLTWALMASRLKFTMPSIMEGSV
EIMSKAGKGTSMFNIGIFIALQTRVIACGTGPTVLGLVSRFVVGPAITALCSLAVGLHGP
ALHIAIIQAAISQAIASFVFANEYGLHANVLSTAVVFGTVISLPLLIGYYIGLEYAA
>gnl_Eucgr_v2.0_Eucgr.G02548.1
MIGWDDVYKVVYSMFPLYVALMLGYGSVKWWRLFTHEQCNGINRFIALIVLPLFGFEFTA
HINPYTMNFRLLAADALSKLAILAILGLLGRISSRASYDWIITTFSLCTLTNLLVVGVPV
MRAMYGQWGVDLVVQLFMVQSLVWIPLVLLLLEFRNTR-I--------------------
-------------------------------P-------ENNGVVDEER-----------
-------------SYWSLARVMGMKMAMNPNVYANVLGLAWALMANRFKFTMPSIMEGSV
EIMSKAGTGTAMFNIGIFIAMQTRVIACGTGPTVLGLVSRFVVGPTIMAVCSLAVGLHGP
ALQIAIIQAAIPQAIASFVFGNEYGLHANVLSTAVVLGTVISLPLLIGYYIGLDYAV
>gnl_Manes_v6.1_Manes.08G104400.1
MIGWEDVYKVVVAMVPLYVALVLGYGSVRWWKIFTPEQSGAVNRFVCYFTLPLFTFEFTA
HVDPFNMNYLFIGADAISKFIIVVVLAFWAKFSSKGSYTWSITSFSLCTLTNSLVVGVPL
AKAMYGQMAVDLVVQSSVIQAIIWLTILLFVLEIRRTG-LDIS-SNTN------------
----------------------------GE---------------NLDKDLE-GISRSVD
HK-----MESAKPSFWALMKVVWLKMAMNPNSYACIIGLVWAFIAKRWHFEMPSIMEGSI
LIMSRAGTGTAMFSMGIFMALQEKLIACGTGLTVVGMVLRFIAGPAAMAIGSIAVGLHGD
VLRVAIIQAALPQSITSFIFAKEYGLHAEVLSTAVIFGMIVSLPVLIAYYAVLEFVH
>gnl_Manes_v6.1_Manes.09G184600.1
MIGWEDVYKVVVAMVPLYVALVLGYGSVRWWKIFTPEQCGAVNKFVCFFTLPLFTFEFTA
HVDPFKMNYLFIGADAISKLIIVVVLGFWANCSSKGSYTWSITSFSLCSLTNSLVVGVPL
MKAMYGQMAVDLVVQSSVIQSIIWLTVLLFVLEFRRSR-LDVS-SCNN------------
----------------------------TDTD-------------NLQKDLE-GSNCSVD
H------NNSNRPSFWVLMKVVWIKLAMNPNLYACIIALFWAFISNRWHFEMPSIMEGSV
LIMSKAGTGTAMFSMGIFMALQEKFIACGTGLTVMGMVLRFIVGPAAMAIGCIAVGLHGD
VLRVAIIQAALPQSITSFIFAKEYGLHAEVLSTAVIFGTAASLPVLIAYYAMLEFTR
>gnl_Manes_v6.1_Manes.S018500.1
MISLADVYHVVAATVPLYFAMILAYISMKWWRLFTPDQCAGINKFVAKFSIPLLSFHVIS
NNNPYKMNLKLIFADFLQKLLGLLVLTALTKISSRGRLNWIITGLSLSTLPNTLILGIPL
LKAMYGDEAEALLSQIIGLQSLVWYNLLLFLFELNATY-AAP------------------
--------------------------VAPSSEITE-DLE--AHHDAQSKEGEEE------
------THATKRVKTMLILFTVGRKLVRNPNFHATLLGLIWASIHFRWGVKMPEIVDNSI
LILSNGGLGMAMFSLGLFMASRTSIIACGVRLAVLAMAMKFIAGPALMAVASLAITVRGT
VFKVAIVQAALPQGIVPFVFAKEYNIHPDILSTGVIFGMLIALPIALAYYSLLAL--
>gnl_Manes_v6.1_Manes.17G020700.1
MISLSDVYHVVSATVPLYFAMLLAYISMKWWRLFTPDQCAGINKFVAKFSIPLLSFQVIS
HNNPYQMNLKLILADFLQKLLALLALTALTKISSRGRLNWIITGLSLSTLPNTLILGIPL
LKAMYGAEAESLLSQIIVLQSLVWYNLLLFLFELNATY-AVP------------------
--------------------------ITPSSEITV-DHE--DPQEAEEKEEEEEEE----
--EETQTRTTRRVKTMLILLTVGRKLVRNPNFHATLLGLIWASIRFRWGVKMPEIVDSSI
MILSNGGLGMAMFSLGLFMASRASIIACGVRMAVLSMAMKFTAGPALMAVASLATTLRGT
VFKVAIVQAALPQGIVPFVFAKEYNIHPDILSTGVIFGMLIALPIALAYYSLLEL--
>gnl_Medtr_Mt4.0v1_Medtr7g079720.1
MIGWEDVYKVIVAVVPLYFALILGYGSVRWWKIFTREQCDAINKLVCYFTLPLFAFEFTA
HIDPFKMNFLFIGADTLSKLIIVAVIALWAKCSSKVSYSWSITSFSLCTLTNSLVVGIPM
VKPMYGPMGVDLVVQASVVQAIIWLTLLLFVLEFRRTG-IEGT-ITTL------------
---------------------------KPKAS------SNVTCEGEESKDVE-ANNIVE-
-------YTSSRLPFLQLMKRVWLKLIANPNSYGCVIGISWAFISNRWNLELPSMVEGSI
LIMSKAGTGTAMFSMGIFMALQEKVISCGPSLTVFGLVLKFIAGPAAMAISAFIVGLRGD
VLRIAIIQAAVPQSITSFIFAKEYELHAEVLSTAVIFGMIVSLPILVAYYAILEFVH
>gnl_Medtr_Mt4.0v1_Medtr7g009370.1
MISLANVYHVITTTVPLYVTMILAYVSVKWFKIFTQEQCSGINKFVAKFSIPLLSFQVIS
SNNIYKMSLKLMFSDFIQKLLAFVLLTAIIKISGKGGLKWIITGFSLSTLPNTLILGIPL
LKAMYKDEAIVLLAQIVFLQSMIWYNLLLFLYEFDAAK-NML------------------
--------------------------SAPPSQDTG-ESE--SASEIQSKREEDEE-----
-----PVGTKRKMKIFPILVTVGKKLIRNPNTFASLIGIIWSSIQFRWGIHMPQVINHSI
ELLSNGGLGMAMFSLGLFMASQSSIIACGPRNTVVAIGLKVLVGPALMALASIVIGLRNT
LFKVAIVQAALPQGIVPFVFAKEYNVHPSILSTAILLGMLIALPVELAFYFLLAL--
>gnl_Medtr_Mt4.0v1_Medtr6g011400.1
MISLIDVYHVVTATVPLYVTMLLAYICVKWWKLFTPDQCAGINKFVANFSVPLLSFQVIS
SNNIYKMSLKLIYADCVQKFLAFLVLIVIIKISDRGGLKWIITGLSLSTLPNTLILGIPL
MKAMYKDESDFLLPQIIFLQSMIWYNLLLFLHELDAAI-PART-----------------
-----------------------MP-AAQPSHETG-DSE--SSVEVQSKEEDEGR-----
-----ETRPERKTRILIILMKVGKKLIMNPNTYATFIGLIWASIHFRWGVDMPDVVNQSI
TILSSGGLGMATFSLGLFMASNSSIIACGPKMTMVSMGLKFLFGPALMAVASIVIGLRDT
MLKVAIVQAALPQGIVPFVFAREYNVHPAVLSTGVLLGMLIALPVALIYYLLLSI--
>gnl_Mimgu_v2.0_Migut.F02141.1
MIAWGDIYKVVAAMVPLYVALVLGYGSVKWWRMFKPDHCDAINRFNCYFIIPFFTFRFTA
GVDPYHMNFRFLAGDVIAKGVVGVALALWANLCREGKLSWAVTSFSLSSLNNTLVVGVPL
LKAMYGALGEDLVVQSSVIQSLLWFPTLLFMLDFWRIN-NNDA-DGDS------------
-------------------------HQQQPGQIEITDANTTSTSANKHEDAN-GVNTRIS
---SSSSSSSSSNNFRITIKKVLAKLAKNPNLYACAIGLIWALLAKRWDLEMPSVVEGSI
LIMAKAGSGVAMFSMGLFMALQEKMIACGVRLTVYGMVLRFIGGPVTTLVGCLALGIRSR
TLHIAIIQAALPQAITSFVFAQEYGLHATVLSTAVIFGTIVSLPLLISYYVALDAFR
>gnl_Mimgu_v2.0_Migut.F02142.1
MIGREDVYKVVVGIAPLYVALMLGYSSVKWCRMFSPEQCEAINRLVCYFTYPLFVFEFTA
HVDPFKMNYLMMGADVISKVIIVMVLGCWAKC-CKGSYCWSITSFSLSTLTNSLVVGVPL
LKAMYGPMAVDLVVQSSVFQALVWLSILLFVLELRRTY-HDHV-----------------
----------------------------------------------AAADLE-NQSSGVI
-------ADASRINFWNLMRRVSLKLAINPNSYACILGITWAFLSNRWHFEMPSVMEGSI
LIMSRAGTGTTMFSMGLFMALQEKVIACGASLTVFGMALRFIAGPLAMALASFAVGLHGD
VLRIAIIQAALPQSITSFIFAKEYGLHADVLSTAVIFGMIVSLPVLIAYYAILEFVH
>gnl_Mimgu_v2.0_Migut.H00890.1
MITLANVYHVFTAIIPLYVAMIAAYLSIKWWKLFTPDQCSGINKFVANFSIPLLSFQVIS
SNNPYKMNLKLASADFLQKLIAFVVLAVIARMRSRGSLSWIITGLSLSTLPNSLILGIPL
IRAMYGDEAAVLLAQIVVLQSLVWYNLLLILFEIDAAN----------------------
--------------------------AVPPSQVPG-ESE--NPQVPEP------------
--ITNGVKHQSERSIRIILLTVGKKLITNPNTHATLAGLVWSSIHFRSYKTIRLVYIKNL
SLTCKTGVGISFYLLGLFMASQARLIACGTRKAVLAMALKFIAGPSLMAVPSIALGLRGT
LLKVALVQAALPQGIVPFVFAKEYNRHPDILSTAVIFGMLVAVPIGLAYYFLLAL--
>gnl_Musac_v1_GSMUA_AchrUn_randomT08290_001
MISWSSLYHVVEAMMPLYAAMALGYASVR-KKAFTPEQCAGINHFVALLAVPLLIFRMIS
SNNPYTMNIRFLAADTLQKVIILAALAAWARFSNNGSIAWVITLFSLATLPNTVLMGVPV
LRGMYGPMSENLMVQIVVLQFVVWYVLVVFLFEYMAAQ-NAFM-EQQ-------------
--------------------------QMPPPQANG-SHS--VDIPAVNADGSDPD-----
--VSIAQEETIRPSGMLILVMAVKKILKIPSTYASLLGLFWSLIAFRFGIKMPAIIDNSL
SIISVSAIGLGMFSVGAFMAQRKKFITCGYYLAVLAMVMRFLIGPIVMLVSSFAVGLQGV
FLNVGVVQAALPLAVLSFVYAEEYNVHPDIMSTGVIVGIFISVPLTILYYVLLGL--
>gnl_Musac_v1_GSMUA_Achr4T00310_001
MISKSSLYHVVESMAPLYVAMGLGYASVR-FRAFTPEQCAGINHFVALFAMPLLIFRMIS
SNDPYAMNLRFIAADTIQKAAILAALALWARLSARGSLAWVVTLFSLATLPNTIIMGVPI
LRGMYGSMSGTLMVQIVVLQFAFWYVLVVFLFEYMAAQ-RAL------------------
------------------------------------------------------------
----------------------------IPSIHASMLGLVWSFIAYREGIKLPTIIDDSV
AIISVSATGLATFSVGTFMAQQSRFISCGCSVASLAMAMRFLVGPAVMAASSLAVGLHGD
LLHVGIVQAALPLAVISFVYAKEYNVHPEIMSTGVIVGTFASFPITIIYYILLGL--
>gnl_Musac_v1_GSMUA_Achr9T15520_001
MITGTDFYHVMTGMVPLYVAMILAYLSVKWWKIFTPEQCAGINRFVALFAVPLLSFHFIA
GNDPYKMNYRFIGADTLSKVIVLVILAVWSNLSRRMSLDWTITIFSLATLPNTLVMGIPL
LEGMYGEYSGSLMVQIVVLQCIIWYTLMLLLLEYRAGR-LLIA-EKSSSVVFP-------
---------------VGPSEIQEIRVEVPPRQSTNRPLT--TFLENQEQEPAIGA-----
--IVPTTMPPASVMAKLILVVVWRKLIRNPNNYASLIGLAWSLVSYKLHVNMPVIVAKSI
SIMSDTGLGMAMFSLGLFMGLQPRVIACGNLAAAIAMAIRFLAGPAFMAIASFAVGIRGE
LLRIAIVQAALPQGIVPFVFAEEYNLHAEILSTAVIFGMIIALPITLVYYVIVGLV-
>gnl_Musac_v1_GSMUA_Achr8T29780_001
MISWHDLNTVLVAVVPLYVAMVLAYGSVRWWGIFSPEQCAGINRFVAVFAVPLLSFHFIS
TNDPYAMNLRFVVADTLQKLLVLAALAVWSKLLRRSSLDLSITAFSLSTLPNTLVIGIPL
LVAMYGPYSGSLMVQVVVLQCIIWYTLMLFLFEYRAAR-LLVA-DQFPDTAASIVSFRVD
DVDSLAGAAETAAEF-NGDGKIYVTVRKSTSSRRGSNCNN-ADLDNDHKGFDEEEAANYK
GAGGPHQMPPAGVMTRLILIMVWRKLVRNPNTCSSLVGLLWSLVAFRWNITMPKVVEKSI
SILSDAGLGMAMFSLGLFMALQPRIIACGNRVAALAMVIRFVAGPATMAVSSVAVGLRGT
LLHVAIVQAALPQGIVPFVFAKEYNLHPAILSTAVIFGMLIALPITLLYYILLGL--
>gnl_Musac_v1_GSMUA_Achr11T10870_001
MISWGDIYKVVDAMAPLYVALGLGYGSVKWWRVITPEQCEAINRLVSCITLPLFTFQFTL
HTDPFAMNYRFVAADAISKVTIALLLAAWPKCSSKGSYCWSVTSFSLATLTNSLVVGVPL
VGAMYGPWAQDLVVQLSVVQAI--------------------------------------
--------------------------------------------SPPAKDAD----VD--
--------VASQPSFWSLMKTVWLKLALNPNSYASIVGITWAFIANRWHFEMPSIMEGSV
LIMSKAGTGMAMFSMGLFMALQEKILACGPSLTAFGMALKFVAGPVATAIGAIAVGLRGD
ILHLAIIQAALPQSITSFIFAREYGLHADVLSTAVIFGMLVSLPVLVTYYVVLGFLS
>gnl_Musac_v1_GSMUA_Achr11T19530_001
MISWGDIYKVVVAMAPLYVALGLGYGSVRWWRIITPEQCEAINRLVSCITLPLFTFEFTL
HVDPFAMNYRFIAADAVSKVTIAVLLAAWPKCSSKGSYCWSVTSFSLSTLTNSLVVGVPL
VSAMYGRWAQDLVVQLSVLASV--------------------------------------
-------------------------------------------ESPPLKDVD-GGGPE--
--------VTPRPSFWSLMKTVWLKLALNPNSYASIVGITWAFIASRWHFEMPSIMEGSV
LIMSKAGTGMAMFSMGLFMALQEKILACGPSLTAFGMVLKFIAGPAATAIGAIAVGLRGD
VLHLAIIQAALPQSITSFIFAREYGLHADVLSTAVIFGMLVSLPVLVAYYVVLGFMS
>gnl_Musac_v1_GSMUA_Achr5T25220_001
MIEGRDVLKVIEAMTPLYVALGLGYGSVRWWHVFTREQCEAINRLVVYFAIPFFTFDFTS
HINPFTMNYRVIAADAISKLLTVAVLAAWTWCSDKSSYSWAITIFSLSQLSNILVVGAPL
LDAMYGRWAQDIIVQLSVMVA---------------------------------------
------------------------------------------PEPQQAMDVE-RNAD---
--------VAARPTLGSLMKTVWLKLVINPNIYASVLGVIWALIANRWHFEMPRIIEGSV
LVMSKTGTGMSMFSMGLFMALQDKIVACGPKLSAFGMVLKFIAGPAATAISAVSVGLRGD
LLRVAIIQAALPQSISSFIFAREYGLHPGVLSTAVIFGTLVSLPVLIAYYEVLGLLS
>gnl_Musac_v1_GSMUA_Achr5T25210_001
MIGGRDVIKVIEAMTPLYVAVGLGYGSVRWWHVFTREQCEAINRLVVYFTIPFFTFEFTS
HIDPFTMNYRVIAADAISKLLTVGVLAAWTWCSSKSSYSWAITIFSLSQLTNTLLVGAPL
LDAMYGRWAQDIVVQLSVVVA---------------------------------------
------------------------------------------PEPQQATDVE-CNTD---
--------VAARPTLGSLMKTVWLKLALNPNIYASVLGVIWALIANRWHFEMPRIMEGSV
LVMSKAGTGMSMFSMGLFMALQDKIVACGQKLSAFGMLLKFIAGPAVTTICAVAVGLRGD
LLRVAIIQAALPQSISSFIFAREYGLHPDVLSTAVIFGTLVSLSVLIAYYEVLGLLS
>gnl_Nelnu_v1.0_NNU_022861-RA
MISLLDVYHVLAATIPLYFAMILAYVSLKWWKLFSADQCSGINKFVAKFSIPLLSFSVIS
ANNPYQMDLKLILADGLQKLLAFLLLVILAKISSRGHTDWVITGLSLSTLPNTLIVGIPL
LRAMYGNKASALLSQIVVMQSLVWYNLLLFLFEFRAAE-TAS------------------
--------------------------ETPPLEVTG-ELE--APQEAQPKAVGEEA-----
-----KARTLRKMNTKLILMTVGRKLVRNPNTHATLIGLIWAVISFRWRVKLPLIVNNSI
SILSDGGLGMAMFSLGLFMASQPSIIACGTRKAALAMGIKFLVGPALMVVSSYAIGLKSI
LFKVAIVQAALPQGIVPFVFAKEYNVHPDILSTGVIFGMLIALPIALAYYFLLGLIQ
>gnl_Nelnu_v1.0_NNU_000483-RA
MITGKDIYDVLAAIVPLYVAMILAYGSVWWWKIFTPDQCSDINRFVAIFAVPLLSFHFIS
SNNPYAMNYRFTAVDSLQKIVILSALLLWQALSKNGSLEWMITFFSLSTLPNTLVMGISL
LKAMYGEFSGSLIVQIVVLQCDLVHSYALHV-----------------------------
------------------------------------------------------------
------------------------------------------------------------
------------------------------------------------------------
---------------------------------------------------------
>gnl_Nelnu_v1.0_NNU_014664-RA
MIGLEDVYKVVVAMVPLYVATVLGYGSVKWWHIFTPDQCQAINRLVCYFTLPLFTFEFTA
HIDPFNMNYLFIAADAISKVVIVIVLVFWAKCSSKGSYPWSITSFSLSTLTNSLVVGVPL
LKAMYGQIGVDLVVQSSVIQAIVWLTILLFVLELRKTR-SDTL-SSMA------------
--------------------------TSLDSQ-------SHVVSLESAKDVQ-TNDHVVE
------GLSTTKPSFCSVMKIVWLKLALNPNTYASLVGIVWAFVSNRWHIETPSIMEGSV
LIMSRAGTGTAMFNMGIFMALQEKLIACGPPLTIFGMVLKFIAGPAAMAIGAIAVGLHGD
VLRVAIIQVIHLLRPSRLYHGSKY---------------------------------
>gnl_Orysa_v7.0_LOC_Os08g41720.1
-------------MAPLYFALGLGYGSVRWWRFFTAEQCAAINTMVVYFSMPFFTFDFVV
RTDPFAMNYRVIAADAVSKAIAIAAMAAWARAAKAGAQSWSITGFSLAALNNTLVVGVPL
LDAMYGRWAQDLVVQIAVVQSMVWFPLLLMAFELRKAW-VVGG-GGGV------------
---------------------------GPAVM-------SSSSPPEKQSDVE-MNGAVVA
---APGGGGGVRLPFWATARTVGLKLARNPNVYASVLGVVWACIAYRWHLSLPGIVTGSL
QVMSRTGTGMSMFSMGLFMGQQERVIACGAGLTALGMALRFVAGPLATLVGAAALGLRGD
VLHLAIIQAALPQSIASFVFAKEYGLHADVLSTAVIFGTLISLPILIAYYAVLGFV-
>gnl_Orysa_v7.0_LOC_Os01g69070.1
MIGWGDVYKVVAATVPLYFALFLGYGSVRWWRIFTREQCDAVNRLVAFFALPFFTFEFTL
HTDPFQVNYRAVAADVISKAVIVAVIGAWARFMSKGAVSWSITSFSLSTLTNSLVVGVPM
ARAMYGEWAQQLVVQLSVFQAIVWLTLLLFVLEVRKAA-IGMY-VDG-------------
----------------------------AEAAA------------AAGKDVE-AAGAAAA
AG---VAAAAGKPSLWALVKVVAHKLARNPNTYASFVGITWACLANRLHIALPSAFEGSV
LIMSKSGTGMAMFSMGLFMAQQEKIIACGTSFAALGLVLKFALGPAAMAIGSIAVGLRGD
VLRVAIIQAALPQSITSFIFAKEYGLHADVLSTAVIFGMLVSLPLLVGFYIVLELIR
>gnl_Orysa_v7.0_LOC_Os01g51780.1
MVSWKDIYLVLEATVPLYVAMILAYLSIKWWKLFTPEQCSGINKFVAKFSIPLLSFQVIS
TTDPYDMNIKLIYSDILQKSLALLGFAAISKACCAEKFDWLITGFSLSTLPNTLIVGIPL
LKGMYGEQAGKLLSQIVVLQSLIWYTLLLFLFELRAAN-GMA------------------
--------------------------TTTSSETT--------------------------
-------------------------------------GLIWALVGFRWHIRLPLIVSNSI
RMLSDGGLGMAMFSLGLFTALQTKIIACGAKRMLLALAIRFFLGPALMGMSSYAIGMRGV
LLKIAIVQAALPQGIVPFVFAKEYNVQADILSTAIIVGMMVAVPVALAYYFAMAI--
>gnl_Orysa_v7.0_LOC_Os01g58860.1
MITGSEVYQVVEAMAPLYTAAALGYGSVRWLKAFSNEQCAGINHFVALYAVPVLIFDMVS
TNNVYKMNGRLIAADTLQKAVLLLGLMAWAKAAVSSPLQWVITCFSVASLPNTIIMGVPL
LNGMYGPVSKDLMKQIVVMQFCIWYNVIIFLYEYMAAR-RSAS-APPPASSEGSAKISPS
PVKAANGNAVAADR--PQEVAVNIEITEMAASRDGVSGETAAAKEVSSVEEEEAS-----
---------APAPSMKHVIWMAVKKLLQIPNTYASFLGLIWSLIAFKCGFSMPKIVEDSL
FTIRTTAVGLSMFSSGTFIARQSRFVPCGYKIASFSMVIKFLIGPVVMLFASLVIGMHGT
LLHIAVVQAALPLAVTSFVYAEEYKVHADIMSTGVILGIFISLPVTIVYYILLGL--
>gnl_Orysa_v7.0_LOC_Os09g32770.1
-------------MAPLYFALGLGYGSVRWWRLFTADQCDAVNRLVACFAVPFFAFDFAA
RIDPFALSYRVLAADALSKLAVALALAACAAAASTGGFSWCITGFSLATLNNTLVVGVPL
LDAMYGKWARDLIVQISVVQTIVYFPLLLLAFEVRRAT-TAAA-APPP------------
---------------------------PPTGT-------------D-DDDVEDGAAAAAT
-------AAAARRSLWPLVRAVWLKVARNPNVYAGVLGVAWACVTNRWHVETPSIIEGSV
LIMSKTGVGLSMFSMGLFMALQDKIIVCGAGLTVLGMALRFVAGPAATAVGAFALGLRGD
LLRLAIIQAALPQSITTFVFAKEYGLHAEILSTAVIFGTLASLPVLIVYYIVLGFIR
>gnl_Orysa_v7.0_LOC_Os11g02950.1
MIGWVDIGKILSAIAPLYFALVLGYSSKRWWRIFTAEDSEAI--MVAWFALPFFTFEFTL
HLDPYNVRYSLIAADSISKLIIVIVIGIGVGFRKEGVIDWCISGFSLASLTNSLVVGVPM
ARAMYGNWAGQVVVQLSIFQAIVWLTSLMVVLEVRKAF-VSDA-HDES------------
-----EEGSYIDDDT--------VVGTSEDMQ-------EEGVSDATNQDLK--------
--EEAVTVAGVNGARLPLFKSVARKLACNPNLHASVIGISWACISNRSHLTLPPALEGSV
QIMSRSGLGLAMFSMGILHICQGIWIACGGARVPVRLICRHILSAITLLYFALALGYCSS
RRWWQIFSEAINRMVVWFAFPFEFTLHLDPYNVRCIAKLIIVAAISIGVMLKFGLVR
>gnl_Phavu_v2.1_Phvul.009G210900.1
MIKGKDLYEVVAAIVPLYVALFLAYGSVRWWKIFTPEQCSGINRFVSVFAVPFLFFHFIS
NNNPYTMNFRFLAADSLQKVLILVALVLWNTFTKWGSINLTITLFSLSTLPNTLIMGVPL
LKAMYGDFTTTLMIQIVVFQIVIWFTLLLFMFEYRGAK-LLIS-EQFPETAGAIASLRVD
SVSSLNGREPLHADAEGENGELHVVVRSMSRSPSAFNKSYSTPIPSSL------------
---------QNAVMINLILTMVWRNLIRNPNTYASILGLIWSLIFFRWNIKMPSIIKGSI
EIISNTGLGIVMFSLGLFMALQPKIITCGKTLTLLALALKFLVGPFIILATSKIVGMHGI
LLRVTIVQAALPQGIVPFVFAREYNLHADILSTTVIFGMVVVLPVTIIYYVILGL--
>gnl_Phavu_v2.1_Phvul.009G208200.1
MINSQDIYNTLSALVPLYVPMILAYGSVRWWKIITPEQCTGINRFVAFFSAPFLNFYFLA
TNNPYTINLGFIAADTLQKLVILSALFLWSAFIKGGSIDWTITLFSLSTLPNTVVVGVPL
LTAMYGDSTTSLMSHIFVMQGVVWFTLMLFLYEYRSAR-NLIS-KQFPQNGGSIASFTVD
DVISLSENEPLQTEAEGENGEVHVVLKSPSFNDQGSERGSKIYEPNQDGDTEVENVDRIK
--SKKQQMPATSVVTRLVLTMVWRNLVRNPNTYACATGLAWSLISFRWNIKFPLMIDGSI
LILAKTGTGTAMFSMGLFMALQTKIVACGNTWATVSMVARFVVGPTVIAIAAIAIGVRGD
LLRIAIVQAALPQSVLSFVYAKEYNHHTDIISTAVIFGTVISLPVTILYYVLLGL--
>gnl_Phavu_v2.1_Phvul.009G234000.1
MIKGKDVYEVVAALVPLYVALFLAYGSVRWWKIFTPEQCSGINRFVSVFAVPFLSFHFIS
NNNPYTMNFRFLAADSLQKVVILVALVLWNSLTKWGSINWTITLFSLSTLPNTLIMGVPL
LKAMYGDFTATLMIQIVVFQSVIWYTLLLFMFEYRGAK-LLIS-EQFPESAGAIATLRVD
SVSSLNGTEALHADAEGEKGELHVVVRSMPRSPSSFNKSYSTPRSSNAKGMVKNEEVDT-
--NKNQQMPRAKVMINLILTMVWRNLIRNPNTYASILGLIWSLIFFRWSIKMPSIIKGSI
EIISNTGLGMAMFSLGLFMALQPKIITCGKTLAALAFAIKFLVGPFIILATSKIIGIHGV
LLRVTIVQAVLPQGIVPFVFAREYNLHTDILSTAVIFGMVVALPVTIIYYAILGL--
>gnl_Phavu_v2.1_Phvul.008G055200.1
MIGWEDVYKVVVAVVPLYVALVLGYGSVKWWKIFTREQCEAINKLVCYFTLPLFTFEFTA
HIDPFKMNFSFIAADTISKFIIMLVLALWAKC-TKGSFCWSITSFSLCTLTNALVVGVPM
VKPMYGALGEDLVVQSSVVQAIIWLTFLLFVLEFRRTA-IEGT-TNTF------------
---------------------------KPKSKAMIVDSNNKTGEGGMGKDVE-ENTVAID
VK-ALEETVSSRIPLCKLMKLVWIKLVMNPNSYGCVIGISWAFISNRWNLEMPSMLEGSI
QIMSKAGTGTAMFSMGIFMALQDKLIACGPSLTVFGLVLKFIAGPAAMAIGAIAVGLHGD
VLRVAIIQAAVPQSITSFIFAKEYGLHPEVLSTAVIFGMIISLPILVAYYGILELIH
>gnl_Phavu_v2.1_Phvul.008G043700.1
MISLADAYHVVAATLPLYVTMILAYVSVKWWKIFTPDQCSGINKFVAKFSIPLLSFQIIS
SNNIYDMSLKLVYADFVQKSLAFLVLIAITKISGRGGLKWIITGLSLTTLPNTLILGIPL
MKAMYKGEAVVLLAQIIFLQSMIWYNLLLFLYELDAVN-TRPV-----------------
-------------------------AAAPPPQSAG-ETD--RDREVQSKGEEDA------
-----DPRTKRKLKVLPILAKVGKKLIKNPNTYATLVGFIWSSIHFRWGLHMPEVVTQSI
EILSNGGLGMAMFSLGLFMASQSSIIACGPRMTMVAIGLKVVVGPGLMTVASLLIGLRNT
LFKVTIVQAALPQGIVPFVFAKEYNVHPAVLSTAILLGMLIALPVELAFYFLLAI--
>gnl_Phavu_v2.1_Phvul.004G026500.1
MISLADVYHVVTATVPLYVTMVLAYISVKWWKLFTPEQCSGINKFVANFSVPILSFQVIS
SNNIYKMSLKLVYADFVQKLLAFLIFTAIIKIKGRGGLKWIITGLSLSTLPNTLILGIPL
MKAMYRDEASLLLPQIIFLQSMLWYNLLLFLHELDAAI-PART-----------------
-----------------------MPVVAPPSQDTG-ESE--TSQEIQSKEEEE-------
-----EHRTQSKTRMLLILMKVGNKLTINPNTYATFIGLIWASIHFRWGVDMPDVVNQSI
EILASGGLGMATFSLGLFMASNNRIIACGPRMTMVAMGLKFLVGPAIMAVASIVIGLRDR
MLKVAIIQAALPQGIVPFVFAREYNVHPGILSTGVLLGMLMALPVALTYYLLLSL--
>gnl_Phypa_v3.3_Pp3c14_8850V3.1
MLTGGQFYDVLCAVVPLYVALFLGYGSLKWWGVVTPEQSAGISRFNALIAMPPLIFEIIA
FNNPYTMNNRLIAAYCLSNGIVLVGLCAWVWCTKCGNLDWVITLFQLSVMPNTIIVGIPV
LSPLYSVTESG--IAAIFIGQVLWLFPTLFLYELKEVR-KMGQ-PAVG----SVAQV---
----------------QDDGPRSLHTTESAAETQGEHNDSHAATEVSHKDEEHVKNGSRQ
RNEHGHEMAPSQMNLKEMAIKVAKKMVQLPLTHATVMGIVYSLIAGRWGFDPLRILRNSL
DIMGRITLGLTMYSIGLFMAGQKKLVA-SWWVAFYGAFCRFIVGPGTMGVASLLLGLRGD
TLRFAFLQAALPQAVISFVFAKDYNLHTDVFTTAVSLQTIVFMPIVLVYYTLLEL--
>gnl_Pinta_v2.0_PITA_000046447-RA
MIKLKDLYTVISAVVPLYVTMFLAYGSVKWWKIFSPEQCAGINRFVAIFAVPLLSFKFIC
KINPYEMNFKFIAADVISKAIVLLVLGLWGKFAKRGSLDWVITLFSLSTLPNTLVMGIPL
LEAMYGGNSELLMVQTVVLQCIIWYTLLLFLLEYRSAK-ILIA-EQFPGAANSIGSFKVG
DVMSLDGRELLQTDAEGEDGKLHVIVRKSASSTTNSNSNHGSSREQQQEDFSFGNKGTMM
ANGERNESPPAVVMINLILNMVWRKLVRNPNTYASVIGITWALISYRHDLK---------
------------ISA---------------------------------------------
---------------------------------------------------------
>gnl_Poptr_v3.0_Potri.017G078300.1
MISTADVYHVVAATVPLYFAMILAYISVRWWKLFTPDQCAGINKFVAKFSIPLLSFQVIS
SINPYKMNLKLIFADFLQKLLALLVLTALAKISSRGRLNWIITGLSLSTLPNTLILGLPL
LRAMYGAEAEPLLSQIVGLQSLIWYNLLLFLFELNATK-EAT------------------
--------------------------VAPSSETTG-DQE--ALQESQYKEGGEV------
-----HSRTTRKVKAMLVLLTVGKKLMSNPNFYATMVALIWASIHFRWGVKLPDIVDKSI
VILSTGGLGMAMFSLGLFMALRPSIISCGIRMAVVAMAMKFIVGPALMAVASFAVRLEGT
VLKVAIVQAALPQGIVPFVFAKEYNVHPDTLSTGVIFGMLIAMPIALAYYSLLAL--
>gnl_Poptr_v3.0_Potri.T058300.1
MIGWADIYKVVVAMVPLYVALMLGYGSVRWWKVFTPEQCGAINRFVCYFTLPFFTFEFTA
HVDPFKMNYLFIGADAISKLIIVVVLAVWAKWSGKGSYGWSITSFSLCTLTNSLVLGVPL
IKAMYGPTAVDLVVQSSVIQSIIWLTMLLLVLEFRRSG-LGVS-SS--------------
---------------------------------------------NPDKDLE-GNADS--
-------TVSSRPAFWCLMKTVGVKLAMNPNSYACIIGLVWAFIAKRWRFEMPSIMEGSI
LIMSKTGTGTAMFSMGIFMALQEKVIACGASLTVIGMVLRFIAGPAAMAIGSIAVGLRGD
VLRVAIIQAAFPQAIISFIFAQEYGLHAEVLSTAVIFGTIVALPVLIAYYAILDFVH
>gnl_Poptr_v3.0_Potri.004G124200.1
MISAADVYHVVTATVPLYFAMILAYISVKWWKLFTPDQCAGINKFVAKFSIPLLSFQVIS
GINPYKMNLKLIFADFLQKLLALLVLTALAKISSRGRLNWIITGLSLSTLPNTLILGIPL
LRAMHGAEAEPLLSQIVGLQSLIWYNLLLFLFELNATK-EAT------------------
--------------------------VAPSSESTG-DLE--ALQEAQHKDDEGV------
------QRRTRKVKAMVILLTVGRKLMSNPNFYATLVALIWASIHSRWGVNLPDIVDKSV
RILSTGGLGMAMFSLGLFMASRPSIIACGIRMAMVAMAMKFIVGPALIAVASIAVGLKGT
VLKVAIVQAALPQGIVPFVFAKEYNVHPDTLSTGVIFGMLISMPIALAYYSLLAL--
>gnl_Poptr_v3.0_Potri.013G087000.1
MIGWEDVYKVVVAMVPLYVALVLGYGSVRWWKVFTPEQCGAINRFVCYFTLPLFTFEFTA
HVDPFKMNYRFIGADAVSKVIIVVVLAFWAKCSSKGSYSWSITSFSLCTLTNSLVVGVPI
IKAMYGPAAVDLVVQSSVIQAIIWLTLLLLVLEFRRTG-LGFS-SN--------------
---------------------------------------------NSDKDLE-GSVDN--
-------TESSRPAFWCLMRTVWVKLAMNPNSYACIIGLVWAFISNRWHFEMPAMMEGSI
LIMSKAGTGTAMFSMGIFMALQEKVISCGASLAVIGMILRFIAGPAAMAIGSIAVGLQGD
VLRVAIIQAALPQSITSFIFAKEYGLHAEVLSTAVIFGMLAALPVLITYYAILEFVP
>gnl_Poptr_v3.0_Potri.019G052800.1
MIGWADIYKVVVAMVPLYVALMLGYGSVRWWKVFTPEQCGAINRFVCYFTLPFFTFEFTA
HVDPFKMNYLFIGADAISKLIIVVVLAVWAKWSGKGSYGWSITSFSLCTLTNSLVLGVPL
IKAMYGPTAVDLVVQSSVIQSIIWLTMLLLVLEFRRSG-LGVS-SS--------------
---------------------------------------------NPDKDLE-GNADS--
-------TVSSRPAFWCLMKTVGVKLAMNPNSYACIIGLVWAFIAKRWRFEMPSIMEGSI
LIMSKTGTGTAMFSMGIFMALQEKVIACGASLTVIGMVLRFIAGPAAMAIGSIAVGLRGD
VLRVAIIQAAFPQAIISFIFAQEYGLHAEVLSTAVIFGTIVALPVLIAYYAILDFVH
>gnl_Poptr_v3.0_Potri.014G146800.1
MISIEDLYGVLCAVVPLYVTMFLAYASVKWWNIFTPEQCSGINRFVAYFAVPLLSMEFIS
RINPYKMDLLFMAADGVSKVLILVVLLCWANFSRRGSLEWAITLFSLSTLPNTLVMGIPL
LKSMYGDDKEGLMIQVVVLQCIIWYTLLLFLFEYREAR-LAML-KNFK---GSSSSSSFS
NSERSKGVGEVLGSRGNADEVVNVIVSTPTSQEITENVNKVAPDPQQFKEESMKRGVESE
--NTAAISSLSSVMLLQILKTVWLKLVRNPNSYASLIGLSWALVSCRYGIMKPQIVDNSV
TILSKAGLGMAMFSLGLFMALQPRIIACGNRMAIYGMLARFLAGPAVMAVASIGVGLRGT
MLKLSIVQAALPQGIVPFVFAREYGLHPDVLSTAVIFGMIVSLPITILYYIFLGL--
>gnl_Prupe_v2.1_Prupe.6G360300.1
MIGWGDVYKVVVAMMPLYVALILGFGSVRWWRIFTPEQCGAINRFVCFFTLPLFTFEFTA
HVDPYKWNYRFIGADAISKLIIVAVLALWAKCSSKGSYSWSITSFSLCTLTNSLVVGVPL
MKAMYGQVAVDLVVQSSVVQAIVWLTILLFVLEFRRTGSLDMH-MISG------------
----------------------------TNTS-QSVE------QGEGGKAVE-GLAAMST
-------MSSSRPSFWYLMKAVWLKLGMNPNSYAVFIGIGWAFISSRWHIELPSIMEGSV
LIMSKAGTGTAMFSMGIFMALQEKFVACGTSLTIIGMVLRFIAGPAAMAIGSIAVGLHGD
VLRVAIIQAALPQSITSFIFAKEYGLHAEVLSTAVIFGMIVSLPVLIAYYAVLEFVH
>gnl_Prupe_v2.1_Prupe.3G271700.1
MISLADVYHVVAATVPLYVAMILAYVSVKWWKLFTPDQCSGINKFVAKFSIPLLSFQVIS
GNNPYKMNLKLILSDCLQKLIAFLALTAITKFSSHGGLNSIITGLSLSTMPNTLILGIPL
LKAMYGDEAAMLVTQIVVLQSLIWYNMLLFLFEFRAAK-AAS------------------
--------------------------VTPSSESTAEEME--APQEAQSKEEAED------
-----ETRSRTPKKIKSILLTVGRKLIANPNTHATLLGLIWASIHYKWGVKLPDIVTQSI
AILSNGGLGMAMFSLGLFMASRGSIIACGTRTGMLAMGLKFIAGPALMAVSSFAVGLRGR
ILRVAIVQAALPQGIVPFVFAKEYNVHPDILSTGVIFGMLIALPIALAYYFLLGL--
>gnl_Solly_v2.4_Solyc01g068410.2.1
MIGWDDIYKVVVGMMPLYVALILGYGSVKWWHMFKPEQCDTINRFNCFFILPFFNFQFIA
KINPYNLNYLFLSGDVIAKALVILILVLWANFYKKGSFCWGITTFSLSTLNNTLVVGVPL
MKAMYGDLGVDLVVQAAVIQALLWLTSLLFALEFWKTK-MTNN-SNLI------------
-------------------------------------------DDNNNNSLELGNISSTN
--TQMRNINNIELAFWPLMKAVSTKLAKNPNSYACFLGLFWALVASRWHFEMPSIIEGSI
LIMSKAGSGVSMFSMGLFMALRGKIIACGAALTIYSMILRFIVGPATMALGCVVLGLRGN
VLRVAIIQAALPQAVTSFVYAQEYGLHADVLSTAVIVGTIISLPLLIAYYAVLDIIP
>gnl_Solly_v2.4_Solyc04g056620.1.1
MIEWLDIYKVIEAMMPLYLALGLGYGSVKWWHKLSAEHCDAINRLNYFFVLPFFTFDFIS
QVNPYKMNYLFICGDLIAKAIIGFFLTLWANFYSKGNLSWSITTFSFCSLTNALVMGIPV
MNAVSPQVGVDLVIQSLAIQFLIWSIIIQFMMEFKNAK-DEIM-----------------
------------------------------------------ACEGANQDLEGNN-----
-----NASKNTTPSLGSVMTIVWTKLSKNPNFYACFLGIMWSLVADRWHFGLPNIVKECI
SIMSKAGSGIGMFTIGVFVAMQQKIMAGGTGVIIFGLFLRFFIGPATMTIGSFLVGLHGN
VFRASILQAALPPGIASFVLAKEYGVHPEIVSAVVIIGILVSLPIMIAYYAISELTH
>gnl_Solly_v2.4_Solyc02g087660.2.1
MISLRDVYHVVAATIPLYVVMILAYISVRWGKLFSPEQCSGINKFVAKFSIPLLSFQVIS
GSNLYKVNLKLLLADFVQKFLAVFLLAILSKLKPKGNLTWIITGLSVSTLPNTLILGIPL
IKAIFGDAAAELLAQLIALQSLVWYNLLLLLFELNATK-ESY------------------
--------------------------VMSPSEVA--ELE--VPGEPELEEDGEEE-----
----ATDRPPRKKTIMVILLTVGRKLIINPNTHATLAGIIWSSIHFRWGVNLPKIVEQSI
SILSDGGLGMAMFSIGVFMASQDSIIACGTKKAILAMALKFVLGPVLMAISSIVVGLKGK
LFRLAIVQAALPQGIVPFVFAKEYNIHPTILSTGVIFGMLIAIPIALAYYFLLEI--
>gnl_Sorbi_v3.1_Sobic.003G327500.1
MIPGSAVYHVVEAMAPLYTAAVLGYASVRWLKAFSDEQCAGINHFVALYAVPVLIFHMVS
TNDPYHMNERLIAADTLQKAVMLLALTAWSSASAASPIKWVVTNFSVASLPNTIIMGVPL
LDGMYGSVSGGLMKQIVVMQFCIWYNVVIFLYEFMAAR-DGTA-KISPATVPPAAAAAEN
DRVIINGGSSIHEHDHHHQVVVNIEITEVAAAASTPTAPAAAAKELMSDGDADANNNKAA
VDPPPTPVQPQVPSVMHVVWMATKKLLQIPNTYASFLGLIWSLMAFKIGFSMPKIVGDSL
FIIYTTAVGLSMFASGTFIARQSRFVPCGYTIASLSMVLKFLIGPIIMLLASLAVGMHGT
LLHIAVVQAALPLAVTSFVYAEEYKVHADIMSTGVILGIFISLPVTIVYYILLGL--
>gnl_Sorbi_v3.1_Sobic.003G403900.1
MIGWGDVYKVVAATVPLYFALFLGYGSVRWWRIFTREQCDAVNRLVAFFALPFFTFEFTL
HTDPFQVNYRAVAADVISKAVIVGVIACWARVTSAGAVGWSITGFSLSTLTNSLVVGVPM
ARAMYGEWAQQLVVQLSVFQAIVWLTLLLFVLEIRKAA-IGMY-VDV-------------
----------------------------PDSPV---------------KDVE-AAADAAS
AAVVPVVVASDKPSLWALVKVVAHKLSRNPNTYASFVGITWACVANRLHIELPSAFEGSV
LIMSKSGTGMAMFSMGLFMAQQEKVLACGPSFAALGLVLKFALGPAAMAIGSIAVGLRGD
VLRVAIIQAALPQSITSFIFAKEYGLHADVLSTAVIFGMLVSLPLLVGFYIVLELIR
>gnl_Sorbi_v3.1_Sobic.003G276700.1
MISWPTIYHVLEETVPLYVAMIVAYLSIQWWKLFTPEQCSGINKFVAKFSIPLLSFQILS
TNNPYNMNLKLIFSDILQKSLSLLGFAVISKACCKEKFDWLITGFSLSTLPNTLIVGIPL
LKGMYGDEAVKLLSQIVALQSLIWYTLLLFLFEFRAAR-GMA------------------
--------------------------ITTSSETTN-EAESGTTGPMQQRHEEGQE-----
-----KRVSARCYGAFQFLLVVGKKLVTNPNMYASLIGLIWALISFRWRIQLPSIVNNSI
RILSDGGLGMAMFSLGLFTALQTKIVACGTKKMLLSLGIRFFLGPALMVVSSYAIGMRGT
LLKVAIIQAALPQGIVPFVFAKEYNVHADILSTAIILGMIVAVPVALGYYFVMRL--
>gnl_Sorbi_v3.1_Sobic.007G195201.1
MIPWGDIYKVVAAMAPLYFALGLGYGSVRWWRFFTAEQCAAINTLVVNFSMPFFTFDFLA
RANPYTMNYRVLAADAVSKALAIAAVSAWGCCKAAGAQAWAITGFSLAGFNNTLVVGVPL
LYAMYGKWAQDLIVQIAVVQSLFWFPLLLLGFELRKAW-WVGI-PSAQGGGGSRC-----
-----NSSNSDDDDD--SAGGGRVGVSSSSASSSSPPPSPPKKDAAAEKDVE-MNAEETA
-----AAAAGTTIRLWPLVRTVGLKLAGNPNVYASVLGVVWACIAYRWDRHRDGIAGRHV
Q--------------G--------------------------------------------
---------------------DEHVEHG-----------------------------
>gnl_Sorbi_v3.1_Sobic.002G257001.1
MIGWGDVYKVVAAMAPLYFALGLGYGSVRWWKMFTPDQCDAINRLVSYFAVPFFAFDFAS
RIDPFSLSYRVLAADALSKLAVALALAAWATAAAARALSWCITVFSLATLNNTLVVGVPL
LDAMYGKWARDLIVQISVVQFIVYFPALLLALEARRAG-KMAA-AAAV------------
---------------------------EPAGD-------------DVDESGGGGSGGEIT
-------AAHQSSSFWPLVRAVGTKVARNPNIYAGILGVSWACVTNRWHIETPSIIEGSV
LVMSKTGVGLAMFSMGLFMALQEKIIVCGAGPTMLGMALRFVAGPAATAAGAVALGLRGD
VLRLAVMQAALPQSITTFVFAREYGLHADVLSTAVIFGTLASLPVLIVYYIVLGLIR
>gnl_Stras_v2.0_SGA_v2.0_scaffold66T22441
MITGKDIYDVLAAITPLYVAMILAYGSVRWWKIFTPDQCSGINRFVAVFAVPLLGFHFIS
TNDIYAMNYHFIAADSLQKVVILSALLLWHSLSKNGSLDWTITLFSLSTLPNTLVMGIPL
LRAMYGDFSANLMVQIVVMQSVVWYTLMLFMFEYRGAR-ALIS-DQFPGAAASIASFRVD
DVVSL----------------------------------N-GREPGEHKEIEIEDAP-KF
PTEKKTQMPPASVMTRLILIMVWRKLIRNPNTYSSLFGLIWSLISFRWNIQMPSIVKGSI
SILSDAGLGMAMFSLGLFMALQPKIIACGKSVATFSMAVRFLTGPAVIAATSIAIGLRGI
LLHVAIVQAALPQGIVPFVFAKEYNVHPDILSTAVIFGMLIALPITILYYVLLGV--
>gnl_Stras_v2.0_SGA_v2.0_scaffold13T06470
MISWEDIYKVVGSMVPLYVPLGLGYASIRWWRMFKPKHCDVINRLNCYFVFPFFTFHFSS
GIDPYRLNYRFLVGDVVAKAIAGAILALCATLWRSNNFSWVITSFSLSSLNNLLVVGVPV
LRAMYGSVGEDLAVQCSIMQSFLWFPTLLFMLQINHEQ-QRQN-SDHE------------
---------------------------NQIGD---------SDNNNDHGTTNATECTTVS
------SPLTRTTSVGSIMTKVLAKLAKNPNCYACALGLIWALLAKRWNFDMPEIVEGSV
LIMAKAGSGVAMFTMGLFMALQEKVIACGVKLTLYGMLLRFVGGPLTTAIGSFALGLRSN
ILRIAIIQAALPEAITAFVFAQEYGLHANVLSTAVIFGTIVSLPLLIAFYAVLEVIH
>gnl_Stras_v2.0_SGA_v2.0_scaffold62T21328
MIGWEDIYKVVVSMVPLYVPLVLGYASVRRWRMFKPEHCDAINRFNCYFVIPFFTFHFTS
GVNPYRLNFRFLAGDVVAKAIVGSILALWANLWRGGNFSWAITSYSLSSLNNTLVVGVPL
LGAMYGPVGEDLVVQSSVIQALIWFPILLFLLQLRQQQ-QKQK-QQQE------------
---------------------------QQNVD-----------QENQNGDIT--------
---------AVEYTVGSTMIKVWAKLATNPNCYACALGLVWSLLAKRWNFGMPDIVEGSV
LIMAKAGSGVAMFSMGLFMALQEKVIACGVKLSLYGMLLRFVGGPLTTAIGSLALGLRSN
ILRIAIIQAALPEAITAFVFAQEYGLHANVLSTAVIFGTIVSLPLLIAYYAILDVVK
>gnl_Theca_v1.1_Thecc1EG025269t1
MIGWEDVCKVVVAMVPLYVALMLGYGSVKWWRIFTAEQCDAINRLVCYFTLPLFTVEFTT
HIDPFQMNYRFIGADTISKLVIVVVLAFWAKCSSKGSYCWSITSFSLSTLTNALVVGVPL
MKAMYGQTGVDLVVQSSVVQAIIWLTILLFVLEFRRSG-VSIS-SATK------------
------------------------------------------DGNEQEKDVE-GNTDNAG
-------VLSTRPSFWNLMKVVGMKLAMNPNSYACVIGLAYACVANRWHFEMPSIMEGSI
LIMSKAGTGTAMFSMGTFMALQEKIIACGTSLTIFGMVLRFIAGPAAMAIGAIAVGLHGA
VLRVAIIQAALPQSITSFIFAKEYGMHAEVLSTAVIFGTIVSLPVLVAYYAILESVH
>gnl_Theca_v1.1_Thecc1EG020308t1
MIGIKDLYSVLTAVVPLYVTMFLAYASVKWWNIFTPEQCAGINRFVAIFAVPLLSFEFVS
RINPYKMDLLFLAADGVSKILILVVLFCWANFSKTGSLDWSITLFSLSTLPNTLVMGIPL
LKSMYGDDKEYLMIQVVVLQCIIWYTLLLFLFEYRETR-TSVF-SKFK---ESSFSLPER
EKENFKGTAEKVGGNCSEDEVINVIATTPSSQQTAQNVNKIAPDQSQRREESSGKAVASE
--NSSIPSSLSSAMLLKILRKVWFKLVRNPNSYSSLLGLSWALVSCRWDIKKPQIMENSV
TILSSAGLGMAMFSLGLFMALQPRIIACGTKLALYGMLARFITGPALMAIASVVVGLRGT
ALKVSIVQAALPQGIVPFVFSREYNLHPDVLSTAVIFGMIVSLPITILYYILLGI--
>gnl_Theca_v1.1_Thecc1EG018366t1
MISLADVYHVVAATVPLYFAMILAYTSVKWWKLFTPEQCAGINKFVAKFSIPLLSFQVIS
ENNPYKMNLKLILADFLQKLLAFVVLMAIEKFSSRGGLPSIITGLSLSTLPNTLILGIPL
LRAMYGDKSATLLAQIVVLQSLIWYNILLFLYELNATK-AAS------------------
--------------------------ETPPSQDSG-DLE--APEEAQAKEGGEEA-----
-----HTR-PRKSKAMLIFLTVGKKLMANPNTHATLLGLIWASIQFRWNIKFPAIIEKSI
AILSSGGLGMAMFSLGLFMASRPSIIACGIRMAAVAMAMKFMAGPALMAASSAALGLRGK
VLRVAIVQAALPQGVVPFVFAKEYNVHPDVLSTGVIFGLLIALPVALVYYLILAV--
>gnl_Utrgi_v4.1_Scf00514.g18888.t1
MISGEDIYRIISGVMPLYMAIAFGYASIRWWRMFDSDDCAALNRFSCYCATPFLIFRLVS
GIAPDQMNFRFLMGIAVGNLIVVVALALWLLFSNNGDLPWAITTLYMSTFKNTVIVGVPM
LDAMYGPLGVDLVTQAGALSYIIWVPAFLFLLESRKAY-SRDE-----------------
------------------------------------------------ADAAEMGEQQTL
---------SHFSRLRQTLRIVCWKLATNPNAYAPVMGLTWAFIAQRWHVEIPVIVNGSI
VLMANTARTVSMNVHG----------NCG-----------FRGCPSVVRHASLVCRVHGS
WTQIRPAQDRYHPGL--FAYPQECCLTGNAVCERSVLRMPESNPIPIV-----GI--
>gnl_Vitvi_Genoscope.12X_GSVIVT01011347001
MISLADVYHVVAATIPLYFVMILAYISVKWWKIFTPEQCSGINKFVAKFSIPLLSFQLIS
ENNPYQMNMRLILSDFLQKLLALILLATIAKINSRGSLTWVITGLSLSTLPNTLILGIPL
LKAMYGDKAAGLLSQIVVLQSLVWYNLLLFLFELNAMK-AVS------------------
--------------------------ATTPLEAAV-ELE--APQEAQPKEEREEG-----
-----KTTATRKTKTMLILRIVGRKLMMNPNTHATIVSLIWACIRFRWNVKLPGVVDDSI
SILSKGGLGMAMFSLGLFMASRPSIIACGTRLAVLAMGMKFLVGPAIMAASASITLSRGT
LFKVSIVQACLPQGIVPFVFAKEYDVHPDILSTGVIFGMLIALPIALVYYFLLAL--
>gnl_Vitvi_Genoscope.12X_GSVIVT01019110001
MIEWGDVYKVVEAMAPLYVALLLGYASVRWWHMFSSDQCAAINRFICYFIFPFYSFDFTS
HIDPFSMNYKYMGADIMSKFICVAALGLWCKCSSRGSYGWFVTCFSLCTMTNSLFIGVPI
LEAMYGRTGVNLVLQASVVQVIIYSTVFLILLEFWKSF-VSLN-KTIP------------
---------------------------------------NIAPVGAAEEDLEGHRTTEVS
-------ESSGPSSFWPLMRNALLKLVKNPNIYACVLGLIWAFLSKRWHIGMPKIVEGSV
QIMSRAGTSTAMFSLGFFMAMQGKVMACGATLTAFGMIIRFIATPVTMGVVALAIGLRGN
VLRIAIIQAALPQSLASFVFVKEYGLHTEVISTAVILGIIICLPLLVAYYAILVYIR
>gnl_Vitvi_Genoscope.12X_GSVIVT01019126001
MIGWEDVYKVVVAMLPLYVALVLGYGSVKWWRIFTPDQCDAINRLVCYFTLPLFTFEFTA
HVDPFKMNYLFIGADAVSKLIIVLVLALWAKCSSKGSYCWSITSFSLATLTNSLVVGVPL
IKAMYGPLGVDLVVQSSVVQAIIWLTLLLFVLEFRRTG-TGIS-SNTT------------
---------------------------MGDSGVIEV---------EPGKDLE-TNEM---
-------VVSTRLSFWSLMRKVWLKLAQNPNSYACIIGIVWAFIANRWHFEMPSIMEGSI
LIMSRAGTGTAMFSMGLFMAMQEKIIACGTTLTVFGMVLRFIAGPAAMAIGAIAVGLHGD
VLRIAIIQAAVPQSITSFIYAKEYGLHADVLSTAVIFGMIVSLPLLVGYYAVLEFLN
>gnl_Vitvi_Genoscope.12X_GSVIVT01029266001
MIRGKDIYDVLAAIVPLYVAMILAYGSVRWWKIFTPEQCAGINRFVAVFAVPLLSFHFIS
LNDIYNMNYNNLMASSFNQTDFYAMFASKTASPRHGSIGGVADVFSLQSMSGELFHGYPP
PNPMFSGSTSGGPKKKESGGGGAMPNKELHMFVWSSSA-SPVSEDSSKVLQQEIAASRGM
DFNDT-----------------------------------ISPRVNGDREADMEDGSIRT
QAAKKQQMPPTSVMTRLIMIMVWRKLIRNPNTYASLIGLIWSLVSFRWNIKMPTIVSGSI
SILSDAGLGMAMFSLGLFMALQPKMIACGKTVATFSMAVRFLTGPAVIAATSIAIGMRGV
LLHVAIVQAALPQGIVPFVFAKEYNVHADILSTAVIFGMLIALPITIIYYVLLGL--
>Frave_16792-v1.0-hybrid.t2
MIGWEDVYKVVVAMVPLYFALILGFGSVRWWGIFTPEQCGAINRFVCFFTLPLFTFEFTA
HVDPFEWNYRFIAADAISKLIIVVVLAFWAKCSSKGSYSWSITSFSLCTLTNSLVVGVPL
MKAMYGPMAVDLVVQSSVVQAIIWLTVLLFVLEFRRTG-LDIS-S---------------
----------------------------NDTRVQSVE-------LQGVKDVE-GLNQSTV
-------ANSPSYYYWSLLKGVWLKLGMNPNSYAVFIGIAWAFIANRWHIELPSIMEGSV
LIMSKAGTGTAMFSMGIFMALQEKFVACGTSLTIIGMVLRFIAGPAAMAIGCIAVGLHGD
VLRVAIIQAALPQSITSFIFAKEYGLHADVLSTAVIFGMLVSLPVLIGYYAVLEFVH
>Maldo_GDDH_04G1205100
MIGWEDVYKVVVAMVPLYVALILGYGSVRWWHIFTPEQCGAINRFVCFFTLPLFTFEFTA
HVDPYKWNYRFIGADFISKLIIVVVLALWAKCSSKGSYSWSITSFSLCTLTNSLVVGVPL
IRAMYGSSSVDLVVQSSVVQAIVWLTILLFVLEFRRTGSIGIVSSRTN------------
----------------------------VDTRVHSVD--------PQGEDIE-AMEEI--
-------TISTRPSFWYLMKAVWVKLGMNPNSYAVFIGIAWAFIAKRWHIELPSIMEGSV
LIMSKAGTGTAMFSMGIFMALQEKFVACGTSLTIIGMVLRFIAGPAAMAIGSIAVGLHGD
VLRVAIIQAAVPQSITSFIFAEQYGLHAEVLSTAVIFGMLVSLPVLIAYYAVLGFVH
>Maldo_GDDH_04G1243800
MIGWEDVYKVVAAMVPLYVALILGYGSVRWWHIFTPEQCGAINRFVCFFTLPLFTFEFTA
HVDPYKWNYRFIGADFISKLIIVVVLALWAKCSSKGSYSWSITSFSLCTLTNSLVVGVPL
IKAMYGSSSVDLVVQASVVQAIVWLTILLFVLEFRRTGSIDIVSSRTN------------
----------------------------VNTRVQSVD--------PQGKDVE-AMEEI--
-------TISTRPSFWYLMKAVWVKLGMNPNSYAVFIGIAWAFIAKRWHIELPSIMEGSV
SIMSKAGTGTAMFSMGIFMALQEKFVACGTSLTIIGMVLRFIAGPAAMAIGSIAVGLHGD
VLRVAIIQAAVPQSITSFIYAKEYGLHAEVLSTAVIFGMLVSLPVLIAYYAVLGFVH
>Maldo_GDDH_12G1259500
MIGWEDVYKVVAAMVPLYFALILGYGSVRWWGVFTPEQCGAINRFVCFFTLPLFTFEFTA
HVDPYKWNYRFIGADAISKVIIVVVLVLWGKCSSKGSYSWSITSFSLCTLTNSLVVGVPL
IKAMYGSSAVDLVVQSSVVQAIIWLTILLFVLEFRRTGSIDIVSSSTT------------
----------------------------VDTRVQSVD--------PQGKDVE-AMEEI--
-------TITTRPSFWYLMKAVWVKLGMNPNSYAVFIGIAWAFIANRWHIELPSIMEGSV
LIMSKAGTGTAMFSMGIFMALQEKFVACGTSRTIIGMVLRFIAGPAAMAIGCIAVGLHGD
VLRVAIIQAALPQSITSFIFAKEYGLHAEVLSTAVIFGMLVSLPVLIAYYAVLEFVH
>Maldo_Gala_04g017860
MIGWEDVYKVVVAMVPLYVALILGYGSVRWWHIFTPEQCGAINRFVCFFTLPLFTFEFTA
HVDPYKWNYRFIGADFISKLIIVVVLALWAKCSSKGSYSWSITSFSLCTLTNSLVVGVPL
IRAMYGSSSVDLVVQSSVVQAIVWLTILLFVLEFRRTGSIGIVSSRTN------------
----------------------------VDTRVHSVD--------PQGEDIE-AMEEI--
-------TISTRPSFWYLMKAVWVKLGMNPNSYAVFIGIAWAFIAKRWHIELPSIMEGSV
LIMSKAGTGTAMFSMGIFMALQEKFVACGTSLTIIGMVLRFIAGPAAMAIGSIAVGLHGD
VLRVAIIQAAVPQSITSFIFAEQYGLHAEVLSTAVIFGMLVSLPVLIAYYAVLGFVH
>Maldo_Gala_04g020780
MIGWEDVYKVVAATVPLYVALILGYGSVRWWHIFTPEQCGAINRFVCFFTLPLFTFEFTA
HVDPYKWNYRFIGADFISKLIIVVVLALWAKCSSKGSYSWSITSFSLCTLTNSLVVGVPL
IKAMYGSSSVDLVVQASVVQAIVWLTILLFVLEFRRTGSIDIVSSRTN------------
----------------------------VNTRVQSVD--------PQGKDVE-AMEEI--
-------TISARPSFWYLMKAVWVKLGMNPNSYAVFIGIAWALIAKRWHIELPSIMEGSV
SIMSKAGTGTAMFSMGIFMALQEKFVACGTSLTIIGMVLRFIAGPAAMAIGSIAVGLHGD
VLRVAIIQAAVPQSITSFIYAKEYGLHAEVLSTAVIFGMLVSLPVLIAYYAVLGFVH
>Maldo_HF15887-RA
MIGWEDVYKVVVAMVPLYVALILGYGSVRWWHIFTPEQCGAINRFVCFFTLPLFTFEFTA
HVDPYKWNYRFIGADFISKLIIVVVLALWAKCSSKGSYSWSITSFSLCTLTNSLVVGVPL
IRAMYDSSSVDLVVQSSVVQAIVWLTILLFVLEFRRTGSIGIVSSRTN------------
----------------------------VDTRVHSVD--------PQGEDIE-AMEEI--
-------TISTRPSFWYLMKAVWVKLGMNPNSYAVFIGIAWAFIAKRWHIELPSIMEGSV
LIMSKAGTGTAMFSMGIFMALQEKFVACGTSLTIIGMVLRFIAGPAAMAIGSIAVGLHGD
VLRVAIIQAAVPQSITSFIFAEQYGLHAEVLSTAVIFGMLVSLPVLIAYYAVLGFVH
>Maldo_HF31623-RA
MIGWEDVYKVVAAMVPLYVALILGYGSVRWWHIFTPEQCGAINRFVCFFTLPLFTFEFTA
HVDPYKWNYRFIGADFISKLIIVVVLALWAKCSSKGSYSWSITSFSLCTLTNSLVVGVPL
IKAMYGSSSVDLVVQASVVQAIVWLTILLFVLEFRRTGSIDIVSSRTN------------
----------------------------VNTRVQSVD--------PQGKDVE-AMEEI--
-------TISTRPSFWYLMKAVWVKLGMNPNSYAVFIGIAWAFIAKRWHIELPSIMEGSV
SIMSKAGTGTAMFSMGIFMALQEKFVACGTSLTIIGMVLRFIAGPAAMAIGSIAVGLHGD
VLRVAIIQAAVPQSITSFIYAKEYGLHAEVLSTAVIFGMLVSLPVLIAYYAVLGFVH
>Maldo_HF33235-RA
MISLTDVYHVVAATVPLYVAMILAYLSVKWWKLFTPDQCSGINKFVAKFSIPLLSFQIIS
SNNPYKMNHKLILSDCLQKLTAFLALAAVTKFSSYGGLNSIITGLSLSTLPNTLILGIPL
LKAMYGDEAAKLVTQIVVLQSLIWYNMLLFLFEFRAAK-AAS------------------
--------------------------VTPSSEPTAEDME--VPHEAQSKDETED------
-----ETRADNTRKIKSILLTVGRKLITNPNTHATMLGLIWASIHYKWGVKLPEIIAQSI
SILSNGGLGMAMFSLGLFMATRGSIIACGTRKAMLAMGLKFIAGPAIMALSSFAVGLRGK
VLRVAVVQATLPQGIVPFVFAKEYNVHPDVLSTGVIFGMLIALPIALAYYFLLGLVP
>Maldo_HF38504-RA
MIGWEDVYKVVAAMVPLYFALILGYGSVRWWGVFTPEQCGAINRFVCFFTLPLFTFEFTA
HVDPYKWNYRFIGADAISKVIIVVVLVLWGKCSSKGSYSWSITSFSLCTLTNSLVVGVPL
IKAMYGSSAVDLVVQSSVVQAIIWLTILLFVLEFRRTGSIDIVSSSTT------------
----------------------------VDTRVQSVD--------PQGKDVE-AMEEI--
-------TITTRPSFWYLMKAVWVKLGMNPNSYAVFIGIAWAFIANRWHIELPSIMEGSV
LIMSKAGTGTAMFSMGIFMALQEKFVACGTSRTIIGMVLRFIAGPAAMAIGCIAVGLHGD
VLRVAIIQAALPQSITSFIFAKEYGLHAEVLSTAVIFGMLVSLPVLIAYYAVLEFVH
>Malsi_04g018290
MIGWEDVYKVVVAMVPLYVALILGYGSVRWWHIFTPEQCGAINRFVCFFTLPLFTFEFTA
HVDPYKWNYRFIGADFISKLIIVVVLALWAKCSSKGSYSWSITSFSLCTLTNSLVVGVPL
IRAMYGSSSVDLVVQSSVVQAIVWLTILLFVLEFRRTGSIGIVSSRTN------------
----------------------------VDTRVHSVD--------PQGEDIE-AMEEI--
-------TISTRPSFWYLMKAVWVKLGMNPNSYAVFIGIAWAFIAKRWHIELPSIMEGSV
LIMSKAGTGTAMFSMGIFMALQEKFVACGTSLTIIGMVLRFIAGPAAMAIGSIAVGLHGD
VLRVAIIQAAVPQSITSFIFAEQYGLHAEVLSTAVIFGMLVSLPVLIAYYAVLGFVH
>Malsi_04g021570
MIGWEDVYKVVAAMVPLYVALILGYGSVRWWHIFTPEQCGAINRFVCFFTLPLFTFEFTA
HVDPYKWNYRFIGADFISKLIIVVVLALWAKCSSKGSYSWSITSFSLCTLTNSLVVGVPL
IKAMYGSSSVDLVVQASVVQAIVWLTILLFVLEFRRTGSIDIVSSRTN------------
----------------------------VNTRVQSVD--------PQGKDVE-AMEEI--
-------TISTRPSFWYLMKAVWVKLGMNPNSYAVFIGIAWAFIAKRWHIELPSIMEGSV
SIMSKAGTGTAMFSMGIFMALQEKFVACGTSLTIIGMVLRFIAGPAAMAIGSIAVGLHGD
VLRVAIIQAAVPQSITSFIYAKEYGLHAEVLSTAVIFGMLVSLPVLIAYYAVLGFVH
>Malsi_12g022230
MIGWEDVYKVVAAMVPLYFALILGYGSVRWWGVFTPEQCGAINRFVCFFTLPLFTFEFTA
HVDPYKWNYRFIGADAISKVIIVVVLVLWGKCSSKGSYSWSITSFSLCTLTNSLVVGVPL
IRAMYGSSAVDLVVQSSVVQAIIWLTILLFVLEFRRTGSIDIVSSSTT------------
----------------------------VDTGVQSVD--------PQGKDVE-AMEEI--
-------TITTRPSFWYLMKAVWVKLGMNPNSYAVFIGIAWAFIANRWHIELPSIMEGSV
LIMSKAGTGTAMFSMGIFMALQEKFVACGTSRTIIGMVLRFIAGPAAMAIGCIAVGLHGD
VLRVAIIQAALPQSITSFIFAKEYGLHAEVLSTAVIFGMLVSLPVLIAYYAVLEFVH
>Malsy_04g018040
MIGWEDVYKVVVAMVPLYVALILGYGSVRWWHIFTPEQCGAINRFVCFFTLPLFTFEFTA
HVDPYKWNYRFIGADFISKLIIVVVLALWAKFSSKGSYSWSITSFSLCTLTNSLVVGVPL
IRAMYGSSSVDLVVQSSVVQAIVWLTILLFVLEFRRTGSIGIVSRRTN------------
----------------------------VDTRVHSVD--------PQGEDIE-AMEEI--
-------TISTRPSFWYLMKAVWVKLGMNPNSYAVFIGIAWAFIAKRWHIELPSIMEGSV
LIMSKAGTGTAMFSMGIFMALQEKFVACGTSLTIIGMVLRFIAGPAAMAIGSIAVGLHGD
VLRVAIIQAAVPQSITSFVFAEQYGLHAEVLSTAVIFGMLVSLPVLIAYYAVLGFVH
>Malsy_04g020930
MIGWEDVYKVVAATVPLYVALILGYGSVRWWHIFTPEQCGAINRFVCFFTLPLFTFEFTA
HVDPYKWNYRFIGADFISKLIIVVVLALWAKCSSKGSYSWSITSFSLCTLTNSLVVGVPL
IKAMYGSSSVDLVVQASVVQAIVWLTILLFVLEFRRTGSIDIVSSRTN------------
----------------------------VNTRVQSVD--------PQGKDVE-AMEEI--
-------TISARPSFWYLMKAVWVKLGMNPNSYAVFIGIAWALIAKRWHIELPSIMEGSV
SIMSKAGTGTAMFSMGIFMALQEKFVACGTSLTIIGMVLRFIAGPAAMAIGSIAVGLHGD
VLRVAIIQAAVPQSITSFIYAKEYGLHAEVLSTAVIFGMLVSLPVLIAYYAVLGFVH
>Malsy_12g022510
MIGWEDVYKVVAAMVPLYFALILGYGSVRWWGVFTPEQCGAINRFVCFFTLPLFTFEFTA
HVDPYKWNYRFIGADAISKVIIVVVLVLWGKCSSKGSYSWSITSFSLCTLTNSLVVGVPL
IKAMYGSSAVDLVVQSSVVQAIIWLTILLFVLEFRRTGSIDIVSSSTT------------
----------------------------VDTRVQSVD--------PQGKDVE-AMEEI--
-------TITTRPSFWYLMKAVWVKLGMNPNSYAVFIGIAWAFIANRWHIELPSIMEGSV
LIMSKAGTGTAMFSMGIFMALQEKFVACGTSRTIIGMVLRFIAGPAAMAIGCIAVGLHGD
VLRVAIIQAALPQSITSFIFAKEYGLHAEVLSTAVIFGMLVSLPVLIAYYAVLEFVH
>Pruav_sc0000744.1_g330.1.mk
MIGWGDVYKVVVAMVPLYFALILGFGSVRWWRIFTPEQCGAINRFVCFFTLPLFTFEFTA
HVDPYKWNYRFIGADAISKLIIVAVLALWAKCSSKGSYSWSITSFSLCTLTNSLVVGVPL
MRAMYGQVAVDLVVQSSVVQAIVWLTILLFVLEFRRTGSLDVH-MISG------------
----------------------------TNTS-QSVE------QGEGGKDVE-GLSAMST
-------TSSSRPSFWYLMKAVWLKLGMNPNSYAVFIGIGWAFISSRWHIELPSIMEGSV
LIMSKAGTGTAMFSMGIFMALQEKFVACGTSLTIIGMVLRFIAGPAAMAIGSIAVGLHGD
VLRVAIIQAALPQSITSFIFAKEYGLHAEVLSTAVIFGMIVSLPVLIAYYAVLEFVH
>Pyrbr_009339732.1_cds_XP_009338007.1_1
MIGWEDVYKVVVATVPLYVALILGYGSVRWWHIFTTEQCGAINRFVCFFTLPLFTFEFTA
HVDPYKWNYRFIGADFISKLIIVVVLALWAKCSSKGSYSWSITSFSLCTLTNSLVVGVPL
IKAMYGSSSVDLVVQASVVQAIVWLTILLFVLEFRRTGSIDIVSSRTN------------
----------------------------VGTRVQSVD--------PQGNDVE-AMEEI--
-------TISTGPSFWYLMKAVWVKLGMNPNSYAVFIGIAWALIASRWHIELPSIMEGSV
LIMSKAGTGTAMFSMGIFMALQEKFVACGTSLTIIGMVLRFIAGPAAMAIGSIAVGLHGD
VLRVAIIQAAVPQSITSFIYAKEYGLHAEVLSTAVIFGMLVSLPVLIAYYAVLGFVH
>Pyrbr_009348574.2_cds_XP_009346849.2_1
MIGWEDVYKVVVAMVPLYFALILGYGSVRWWGVFTPEQCGAINRFVCFFTLPLFTFEFTA
HVDPYKWNYRFIGADAISKVIIVVVLVLWGKCSSKGSYSWSITSFSLCTLTNSLVVGVPL
IRAMYGSSAVDLVVQSSVVQAIIWLTILLFVLEFRRTGSIDIVSSSTS------------
----------------------------VDTRVQSVD--------PQGKDVE-AMEEI--
-------TISTRPSFWYLMKAVWVKLGMNPNSYAVFIGIAWAFIANRWHIELPSIMEGSV
LIMSKAGTGTAMFSMGIFMALQEKFVACGTSRTIIGMVLRFIAGPAAIAIGCIAVGLHGD
VLRVAIIQAALPQSITSFIFAKEYGLHAEVLSTAVIFGMLVSLPVLIAYYAVLEFVH
>Pyrco_BartlettDH_new_PIN.Chr12_1145
MIGWEDVYKVVVAMVPLYFALILGYGSVRWWGVFTPEQCGAINRFVCFFTLPLFTFEFTA
HVDPYKWNYRFIGADAISKVIIVVVLVLWGKCSSKGSYSWSITSFSLCTLTNSLVVGVPL
IRAMYGSSAVDLVVQSSVVQAIIWLTILLFVLEFRRTGSIDIVSSSTS------------
----------------------------VDTRVQSVD--------PQGKDVE-AMEEI--
-------TISTRPSFWYLMKAVWVKLGMNPNSYAVFIGIAWAFIANRWHIELPSIMEGSV
LIMSKAGTGTAMFSMGIFMALQEKFVACGTSRTIIGMVLRFIAGPAAMAIGCIAVGLHGD
VLRVAIIQAALPQSITSFIFAKEYGLHAEVLSTAVIFGMLVSLPVLIAYYAVLEFVH
>Pyrco_BartlettDH_new_PIN.Chr4_1145
MIGWEDVYKVVVATVPLYVALILGYGSVRWWHIFTTEQCGAINRFVCFFTLPLFTFDFTA
HVDPYKWNYRFIGADFISKLIIVVVLALWAKCSSKGSYSWSITSFSLCTLTNSLVVGVPL
IKAMYGSSSVDLVVQASVVQAIVWLTILLFVLEFRRTGSIDIVSSRTN------------
----------------------------VGPRVQSVD--------PQGNDVE-AMEEI--
-------TISTRPSFWYLMKAVWVKLGMNPNSYAVFIGIAWALIASRWHIELPSIMEGSV
LIMSKAGTGTAMFSMGIFMALQEKFVACGTSLTIIGMVLRFIAGPAAMAIGSIAVGLHGD
VLRVAIIQAAVPQSITSFIYAKEYGLHAEVLSTAVIFGMLVSLPVLIAYYAVLGFVH
>Pyrco_Bartlett_001505.1
MIGWEDVYKVVVATVPLYVALILGYGSVRWWHIFTTEQCGAINRFVCFFTLPLFTFDFTA
HVDPYKWNYRFIGADFISKLIIVVVLALWAKCSSKGSYSWSITSFSLCTLTNSLVVGVPL
IKAMYGSSSVDLVVQASVVQAIVWLTILLFVLEFRRTGSIDIVSSRTN------------
----------------------------VGPRVQSVD--------PQGNDVE-AMEEI--
-------TISTRPSFWYLMKAVWVKLGMNPNSYAVFIGIAWALIASRWHIELPSIMEGSV
LIMSKAGTGTAMFSMGE-------------------------------------------
---------------------------------------------------------
>Pyrco_Bartlett_008510.1
MIGWEDVYKVVVAMVPLYFALILGYGSVRWWGVFTPEQCGAINRFVCFFTLPLFTFEFTA
HVDPYKWNYRFIGADAISKVIIVVVLVLWGKCSSKGSYSWSITSFSLCTLTNSLVVGVPL
IRAMYGSSAVDLVVQSSVVQAIIWLTILLFVLEFRRTGSIDIVSSSTS------------
----------------------------VDTRVQSVD--------PQGKDVE-AMEEI--
-------TISTRPSFWYLMKAVWVKLGMNPNSYAVFIGIAWAFIANRWHIELPSIMEGSV
LIMSKAGTGTAMFSMGIFMALQEKFVACGTSLTIIGMVLRFIAGPAAMAIGSIAVGLHGD
VLRVAIIQAALPQSITSFIFAKEYGLHAEVLSTAVIFGMLVSLPVLIAYYAVLEFVH
>Pyrco_Bartlett_039545.1
MIGWEDVYKVVVAMVPLYFALILGYGSVRWWGVFTPEQCGAINRFVCFFTLPLFTFEFTA
HVDPYKWNYRFIGADAISKVIIVVVLVLWGKCSSKGSYSWSITSFSLCTLTNSLVVGVPL
IRAMYGSSAVDLVVQSSVVQAIIWLTILLFVLEFRRTGSIDIVSSSTS------------
----------------------------VDTRVQSVD--------PQGKDVE-AMEEI--
-------TISTRPSFWYLMKAVWVKLGMNPNSYAVFIGIAWAFIANRWHIELPSIMEGSV
LIMSKAGTGTAMFSMGIFMALQEKFVACGTSLTIIGMVLRFIAGPAAMAIGSIAVGLHGD
VLRVAIIQAALPQSITSFIFAKEYGLHAEVLSTAVIFGMLVSLPVLIAYYAVLEFVH
>Pyrco_DAnjou_PIN.Chr12_1145
MIGWEDVYKVVVAMVPLYFALILGYGSVRWWGVFTPEQCGAINRFVCFFTLPLFTFEFTA
HVDPYKWNYRFIGADAISKVIIVVVLVLWGKCSSKGSYSWSITSFSLCTLTNSLVVGVPL
IRAMYGSSAVDLVVQSSVVQAIIWLTILLFVLEFRRTGSIDIVSSSTS------------
----------------------------VDTRVQSVD--------PQGKDVE-AMEEI--
-------TISTRPSFWYLMKAVWVKLGMNPNSYAVFIGIAWAFIANRWHIELPSIMEGSV
LIMSKAGTGTAMFSMGIFMALQEKFVACGTSRTIIGMVLRFIAGPAAMAIGCIAVGLHGD
VLRVAIIQAALPQSITSFIFAKEYGLHAEVLSTAVIFGMLVSLPVLIAYYAVLEFVH
>Pyrco_DAnjou_PIN.Chr4_1145
MIGWEDVYKVVVATVPLYVALILGYGSVRWWHIFTTEQCGAINRFVCFFTLPLFTFDFTA
HVDPYKWNYRFIGADFISKLIIVVVLALWAKCSSKGSYSWSITSFSLCTLTNSLVVGVPL
IKAMYGSSSVDLVVQASVVQAIVWLTILLFVLEFRRTGSIDIVSSRTN------------
----------------------------VGPRVQSVD--------PQGNDVE-AMEEI--
-------TISTRPSFWYLMKAVWVKLGMNPNSYAVFIGIAWALIASRWHIELPSIMEGSV
LIMSKAGTGTAMFSMGIFMALQEKFVACGTSLTIIGMVLRFIAGPAAMAIGSIAVGLHGD
VLRVAIIQAAVPQSITSFIYAKEYGLHAEVLSTAYGNIWHVGLPISLSYISLLCFLF
>Pyrusco12g002060.1
MIGWEDVYKVVVAMVPLYFALILGYGSVRWWGVFTPEQCGAINRFVCFFTLPLFTFEFTA
HVDPYKWNYRFIGADAISKVIIVVVLVLWGKCSSKGSYSWSITSFSLCTLTNSLVVGVPL
IRAMYGSSAVDLVVQSSVVQAIIWLTILLFVLEFRRTGSIDIVSSSTS------------
----------------------------VDTRVQSVD--------PQGKDVE-AMEEI--
-------TISTRPSFWYLMKAVWVKLGMNPNSYAVFIGIAWAFIANRWHIELPSIMEGSV
LIMSKAGTGTAMFSMGIFMALQEKFVACGTSRTIIGMVLRFIAGPAAMAIGCIAVGLHGD
VLRVAIIQAALPQSITSFIFAKEYGLHAEVLSTAVIFGMLVSLPVLIAYYAVLEFVH
>Pyrusco4g000470.1
MIGWEDVYKVVVATVPLYVALILGYGSVRWWHIFTTEQCGAINRFVCFFTLPLFTFEFTA
HVDPYKWNYRFIGADFISKLIIVVVLALWAKCSSKGSYSWSITSFSLCTLTNSLVVGVPL
IKAMYGSSSVDLVVQASVVQAIVWLTILLFVLEFRRTGSIDIVSSRTT------------
----------------------------VGTRVQSVD--------PQGNDVE-AMEEI--
-------TISTRPSFWYLMKAVWVKLGMNPNSYAVFIGIAWALIASRWHIELPSIMEGSV
LIMSKAGTGTAMFSMGIFMALQEKFVACGTSLTIIGMVLRFIAGPAAMAIGSIAVGLHGD
VLRVAIIQAAVPQSITSFIYAKEYGLHAEVLSTAVIFGMLVSLPVLIAYYAVLGFVH
>Rosch_v2.0_Chr3g0448071
MIGWEDVYKVVVAMAPLYFALILGFGSVRWWHIFTPEQCGAINRFVCFFTLPLFTFEFTA
HVDPFEWNYRFIAADAISKLIIVVVLAFWAKCSSKGSYSWSITSFSLCTLTNSLVVGVPL
MKAMYGPMAVDLVVQSSVVQAIVWLTVLLFVLEFRRTG-LDIS-SGSS------------
----------------------------NDTRVQSVE--------QGGKDLD-GTNEST-
-------LASPSYYYWSLMKGVWLKLGMNPNSYAVFVGIAWAFIANRWHIELPSIMEGSV
LIMSKAGTGTAMFSMGIFMALQEKFVACGTSLAIIGMILRFTAGPAAMAIGSIAVGLHGD
VLRVAIIQAALPQSITSFIYAKEYGLHAEVLSTAVIFGMMVSLPVLIAYFAVLEFVH
>Ruboc_06_G09214
MIGWEDVYKVVVAMAPLYFALILGFGSVRWWHIFTPEQCGAINRFVCFFTLPLFTFEFTA
HVDPFKWNYRFIAADAISKLIIVAVLAFWAKCSSKGSYSWSITSFSLCTLTNSLVVGVPL
MKAMYGPMAVDLVVQSSVVQAIIWLTMLLFVLEFRRTG-LDIS-SGSG------------
----------------------------NDTRVQSVE--------QGGKDLE-GMDEST-
-------LSSPSYYYWSLMKGVWFKLGMNPNSYAVFIGIAWAFIANRWHIEFPSIMEGSV
LIMSRAGTGTAMFSMGIFMALQEKFIACGTSLTIIGMVLRFIAGPAAMAIGSIAVGLHGD
VLRVAIIQAALPQSITSFIYAKEYGLHAEVLSTAVIFGMMVSLPVLIAYYAVLEFVH
