# Supplementary material for: Building a foundation for gene family analysis in Rosaceae genomes with a novel workflow: A case study in Pyrus architecture genes
Source: Front Plant Sci. 2022 Nov 14;13:975942. doi: 10.3389/fpls.2022.975942 (PMC9702816; doi:10.3389/fpls.2022.975942)
Supplement: Supplementary file 1 [file DataSheet_1.zip › SupFiles/SupFile2_gene_family_trimmed_alignments/5928.fna.aln]

>gnl_Ambtr_v1.0_evm_27.model.AmTr_v1.0_scaffold00021.15
ATGGTG---------------------------GGTGTAGGCCAAGGAGGGGAGGCGGAG
ACGAAAGTGCAGGACCTGCCGGATGCCATTTTGGGCAGCATCATCGGCTGTGTGACGGAA
ACTCGCAGCCGCAATGCGGTTGCCCTGGTCTGCCGCAAGTGGGCGGCGCTCGAGCGCTCT
TCCCGCATCCACTTGTCTCTGCGTGGCCATGCCCGCGAACTCCCCTTCCTCCCTACTTCC
TTCACCTCCATCTCTCACCTTGACCTCTCCTCTCTCTCTCCTTGGGGCCATCCCCTCCTC
CTCACCTCCAAT---------------GATCCCCTCCTCCTCGCCCGCCTCCTGTCCTCC
TCCTTCCCCAATCTCACCTCCCTCTGTCTCTACGCCCGCTCACCCTCCTCTCTCCTCCTC
CTCGCCCCGCTCTGGCCCAATCTTGTCTCGGTCAAGCTCGTCCGATTCCACCCTCGTCCT
CCCGATGGCCCTCCAGGCTCTGATTTTGCACCCATTTTCTCTCACTGCAACAACCTCTCT
CGTCTTGACCTCTCCCTGTTCTATTGCTGGCCTGATGATCTCCCTCCAGCTCTCGAAGCC
CACCCTCTGGTCGCATCTAATCTATCGTCTCTCTATCTGCTCAATCCCTCC---ACCGAT
GCATTCAAGGCGACGCAACTCTTAGCCCTCGCACAAGCTTGCCCTAATCTCAGCACCCTC
CTCGCCTCCTGCGTCTTTGACCCCCGCTATGTTGATGCCGTTGGTGACGCTGCCCTTGTG
GACCTCGCCCTTGCCTGCCCTAAACTGAGTGTCCTCCACCTCGTCGACTCCTCTGCACTC
TCCGCTCCACGGGCCTGCCCTGAC------------TCTGCTGTTCCCACGAACGTGACC
CCCGTTGGCCTCACCGAGGCCTTCAACGCCCTCCCATTGCTCCGAGATTTCGCGCTGGAT
GTGCGCCACAATGTGCTTAATTCAGCTCCTGCTCTCGAGGCTCTTGCAATGCGTTGCCCT
CGCCTCATGGCCCTTGAGCTAGGCCACTTCCAGGGGCTCTTGTGTCCACAAGATCCTCGT
CCTAGCGGCCTAGCCCATTGTCATGGCCTGAAATCCCTTTCCATAAAGAATTCGGTGAAT
TTCTCAGACGAAGACCTTGCCATGGTCTCTGTTGGTTGCCCGCGTCTCGTGAAGCTTGAG
CTCCTGGGCTGCCCAGAGATAACCGAGAGCGGGCTCCGCGGCGTGGTGAGGTGTCTGTGT
CGCAGCCTTGTGGACTTGAGAGTCTCATGTTGCAAGCGTTTGGACGCTGTATCAACCCTT
TGTGCACTCGAGCCAATTTGCAACCAGTTGCAGCACCTGCACATTGATTGCGTGTGGAAT
CAGCAGGCCGAATTTGCTAACAACCCAAATTCAAACAGGTTTCTT---------------
ACGAATCATGGTGAAGATGAAGAGTCCTGTACCAGA------------------------
------------------------------------------------------------
---------------------------------CACACTGATAAGAAAATGAAGATGTCT
TCTATCGATGACCTATGTTAC---------------------------------------
---ACTCAC---AATGGCTACCGCACC---AAGACCTGGACCAAACTAAAGTCACTCTCT
CTCTGGATAGCAGTGGGCGAACTTTTGAGCCCGCTTGTCAATGCAGGCCTGGAGAGTTGC
CCAGCCTTAGAGGAAGTGAGGATCAAAGTAGAAGGAGATTGTCGATTATGTGCAAAGCCA
GGCGTACAGGCGTTTGGGCTCGCATCTCTCGCACGCTACCACTCTCTTACGAAGCTCCAC
CTTGACTGTGGAGATGCAGTTGGCTATGCTCTCTCGGCACCTAGTGGGCAGATGGACTTG
AGCTTATGGGAGAGGTTTTATTTGAATGGAATCAGAGAGCTTGGTATCACAGATATGGAC
TACTGGCCACCTCAGGACCGAGAAATGAATCGAAGGAGCGTCTCTCTGCCGGGAGCCGGA
CTACTGTCAGAGAGTTTGACACTCCGGAGGCTTATCATACATGGGACTACACATGAGCAT
TTTATGCAGCTTTTGCTAAGGATCCCA------------AGCTTAAGGGATGTGCAGTTA
AGGGAGGACTATTACCCTGCTCCTGAAAATGATATGTCTACCGAGATGAGGGCTGACTCA
TGTAGGCGGTTCGAGGAAGCATTGAGTAGGAGGCCAATTCCTGAT
>gnl_Aquco_v3.1_Aqcoe1G224800.1
ATG---------------------------------GCATCATCAACAACACCATCTCCA
ACTCATCTTCATGATATCCCAGATGTAATATTATCAAACATCTTAGCTTCAATTGAAGAC
ACAAGAACAAGAAATTCTTTGTCATTAGTTTGTAGAAAATGGTTACTCTTAGATCGTTCA
ACACGTACTTCATTATCACTTCGTGGTAACTTTCGTGATACTTATATGGTTCCATCTTGT
TTTCGTTCAATTACTCATCTTGATTTATCTCTTTTATCACCTTGGGGACATTCTCTTTTT
CCTGATTCTTCT---------TCTCAAGATTCTCTTATTCTTTCTCAATTTCTTCATATT
GCTTTTCCATCTGTTATTTCTCTTGTTATTTATTCAAGAACACCTTCAACACTTGAATTT
TTATCTCCTCAATGGCCAAATCTTCGTCATGTTAAACTTATTCGTTGGCATCAAAGATTT
CAATCT---CCAATTGGGTCTGATTTTTTTCATTTATTTGATAATTGTACTTGTTTAACT
TCTCTTGATCTTTCTCATTTTTATTGTTGGACTGAAGATCTTCCAACTGCACTTGAATCT
CATCCTTCAATTGCTTCTTCACTTACTTATTTAAATCTATTGATTGTACCTTCACCTGAA
GGTTTTAAATCTTATGAACTTATTGCAATTTCTACTGCTTGTCCAAATCTTCGTGAATTT
CTTGTTTCTTGTATGTTTGATCCAAGATATATGGATTTTATTGGTGATGAAGCTTTGGTT
GCTCTTGCTTCCAATTGTCCGAAATTAGTTAATCTTCATCTTGCTGATGTATGTTCACTG
TTGAATCCGAGAGGTAATCCAGATGATGAAGGGTATACTTCTGATGACGCCAAGATTAGT
CATGCTACGTTTGAACAACTTTTTAAGGGTCTTCCATTGCTTCAAGAGTTAGTTCTTGAT
ATTTGTCATAATGTTAGAGATTCTGCGGTTGTGTTGGAAGTGTTGAATAAGAAGTGCCCT
AGGTTAAAATCATTGAAATTGGGACAATTTCATGGGATTTGTAGACCAGGGGATTCTAAA
ATTGAGGGAGTTGCTGTTTGTAAAGGGTTGGAAATGTTGTCGATAAAGAATTCTGCAGAT
TTAACTGATTCTAAATTGATGGTGATTGCTCTTGGTTGTCCTAGATTGACGAAATTTCAT
ATACATGGGTGTAAGAAGGTTACAGAAATGGGATTAAAGAATTTTACCTGTGTATTAAGA
AAGACACTTATTGAAGTGAGTGTTTCATGTTGTAAGAATCTTGATGCTGGTTCGGCATTG
CGAGCAATGGAACCCATCCGAAAGGTAATTCAAAGACTTCATATTGATTGTGTGTGGGGT
AGTATGGGAATGCCTGTG---------AATAATGGGCAGATTGACAGTGATTTTGAT---
CTAAACGAGTTAGATGATGAGGCAGGGGTGTCTAGTCATATG---TATGAATCTGATGAT
TTATTTTTC---------------------------CCAACTTCAACAAAGCGGAATGCA
GATTGC---------TACGACACA---------AGGAAGAACAAGAAATGCAAGTATTCA
AGTGAC------------------------------------------------TCGCAA
AGCAATGGT---AATGGTTTCCCGGAC---AAGAGTTGGGATCGATTGCAATTCCTTTCA
CTTTGGTTCGCAGTGGGTGACTTGCTGAGTACTTTGCCCTTATATGGGTTGGAGATATGC
CCGGTTTTGGAAGAGATTCAGATAAAGGTAGAAGGAGATTGCAGAAGCAGACCCAAGCCG
AATGATCAATCATTTGGGCTTATCTGTCTTGCCAGATATCCCCAGTTGTCGAAGATGAAG
CTAGACTGTGGTGATGCAATAGGATTTTCCCTGACTGCTCCAAGTGGGCAGATGGATTTG
AGTCCCTGGGAAAGGTTTTACTTAATGGGAATTAGTCACTTGAATCTTAATGAGCTTGAT
TACTGGCCACCACAAGACAAAGATGTTAACCAGAGATGCCTCTCTCTTCCTGCAGTCGGA
TTGCTTTCGGAATGTGTTACTCTAAGGAAACTTTTCATCCATGGAACTGCACATGAGCAT
TGGCTGAGGAGTTTTCTTAATATCCCA------------AATCTGAGGGAAATGCAACTA
AGAGAAGATTACTATCCAGCACCTGAAGATGATATGAGTACAGAGATGCGAGTAGCTTCC
TGTAGCCGCTTTGAAGAGGCATTGAACAGAAGAGAAATCCCGGAT
>gnl_Arath_TAIR10_AT2G42620.1
---------------------------------------------------ATGGCTTCC
ACTACTCTCTCCGACCTCCCTGACGTCATCTTATCCACCATTTCCTCTCTCGTATCCGAT
TCCCGAGCTCGCAACTCTCTCTCCCTCGTCTCTCACAAATTCCTCGCTCTCGAACGATCC
ACTCGCTCTCACCTCACTATCCGTGGCAACGCTCGTGATCTCTCCCTCGTCCCCGACTGT
TTCCGATCAATCTCACATCTCGATCTCTCTTTCCTCTCCCCATGGGGTCACACTCTTCTC
GCTTCTCTCCCA---------ATCGATCACCAGAACCTTCTCGCTCTCCGTCTCAAATTC
TGTTTCCCTTTCGTCGAGTCTCTAAACGTCTACACACGATCTCCGAGCTCTCTCGAGCTT
CTACTTCCTCAATGGCCGAGAATTCGCCACATCAAGCTCCTCCGATGGCATCAACGAGCT
TCTCAGATCCCTACCGGTGGCGATTTTGTTCCTATTTTTGAACACTGTGGTTTCCTTGAG
TCTTTAGATCTCTCCAACTTCTATCACTGGACTGAAGACTTACCTCCTGTGCTTCTCCGC
TATGCTGACGTGGCGGCGAGGCTTACACGGTTAGATCTCTTGACGGCGTCGTTCACCGAG
GGATACAAATCAAGCGAAATCGTTAGTATCACCAAATCTTGCCCTAATTTGAAGACTTTT
CGTGTAGCTTGTACGTTTGATCCGAGATACTTTGAATTCGTCGGAGACGAGACTCTCTCC
GCCGTAGCTACCAGTTCCCCTAAGTTAACGCTTCTACACATGGTGGACACAGCTTCGTTG
GCGAATCCTAGAGCTATTCCA---------GGTACGGAAGCTGGAGATTCAGCTGTCACG
GCGGGGACGCTAATTGAAGTTTTCTCAGGTTTACCGAATCTAGAGGAGCTGGTTCTTGAC
GTAGGAAAGGATGTGAAGCATAGTGGTGTAGCTTTAGAGGCATTGAATTCTAAATGCAAG
AAGTTAAGAGTATTGAAGCTAGGACAGTTCCAAGGTGTTTGCTCTGCTACAGAAAGGAGG
CTCGACGGTGTGGCTTTATGTGGAGGATTGCAGTCGTTGTCGATTAAGAATTCCGGCGAT
TTGACTGATATGGGTTTGGTGGCTATAGGGAGAGGATGTTGTAAGTTGACTACGTTTGAG
ATTCAAGGGTGTGAGAATGTAACAGTGGATGGACTAAGAACAATGGTTAGTCTTCGGAGT
AAGACTTTGACTGATGTGAGAATCTCTTGCTGCAAGAATCTTGACACAGCTGCTTCTTTA
AAGGCAATTGAGCCGATTTGTGATCGGATCAAGAGACTGCATATAGACTGTGTGTGGTCT
GGTTCAGAGGACGAGGAGGTAGAAGGAAGAGTGGAAACTAGT------------------
------GAGGCTGACCACGAAGAG------------------------------------
------------------------------------------------------------
---------------GAGGATGATGGTTACGAGAGGAGCCAGAAGAGGTGCAAGTATTCA
TTCGAGGAAGAACACTGCTCAACTAGT---------------------------------
---GATGTG---AATGGATTCTGTTCTGATAGAGTATGGGAGAAACTGGAGTATCTATCT
TTATGGATCAATGTTGGAGAATTTTTGACGCCATTACCTATGACAGGACTAGATGACTGT
CCGAATTTGGAAGAGATTAGGATCAAGATAGAAGGAGATTGCAGAGGTAAACGCAGGCCA
GCCGAGCCAGAGTTTGGGTTAAGTTGTCTCGCTCTCTACCCAAAGCTCTCAAAGATGCAG
TTAGATTGCGGGGACACAATCGGTTTCGCACTGACCGCACCGCCAATGCAGATGGATTTG
AGTTTATGGGAAAGATTCTTCTTGACCGGAATTGGAAGCTTGAGCTTGAGCGAGCTTGAT
TATTGGCCACCACAGGATAGAGATGTTAACCAGAGGAGTCTCTCGCTTCCTGGAGCAGGT
CTGTTACAAGAGTGCCTGACTTTGAGGAAGCTGTTCATCCATGGAACAGCTCATGAGCAT
TTCATGAACTTTTTGTTGAGAATCCCA------------AACTTAAGGGATGTACAGCTT
AGAGCAGACTATTATCCGGCGCCGGAGAACGATATGAGCACAGAGATGAGAGTTGGTTCG
TGTAGCCGATTCGAGGACCAATTGAACAGCCGCAACATCATTGAC
>gnl_Betvu_v1.2_Bv9_209910_tzhd.t1
---------------------------------------------------ATGTCCACT
ACCACAATCCACGATCTCCCCGACGCCATCCTAACCAACATCCTCTCTCTGATCAGCGAT
GTCCGCGCCCGCAACTGCGCCTCCCTCGTAACGACGAAATGGCGCGCCTTAGAGCGCCTG
ACACGCACCCACCTAACTTTACGCGGCAACATCCGCGACCTGTTCCACCTCCCAAACTCC
TTCACCTCTATCACACATCTGGACCTCTCTCTCCTCTCTCCTTGGGGTTTGGGACTCTCT
CTTCAC---------------ATTCAAGACCCTTTCCTTCTCTCTCACCGCCTACGCTTG
GCTTTTCCATCTGTCTCTTCTCTTACCCTTTACTCTCGTTCTCCCTCTACTCTCTCTCTT
CTCTCTCCCTTTTTCCCCTCTCTTTCTCACGTCAAGCTTATTCGCTGGCATCAACGCCCT
AATCATACCCCACTTGGCTCTGATTTCTTCGCTCTTTTTCAGAATTCTTCCCTTCTTTCT
TCTCTTGATTTGTCTTGCTTTTATTACTGGACTGAGGATCTTCCTCCTGCTCTTCAGGCT
CATCCTTTCATTGCCTCCAATTTGATTCACTTGAATTTGTTGAACTTTTCTTTGTCGGAA
GGTTTTAAGTCTGATGAGCTTGTTGATATTACTAGGGCTTGCCCTAATTTGAGGGATTTT
AGGGTTGGCTGTGTTTTTGATCCTAGATATGTTGGCTTTGTTGGGGAAGACGCGCTTTTG
GCAATTCCGTCCAATTGTATTCACTTGAGGGTTCTTCATCTTGCGGATATTTCGCAG---
------GGAGATCGAGATTTTGATGAGGATGGCTTTTCTAGTGAGGATGCTGGCTTTAGT
CTTGACTGTCTTGTTCGCTTTTTTTCTGGGTTGAGTTTCATTGAGGAATTGCTCTTGGAT
GTTTGCAGGAATGTTAGAGGGAGTTGGGTGTGTTTGGAAGCTTTGGCTTCCAGATGTCCC
AATTTGAGGGTGCTTGAGTTGGGGTGTTTTCATGGGATTTGTAGGGCAATTGAGTCTCAT
TTGGATGGGATTGCTCTGTGTCAGGGACTTGAGTCGTTAACTATTAACAACTCGGCTGAT
TTGACGGACTTTGGTTTGATCGCCATTGGGAGGGGGTGCTCCAAGCTTGCTAAGTTTGAG
GTCCAAGGATGTAGGAAGATCACGATGAGGGGACTAAGGACGATGGTGTGCTTGCTCACG
AAGACGCTAGTTGAAGTCAAGATCACGGGTTGCAAATACCTTGATGCTCCTACATCTTTG
AAGACAGTGGAGCCAATTAGGGACCGAATTAGGAGCCTTCACATTGATTGTGTTTGGGAT
GGTGAGAAGCCCGAGTACGAG------GAAGAGGCAATTGTACTAGGTGATGATGAT---
ATTAATGAGATGGAGAGCAAAGAT------------------------------------
------------------------------------------------------------
---------------GATGATGATGGAATTGAGAGGGTGAAAAAGAGATGTAAGCTTTCT
CTGGGTACTGGGAGCTGGTTCATGAATGGC---------------AACATCAAACGAGGA
GGCACTAGC---AATGGAAATCTGATT---AAGACATGGAAACGCCTGGAATTTCTATCA
CTTTCTATTGGTGTTGGAGAGCTCTTGACACCATTAGCTGCTGCAGGACTCAAGGATTGC
CCAAGTTTGAGAGAGATACATATAAAGGTGGACGGAGACTGTCGAGAGAGACCGAAACCC
TCACAGGGT---TTTGGGATTAGCTCACTTGGGCAATATCCTATGTTGTCTAAGATGAAA
CTCGATTGTGGTGATACAATAGGCTATGCATTGACAGCCCCATCTGGGCACATGGACCTT
AGCCTGTGGGAGAGGTGGTTCTTGGATGGTTTTAGGAATTTGAGGCTGAATGAGCTTGAT
TATTGGCCTCCACAAGATAGGGAGGTCAATCAAAGGAGCCTCTCACTTCCGGCAGCAGCA
CTTCTAACAGAATGTGATACGTTGAGGAAACTCTTCATACATGGAACTGCTCATGAGCAT
TTCATGATGTTTTTCATTAGGATTCCA------------AATCTGAGAGATGTGCAACTG
AGAGGGGATTACTACCCTGCTCCCGAGAACGATATGAGCACCGAGATGAGAGTGGATTCG
TGTTGTCGATTCGAGAACAGGTTGAATGCACGCCAAATTCCAGAC
>gnl_Carpa_v0.4_evm.model.supercontig_52.168
ATGGCG---------------------------AACAATATCTCCGATGCCGCTGCTACA
ACCACGATAAACGAGCTTCCCGATGTGATTTTATTACACATATTTTCGATGGTTACTGAT
ACCAGAAGCCGGAATTCTCTGGCTCTGGTTTGCCGGAAATTCATGGCACTTGAAAGGGCA
ACGCGCTACTCTCTCACGCTCCGGGGAAACGCGCGGGACCTTTTCTTGATCCCCAATTGT
TTCAGATCTGTGACCCACTTGGACCTCTCTGTTCTTTCCCCATGGGGCCACTCTCTACTC
TCTTCTCCT------------TCCTCCGATCCTCACCTTCTCGCTTACCGCCTCAAGGTT
GCCTTCCCTGCCGTAACCTCCCTCACCGTTTACTCCCGATCTCCCTCTACTCTCCAGTAC
CTTCTTCCCCAATGGCCTCGTTTGCGCCGCCTCAAGCTGATCCGGTGGCATCAGCGATCC
CAAACT---GATATCGGCGACGACTTCATTCCCATCTTCGAGCACTGCCAATCTCTTGAA
TATCTAGATCTTTCCTCTTTCTATTACTGGACTGAAGATTTACCTCCCGTTCTCCAAGCA
TATCCCGCTATATCGGCGTCGCTTACACACTTGGATCTGCTGACCGCGTCCTTGTCGGAG
GGATTCAAGGCGAACGAGATTAGCGACATAGCTCGTGCTTGTCCCAATCTGAACAAGTTT
CTTGTAGCCTGTATATTCGACCCGAGGTACATTGGATTTGTCGGGGACGAGACTTTGATG
GCCATAGCGAGTAACTGCCAAAAATTGTCGGTTCTCCATTTGGTGGATACATCTTCGTTG
TCCAAGGTGAGAGGAAATCCGGAGAGCGAGCAGTTAACGTCAGAGGAGGCGAGGATTACC
GGAGCAACGCTGGTGGAGTTTTTCTCAAGCTTGCCTCTGCTTGAGGAACTGGTTTTGGAC
GTTGCGAAGAACGTGAGGGAGAGTGGGTTTGCATTGGAGGTTTTGAATTCAAAATGCAAG
AAGTTGAGGGTGCTTAAATTAGGGCAATTCCATGGGATCTGCTCGGCCAGTGAGTGGCAG
CTCGCTGGAGTTGCCTTGTGTGGGAATTTGAAATCTTTGTCTATAAAGAATTCATGGGAC
TTGACGGATATGGGGTTGGTGGCTATAGGCAGAGGGTGTTGTAAGTTGGCTAAGTTTGAA
GTTGAAGGGTGTAAGATGATTACTGTGAATGGGTTAAGGACTATGGCTTCATTACTCCGG
AACACACTGGTGGAGGTGAAGATTTCCTGCTGCAAGAATCTTGATGCTTCTTCGTCTCTG
CGTGCTGTGGAGCCAATTCGTGATCGGATTCAGCGACTGCATATTGATTGTGTGTGGGAT
GGGCTGAAAGAGGGAGGTGAGGTGGGTCAATCCAGT---------------TACGAT---
------------------------------------------------------------
---------------------------------------------------GGAATTAAA
GACGGA---------GATTGGAGC---------AACAAGAATAAGAGATCGAAGTACGCA
TTGGACGAAGATTGCTCCTAT---------------------------------GTTCAT
CGCAATGGT---AATGGTTTTTGGTGC---AAGAGATGGGATAAGCTGAGTTACCTGTCT
CTTTGGATTAATGTTGGTGACCTCCTGGCTCCATTGCCCATGGCAGGTTTGGAGAATTGT
CCTGTTTTAGCGGAGATTTGTATAAAAGTTGAGGGAGATTGCAAGGATCGCCACAAACCA
TCAGAACCTGCCTTTGGATTGAGCTGCCTTGTGCGATACCCTATGCTTTCGAAAATGAAG
TTGGATTGTGGCGACACTATAGGCTATGCACTCACTGCACCATCAGGGCAAATGGACCTC
AGCTTGTGGGAGAGGTTCATCTTGAGAGGGATTAAGAATTTGAGCCTCAATGAACTTCAT
TACTGGCCGCCTCAAGACAGGGATGTAAACCAAAGGAGTCTATCGCTGCCAGCAGCTGGC
TTGCTTGCTGAATGTCTCACCCTGAGAACGCTTTTCATTTATGGTACTGCTCATGAGCAT
TTCATGATGTTCCTGCTTAGGATTACC------------AATCTCAGGAATGTGCAGCTG
AGAGAGGAGTACTATCCAGCTCCGGATAATGATATGAGTACAGAGATGAGAGTTGAGTCA
TGCAGCCGCTTTGAGGATGCATTGAATATGAGGCAGATACCGGAT
>gnl_Elagu_v2.0_p5_sc00065.V1.gene284
ATGGCTTCTCTGCCTCCAACTCGAGAGGAACAAGAAGAAGAAATGGCTGGAGAAGGAGAG
ACTCACCTGCACGACCTCCCGGAGGCGATACTGAGCAACTTGTTCGCGCTGGTAGAGGAC
ACGAGGACGCGCAACCGCATGGCGCTGGTATGCCGCAGGTGGTACACCCTGGAGCGCTTC
ACCCGCTCCTCCCTCTGCCTCCGCGGCAACGTCCGCGACCTCTTCCTCCTCCCCACCTGC
TTCGCCTCCGTCACCCACCTCGACCTTTCCCACCTCTCCCCTTGGGGCCACCCCTTCCTC
CTCCACCACCACCACGAGGAGCAGCAGCAGCACCACCTCATCGCCCTCCTCCTCTGCCGG
GCCTTCCCCAACCTCACCTCCCTCACCGTCTACGCCCGCCACCCTTCCACCCTCCAGGCC
CTCGCCCCCCAGTGGCCGGCTCTCCGCCACGCCAAGCTCGTCCGCTGGCACCAGCGGCCC
CCCCACCACCCCCATGGCGCTGACCTCGCCCCGCTCCTCGCCGCCTGCCCGTCGCTACAC
TCGCTTGATCTCTCCCAATTCTACTGCTGGGCCGAGGACGTGCCTCCAGCCCTCCACGCC
TTCCCGGCCACCGCCGCCTCCCTCGTTCGCCTCGATCTCCTCAGG---CCCGTCGCCGAG
GGCTTCCGGGCCAGCGAACTCGTCCCCATCTCCGCCGCCTGCCCCAACCTCCGCTACCTC
CTCGCTCCCTGCGTCTTCGATTCCCGCTACATCGACTCCGTCGGCGACGAGGCCCTCGTC
GCCGTCGCCACAAACTGCCCCCGTCTCTCCCTCCTCCACCTCGCCGACCCCTCTGCCGTC
TTCCCTGCGGCCCACGCCCCCGACGCCGAGGGCTTCGCGCCGCAAGATGCCAGGATCACC
GCCGCGGGCCTCGAGGTCCTCTTCGCCGCCCTCCCGCTACTCGAGGACCTCGCGCTCGAT
CTGTGCCAGAACGTCAGAGACGCGGGGCCGGCATTGGAGACCCTCAGCGAAAGATGCCCC
CGGATAGAGTCACTCAGGCTGGGGGGGTTCCATGGCGTCTGCCGGGGCGCCGGGCTGCGC
TTGGATGGGGTGGCCGTCTGTGGCCGGCTGGAGTCCTTGTGCATCAAAAACTCGGCCGAT
CTCACGGATGCCGGCTTGGTGGCGATCGCCCGGGGTTGCTCGAGGCTGTCCAAATTGGAG
ATCCATGGCTGCAAGAGAGTTACCGAGTCCGGGCTGAAGAAGATGACCGGCATGCTTCGT
TGGACCCTCGTGGATATCGGCATCTCCCGCTGCGAGCATCTCGATGCCCCCCACTCCTTG
CGAGCTGTGGAGCCAATTCGCGACCGAATCAAGCGCCTCCACATTGATTGCATCTGGGCC
GGGCAGGAGCTCGAACACTTGCCTAGTTCGTTGGCAGCAGCTGGGGATGACTTGGAG---
TGGAATGAGTTGGAGCAGGATATTGAGCTGGAGGCGAGCGAA------GAATCCGATGCT
GTCTTCATC---------------------------------------------------
GACTTCCTGGACGTAGAGGATAGTCCTGGTGATAGCTTGACGATGATGTGTAGGCGCTCG
GAAGCAGCAGGCGACCATAGGGCTGGCAAT---------------------AGTTGTAGC
AGAAATGGAATTGGGGCTTTTTGGTGC---AGGGAATGGAAGCAGCTGCGCCACCTCTCG
CTATGGGTGCCTGCTGGAGAATTGCTGATTCCTCTGGTAGATGCTGGACTGGATAGCTGC
CCAGAGTTAGAGGAGATATGTATCAAGGTCGAAGGCGACTGCCGGACATGCCCGATGCCA
TCCCAGGAGGTATTCGGATTAAGCTCCCTCGCTTGCTATCCCAAGCTTTCAAAGATGAAG
CTCGACTGCAGGGATGTGGTTGGTTATGCTCTGACCGCACCCACGGGTAGGAAGGATCTG
AGCTCATGGGAGAGGTTTTATCTCCATGGGATGGGAGATCTGAATCTTTGCGATCTCGAC
TACTGGCCACCGCAGGACAGGGATGTGAACCTGAGGAGCCTCTTCCTTCCAGCAGCCGGC
CTGCTACAGGGGTGCATCACCCTGCGCAAGTTGTTCATCCATGGTACCGCCAACGAACAC
TTCATGAGGTTTTTCCTGGCGATGCCC------------AACCTTAGGGACGTGCAGCTG
CGAGAAGACTACTATCCAGCGCCGGAGTATGATATGAGCACGGAGATAAGAGTTGACTCC
TGTAGTCGCTTCGAGGACGCTTTAAGGAGACGCCCCGTTCCTGAC
>gnl_Elagu_v2.0_p5_sc00135.V1.gene283
------------------------------------------ATGACTGGAAAAAGACCG
ACGCATATCCATGACCTGCCGGAGCCGATCCTTAGAGAGGTGTTTGCGCTGGTGAAAGAC
GTTCGGTCCCGCAACTCGGTGGCGCTGGTGTGCCGCAAGTGGCGCTCCCTCGAGCGCCTC
ACGCGGACCTCCCTCTCCCTCCGCGGCCACGTCCGCAACCCCTTCCTCCTCCCCACCTGC
TTCCCCTCCGTCTCCCACCTCGATCTCTCCCTCCTCTCCCCCTGGGGGCACCACCTCTTC
CTCCGCCCATCTCCCAACGGCCATCCAGACCCCCTACTCGTCGCTCAGCGCCTCGGTCAG
GCCTTCCCTAACGTTACTTCCCTCACCGTCTACGCCCGAGAACCTTCGACTCTCCATGCC
CTCGCCCCGCAGTGGCCGGGCCTCCGCCACGCCAAGCTCGTCCGCTGGCACCAGCGCCCT
CACCAC---CCGCCGGGCACGGACCTCGGCCCGCTCCTCGCCGCCTGCCCCTCCCTCGCC
TCCCTCGACCTCTCCCACTTCTACTGCTGGACCGACGACATCCCCCCGGCACTCCAGGCC
CATCCCGCCACCGCCGTCTCCCTCGCCCGCCTCGATCTCCTCTCCGCCTCCTCCGCCGAG
GGCTTCCGCGCCTCCGAGCTCGCCGCCATCGCCACTGCCTGCCCCAACCTCCGCCACCTA
CTCGGCCCCTGCGTCTTCAAGCCCCGCTTC---GAGTTCGTCGGCGACGCCTCCCTCCTC
GCCCTTGCCGCCTCCTGCCCCCGTCTCTCCCTCCTCCACCTGGTCGACCCGTCCACCCTC
TCTCCCGCCCGCCCCATCCCCGAAAACGACGGCACCACCCGCGACGACCCCGGGATCACC
GCCGCTGGGCTGGAAAGCCTCTTCGCCGTGCTCCCCGAGCTCGAGGACCTCGCCCTCGAC
CTCTCCCACAACGTCCGGGACGCCGGCCCGGCATTGGAGGCCCTCGGCCGCAAGTGCCCC
AGGATCAAGTCCCTCAAGGTGGGCCACTTTCATGGCGTCTGCAGGGCCGCTTGGCTGCAT
CTCGACGGCGTCTCCCTCTGCGGCGGGCTGCAGGCCCTCTGCATCAAGAATTGCCCCGAT
CTGACCGACGCCGGCCTCGCCACAATCGCCCGGGGCTGCCGGATACTGTCCAAGCTCGAG
ATCCACGGATGCTGTAAGGTCACCGAGATCGGTTTCAAGAAGCTGGCCGGCATGCTCCAT
TCCACCCTCGTGGACGTGAGCATCTCTGGCTGCCGGCAGCTCGATGCTACCCGATCCTTG
CGCGCCGTGGAGCCAATCCGGGAACGCATCGAGCGCCTCCACATCGACTGCGTCTGGGTC
AGGCCCGAGTTCGAACAGTCACCTGCAGACGAAGCTTGTTCTTGTAACTCCGACGAT---
CTCGATGAACTTAAGGAACAGGAGATT---------------------------------
------------------------------------------------------------
---------------TCGAACCAA---------TCGAAGAACAAGAAATGTAGGTATGAT
GGTGAT---------------------------------------CATAGCAAGAGCAAT
GGCGGCAGC---AGTAGTTTCTGGTGG---CGGATATGGGAGCGGCTCCACTATCTATCG
GTATGGGTGCCGGCCGGCGAAGTACTGAGCCCCTTAGCCAACGCCGGACTGGACTGCTGC
CCCGAACTCGAAGAGATCTACATCAAGGTGGAAGGCGACTGCAGGACCTGCCCCAAGCCG
GCCCAGCGAGTGTTCGGACTGAGCTCTCTTTCCCGCTACCCCCGGCTGGCAAAGATGAAG
CTGGACTGCGGCGAGGCGATCGGATACGCGCTCACCGCGCCGACCGGCCACATGGATTTG
AGCTTGTGGGAGAGGTTCTACCTTCATGGGATCGGGGACCTGAACCTCTATGAGCTGGAC
TACTGGCCGCCGCAGGACAAGGACGTGAACCAGAGAAGCCTCTCCCTTCCGGCGACAGGC
CTGATCCAGGGGTGTCTTACTCTGAGGAAGCTTTTCATCCACGGAACCACCCACGAGCAC
TTCATGAGGTTCTTTCTCATGATGCCT------------CATCTCAGGGATGTGCAGCTC
AGAGAAGATTATTATCCGGCGCCGGAAAATGATATGAGCACGGAGATGAGAGTGGATTCC
TGCAGTCGCTTCGAAGACGCGTTGAACAGTAGATTAATTCCGGAT
>gnl_Eucgr_v2.0_Eucgr.K01130.1
---------------------------------------ATGGCGACGCGCTGCAGCGCC
ACGGACATCGGCGACCTCCCCGACGCCATCCTCTCCTACATCTTCACCCTCGTGACCGAC
ACGCGCGCCCGCAACGCGCTCTCCCTGGTGTGCCGCAAGTACCTCGCCCTGGAGCGGGCC
ACCCGCGTGGACCTCACGCTCCGCGGCAAAGTCTGCGACCTCCACCGGATCCCCACCGGA
TTCCGCCGCGTGGAGCGCCTCGACCTGTCGCTCCTCTCGCCGTGGGGCCACGACCTCGCC
TCCTCC---------------GTCTCCGACCCCTTCCTCCTCGCCGGCCTCCTCGGCGCG
GCCTTCCCGTCGGTCGTCTCCCTCACCGTCTACGCGCGGTCCCCGGCGACGCTCCACGTG
CTGCTCCCGCAGTGGCCCCGCCTCCGCCGCGTCAAGCTGGTGCGGTGGCACCAGCGGCCC
CAGCAG---TCTCTCGGCGCCGACTTCGTGACGCTCTTCGAGCATTGCCGGTCCCTCTCC
GAGCTCGACCTCTCGAGCTTCTACTACTACACCGAGGACCTCCCCCCGGCTCTCCAGGGC
TACCCGTCGATCGCGTCCTCCCTCACGCGGCTGGATCTCCTGACGACGTCGTTCACCGAG
GGGTTCAAGACGGAGGAGATTCGCGTGATTGCGGCCGCCTGCGGCAACCTGCGGGAGCTC
CTCGTCGCGTGCACCTTTGATCCCAGGTACTTCGGCTTCGTCGGCGATCAGGCTTTGCTC
GATATAGCCGCGAATTGCCCGAAATTGACTCTGCTTCACTTGGTCGATACTTCTTCTCTG
TCGAATCCGAGAGGCGATCCGGAGGACGATGGGCTCGCTTCGGAGGAAGCCGGGATTACG
CGGGCCGCGCTGGTGGAGGTGTTCTCGAAACTTTGCTTGCTTGAGGAGTTGGTGTTAGAT
GTTTGTAGAAATGTTAGAGAGAGCTGGCTTGCTCTGGAAGCGTTGAGTTCCAAATGCAAG
AACTTGAGGGTGCTCAAGTTGGGGCAATTTCATCGGGTTGTGATGGCAATCGAATCTCAG
TTAGATGGGTTGGCGCTCTGTGAAGGTCTCACTTCTTTGTCGATCAAGAACGTGGTGGAT
TTGACGGACATGGGGTTGATTGAGATTGCGAGAGGGTGTTCAAAGCTGAGGAAATTCGAA
ATTCAGGGCTGCAAGCATGTTACCTGGCAGGGCATGAGGCTGTTGGCTAGTTTGCTTCGC
CGGACTCTGCTTGATGTCAGGATTTCTTGTTGCAAGAATCTAGATGCTGTGGCATCTTTG
CGTGCCATGGAACCGATTCGTGATCGGATCCAGCGGCTCCACATTGATTGTGTATGGGAT
GGGTTGGAAGAGCACAAG---------AGGCGAGAGGAAGCTTGTCACGGTTTCAAT---
CTGAATGAAGTGGCTGAGCCTAGTGTG---------------------------------
------------------------------------------------------------
---------------CAGGATACA---------GGCCAGAACAAGAGATGCAAATATACT
CTTGATAGCCAATATTCCAAT---------------------------------GCACTC
AGCAATGGC---AATGGATTCTTGTGC---AATAGCTGGGAAAGATTACAATACCTCTCG
CTTTGGATTGGGGTTGGTGACCTCTTGACACCGCTTCCAATGGCCGGTCTTGAGGATTGT
CCCAATTTGGAGGAGATCCGAATAAAAGTGGAGGGAGATTGCAAGGGGAAGCCAAAGCCT
GCGGTTCCCGCATTTGGGTTGAGTATGCTTTCCCGTTACCCAGCACTTTCGAAGATGCAG
TTGGATTGTGGTGATGCCATAGGTTTTGCATTAACAGCACCATCAGGGCAAATGGATCTG
AGCTTGTGGGAGAGATTCTTCTTGAACGGGATCGGGAACCTTTACCTCAACGAGCTTGAT
TACTGGCCTCCACAAGATCGGGATGTCAACCACAGAAGCTTGTCGCTGCCGGCGGCCGGT
TTACTTGCACAGTGTCTTACACTGAGGAAGCTCTTCATTCACGGGACGGCCCACGAGCAT
TTTATGAATTTTCTGCTGAAAATTTCG------------AATCTTAGGGATGTACAGCTG
AGAGAAGATTACTATCCAGCACCCGAAAATGATATGAGTACAGAGATGAGAGTGGATTCA
TGCAGTCGCTTTGAAGACGCACTGAATCGGCGGTACATACTAGAT
>gnl_Manes_v6.1_Manes.17G056300.1
------------------------------------ATGGCTAGAACCCTAAGCAGTGAT
GTTCATTTTCATGATATTCCAGATGCAATTGTTTCCAATATATTTTCTTTGATTACTGAT
ACTCGCACTCGTAATTCTATGTCCCTTGTTTGCTTGAAGTGGCACTTGATAGAGCGATCC
ACTCGCACCTCTCTCACTCTCAGAGGCAATATCCGCGACCTCTTTCTCCTCCCAACTTGC
TTTCGAGCTGTTACTGATCTTGACCTCTCTTTCCTCTCCCCTTGGGGCCATCCGATTTTT
GATTCCTCT---------------TCCAATCCTAAACTTCTTGCTCAGCTTATTCATAGG
GCTTTTCCATCTGTTGTTTCTCTCACTGTTTATGCTAGGAATCCTTCCGCTCTTCAGCTT
CTTGCTCCTCAATGGCCTGGTTTAAGCAAAGTTAAGCTCGTTCGTTGGCACCAGAGATCA
CCTGCC---ACTCCGGGTTCTGATTTTGTTGCAGTGTTTGAGCATAACCATTCACTTAAT
TCGCTTGATCTGTCCCATTTCTATTGCTGGACCGAAGATCTGCCACCAGCCCTCGAAGCA
TACCCTTCTGTTGCTGCTTCTATAACCCATCTTAATGTCCTTGCCCACTCTTCTGCTGAG
GGATTCAAGTCTCATGAGCTTCTTGCCATTTCTGCTGCCTGCCCAAATCTTTGTGAATTG
CTTGCAACTTGTGTATTTGATCCTAGATTCATCGGTTTTGTTGGGGATGAAACCCTGCTA
TCTCTTGCTTCAAATTGTCCTCGCCTTTCCCTTCTTCACCTTGTTCGCACTGGTTCCTTA
TGTGATGCTAGGGGTGACCCTGATGATGAGGGATACACTTCAGAGGATGCTAGAATCAGC
CATTCTGCGCTTGCAGACATGTTTGCTGGATTGCCATTACTTGAAGAATTAGTTCTTGAT
GTTTGCCACAATGTTAGAGATACTTGGCCAGCATGGGAAGTGCTTAATTCCAAGTGCCCA
AGACTTAAATTCTTAAAGTTGGGACGCTTTCATGGAATCTGTAGGGGAATAGATGCTAGG
CCGGATGGGATTGCTATTTGCAGCAGATTGGAATCATTGTCAATAAAGAACTCTGCTGAC
TTGACTGATTCTCATCTGATATCGATCTCCTTTGGCTGCCCACGACTTGCCAAGTTTGAG
GTCCAGGGTTGCAAGAGGATTACTGAAATGGGGATGAATAAATTGGCCTCCATTCTTCAA
AAATCTTTGGTTGATGTTAAAATCTCTTGTTGCAAGTACCTAAATGCTGTGTGCTCCTTA
AGGGCTCTGGAACCAATTCAAGACAGGATACAACGCTTGCACATAGATTGTGTGTGGGAA
AATGTTGAACAGTTTGGAGAAGTAGCTAGCTTTTCAGGTGAAGCTGCTGACCTGAGG---
CATTTCTCATCAGAAAAGAGAGGTGGTATTTGG---------------------------
------------------------------------------------------------
---------------GAAGACACA---------AGCCCATGGAAGAGAAGAAAA------
---------------------------------------------------ACTTTCAAT
GATAATGGA---ATTGATTACCAGTCC---AGGACTTGGGCGAGGTTAGAGTTTCTTTCC
CTTTGGATACCTGTTGGTGAGTTGCTGACTCCATTGACATTGTCAGGGTTGGAGAATTGC
CCTGTCCTGGAGGAAATTAAAATCAAAGTTGAAGGTGACTGCAGGCATCGACCAAGTTCC
ACC---AATGCATTTGGGTTGAGCTCTCTTGCATGCTATCCTCGGCTTTGGAAGATGAGT
CTGAACTGTGGATCTGCAATAGGGACACAGATGTTAATCAAAGAAGCCTCTCTCTCCCAG
CAG---------------------------------------------------CTGGAT
TGCTGG------------------------------------------------------
------------------------------------------------------------
------------------------------------------------------------
------------------------------------------------------------
---------------------CTCAATGTG---------------
>gnl_Manes_v6.1_Manes.17G056400.1
ATGAGA---------------ATGTGTGTGGTTACAGTTGAGAAAATGGCTAGAACCCTA
AGCAGTGTTCATGATGTCCCAGATGCAATCCTTTCCAATATATTTTCCTTGATCACTGAT
ATTCGTAGCCGTAATTCCATGTCTCTTGTTTGCGTCAAGTGGCACTTGATGGAGCGATCC
ACTCGCACTTCGCTTACTCTCAGAGGCAATATCCGCGACCTGTATCTTCTCCCAACTTGC
TTTCGAGCTATCACTAATCTTGATCTCTCTTTTCTATCACCTTGGGGCCACCCGATTTTT
GATTCCTCT------------TTTATTAACCCTAAACTTCTTGCTCAGCTTCTTCGTAGG
GCTTTTCCATCTGTTGTGTCTCTCACTCTTTATGCCAGGAATCCTTCAGCTCTTCAACTT
CTTGCCCCCCAATGGCCTGGTTTAAGCAAGGTTAAGCTCGTTCGATGGCACCAGAGATCA
CCTACG---AATCCGGGTTCTGATTTTGTTGCGTTGTTTGAGCATAGCCATTCACTTACT
TCGCTTGATCTGTCCTATTTCTACTGCTGGACAGAAGATCTGCCGCCAGCCCTCGAAGCG
TACCCTTCTACTGCTGCTTCTCTAACCCATCTTAATATCCTTACCCACTCTTCTGCCGAG
GGATTCAAGTCTCATGAGCTCCTTTCAATTTCCGTTGCCTGCCCAAATCTCCGTGAATTG
CTTGCAACTTGTTTATTTGATCACAGATTCATTGGTTTTGTTGGAGATGAAACCCTACTG
TCTCTTGCTTCAAATTGTCCTCGCCTTTCCCTTCTTCACCTTGTTGACACTGATTCCTTA
TCTGATGCAAGGGGAGACCCGGATGATGAGGGATACACTTCTGAGGATGCTAGAATCAGC
CACACTACGCTTGTAGACATGTTTGCTGGATTGCCATTGCTTGAAGAATTGGTTCTTGAT
GTTTGCCACAATGTTAAAGATACTTGGCCAGCATTGGAAGTGCTTAATTCCAAGTGCCCA
AGACTTAAATCGTTAAAGTTGGGACAATTTCATGGAATATGTAAAGGAATAGATGCTAGG
CCGGATGGGCTTGCTCTTTGCAGCAGATTGGAATCATTGTCAATCAAGAACTCTGCTGAC
TTGACTGATTCTCGTCTGATAGCGATCTCCCTTGGCTGCCCACGACTAGCCAAGTTTGAG
GTCCATGGTTGCCAGAGGATCACTGAAATGGGGATGAATAAATTGGCCTCCATTCTCCAA
CAAACTTTAATTGATGTTAAAATCTCTTGTTGCAAGTACCTAAATGCTGTGTGCTCCTTA
AGGGCTCTTGAACCAATTCAAGACAGGATACAACGCTTGCACATAGATTGTGTGTGGGAA
AATGTTGAACAGTTTGAAGGGGAAGCCAGCTTTTCAAGTGAATCTGCTTACCTGAGG---
CATTTCCCATCAGAAAAGAGAGGTGGTATATGG---------------------------
------------------------------------------------------------
---------------GAAGAAACA---------AGCTCAAGGAAGAAAAGCAAG------
---------------------------------------------------TGTTTCGAT
GGTGATGAC---AATGAGTACTTTTCT---AATACTTGGGCAAGGCTAGATTTTCTTTCC
CTTTGGATTCCTGTTGGTGAGCTGCTGATTCCATTGACGTTATCTGGATTGGAGAATTGC
CCTGTCCTGGAGGAAATTAAAATCAAAGTTGAAGGTGATTGCAGGCATCGACCAAGGCCA
ACC---AACGCATTTGGATTGAGCACTCTTGCTTGCTATCCTCGGCTTTCGAAGATGAAT
CTGAATTGCGGAGCTGCAATAGGGTTTGCTCTGACAGCCCCTTCTGGGCTTGCGGATTTA
AGCCCTTGGGAGAGATTTTACCTGAATGGGATCGGTAACTTGAACCTCACCGAGCTTGAT
TATTGGCCTCCGCAGGACACAGATGTTAATCAAAGAAGCCTCACTCTCCCGGCAGCTGGA
TTGCTGGCTCAATGTGGGAGGCTAAGGAAGCTGTTTATTCATGGCACAGCCAATGAACAT
TTTATGATGTTTCTGTTGAAAATACCA------------ACTCTCAGGGATGTCCAGCTT
AGGGAAGATTATTACCCCGCACCTGAGAATGATACGTGCACAGAGATGAGAATAGATTCT
TGCTCTCGTTTTGAGGATGCCTTGAACAGGCGTCGGATCCCTGAC
>gnl_Medtr_Mt4.0v1_Medtr4g080020.1
---------------------------------------ATGGTAGGAAACAACTCAGCA
ACCACCGTCAGCCACCTACCGGAGGAGATTTTATCGAAAGTCTTCACCGGAATAACTGAC
ACACGAACTCGAAACTCACTCTCCTTAGTATGTCATAGCTTCTTCAAGTTAGAGAGAAAA
ACGCGATTATCCCTCACGCTCCGAGGAAACGCGCGTGACTTATACAGAATTCCAACTTCC
TTCACGAACGTTACTCATCTCGATGTATCACTTCTCTCGCCGTGGGGTCACGCGCTGTTC
TGTTCACCTGCT---------GGTAATGATTCTCCGCTTCTAGCTCAACGGTTACGAAAT
ACTTTCCCGCGCGTGACTTCACTCACTGTCTACGTGCGTGACCCGCACACGCTTCACCTT
CTCTTCAACCACTGGCCGGAGCTTCGTGATGTTCGGCTTGTTCGGTGGCATCAACGGCCG
CAGGGGTTGCAACCGGGGTCAGACTTCGACGCCTTGTTCTCACGGTGCCGATCGATTACT
TCACTTGATCTTTCATCGTTCTATCACTGGCCGGAGGATCTTCCACCGGTTTTGGCGGAG
AATACTACCACAGCCGCCTCACTCCGTCGTTTGAATCTCTTAACGACGTCGTTCACGGAG
GGGTTCAAGTCTAACCAAATCGAATCCATCACTTCATCTTGCCCTAATCTGGAACACTTT
CTTGTTGCATGCACTTTTGATCCGAGATACATCGGTTTTGTCGGTGACGAAACTTTATTG
GCCGTCGCTTCTAATTGTCCTAAGCTGAAACTTCTTCACATGGCTGATACGTCGTCGTTT
TCGAATCGGAGA---------GAGGAAGAAGGT------GTAGAGGATGCTAGGGTGAGT
CGTGCCACGCTTGTAGCGTTGTTCACTGGGTTGCCTCTTCTGGAAGAATTGGTGCTAGAT
GTTTGTAAAAATGTCACCGAGACTAGTTTTGCTTTGGAGATGTTGAGTTCTAAATGTCCT
AATTTGAAGGTTGTGAAGTTGGGTCAGTTTCAGGGGATTTGTTTGGCAATTGGGTCACGG
CTTGACGGAATTGCGCTTTGCCATGGGCTTCAATCGTTGTCTGTTAACACGTGTGGTGAT
CTTGATGATATGGGGTTGATTGAGATTGGGAGAGGGTGTTCACGGTTGGTGAGATTTGAG
ATTCAGGGTTGTAAGCTTGTTACTGAAAAAGGGTTGAGGACTATGGCGTGTTTGCTTCGA
AGGACTTTGATTGATGTTAAGGTTGCTTCATGTGTCAACCTGGATGCGGCTGCTACTCTT
AGAGCTTTGGAGCCTATTCGGGACCGGATTGAGCGGCTTCACTTGGATTGTATATGGAAA
GAAAGTGAT------------------AACTTCGGACAAGGTTTGTTCAACTTTGAT---
CTGAACACTTTGGATGAACTGAACGGTTCA---GAGTTA---------------------
---------------------------------------ATGGATTGCTTTGGAGGTGAG
GAATGTGGA------GAAGACACA---------AGGAAGAGGCAAAGGTGTGAGTATGGA
TTGGAGGCTGATGATTTGTTTGTGCAAAGC---------------------AATGGCAAT
GGTAACGGC---AATGGATACTATGGC---TATAGCTGGGATAGGTTGGAGTATCTTTCT
CTTTGGATAAAGGTTGGTGAACTTTTGACTCAGTTGCCAGTAGCAGGGTTGGAGGATTGC
CCCAATCTAGAAGAGATTCGTATAAAAGTCGAAGGAGATTGCAGAGGACAGCCCAAACCG
GCAGTGCGCGAATTTGGTTTGAGCATTCTAGCTTGTTATCCTCAGTTGTCAAAGATGCAG
CTGGATTGTGGCGATACAAAAGGTTATGTATACACAGCGCCTTCCGGCCAATTGGATTTG
AGTTGGTGGGAGAGGTTCTTCCTTAATGGGATCGGTAGCTTGAGTCTAAATGAACTTCAT
TACTGGCCACCACAAGATGAGGATGTGAACCAGAGGAGTCTGTCTCTTCCAGCTGCTGGC
CTGTTGCAAGAATGCTATACTTTGAGGAAGCTTTTCATTCATGGAACAACTCATGAACAC
TTCATGAACTACTTCCTCAAAATACCA------------AATCTGAGAGATGTTCAGCTG
AGAGAGGATTACTATCCAGCACCAGAGAATGACATGAGTACAGAGATGAGGGTAGGATCA
TGCATTCGCTTTGAAGATGCGTTGAATAGGCGTCAAATATGTGAC
>gnl_Mimgu_v2.0_Migut.M00265.1
------------------------------------ATGGCGGCGCCGCCCACTTCCGGC
ACAACCCTGAACGACCTCCCCGACGTGATTCTCTCGAACATAATCGCCGCCGTGGTCGAC
GTCCGCGGCCGCAACTCCGCCGCCCTCGTCTGCAGCAAGTGGTACGCCCTGGAGCGCGCC
ACCCGCTCCTCCATCACCCTCCGCGCCAACCTCCGCGACCTTTTCATGGTGCCCAACTGT
TTCCGATCCGTCTCCCACCTCGACCTCTCGCTCCTCTCTCCGTGGGGCCACCCGCTCACC
TCCGCC------------------TCCGACCCCGCCCTCATCGCCCACCTACTCCGCCTC
GCCTTCCCTTCTCTCACCTCCCTCACCTTCTACGCACGAAACCCATCCACCATTCAGCTA
GTAGCTTCTCAGTGGCATAACGTCGAACACCTTAAGCTCGTGAGATGGCACCAGCGGCCT
CAGGTGGAAACCGCCGGCGACGAGCTCAAAATACTGTTCTCCGAGTGCGGGAACCTCAAT
TCTCTCGATCTCTCCGCTTTCTATTGCTGGACGGATGACGTGCCTCCCGCGCTGGAGTCG
TGCCCTTCAGTTTCATCCAATCTCACGCGCCTCAATCTCTTGAACCCATCGTTCTCCGAG
GGTTTCAAGTCCGACGAGATTAAATCAATCACCAAGGCTTGTCCCAATCTGAAGGAATTT
CGGGCCGCCTGTATGTTCGATCCGAGGTATATGGGCTCTGTCGGAGATGAAGCCTTGGTT
TCTGTATCAGTCAACTGCCCGAAACTTTCGATTCTTCATTTGGCCGATACATCTGCTTTG
TCGAACACGAGAGGCGATCCGGAACACGATGGATTCACACAGGAGGACGCAAAGATTAAC
GTTGCCACTTTGATTGAGGTTTTTTCAGGGCTTCCTCTGTTGGAAGAGCTCGTGTTAGAT
GTTTGTAATAATGTCCGAGAGAGCGGTCCGGCGCTCGAGGTGCTCAATTCGAAATGCCCA
AAATTAAGGTCTCTTAAACTGTGTCAGTTTCACGGTGTTTCGTTACCGATTGAGTCGAAG
CTGGACGGAATCGCCCTTTGTCACGGGCTCGAGTCTTTGTCGATTAGAAATGTAGGCGAT
TTAACCGACATGGGATTGATTGCGATTGGCAGAGGTTGTTGTAGGTTGTCCGTGTTCGAG
GTTCATGGCTGCAAGAATATAACCGTGAGAGGAATGAGAACTCTGGCTAGTTTGCTTCGC
AGGACGCTAATCGATGTAAGAATCTCTTGCTGCAAAAACCTCGGCGCGGAACAGTCGTTG
AAAGCATTGGAACCCATACAGGATCGGATCGAAAGTCTTCACATCGATTGCATTTGGGAT
GACGGGACCGAAAGTGGG---------------------------------TTCGAT---
CTCAACGACAGTTTCGATCAAGGCGAGGTATCGAACGACGAG------------------
------------------------------------CACTTCGAAAGCCGCGGTTACAAT
GATTATTAC------GATGCTGCCACCATAGAGAATCCAAGCAAGAAGTGCAAATACTCG
TACGATCTGAACTCTTCTTCC------------------------------GATTTAAAC
GGCAACGGC---AATGTATACGGGGAA---CGAACATGGGAAAGACTGAAATATCTCTCG
CTATGGATAGCAGTGGGGCAGCTTCTGAATCCACTAACAAACGCCGGGCTCGAAAACTGT
CCGAATCTTGAAGAAATACGAATCAAGATTGAAGGAGATTGTAGGGAATTACCAAAACCC
TCCGAGCGAGAATTCGGTTTGAGCAATCTTGTGAACTATCCTAGGTTGTCTAAAATGCAT
TTAGACTGTGGCGAGACGATCGGATACGCGCACACTGCACCTTCGGGGCAGATGGATTTG
AGCTTGTGGGAGCGGTTTTATTTAATCGGGATCGGGCATTTAAGTTTGAGGGAGCTCGAT
TATTGGCCCCCGCAAGATCGGGATGTTAACCAGAGGAGTTTGTCTCTACCAGCTGCCGGT
TTATTACAAGAATGTTTTGGGCTGAGGAAACTGTTCATACACGGGACTGCGCACGAGCAT
TTTATGATGTTTCTGCTTAGGATACCC------------GACTTGAGAGATGTTCAGTTG
AGGGAAGATTATTATCCGGCGCCGGAGAATGATATGAGCACTGAGATGAGGTCGGATTCT
TGTAGTCGATTCGAGGCCGCTCTTAATAGGCGCCAGATTTCTGAT
>gnl_Musac_v1_GSMUA_Achr3T03570_001
------------------------------------ATGGCCACCGCTGCCGCCACCGGC
ATCCACCTGCATGATCTGCCGGAGCCAATCCTGACGCACATCTTCTCGCTGGTGTGCGAC
GTCCGCAGCCGCAACGCCATGTCGCTCGCCTGCCGCCGGTGGCGCACCCTGGAGCGGACC
ACGCGCACGTCCCTC---------------------------------------------
------------------------------------------------------------
------------------------------------------------------------
------------------------------------------------------------
------------------------------------------------------------
------------------------------------------------------------
------------------------------------------------------------
------------------------------------------------------------
------------------------------------------------------------
------------------------------------TTCGTCGGCGACGACGCCCTACTC
ATGCTCGCCACCGGCTGCCCTCGTCTCTCCCTTCTCCACCTCGTCGATCCTTCCACCCTC
TCGCCCGCCCGCAGCGACTCCGAA------------GCCAAGGAAGACGCTGCGGTGACG
GGCCCGGGCCTCGAGGAGCTCTTTGCCAAGCTTCCGCAGCTGGAGGATCTCGCTCTCGAT
CTCTGCCACAAC------------------------------------------------
------------------------------------------------------------
------------------------------------------------AAGACGGCCGAC
GACTCGGAT---------------------------------------------------
------------------------------------------------------------
------------------------------------------------------------
------------------------------------------------------------
------------------------------------------------------------
GTCGATCAGGTGGATGAGGAAATG------------------------------------
------------------------------------------------------------
---------------TCCGACGAG---------TCAAGAAACAAGAAAAGTAGGCACTCG
GACGGCAATGACGGCAGCAAC---------------------------------------
---GAGAGC---AGCAGCTTCTGGTTT---CGGACATGGGCGAATCTCCGGTGCCTCTCG
CTCTGGGTTCCCGCGGGCGAAGTGCTAACGCCGTTGGGGGACGCAGGGCTGGAGAGCTGT
CCGCAGCTGGAAGGTATCAGCATCAAGGTGGAGGGTGACTGCAGGACGTGCCCGAGACCG
AGGCAGAGAGTGTTCGGATTGAGCTTCCTCGCTCGCTACCCTCGCCTGGTGAAGATGAAG
CTGGACTGCGGGGAGGCGATCGGATACGCCCTGACTGCGCCCACGGGCCACATGGACCTG
AGCTTGTGGGAGAGGTTTTACCTTCATGGAATAAGTGATCTGAGGCTTTACGAGCTCGAC
TACTGGCCGCCCCAAGACAAGGAGGTGAACCAGAGAAGCCTGTCGCTTCCGGCGACCGGA
CTGATCCAAGAGTGCCTCAGCTTGAGGAAACTGTTCATCCATGGCACCACCCACGAGCAC
TTCATGAGGTTCTTTCTCATGATGCCG------------GTGTTGAGGGATGTGCAGCTC
AGGGAAGACTATTATCCGGCACCGGAGAATGATATGAGCACTGAGATGAGGGTAGACTCG
TGCAGTCGCTTCGAGGAGGCCTTGAACAGCAGGGGATCGGATGAA
>gnl_Musac_v1_GSMUA_Achr11T10210_001
------------------------------------ATGGCGGCCGCCACCGTCAGCGGC
ATCCACCTGCACGATCTGCCGGAATCAATCCTGACAAACATCTTCTTGCTGGTGAGCGAC
GTGCGCAGCCGCAACGCCATGGCGTTGGCCTGCCGCCGGTGGCGATCCTTGGAGCGGGCC
ACGCGCACCTCCCTCGATCTCCGTGGCCAC------------------------------
------------------------------------------------------------
------------------------------------------------------------
------------------------------------------------------------
------------------------------------------------------------
------------------------------------------------------------
------------------------------------------------------------
------------------------------------------------------------
------------------------------------------------------------
------------------------------------TTCGTCGGCAACCACACCCTTCTC
ACGCTGGCCGTCGGCTGCCCTCGCCTCGCCCTCCTCCACCTCGTCGATCCCGCCACCCTC
TCCTCCGCCCGCATCGACTCCGAA------------GCCAAGGAAGCCGCTGCGATTACC
GGGCGGGGCCTCGAGGGGCTCTTCGCCGGGCTTCCGCAGCTGGAAGACCTCGCGCTCGAT
ATATGCCACAAC------------------------------------------------
------------------------------------------------------------
------------------------------------------------------------
------------------------------------------------------------
------------------------------------------------------------
------------------------------------------------------------
------------------------------------------------------------
------------------------------------------------------------
------------------------------------------------------------
------------------------------------------------------------
---------------------------------------------AAATGTAGGTACTCG
GACGGCAATCATGACGACATC---------------------------------------
---GAGAAC---CGCTGCTTCTGGTTT---CGGACATGGACGAGGCTCCGCTGCCTCTCG
CTTTGGATACCCGCAGGAGAAGTGCTAACGCCGCTGGGGGATGCGGGGCTGGAGAGCTGC
CCGCAACTGGAAGACATCTGCATCAAGGTGGAGGGCGACTGCCGGATGTGCCCGAGGCCG
AGGCAGAGAGTCTTCGGGTTAAGCTTTCTTGCCCGCTATCCGCGCCTTGCCAAGATGAAG
CTGGACTGCGGCGAGGCGTTCGGGTACGCGCTGACGGCGCCGACGGGCCACATGGATCTG
AGCTTGTGGGAGAGGTTTTACCTCCACGGAATCGGTGACCTGGGCCTTTACGAGCTCGAC
TACTGGCCGCCGCAGGACAAGGAGGTGAACCAGAGAAGCCTGTCGCTTCCGGCGACTGGA
CTGATCCAGGGCTGCCTTAGCTTGAGGAAGCTGTTCATCCATGGCACCACCCACGAGCAC
TTCATGCGGTTCTTTCTCGGGATGCCG------------GGCCTGAGGGATGTGCAGCTC
AGGGAAGACTACTATCCGGCACCGGAGAATGACATGAGCACAGAGATGAGAGTCGACTCC
TGCAGTCGCTTCGAGGAGACCTTGAACAGCAGGATGGTAGCCAAT
>gnl_Nelnu_v1.0_NNU_020214-RA
---------------------------------------------ATGGCCGCCGGAAAC
ATCCACTTCCATGACTTGCCGGATGTGATACTCTCCAACATCTTCGCCCTGGTGGTCGAC
ACTCGGACCCGAAACGCCATGTCGCTGGTATGCCGGAAATGGTTATTGCTGGAGCGGTCG
ACGCGCACCTCCATCACCCTGCGAGGCAAGGTTCGCGACCTCTTCCTCATTCCCACCAGC
TTCAGGGCTGTCACCCACCTCGACCTTTCCTTGCTCTCGCCATGGGGCCAATCGCCCCTC
GACTCCTCT------------------------CCACTCCTCGCCCAGCTCCTCCGCCAA
GCCTTCCCACTTGTCACCTCCCTCACCCTCTACGCCCGTACGCCTTCCACTCTCCTCCTC
CTCGCCCCTCAGTGGCCCTCCCTCCGTCACGTCAAGCTCGTTCGCTGGCATCAGCGCTCC
AGTATCATCCCTCCCGGATCCGATTTCCTTCCTCTGCTGGAGCACTGCTCTACCCTCACC
TCTCTCGATCTCTCCCACTTCTACTGCTGGACCGAAGACCTCCCCCCCGCCCTCCAGGCT
CATCCTTCCGTCGCCGCTTCCCTCTCCCGCCTCAATCTTCTCACCCTCTCC---ACCGAG
GGGTTCAATTCGCAAGAACTTCTTGCCATCACCCGCGCCTGCCCCAACCTCACTCACCTC
CTCGCCGCCTGCGTCTTCGATCCCAGGTTCATGGATTTCGTCGGGGACGAAGCCTTGCTG
GCTCTTGCATCTCACTGCCCCCGTCTCACCCTCCTCCACCTCGCCGATTCATCCTCCCTT
TCCAATGCCCGTCCCGACCTAGACGATGATGGGTTCCCTGCAGAAGATGCGAGCATCAGT
CGAACAGCTCTTGAGGAGTTCTTTGCCGCCCTTCCCTTGCTTGAAGAACTGACCCTTGAC
GTTTGCCGCAATGTCATGGATGCGGGGCCTGCGTTGGAGGTGCTGAATTCGAGATGCCCA
GGTCTGAAATCGCTGAAGCTAGGACAGTTCCATGGAATCTGCAAGGCCATTGAATCTGTG
TTAGACGGCATTGCACTCTGCAGTGGGCTGGAGTCTTTGTCCATCAAGAACACCGGCGAT
CTCACCGACTCTGGTTTGCTGGCCATCTCCCGTGGCTGCCCAAAACTGGCCAAATTCGAG
GTTCAAGGTTGTAATAACATCACAGAGACGGGAATGAGGAACTTGGCTGGCATGCTCCGG
AAAACGCTGGTTGATGTGAACATCTCCTGCTGCAAAAACCTCGATGCTGCATCCTCACTG
AGAGCTCTGGTGCCAATCCGGGACAGGATCCGGCGGTTGCACATAGATTGTATATGGGAC
AGCCTACCGCAGTCCGAGATTCCTAGCGATAAGTCCGCCCCTCGACATGCTTTCGAC---
CTCAATGAATCTGCGGAGGAAGCCAGCACATCCAATTGC---------------------
------------------------------------------------TCTGCTGCTGCT
GGGTTCATG------AATGATAGT---------CCCAAGAAGAAGAAATGCAGGTACGCC
GTG---------------------------------------------------------
---AATGAT---AGTCCCAAGAAGAAG---AAATGTTGGTCTCGGCTGCAATACCTCTCC
CTTTGGATCCCCGTTGGCGAGCTGTTGACTCCTCTGACTTTAGCTGGATTAGACAGTTGC
CCTGTTCTGGAGGAAATCAGAATTAAGGTGGAAGGTGACTGCAGGAAGCGGCCGAAACCA
ACAGAGCGTGCATTCGGATTGAGCTCCCTTGCGCGTTATGCTCGACTGTTTAAGATGCAT
CTCGATTGTGGAGATGCAATAGGTTATGCGCTAACTGCTCCAACCGGGCACATGGATCTG
AGTTTGTGGGAGAGGTTTTACTTGAATGGAATTGGTAATCTGAACCTGAGTGAGCTTGAC
TACTGGCCACCACAGGACAGGGATGTTAACCAGAGGAGCCTTTCCCTCCCTGCAGCAGGT
TTGCTTCAACAGTGTTCCACCCTGAGGAAACTGTTTATCCACGGGACTACCCATGAACAC
TTCATGACGTTTCTCCTCAACATACCA------------AATCTCAGAGATATGCAGCTG
AGAGAAGACTACTATCCAGCACCAGAAAATGATATGAGCACAGAGATGCGCGCAGAGTCG
TGCAGTCGATTCGAGGATGCACTGAATAGGCGCCAGATTCCTGAT
>gnl_Nelnu_v1.0_NNU_021583-RA
---------------------------------------------------------ATG
GCCATCTTCGACGACCTACCGGACGCCATACTATCCATCATCTTCACCCTGGTGGTCGAC
ACTCGGACTCGCAACGCCATGTCTCTGGTTTGTGGGAAATGGCTTGTGCTGGAGCGCTCC
ACCCGCACCTCCATCACCCTCCGTGGCAACGTCCGCCACCTCTTTGACATCCCCACCTGC
TTCAGGGCCGTCACCCAACTCGACCTCTCCCTGCTTTCTCCATGGGGCCAATCCATCTTT
GACTCATCT---------------CCTCACCCCATCTCCCTCGCCCATTACCTCCGCCGG
GCCTTCCCTAATGTCATCTCCCTCACTCTCTACGCCCGCACCCCTTCCATCCTTCGCCTC
CTTGCCCCTCAATGGCCCTCTCTCCGACACGTCAAGCTCGTTCGCTGGCATCCGCGCTCC
GCTAACATTCCACCCGGATCAGATTTCCTTCATTTGTTCCACCACTGTCCTTCTCTCTCC
TCTCTCGATCTCTCCCACTTCTACTGCTGGACCGATGACCTCCCTCCCGCCCTTCAGGCC
CACCCTCTCGTCGCCGCTTCCCTCTCCCGCCTCAACCTCCTCATCCTCTCC---TCCGAC
GGTTTCAAGTCCCACCAACTTCTCGCCATCACCTCCGCCTGCCCCAACCTCACCCACCTT
CTCGCCACCTGTGTCTTCCACCCAAGGTTCAATGATTTCGTCGGGGACAAAACCTTGATC
GCTGTTGCTTTACACTGCCCCCGCCTCTCTCTCCTTCACCTCGCTGATCCGTCCTCTCTC
TCCACTGCACGTGGCGATCCGGACCATGATGGGTTCACCTCCGACGACGCGATGATCAAC
CGAACAGCTCTTGAGAACCTATTTTCTGCCCTTCCCTTGCTCGAAGAATTGACCCTTGAC
ATTTGCCACAATGTCATGGACACTGGTCCGGCATTGGAGGTACTGAATTCGAAGTGCCCG
GGGCTGAAATCACTGAAGTTGGGACAGTTCCATGGTATCTGCAAGGCTATTGATTCACAA
CTAGACGGCATTGCACTCTGCAGGTTGCTGGAGTCTCTGTCCATCAAGAACACCGGTGAC
CTGACTGATTCTGGCTTGATAGCAATATCCCGTGGCTGTCAAAGGCTAGCCAGGTTTGAG
GTTCAAGGATGCAAGAGCATCACAGAGACCGGGGTGAGGACATTTGCTTGCTTGCTCCGG
CAGACGCTGGTGGATGTAAGTATCTCCTGCTGCAAGAACCTTGACGCTACCTCATCACTG
CGAGCTCTGGAACCTATCCGGGACAGGATCCAACGACTGCATATTGATTGTGTCTGGGAC
AGCCTCCACCAGTCTGAGATCACTGGCGACGGGGCCATCTGCCAACATGGTTTTGAA---
CCCAACGAATCCAGGGAGGATGCCAGCACATCGGAT------------------------
---------------------------------------------------CGGCCTGCT
GAATTCATGCTGGGTGATGATGGT---------AGCAAGAAGAAAAGATGCAAATATTCC
GGTGAAGTGGATTACTCTCGTGTTCAA------------------------ATCAAAGGC
ATTAATTGC---AGCAGGTTCTGGAGG---AAAACTTGGGACCGGCTGCGATATCTCTCC
CTCTGGATTGCCGTTGGCGAGCTGCTGAACCCTTTAGCTTCGTCTGGATTGGACAATTGC
CCTGTTCTGGAGGAGATCAGGATTAGGGTGGAAGGCGACTGCAGGATGGGGCCAAAACCA
ACAGAACAACCATTTGGATTGAGCTCCCTTGCACGGTATCCCAGGCTTTCAAAGATGCAG
CTAGACTGTGGAGATGCAATAGGTTATGCATTAACAGCTCCAACCGGACACATGGATCTG
AGCTTGTGGGAGAGGGTTTACCTGATGGGAATTGAGAATCTGAAGTTAACTGAGCTCGAC
TACTGGCCACCACAGGACAGGGATGTTAACCAGAGGAGCCTCTCTCTCCCTGCTGCTGGC
TTGCTTGCGCAATGTACCAGGTTAAGGAAGCTGTTTATCCATGGGACTGCTTACGAACAC
TTCATGATGTTTTTTCTGGGAATACCA------------AACCTTAGGGATGTGCAGCTG
AGAGAAGACTACTATCCAGCACCAGAAAACGATATGAGCACAGAGATGAGGGTAGATTCG
TGCAGCCGATTTGAGCAGGCACTGAATAAGCGCCAAATCGGTGAT
>gnl_Nelnu_v1.0_NNU_011503-RA
------------------------------------------------------------
------------------------------------------------------------
------------------------------------------------------------
------------------------------------------------------------
------------------------------------------------------------
------------------------------------------------------------
------------------------------------------------------------
------------------------------------------------------------
------------------------------------------------------------
------------------------------------------------------------
------------------------------------------------------------
------------------------------------------------------------
------------------------------------------------------------
------------------------------------------------------------
------------------------------------------------------------
------------------------------------------------------------
------------------------------------------------------------
------------------------------------------------------------
------------------------------------------------------------
------------------------------------------------------------
------------------------------------------------------------
------------------------------------------------------------
------------------------------------------------------------
------------------------------------------------------------
------------------------------------------------------------
------------------------------------------------------------
------ATGCTGGGTGATGATGGT---------AGCAAGAAGAAAAGATGCAAATATTCC
GGTGAAGTGGATTACTCTCGCGTTCAA------------------------ATCAAAAGC
ATTAATTGC---AGCAGGTTCTGGAGG---AAAACCTGGGACCAGCTGCGATACCTCTCC
CTCTGGATTGCCGTTGGCAAGCCGCTGAACCCTCTAGCTTCGTCTGGATTGGACAATTGC
CCTGTTCTGGAGGAGATCAGGATTAGGGTGGAAGGCGACTGCAGGATGGGGCCAGAACCA
ACAGAACAACCATCTGGATTGAGCTCCCTTGCACGGTATCACAGGCTTTCAAAGATGCAG
CTAGACTGTGGAGATGCAATAGGTTATGCATTAACAGCTCCAACCGGACACATGGATCTG
AACTTGTGGGAGAGGGTTTACTTGATGGGAATTGAGAATCTGAAGTTAACTGAGCTCGAC
TACTGGCCACCAAAGGACAGG---------------------------------------
------------------------------------------------------------
------------------------------------------------------------
---------------------------------------------------------GGA
TGT------------------------------------------
>gnl_Orysa_v7.0_LOC_Os06g06050.1
ATGGCG------------------GAAGAGGAGGAGGTGGAGGAGGGGAGGTCCTCGTCG
TCGGCGATACTGGACCTGCCGGAGCCGCTGCTGCTGCACATCCTGAGCTTCCTGACGGAC
GTGAGGTCTCGGCACAGGGCGGCGCTGGCGTGCGGGAGGATGCGGGCGGCGGAGCGGGCG
ACGAGGTCGGAGCTCTCGCTGAGGGGCGACCCGAGGTCGCTGTTCCTCTCGCACGCGCGC
TTCCCGGCGCTGGAACACCTCGACCTCTCGCTCGTCTCGCCGTGGGGGCATCCGCTTCTC
TCCTCCGTGCCGCCCGGCGGCGGCGGCGCGCCCGCCTTCATCGCCGCCCGCCTCGCGGGC
TGCTTCCCGGCGGTGACCTCGCTCGCCGTCTACTGCCGCGACCCCACCACGCTCGCCAAC
CTCACCCCGCACTGGGCCTCCCTCCGCCGCGTCAAGCTCGTGCGCTGGCACCAGCGCCCG
CCCACCCTCCCCGACGGCGCGGATCTCGAGCCGCTGCTGGAGACCTGCGCCGCGCTCCGG
GAGCTCGACCTGTCGGAGTTCTACTGCTGGACCGAGGACGTCGTGAGGGCGCTCACCACG
CACCCTTCCGCCACCGCGGCGCTCACCCACCTCGACCTCGGCCTCGCCGCCGCCACCGAC
GGCTTCAAATCCTCCGAGCTTGGGCCAATCGCGGCCTCCTGCCCCAACCTCCGCAAGCTC
GTGGCGCCATGCTTGTTCAACCCACGGTTCAGCGATTGCGTCGGCGACGACGCGCTGCTC
TCGCTGGCCACCAGCTGCCCGCGGCTGACCGTCTTGCGGCTCAGCGAGCCGTTCGAGGCT
GCGGCCAAC------------------------ATCCAGAGGGAGGAGGCGGCCATCACC
GTTGCGGGGCTAGTCGCCTTCTTCGCGGCGCTCCCCGCGCTGGAGGATTTCACCATGGAT
CTCCAGCACAATGTGCTGGAGGCCGCGCCCGCGATGGAGGCGCTTGCCCGAAGGTGCCCG
CGGATCAAGTTCTTGACCCTGGGTTCCTTCCAGGGGCTGTGTAAGGCCTCTTGGTTGCAT
CTTGATGGTGTTGCGGTGTGCGGTGGGCTGGAGTCACTTTACATGAAGAATTGCCAGGAT
CTCACGGATGCCAGCCTTGCGGCAATTGGCCGTGGGTGCCGGAGGCTTGCTAAGTTCGGC
ATCCATGGCTGTGACCTTGTCACTTCGGCTGGGATCAGGAGGCTTGCATTCACGCTTCGG
CCTACTCTCAAGGAAGTCACTGTCTTGCACTGCCGGCTTCTGCACACTGCAGAATGTCTC
ACTGCTCTAAGTCCGATCCGTGATCGCATTGAAAGTCTTGAGATCAACTGTGTCTGGAAC
ACAACCGAACAACCCTGCAGTGTTGCAAATGGCACCACCACCGAA---------------
TGCGATGAGGATGATGAGCTTGGTGAAGTG------------------------------
------------------------------------------------------------
------------------TACGAG---------TCTGCAGCCAAGAAATGTAGGTACATG
GAATTTGATGATCTT---------------------------------------------
------------------------------GGAAGCTGGGAGATGCTCAGGTCACTCTCC
CTATGGTTCTCTGCTGGCCAGCTTCTCTCTCCGCTCATTTCTGCTGGTCTCGATAGCTGT
CCCGTGCTTGAGGAGATCTCAATTAAGGTGGAGGGTGATTGCCGGACATGCCCACGACCT
GCTCCAAGAACATTTGGCTTAAGTGATCTTGCAGGCTTCCCAGTATTAGCCAAGATGAAA
TTGGACCTCAGTGAAGCTGTGGGTTATGCACTTACTGCACCAACAGGGCAGATGGATCTT
TCACTATGGGAGCGATTTTATTTGCATGGTATCGAATCACTGCAGTTGTATGAATTGGAC
TACTGGCCGCCCCAAGACAAGGATGTGCACCACCGGAGCCTGACATTGCCAGCCGTGGGA
TTGATCCAACGCTGCGTTGGACTCAGGAAGCTTTTCATCCATGGCACCACACATGAGCAC
TTCATGACCTTCTTCCTTTCAATTCCA------------AACTTGCGGGACATGCAGTTG
CGGGAGGACTATTATCCAGCCCCAGAGAATGATATGTTCACAGAGATGCGGGCTGAATCT
TGGCTTAGGTTTGAGGTGCAACTGAACAGCCGGCAAATTGATGAT
>gnl_Phavu_v2.1_Phvul.011G129700.1
------------------------------------------------ATGGCTGACGGA
ACAACTGTTAGCAACCTGCCGGAGGAGATCCTGTCGAACGTCTTCTCCGCCGTCTCCGAC
ACGCGCACGCGAAACTCGCTGTCCCTGGTGTGTCGAAGCTTCTTCCGCTTGGAGCGCAAG
ACGCGCATCTCGCTCACGCTGCGAGGGAACGCGCGTGACCTGCACCTCATCCCGACCTCC
TTCACGCACGTCACACACCTCGACATCTCCTTCCTTTCGCCGTGGGGCCACGCGCTTTTC
TGCTCCTCCGCCACC---AACACCTTCGACCCACGCCTCCTAGCGCTCCGCCTCCGCGAC
GCCTTCCCGCACGTCACCTCGCTCGCCGTCTACGCGCGCGACCCCGCTACTCTCCACCTC
CTCCTCTCCCCCTGGCCGGAGCTCTCCAGCGTCAAGCTCGTGCGCTGGCACCAGCGCCCG
CCGACGTCGCCTGCGGGATCCGACTTCGCCGTGCTGTTCTCGCAGTGCCGATCGCTCGCC
TCGCTCGACCTCTCCTCGTTCTACCACTGGCCAGAGGACCTTCCGCCTGTGCTGGCCGCC
AACCCTGACACTGCTGCCTCGCTCCGCCGCCTCAACCTCTTGACAACTTCCTTCACGGAG
GGTTTCAAGTCTCATCAAATCGAATCCATCACCGCGTCGTGTCCTAACCTGGAGCACTTT
CTCGTGGCCTGCAACTTCGATCCGAGATATATAGGGTTTGTTGGGGACGACACGCTGGTT
GCTATTCCCTCAAATTGCCCCAAGCTCTCGCTGCTTCACTTGGCCGATACGTCGTCGTTT
TCAAATCGCCGA---------GAGAACGAGGGTTTCGGGGGAGAAGAAGGTAGGGTTACC
CGTGCTACTCTTGTGACTTTGTTCTCCGGACTTCCTCTTTTGGAAGAGTTGGTGTTAGAT
GTCTGTAAAAATGTGAGAGATAGTAGTTTGGCGTTGGAAGTGTTGGGTTCGAAGTGCCCT
AATTTGAGGGTTCTGAAGTTGGGCCAGTTTCAAGGGATTTGCTTAGCCCTTGGGTCAAAG
CTTGACGGAGTTGCCCTCTGCCATGGACTTCAATCTTTGTCAGTTGGTAACTGCGCGGAC
CTTGATGACATGGGGTTGATTGAGATTGCTAGAGGGTGTTCCAGACTTGTTAGGTTCGAG
CTTCAGGGTTGCATGCTTGTGACTGAGCAGGGGCTTAGGACCATGGCTTGTTTCCTTAGC
AGGACTATGATTGATGTCAAGGTTTCTGGCTGCGTCAACCTCGACACCGCCGCTACTCTC
AGAGCTTTGGAGCCCATTCGGGACCGGATTGAGCGGCTCCATGTGGATTGTGTGTGGAAT
GGTTTGAAGGAAAGTGAT---------GGATTGGGGCATGGGTTTCTCAATTTTGAT---
CTGAAGGGTTTAGATGAACTGGATGGTGGTGGTGAGTTA---------------------
---------------------------------------ATGGACTACTTTGGGGGTGGA
GAATGT---------GAGAATACA---------AGGAAGAGGCAGAGATGCAAGTACGAA
ATGGGGGTTCAAGATTCCTTTTTGGAAAGC------------------------------
---AATGAC---AATGGTTTCTATGGC---AAGTGCTGGGACAAGCTGCGGTATCTTTCT
CTTTGGATAAAAGTTGGTGATCTGTTGACTCCATTGCCAGTGGCAGGGTTGGAGGATTGT
CCCAGTTTGGAAGAGATTCTAATAAAGGTTGAAGGAGATAGCAGGGGGCAACAGAAACCA
GCAGAGCGGGAGTTTGGTCTGAGCATTCTGGCTTGTTATCCTCAGCTATTGAAGATGCAG
CTGGACTGTGGTGATACTAAAGGTTATGCCCTCACAGCACCATCAGGGCAAATGGATTTG
AGCCTGTGGGAGAGGTTCTTTCTGAATGGGATTGGCAGTTTGAGTCTGAATGAGCTTCAT
TACTGGCCACCACAAGATGAGGATGTGAACCAGAGGAGTGTGTCACTTCCAGCAGCTGGT
TTGCTTCAAGAATGTTACACTTTGAGGAAGCTCTTCATTCACGGAACAGCTCATGAGCAT
TTCATGAACTTTTTCCTCAAGACACCA------------AACCTAAGGGATGTACAGCTG
AGGGAGGATTATTACCCAGCTCCTGAGAATGACATGAGCACAGAGATGAGAGTGGCCTCG
TGCAGCCGCTTTGAAGATGCACTGAACAGGCGTCAAATCTGTGAT
>gnl_Phypa_v3.3_Pp3c17_1180V3.1
ATGGAATCAGAATCTGATCGT---------CAATCTTCCCCAGAGGCGGCTCCTGCTGGG
ACGCATATCAGCGACTTGCCAAGTGTTATACTCACTAACATCATCGCTTATGTATCAAAT
CCAAGGGTTCGGAACTGCATTTCACTTGCTTGCAGGGACTGGTATTTCATTGAGAGACAG
ACACGGACGGAGCTTTCCTTGCGTGGCAACATTTGTGTCATGCATGAACTGCCAACTTGC
TTCCAACAGATTTGTACCTTAGATCTTTCACAGTGCTCTCCGTGGGGTTCTTCTCTTTTT
CAGTCCACTCAG---------------AACGGCGAGGAGATCGGAAATTGCTTGAGAATT
GGGTTTCCTAATGTGGTAAACCTTACGGTATATGTCCGCGATGCCTTGGACATCCAGATG
GTTGCCTGGATTTGGCCAGATCTCGAGATTGTTAAGTTGGTGCGGTGGCATCCGCGAGCC
ATGGAGGATGACTTAGGTAACGAAATCGAAGGGCTGTTGAGCGCTTGCAAGAGGTTGAAG
TCCCTCGATCTCTCGAAGTTCTACTGTTGGACAGAAGACATACCCCCAGCGTTACGGGCA
GGAGCTTCCACTGCTGCGAATTTACGAGTACTGAACCTGCTGAAACTTTCT---CCTAAT
GGATTTAAAGCGCAGGAGGTTGGAGCAATCACCAGCTCCTGCTTTAATCTTGAGGAATTT
TACATCCTATGTGATTTCGACCACCGCTTACTAGACTCTGTTGGTGATGAGGCCCTGCTT
TCCATTGCCACGAATTGCCCACTCTTGAAAGTGCTTCACCTTGTCGATTATAATGAATGG
AGTGCAGTTTCAGATGATCCCAACCAAGATGCGTTTGCAGCGGAAGATTCAAGTCTCTCT
CGTCAGGGTCTAGAGGCAATGTTCAAGGCACTTCCGCACTTAGAAGACTTGGTTTTTTAC
CTATCACAGAACTTGCGAGACTCGGGCGCTCCCTTTGAGATCCTTGCTTCGAGTTGCAAG
AAGCTTCGTTCTTTGAAACTCAGCAATTTTCTTGGTGTTTGTGGTGGA------CCCCAT
CCAGATGGGATTGCGCTGTGTCATGCGCTTCAGGAGCTGAGGTTGAAGAACTGCGGAGAT
CTGACGGATGACGCATTGAAGGCCATTTCAGTTGGATGCCCTAAGCTTTCAAAGCTGGGA
TTGCGACAGTGCAAGTCAATCACCAAGGAGGGGCTTCATGCGTGTGTGAAGAATTTGTCG
CACACTCTCAAGGATGTTGAGATTGCTGGTTGTAAGTTGCTTCCGACAGCAATGACATTG
AAAGCACTCGAGCCAATCCAGGTAACAGTGAAGAATCTGCATCTAGACTGTGTCTGGGAT
GAAGGCATTTTGGCTCAAGAGGCAGCAAGGACCCAAAGCACA------------------
GTGGACTCTTTGAATCATGAGCAATCAGGTTTTGGACTTCCGGATATGGGAGGGATGAGC
GCTTGGTCGCAACGCTTC------------TCTTCAACCCTCGAAGCTTACGCTATGAAC
GAAATGATTGCCAAGACTGATAGTTTCCTGACCCTAGTTACAAAGCGTCGCAAGCTAAAC
AAAGCATCATCCGCGTCTTTTTTATTAAAAGAA---AGACCTGGCACAGGCCTTGGAAGT
GGTAACTCTGCCCAGGGTTTTCCAGCTGGAAAAGTGTGGAAATCTCTTGAAAGTCTCTCA
CTTTGGATTCCTGTGGGAGAGGTAATCTCTCCCTTGGCTGCTATGGGTCTTGAGGAATGC
CCAGCCCTCCATGAACTGAAACTCAAAGTTGAAGGTGATGGTCGGCTTTTGCGGAAACCT
AGCACACAAGGCTGGGGGATCAATTCTTTCGGCCGATACCCAAAACTGGAGAAAGTTGAG
TTAGATCTTAGTGAAGTTACCGGGTTCTCTTTGAGTGCTCCCAAGGGCTTCACGGACCTC
AGCTCGTGGGAAAGACACTATCTAGTCGGCATAAACGAGTTGCTCCTCACAGAACTCGAC
TACTGGCCTCCATCAGACAAGGAAGTCAACAGGAGAGCAATATCCCTACCTGGAGCAGGG
CTCTTGTCACTTTGCTCAAAGCTTCGGAAGCTGTTTGTGCATGGAACCGCTCATGAACAC
TTCCTTAACATGATTACTGGATGTCGA------------TGTCTCCGGGATGTGCAGCTG
CGAGGAGACTACTACCCAGCACCAGAGCAAGAAACTACCACGGAGCTTCGGTCCGTTTCT
TGTCAGAGATTCGAGGCGCTAGTTGCAAAACGAGGTTTTCCTGAT
>gnl_Poptr_v3.0_Potri.011G066700.1
------------------------------------ATGGCTAAAAAATTTAACACTAAT
GTTCATTTCCATGACATACCAGATGCAATCCTTTCCAGTATATTCTCCTTGATAACAGAT
ACACGTAGCCGCAACGCCATGTCCCTTGTGTGCCTTAAATGGCACTTGATAGAGCGCTCT
ACACGCACTTGTCTCTCTCTTAGAGGCAATATCCGTGACCTCTTTCTTCTCCCAACTTGC
TTTAGAGCTGTCTCTAATCTTGATCTCTCATTGGTTTCCCCTTGGGGGCGTCCAATTCTT
GATTCCTCA---------------CCAAACACTACCCTTCTTGCTCAAGTTCTCCATTGT
ACCTTTCCCTCTGTTGTAACTCTCACTGTTTATGCAAGAAATCCTTCAATTCTTCATCTT
CTTGCTCCTCAATGGCCTAACTTACGCCAGATTAAGCTTGTTCGCTGGCACAAGCGATCT
CCAACT---ACTTTGGGCTCTGATTTTCTTGCATTGTTTGAGCATTGCCATTCACTTGCC
TCACTTGATCTCTCGCATTTCTATTGCTGGACAGAAGATTTACCTCCAGCCCTTGAAGCA
TACCCTTCCATTGCTGCTTCTTTAAGCCATCTTAATATCCTTAATACTTCATCTGATCAG
GGATTCAAGTCCCATGAGATTCTTGCCATTACCTCTGCATGCCCAAATCTCCGTGAATTT
TTAGCAGCCTGTATATTTGACCATAGATACATTGGTTTTGTTGGAGATGAAACCTTGCTA
TCTCTTGCCACAAATTGTCCTCGCCTTTCTCTTCTTCACCTTGTCGATTCTAGTTCCTTG
TCTGCTGCCAGGGGTGATCCAGATAATGATGGATACACGACCGAGGATGCTAGAATCAGA
CAAACTATGCTAATTGAAATGTTTTCTGCATTGCCATTGCTTGAAGAATTGGTTCTTGAT
GTTTGCCACAATGTTAGGGATACGTGGGTAGCACTGGAAATGCTTAATTCCAAGTGCCCA
AGGCTCAAGTCTTTAAAGTTGGGACAGTTTCACGGAATCTGTAAGGGAATAGATGCACGG
CCCGATGGGATTGCACTTTGCAGCAGATTGGAATCATTGTCAATCAAGAACTGTGCTGAC
TTGACTGATTCTGGTTTGATTTCAATCTCCCTTGGCTGCCCAAGACTCACCAAG------
------------------------------------------------------------
AAAACTTTAACTGAAGTGAAAATCTCTTGTTGCAAGCATCTCAATACCGTGACCTCGTTG
CAGGCATTGGAACCGATCCGAGATTGTCTACAACGATTGCACATAGATTGCGTGTGGGAA
ATGGTTGAACAATCAGGATCGGAGGCTACCAGTTCAGCTAAATATGATGGATTCAAA---
------TGTTCAGACAAGAGACGTGGCATTTGG---------------------------
------------------------------------------------------------
---------------GAAGACGCA---------AACTTGAAGAAGAAATACAAG------
---------------------------------------------------AAGTATAAT
GACAACGAG---AATGGATACGCCTCT---AGTAATTGGGCAAAACTGCAGTGTCTTTCA
CTTTGGATTCCAGTCGGCGAGTTGCTGAATCCATTGGTTTTGGCAGGATTGGATAACTGC
CCTATGCTGGAGGAGATACAAATAAAAGTTGAAGGTGACTGTAGGCATCAGTCAAGACTT
TCCCCAGATGGTTTCGGTCTCAGCTCCCTTCTATGCTACCCTCGGCTTTCGAAGATGCAC
ATAGACTGTCAAGCTGCAATAGGATATGCTCTTACTGCCCCTTCTGGACATGTGGATTTG
AGCCCGTGGGAGAGGTTTTATCTTAATGGGATTGGAAGACTGAACCTGACTGAGCTCAAC
TATTGGCCTCCACAGGACATTGATTATAATAAAAGGAGCCTATCTCTCCCAGCAGCGGGA
TTGCTTGCACAGTGTAGGACTATGAGGAAGCTATTTGTTCATGGCACAGCTAATGAACAT
TTCATGATGTTTCTTTTGAAAGTACAA------------ACTCTCAGAGATGTCCAGTTG
AGGGAAGATTATTACCCTGCACCGGAGAATGACAATAGCACAGAGATGAGAATAGACTCT
TGCTCTAGATTTGAGGATGCTCTCAACAGGCGTGCGATTCCTGAT
>gnl_Poptr_v3.0_Potri.014G142600.1
ATG---------------------------------GCCAGTTCCAGTATGGCTATGGCT
GCTACCATGAACGATCTGCCGGATGTGATTTTGTCAATCATTTTTTCATCGGTCTCTGAC
ACACGAACCCGAAACTCACTCTCCCTGGTTAACAGGAAATTTCTAGCTCTAGAGAGATCC
ACCCGCACCTCCCTCACTCTCCGTGGCAAAGCGCGTGATATCTACATGATCCCTACCTGT
TTCAGATCGGTGACGCACCTCGACCTCTCTCTGCTCTCTCCTTGGGGCCGTTCTGATCTC
CTATCCACCGCC---------TCCTCTGTACCTTTTCTCCTCGCCCAACGCCTTCGTCTG
GCCTTCCCTCTAGTCACCTCCCTCACCGTTTATGCTCGATCTCCCTCCACTCTTCACATC
CTCCTCCCTCAGTGGCCTAATCTGAGCCATGTCAAGCTCATCCGTTGGCATCCACGCTCC
TCGTCCCCTCACCTTGGAAATGATGTAGTCCCTCTGTTTGAGCACTGCCAGGCGCTTAGT
AGCATCGACCTTTCCAGTTTTTATTACTGGACTGAGGATATCCCTCCTGTTTTGCAAGCC
TATCCCTCTGTGTCCAAGGCCTTGACATGCTTGGATCTCTTAACTGTTTCTTTGACTGAT
GGTTTTAAGTCTGAGGAGATTCAGGCAATCACTGCAGCTTGTCCTAGTCTAACCAGGTTC
CTTCTTGTTTGTATTTTCGATCCAAGTTACTTTGGATGTGTTGGTGACGAGACCTTGCTA
GCGATTGTTGCTAACTGTCCAAGATTAAGGGTTTTGCATCTTGTTGATAGGGCTTCCTTG
GGGAGCACTAGAGGGGAACCTGAAGATGATGGGTACACAAGGGAGGATGCAAGGATCACT
AAAGTGGGGCTGGTGGACTTCTTTACTGGCCTTCCTCTTTTACAAGAGTTGGTTCTAGAT
TTTTACCAGAATGTAAGGGATAGTGCTTTGGCTTTGGAAGCGCTTCATTCGAAGTGTCCT
GAGTTGAAGCTGCTTAAATTGGGGCAGTTTCATGGGATCTGTATGGCCATTGAGTCCCAG
CTTGATGGGGTTGCCTTGTGTTCGGGCCTGGTGTCCTTGACCATAAAGAATTCGGCAGAT
TTGACGGACATGGGGTTGATTGAGATTGGTAGAGGATGCTGTAATTTGGCGAGGTTTGAA
GTCGAGGGATGCAAGAAGATTACAATGAAGGGAATGAGGACAATGGCTTCATTGCTCCAT
AAGACTCTGATTGAGGTCAAAATATCTTGTTGCAAGAACCTTAATGCGGTAGCGTCTCTG
CGATCTCTTGAGCCTATTCAGGGTCGAATTGAAAGGCTACACTTTGATTGTGTCTGGGAA
GGTTTGGAAGAGGATGGCGGTATC---------------------CTCTGTTTTGAC---
CTCAACGAAGGCCTTTGTCAAAGTGTC---------------------------------
------------------------------------------------------------
GAGCAC---------GAGTATGGC---------AGCAAAAGGAAGAAGAGCAAGTATTCT
TCGGATCCTGATTCTTCATCCTCC---------------------------TGTATGCAA
AGCAATGGA---AATGGAATGTTTAGC---AAGTCTTGGGACAGGCTCAAGTACCTTTCT
CTATGGATTGGTGCCGGTGTGCTTTTGACTCCATTACCAATGGCTGGCCTGTATGATTGT
CCTAATTTGGAGGAAATCAGGATAAAGGTCGAGGGAGACTGCAGAACTGGGCACAAACCA
TCACAGCGTGAATTTGGATTAAGCTGCCTTGCTTATTATCCTCGACTGTCAAAGATGCAG
TTGGATTGTAGTGATACAATAGGTTTTGCATTAACTGCGCCATCTGGGCAAATGGATTTG
AGCCTGTGGGAGAGGTTTTTCTTGAATGGGATCGGGAATTTAAGCATATATGAGCTTGAT
TATTGGCCACCACAAGATCGGGACGTAAATCAAAGGAGCCTGTCACTCCCAGGAGCAGGG
TTGCTTGCAGAATGTCTTGCAATGAGGAAGCTTTTCATACATGGAACAGCTCATGAGCAT
TTCATCATGTTCCTCCTAAGAATCCCC------------AATCTGAGAGATGTGCAGCTG
AGGGAAGACTATTATCCAGCACCAGATAATGACACGTGCACTGAGATGAGAGTTGGTTCA
TGCAGTCGTTTTGAAGATGCATTGAACAGGCGTCAGATCCTCGAC
>gnl_Prupe_v2.1_Prupe.3G117700.1
------------------------------------------------ATGACCACCGCC
ACCACAATCAATGACTTGCCGGACGCCATACTCTCGACCATAATCGGGATGGTATCCGGC
ACCCGAACCCGGAACTCCCTCTCCCTCGCGTGCCGCAAATTCCGGAGCACGGAGAGGGCC
ACGCGCACCTCCCTCACACTACGGGGAAACGCGCGCGACCTCCCCGACCTCCCGCTCTGC
TTCGCCGCCGTCACCCACCTCGACCTCTCCCTCCTCTCTCCGTGGGGCCACTCTCTGCTC
TCACCCTCCGCCGCCGCCAATGACACCGACCCTCTCCTCCTGGCCCAACGCCTACGTGCC
GCCTTCCCATTCGTGGACTCCCTCATCGTCTACTCCCGATCTCCTTCCACCGTCCAGATC
GTCTCCCATCTGTGGCCCGGATTGCGCCGCGTCAAGCTTGTCCGATGGCATCAACGGCCA
CAATCG---CCCCCCGGCGCCGACTTCGATCCTCTCTTCGACCAATGCCACTCGCTCTCC
GAGCTCGACCTGTCGGAATTCTACTACTGGACGGAGGACCTCCCCCCGGTCCTCGAGGCC
CACCCGAACGTGGCCCGATCTCTCACCAAGCTGGATCTCCTGACGACGTCGTTTACCGAG
GGGTTCAGAGCGAACGAGATCAAATCCATCGTCACCGCCTGCCCTAAGCTCCAGCATCTT
CTCATCGCGTGTATGTTCGATCCCCGATACATAGGCTTCGTCGGCGAGGAGGCTCTGCTG
TCGATCTCCGCTAACTGCCCGGAGCTCAAAGTCGTCCATTTGATCGATACGTCATCGTTG
GCCAACGCCCGCGGCGATCCAAACGACGACGGATTTACGTCGGAGGACGCGCGGATTGGG
CGCGCGGCTTTGGTGGATTTCTTCTCGGGGCTTCCGCTGTTGGAGGACCTGGCGTTGGAT
GTGTGCAAGAACGTGAGAGACAGTGGGTTGGCGTTGGAAGTGCTTGGGTCGAAGTGTCCC
AGGCTGAGGGCTCTCAAGCTTGGGCAGTTTCATGGGATTTGCTCTGCGATTGGGTCCGAG
CTAGACGGCATTGCGTTGTGTTCAGGGCTGGAGTCGTTGTCGATCAAGAACTCGGCTGAT
TTGACGGATATGGGGTTGATTGAGATCGCTAGAGGGTGCTGCAAATTGGCCAAGTTTGAG
GTTCAGGGATGTAAGAGAATCACGGTGAAGGGGCTGAGGACGATGGCTTGCTTGTTAAGG
AAGACTCTGGTTGATGTTGGGATCTCTTGTTGCAAAAACTTGGATGCTGCTGCTTCTTTG
CGGGCTTTGGAGCCGATTCGTGATCGGATTCAAAGGCTCCACATTGATTGTGTTTGGGAG
CAGGAGGATGAGCATGCC---------------------------CGCAATTTTGAT---
CTCAATCAAGTGAATGATCAAGAA------------------GATGTTAATAGTGAAGCC
AGTGTGTTGAATCGGAATGGGGAGGAT---GCTGATTACATGGAGTTGAATTGGGCGGCT
GAGTAT---------GAGCAC------------AGAAGCAGCAAGAAATGCAAGTTGGGG
TTGGATGGGGACTGTTCCTATATGCCACCAAGC------------AATGGATATGGCTAT
GGCAATGGA---AATGGGTTTTGGTGTGGTGAGAGCTGGGAGAGGTTGCATTATCTTTCA
CTTTGGATTGGGGTTGGTGAGCTGCTGACCCCGTTGCCAACGGCTGGTCTCGATGACTGT
CCCAATCTGGAGGAGATTCGGATCCGGGTAGAAGGGGATTGCAGGGGAAGGCAGAAACCC
ACACAACGAGATTTTGGGTTGAGCTGCCTCGCCGGCTATCCTCTGCTGTCCAAGATGAAG
TTGGATTGTGGTGATACAGTTGGCTATGCACTTACTGCACCCCCGGGGCAGATGGACCTG
AGTCTTTGGGAGAGGTTCTTCCTGAGTGGGATTGAAAGCTTGAGCCTCAGTGAACTCGAT
TACTGGCCCCCGCAGGATCGGGACGTAAACCAGAGGAGTCTTTGGCTTCCGGCCGCTGGG
TTGCTGTCAGAATGCCTGACATTGCGGAAGCTTTTCATCCATGGCACGGCACATGAGCAT
TTCATGATGTTCCTGGTGAGAATTCCAAGCTTGAACTGCAACTTGAGGGATGTGCAGCTG
AGGGAGGATTACTATCCGGCACCAGAAAACGAAATGAGTACAGAGATGAGGGTGGATTCG
TGCCGTCGCTTTGAAAAAGCACTCAACAGGCGGCCTATCCTTGAC
>gnl_Selmo_v1.0_90091
ATGTTCAGCAACAACAAGCGGACCCATGGCGAGGAAGAAGATCACGAGCAAGGGAGGCGC
ACGGCGCTGCACGACATTCCGGGCTCTATCTTGGCGGCGATAATCGCTCTGGTGCCCGAC
ACACGCAGCCGCAACGCAGCGTCACTCGTGTGCAAGGAGTGGCACGCAATGGAGCGCGCG
ACGCGACGCCGGCTGTGCCTCCGCGGCAGCTCCGCCCAGCTCCACATGCTGCCCACCACC
TTCCATGCCGTGCGGCACCTCGACGTCTCCAACGTCTCGCCCTGGGGCACCACGCTGTAC
GCCGCCCACTCG---------GCGGTGTGCGGCCAGCTTACCGCGCGGTGGCTCAACCGG
GCCTTCCCCAGCGTCGTGGATCTCACCGTCTACGCCCGCGATGGTACGGACATCCAGCTC
GTGGCCGCCTCCTGGCCCGACCTTGAGACCGTACGCCTGGTTCGATGGCACCAGCGCCCC
ACCGGCGGCGACGCCGCCATGGAGCTCCGCGGCCTCCTCTCTTCGTGCCCCCGCCTCACC
CATCTCGACCTCTCGCGCTTCTACTGCTGGGCCGAGGACATTGCGCCCGCGCTCCAGGCC
AGCCCA------TCCGCCAATCTCCGCGTCCTCAACCTCCTCAAGCTCTCG---CCCGAG
GGATTCAAGGCCGCGGAGCTCCTCGCCATCGCCGCCGCGTGTGGGAACCTCGAGGAGCTC
TACGCGCTGTGCGAGTTCGATCCGCGGTTCCTCGACTGCTTGAGCGACGAGTGCCTGATC
CAGGTCGCCGACTACTGCCCGCACCTCCGCGTGCTCCACCTCGTGGATTCCACGCAGTTC
TCCGCCAGCCGCGATCCCGCCAGCGATGATGGCGCCCCCGCGCTCGACGCCAGCGTCACG
GTCCGGGGGCTGGAGTCCCTGTTCCAGGCGCTGCCGCTGCTGGAAGATCTCGCGCTGCTG
CTAGGCCACAAGGTAAGAGACTCCGCCCCGGCATTCGAGGCCCTGGCCAAGAGCTCCAAG
AGCGTCCACGCGCTCCACCTCGGCCACTTCCAGGGCTTGTGCTCGGGC------------
AGCAATGGGATCGCGCGCTGCGCCGGGCTGCGGACCCTCCAGCTCCGGAGCTGTGACGAT
CTCACGGACGCCGCGCTGGGCGCCATCGCCAGCGCCAGCCCACAGATCTCCTGGCTGGGC
CTCCGCCGCTGCCCGCTCGTCACCCCGGCTGGCCTCTCCTCGTGCGTCTCGATTCTCCGC
CGGAGTCTCACCCGCGTGGAGATCGAGTGCTGCCCGACGCTGTCCACGCGCAATCTCCTC
CGCGCGCTAGCTCCGGTGCGATCCACGCTCCAGCACCTCCACGTCGATTGCGTGTGGGAT
GCGGACCTGGAAGAAGAAGAACAAGCTGAGCAAGAGCAAGAG------------------
CAAGAT------------------------------------------------------
------------------------------------------------------------
------------------------------------------------------------
------------------------------------------------------------
---CAAGCGCTGGATCTCTTCGGAAAT---CTCGCCTGGAAGAAGCTCCACCACCTCTCG
CTGTGGATCTCGGCAGCGCATCTCATCAGCCCGCTCGTCCAGATGAATCTCTCCCACTGC
CCGCTCCTCCGCGAGCTCAGCATCCGGGTGGAGGGCGACTGCCGCCTCTTCGCCAAGCCG
CAAGCTCGCGAGTTTGGGCTGCGCTCCTTCGCGCGCTTCCCATCGCTGGCGAGCCTCCGC
CTGGATCTCAGCGAGGCGGTGGGCTACGCGCTCAGTGCCCCCGGCGGCAACCGCGATCTC
AGCATCTGGGAGCGCTTCTACCTCCAGGGGATCCAGTCACTGCCCCTCCAGGAGCTCGAC
TACTTCCCTCCCTCGGACAAGGACGTGAACTATCGCGGGATGACGCTGCCGGGAGTGGGA
CTGATCTCGCAGTGCCATGGTCTCCGCAAGCTCTTCGTGCATGGCACCGCGTACGAGCAC
CTCTTCATGATGCTGCTCAAGATCTAT------------AACTTGCGCGACGTCCAGCTC
CGCGCGGACTACTTCCCGGCCCCGGATATGGAGACGTCCACCGAGATGAGAGCCGAGTCG
TGCAAGCGGTTTGAGACTCTACTCGAGAAGCGTGGCTTCCCCGAC
>gnl_Solly_v2.4_Solyc12g010900.1.1
---------------------------------------ATGGCTACTTTAGCTAGACCC
ACCATCATCAATGACCTTCCTGATGTGATCCTTTCTAACATTATCGCCGCCGTCTCCGAC
GTTCGCAGCCGGAACACCGCCGCACTTGTCTGCCGGAAATGGCTCGTCCTTGAACGAGCC
ACGAGAACTTCCCTCACTCTCCGTGGTAACATCCGTGACCTTTTCATGTTACCCACTTGC
TTCCGATCTGTTACCCATCTCGACCTCTCACTCGTTTCTCCTTGGGGACATCCCCTCCTA
TCTCCACGCGCCACCAGCGACGATGCTGATTCCGTCCTCATCGCACACCTCCTCCGCCAC
GCTTTTCCTATAGTTACTTCGCTCATTGTCTACGCACGTAACCCACATACCCTCCAGTTT
TTGCCAGTTCAGTGGCCTCAACTTAAGTATATTAAGCTTGTTCGTTGGCATCAGAGGCCT
CAATTA---GCTAGTGGGGATGAATTCAACTTGCTGTTTCAAGGATGCCCGCAATTGGGT
TCGCTTGATTTATCTACTTTTTACTGTTGGACTGATGATATTCCTCCCGCTCTTGAATTG
AATCCTCTTGTAGCTGGTAATCTAACAGTGTTCAATCTGATGAATGCTTCGTTTTCGGAA
GGTTTTAAGACGGATGAGATAAGAGTAATAACGAAATGTTGTCCTAATTTGAAAGAGTTG
AAAATTGCTTGTATGTTTGATCCTATGTACATTGGGTTTGTTGGGGATGAAGCTTTGGTT
TGTATATCTATCAATTGCCCCAAATTAACAGTGCTTCATTTAGCGGATACGTCTACTTTG
TCTAATTGCAGGGCTGATCCAGATGATGAGGGGTTTACGACTGACGATGCGAAATTTACT
GTTTCAACTTTGATTGAGGTATTTTCGGGTCTTTCCTTACTTGAAGAGCTTGTATTAGAT
GTTTGTAATAATGTTAGAGATAGTGGTCCTGCTCTGGAAATACTGAACACAAAATGTCCC
AAGTTGAGATCTTTGAAGTTGGGGCAATTTCATGGCGTTTCTATGCCAATCGGGTCGAAG
TTGGATGGAGTTGCGCTTTGTCAGGGGCTTAAATCGTTGTCGATTAGAAATGTAGGTGAT
TTGGATGATATGGGGTTGATAGCAATTGGTAGAGGGTGTTCAAGATTAACAAAGTTTGAG
ATTCAAAGTTGTAAGAAGATCACGATGAGAGGAATGAGGACGCTAGCTTCTTTGCTTTGG
AAAAGTCTGGTTGATGTCAGGATATCTTGCTGCAAGAATCTTGGAGCCTCTTCTTCGTTG
AAAGCATTGGAACCAATACAAGAACGTATCCAGAGGCTTCATATTGATTGTGTGTGGGAT
AGTGTTGAAGAAATTGAA---------AATCTTAATGGTGTTGAATACGGATTTGAT---
CTCAATAAGACC---AATGGAGGCGAGGCATCAACTCATCCT------------------
------------------------------------------------AATGGATCTGGG
GACACATTTTCCATGGATGATGATATCGTGTTTAACAGGAATAAACGATGCAAGTATGGT
TATGATCTTAATAGTGTTTGCATG---------------------------GAAGACAAT
GGCCATGGG---AATGGTTTTGGTGGA---CGGACATGGGACCGGCTGCAATACCTCTCA
CTTTGGATTGGTGTCGGTGATCTTTTAACTCCTTTAGCAGCTGCAGGTCTTGAACATTGT
CCTAACTTGGAGGAGATCAAGATTAGAGTGGAAGGAGATTGCAGGCTATGGTCAAAACCT
TCAGAGAGGGCATTTGGATTGAGCACCCTTTTGCGGTACCATAAACTTGTGAAGATGCAT
TTGGATTGTGGAGATATCATAGGTTACGCACACACTGCCCCGTCGGGGCAGATGGATTTG
AGCTTATGGGAACGGTTTTATCTCTTTGGTATTGGAACTTTGAATCTCAGGGAGCTTGAT
TACTGGCCACCACAAGATAGAGATGTTAATCAAAGGAGTCTATCCCTCCCAGCAGCTGGG
CTGCTCCAAGAATGCATCACACTCAGAAAGTTGTTCATCCATGGAACGGCACATGAACAT
TTCATGATGTTCCTGCTTAGAATCCCA------------AACCTACGAGATGTACAGCTG
AGAGAAGATTACTATCCGGCACCAGAGAATGACATGAGTACTGAAATGAGGTCAGACTCC
TTGAGCCGCTTTGAAGCGGCTCTAAACAGACGACAAATTTGTGAT
>gnl_Solly_v2.4_Solyc07g055120.2.1
------------------------------------ATGGCTGCACAGCTTACTTGTGTC
ACCGCCATTAACGACCTCCCTGATGTCATCCTCTCCAACATCATCGCCGTCGTCTCCGAC
GTCCGCAGCCGCAACTCGGCCTCCCTTGTCTGCCGGAAATGGATGGTCCTCGAACGTTCC
ACGCGCTCCTCCCTCACGCTCCGTGGCAACGTCCGTGACCTCATCATGTTACCCACTTGC
TTCAGATCCGTTACTCACCTTGACCTCTCCCTTATCTCACCTTGGGGTCATCCACTCCTC
TCCCCCACCGCC---------TTTGCTGACCCTTTCTTAATCGCCCAACTCCTCCACCAC
GCTTTTCCGGCCATCACTTCCCTCGTTCTGTACACGCGCAACCCGTTAATCCTAAGGATC
TTGCCTCCGTTATGGCCAAACCTCAAGGAAATCAAGCTTGTTCGATGGCATCAACGTCCG
CAATTA---TCAGCTGGGGAGGAGCTCAGTATGCTATTTGAGAATTGCCCAAAGCTTCAT
TCGCTAGATTTGTCCAATTTTTACTGCTGGACCGATGATATTCCTGTTGCACTTGAATCT
CATCCTACAGTTGCAGCTAATCTCACGAGCTTAAATCTCTTGAATTCGAGTTTTTCTGAA
GGGTTTAAGTCTGATGAGATTAGCTCGATAACGCGAGCTTGCCCCAATTTGAAGGAGTTT
CGTGTTGCTTGTGTGTTTGAACCC------------------------------------
------------------------------------------------------------
---------AGGGGTGATCGAAATGATGAGGGGTTCACTCAAGAGGACGCGAAGTTTAGT
GCTTCAACTTTGATTGAGGTATTTTCTGGTCTTCCACTACTTGAAGAGTTTGTTTTGGAT
GTTTGTAATAATGTTAGGGACACCGGTTCTGCGTTGGAAATTTTGAACAAGAAATGCCCC
AAATTGAGATTGTTGAAGTTGGGGCAATTCCATGGTGTTTCTATGCCAATTGAATCAAAG
TTGGATGGGGTGGCTCTTTGTGAAGGGCTTCAATCGTTGTCGATAAGGAATGTGGGGGAT
TTGAATGATATGGGTTTGATAGCTATAGGTAGAGGGTGTTCGAGGTTGACCAAGTTTGAG
ATTCAAGGTTGTAAGAAGATTACTATGAGGGGCATGAGGACACTAGCCTCTTTGCTTAAG
AATACGTTGGTTGATGTCAAGATATCTTGCTGCAAGAATCTTGGAGCCTCTTATTCATTG
AAAGCATTAGAACCAATACAGGATCGGATCCAAAGGCTTCATATTGATTGTGTGTGGGAT
AGTGTTGAAGAATTTGAG---------GATCTTGATGGTTATGGGTATGGGTTTGAT---
CTTAAC---GTGAACGATGGAGGTCAGGCATCAAGCAACTCT------------------
------------------------------------------------GCTGGTTCTGGG
GACACATTTTGCGAGGAAGATGCATTCACGTTTAAACAGCAGAAAAGATGCAAGTATGAG
---------------------------------------------------AAAGTCAAT
AGCCACGCT---AATGGACATAGTGGA---CAATCATGGGACCGGCTGCAATCCCTCTCT
CTTTGGATTGAGGTTGGTGAGCTTCTGACTCCTTTAACAGCTGCGGGTCTTGAAGACTGT
CCTAACTTAGAAGAGATTAAGATTAAAGTGGAAGGAGATTGCAGGCTATGGTCAAAACCT
TCGGGGCGAGAATTTGGTCTGAGCACCCTTCTATACTATCCTATGCTATCCAAGATGCAT
TTGGATTGTGGTGATACCATAGGATATGCACACACCGCTCCATCAGGGCAGATGGATTTG
AGCTTGTGGGAAAGGTTTTATCTGTTAGGGATTGGGAATTTGAGCCTTACTGAACTTGAT
TACTGGCCACCACAAGATAGGGACGTTAACCAAAGGTGTCTATCCCTACCAGCAGCTGGG
CTGCTACAAGAATGCGTCACTCTCAGGAAACTCTTCATCCATGGAACAGCACATGAACAT
TTCATGATGTTCTTTCTTAGGATCCCT------------AACTTAAGAGATGTACAACTG
AGAGAAGATTATTATCCCGCACCAGAGAATGAAATGAGTACAGAGGTGAGGGCAGACTCC
TTGAGTCGCTTTGAAGCTGCCCTAAACAGACGCCCAATATCTGAT
>gnl_Sorbi_v3.1_Sobic.010G043000.1
------------------------------------ATGGCTGAGGACGCCGCGGCGGGC
TCCCCGCTCCTGGACCTGCCGGAGCCGCTGCTGCTCCACATCCTGGGCTTCCTCACCGAC
GCGCGGTCGCGGCACCGCGTCGCGCTGGCGTGCCACAGGCTCCTCGCGGCGGAGCGGGCC
ACGCGCGCCGCGCTCTCGCTGCGCGGGGACCCGCGGTCGCTCTACCTCATCCCGACGTGC
TTCCCGGCGCTGGAGCGGCTCGACCTCTCGCTGGTGTCGCCGTGGGGCCACCCGTTCCTC
TCCTCCGCGGCGCCGGCCGTCGCGCCGGCCGTGGCCCTCATCGCGGCGCGCCTCGCCTAC
TGCTTCCCCGCCGTGTCCTCGCTCGCCGTCTACTGCCGCGACCCCACCACGCTCGCCAGC
CTCACCCCGCACTGGTCCCGCCTCCGCAGTGTCAAGCTCGTGCGCTGGCACCAGCGCCCG
CCCGGCCTCGACGCCGGCGCGGATCTCGAGCCCCTCCTCGGGGACTGCCCCGCGCTCAGG
GCGCTCGACCTCTCCGAGTTCTACTGCTGGACGGAGGACATCCAGCCTGCGCTTGCGGCG
CACCCGGCAGCCGCCGCGGCGCTCACCGAGCTCGACCTCGGCCTCGCGGGCGCCACGGAC
GGGTTCTACGCCGCCGAGCTGGGGGCCATCGCGAGATTCTGCCCCAATCTTCGCAAGCTC
GTGGCGCCCTGTGTGTTCAACCCTCGGTACGTTGACTTCGTCAGCGACGACGCGCTTCTC
ACCATCGCCACCAGCTGCCCCAAGCTGTCGATCCTGCGGCTCCGAGAACCTTTTGAGCTG
GCGGCCACC------------------------AGCCAACGGGAGGACGCGGCAATCACC
GTCGCAGGGCTGGTCTCCTTCTTCGCTGCACTGCCGGAGCTAGAGGATTTCACGCTTGAC
CTGCGGCATAATGTGCTGGAGACAGCGCCGGCCATGGAGGCGCTTGCCCGCAGGTGCCCA
CGGATCAAGTTCTTGACGCTGGGGGGCTTCCAGGGGTTGTGCAAGGCATCTTGGCTGCAC
CTCGACGGCGTTGCTGTGTGTGGTTCGCTGGAGTCGCTATGCATCAAGGGTTGTTTGGAT
CTCACTGACGCCAGCCTTGCTGCCATAGGTCGTGGGTGCGGGAGGCTTGCTAAGTTCGCC
ATCCATGGCTGTGATCTTGTCACATCAGTTGGGATCAGGAGGCTAGCAACGGCGCTTCGG
CCCACAATCAAAGAAGTCAGTATCTTGCACTGCCGGCTTCTGGACACAGCAACATGCCTC
ACTGCTTTAAGTCCGATCCGTGATCGCATTGAGAGTCTTGAGGTCAGCTGTGTCTGGAAG
GAAGTTGAACAGCCTGAGAGCGTGGCCAATGGCACAACCGGA------------------
TGTGATGAAGATGATGATCTCGGTGAAGTG------------------------------
------------------------------------------------------------
---------------ACATATGAG---------TCTGCATCGAAGAAATGTAGGTACATG
GAATTGGATGATCTA---------------------------------------------
------------------------------GTCAGCTGGGAGATGCTACGTTCACTCTCC
CTCTGGTTCCCTGCTGGTGAGGTACTCTCCCCACTCATCTCTGCTGGGCTTGATAGCTGC
CCTGTTCTAGAGGAGATCTCAATTAAAGTGGAGGGTGATTGCCGTGCACGCCCTGGCCCA
TTT---------TTTGGCCTGAGGTATCTTGCAGGCTTCCCAGTACTTGCTAAGATGAAA
TTGGATCTGAGTGAGGCGGTTGGGTATGCTCTTACTGCACCAGCAGGCCAGATGGATCTC
TCTCTGTGGGAGCGATTTTATTTGCATGGTATAGATTCACTAATGCTGTATGAGCTGGAT
TATTGGCCTCCCCAAGACAAGGAAGTGAACCAGCGTAGCCTGACACTGCCCGCTGTGGGA
CTGCTCCAGGGCTGCGTTGGGCTCAGGAAGCTCTTCGTCCATGGCACCACACATGAGCAT
TTCCTGACCTTCTTCTTGAAGGTGCCA------------AATTTGAGGGACATGCAGCTA
AGGGAGGACTACTATCCCGCACCAGAGAGTGATATGAACACGGAAATGCGAGCTGAGTCT
TGGCTCCGGTTCGAGAATCAGCTGAACATCAGGCTAATTGAGGAT
>gnl_Spipo_v2_Spipo8G0053800
TCGAGA---------------GGGATGGCGGGCGGCGGCGGCGGCGGCGGCGGCGGGGGG
ACGCAGCTGAGCGACCTGCCGGAGGTGATCCTGCACAGCATCTTCACGGCGGTGGAGGAG
ACGAGGACGAGGAACGCGATGGCGCTGGTGTGCCGGCGCTGGCTCGAGGTTGACCGCGCC
ACCCGATCGTCGCTGGCGCTGCGCGGCAACGTGCGGGATCTCTTCCTCGTGCCCACCTGC
TTCCGATCGGTCACCCACCTCGACCTCTCCCTCCTCTCGCCGTGGGGCACCTCGCTGCTC
------------------------------CCCCAGCTGATCGCCCCCTGGCTCCGGCGG
GCGTTCCCCGCGGTGACCTCGCTCACTGTGTACGCCCGGGTCCCCGCGGTGGTTGCGACC
CTCGCCGCGCAGTGGCCGCAGCTCCGTGAGGTGAAGCTCATCCGCTGGCACCAGCGGCCC
AATTCC---GACGTAGGGACGGAGCTCGTCCCGCTCCTGCAGCACTGTACCTCGCTCTCC
TCGGTCGACCTCTCTAACTTTTACTGCTGGACCGAGGACGTGCCGCCGGCGCTGCAGGCC
TGCCCCCGCGCCGCCGCGTCGTTGGCCCGTCTGGACCTGGTGGGGCTCTCCTCCGATCAG
GGGTTCAATTCCCGGGAGCTCCTCGCCATCTCCGCCGCCTGCCCCAACCTCCGCCATCTC
CGGGCCTCGTGCGTGTTCAACCCGAGGCTGATCGGGTTCGTCGGGGAGGAGGCCCTGCTG
GGGGTCGCCACCAACTGCCCCCGCCTCTCGCTGCTCCACCTGGTGGACACCTCCGCGCTC
TCCGACTCGAGGGCCGGCGGGGAGAACGGCGGCGTCCCGGCGGAGGACTCGAGGATCTCC
CACCGGGCGCTGGAGGACTTGTTCGCCCGACTTCCCCTTCTGGAGGACCTCGCCCTGGAG
GTCTACCCCGGCGTGTGCGACGCAGGGCCGGTGCTGGAGACGTTGAACAGCCGGTGCCCG
AGACTGGAAGCCCTGAGGCTGGGGCGGTTCCAGGGGATCTGCAGGGCGGCGGGTCTGCAC
CTGGATGGCATTGCCGTGTGCGGGAGGCTGAGGCGGCTCGCCCTGAAGAACGCCGGCGAC
CTAACGGACGCGGGTCTGGTGGCGATCGGGAGGGGATGCTCGAGGCTGGCGGAGTTGGAG
ATCGAGGGGTGCCAGGAGATCAGCGAGGGGGGCCTCCGGAGGTTGGTGAGCATCCGGCGG
GGGACGCTCGTCGAGGTGAGGATCGCCGGGTGCCGGCGCCTGACCGCCGCGCGGTCGCTC
CGGGCGGTGGAGCCGATCCGCGACCGGATCGAGGGCCTCCACATCGACTGCGTGTGGGAC
GCCGCCGCCCCGGCAGCGGAGACCGCAGATCCTCCGGCG---------------------
------GAGGAAGAAGAAGAAGAGGCC---------------------------------
------------------------------------------------------------
---------------GATGTGGAA---------TTCCCAGTGAAGAAGAGACGGGAGGGG
TCCGCACCAGAGCTCGCCGGCCCCGAGGAG---------------GAGGAGGAGGAGTGG
GGAGGGGAG---GGGGGGTTCTGGTGC---AGGACGTGGAGCCGCCTCCGGAGGCTGTCG
CTGTGGGTGCCGGTGGGGGAGGCGCTGGACCCGCTGGTGGAGGCGGGGCTGGAGAGCTGC
CCGTGGCTGGAGGAGATCTGCATCAAGGTGGAAGGGGACTGCCGGAGGTGCGCGAAGCCG
AAGCCGGGGAGCTTCGGGCTGGACTGCCTCAGTCGGTACCCGCGGCTGAGGAAGATGAAG
CTCGACTGCGGGGAGGCGCTAGGGTACGCGCTGACGGCGCCCATGGGGCAGATAGACCTG
AGCATCTGGGAGCGGTTCTACCTGTGGAGGATCGGCGTCCTGGAGCTGCAGGAGCTGGAC
TACTGGCCGCCGCAGGACAGGGACATGAACCAGCGGAGCCTGTCGCTGCCGGCGGCGGGG
CTGCTGGGCCAGTGCACGGCCCTGAGGAAGCTGTTCATCCACGGCACGGCGCACGAGCAC
TTCATGAAGTTCCTCCTGAAGATCCCC------------ACCATCAGGGACGTGCAGATG
AGGGAGACCTACTACCCGGCGCCGGAGGGGGACACCAGCACGGAGATGCGGGACGACTCC
ACCAGCCGCTTCGAGGCCGCGCTCAACCGCCGCCCCATCCCCGAC
>gnl_Stras_v2.0_SGA_v2.0_scaffold9T04831
---------------------------------------ATGGCCGCCGCCGCCGCAGCC
ACCACCCTCAACGACTTACCCGACGTCATCCTCTCCAGCATAATGGCCGCCGTTTCCGAC
GTCCGCAGCCGCAACTCCGCCTCCCTCGTCTGCCACAAGTGGTACCTCCTTGAACGCGCC
ACCCGCTCCGCCCTCACCCTCCGCGGCAACATCCGCGACCTCTTCATGCTCCCCACCTGC
TTCCAGTCCACCTCCCACCTCGACCTCTCCCTCATCTCCCCCTGGGGCCACCCCCTCACC
TCCGCCGCC------------GATCCCGACTCCGCCCTCATCGGTCACCTCCTCCGCCAC
GCCTTCCCCGCCGTCACCTCCCTTGCGATCTACGCCCGCGACCCCTCCACCATCCACATC
GTGGTCCCTCAGTGGCCCAACCTCGAGCGCCTGAAGCTCGTGCGGTGGCACCAGCGCCCG
CAGACGGAGGCCGCCGGCGACGAGCTTAAACTGCTCATCTCCGAGTGCGGGACTCTGAAA
TCCCTCGATCTCTCCTCCTTCTACTGCTGGACGGACGATGTGCCTGCCGCCCTCGGCTCC
TGCCCTACCTTCGCCGCGAATCTCAAGTCCCTCAACCTCCTCAACTCCTCCTTCTCAGAG
GGTTTCAAGTCCGACGAGATTAAGGCTATCACCAAAGCCTGCCCCAATCTCCGTGAATTC
CGGGCCTCCTGTATGTTCGACCCCAGGTACATCGGGCACGCCGGGGATGAGGCCTTGGTT
TCCATATCGGTCAACTGCCCCAAATTGGAAATCCTTCATTTAGCCGACACCAATGCCTTG
TCCAGTTCCAGGACTGACTTCGATCGCGAGGGTTTGGGTCAAGAGGAAGCTAAGATCAAC
GTAGCTACTCTGATTGAGGTCTTCTCTGGACTCCCTCTGTTAGAAGACCTATCTCTAGAT
CTCTGCAACAACGTCAGGGACAGTGGCCCCGCACTCGAGGTGCTCAACTCCAAATGCCCC
AAGCTCAAATCCGTGAAGCTCGGCCAGTTTCACGGGATCTCGTTGCCCGTCGAGTCAAAG
CTAGACGGAATCGCCCTTTGCCAAGGGCTCGAGTCTTTATCCATTAGGAATGTGGATGAC
TTGACGGACATGGGACTGATTGCGATTGGCAGAGGCTGTTACAGGTTGGCCAAGTTCGAG
GTCTACGGCTGCAACAAGATAACTGTGAAAGGTATGCGGACTATGGCTAGCTTGCTGCGC
AAGACACTAGTTGATGTAAAGATTGCTGCCTGCAAGAAACTCGGCGCTGTTCAGTCCTTG
AAAGCTCTGGAGCCCATTCAGGACCGTCTCGAGAGGCTCCACATAGACTGTGACTGGGAC
TGCCCAGACGAAGAGGAA---------GAGGAGGAAGAGCCTAGCGACTACTTTGAC---
------------------------------------------------------------
---------------------------------------------------TCTGCTGCC
GAATAT---------GATGACGAG---ATTTACAGTGTTCGCAAGAGGGCTCGATACACA
TACGATCTGAATTCTTCTTCCTCA---------------------------GGTCTCGAC
GTAAATGTC---GAAGGCGACGAGGAC---AAGACGTGGGCCAGACTGCGGTATGTTTCA
CTCTGGCTTTCCGTGGGCCAGCTTCTGACTCCATTAGTGGCTGCTGGGCTCAACGACTGT
CCTGAACTGGAAGAGATGAGTATCAAAGTCGAGGGAGATTGCAGGCTGCTGCCGAGGCCC
GTTGTGCGCGAGTTCGGGCTTACTACTCTCCTTAATTACCCTAAACTGTCAAGAATGAAT
TTGGACTGTGGTGACATAAACGGGTATGCCCACACAGCACCTTCAGGCCAGATGGACTTG
AGCCTTTGGGAAAGGTTTTATTTGATTGGTATTGGCCATTTGGGCCTGACGGAGCTTAAC
TATTGGCCTCCGCAGGATAGGGATGTGAACCAGAGGAGTTTGTCCTTACCTGCTGCTGGA
CTGCTACAGGAGTGTAACTGGCTTAGGAAGCTTTTCATACATGGAACTGCGCACGAGCAC
TTCATGATGTTCTTTCTGAGGATTGAA------------GGTTTACGGGACGTGCAGCTG
AGGGCGGATTATTATCCTGCGCCAGAGAATGATATGAGCACTGAGATGAGGGCTGACTCG
TGCAGCCGTTTTGAGGTTGCTCTTAACAGGCGCCAGATCTCTGAT
>gnl_Theca_v1.1_Thecc1EG001714t1
---------------------------------------------------------ATG
GCCGCCATTCACGATATCCCCGACGTTATTTTATCCAATATCTTTGCTTCCATTTCCGAC
ACCCGCTCCCGGAACTCCCTTTCGCTCGTTTCCCGCAAGTTTATGCTCTTAGAAAGGGCT
ACGCGCTTCTCCCTCACGCTCCGGGGTAACGCCAAGGACCTGTTCATGATCCCAACCTGT
TTCAGATCCGTCACTCGCTTGGACCTCTCCTTGCTGTCCCCCTGGGGCCACTCCCTCCTC
TCGTCTTCTCAT---------CTCCCCGATCCTCAGCTTTTGGCCCACCGCCTCCGCGTG
GCTTTCCCCGCTGTGAGGTCCTTGACGGTATACGCTCGATCGCCGTCCACGATTCAGATG
TTGGTTCACCAATGGCCTGGGTTGAAGCGTGTGAAGCTGGTGAGGTGGCACCGCCGGCTC
ACCCAGTGGCCAATCGGAGCCGATTTTGTTTGGTTGTTGGAGCAATGCGAGAATCTGTGT
TGGCTTGATTTGTCCAGTTTTTATTACTGGACTGAAGATCTCCCCCCGGTTCTTCAAGCT
TGCCCAAAGGTATCAGCCTCGTTAGTTCACTTAAATTTGCTAACGACGTCGTTTACTGAA
GGGTTTAAGTCTCAGGACATAAAGGACATCACCACGGCTTGTCCTAATTTGAAGAGCTTC
TTGGTGGCTTGTAATTTTGATCCTAGGTACATTGGGTTCGTGGGAGATGAGACTTTGTTA
GCTGTTGCCAATAATTGTCCTAAACTAACGCTTTTACATTTGGCCGAAACGTCGTCGTTG
GCTGACGTGAGAGGTGATCCGGACAATGAAGGATTTACTTCTGAAGATGCTATGATTACC
AGGGGAACACTGGTGGAGTTTTTCAGTCGGCTTCCGTTGCTTCAAGAGTTGGTGCTCGAT
GTCTGTAGGAATGTCAGGGACGTTGGGTTGGCTTTGGAGATGTTGAATTCTAAATGCAAG
GATTTGAGGGTGCTCAAGTTGGGGCAGTTTCACGGGGTTTGTCTGGCGATAGAGTCTCAG
CTTGATGGGATTGCCTTGTGTTCGGGGCTGCGAGAGTTGTCTATTAAGAATTCTGGGGAT
TTGACGGATATGGGATTGATTGCTATTGGGAGAGGTTGTTGTAAGCTGTCCAGATTTGAG
GTTCAAGGGTGTAAAAGGATTACGGAGAAGGGACTAAGGACTATGGCTTGCTTGCTAAGA
AATACTTTGGTTCAAGTCAAGATTTCTTGTTGTAAGAATCTTGATGCTGCAGCGTCATTG
AGAGCCGTGGAGCCCATCTGTGACCGGATTCAATGGTTGCATATTGATTGTGTCTGGGAT
GGTTTGGGGGAGACTGGGAAT---TCAGATTCAGAGCAGGTTGGTCATAGCTTTGGG---
CGCAATCAAGTGGGGGAATCATCTAATTTATTTAGCTTCTCT------------------
------------------------------------------------GAAACTGAAAAT
GAGGAT---------GATCAAGAC---------ATGAGCAGGAAGAAATGCAAATACTCT
GATGACTTTGAATTGAGTAGTGATTCTTAC---------------------ATCATGGAA
ACAAATGCCGTCAATGGATTTTGGTGC---AAGAAATGGGATAAGTTGCGCTACCTTTCT
CTTTGGATTGGTGTGGCTGAGCTTCTCAGTCCATTGCCAATGGCCGGACTTGAGAACTGC
CCTGAGTTGGAGGAGATTCGAATAAAGGTAGAAGGAGATTGCAGGGGGCGCCCCAAACCA
CGCGAACGTGCCTTTGGATTGAGCTACCTTGCACGCTACCCTAGGCTGTCAAAGATGCGA
TTAGATTGTGGTGAAACCATAGGTTATGCACTCACAGCACCGTCAGGCGAAATGGATTTA
AGCTTGTGGGAAAGGTTTTACCTCAACGGCATTGGGAATTTGAGGCTAAATGAACTAGAT
TATTGGCCTCCACAAGACAGGGACGTGAACCAGAGGAGTCTATCGCTGCCTTCAGCGGGG
TTGCTCGCAGAATGTCGTGAGCTTAGGAAGCTATTTATCCATGGGACGGCTCATGAACAC
TTCATGATGTTCCTTCCTAATATTCCT------------AACCTCAGAGATGTACAGCTG
CGAGAAGACTACTATCCGGCACCAGAGAGTGATATGAGCACGGAAATGAGAGCTGACTCA
TGTAGTCGCTTTGAAGCTGCTCTGAATAGTCGGCACATCCTCGAT
>gnl_Theca_v1.1_Thecc1EG029690t1
ATGGCA---------------------------AAAAAATTGGCTGGAACTTCGAGCAAT
GTTCATTTCCATGACATACCAGATGTGATTCTCTCCAACATATTCTCTTTGGTTACTGAT
ACTCGCACACGCAATGCCGTGTCCCTTGTGTGTCTCAAATGGCACTTGCTTGAGCGCTCC
ACTCGCAAATCCCTCACCCTCCGTGGCAATATCCGTGATCTCTTCCTCCTCCCGACTTGC
TTTCGAGCCGTTACCAACCTTGATCTCTCTTTCCTCTCCCCTTGGGGACACCCTCTTCTC
GATTCCTCT---------------CCCAACCCTGTTCTTCTTGCTCAACTCCTTCGAAAT
GCATTTCCATCAGTTGTTTCTCTTACTGTTTATGTCCGGAACCCTTCAACGCTCCATCTT
CTAGCTGCCCTTTGGCCTAACTTACGAGATGTTAAGCTCATACGTTGGCATCAGCGTTTG
CCTACA---CCTATTGGCTCAGATTTTATTGCACTTTTTGAGCATTGCCACACGCTTTCT
TCACTTGATGTTTCACATTTTTATTGCTGGACTGAGGATCTTCCACCAGCATTTGAAGCA
TACCCATATATTGGAGCTTGTCTTTCCCGTCTCAATATTCTCAAAAATTCTTCGGCTGAT
GGATTCAAGTCCCATGAGCTTTTAGCCATTACTGCTTTCTGTCCAAACCTCCGTGAATTT
CTTGCAACATGTACATTTGACCATAGATTCATTGGATTTGTTGGCGATCAAACCTTGCTT
GCCCTTGCTTCAAATTGTCCTTCCCTTTCTCTCCTTCACCTCGTTGATGCCACTTCCTCG
TCCAAAGTTAGGGCGGACCCAAATGATGAGGGTTACACATCTGAAGATGCTAGTATTAGC
CATGCTACACTTGCAGATGTATTTGCTGGATTGCCACTGCTTGAGGAGTTGGTTCTCGAT
GTTTGCCACAATGTTAGGGATGCCTGGCCAGCGTTGGAGGTGCTTAACTCAAGGTGCCCC
AGGCTTAAATCCTTGAAGTTGGGACAATTCCACGGAATCTGCAGGAGTATAGATTATCGA
CCAGATGGGGTCGCCCTATGCCAAGGGTTGGAATCTTTGTCCATCAAGAACTCTGCTGAC
TTAACTGATACCGCTTTGGTAGCCATCTCCCTTGGCTGCCCGAGACTGTCCAAGTTTGAA
GTTCTAGGATGCAACAGAATCACAGTAATAGGGATGTGGAAATTGGCTTATGCTCTTCAG
AAAACCTTGGTTGATGTGAAAATTTTTTACTGCAAAAATTTCGATGCAGTTTCGTCGTTG
CAGGCACTGGAACCAATTCGAGATCGGATAGAACGGCTCCACATAGATTTCGTGTGGGAA
AATGTTGAACAATCAGAAGGCCAGACAGGCAGTTCAAACCAACCAGGTGGATTCGAG---
AACTTCGAGGCAGGGAAACGAGGCATCATCAGG---------------------------
------------------------------------------------------------
---------------GAAGAAAGA---------AGCGTGAGAAAGAAATGCAAG------
------------------------------------------------TCCTATGCTCTT
GGCAATGAC---AATTTATTCTCGTCT---AGGACTTGGAACAAGCTACACTATCTTTCC
CTTTGGGTTGCTGCAGGTGAGTTGCTCACTCCATTATCTTTGGCAGGTTTAGACGATTGT
CCTGCACTGGAAGAGATAGATATAAAAATTGAAGGTGATTGCAGGGACCAACCAAGGCCT
TCCATGGATGCATTTGGGCTGAGTTCCTTGGCCTGCTATCCAAGGCTTTCAAGGATGAAC
CTGGACTGTAGTGGAGTGATAGGTTATGCTCTTACTGCTCCTTCGGGACGCGCAGATTTG
AGCTTGTGGGAGAGATTTTTCCTTAGTGGAATTGAGAATTTGCATCTTAATGAGCTCAAC
TATTGGCCTGCACAGGACATGGATGTCAATCAGAGAAGCCTTTTTCTCCCAGCAGCAGGA
TTGCTCGCACAGTGTGGAACTCTAAGGAAACTTTTCATTCACGGAACAGCAAATGAACAT
TTCATGATGTTTCTCCTGAGAATTCCA------------ACTCTCAGGGATGTACAACTT
AGAGAAGATTATTACCCCGCGCCAGAGAACGATACAAGCACGGAGATGAGAGTAGACTCG
TGCTGTCGATTTGAGGATGCTCTGAATAGCGGTCAGGTGCCTGAT
>gnl_Utrgi_v4.1_Scf00598.g19923.t1
---------------------------------------ATGGCGGTAGCCACCGACTCT
ACTTCCATTGACGACCTACCGGAAGCCGTCCTCTCCACCGTAATCGCCGCCGTGTCCGAT
GTCCGCAGCCGTAACTCCGCCGCCCTTATTTGCAGGAAATGGTGCAGAGTGGAACGCGCC
ACTCGCTCCTCCCTCACGCTACGGGGAAATCTCCGGGACATCTTCATGCTGCCCTCCTGT
TTTCACTCCATTTCCCACCTCGACCTCTCGCTTATTTCCCCCTGGGGATACCCGCTGACA
TCTGCT------------------TGCGATCCGCGGTTCATTGTTGCCATCCTACGCCGG
GCCTTCCCTTCGATTACCTCCCTGACTTTCTACGCTCGGAACCCTGATACTATCACACTC
GTAGCTCCTCTCTGGCCGAATCTCAAACACGCCAAGCTTGTGAGATGGCACCAGCGGCCC
CAGATCGCTGCCGCCGGTGATGAGCTGAAGATACTCTTTTCCTTGTGCGAGCAATTGACT
TCCCTTGACCTTTCATTGTTTTATTGCTGGACAGATGATGTTCTCCCTACGCTTGAATCC
TACCCTTCTGTTGCTGGGAATCTAACCCGCCTCAATCTCTTGAATCCATCCTTCTCAGAT
GGGTTCAAATCGCACGAGATTATGGGCATCACCGCTGCTTGCCCCAATTTACAGGATTTT
AGGGCTGCCTGCCTTTTTGATCCAAGGTACATTGGGTTCATCGATGATCAAGCCTTGGTT
GCCATATCGACCAACTGCCCCAAGCTGGCTGTTCTTCACTTGGCCGACACGTCTGCTCTG
TCGAGCGCGAGGGCCAATTTGGAGGACCAAGTGCAAATACCTGATAACTCCCGAATCAAC
GCGACCACA---------------------------------------------------
------------------GACAGTGGCCCGGCTTTGGAGGCTCTCAATTCCAAGTGCCCC
AAATTGAAATCCTTGAAGTTGGGGCAGTTTCATGGGATTTCATTGCCTGTTGAGTCGAAG
CTCGACGGCATAGCCTTGTGCCAAGGACTCGACGCTCTGTCGATCAGGAACGTGGGTGAT
CTGTCTGACATGGGATTGATTGCAATCGGTAGAGGATGTTGTGCAGTGGCTAGGATTGAG
GTTCATGGTTGTGAAAACATAACCATCAAGGGTATGAGGACCTTGGCGTGTTTGCTCCAC
AAGACGTTGAAAGAAGTGAAGATCTCTAGCTGCAAAAACCTTAGTGGATCAGCAACATTG
AGGGCATTACAGCCAATACAGGATCGAATTCAGAAGCTGCATTTTGATTGCATCTGGGAT
TCGATTGAAGACGTTGAT---------AACACGAATGAAGTTGAA---------------
---------------GATTTTGATCAGTAT------------------CCAGGTGATGAA
ATGTGGTGCAGGTCT------------------------------CTTAAGCAGACTGAA
GAGCACCAC------AGAAGCAACTCGATCTCTGGGAAGAAGCGAAGACTTTCTTATCAT
TTGTCTGTGAATGTCGAGTGT---------------------------------------
---------------GGATCTAGTCTG---AGCACATGGGATAGATTACAGAGCCTTTCA
CTCTGGATACCCGTGGGACAACTTCTTACTCCTTTAGCATCTGCAGGGATCGAAAAAGCT
CCAAACTTGGAGGAGATTACTATCAAAGTTGAAGGTGATTGTAGGGAATTGTCTAAGCCG
GTGGAACGTGAGTTTGGTTTGAGCAGTCTCTTGAATTACCCCAAGTTGTCCAGAATGAAC
TTTGACTGTGGTGACACAATAGGTTATGCACACACAGCTCCTTCTGGCCAAATGGATTTG
AGTTTATGGGAACGGTTTCACTTGATCGGCATAGGGCATTTGAATCTCAGGGAGCTGGAT
TACTGGCCGCCGCAGGATCGCGATGTAAACCAGCGGAGTCTGTCACTTCCAGCAGCAGGG
CTTCTCCAAGAATGTATAGGGCTGAGGAAACTCTTCATTCATGGAACAACACATGAGCAT
TTCATGATGTTTCTGCTGCGGATTCCC------------AACTTGAGAGATGTCCAGTTG
AGAGAAGACTACTACCCGGCGCCGGAGAATGATATGAGCACTGAAATGAGAGCTGATTCC
TGCAGCCGATTCGAAGCTGCACTTAACGAACGACAGATTCCTGAC
>gnl_Vitvi_Genoscope.12X_GSVIVT01020711001
ATGTTT---------------GCAATTAAAAAAGACTGTAGGGCTGCTGCCGGCGGCGCT
ACTACTATCCATGACCTGCCGGATGCGATTCTGTCGAGCATATTGGCGAGCGTGACCGAC
ACCAGGGCAAGGAACGCCGCCGCGCTGGTCTGCCGAAAATGGCTGGTGTTGGAGAGGGGC
ACGCGGACCTCCCTCACCCTCCGTGGCAACGTCAACAATCTGTATATGATTCCGACTTGT
TTTCGGGCCGTGACTCACCTTGACCTCTCTCTGCTCTCGCCTTGGGGCCACTCTCTTATC
TCTCCCTCC---------------TCTGATCCTATGCTTCTAGCTCATCTTCTTCGCCAT
GCCTTTCCGATGGTGACTTCGCTCACTGTCTATGCTCGCACTCCGGCCACTCTCCAACTC
CTGGCTCCCCAGTGGCCCAATCTCACGCACATCAAGCTCGTCAAGTGGCATCAGCGCTCT
CCATCA---GCGCTCGGATCCGATTTTGATCCTATTCTCCGTCACTGTACTTCGCTCACT
TCTGTCGATCTTTCAAACTTCTATTACTGGACGGAGGACTTGCCTCCGGCACTGCAGGCG
CATCCAGCGACCGCGGCGGCTCTGACTCGGTTAGATCTGATGACTCTGTCATTCGCCGAG
GGCTTCAAGTCTCATGAGATTCTCGCCATTACAGCGGCTTGCCCTAATCTCCAACAACTT
CTTATTGCTTGCACGTTTGATCCTAGATACATTGGTTTTGTTGGAGATGAAGCTATTGTG
GCTATCGCTAGCAATTGCCCGGGATTGACAGTTCTTCATCTGGCCGATACGGCGTCGTTG
TCGAACGGCAGGGGAGATCCGGAGGAGGAAGGGTTTAGTAGTGAGGATGCCGGAATCAGT
ACCACCGCCCTGTCGGGGCTGTTTTCAGGGCTTCCACTGCTGCAAGAGCTGGTCCTAGAT
GTCTGTAAAAATGTCAGAGACAGCGGGGCGACACTGGAGATGCTGAATTCCAGATGTCCC
AAGTTGAGGGTGCTTAAGCTCGGGCATTTTCATGGGTTGTGTTTGGCGATTGGGTCGCAG
TTAGACGGTGTTGCACTATGTCAAGGGCTTGAGTCTCTGTCGATAAAGAACTCGGCCGAC
TTGACAGATATGGGGTTGATAGCGATTGCCAGAGGATGTTCCAAGTTGGCCAAGTTTGAG
ATTCATGGTTGCAAGAAGGTTACATGGAAGGGTATAAGCACAATGGCTTGTTTGCGTCGC
TCGACTCTAGTTGAATTTAAGATTTCTTGTTGCAAGAACCTTGACGCGGTGTCTGCTTTG
AGAGGCTTGGAGCCAATTCGAGATCGGATTCAACGACTGCACATTGACTGCATTTGGGAT
AGGTCCGAGCATATCCCCAGC---------------------------------------
------CAGGATGATGATCGATTCTGG---------------------------------
------------------------------------------------------------
GACCAT---------GAGGCCTCC---------ATCAAGAAGAAAAAGCGCAAGTACACC
ACTGATCTGGACGCTTCCTAC---------------------------------GAGCAA
AACAATGGC---AATGGGATCTGCTCA---AAAACTTGGGAACGCCTGCGATGCCTCTCT
CTTTGGATTGGCGTAGGTGAGCTTCTGCCTCCATTAGCAAAGGCAGGTCTTGATGATTGC
CCGTGCTTGGAGGAGATTCAGATAAAGGTTGAAGGTGACTGTAGGGAACGGTCAAAGCCA
TCACAGCCA---TTTGGGCTGAGTTCTCTCATGCGATATCCTCGGCTGTCAAAGATGAAG
TTGGATTGTGGTGATACCATAGGCTACGCTCTTACTGCGCCTTCAGGGCAAACGGACTTG
AGCACGTGGGAGCGGTTTTACCTGAATGGGATTAAGAATCTGACTCTCAATGAGCTGGAT
TATTGGCCGCCACAGGACAAGGATGTTAACCACAGGAGTCTCTCGCTCCCATCTGCTGGC
TTGCTTGCTGAGTGCGTTACACTGAGGAAGCTGTTCATCCATGGAACCGCACACGAGCAT
TTCATGACCTTCTTACTTGCTATCCCA------------AATTTGAGGGATGTACAGCTA
AGAGAAGATTATTACCCTGCACCTGAGAATGACATGAGCACTGAGATGAGGATCGACTCC
TGCAGTCGCTTTGAAGATGCATTGAATAGGCGGAGGATACTTGAT
>Frave_00915-v1.0-hybrid.t1
------------------------------------------------ATGACCGCCGCA
GCTCTGATCAACGACCTCCCCGAGGCGATTCTCACCACCATCATCGCCTTGCTCTCCGAC
ACCCGTACCCGCAACTCT------------------------------------------
------------------------------------------------------------
------------------------------------------------------------
---------------------------------------GTCGCCCACCGCCTCTGCCTC
GCCTTCCCCTCCGTCACTTCCCTCACCGTCTACTTCCGATCCTCCTCCACCGTCGAGATC
GTCTTCAGTCTCTGGCCGCGTTTGCGCCGCCTCAAGCTTGTCCGCTGGCACCAGCGCCCG
CAGTCG---AATCTCGGCGCCGACTTCGATCCTCTCTTCCAGCAATGCTACGCTCTCTCT
GATTTGGACTTGTCGGAGTTCTACTACTGGACCGAGGACCTCCCTCCGGTTCTGGAAGCC
CATCCCAACGTGGCCAGGTCACTCACTAAGCTCAATCTCCTTACGGCGTCGTTTACAGAG
GGTTTCAAAGCCACCGAGATCAGATCGATCACCGTGGCG---------------------
------------------------------------------------------------
------------------------------------------------------------
------------------------------------------------------------
------------------------------------------------------------
------------------------------------------------------------
------------------------------------------------------------
------------------------------------------------------------
------------------------------------------------------------
------------------------------------------------------------
------------------------------------------------------------
------------------------------------------------------------
------------------------------------------------------------
------------------------------------------------------------
------------------------------------------------------------
------------------------------------------------------------
------------------------------------------------------------
---------------------TGGAGT---------------------------------
------------------------------------------------------------
------------------------------------------------------------
------------------------------------------------------------
------------------------------------------------------------
------------------------------------------------------------
------------------------------------------------------------
------------------------------------------------------------
------------------------------------------------------------
------------------------------------------------------------
---------------------------------------------
>Frave_15755-v1.0-hybrid.t1
------------------------------------------------ATGACCGCCGCA
GCTCCGATCAACGACCTCCCCGAGGCGATTCTCACCACCATCATCGCCTTGCTCTCCGAC
ACCCGCACCCGCAACTCCGTCGCCCTCGTCTCCCGCAAATTCCGCACACTCGAGAGGACC
ACGCGCACCTCCCTCACGCTCCGCGGCAACGCGCGCGACCTCCACCTGATCCCGACCTGC
TTCTCCTCCGTCACCGACCTCGACCTCTCCCTCCTCTCCCCCTGGGGCCACGCGCTGCTC
TCCCCCTCCGCCTCC------TCCACCGACCCCGCCCTCCTCGCCCACCGCCTCCGCCTC
GCCTTCCCCTCCGTCACTTCCCTCACCGTCTACTCCCGATCCTCCTCCACCGTCGAGATC
GTCGCCAGTCTCTGGCCGCGTTTGCGCCGCGTCAAGCTCGTCCGGTGGCACCAGCGCCCG
CAGTCG---AATCTCGGCGCCGACTTCGATCCTCTCTTCCAGCAGTGCCACGCTCTCTCC
GATTTGGACTTGTCGGAATTCTACTACTGGACCGAGGACCTCCCTCCGATTCTGGAAGCC
CATCCCAACGTGGCCAGGTCACTCACTAAGCTCAATCTCCTGACGGCGTCGTTTACCGAG
GGTTTCAGAGCCACCGAGATCAGATCGATCACCGTGGCGTGCCCCAAGCTTCAGCAGCTC
TTCGTTGCTTGTATGTTCGATCCCAGATACATGGGGTTCGTCGGGGAGGAGGCTCTTCTG
TCCATCTCCACCAATTGTCCGGAGCTCAGAGTCGTCCACCTCATCGACACGTCGTCGTTG
TTGAACGCGCGCGGCGATCCAAACGACGACGGTTTCACATTGGAAGACGCTCAGATTGGG
CGCGCGGCTTTGGTGGACTTCTTCTCCGGGCTTCCGTTGCTGGAGGAGCTGGTGCTTGAT
GTGTGCAAGAATGTTAGAGATAGTGGACTAGCCTTGGAGGTTCTTGCTTCCAAGTGTCCG
AGACTGAGAGCTCTCAAGCTTGGGCAGTTCCATGGGCTGTGCTCGGCGATTGGGTCCCGG
CTCGACGGCATTGCTCTTTGTCATGGGCTGGAGTCGCTGTCTATTAAGAACTGTGGCGAT
TTGACGGATATGGGATTGATCGAAATTGCGAGAGGATGTTGTAAGCTTGCCAAGTTTGAG
GTGTATGGATGCAAGAAGATTACAGTGAAAGGGTTGAGGACGCTGGCTTCTTTGTTGTGG
AAGACGTTGGTTGACGTGAGCATATCTTGCTGTAAGAACCTGGATGCTGCGGCGTCAGTG
CGTGCTCTGGAGCCAATTCGCGATCGGATTCAACGTCTTCACATAGATTGTGTCTGGCAG
CGGGAGATTCCGCAGGAT---------------------------------TTTGAT---
CTCAATCAGGTCAATGATTATGATGTTGGT------------------GATAATGATGGT
GTTGCAGTGAGTCAGAATGGTAATGAT---------TACATG------AGTTGGTGTGAT
GCGTTC---------GAGCAG------------AGGATCAGCAAGAAGTGCAAGTATGGA
TCAGATGGGGACTGTTCCTATATGCCAACCAAT---GGCTATGCAAATGGGAATGGCCAT
GGTAATGGA---AATGGGTTTTGGGGTGATGAGACTTGGGAAAGGCTGCACTACCTTTCA
CTTTGGATTGAGGTGGGTGACTTGCTGACATCATTGCCAGAGGTGGGTCTAGACGATTGT
CCCAATTTGGAGGAGGTTCAGATCCGGGTAGAAGGCGATTGCAGGGGAAGGCACAAGCCC
ACACAGCGAGAATTTGGGTTGAGCTGCCTAGCCCGTTATCCTCAGCTGTCGAAGATGAAG
CTGGACTGCGGTGATACTGTGGGATTTGCACTGACTGCTCCCCCAGGGCAGATGGACTTG
TCGCTTTGGGAGAGGTTCTTTCTCAGTGGAATTGGGAACTTGAGTCTCAGCGAACTTGAT
TATTGGCCGCCTCAAGACAGGGATGTGAACCAGAGGAGTCTCTGGCTCCCAGCTGCTGGG
TTGTTGGCAGAATGCATCACCCTGCGGAAGCTTTTCATCCATGGGACTGCTCACGAACAT
TTCATGATGTTCCTTGTGAGA---CCAGATCTCAACCTCAGCTTAAGGGATGTTCAGCTG
CGAGAGGATTACTACCCAGCACCTGAAAATGAAATGAGTACAGAAATGAGGGTGGACTCG
TGCTGTCGCTTTGAGGATGCACTCAACAGGCGTCCAATCCTTGAT
>Frave_27571-v1.0-hybrid.t1
ATGTCCGGCGACAGCCCCTCCGCCGGAAAACAAGCTCAAGCGTCGCCATTAGCCCTGCCT
CTTCGCTGGAGCCGCCTCCCCGGAGCTCCGGTACACGCC------GCCTGCAACTCCGAC
ACCCGCACCTGCAACTCTGACACCCGCACTTGCCGCAAATTCCGCACAGTTGAGAGGGCC
ACGCACGCCTCCCTCACGCTCTGCCGCAACACGCGCGACCTCCACCTGATCCCGACCTGC
TTCTCCTCCGTCTCCGACCTCGACCTCTCCCTCCTCTCCCCTTGGGGCCACGCGCTGCTC
TCCCCCTCTGACTCC------TCCACCGACCCTGCCCTCCTCGCCCATCGCCTGCGCCTC
GCCTTTCCCGTCGTCACTTCCCTCACCGTCTACTCCCGATCC---TCCACCGTCGAGATC
GTCTCCAGTCTTTGGCCGCGTTTGCGCCGCGTCACGCTCTCCCGATGGCCTGGGGAGGAG
GAGGGGCTGCCGCCGGGGCCCTTGCTAGTGGTAGGGTGGATAAACAGGGGCGGTCTATCT
TCACTG------------------------------------------------------
------------------------------------------------------------
---------GTCAAGGAAATTAAGATGGCGACCAAATCCAGCGAAGAAATG---------
------------------------------------------------------------
------------------------------------------------------------
------------------------------------------------------------
------------------------------------------------------------
------------------------------------------------------------
---ATACGCATACTCGTGGTCGGGATATTTCTGGGTCAGCAGAAAGCT------------
------------------------------------------------------------
------------------------------------------------------------
------------------------------------------------------------
------------------------------------------------------------
------------------------------------------------------------
------------------------------------------------------------
------------------------------------------------------------
------------------------------------------------------------
------------------------------------------------------------
------------------------------------------------------------
------------------------------------------------------------
------------------------------------------------------------
---------------------------------------------------CCTAAACCA
------------------------------------------------------------
------------------------------------------------------------
------------------------------------------------------------
------------------------------------------------------------
------------------------------------------------------------
---------------------------------------AGCCTTAGAGATTTG------
------------------------GAAAGCGAT---------------------------
---------------------------------------------
>Maldo_GDDH_09G1236800
------------------------------------------------------ATGGCC
ACCACCATCAATGACCTGCCGGAGCCCATACTTTCCACCGTCATCACCTTAGTTTTCGAC
ACCCGGACCAGGAACTCGCTCTCCCTTGTGTGCAAAAAGTTCCGGAGCATGGAGAGGGCC
ACGCGCACATCCCTCACGCTCCGGGGCAACGCCCGCGACCTCCACAGGATCCCGATTTGC
TTCACGGCAGTCGCCCAGCTCGACCTCTCACACTTATCCCCATGGGGCCACGCTCTGCTC
TCCCCCTCCGCCGCG------AACACTGACCCTCTTCTCCTTGCCCAACGCCTCCGTGAC
GCCTTCCCATTCGTCACCTCACTCACAGTCTACTCCCGATTGCCCTCTATCGTCCAGATC
GTCTCCCATCTGTGGCCGGGATTGCGCCGCGTCAAGCTCGTCCGCTGGCATCAACGGCCC
CAATCA---CCCCTCGGCGCCGACTTCGATCCTCTGTTCTCGGCCTGTCAGTCGCTTTCA
GAGCTCGACTTGTCAGAGTTCTACTACTGGACGGAGGACCTCCCGCCGGTTCTGGAATCC
TATCCCAACGTGGCTCGATCTCTCACCAAGCTCAATCTCTTGACGACGTCGTTTACCGAG
GGGTTCAAGGCCAACGAGATCAAATCCATCACGGCGGCGTGTCCGAAACTGCAACATCTC
CTGGTGGCGTGCATGTTCGATCCGAGATACGTAGGCTTCGTCGGCGAGGAGGCGCTCTTA
TCGATCTCCACAAACTGTCCGGAGCTCAGAGTCATTCATTTGATCGATACGACGTCGCTG
GCCAACGCCCACGGCGAGCCAGATGACGACGGTTACACCGCCGAAGACGCACGGGTCGGG
CGGGCGGCGCTAATCGACTTCTTCTCGGGCCTTCCGCTGCTGGAAGAGTTGGTGCTGGAT
GTTTGTAAGAACGTGAGAGACAGTGGGTTGGCGCTGGAGGTGCTCGGGTCCAAATGCCCC
AGGCTGAGGGCGCTCAAGCTGGGCCAGTTCCATGGGATTTGCTCGGCGATTGGGTCCAAG
CTCAACGGCATTGCCCTATGTGCCGGGCTGGAGTCGCTGGCGATTAAGAACTCTGCCGAT
TTGACGGACATGGGGTTGATTGAGATTGCGAAAGGGTGTTGTAAATTGGCCAAGTTTGAG
GTCCATGGATGTAAGAGAATAACGGTTAAAGGGTTGGGGACGATGGCCTGTTTGTTGAGG
AAGACTTTGGTTGATGTCAGTATCTCTTGTTGCAAGAATTTGAATGCCGCGGGTTCGTTG
CGGGCTCTGGAGCGCATTCGTGATCGGATTCAGCGCCTGCACATTGATTGCGTGTGGGAA
CCAGAGGATGCTCATGGC---------------------------------TTTGAT---
CTGGATCAAGTAAATGTCGAT---------------------GATTATGTTGGTGACGGC
ATTGCGGTGAATCGGAATGGTGATGATGGTGGCGATTACATGGACTTGAATTGGGCAGCT
GAGTGC---------GAAAAC------------AGA---AGTAAGAAATGCAAGTTGGGG
ATGGATGGGGAGTGTTCCTATATGCCACCAAGCAATGGC------AATGGCAATGGCAAT
GGAAACGGA---AATGGGTTTTGGTACGGTGAGAGCTGGGAGAGGCTGCATTATCTCTCG
CTTTGGGTTGGGGTCGGTGAGCTGCTGACTCCGTTGCCGTCGGTGGGTCTCGATGATTGC
CCCAATCTTGAGGAGATTCAGATTCGGGTTGAAGGGGATTGCAGAGGAAGGCACAGACCC
ACACAGCGAGAATTCGGGTTGAGCTGCCTCGCAGGCTATCCTTGCCTGTCCAAGATGAAG
TTGGATTGTGGTGACACGGTGGGTTATGCACTGACAGCCCCGCCAGGACAGATGGACCTT
AGCCTCTGGGAGAGGTTCTTCCTGACTGGGATTGAAAGCTTGTGCCTAACGGAACTCGAT
TACTGGCCCCCGCAAGACCGGGACGTAAACCAAAGGAGTCTCTGGCTTCCGGCTGCGGGG
CTGCTGTCGGAATGCGTGACATTGCGGAAGCTTTTCATCCACGGCACAGCTCATGAGCAT
TTCATGATGTTCCTTGTGAGAAACCCG------------AGCCTGAGGGATGTGCAGCTG
AGGGAGGACTACTATCCGGCGCCCGAAAACGAAATGAGTACGGAGATGAGAGTGGATTCG
TGTTGTCGATTCGAAGATGCACTCAACCGGCGCCCAATCCTTGAT
>Maldo_GDDH_17G1266700
------------------------------------------------------ATGGCC
ACCACCGTCAACGACCTGCCGGAGGTTATACTATCCGCCATCATCACCTTAGTTTCCGAC
ACCCGGACCCGGAACTCGCTCTCCCTCGTGTGCAAGAAGTTCCGGAGCATGGAGAGGGCC
ACGCGCGCTTCTCTCAAGCTCCGGGGCAACGCGCGCGACCTCCACCGGATCCCGATTTGC
TTCACAGCGGTGGACCAGCTCGACCTATCACTCTTATCCCCGTGGGGCCACTCACTGCTC
TCCCCCTCCGCCGCC------AACACCGACCCT---CTCCTCGCCCAGCGCCTCCGTGAC
GCCTTCCCATCCGTCACCTCACTCACTGTCTACTCCCGATCTCCCTCCACTGTCCAGATC
GTCTCCCGTCTGTGGCCGGGATTGCGCCGGTTCAAGCTCGTCCGCTGGCATCAACGGCCC
CACTCG---CCCCTCGGCGCCGACTTCGATCCTCTGTTCAGGGAGTGTCAATCCCTCTTG
GAGCTCGACTTGTCGGAATTCTACTACTGGACGGAGGACCTCCCGCCGGCTCTGGAAGCC
CATCCCGGCGTGGCTCGATCTCTCACCAAGCTCAATCTCTTGACGAAGTCGTTTACCGAG
GGGTTCAAGGCCAACGAGATCAAATCCATCACGGCGGCGTGTCCGAAACTGCAACATCTC
CTAGTGGCGTGTATGTTCGATCCGAGATACATAGGCTTCGTCGGCGAGGAGGCTCTCTTA
TCGATCTCCGCCAACTGTCCGGAGCTCAGAGTCGTTCATTTGGTCGATACAACGTCGCTG
GCCAACGCCCGCGGCGACCCAAACGACAATGGGTTCACCGCGGAAGACGCGCGGGTCGGG
CGCGCGGCGTTAGTCGACTTCTTCTCGGGGCTTCCGCTGCTGGAAGAGTTGGTGCTGGAT
GTGTGTAACAACGTGAGAGACAGTGGGTTGGCGCTGGAAGTGCTCGGGTCCAAGTGCCCC
AGGCTGAGATTGCTCAAGCTGGGCCAGTTCCATGGGATTTGCTCGGCTATTGGGTCCGAG
CTCGACGGCATTGCGTTGTGTGCAGGGCTGGAGTCGCTGTCGATTAAGAACTCGGCCGAT
TTGACGGACATGGGGCTGATTGAGATTGCGCGAGGGTGTTGTAGATTGGCCAAGTTTGAG
GTCATTGGATGCAAGAGAATTACGGTTAAAGGGTTGAGGACGATGGCTTGTTTGTTGAGG
AAGACTTTAGTGGATGTCGGGATCTCTTGTTGCAAGAACTTGGATGCCGCGGCCTCGCTG
CGGGCTCTGGAGCCCATTCGTGATCGGATTCAGCGCCTGCACATTGATTGCGTATGGGAA
AAGGACGATTCTCATGGC---------------------------------TTTGATGAT
CTTGGTCAGGTGAATGCC---------------------------------CATGGCGGT
ATTGCGTTGAATCGGAATGGTGATGATGGCGGTGATTACATGGACTTGAATTGGGCGGCT
GAGTAC---------GAAATC------------AGAAGTAGCAAGAAATGCAAGCTGGGG
ATGGATGGGGAGTGTTCCTATATGCCACCAAGCAATGGCCATGGCTATGGTGACGGCAAT
GGAAATGGA---AACGGGTTTTGGTATGATGAGACATGGGAGAGGCTGCATTATCTTTCG
CTTTGGGTTGGGGTCGGTGAGCTGCTGACTCCATTGCCTTCGGTGGGTCTCAATGATTGT
CCCAATCTGGAGGAGATTGACATTCGGGTTGAAGGGGATTGCAGGTTTAACCACAGACCC
ACTCGGCGAGAATTCGGGTTGAGCTGCCTCGCAGGCTATCTTCGCCTGTCCAAGATGAAG
TTGGATTGTGGTGATACAGTGGGTTATGCACTGACTGCCCCGGCGGGACAGATGGACCTT
AGCCTCTGGGAGAGGTTCTTCCTGAATGGGATTGGAAGTTTGTCCCTCGGTGAACTCGAC
TACTGGCCCCCGCAAGACCGAGATGTAAACCAGAGGAGTCTCTCGCTTCCGGCTGCCGGG
TTGCTGTCGGAATGTGACACATTGCGGAAGCTCTTCATCCACGGCACGGCTCACGAGCAT
TTCATGATGTTCCTTGTGAGAAATAAC------AATCTCAACTTGAGGGATGTGCAGCTG
AGAGAGGACTACTATCCGGCACCCGAAAACGAAATGAGTACGGAGATGAGAGTGGATTCG
TGTTGTCGATTCGAAGATGCACTTAACAGGCGCCCGATCCTCGAT
>Maldo_Gala_16g000050
------------------------------------------------------------
------------------------------ATGGCTTCAAGGCCTACAGTAGGAGAAGGT
GATAGAGCCAGAGAGAAA---------------CAAAGGTTCACGGAGATCAAGGTCTAT
ACTCGAAAA------------------------------------------------ACT
TTCAAAAGCCTAAAAAAG------------------------------AACAACATCGTC
CACACCACCGCC---------AACACTGCCCCTCTTCTCCTTGCCCAACGCCTCTGTGAC
ACATTCCCATTCATCACCTCACTCACAACCTACTCCCGATCGCCCTCTATCGTCCGGATC
GTCTCCCATCTATGGTCGGGATTGCGCCACGTCAAGATCGTCTGCTGGCATCAACGGCCT
CAATCA---CCCATCGGCGCCGACTTCGACCTTTTGTTCTCGGCCTGTCAGTCGCTCTCA
GAGCTCGACTTGTTAGAGTTCTACTACTGGACGGAGGACCTCCCGCCGGTT---------
---------------------------------TCCTTTTGGGTCTTTCAATATTGCGAC
GGA---------------------------------------------------------
------------------------------------------------GAGGATGTTGTC
CAATATTTCTCCAATTGCACCCACATCATTGTGGATAAAATTGTG---------------
------------------------TATGATGATCTCGTATGTGTTGATGCTCGAAATGGC
GCCAAGACTCTTGTCACCACTTTA------------------------------------
TGGGTCCATCATAGTTTTGATGTCGGACTCCCCATTGATCCCACTTGCAGAGCATGTCCA
CCGACCCTCTCAGAGCCCAATTCTGGATTCAGTAGCACGTGCAGCTCCATCTCCCCCAGA
CCAAAATCACGTGCATCAACGTTGGGA---------------------------------
---------------------------------------ACGAAGTTCTCGACGGCACCG
ACACACAGCTGT------------------------------------------------
------------------------------------CTTTTCTCGGCCATGGCGTCCGAG
GGTCAGAGTCATCCGATGAACTTGAGA---------------------------------
------------------------------------------------------------
------------------------------------------------------------
------------------------------------------------------------
---------------------------------GACTCGTACAAGGGATGTGATTTCACT
CTCGGT------------------------------------------------------
---GATGGACGAGGTGGAATTTACGGTGATAAATTCGCAGATGAAATACAGCAT------
------------ACCGGGCCAGGTATTCTTTCTATGACAAATGCTGGGCCA---------
------------------------------------------------------------
------------------------------------------------------------
------------GACACCAACGGA------------------------------------
---------TCACAATTCTTCATTACAACAGTCAAAACCGTAAGT---------------
------------------------------------------------------------
---------------------------------------CAAGGT---------------
------------------------------------------------------------
------------------------------------------------------------
---------------------------------------------
>Maldo_HF06403-RA
------------------------------------------------------------
------------------------------------------------------------
------------------------------------------------ATGGAGAGGGCC
ACGCGCACATCCCTCACGCTCCGGGGCAACGCCCGCGACCTCCACAGGATCCCGATTTGC
TTCACGGCAGTCGCCCAGCTCGACCTCTCACACTTATCCCCATGGGGCCACGCTCTGCTC
TCCCCCTCCGCCGCG------AACACTGACCCTCTTCTCCTTGCCCAACGCCTCCGTGAC
GCCTTCCCATTCGTCACCTCACTCACAGTCTACTCCCGATCGCCCTCTATCGTCCAGATC
GTCTCCCATCTGTGGCCGGGATTGCGCCGCGTCAAGCTCGTCCGCTGGCATCAACGGCCC
CAATCA---ACCCTCGGCGCCGACTTCGATCCTCTGTTCTCGGCCTGTCAGTCGCTTTCA
GAGCTCGACTTGTCAGAGTTCTACTACTGGACGGAGGACCTCCCGCCGGTTCTGGAATCC
TATCCCAACGTGGCTCGATCTCTCACCAAGCTCAATCTCTTGACGACGTCGTTTACCGAG
GGGTTCAAGGCCAACGAGATCAAATCCATCACGGCGGCGTGTCCGAAACTGCAACATCTC
CTGGTGGCGTGCATGTTCGATCCGAGATACATAGGCTTCGTCGGCGAGGAGGCGCTCTTA
TCGATCTCCACAAACTGTCCGGAGCTCAGAGTCATTCATTTGATCGATACGACGTCGCTG
GCCAACGCCCACGGCGAGCCAGATGACGACGGTTTCACCGCCGAAGACGCACGGGTCGGG
CGCGCGGCGCTAATCGACTTCTTCTCGGGCCTTCCGCTGCTGGAAGAGTTGGTGCTGGAT
GTTTGTAAGAACGTGAGAGACAGTGGGTTGGCGCTGGAGGTGCTCGGGTCCAAATGCCCC
AGGCTGAGGGCGCTCAAGCTGGGCCAGTTCCATGGGATTTGCTCGGCGATTGGGTCCAAG
CTCAACGGCATTGCCCTATGTGCCGGGCTGGAGTCGCTGGCGATTAAGAACTCTGCCGAT
TTGACGGACATGGGGTTGATTGAGATTGCGAAAGGGTGTTGTAAATTGGCCAAGTTTGAG
GTCCATGGATGTAAGAGAATAACGGTTAAAGGGTTGGGGACGATGGCCTGTTTGTTGAGG
AAGACTTTGGTTGATGTCAGTATCTCTTGTTGCAAGAATTTGAATGCCGCGGCTTCGTTG
CGGGCTCTGGAGCGCATTCGTGATCGGATTCAGCGCCTGCACATTGATTGCGTGTGGGAA
CCAGAGGATGCTCATGGC---------------------------------TTTGAT---
CTGGATCAAGTAAATGTCGAT---------------------GATTATGTTGGTGACGGC
ATTGCGGTGAATCGGAATGGTGATGATGGTGGCGATTACATGGACTTGAATTGGGCAGCT
GAGTGC---------GAAAAC------------AGA---AGTAAGAAATGCAAGTTGGGG
ATGGATGGGGAGTGTTCCTATATGCCACCAAGC------------------AATGGCAAT
GGAAACGGA---AATGGGTTTTGGTACGGTGAGAGCTGGGAGAGGCTGCATTATCTCTCG
CTTTGGGTTGGGGTCGGTGAGCTGCTGACTCCGTTGCCGTCGGTGGGTCTCGATGATTGC
CCCAATCTTGAGGAGATTCAGATTCGGGTTGAAGGGGATTGCAGAGGAAGGCACAGACCC
ACACAGCGAGAATTCGGGTTGAGCTGCCTCGCAGGCTATCCTTGCCTGTCCAAGATGAAG
TTGGATTGTGGTGACACGGTGGGTTATGCATTGACAGCCCCGCCAGGACAGATGGACCTT
AGCCTCTGGGAGAGGTTCTTCCTGACTGGGATTGAAAGCTTGTGCCTAACGGAACTCGAT
TACTGGCCACCGCAAGACCGGGACGTAAACCAAAGGAGTCTCTGGCTTCCGGCTGCGGGG
CTGCTGTCGGAATGCGTGACATTGCGGAAGCTTTTCATCCACGGCACAGCTCATGAGCAT
TTCATGATGTTCCTTGTGAGAAACCCG------------AGCCTGAGGGATGTGCAGCTG
AGGGAGGACTACTATCCGGCGCCCGAAAACGAAATGAGTACGGAGATGAGAGTGGATTCG
TGTTGTCGATTCGAAGATGCACTCAACCGGCGCCCATTCCTTGAT
>Maldo_HF32165-RA
------------------------------------------------------ATGGCC
ACCACCATCAACGACCTGCCGGAGGTTATACTATCCGCCATCATCACCTTAGTTTCCGAC
ACCCGGACCCGGAACTCGCTCTCCCTCGTGTGCAAGAAGTTCCGGAGTATGGAGAGGGCC
ACGCGCGCTTCTCTCAAGCTCCGGGGCAACGCGCGCGACCTCCACCGGATCCCGATTTGC
TTCACAGCGGTGGACCAGCTCGACCTATCACTCTTATCCCCGTGGGGCCACTCACTGCTC
TCCCCCTCCGCTGCC------AACACCGACCCT---CTCCTCGCCCAGCGCCTCCGTGAC
GCCTTCCCATCCGTCACCTCACTCACTGTCTACTCCCGATCTCCCTCCACTGTCCAGATC
GTCTCCCGTCTGTGGCCGGGATTGCGCCGGTTCAAGCTCGTCCGCTGGCATCAACGGCCC
CACTCG---CCCCTCGGCGCCGACTTCGATCCTCTGTTCAGGGAGTGTCAATCCCTCTTG
GAGCTCGACTTGTCTGAATTCTACTACTGGACGGAGGACCTCCCGCCGGCTCTGGAAGCC
CATCCCGGCGTGGCTCGATCTCTCACCAAGCTCAATCTCTTGACGAAGTCGTTTACCGAG
GGGTTCAAGGCCAACGAGATCAAATCCATCACGGCGGCGTGTCCGAAACTGCAACATCTC
CTAGTGGCGTGTATGTTCGATCCGAGATACATAGGCTTCGTCAGCGAGGAGGCTCTCTTA
TCGATCTCCGCCAACTGTCCGGAGCTCAGAGTCGTTCATTTGGTCGATACAACGTCGCTG
GCCAACGCCCGCGGCGACCCAAACGACAATGGGTTCACCGCGGAAGACGCGCGAGTCGGG
CGCGCTGCGTTAGTCGACTTCTTCTCGGGGCTTCCGCTGCTGGAAGAGTTGGTGCTGGAT
GTGTGTAACAACGTGAGAGACAGTGGGTTGGCGCTGGAAGTGCTCGGGTCCAAGTGCCCC
AGGCTGAGATTGCTCAAGCTGGGCCAGTTCCATGGGATTTGCTCGGCTATTGGGTCCGAG
CTCGACGGCATTGCGTTGTGTGCAGGGCTGGAGTCGCTGTCGATTAAGAACTCGGCCGAT
TTGACGGACATGGGGCTGATTGAGATTGCGAGAGGGTGTTGTAGATTGGCCAAGTTTGAG
GTCATTGGATGCAAGAGAATTACGGTTAAAGGGTTGAGGACGATGGCTTGTTTGTTGAGG
AAGACTTTAGTGGATGTCGGGATCTCTTGTTGCAAGAACTTGGATGCCGCGGCCTCGCTG
CGGGCGCTGGAGCCCATTCGTGATCGGATTCAGCGCCTGCACATTGATTGCGTATGGGAA
AAGGACGATTCTCATGGC---------------------------------TTTGATGAT
CTTGGTCAGGTGAATGCC---------------------------------CATGGCGTT
ATTGCGTTGAATCGGAATGGTGATGATGACGGTGATTACATGGACTTGAATTGGGCGGCT
GAGTAC---------GAAATC------------AGAAGTAGCAAGAAATGCAAGTTGGGG
ATGGATGGGGAGTGTTCCTATATGCCACCAAGCAATGGCCATGGCTATGGTGACGGCAAT
GGAAGTGGA---AACGGGTTTTGGTATGATGAGACATGGGAGAGGCTGCATTATCTTTCG
CTTTGGGTTGGGGTCGGTGAGCTGCTGACTCCATTGCCGTCGGTGGGTCTCAATGATTGT
CCCAATCTGGAGGAGATTCACATTCGGGTTGAAGGGGATTGCAGGTTTAACCACAGACCC
ACACAGCGAGAATTCGGGTTGAGCTGCCTCGCAGGCTATCTTCGCCTGTCCAAGATGAAG
TTGGATTGTGGTGATACAGTGGGTTATGCACTGACTGCCCCGGCGGGACAGATGGACCTT
AACGTCTGGGAGAGGTTCTTCCTGAATGGGATTGGAAGTTTGTCCCTCAGTGAACTCGAC
TACTGGCCCCCGCAAGACCGAGATGTAAACCAGAGGAGTCTCTCGCTTCCGGCTGCCGGG
TTGCTGGCGGAATGTGACACATTGCGGAAGCTCTTCATCCACGGCACGGCTCACGAGCAT
TTCATGATGTTCCTTGTGAGAAATAAC------AATCTCAACTTGAGGGATGTGCAGCTG
AGAGAGGACTACTATCCGGCACCCGAAAACGAAATGAGTACGGAGATGAGAGTGGATTCG
TGTTGTCGATTCGAAGATGCACTTAACAGGCGCCCGATCCTCGAT
>Malsi_16g000250
------------------------------------------------------------
------------------------------ATGGCTTCAAGGCCTACAGTAGGAGAAGGT
GATAGAGCCAGAGAGAAA---------------CAAAGGTTCACGGAGATCAAGGTCTAT
ACTCGAAAA------------------------------------------------ACT
TTCAAAAGCCTAAAAAAG------------------------------AACAACATCGTC
CACACCACCGCC---------AACACTGCCCCTCTTCTCCTTGCCCAACGCCTCTGTGAC
ACATTCCCATTCATCACCTCACTCACAACCTACTCCCGATCGCCCTCTATCGTCCGGATC
GTCTCCCATCTATGGTCGGGATTGCGCCACGTCAAGATCGTCTGCTGGCATCAACGGCCT
CAATCA---CCCATCGGCGCCGACTTCGACCTTTTGTTCTCGGCCTGTCAGTCGCTCTCA
GAGCTCGACTTGTTAGAGTTCTACTACTGGACGGAGGACCTCCCGCCGGTT---------
---------------------------------TCCTTTTGGGTCTTTCAATATTGCGAC
GGA---------------------------------------------------------
------------------------------------------------GAGGATGTTGTC
CAATATTTCTCCAATTGCACCCACATCATTGTGGATAAAATTGTG---------------
------------------------TATGATGATCTCGTATGTGTTGATGCTCGAAATGGC
GCCAAGACTCTTGTCACCACTTTA------------------------------------
TGGGTCCATCATAGTTTTGATGTCGGACTCCCCATTGATCCCACTTGCAGAGCATGTCCA
CCGACCCTCTCAGAGCCCAATTCTGGATTCAGTAGCACGTGCAGCTCCATCTCCCCCAGA
CCAAAATCACGTGCATCAACGTTGGGA---------------------------------
---------------------------------------ACGAAGTTCTCGACGGCACCG
ACACACAGCTGT------------------------------------------------
------------------------------------CTTTTCTCGGCCATGGCGTCCGAG
GGTCAGAGTCATCCGATGAACTTGAGA---------------------------------
------------------------------------------------------------
------------------------------------------------------------
------------------------------------------------------------
---------------------------------GACTCGTACAAGGGATGTGATTTCACT
CTCGGT------------------------------------------------------
---GATGGACGAGGTGGAATTTACGGTGATAAATTCGCAGATGAAATACAGCAT------
------------ACCGGGCCAGGTATTCTTTCTATGACAAATGCTGGGCCA---------
------------------------------------------------------------
------------------------------------------------------------
------------GACACCAACGGA------------------------------------
---------TCACAATTCTTCATTACAACAGTCAAAACCGTAAGT---------------
------------------------------------------------------------
---------------------------------------CAAGGT---------------
------------------------------------------------------------
------------------------------------------------------------
---------------------------------------------
>Pruav_sc0000067.1_g380.1.mk
------------------------------------------------ATGACCACCGCC
ACCACAATCAACGACTTGCCGGACGCCATACTCTCGACCATAATCGGGTTGGTATCCGAC
ACCCGAACCCGGAACTCCCTCTCCCTCGCGTGCCGCAAATTCCGGAGCACTGAGAGGGCC
ACGCGCACCTCCCTCGCACTCCGGGGAAACGCGCGCGACCTCCCCGACCTCCCGCTCTGC
TTCGCCGCCGTCACCCACCTCGACCTCTCCCTCCTCTCTCCGTGGGGCCACTCTCTGCTC
TCCCCCTCCGCCGCCGCCAACGACACCGACCCCCTCCTCCTGGCCCAACGCCTACGTGCC
GCCTTTCCATTCGTCGACTCCCTCATCGTCTACTCCCGATCTCCCTCCACCATCCAGATC
GTCTCCCATCTGTGGCCCGGATTGCGCCACGTCAAGCTTGTCCGATGGCATCAACGGCCA
CAATCG---CCCCTCGGCGCCGACTTCGATCCTCTCTTCGACCAATGCCACTCGCTCTCC
GAGCTCGACCTGTCGGAATTCTACTACTGGACGGAGGACCTCCCGCCGGTCCTCGAGGCC
TACCCGAACGTGGCCCGATCTCTCACCAAGCTGGATCTCCTGACGACCTCGTTTACCGAG
GGGTTCAGAGCGAACGAGATTAAATCCATCGTCACCGCCTGCCCGAAGCTCCAGCATCTC
CTCATCGCGTGTATGTTCGATCCCCGATACATAGGCTTCGTCGGCGAGGAGGCTCTGCTG
TCGATCTCCGCTAACTGCCCGGAGCTCAAAGTCGTCCATTTGATCGATACGTCATCGTTG
GCCAACGCCCGCGGCGATCCAAACGACGACGGATTTACGTCGGAGGACGCGCGGATTGGG
CGCGCGGCTTTGGTT------------------CCGCTGTTGGAGGAGCTGGCGTTGGAT
GTGTGCAAGAACGTGAGAGACAGTGGGTTGGCGTTGGAAGTGCTTGGGTCTAAGTGTCCC
AGGCTGAGGGCGCTCAAGCTTGGGCAGTTTCATGGGATTTGCACTGCGATTGGGTCCGAG
CTAGACGGCATTGCGTTGTGTTCAGGGCTGGAGTCTTTGTCGATCAAGAACTCGGCTGAT
TTGACGGATATGGGGTTGATTGAGATCGCTAGAGGGTGCTGCAAATTGGCCAAGTTTGAG
GTTCAGGGATGTAAGAGAATCACAGTGAAGGGGCTGAGGACGATGGCTTGCTTGTTAAGG
AAGACTCTGGTTGATGTTGGGATCTCTTGCTGCAAGAACTTGGATGCTGCTGCTTCTTTG
CGGGCTTTGGAGCCGATTCGTGATCGGATTCAAAGGCTCCACATTGATTGCGTTTGGGAG
CAGGAGGATGATCATGCC---------------------------CCCAATTTTGAT---
ATCAATCAAGTGAATGATGATGAGGATGAG------------GATGTTAATAGTGAAGCC
AGTGTGTTGAATCGGAATGGGGAGGAT---GGTGATTACATGGACTTGAATTGGGCGGCT
GAGTAT---------GAGCAC------------AGAAGCAGCAAGAAATGCAAGTTGGGG
TTGGATGGAGACTGTTCCTATATGCCACCAAGC------------AATGGATATGGCTAT
GGCAATGGA---AATGGGTTTTGGGGTGGTGAGAGCTGGGAGAGGCTGCATTATCTTTCG
CTTTGGATTGGGGTTGGTGAGCCGCTGACTCCGTTGCCAACGGCTGGTCTCGATGATTGT
CCCAATCTGGAGGAGATTCAGATCCGGGTAGAAGGGGATTGCAGGGGAAGGCACAGACCC
ACACGGCGAGATTTTGGGTTGACCTGCCTCGCCGGCTATCCTCTGCTGTCCAAGATGAAG
TTGGATTGTGGTGATACAGTTGGCTATGCACTTACTGCACCCCCCGGGCAGATGGACCTG
AGTCTTTGGGAGAGGTTCTTCCTGAGTGGGATTGAAAGCTTGAGCCTCAGTGAACTCGAT
TACTGGCCCCCGCAGGACCGGGACGTAAACCAGAGGAGTCTTTGGCTTCCGGCTGCCGGG
TTGCTGGCAGAATGCCTGACATTGCGGAAGCTTTTCATCCATGGCACGGCACATGAGCAT
TTCATGATGTTCCTTGTGAGAATTCCAAACTTGAACCGCAACTTGAGGGATGTGCAGCTG
AGGGAGGATTACTATCCGGCACCAGAAAACGAAATGAGTACAGAGATGAGGGTGGATTCG
TGCCGTCGCTTTGAAGAAGCACTCAACAGGCGGCCTATCCTTGAC
>Pruav_sc0000588.1_g890.1.br
ATGCTG------------------------------------------------------
---------------------------ATCCTGAATAGA---------------------
---------------------------------AAGAAG------------TCGAGACTC
GATCGGTATGGGATACCGATTGTAGGCTGTGTT------------------CCTGCAGCT
GTTCGTAGCTTTGAG---------------------------------------------
------------------------------------------------------------
GCAATGCCATCGGTGGCCGATGCC---------------------------------GAT
TGTCCGAGGACTTGG---GTACTTGGGCGAGTTTATGAGATCGAGTGGAGGGTCAGATAT
GACACC------------------------------------------------------
------------------------------------------------------------
---------------------------------CATATCCTGGGTTTGGCAATGAAGATG
GGCTTCGACGAAGAAGATTGCCGCAGTTTGGCGACGAAGATGAAG---------------
---------------------------------------TTTGGCGATGAA---------
------------------------------------------------------------
------------------------GAAGATTCC------------------------AGC
CGCCATGGGCTTCGACCT------GGAGAATTGACTGTCCTGGCATGGACTATGCTTAAG
TACTGTCATGGATTGACTTGGCTTGGACTAAGTTTAATAAGACTTGTCCTGCGTTTGATT
CGTTCACGAACCCTCGCACTGATTCAGATCCATGGGATTTGCTCGGCGATTGGGTCCGAG
CTCGATGACACAGTGTTGTGTTCAGGGATGGAGTCGCTATCGATCAAAAACTCGGCTGAT
TTGGCGGACATGGGA---------------------------------------------
------------------------------------------------------------
------------------------------------------------------------
------------------------------------------------------------
------------------------------------------------------------
------------------------------------------------------------
------------------------------------------------------------
------------------------------------------------------------
------------------------------------------------------------
------------------------------------------------------------
------------------------------------------------------------
---------------------------------------------------GCAGAGGAC
AAGCACAGAACG------------------------------------------------
------------------------------------------------------------
---------------------------------------------CTCGAGATTTTTAAT
TTT---------------------------------------------------------
------------------------------------------------------------
------------------------------------------------------------
------------------------------------------------------------
---------------------------------------------
>Pyrbr_018650540.1_cds_XP_018506056.1_1
------------------------------------------------------ATGGCC
ACCACCATCAACGACCTGCCGGAGGTCATACTATCCGCCATCATCACCTTAGTTTCCGAC
ACCCGGACCCGGAACTCGCTCTCCCTCGTGTGCAAGAAGTTCCGGAGCATGGAGAGGGCC
ACGCGCGCTTCTCTCACGCTCCGGGGCAACGCGCGCGACCTCCACCGGATCCCGATTTGC
TTCACAGCGGTGGACCAGCTCGACCTATCACTCTTATCCCCGTGGGGCCACGCACTGCTC
TCCCCCTCCGCCGCC------ACCACCGACCCTCTCCTCCTCGCCCAGTGCCTCCGTGAA
GCCTTCCCATCCGTCACCTCACTCACTGTCTACTCCCGATCTCCCTACACCGTCCAGAAC
GTCTCCCGTCTGTGGCCGGGATTGCGCCGGGTCAAGCTCGTCCGCTGGCATCAACGGCCC
CATTCG---CCCCCCGGCGCCGACTTCGTTCCTCTGTTCTCGGAGTGTCAATCCCTCTTG
GAGCTCGACTTGTCGGAATTCTACTACTGGACGGAGGACCTCCCGCCGGTTCTGGAAGCC
CATCCCAGCGTGGCTCGATCTCTCACCAAGCTCAATCTCTTGACGACGTCGTTTACCGAG
GGTTTCAAGGCCAACGAGATCAAATCCATCACGGCGGCGTGTCCCAAACTGCAGCATCTC
CTGGTGGCGTGTATGTTCGATCCGAGATACATAGGCTTCGTCGGCGAGGAGGCTCTTTTA
TCGATCTCCGCCAACTGTCCGGAGCTCAGAGTCCTTCATTTGGTCGATACGACGTCGCTG
GCCAACGCCCGCGGCGACCCAAACGACAATGGGTTCACCGCCGAAGACGCGCGGGTCGGG
CGCGCGGCGTTAGTCGACTTCTTCTCGGGGCTTCCGCTGCTGGAAGAGTTGGTGCTGGAT
GTGTGTAACAACGTGAGAGACAGTGGGTTGGCGCTGGAAGTGCTCGGGTCCAAGTGCCCC
AGGCTGAGATTGCTCAAGCTGGGCCAGTTCCATGGGATTTGCTCAGCTATTGGGTCCGAG
CTCGACGGCATTGCGTTGTGTGCAGGGCTAGAGTCGCTGTCGATTAAGAACTCGGCCGAT
TTGACGGACATGGGGCTGATTGAGATTGCGAGAGGGTGTTGTAGATTGGCCAAGTTTGAG
GTCATTGGATGTAAGAGAATTACGGTTAAGGGGTTGAGGACGATGGCTTGTTTGTTGAAG
AAGACTTTAGTGGATGTTGGGATCTCTTGTTGCAAGAACTTGGATGCCGCCGCATCATTG
CGGGCTCTGGAGCCCATTCGTGATCGGATTCAGCGCCTGCACATTGATTGCGTATGGGAA
CAGGAGGATGCTGATGGC---------------------------------TTTGATGGC
---------ATTGATTAT---------------------------------GGTGGTGGC
ATTGGGTTGAATCGCAATGGTGATGATGGCGGTGATTACATGGACTTGAATTGGGCGGCT
GAGTAC---------GAAAAC------------AGAAGTAGCAAGAAGTGCAAGTTGGGG
ATGGATGGGGAGTGTTCCTATATGCCACGAAGCAATGGCCATGGCTATGGCGACTGGTCT
---------------------TGGTATGATGAGACATGGGAGAGGCTGCATTACCTTTCG
CTTTGGGTTGGGGTCGGTGAGCTGCTGACTCCATTGCCGTCGGTGGGTCTCAATGATTGT
CCCAATCTGGAGGAGATTCACATTCGGGTTGAAGGGGATTGCAGGGGAAAGCACAGACCC
ACACAGCGAGAATTCGGGTTGAGCTGCCTCGCAGGCTATCTTCGCCTGTCCAAGATGAAG
TTGGATTGTGGTGATACAGTGGGTTATGCACTGACTGCCCCGCCGGGACAGATGGACCTT
AGCCTCTGGGAGAGGTTCTTCCTGGCTGGGATTGGAAGTTTGTCCCTCAGTGTACTCGAC
TACTGGCCCCCGCAAGACCGAGATGTAAACCAGAGGAGTCTCTCACTTCCGGCTGCCGGG
TTGCTGTCGGAATGTGACACGTTTCGGAAGCTCTTCATCCACGGCACGGCTCATGAACAT
TTCATGATGTTCCTTGTGAGAAATAAC------AACCTCAACTTGAGGGATGTGCAGCTG
AGAGAGGACTACTATCCGGCACCCGAAAACGAAATGAGTACGGAGATGAGAGTGGATTCG
TGTTGTCGATTCGAAGATGCACTCAACAGGCGCCCAATCCTCGAT
>Pyrco_BartlettDH_new_MAX2.Chr17
---------------------------------------------CCCACCGCCATGGCC
ACCACCATCAACGACCTGCCGGAGGTCATACTATCCGCCATCATCACCTTAGTTTCCGAC
ACCCGGACCCGGAACTCGCTCTCCCTCGTGTGCAAGAAGTTCCGGAGCATGGAGAGGGCC
ACGCGCGCTTCTCTCACGCTCCGGGGCAACGCGCGCGACCTCCACCGGATCCCGATTTGC
TTCACAGCGGTGGACCAGCTCGACCTATCACTCTTATCCCCGTGGGGCCACGCACTGTTC
TCCCCCTCCGCCGCC------AACACCGACGCTCTCCTCCTCGCCCAGCGCCTCCGTGAC
GCCTTCCCATCCGTCACCTCACTCACTGTCTACTCCCGATCTCCCCACACCGTCCAGAAC
GTCTCCCGTCTGTGGCCGGGATTGCGCCGGGTCAAGCTCGTCCGCTGGCATCAACGGCCC
CACTCG---CTCGCCGGCGCCGACTTCGTTCCTCTGTTCTCGGAGTGTCAATCCCTCTTG
GAGCTCGACTTGTCGGAATTCTACTACTGGACGGAGGACCTCCCGCCGGTTCTGGAAGCC
CATCCCGGCGTGGCTCGATCTCTCACCAAGCTCAATCTCTTGACGACGTCGTTTACCGAG
GGTTTCAAGGCCAACGAGATCAAATCCATCACGGCGGCGTGTCCCAAACTGCAGCATCTC
CTGGTGGCGTGTATGTTCGATCCGAGATACATAGGCTTCGTCGGCGAGGAGGCTCTTTTA
TCGATCTCCGCCAACTGTCCGGAGCTCAGAGTCGTTCATTTGGTCGATACGACGTCGCTG
GCCAACGCCCGCGGCGACCCAAACGACAATGGGTTCACCGCCGAAGACGCGCGGGTCGGG
CGCGCGGCGTTAGTCGACTTCTTCTCGGGGCTTCCGCTGCTGGAAGAGTTGGTGCTGGAT
GTGTGTAACAACGTGAGAGACAGTGGGTTGGCGCTGGAAGTGCTCGGGTCCAAGTGCCCC
AGGCTGAGACTGCTCAAGCTGGGCCAGTTCCATGGGATTTGCTCAGCTATTGGGTCCGAG
CTCGACGGCATTGCGTTGTGTGCAGGGCTAGAGTCGCTGTCGATAAAGAACTCGGCCGAT
TTGACGGACATGGGGTTGATTGAGATTGCGAGAGGGTGTTGTAGATTGGCCAAGTTTGAG
GTCATTGGATGTAAGAGAATTACGGTTAAGGGGTTGAGGACGATGGCTTGTTTGTTGAAG
AAGACTTTAGTGGATGTTGGGATCTCTTGTTGCAAGAACTTGGATGCCGCCGCATCATTG
CGGGCTCTGGAGCCCATTCGTGATCGGATTCAGCGCCTGCACATTGATTGCGTATGGGAA
CAGGAGGATGCTCATGGC---------------------------------TTTGATGGC
---------ATTGATTAT---------------------------------GGTGGCGGC
ATTGGGTTGAATCGCAATGGTGATGATGGCAGTGATTACATGGACTTGAATTGGGCGGCT
GAGTAC---------GAAAAC------------AGAAGTAGCAAGAAATGTAAGTTGGGG
ATGGATGGGGAGTGTTCCTATATGCCACGAAGCAATGGGCATGGCTATGGCGACTGGTCT
---------------------TGGTATGATGAGACATGGGAGAAGCTGCATTACCTTTCG
CTTTGGGTTGGGGTCGGTGAGCTGCTGACTCCATTGCCGTCGGTGGGTCTCAATGATTGT
CCCAATCTGGAGGAGATTCACATTCGGGTTGAAGGGGATTGCAGGGGAAAGCACAGACCC
ACACAGCAAGAATTCGGGTTGAGCTGCCTCGCAGGCTATCTTCGCCTGTCCAAGATGAAG
TTGGATTGTGGTGATACAGTGGGTTATGCACTGACTGCCCCGCCGGGACAGATGGACCTT
AGCCTCTGGGAGAGGTTCTTCCTGGCTGGGATTGGAAGTTTGTCCCTCAGTGTACTCGAC
TACTGGCCCCCGCAAGACCGAGATGTAAACCAGAGGAGTGTCTCACTTCCGGCTGCCGGG
TTGCTGTCGGAATGTGACACGTTTCGGAAGCTCTTCATCCACGGCACGGCTCATGAACAT
TTCATGATGTTCCTTGTGAGAAATAAC------AACCTCAACTTGAGGGATGTGCAGCTG
AGAGAGGACTACTATCCGGCACCCGAAAACGAAATGAGTACGGAGATGAGAGTGGATTCG
TGTTGTCGATTCGAAGATGCACTCAACAGGCGCCCAATCCTCGAT
>Pyrco_BartlettDH_new_MAX2.Chr9
---------------------------------------TCCCTCCCTCGCACCATGGCC
CCCACCATCAATGACCTGCCGGAGCCCATACTCTCCACCTTCATCACCTTAGTTTCCGAC
ACCCGGACCAGGAACTCGCTCTCCCTTGTGTGCAAAAAGTTCCTGAGCATGGAGAGGGCC
ACGCGCACATCCCTCACGCTCCGGGGCAACGCCCGTGACCTCCACAGGATCCCGATTTGC
TTCACGGCAGTCGCCCAGCTCGACCTCTCACACTTATCCCCATGGGGCCACACTCTGCTC
TCCCCCTCCGCCGCC------AACACTGACCCTCTTCTCCTTGCCCAACGCCTCCGTGAC
GCCTTCCCATCCGTCACCTCACTCACAGTCTACTCCCGATCGCCCCGTATCGTCCAGATC
GTCTCCCATTTGTGGCCGGGGTTGCGCCGCGTCAAGCTCGTCCGCTGGCATCAACGGCCC
CAATCA---CCCCTCGGCGCCGACTTCGATCCTCTGTTCTTGGCCTGTCAGTCGCTCTCA
GAGCTCGACTTGTCAGAGTTCTACTACTGGACGGAGGACCTCCCGCCGGTTCTGGAATCC
TATCCCAAGGTGGCTCGATCTCTCACCAAGCTCAATCTCTTGACGACGTCGTTTACCGAG
GGGTTCAAGGCCAACGAGATCAAATCCATCACGGCGGCGTGTCCGAAACTGCAACATCTC
CTGGTGGCGTGTATGTTCGATCCGAGATACGTAGGCTTCGTCGGCGAGGAGGCGCTCTTA
TCGATCTCCACGAACTGTCCGGAGCTCAGAGTCATTCATTTGATCGATACGACGTCGCTG
GCCAACGCCCACAGCGAGCCAGATGACGACGGTTTCACCGCCGAAGACGCACGGGTCGGG
CGCGCGGCGCTAATCGACTTCTTCTCGGGGCTTCCGCTGCTGGAAGAGTTGGTGCTGGAT
GTTTGTAAGAACGTGAGAGACAGTGGGTTGGCGCTGGAGGTGCTCGGGTCCAAATGCCCC
AGGCTGAGGGCGCTCAAGCTGGGCCAGTTCCATGGGATTTGCTCGGCGATTGGGTCCGAG
CTCGACGGCATTGCCTTATGTGCCGGGCTGGAGTCGCTGTCGATTAAGAACTGTGCCGAT
TTGACGGACATGGGGTTGATTGAGATTGCGAGAGGGTGTTGTAAATTGGCCAAGTTTGAG
GTCCATGGATGTAAGAGAATAACGGTGAAAGGGTTGAGGACGATGGCCTGTTTGTTGAGG
AAGACTTTGGTTGATGTCAGCATCTCTTGTTGCAAGAATTTGGATGCCGCGGCCTCGTTG
CGGGCTCTGGAGCCCATTCGTGATCGGATTCAGCGCCTGCACATTGATTGCGTGTGGGAA
CCGGAGGATGGTCATGGC---------------------------------TTTGAT---
CTGGATCAAGTAAATGTCGAT---------------------GATTATGTTGGTGACGGC
ATTGCGGTGATTCGGAATGGTGATGATGGTGGCGGTTACATGGACTTGAATTGGGCAGCC
GAGTAC---------GAAAAC------------AGA---AGTAGGAAATGTAAGTTGGGG
ATGGATGGGGAGTGTTCCTATATGCCACCAAGC------------AATGGCAATGGCAAT
GGAAACAGA---AATGAGTTTTGGTACGGTGAGAGCTGGGAGAGGCTGCATTATCTTTCG
CTTTGGGTTGGGGTCGGTGAGCTGCTGACTCCGTTGCCGTCGGTGGGTCTCGATGATTGC
CCCAATCTTGAGGAGATTCAGATTCGGGTTGAAGGGGATTGCTGGGGAAGGCACAGACCC
ACGCAGCGAGATTTCGGGTTGAGCTGCCTCGCAGGCTATCCTTGCCTGTCCAAGATGAAG
TTGGATTGTGGTGACACGGTGGGTTATGCACTGACAGCCCCGCCAGGACAGATGGACCTT
AGCCCCTGGGAGAGGTTCTTCTTGACTGGGATTGAAAGCTTGTGCCTAACGGAGCTCGAT
TACTGGCCTCCGCAAGACCGGGACGTAAACCAAAGGAGTCTCTGGCTTCCGGCTGCGGGG
CTGCTGTCGGAATGCGTGACATTGCGGAAGCTTTTCATCCACGGCACAGCTCATGAGCAT
TTCATGATGTTCCTCGTGAGAAACCCG------------AGCCTGAGGGATGTGCAGCTG
AGGGAGGACTACTATCCGGCACCCGAAAATGAAATGAGTACGGAGATGAGAGTGGATTCG
TGTTGTCGATTTGAAGATGCACTCAACCGGCGCCCAATCCTTGAT
>Pyrco_Bartlett_009946.1
------------------------------------------------------------
------------------------------------------------------------
------------------------------------------------------------
------------------------------------------------------------
------------------------------------------------------------
------------------------------------------------------------
------------------------------------------------------------
------------------------------------------------------------
------------------------------------------------------------
------------------------------------------------------------
------------------------------------------------------------
------------------------------------------------------------
------------------------------------------------------------
------------------------------------------------------------
------------------------------------------------------------
------------------------------------------------------------
------------------------------------------------------------
------------------------------------------------------------
------------------------------------------------------------
------------------------------------------------------------
------------------------------------------ATGGCTTGTTTGTTGAAG
AAGACTTTAGTGGATGTTGGGATCTCTTGTTGCAAGAACTTGGATGCCGCCGCATCATTG
CGGGCTCTGGAGCCCATTCGTGATCGGATTCAGCGCCTGCACATTGATTGCGTATGGGAA
CAGGAGGATGCTCATGGC---------------------------------TTTGATGGC
---------ATTGATTAT---------------------------------GGTGGCGGC
ATTGGGTTGAATCGCAATGGTGATGATGGCAGTGATTACATGGACTTGAATTGGGCGGCT
GAGTAC---------GAAAAC------------AGAAGTAGCAAGAAATGTAAGTTGGGG
ATGGATGGGGAGTGTTCCTATATGCCACGAAGCAATGGGCATGGCTATGGCGACTGGTCT
---------------------TGGTATGATGAGACATGGGAGAAGCTGCATTACCTTTCG
CTTTGGGTTGGGGTCGGTGAGCTGCTGACTCCATTGCCGTCGGTGGGTCTCAATGATTGT
CCCAATCTGGAGGAGATTCACATTCGGGTTGAAGGGGATTGCAGGGGAAAGCACAGACCC
ACACAGCGAGAATTCGGGTTGAGCTGCCTCGCAGGCTATCTTCGCCTGTCCAAGATGAAG
TTGGATTGTGGTGATACAGTGGGTTATGCACTGACTGCCCCGCCGGGACAGATGGACCTT
AGCCTCTGGGAGAGGTTCTTCCTGGCTGGGATTGGAAGTTTGTCCCTCAGTGTACTCGAC
TACTGGCCCCCGCAAGACCGAGATGTAAACCAGAGGAGTGTCTCACTTCCGGCTGCCGGG
TTGCTGTCGGAATGTGACACGTTTCGGAAGCTCTTCATCCACGGCACGGCTCATGAACAT
TTCATGATGTTCCTTGTGAGAAATAAC------AACCTCAACTTGAGGGATGTGCAGCTG
AGAGAGGACTACTATCCGGCACCCGAAAACGAAATGAGTACGGAGATGAGAGTGGATTCG
TGTTGTCGATTCGAAGATGCACTCAACAGGCGCCCAATCCTCGAT
>Pyrco_Bartlett_012731.1
------------------------------------------------------ATGGCC
ACCACCATCAACGACCTGCCGGAGGTCATACTATCCGCCATCATCACCTTAGTTTCCGAC
ACCCGGACCCGGAACTCGCTCTCCCTCGTGTGCAAGAAGTTCCGGAGCATGGAGAGGGCC
ACGCGCGCTTCTCTCACGCTCCGGGGCAACGCGCGCGACCTCCACCGGATCCCGATTTGC
TTCACAGCGGTGGACCAGCTCGACCTATCACTCTTATCCCCGTGGGGCCACGCACTGTTC
TCCCCCTCCGCCGCC------AACACCGACGCTCTCCTCCTCGCCCAGCGCCTCCGTGAC
GCCTTCCCATCCGTCACCTCACTCACTGTCTACTCCCGATCTCCCCACACCGTCCAGAAC
GTCTCCCGTCTGTGGCCGGGATTGCGCCGGGTCAAGCTCGTCCGCTGGCATCAACGGCCC
CACTCG---CTCGCCGGCGCCGACTTCGTTCCTCTGTTCTCGGAGTGTCAATCCCTCTTG
GAGCTCGACTTGTCGGAATTCTACTACTGGACGGAGGACCTCCCGCCGGTTCTGGAAGCC
CATCCCGGCGTGGCTCGATCTCTCACCAAGCTCAATCTCTTGACGACGTCGTTTACCGAG
GGTTTCAAGGCCAACGAGATCAAATCCATCACGGCGGCGTGTCCCAAACTGCAGCATCTC
CTGGTGGCGTGTATGTTCGATCCGAGATACATAGGCTTCGTCGGCGAGGAGGCTCTTTTA
TCGATCTCCGCCAACTGTCCGGAGCTCAGAGTCGTTCATTTGGTCGATACGACGTCGCTG
GCCAACGCCCGCAGCGAGCCAGATGACGACGGAACG------------------------
------------------------------------------------------------
------------------------------------------------------------
------------------------------------------------------------
------------------------------------------------------------
------------------------------------------------------------
------------------------------------------------------------
------------------------------------------------------------
------------------------------------------------------------
------------------------------------------------------------
------------------------------------------------------------
------------------------------------------------------------
------------------------------------------------------------
------------------------------------------------------------
------------------------------------------------------------
------------------------------------------------------------
------------------------------------------------------------
------------------------------------------------------------
------------------------------------------------------------
------------------------------------------------------------
------------------------------------------------------------
------------------------------------------------------------
------------------------------------------------------------
------------------------------------------------------------
---------------------------------------------
>Pyrco_Bartlett_022042.1
------------------------------------------------------ATGGCC
CCCACCATCAATGACCTGCCGGAGCCCATACTCTCCACCGTCATCACCTTAGTTTCCGAC
ACCCGGACCAGGAACTCGCTCTCCCTTGTGTGCAAAAAGTTCCTGAGCATGGAGAGGGCC
ACGCGCACATCCCTCACGCTCCGGGGCAACGCCCGTGACCTCCACAGGATCCCGATTTGC
TTCACGGCAGTCGCCCAGCTCGACCTCTCACACTTATCCCCATGGGGCCACACTCTGCTC
TCCCCCTCCGCCGCC------AACACTGACCCTCTTCTCCTTGCCCAACGCCTCCGTGAC
GCCTTCCCATCCGTCACCTCACTCACAGTCTACTCCCGATCGCCCCGTATCGTCCAGATC
GTCTCCCATTTGTGGCCGGGGTTGCGCCGCGTCAAGCTCGTCCGCTGGCATCAACGGCCC
CAATCA---CCCCTCGGCGCCGACTTCGATCCTCTGTTCTTGGCCTGTCAGTCGCTCTCA
GAGCTCGACTTGTCAGAGTTCTACTACTGGACGGAGGACCTCCCGCCGGTTCTGGAATCC
TATCCCAAGGTGGCTCGATCTCTCACCAAGCTCAATCTCTTGACGACGTCGTTTACCGAG
GGGTTCAAGGCCAACGAGATCAAATCCATCACGGCGGCGTGTCCGAAACTGCAACATCTC
CTGGTGGCGTGTATGTTCGATCCGAGATACGTAGGCTTCGTCGGCGAGGAGGCGCTCTTA
TCGATCTCCACGAACTGTCCGGAGCTCAGAGTCATTCATTTGATCGATACGACGTCGCTG
GCCAACGCCCACGGCGAGCCAGATGACGACAGTTTCACCGCCGAAGACGCACGGGTCGGG
CGCGCGGCGCTAATCGACTTCTTCTCGGGGCTTCCGCTGCTGGAAGAGTTGGTGTTGGAT
GTTTGTAAGAACGTGAGAGACAGTGGGTTGGCGCTGGAGGTGCTCGGGTCCAAATGCCCC
AGGCTGAGGGCGCTCAAGCTGGGCCAGTTCCATGGGATTTGCTCGGCGATTGGGTCCGAG
CTCGACGGCATTGCCTTATGTGCCGAGTTGGAGTCGCTGTCGATTAAGAACTGTGCCGAT
TTGACGGACATGGGGTTGATTGAGATTGCGAGAGGGTGTTGTAAATTGGCCAAGTTTGAG
GTCCATGGATGTAAGAGAATAACGGTTAAAGGGTTGAGGACGATGGCCTGTTTGTTGAGG
AAGACTTTGGTTGATGTCAGCATCTCTTGTTGCAAGAATTTGGATGCCGCGGCCTCGTTG
CGGGCTCTGGAGCCCATTCGTGATCGGATTCAGCGCCTGCACATTGATTGCGTGTGGGAA
CCGGAGGATGGTCATGGC---------------------------------TTTGAT---
CTGGATCAAGTAAATGTCGAT---------------------GATTATGTTGGTGACGGC
ATTGCGGTGAATCGGAATGGTGATGATGGTGGCGGTTACATGGACTTGAATTGGGCAGCC
GAGTAC---------GGAAAC------------AGA---AGTAGGAAATGTAAGTTGGGG
ATGGATGGGGAGTGTTCCTATATGCCACCAAGC------------AATGGCAATGGCAAT
GGAAACGGA---AATGGGTTTTGGTACGGTGAGAGCTGGGAGAGGCTGCATTATCTTTCG
CTTTGGGTTGGGGTCGGTGAGCTGCTGACTCCGTTGCCGTCGGTGGGTCTCGATGATTGC
CCCAATCTTGAGGAGATTCAGATTCGGGTTGAAGGGGATTGCTGGGGAAGGCACAGACCC
ACGCAGCGAGATTTCGGGTTGAGCTGCCTCGCAGGCTATCCTTGCCTGTCCAAGATGAAG
TTGGATTGTGGTGACACGGTGGGTTATGCACTGACAGCCCCGCCAGGACAGATGGACCTT
AGCCCCTGGGAGAGGTTCTTCCTGACTGGGATTGAAAGCTTGTGCCTAACGGAGCTCGAT
TACTGGCCTCCGCAAGACCGGGACGTAAACCAAAGGAGTCTCTGGCTTCCGGCTGCGGGG
CTGCTGTCGGAATGCGTGACATTGCGGAAGCTTTTCATCCACGGCACAGCTCATGAGCAT
TTCATGATGTTCCTCGTGAGAAACCCG------------AGCCTGAGGGATGTGCAGCTG
AGGGAGGACTACTATCCGGCACCCGAAAATGAAATGAGTACGGAGATGAGAGTGGATTCG
TGTTGTCGATTTGAAGATGCACTCAACCGGCGCCCAATCCTTGAT
>Pyrco_DAnjou_new_MAX2.Chr17
---------------------------------------------CCCACCGCCATGGCC
ACCACCATCAACGACCTGCCGGAGGTCATACTATCCGCCATCATCACCTTAGTTTCCGAC
ACCCGGACCCGGAACTCGCTCTCCCTCGTGTGCAAGAAGTTCCGGAGCATGGAGAGGGCC
ACGCGCGCTTCTCTCACGCTCCGGGGCAACGCGCGCGACCTCCACCGGATCCCGATTTGC
TTCACAGCGGTGGACCAGCTCGACCTATCACTCTTATCCCCGTGGGGCCACGCACTGTTC
TCCCCCTCCGCCGCC------AACACCGACGCTCTCCTCCTCGCCCAGCGCCTCCGTGAC
GCCTTCCCATCCGTCACCTCACTCACTGTCTACTCCCGATCTCCCCACACCGTCCAGAAC
GTCTCCCGTCTGTGGCCGGGATTGCGCCGGGTCAAGCTCGTCCGCTGGCATCAACGGCCC
CACTCG---CTCGCCGGCGCCGACTTCGTTCCTCTGTTCTCGGAGTGTCAATCCCTCTTG
GAGCTCGACTTGTCGGAATTCTACTACTGGACGGAGGACCTCCCGCCGGTTCTGGAAGCC
CATCCCGGCGTGGCTCGATCTCTCACCAAGCTCAATCTCTTGACGACGTCGTTTACCGAG
GGTTTCAAGGCCAACGAGATCAAATCCATCACGGCGGCGTGTCCCAAACTGCAGCATCTC
CTGGTGGCGTGTATGTTCGATCCGAGATACATAGGCTTCGTCGGCGAGGAGGCTCTTTTA
TCGATCTCCGCCAACTGTCCGGAGCTCAGAGTCGTTCATTTGGTCGATACGACGTCGCTG
GCCAACGCCCGCGGCGACCCAAACGACAATGGGTTCACCGCCGAAGACGCGCGGGTCGGG
CGCGCGGCGTTAGTCGACTTCTTCTCGGGGCTTCCGCTGCTGGAAGAGTTGGTGCTGGAT
GTGTGTAACAACGTGAGAGACAGTGGGTTGGCGCTGGAAGTGCTCGGGTCCAAGTGCCCC
AGGCTGAGACTGCTCAAGCTGGGCCAGTTCCATGGGATTTGCTCAGCTATTGGGTCCGAG
CTCGACGGCATTGCGTTGTGTGCAGGGCTAGAGTCGCTGTCGATTAAGAACTCGGCCGAT
TTGACGGACATGGGGTTGATTGAGATTGCGAGAGGGTGTTGTAGATTGGCCAAGTTTGAG
GTCATTGGATGTAAGAGAATTACGGTTAAGGGGTTGAGGACGATGGCTTGTTTGTTGAAG
AAGACTTTAGTGGATGTTGGGATCTCTTGTTGCAAGAACTTGGATGCCGCCGCATCATTG
CGGGCTCTGGAGCCCATTCGTGATCGGATTCAGCGCCTGCACATTGATTGCGTATGGGAA
CAGGAGGATGCTCATGGC---------------------------------TTTGATGGC
---------ATTGATTAT---------------------------------GGTGGCGGC
ATTGGGTTGAATCGCAATGGTGATGATGGCAGTGATTACATGGACTTGAATTGGGCGGCT
GAGTAC---------GAAAAC------------AGAAGTAGCAAGAAATGTAAGTTGGGG
ATGGATGGGGAGTGTTCCTATATGCCACGAAGCAATGGGCATGGCTATGGCGACTGGTCT
---------------------TGGTATGATGAGACATGGGAGAAGCTGCATTACCTTTCG
CTTTGGGTTGGGGTCGGTGAGCTGCTGACTCCATTGCCGTCGGTGGGTCTCAATGATTGT
CCCAATCTGGAGGAGATTCACATTCGGGTTGAAGGGGATTGCAGGGGAAAGCACAGACCC
ACACAGCGAGAATTCGGGTTGAGCTGCCTCGCAGGCTATCTTCGCCTGTCCAAGATGAAG
TTGGATTGTGGTGATACAGTGGGTTATGCACTGACTGCCCCGCCGGGACAGATGGACCTT
AGCCTCTGGGAGAGGTTCTTCCTGGCTGGGATTGGAAGTTTGTCCCTCAGTGTACTCGAC
TACTGGCCCCCGCAAGACCGAGATGTAAACCAGAGGAGTGTCTCACTTCCGGCTGCCGGG
TTGCTGTCGGAATGTGACACGTTTCGGAAGCTCTTCATCCACGGCACGGCTCATGAACAT
TTCATGATGTTCCTTGTGAGAAATAAC------AACCTCAACTTGAGGGATGTGCAGCTG
AGAGAGGACTACTATCCGGCACCCGAAAACGAAATGAGTACGGAGATGAGAGTGGATTCG
TGTTGTCGATTCGAAGATGCACTCAACAGGCGCCCAATCCTCGAT
>Pyrco_DAnjou_new_MAX2.Chr9
---------------------------------------TCCCTCCCTCGCACCATGGCC
CCCACCATCAATGACCTGCCGGAGCCCATACTCTCCACCGTCATCACCTTAGTTTCCGAC
ACCCGGACCAGGAACTCGCTCTCCCTTGTGTGCAAAAAGTTCCTGAGCATGGAGAGGGCC
ACGCGCACATCCCTCACGCTCCGGGGCAACGCCCGTGACCTCCACAGGATCCCGATTTGC
TTCACGGCAGTCGCCCAGCTCGACCTCTCACACTTATCGCCATGGGGCCACACTCTGCTC
TCCCCCTCCGCCGCC------AACACTGACCCTCTTCTCCTTGCCCAACGCCTCCGTGAC
GCCTTCCCATCCGTCACCTCACTCACAGTCTACTCCCGATCGCCCTGTATCGTCCAGATC
GTCTCCCATTTGTGGCCGGGGTTGCGCCGCGTCAAGCTCGTCCGCTGGCATCAACGGCCC
CAATCA---CCCCTCGGCGCGGACTTCGATCCTCTGTTCTTGGCCTGTCAGTCGCTCTCA
GAGCTCGACTTGTCAGAGTTCTACTACTGGACGGAGGACATCCCGCCGGTTCTGGAATCC
TATCCCAAGGTGGCTCGATCTCTCACCAAGCTCAATCTCTTGACGACGTCGTTTACCGAT
GGGTTCAAGGCCAACGAGATCAAATCCATCACGGCGGCGTGTCCGAAACTGCAACATCTC
CTGGTGGCGTGTATGTTCGATCCGAGATACGTAGGCTTCGTCGGCGAGGAGGCGCTCTTA
TCGATCTCCACGAACTGTCCGGAGCTCAGAGTCATTCATTTGATCGATACGACGTCGCTG
GCCAACGCCCACGGCGAGCCAGATGACGACGGTTTCACCGCCGAAGACGCACGGGTCGGG
CGCGCGGCGCTAATCGACTTCTTCTCGGGGCTTCCGCTGCTGGAAGAGTTGGTGTTGGAT
GTTTGTAAGAACGTGAGAGACAGTGGGTTGGCGCTGGAGGTGCTCGGGTCCAAATGCCCC
AGGCTGAGGGCGCTCAAGCTGGGCCAGTTCCATGGGATTTGCTCGGCGATTGGGTCCGAG
CTCGACGGCATTGCCTTATGTGCCGGGCTGGAGTCGCTGTCGATTAAGAACTGTGCCGAT
TTGACGGACATGGGGTTGATTGAGATTGCGAGAGGGTGTTGTAAATTGGCCAAGTTTGAG
GTCCATGGATGTAAGAGAATAACGGTTAAAGGGTTGAGGACGATGGCCTGTTTGTTGAGG
AAGACTTTGGTTGATGTCAGCATCTGTTGTTGCAAGAATTTGGATGCCGCGGCCTCGATG
CGGGCTCTGGAGCCCATTCGTGATCGGATTCAGCGCCTACACATTGATTGCGTGTGGGAA
CCGGAGGATGCTCATGGC---------------------------------TTTGAT---
CTGGATCAAGTAAATGTCGAT---------------------GATTATGTTGGTGACGGC
ATTGCGGTGAATCGGAATGGTGATGATGGTGGCGGTTACATGGACTTGAATTGGGCAGCC
GAGTAC---------GAAAAC------------AGA---AGTAGGAAATGTAAGTTGGGG
ATGGATGGGGAGTGTTCCTATATGCCACCAAGC------------AATGACAATGGCAAT
GGAAACGGA---AATGGGTTTTGGTACGGTGAGAGCTGGGAGAGGCTCCATTATCTTTCG
CTTTGGGTTGGGGTCGGTGAGCTGCTGACTCCGTTGCCGTCGGTGGGTCTCGATGATTGC
CCCAATCTTGAGGAAATTCAGATTCGGGTTGAAGGGGATTGCTGGGGAAGGCACAGACCC
ACGCAGCGAGATTTCGGGTTGAGCTGCCTCGCAGGCTATCCTTGCCTGTCCAAGATGAAG
TTGGATTGTGGTGACACGGTGGGTTATGCACTGACAGCCCCGCCAGGACAGATGGACCTT
AGCCCCTGGGAGAGGTTCTTCCTGACTGGGATTGAAAGCTTGTGCCTAACGGAACTCGAT
TACTGGCCTCCGCAAGACCGGGACGTAAACCAAAGGAGTCTCTGGCTTCCGGCTGCGGGG
CTGCTGTCGGAATGCGTGACATTGCGGAAGCTTTTCATCCACGGCACAGCTCATGAGCAT
TTCATGATGTTCCTCGTGAGAAACCCG------------AGCCTGAGGGATGTGCAGCTG
AGGGAGGACTACTATCCGGCACCCGAAAATGAAATGAGTACGGAGATGAGAGTGGATTCG
TGTTGTCGATTCGAAGATGCACTCAACCGGCGCCCAATCCTTGAT
>Pyrusco9g003880.1
------------------------------------------------------ATGGCC
CCCACCATCAATGACCTGCCGGAGCCCATACTCTCCACCGTCATCACCTTAGTTTCCGAC
ACCCGGACCAGGAACTCGCTCTCCCTTGTGTGCAAAAAGTTCCTGAGCATGGAGAGGGCC
ACGCGCACATCCCTCACGCTCCGGGGCAACGCCCGTGACCTCCACAAGATCCCGATTTGC
TTCACGGCAGTCGCCCAGCTCGACCTCTCACACTTATCCCCATGGGGCCACACTCTGCTC
TCCCCCTCCGCCGCC------AACACAAACCCTCTTCTCCTTGCCCAACGCCTCCGTGAC
GCCTTCCCATCCGTCACCTCACTCACAGTCTACTCCCGATCGCCCTGTATCGTCCAGATC
GTCTCCCATTTGTGGCCGGGGTTGCGCCGCGTCAAGCTCGTCCGCTGGCATCAACGGCCC
CAATCA---CCCCTCGGCGCCGACTTCGATCCTCTGTTCTTGGCCTGTCAGTCGCTCTCA
GAGCTCGACTTGTCAGAGTTCTACTACTGGACGGAGGACCTCCCGCCGGTTCTGGAATCC
TATCCCAAGGTGGCTCGATCTCTCACCAAGCTCAATCTCTTGACGACGTCGTTTACCGAG
GGGTTCAAGGCCAACGAGATCAAATCCATCACGGCGGCGTGTCCGAAACTGCAACATCTC
CTGGTGGCGTGTATGTTCGATCCGAGATACGTAGGCTTCGTCGGCGAGGAGGCGCTCTTA
TCGATCTCCACGAACTGTCCGGAGCTCAGAGTCATTCATTTGATCGATACGACGTCGCTG
GCCAACGCCCACGGCGAGCCAGATGACGACGGTTTCACCGCCGAAGACGCACGGGTCGGG
CGCGCGGCGCTAATCGACTTCTTCTCGGGGCTTCCGCTGCTGGAAGAGTTGGTGCTGGAT
GTTTGTAAGAACGTGAGAGACAGTGGGTTGACGCTGGAGGTGCTCGGGTCCAAATGCCCC
AGGCTGAGGGCGCTCAAGCTGGGCCAGTTCCATGGGATTTGCTCGGCGATTGGGTCCAAG
CTCGACGGCATTGCCTTATGTGCCGGGCTGGAGTCGCTGTCGATTAAGAACTGTGCCGAT
TTGACGGACATGGGGTTGATTGAGATTGCGAGAGGGTGTTGTAAATTGGCCAAGTTTGAG
GTCCATGGATGTAAGAGAATAACGGTTAAAGGGTTGAGGACGATGGCCTGTTTGTTGAGG
AAGACTTTGGTTGATGTCAGTATCTCTTGTTGCAAGAATTTGGATGCCGCGGCCTCGTTG
CGGGCTCTGGAGCCCATTCGTGATCGGATTCAGCGCCTGCACATTGATTGCGTGTGGGAA
CCGGAGGATGCTCATGGC---------------------------------TTTGAT---
CTGGATCAAGTAAATGTCGAT---------------------GATTATGTTGGTGACGGC
ATTGCGGTGAATCGGAATGGTGATGATGGTGGCGATTACATGGACTTGAATTGGGCAGCC
GAGTAC---------AAAAAC------------AGA---AGTAGGAAATGTAAGTTGGGG
ATGGATGGGGAGTGTTCCTATATGCCACCAAGC------------AATGGCAATGGCAAT
GGAAACGGA---AATGGGTTTTGGTACGGTGAGAGCTGGGAGAGGCTGCATTATCTTTCG
CTTTGGGTTGGGGTCGGTGAGCTGCTGACTCCGTTGCCGTCGGTGGGTCTCGATGATTGC
CCCAATCTTGAGGAGATTCAGATTCGGGTTGAAGGGGATTGCTGGGGAAGGCACAGACCC
ACGCAGCAAGATTTCGGGTTGAGCTGCCTCGCAGGCTATCCTTGCCTGTCCAAGATGAAG
TTGGATTGTGGTGACACGGTGGGTTATGCACTGACAGCCCCGCCAGGACAGATGGACCTT
AGCCTCTGGGAGAGGTTCTTCCTGACTGGGATTGAAAGCTTGTGCCTAACGGAACTCGAT
TACTGGCCTCCGCAAGACCGGGACGTAAACCAAAGGAGTCTCTGGCTTCCGGCTGCGGGG
CTGCTGTCGGAATGCGTGACATTGCGGAAGCTTTTCATCCACGGCACAGCTCATGAGCAT
TTCATGATGTTCCTCGTGAGAAACCCG------------AGCCTGAGGGATGTGCAGCTG
AGGGAGGACTACTATCCGGCACCCGAAAATGAAATGAGTACGGAGATGAGAGTGGATTCG
TGTTGTCGATTCGAAGATGCACTCAACCTGCGCCCAATCCCTGAT
>Rosch_v2.0_Chr2g0128401
ATGCAAACCCCCCCAATTACTCTTATCAATCTCAAAACCAGCATGAGCGCCGCCGCCGCC
GCTCCGATCACTGACCTGCCGGAGGCGATTCTCGCCACCATCATCGGCCTGGTCTCCGAC
ACCCGCTCCCGCAACTCGGTCGCCCTCGTCTGCCGCAAATTCCGCAGCCTCGAGAGAGCC
ACGCGCACCTCTCTCAAGCTCCGCGGCAACGCGCGCGACCTCCACCTGATCCCGACCTGC
TTCACCTCCGTCTCCGACCTCGACCTCTCCCTCCTCTCGCCGTGGGGACACGCGCTGCTC
TCCCCCTCCGCCTCC------TCCACCGACCCCGCCCTCCTCGCCCAACGGCTCCGCGTC
GCCTTCCCCTCCGTCACCTCCCTCACCGTCTACTCCCGATCCTCCTCCACCGTCCAGATT
GTCGCCAATCTCTGGCCGGGACTCCGCCGCGTCAAGCTCGTCCGGTGGCATCTACGGCCG
CAGTCG---CCTCTCGGAGCCGACTTCGAGCCTCTCTTCCAGCAATGCCAGACTCTGTCC
GATTTGGACTTGTCGGAATTCTACTACTGGACCGAGGACCTCCCTCCGGTTCTGGAAGCC
CATCCCAACGTGGCCCGCTCTCTCACCAAGCTCAATCTCCTGACGGCGTCGATTACCGAG
GGTTTCAAAGCCATCGAGATCCGATCCATCACCGAGGCCTGCCCCAAGCTTCAGCAGCTC
TTCGTCGCTTGTATTTTTGATCCCAGATACATAGGGATCGTCGGGGAGGAGGCTCTCTTG
GCCATATCGACCAATTGTCCGGAGCTCAGAGTCGTCCATCTCATCGATACGTCGTCCTTG
GCCAACGCGCGTGGGGATCCAAACGACGACGGCTTCACATCGGAGGACGCTCAGATTGGG
CGGGCGGCTTTGATCGACTTCTTCTCCGGGCTTCCTTTGCTGGAAGAGCTGGTGCTAGAT
GTGTGCAAGAACGTGAGGGACAGTGGATTGGCCTTGGAGGTTCTTGCTTCCAAGTGTCCC
AGACTGAGAGCTCTCAAGCTTGGCCAGTTCCATGGGCTGTGCTCGGCGGTTGGGTCCCCA
------------------------------------------------------------
---------------------------GCTCGACGGCATTGCTCTGTGTCA---------
------------------------------------------------------------
------------------------------------------------------------
------------------------------------------------------------
------------------------------------------------------------
------------------------------------------------------------
------------------------------------------------------------
------------------------------------------------------------
------------------------------------------------------------
---------------------TGGGCTGGAGTCACT------------------------
------------------------------------------------------------
------------------------------------------------------------
------------------------------------------------------------
------------------------------------------------------------
------------------------------------------------------------
------------------------GTCGATCAAGAAACTCTG------------------
------------------------------------------------------------
------------------------------------------------------------
------------------------------------------------CGGATT------
---------------------------------------------
>Rosch_v2.0_Chr2g0128411
------------------------------------------------------------
------------------------------------------------------------
------------------------------------------------------------
------------------------------------------------------------
------------------------------------------------------------
------------------------------------------------------------
------------------------------------------------------------
------------------------------------------------------------
------------------------------------------------------------
------------------------------------------------------------
------------------------------------------------------------
------------------------------------------------------------
------------------------------------------------------------
------------------------------------------------------------
------------------------------------------------------------
------------------------------------------------------------
------------------------------------------------------------
------------------------------------------------------------
------------------------------------------------------------
---------ATGGGATTGATCGAAATCGCGAGGGGGTGTTGTAAGCTTGCAAAGTTTGAG
GTGTATGGATGCAAGAAAATTACAGTGAAGGGGTTGAGGACGCTGGCTTGTTTGTTGAGG
AAGACTTTAGTTGATGTGAGCATATCTTGCTGTAAGAACCTGGATGCTGCCGGCTCAGTC
TGTGCTCTGGAGCCAATTCGCGATCGGATTCAGCGTCTGCACATAGATTGTGTCTGGCCA
CGGGAC---------------------------------------------TTTGAT---
CTCAATCAAGTCAATGATTATGATGTTGGT------------------GATGATGAAAGT
GTTGTGATGAGTCGGAATGGTAATGAT---------GACATGGACCTGAAATGGAGTGAT
GAGTAC---------GAGCAC------------AGGATCAGCAAGAAGTGCAAGTATGGA
TCAGATGGGGACTGTTCCTATATGCCAACCAAT---------------------GGCTAC
GCGAATGGA---AATGGGTTTTGGAGTGATGAGACTTGGGAAAGGCTGCAGTACCTATCA
CTTTGGATTGAGGTGGGGGAGTTGCTGACATCATTGCCAGAGGTGGGTCTGGACGAGTGC
CCCAATCTGGAGGAGATTCAGATCCGGGTGGAAGGCGATTGCAGGGGAAGGCACAAACCC
ACACAGCGAGAATTCGGGTTAAGCTGCCTATCCCGTTTTCCTCGGCTGTCAAAGATGAAG
CTGGATTGTGGTGATACTGTGGGATTTGCACTGACTGCTCCACCAGGACAGATGGACTTG
TCACTTTGGGAGAGGTTCTTCCTCTCTGGGATTGGAGAATTGAGTCTCAGCGAAGTCGAT
TATTGGCCACCTCAAGACCGGGATGTGAACCAGAGGAGTCTCTGGCTTCCAGCTGCCGGA
TTGCTGGCAGAATGCATCACACTCCGGAAGCTTTTCATCCATGGGACTGCTCACGAACAT
TTCATGATGTTCCTTGTGAGAAACCCAAACCTCAACCTCAGCTTAAGGGATGTGCAACTG
AGAGAGGATTACTATCCAGCGCCCGAAAATGAAATGAGTACAGAGATGAGGGTGGACTCG
TGCTGTCGCTTTGAAGATGCGCTGAACAGGCGCACAATCCTTGAT
>Rosch_v2.0_Chr2g0129761
ATGCAAACCCCCCCAATTACTCTTATCAATCTCAAAACCAGCATGAGCGCCGCCGCCGCC
GCTCCGATCACTGACCTGCCGGAGGCGATTCTCGCCACCATCATCGGCCTGGTCTCCGAC
ACCCGCTCCCGCAACTCGGTCGCCCTCGTCTGCCGCAAATTCCGCAGCCTCGAGAGAGCC
ACGCGCACCTCTCTCAAGCTCCGCGGCAACGCGCGCGACCTCCACCTGATCCCGACCTGC
TTCACCTCCGTCTCCGACCTCGACCTCTCCCTCCTCTCGCCGTGGGGACACGCGCTGCTC
TCCCCCTCCGCCTCC------TCCACCGACCCCGCCCTCCTCGCCCAACGGCTCCGCGTC
GCCTTCCCCTCCGTCACCTCCCTCACCGTCTACTCCCGATCCTCCTCCACCGTCCAGATT
GTCGCCAATCTCTGGCCGGGACTCCGCCGCGTCAAGCTCGTCCGGTGGCATCTACGGCCG
CAGTCG---CCTCTCGGAGCCGACTTCGAGCCTCTCTTCCAGCAATGCCAGACTCTGTCC
GATTTGGACTTGTCGGAATTCTACTACTGGACCGAGGACCTCCCTCCGGTTCTGGAAGCC
CATCCCAACGTGGCCCGCTCTCTCACCAAGCTCAATCTCCTGACGGCGTCGATTACCGAG
GGTTTCAAAGCCATCGAGATCCGATCCATCACCGAGGCCTGCCCCAAGCTTCAGCAGCTC
TTCGTCGCTTGTATTTTTGATCCCAGATACATAGGGATCGTCGGGGAGGAGGCTCTCTTG
GCCATATCGACCAATTGTCCGGAGCTCAGAGTCGTCCATCTCATCGATACGTCGTCCTTG
GCCAACGCGCGTGGGGATCCAAACGACGACGGCTTCACATCGGAGGACGCTCAGATTGGG
CGGGCGGCTTTGATCGACTTCTTCTCCGGGCTTCCTTTGCTGGAAGAGCTGGTGCTAGAT
GTGTGCAAGAACGTGAGGGACAGTGGATTGGCCTTGGAGGTTCTTGCTTCCAAGTGTCCC
AGACTGAGAGCTCTCAAGCTTGGCCAGTTCCATGGGCTGTGCTCGGCGGTTGGGTCCCAG
CTCGACGGCATTGCTCTGTGTCATGGGCTGGAGTCACTGTCGATCAAGAACTCTGCGGAT
TTGACAGATATGGGATTGATCGAAATCGCGAGGGGGTGTTGTAAGCTTGCAAAGTTTGAG
GTGTATGGATGCAAGAAAATTACAGTGAAGGGGTTGAGGACGCTGGCTTGTTTGTTGAGG
AAGACTTTAGTTGATGTGAGCATATCTTGCTGTAAGAACCTGGATGCTGCCGGCTCAGTC
TGTGCTCTGGAGCCAATTCGCGATCGGATTCAGCGTCTGCACATAGATTGTGTCTGGCCA
CGGGAC---------------------------------------------TTTGAT---
CTCAATCAAGTCAATGATTATGATGTTGGT------------------GATGATGAAAGT
GTTGTGATGAGTCGGAATGGTAATGAT---------GACATGGACCTGAAATGGAGTGAT
GAGTAC---------GAGCAC------------AGGATCAGCAAGAAGTGCAAGTATGGA
TCAGATGGGGACTGTTCCTATATGCCAACCAAT---------------------GGCTAC
GCGAATGGA---AATGGGTTTTGGAGTGATGAGACTTGGGAAAGGCTGCAGTACCTATCA
CTTTGGATTGAGGTGGGGGAGTTGCTGACATCATTGCCAGAGGTGGGTCTGGACGAGTGC
CCCAATCTGGAGGAGATTCAGATCCGGGTGGAAGGCGATTGCAGGGGAAGGCACAAACCC
ACACAGCGAGAATTCGGGTTAAGCTGCCTATCCCGTTTTCCTCGGCTGTCAAAGATGAAG
CTGGATTGTGGTGATACTGTGGGATTTGCACTGACTGCTCCACCAGGACAGATGGACTTG
TCACTTTGGGAGAGGTTCTTCCTCTCTGGGATTGGAGAATTGAGTCTCAGCGAAGTCGAT
TATTGGCCACCTCAAGACCGGGATGTGAACCAGAGGAGTCTCTGGCTTCCAGCTGCCGGA
TTGCTGGCAGAATGCATCACACTCCGGAAGCTTTTCATCCATGGGACTGCTCACGAACAT
TTCATGATGTTCCTTGTGAGAAACCCAAACCTCAACCTCAGCTTAAGGGATGTGCAACTG
AGAGAGGATTACTATCCAGCGCCCGAAAATGAAATGAGTACAGAGATGAGGGTGGACTCG
TGCTGTCGCTTTGAAGATGCGCTGAACAGGCGCACAATCCTTGAT
>Ruboc_06_G25277
---------------------------------------------------ATGAGCAAC
GCTCCAATCAACGACCTGCCGGAGGCGATTCTCTCCACCATCATCGGGTTGATTTCCGAC
ACCCGCAGCCGGAACTCAGTGTCCCTGGTCTGCCGCAAATTCCGTAGCGTAGAGAGGGCC
ACGCGCACCTCGCTCACGCTCCGGGGTAACGCGCGCGACCTCCACCTGATCCCGACCTGC
TTCGCCTCCGTCTCTGACCTTGACCTGTCCCTCCTCTCGCCGTGGGGCCACGCGCTACTT
TCGCCCTCCGCCTCC------CCCACCGACCCCGTCCTCCTGGCGCACCGCCTTCGCATC
GCCTTCCCGAAGGTCACCTCGCTCACCGTCTACTCCCGATCTTCCTCCACCATCCAGATT
GTCGCGCAGCTCTGGCCGGGACTGCGCCGCGTCAAATTGGTCCGGTGGCATCAACGGCCG
CAGTCG---CCTTTCGGAGCCGATTTCGATCCTCTGTTCCAGCAATGCCAATCTCTCTCC
GAATTGGACTTGTCGGAATTCTATTACTATACCGAGGACGTCCCTCCGGTTCTGGAAGCC
CATCCCAACGTGGCCAGGTCTCTCACCAAGCTTAATCTCCTGACGGCGTCGTTTACGGAG
GGTTTCAAAGCCAGCGAGATCCGAGCAATTACCCTAGCCTGTCCCAAGCTTGAGCAGCTT
TTCGTTGCTTGTATGTTCGATCCCAGATACATGGGGTTCGTGGGGGAGGAGGCTCTCTTA
GCCATATCCACTAACTGTCCAGGGCTCCGAGTGGTCCATCTCATCCATACGTCGTCGTTG
GCCAACGCTCGCGGCGATCCGGACAACGACGGTTTCACATCGGAAGACGCTCAGATTGGG
CGCGCGGCTTTGATCGACTTCTTCTCCGGGCTTCCTTTGTTGGAAGAGTTGGTGCTGGAT
GTGTGCAAGAACGTGAGGGACAGTGGATTAGCCCTGGAAGTTTTGGCCTCAAAGTGTCCG
AGACTGAGAGCTCTCAAGCTGGGGCAGTTCCATGGGTTATGCTCGGCGGTTGGGTCCGAA
CTCGACGGCATTGCTTTATGTCAAGGGCTGGAGTCATTGTCCATCAAGAACTCGGCGGAT
TTGACGGATATGAGATTGATCGAAATCGCAAGAGGGTGCTGTAAGCTGGCCAAGTTTGAG
GTCTATGGATGCAAGCAAATTACAGTCAAGGGGTTGGGGACGATG---------------
------------------------------------------------------------
------------------------------------------------------------
------------------------------------------------------------
------------------------------------------------------------
------------------------------------------------------------
------------------------------------------------------------
------------------------------------------------------------
------------------------------------------------------------
------------GTGGGTGAGTTGCTGACACCATTGCCAGAGGTGGGTCTTGAGGAGTGT
CCCAATCTGGAGGAGATTCGGATCCGGGTCGAAGGCGATTGCAGGGGAAGGCACAAGCCC
ACACAGCGAGAATTCGGGTTGAGCTGCCTGGCCAGTTATCCACGGCTGTCAAAGATGAAG
CTGGATTGTGGTGATACCGTGGGATTTGCACTCACTGCTCCCCCCGGACAGATGGACTTG
TCCCTATGGGAGAGGTTTTTCCTCAGTGGGATTGGAAACTTGAGCCTCACCGAACTTGTT
TATTGGCCACCTCAAGACCGGGATGTAAACCAGAGGAGTCTCTGGCTTCCGGCCGCCGGA
TTGCTGGCAGAATGCATCATGCTACGGAAGCTTTTCATCCATGGCACGGCTCATGAACAT
TTCATGATGTTCCTTGTGAGAAACCCAAACCTAAACCTCTACTTGAGGGATGTGCAACTG
AGAGAGGATTACTATCCAGCGCCCGAAAATGAAATGAGTACAGAGATGAGGGTGGACTCA
TGCTGTCGCTTTGAAGATGCACTCAACAGGCGTCTAATCCTTGAT
