# Supplementary material for: Building a foundation for gene family analysis in Rosaceae genomes with a novel workflow: A case study in Pyrus architecture genes
Source: Front Plant Sci. 2022 Nov 14;13:975942. doi: 10.3389/fpls.2022.975942 (PMC9702816; doi:10.3389/fpls.2022.975942)
Supplement: Supplementary file 1 [file DataSheet_1.zip › SupFiles/SupFile2_gene_family_trimmed_alignments/274.fna.aln]

>gnl_Ambtr_v1.0_evm_27.model.AmTr_v1.0_scaffold00079.46
ATG---------------------------------------------------------
------GTCTATCCGCTC---TCCCTCTCTTCTCCACCCTCCCTC---------------
---------TGTCGCGTTTCACCCATGGAAGCCTTCTCA---------GCCCGCTCTCAG
AAAGAACCTCTGGTGGTGATCATGGGTCCTACTGGCACTGGCAAAACCAAGTTGTCCTTG
GACCTTGCCACCCGCTTCTCT---GCCGAGATTATAAATTGTGACAAAATGCAATTCTAC
AAGGGCCTCGACATCGCCACGAACAAGGTCTCTGTCGAGGACAGACGGGGTGTTCGGCAC
CATCTGCTTGGGGAGTTT---GACGACCGAGACGGCGAGGTCTCGGCCGACAACTTCCGA
AGCCTCGCCTCAGAGGTCATTGCCTCTGTGACGGAGCGCGGGCGGATCCCGATACTTGTT
GGGGGCTCTAACTCCTACATCCAGGCCCTTGTGGAAGAGGTGCCACTGCCGGCATCGGAT
GAGTCTGCATGCATTGAGAACGACTTAAACCGGCTTGCTTTCCGGTACGACTGTTGCTTT
ATTTGGGTTGATGTTAAAATGCCAGTGCTTTATGAGTGGGTTTCTCGGAGAGTTGATGAG
ATGCTGGATGCTGGCCTCTTTGAGGAGGTTGCAAAATTCTACGAGCCA------------
---GGAGCAAATTACAGTCAGGGTGTACGGAAGGCCATTGGAGTGCCTGAATTCGACATG
TTCCTTCAGTGCTTTCCACCTGGTTCTGGCCAGGAA------TTGAGCATGGCTGAGGAG
AGAAAGAGGTTGTTCGACAAGGCGGTGAGTGCCATCAAGTCGAACACATGCGAGCTCGCA
AAGAAACAGAGAGAGAGGATAGTAGGGCTCGAAGAA---AGCGGATGGAAGCTGCATAGG
ATCGACGCGACCGAGGTGTTCTTTAGC---GGGTGTTTGGCACATTCC------------
GGTGTGAGGGTGGTCGCAGATATATGGGAGGAGATGGTGGTCCAGCCCACTGTGAAAATC
GTGAAGAAATTTTTGGAAATT---------------------------------------
------------------------------------------------------------
---------------------
>gnl_Ambtr_v1.0_evm_27.model.AmTr_v1.0_scaffold00025.75
ATGGCCATGATGAGACTCTCCGGGTGCCGCCACCGCGTG---------------------
------GCCACGCCCCTC---------GCTCGCCCACCGCGC------------------
------------CCCCTGCGACCGCACCTCGCCCTCGCC------TGGCGCGGCTCCGGC
AAGGACAAGGTGGTGGTGGTCATGGGCGCCACGGGCACTGGCAAGAGCCGCCTCTCCATC
GACCTCGCCGCCCGCTTCCCA---GCCGAGATCATCAACGCTGACAAAATGCAGCTCTAT
CAGGGCCTAGACATAGTCACCAACAAAGTCCCTGTAGAAGAGCGGAGGGGCGTCCCCCAT
CACCTGCTCGGTACCTTG---GACCCCAAATCCCAAGACTTCGACTGCAACGATTTCCGG
GACTTGGCCTCCCAGGCGGTCCTCTCCATCTCGTCACGCGGCCACCTTCCCATTGTCGCA
GGTGGATCCAACTCCTACATAGACGCTCTGGTGTCCGGGCCG------------------
---------------------------GCTCCGGGCCAAATGAGATACGAGTGCTGCTTC
CTCTGGGTTGACGCCGCCCTTCCGGTGCTCCATCAGTTTGTAAGCGATCGGGTGGAGGAC
ATGGTGGAGGCCGGCCTTGTGGCCGATGTGCGAGCTCTGTTCGATACAAGT------GGT
GGCCGGGTCGACTTCTCCCGTGGCCTCGGCAAAGCCATTGGCGTCCCAGAGATGGACAGG
CTCATCAAATCGGAGAGGCAGGCGTCCCTC------------------TCTCTCCACGAA
AGGGCGGCCCTGATACGGGAAGCGATGGAGGAGATCAAGGCGAACACATGTAAGCTGGCC
TGCTGCCAATTGCAGAAGATTCAGAGGCTGAGGAGCCTCCGGGGGTGGGAGCTGCACCGG
CTCGATGCCACCGCAGTGCTCGACGCC---GCA---------------------------
GAC---CGGAGCGCCGACGAGGCGTGGGAGAGGCTCGTTGTGCAGCCGAGCGCCCGTGTG
GTGCGCCGCTTCCTCACAGCCACCGCCGTGGCG---------------------------
------------------------------------------------CCGATGCCGGCC
CTCGAGCGAGCCCCC---CGC
>gnl_Aquco_v3.1_Aqcoe2G331600.1
ATG---AACATTTCCATGGCTGTGTGCAAGCAA---------------GCT---CAT---
------------CCTATG---GTG---AGCTTTCCACCT---------------ACTCCA
ATT------------------ATGACAGAATCATTC------AAT---GGATGGCGTCGA
AAAGACAAGGTTGTTGTTGTTATGGGCGCGACTGGCACAGGGAAATCGAGGCTATCAATT
GATCTAGCAACGCGTTTCCCT---GCAGAGATCATAAATTCTGATAAAATGCAAGTATAT
GAAGGACTTGATATTACTACCAACAAGGTTACTGAGGAGGAAAGGTGTGGCATCCCACAT
CATTTACTAGGTGTGGTT---GATCCTGAG---GAGGAGTTCACTGCTGCTGATTTTCGT
CTTCAAACTTCGCTTGCTATGGAATCCATTGTGAAGAAAAATCGTCTTCCAATTATCGTT
GGAGGATCAAATTCATATATCCAAGCTCTTATAGATGATGAT------------GAT---
---------------------------CTTGAGTTCCGGTCCAAGTATGAATGTTGCTTC
CTTTGGGTGGATGTAGCATTGCCAGTGCTTCATTCATTTGTATCTGACAGAGTGGATCGA
ATGGTGGAAGCAGGGCTAATTGATGAGGTGCGAAAAATGTTCAATTCA------------
---GATGGTGACTATACTCGTGGCATTAGGCGTGCAATTGGAGTTCCTGAGATGGATCAA
TACTTCCGAATGGAGGCAACAACA------------------------GATGAAGACACA
CGTCAGAGATTACTCGAAGAAGCTATTAACAATATCAAGCTCAACAATTGCACTTTAGCA
TGTCGTCAACTACAAAAAATTCTTCGCCTTTGTGGCAAACCTGGGTGGAACATGCACCGC
ATTAATGCAACCGAAGTATTCCTATCA---CGT---------------------------
GGTGGTAGAAATGCCAATGAGGCATGGGAGAATGATGTTGCACGGCCAAGCACCAGGGTT
GTAGGTCAATTTCTCCTTGAGAATGAAATTTATACCGCCACT---------ATTGCACCA
AGAACCATCGGTTCCATGGCGACCGCAGTT------------------GTCAGATCACCT
GTTGCGGCAGCT---ACTCGC
>gnl_Aquco_v3.1_Aqcoe4G107600.1
ATG---------------------------------------------------------
------------------------------------------------------------
---------------------------GAGTCTTTG------AAG---GCAATGCAGCAG
AAAAAGAAGGTTGTGTTCATCCTTGGCGCAACTGGAACTGGAAAATCCAAGCTCTCAATC
GACTTAGCTACCCGCTTTCCT---GCTGAAATAGTTAATTCAGATAAAATTCAAGTCCAC
AAAGGACTTGACATTGTAACGAATAAGGTGACCGAAGTGGAGAAGCGAGGGATCCCACAC
CATCTCTTAGGTGTGTTA---GATCCGGAG---GCTGATTTGACAGTTTCTGATTTTTGC
CTACTTGCTTGCCGTGCCATTGAAGTCATTCTGGAGAACGATCAACTCCCAATTATCGTT
GGGGGGTCTAACAGGTACATAGAGGCCCTAGTGGACAATGAA------------ACG---
---------------------------TTTGGATTCCGTTCCAAATATGAATGTTGTTTC
ATTTGGTTGAATGTAGCTACCCAAGTTCTCTACTCCTATGTGGCGAAACGAGTTGATGAA
ATGGTGAGTTCTGGACTTGTTGATGAGGTCCGGAATGTATTTCAACCA------------
---GATGCAGACTATACCAAGGGTATTAGACAAGCAATTGGGGTCCCAGAGATGGACCAA
TATTTGAGATTGGAGTATGAAGTT------------------------AATGAAGAAACT
CGTAAAGAATTGTTGAAGAGAGCCATTGATGCGATAAAGGATAATACATGCAAGCTGACA
CATCGTCAGTTGGAAAAGATCCATCACCTCCAGAACCAACCAGGTTGGAACATTCGTCGC
ATTGATGCTACTGAAGTGCTTCTCAAG---GAA---------------------------
GGA---AAAGAAGCAGATGAGTTGTGGGAAAAGCTTGTTTTAGAGCCTAGCACCAAAATA
GTTGAGCATTTTCTTTATGGTGATGGTTGTGATGCA---------------------CCT
GATACTACTGGTACT------------------GGCTGTGATGCATCTGGTAGTAACGGC
GTTTATGCTGCTCAA------
>gnl_Aquco_v3.1_Aqcoe4G107500.1
ATG---------------------------------------------------------
------------------------------------------------------------
---------------------------GAGTCTTTG------AAG---GCAATGCAGCAG
AAAAAGAAGGTTGTCTAC------------------------------------------
------------CGCTTTCCT---GCTGAAATAGTTAATTCAGATAAAATTCAAGTCCAT
AAAGGACTTGACATTTTAACGAATAAGGTGACAGAAGTGGAGAAGCGAGGGATCCCACAC
CATCTCTTAGGTGTGTTA---GATCCTGTG---ACTGATTTGACAGTATCTGATTTTTGC
TTACTTGCTTGTCGTGCCATTGAAGCCATTCTGGAGAACGATCGACTCCCAATTATTGTT
GGGGGATCTAACACGTACGAACGTCAATTCAACGTACATGAA------------ACG---
---------------------------TTTGGATTCCGTTCCAAATATGAATGTTGTTTC
ATTTGGTTGAACGTAGCAACCCAAGTTCTCCACACGTATGTGGCGAAACGAGTTGATGAA
ATGGTGAGTTCTGGACTTGTTGATGAGGTCCGGAATGTATTTCAACCA------------
---GATGCAGACTATACCAAGGGTGTTAGACAAGCAATTGGGGTCCCAGAGATGGACCAG
TATTTGAGATTGGAGTCTGAAGTC------------------------AATGGAGAAACT
CGTAAAGAATTGTTGAAGAGAGCCATTGATGCGATAAAGGATAATACATGCAAGCTGACA
CATCGTCAGTTCAAAAAGATCCATGAGCTCCAGATCCTACCAGGTTGGAACATTCGCCGC
ATTGATGCTACTGAAGTGTTTCTCAAG---GAA---------------------------
GGA---AATGAAGCAGTTGAGTTGTGGGAAAAGCTTGTTTTAGAGCCTAGCACCAAAATA
GTTGAGCATTTTCTTTATGGTGATGGCTGCAATGCA---------------------CCT
TATACTACC---------------------------------------------------
---------------------
>gnl_Aquco_v3.1_Aqcoe3G036000.1
ATG---------------------------------------------------------
------------------------------------------------------------
---------------------------GAATCAACATTA---------GTGAAGGCAAAA
AAAGATAAGATTATAGTAATCATGGGAGCAACTGGAACAGGGAAATCTCGTCTTTCAATT
GATTTAGCAACACGTTTTCCT---TCTGAAATCATAAACTCAGATAAAATCCAACTTTAT
CGTGGTTTAGATATCACAACAAACAAAATCCCATTACAAGATCGACTTGGTGTTCATCAT
CATTTACTTGGTGAGTTT---GATTCGGATCAAGGCGAGTTAACTCCTTGTCAATATCGT
TTACATGCTTCAAACATTATTGAAGATATTTTAGGAAGAAATAAACTTCCCCTTATTGTT
GGTGGTTCTAATTCACTTATCCATGCTCTTGTTTCTGACCGATTTGATCCTAACTCGGAC
GTTTTCAATGATGTTGAC---TCAATGTTGTCATCTGAGTTACGTTACGATTGTTGTTTT
CTTTGGGTAGATGTGGGTTTAGAAGTATTGTATGAATACTTATTAAAGCGAGTTGATGAA
ATGTTTGACTCAGGAATGTTTGAAGAACTAACTGAGTTTTTTAAATCAGAAACT---GAG
TCAGGGCCGATTCAACAGATTGGAATAAAGAAAGCAATTGGTATTCCAGAGTTTGAAGAC
TTCTTTCGTAATGGTGGTGGTAGTGGT---------GGTGGTGGTGGTGGTGATATGATG
GACACGCATATCAAAGATCTGGCAATAAAAGCTATAAAATATAACACGTGTCAGTTAGCT
AAAAGACAGATTGAGAAGATTCAACGGTTAAGATCA---GCTGGTTGGGATTTACGGCGG
TTAATTGCTACTGAAGCATTTCGGGCT---GTTTTGTTGTCAGATTCC------------
------GATATGTCGTCCGAAATTTGGGAGAAAAATGTGGTGGAACCAAGCGTGAAGATT
GTGAAGACGTTTTTAGAAGAG---------------------------------------
------------------------------------------------------------
---------------------
>gnl_Arath_TAIR10_AT4G24650.1
ATG---------------------------------------------------------
------------------------------------------------------------
------------------------------------------------------AAGTGT
AATGACAAAATGGTTGTGATCATGGGTGCCACCGGTTCTGGCAAGTCATCACTCTCTGTT
GATCTCGCTTTACATTTTAAA---GCCGAGATCATCAACTCTGACAAAATGCAGTTCTAC
GATGGCTTGAAGATCACCACGAATCAATCGACCATTGAAGATCGACGTGGAGTGCCACAT
CACCTTCTCGGTGAACTA---AACCCGGAGGCTGGAGAAGTCACAGCGGCAGAATTTCGC
GTTATGGCGGCTGAAGCCATCTCCGAGATTACTCAACGTAAAAAGCTCCCAATCCTTGCC
GGTGGATCCAACTCATACATTCATGCTCTCCTTGCAAAATCTTATGACCCTGAAAACTAT
CCGTTTTCTGATCACAAG---GGCTCAATCTGCTCCGAGTTGAAATATGATTGTTGTTTC
ATTTGGATAGATGTGGATCAGTCTGTGTTATTCGAGTATCTTTCTTTACGTTTGGATCTT
ATGATGAAGTCAGGTATGTTCGAGGAGATCGCTGAGTTCCACCGCTCTAAGAAGGCC---
------CCGAAAGAGCCATTGGGGATATGGAAGGCTATAGGAGTGCAAGAGTTTGATGAC
TACCTCAAAATGTACAAGTGGGACAAT---------GACATGGATAAATGGGACCCTATG
AGAAAGGAGGCTTATGAGAAGGCGGTGAGAGCCATCAAAGAAAACACATTTCAGCTCACA
AAGGATCAAATCACGAAGATCAACAAGCTGAGAAAT---GCCGGGTGGGACATAAAGAAG
GTGGATGCTACAGCATCGTTTCGAGAG---GCAATTAGGGCAGCC---AAGGAAGGCGAA
GGTGTAGAGATGCAGAGAAAGATATGGAACAAGGAAGTGTTGGAACCGTGTGTGAAGATT
GTCAGGAGCCACTTGGACCAA---------------------------------------
------------------------CCGATCAAC---------------------------
------------------AGA
>gnl_Arath_TAIR10_AT1G25410.1
ATGCAACAACTCATGACCTTGTTA------------------------------------
------TCACCACCACTCTCTCTTCCCACCGTCACTACCAAATTC---------------
---------TTAGTCACTACGTGCATGGGCCATGCAGGG---------CGTAAAAATATC
AAGGATAAGGTGGTTCTCATCACAGGTACAACAGGCACAGGCAAGTCACGCCTCTCAGTC
GATCTTGCCACCCGTTTTCCC---GCCGAGATCATAAACTCGGACAAAATGCAAATCTAC
AAGGGATTCGAGATTGTCACAAATCTAATCCCACTGCATGAGCAAGGAGGAGTCCCGCAC
CATCTTCTAGGTCAGTTC---CACCCACAAGACGGTGAACTCACCCCTGCAGAGTTCCGT
TCTTTGGCGACACTGTCCATCTCTAAACTAATTTCTAGCAAGAAACTCCCGATTGTAGTT
GGTGGATCCAACTCCTTCAATCACGCTCTACTCGCCGAGCGTTTTGACCCGGATATTGAT
CCATTCTCTCCCGGATCGCTTTCAACGATCTGCTCTGACCTAAGGTACAAATGTTGCATC
TTATGGGTTGATGTTTTAGAGCCGGTTCTGTTCCAACACTTGTGCAATCGTGTCGACCAA
ATGATCGAGTCGGGATTGGTCGAGCAGCTTGCCGAATTGTACGACCCTGTTGTA------
---GATTCGGGTCGACGACTAGGGGTTCGGAAGACGATAGGAGTAGAGGAGTTCGACCGA
TACTTTAGAGTATACCCTAAGGAGATG---------GACAAGGGAATTTGGGACTTAGCG
AGAAAGGCGGCGTACGAGGAGACAGTGAAGGGGATGAAAGAGAGGACATGTCGGTTGGTG
AAGAAGCAGAAAGAGAAGATCATGAAGCTGATAAGA---GGTGGTTGGGAGATTAAGAGG
CTTGACGCTACGGCGGCAATTATGGCT---GAGCTGAATCAAAGTACGGCAAAGGGAGAA
GGA---AAGAATGGGAGAGAGATTTGGGAAAAACACATTGTGGATGAAAGTGTCGAGATT
GTCAAGAAGTTTTTGTTGGAA---------------------------------------
------------------------------------------------------------
---------------------
>gnl_Arath_TAIR10_AT1G68460.1
ATGACAGAACTCAACTTCCACCTC---------------TTCACGACGACGACGACAACA
---------TCACCGTCG---CTCTCTTTCACCAAACGAAGACGAGTATCATCCATACGC
ATGGAA------------------------CAGTCACGG---------TCACGGAATCGG
AAAGACAAAGTCGTCGTCATTTTAGGAGCAACCGGCGCCGGAAAATCAAGACTTTCCGTC
GATCTCGCTACTCGTTTCCCT---TCAGAGATCATAAACTCCGATAAAATCCAAGTCTAC
GAAGGATTAGAGATCACAACGAATCAGATTACGTTACAAGACCGTCGCGGCGTTCCTCAC
CATCTCCTCGGCGTCATC---AACCCCGAACACGGCGAACTAACCGCCGGAGAGTTTCGC
TCCGCCGCTTCAAACGTCGTCAAAGAGATAACTTCTCGTCAAAAGGTTCCGATTATCGCC
GGTGGATCTAACTCTTTCGTCCACGCACTCTTAGCTCAACGATTCGACCCAAAGTTCGAT
CCTTTTTCATCCGGGTCG---TGTTTAATCAGCTCCGATTTGCGTTACGAGTGTTGTTTC
ATCTGGGTCGATGTATCGGAGACTGTTCTCTACGAGTATCTTCTCAGAAGAGTCGACGAA
ATGATGGATTCAGGTATGTTCGAAGAGCTGTCTAGATTCTACGACCCGGTT------AAA
TCCGGTTTAGAAACCCGGTTTGGGATTAGGAAAGCTATAGGTGTACCGGAGTTTGACGGT
TACTTCAAAGAGTATCCACCGGAGAAG---------AAGATGATAAAGTGGGACGCTTTA
AGAAAAGCGGCGTACGATAAGGCGGTTGATGATATCAAAAGGAACACGTGGACGTTAGCG
AAGAGACAAGTGAAGAAGATTGAGATGCTAAAAGAC---GCTGGTTGGGAAATAGAAAGA
GTTGATGCAACGGCGTCGTTTAAAGCA---GTGATGATGAAGAGT------------TCG
TCGGAGAAGAAGTGGAGAGAGAATTGGGAAGAGCAAGTGTTGGAGCCAAGCGTAAAGATT
GTGAAGCGGCATTTGGTGCAAAAT------------------------------------
------------------------------------------------------------
---------------------
>gnl_Arath_TAIR10_AT3G23630.1
ATG---AAGTTCTCAATCTCATCACTGAAGCAGGTACAA---------------------
------------CCAATC---TTG---TGCTTCAAGAACAAGCTA---------------
------------TCTAAGGTCAACGTCAACTCTTTTCTC---------------CATCCC
AAAGAAAAAGTCATCTTTGTGATGGGAGCTACCGGATCGGGTAAGTCTCGTCTCGCCATC
GACCTAGCAACTCGTTTTCAA---GGAGAGATCATAAACTCCGACAAGATTCAACTTTAC
AAGGGCCTAGACGTCCTAACAAACAAAGTCACCCCTAAAGAATGCCGAGGCGTGCCTCAC
CACTTGCTTGGAGTATTC---GACTCCGAAGCCGGAAACCTAACGGCCACCCAGTATAGC
CGCCTTGCGTCACAAGCAATCTCGAAACTCTCAGCGAACAACAAGCTTCCCATAGTAGCC
GGTGGATCAAACTCTTACATCGAAGCACTTGTTAATCATTCC------------TCG---
---------------------------GGGTTTTTATTAAACAACTACGATTGTTGTTTC
ATTTGGGTCGACGTTTCCTTACCCGTACTTAACTCCTTTGTCTCAAAACGTGTCGACCGC
ATGATGGAAGCAGGATTACTCGAAGAAGTAAGAGAAGTGTTCAATCCA------------
---AAAGCGAATTACTCCGTAGGGATACGACGAGCTATCGGAGTCCCCGAGCTCCATGAA
TATTTACGTAACGAATCTCTAGTG------------------------GACCGTGCCACA
AAAAGTAAAATGCTTGACGTAGCCGTTAAAAATATCAAAAAGAACACTGAGATTTTAGCT
TGTCGACAGTTAAAAAAGATTCAACGGCTTCACAAGAAGTGGAAGATGTCTATGCATCGT
GTTGACGCCACTGAGGTGTTCTTGAAA---CGC---------------------------
AACGTAGAAGAACAAGACGAGGCTTGGGAGAATCTTGTAGCGAGACCAAGCGAGAGAATC
GTCGATAAGTTTTATAATAATAATAACCAACTGAAAAAT---------------------
------------------------------------------GATGATGTTGAGCACTGT
TTGGCGGCAGCCCAC------
>gnl_Arath_TAIR10_AT3G63110.1
ATG---AAGATATCTATGGCTATGTGCAAACAACCATTG------CCTCCT---TCG---
------------CCGACT---TTA---GACTTCCCTCCA---------------GCGAGA
TTTGGT------------CCCAATATGCTAACTCTA------AAC---CCATACGGTCCA
AAGGACAAAGTTGTGGTCATCATGGGTGCTACCGGGACAGGCAAGTCACGACTCTCCGTG
GATATAGCCACACGTTTTCGG---GCTGAGATCATAAACTCAGACAAGATACAAGTCCAC
CAAGGTCTAGACATTGTAACCAACAAGATCACGAGCGAGGAGAGCTGCGGGGTACCGCAC
CATCTCCTCGGCGTCTTG---CCGCCTGAA---GCCGACTTAACCGCCGCGAATTACTGT
CACATGGCGAATCTCTCCATTGAATCCGTCCTAAACCGTGGAAAGCTTCCAATCATCGTT
GGAGGTTCCAACTCTTACGTGGAGGCTCTAGTGGATGACAAA------------GAA---
---------------------------AACAAGTTCAGGTCGAGATACGACTGTTGTTTT
CTATGGGTGGACGTGGCACTTCCCGTTTTGCACGGGTTCGTGTCTGAGAGAGTTGACAAG
ATGGTGGAGAGTGGAATGGTTGAGGAAGTCAGAGAATTTTTCGACTTTTCG---------
---AACTCTGATTACTCAAGAGGGATCAAGAAAGCAATCGGATTTCCGGAGTTTGACAGG
TTTTTCAGGAACGAGCAGTTCTTG------------------------AATGTGGAAGAC
AGAGAAGAACTGTTAAGTAAAGTGTTGGAAGAAATAAAGAGGAATACATTTGAGTTAGCT
TGTAGGCAGAGAGAAAAGATCGAACGGTTGAGAAAAGTGAAGAAGTGGTCTATTCAGAGA
GTGGATGCGACTCCAGTCTTTACAAAG---CGA---------------------------
AGGTCCAAGGATGCTAACGTGGCCTGGGAGAGGCTCGTGGCTGGACCAAGCACAGATACT
GTGTCGCGGTTTCTGCTGGACATTGCCAGCCGACGACCG------------CTCGTGGAA
GCTTCAACAGCGGTTGCGGCCGCCATGGAACGC---------------TTGTCGCGGTGT
CTAGTGGCG------------
>gnl_Arath_TAIR10_AT3G19160.1
ATGCAAAATCTTACGTCCACATTC------------------------------------
------GTCTCTCCTTCC---ATCCCGATCACTTCTCCGCGGCTGCGATCAGTAGTTCCC
ATGACTACC---------------------GTTTGCATG---------GAACAATCATAC
AAGCAAAAAGTGGTTGTGATCATGGGAGCCACCGGATCAGGCAAGTCATGCCTCTCAATC
GATCTAGCAACTCGTTTCTCT---GGCGAGATCGTCAATTCCGACAAGATTCAATTCTAC
GATGGATTGAAGGTCACTACGAATCAAATGAGCATCCTTGAGAGATGTGGAGTCCCTCAC
CATCTCCTTGGTGAGCTC---CCTCCGGATGATAGCGAACTAACTACCTCCGAATTCCGC
TCTTTGGCGTCGCGGTCCATCTCCGAGATTACTGCTCGTGGAAACCTCCCGATTATAGCT
GGTGGATCAAACTCCTTCATTCATGCTCTCCTTGTCGACCGTTTTGACCCCAAAACCTAT
CCATTCTCTTCTGAG------ACATCCATCTCTTCCGGCTTGAGGTACGAGTGTTGCTTC
CTTTGGGTGGATGTCTCAGTGTCGGTCCTGTTCGAGTACCTCTCGAAACGTGTCGACCAG
ATGATGGAGTCAGGGATGTTCGAGGAGCTAGCCGGTTTCTACGACCCGAGATAT---TCC
GGGTCCGCAATCCGAGCCCACGGGATTCACAAGACCATAGGAATACCCGAGTTCGACCGG
TACTTCAGCTTATACCCGCCTGAGAGAAAGCAGAAG---ATGTCCGAATGGGACCAAGCA
AGAAAGGGGGCGTATGACGAAGCTGTCCAAGAGATCAAAGAGAACACATGGAGGCTTGCG
AAGAAGCAGATTGAGAGGATCATGAAGCTGAAAAGC---AGCGGATGGGACATTCAGAGG
TTGGACGCTACGCCGTCATTT---------------------------------------
GGA---AGATCGTCAAGAGAGATTTGGGACAATACTGTTTTGGATGAAAGCATCAAGGTT
GTGAAACGCTTCTTGGTGAAAGACAAAGTG------------------------------
------------------------------------------------------------
---------------------
>gnl_Arath_TAIR10_AT5G19040.1
ATG---AAGCCATGCATGACGGCTCTAAGACAA---------------GTGATTCAA---
------------CCATTG---TTG---AACTTCCAAGGA---------------------
---------------------AACATGGTGCCGTTTTTC---------------CGGCGA
AAAGACAAGGTTGTTTTCGTCATGGGAGCCACCGGAACCGGCAAATCTCGTCTAGCCATT
GACCTAGCCACTCGTTTTCCG---GCGGAGATTGTAAACTCCGACAAGATCCAGGTCTAT
AAAGGTCTAGACATTGTGACTAACAAAGTCACTCCTGAGGAAAGCCTTGGCGTTCCTCAC
CACCTTCTCGGCACCGTCCACGACACTTAC---GAAGATTTCACGGCGGAGGATTTTCAG
CGTGAAGCAATCAGGGCCGTCGAGTCAATCGTCCAGAGAGACCGTGTCCCGATCATAGCC
GGTGGTTCCAATTCTTACATCGAGGCTCTGGTCAACGATTGC------------------
---------------------------GTTGACTTCCGGTTAAGGTATAATTGTTGCTTC
TTGTGGGTCGACGTCTCTAGACCGGTTTTACACTCGTTTGTCTCGGAGCGAGTTGATAAG
ATGGTTGATATGGGTCTCGTCGACGAGGTTCGCCGCATCTTCGATCCGTCT---------
---TCGTCGGATTACTCCGCTGGAATTCGCCGAGCCATTGGAGTTCCAGAGCTCGACGAA
TTTCTCCGTTCGGAGATGCGGAATTAT---------------------CCGGCGGAGACG
ACGGAGAGACTTCTTGAAACGGCGATCGAGAAGATTAAAGAGAACACTTGTTTGCTTGCG
TGTAGACAATTGCAGAAGATTCAAAGGCTTTACAAGCAGTGGAAGTGGAACATGCACCGT
GTCGACGCGACGGAGGTTTTTCTCCGA---CGA---------------------------
GGA---GAAGAAGCTGATGAGGCTTGGGATAACTCAGTGGCTCATCCGAGCGCACTCGCC
GTCGAAAAGTTCCTTAGTTACAGCGATGACCACCATTTGGAAGGCGCCAATATTCTCCCG
GAGATCTCTGCCGTT------------------------------CCGCCTCTTCCAGCC
GCCGTGGCGGCG---TCCCGG
>gnl_Betvu_v1.2_Bv2_030330_wthm.t1
ATGGCT------------------------------------------------------
------------------------------------------------------------
------------------------------------------------CTTTCATTGGCA
GAAGAGAAAGTGTTGGTGATAATGGGACCCACTGCCTCTGGAAAGTCTCGGCTTTCTGTT
GAGCTTGCCACCCGTTTCTCC---TCTGAAATCATCAACTGTGACAAAATGCAAGTCTAC
AAAGGCCTTGACATAACCACAAATAAAATACCCTTTGAGGAACAACTCGGCATTCCCCAC
CACTTACTCGGTAACATC---GACTCAGCAACTGGTGATATGTCCCCAATGCAGTACCGC
TATATGGCTTCCTCATTGATCTCTCAAATCACAGCTCGTGGAAACCTCCCTATCATTGTG
GGTGGGTCAACCTCGTTTATCTATGCCCTTTTAGCCAAACATTATAACCCGGACTTGGAC
ATATTTTCAGGTTCA------TCCCAAATGTGTTCAAAGTTGAGGTACAAATGTTGCCTC
CTTTGGACTGATGTCTCACTTCCAGTGTTGAACCAATATATTAGCAACCGACTTGAAGAC
ATGCTTGACGCGGGGATGCTTGATGAGCTTGCCGAGTTTCATCAGTCTGAG------ATG
GCCAAGTTGGAGCCAAACACCGGGGTGGCAAAATCAATCGGTGTGCCAGAATTTGAGGAG
TATTTTAGAACTTATGGCTGCACCAAGAAGTCTGCA---GTGTGGGAGTGGGATCACATG
CAGAGGGGTTTGTATAAGGATGCTGTAAAAGCTGTACAGGAAAATACTTGTATGTTAGCA
AAGACACAGGTGGAAAAGATCAAATGTCTGCAAGCA---GGAGGGTGGAAAATTAAGAGA
TTGGATGCTACTAAGTCGTTTATGGCA---TTATTGGAAGGATCA---------------
GGC------AGTTGGTGGGAATCATGGGAGACGCAAGTTCTCGAACCAAGCCTTAATAGT
GTTAAGAACTTTCTCAAGTCC---------------------------------------
------------------------------------------------------------
---------------------
>gnl_Betvu_v1.2_Bv3_069300_uaqe.t1
ATG---AATCTATCTTACCCCCTCTGCAAACAA---------------GTT---CAA---
------------CCTCTC---ATT---AGTTTTCCTGGA------------------GGA
CTT------------------AACACAAACTCCTTG------AACTTTCACAGCAGTTAC
AAGGACAAAGTGGTGGTTGTAATGGGAGCAACAGGGACTGGGAAATCCAGACTATCCATA
GACTTAGCAACTCATTTTCCA---GCTGAAATTATAAATTCAGATAAAATACAGGTTTAT
AAAGGGCTGGATATAGTCACTAACAAAGTGACGGAAGAAGAGTGTCGAGGGGTGACCCAT
CATCTGTTAGGGATAATA---GATCCTGAT---GTTGATTATAACGCAGCTCATTTCCGA
CATGATGCCTTGAGTGCGATAGAATCCATCATCGAACAAGACAAACTCCCAATAATAGCA
GGTGGATCAAACTCATTCATTGAATCACTAGTGAATGATGAT------------------
---------------------------CCTTATTTTGCATCAAGGTATGATTGTTGTTTT
CTCTGGGTTGATGTAAACCTACACATTCTCCGAAGCTTTGTATCAAAACGGGTTGATCAG
ATGGTTAAAGCAGGTTTAATAGATGAAGTAAGGGGGATTTTCGACCCC------------
---GAAGCCAATTATACTCACGGAATACGACGTGCAATTGGTGTTCCAGAAATTGATCGT
TTCCTCAGGGCTGAAGGAATTGTA------------------------GATAAAGAAACA
TTGGACACTCTCCTTCAAATTGCCATTGATGAAGTCAAAGAAAATACATGCAAGCTAGCA
AGTCGACAGCTTCAAAAGATACATCGCTTAAGAGATTTTTGGGGGTGGAATTTGCATCAT
ATTAATGCTACAGAAGCATTTCTAAAG---CAG---------------------------
GGA---GAAGATGCTCATGAAGCATGGGACAGACTCGTTGTAGGTCCAAGTGCCATGATC
GTGGCGCAGTTCCTTTACAGATCAAGCAGCGTGCAAAGT------------ATTTCACAA
CCACCAGCCACATCTGTTATTGCAAGAACA------------GTACAAACTATGCCAGCT
ATGGCCACTGCC---ACACAT
>gnl_Betvu_v1.2_Bv6_141390_ctns.t1
ATG---AGACTTCCCTTTCGATCATGCAATCATTGCTGCATTATTACAACAACAACAACA
---------------------------------------------ACCGCAACCGTACAA
ATGAACTAC------------------TCTTCCTTTACAACAACCCGGCGTTCGATGATG
AGAGAGAAAGTATTAGTAATAATGGGCCCCACTGGTTCAGGAAAGTCCCGTCTTTCCGTT
GATATCGCAAGCCGTTTTCCC---GCCGAAATCATCAACTCCGACAAAATCCAACTTTAC
AAAGGCCTCGACATTACCACCAACAAAATACCCCAAGAACAACGCCTCGGCGTCCCCCAC
CACCTTCTCGGCTGCGTC---GACTCATCGACTTCCGAGTTAACCCCGCCTCATTACCGC
CTCCTCGCCTCATCCCTCATCTCCTCCATTCGGTCCCGCAACAAGCTCCCATTGCTCGTC
GGCGGGTCCAACTCCTTAATCCACGCCCTCCTATCGGGCTCG------------GGC---
---------------------------CCGGGCCTGAACCTGAGGTACAGGTGTTGCTTC
CTTTGGATCGACGTGTCGCCTCCAGTGCTAAACGCGTACCTGTTGAAGCGAGTCGACGAG
ATGCTTGACTCGGGTATGTTGGACGAGTTGGCGAAGTTTTATAACTCGGGTGAG---GTG
AATAAAATTGAGCGTGACACTGGGTTGAGAAAGGCGATTGGGGTACCAGAATTTGAAACG
TATTTTACAATGGGGGGAGAT---------------------------------------
GATCAGGTGTTATATGAGAAATCGGTGAGGATGATCAAGGAGAATACGTGTCAACTAGCG
AAGATACAGATGGAAAAGATCCAACGGTTAAAAGAT---GGTGGGTGGGGTCTACATAGA
TTAGATGGAACGGAATCATTTAGAGCG---GTATTGGAAGGATCA---------------
------AAGAGTTGGTCAGATATTTGGGAGACGCAAGTAGTGGAACCGAGCATGAAGATT
GTGAAGCGCTTCTTGGAGGAG---------------------------------------
------------------------------------------------------------
---------------------
>gnl_Betvu_v1.2_Bv7_162990_zorj.t1
ATGTCATCACTTCCCATGCAAATGTGGAAACAAGCA------------------CAA---
------------CCATTA---CTA---AAGATACCAACA---------------------
------------AGTTTGTTAAAAAAGGAAGTACTC------AATCCGTGGAAGCAGCAA
AGAGACAAGGTGGTGTTCATTATGGGGGCAACCGGCACTGGCAAGTCCCGACTATCAATC
GACCTAGCAACGTCTTTTCCA---GCAGAAATAATAAATTCAGATAAGATCCAAGTTTAC
AAAGGGCTAGACATTGTGACCAACAAAATCACACGGCAAGAGCAATGTGGGGTCCCACAC
CACTTGCTTGATATAGTC---AACCCAAAT---GTTGACTACAAATCTAAAGACTTCTGT
CTCATGGCCACACATGCGGTGGAATCTATTCTTCAACAAGACAAACTCCCAATCATTGTT
GGGGGCTCTAACTCATACATTGAATCTTTAGTTTCGGACCCT------------AAA---
---------------------------TATGGCTTCAAGTTTAACTATGATTGTTGTTTC
CTTTGGGTCGACGTGTCTGTTTCAGTGCTACATAAGTCTGTATCAAACAGAGTTGACAAA
ATGGTTCAATCTGGTTTGGTTGATGAGGTTCGGGGGATATTCGACCCTTAC---------
---AACTCGGATTACACCCGGGGCATACGACAAGCCATTGGAGTACCCGAATTCGACACA
TTTTTTCGGACCGAACATCATTTA------------------------GATGAATCAGAT
CGAGATAAACAACTACAAGGTGCTATTAGTGAGATTAAGGAGAATACATGCAAACTTGTA
AACAAGCAACTGAAGAAAATCCACTTATTAAAGCACTTAAAGGCATGGGAATTATATCGG
CTTGACGCCACTGAGGTGTTTAACAAT---GGT---------------------------
AAC---GAAGATGTTAATGACGCTTGGCATAAGATGGTCACCCAACCATCGCTCGAAATT
GTCACACAGTTTCTTTCCAACACTCGTAATTTGGAC---------------------CCT
AATTTCTCTGCAAGATTGCGGAACATGATTGAA---------------AACCACCCGTTG
ATTGCTACAGCC---------
>gnl_Carpa_v0.4_evm.model.supercontig_1.30
ATGACATTGCTCCCTTCCCCATTTCATCATCAT------CATTATTCTATCATCTCTCAA
---------TCTCCACCTTCTATTACAGCATCCACTCCCAGTCGTTCCAGATGGGTCCCC
ATGGAC---------------------TCAACCCAACCC------TATCCTACGGGGGAC
AAGAACAAGCTACTTGTTCTTCTCGGAGCCACTGGTACCGGCAAGTCCCGCCTCTCCATC
GACCTCGCCACACGTTTCTAC---GGCGAAGTAATCAACTCCGACAAAATGCAAGTCTAC
AAGGGCCTAGACATCACCACCAACAAGATGCCCATGCACGAGCGCTCAGGGATTCCCCAC
CATCTCCTTGGTGAGATC---GACTCCGAAAAGGGCGAGTTCACCCCCGCCGATTTCCGC
TCCATCGGAGACCTGACTATCTGCGACATAGTCTCCCGGCAACGGTTTCCTATCCTAGCC
GGTGGGTCCAACTCCTTTGTTCATGCGCTTGTCGCTGAACGTTTCAATCCCGACTCCAAC
GTCTTCCACGGGTCG------GGTTCGGTTAGCTCCGAGCTCAGATATAACTGTTGCTTC
ATCTGGGTCGACGTATCATTGCCGGTTCTATTTGATTACCTCTCCGTTCGAGTCGACGAC
ATGCTTGACTTGGGAATGTTCGAAGAGTTGGCCGAGTTCTATGACCACGAGAAGTATCCG
GGCGAGCCAACGAATCGAACCGGGTTGATGAAAGCGATCGGGGTACCCGAGTTCGAAAGC
TACTTCCGAAGATTCCCACCGAAGCAGGGGACGAAAAAGAGAAAGTCAGAGGCAGGTGGG
GAGAGAGAAGGATACGAGGAGGCCGTTAGGGAGATCAAGGACAACACGTGTCAGCTGGCG
AAGAAGCAGATAGGGAAGATCTTGAGATTAAGGGGA---GGGGGATGGGTGATGCGGAAG
GTGGATGCGACGGCGTCATTTAGGGCA---GCTATGGCAGCAACA---------------
GGTTCTGAAGGATGGAGAGAGATATGGGAAAGGGAGGTGTTGGAGCCAAGCGTGAAGATT
GTGAGGCGGTTCTTGGAGGAG---------------------------------------
------------------------------------------------------------
---------------------
>gnl_Carpa_v0.4_evm.model.supercontig_16.27
ATG---AAGTTCTGCTTGTCTGCTGTGAAACAA---------------GTA---CAG---
------------CCATTT---ATG---AACTTCCAAGGA---------------GCCGGG
TTG------------------ACCATGGACCCCTTCTTC---------------CATCAG
AAAGACAAGGTTGTGTTCGTCATGGGCGCCACCGGCACCGGAAAGTCCCGTCTCGCCATC
GACTTAGCCACCAGGTTCCCG---GCGGAGGTCATAAACTCCGACAAGATCCAAGTCTAC
AAAGGTCTCGACATTGTTACCAATAAGGTCACTCAAGAAGAATGCCGCGGCGTCCCTCAC
CATCTCCTCGGCGTAATA---CACCCCAAC---TCCACCTTCTCTCTCGCTGACTTCCAC
CATTTCGTTCCACCCACCGTTGACTCCATCCACAGACGAGACCGCCTCCCCATAATAGCT
GGCGGCTCCAACTCCTATATCAGATCGTTGGTAAACGAATCC------------------
---------------------------CCGGAGTTCCATTTGAGATATCAGTCCTGTTTC
TTATGGATCGACGTCTCAATACCGGTGCTCCACACGTTCGTCTCCAAACGGGTCGAGAAG
ATGATCGAAAGCGGATTAATCGACGAAGTCCGGGGAGTATTCGATCCG------------
---AATAGAGATTACTCTCGCGGAATCCGGAGAGCCATCGGTGTTCCCGAACTAGACCGG
TACTTTAGAGAAGAATCGTTGGTG------------------------AGCAGGAAGGGT
CGAGCTAGGTTGCTGGAGAAAGCGATTGCCACCATTAAAGAAAACACGTGCATGTTGGGT
TGCCGGCAGCTGCAGAAGATTCATCGGCTTTACAGGCAGTGGAAACCGGAGTTTCATCGG
ATTGATGCAACGCAGGTGTTTCTGAAG---GAG---------------------------
GGA---GAGGAAGCAGATGAAGCTTGGGAGAAACATGTTGCGAAGCCGGCCGCCATTATC
GTTGACCAATTTCTGTATGATGATGAATGGTGG---------------------------
---------------------------------TCTTGCCATGATTCGATGAAAGGTCGA
ATGTCGGCC------AATCAC
>gnl_Carpa_v0.4_evm.model.supercontig_20.90
ATG------------------------------TCC---------GCCGTG---AAA---
------------CCTACT---GTG---AAGTTCCAAGGA---------------ACCGGG
TTGACC------------ACGGACGTCCCAATCTTC------------------CACAAG
AAAGAAAAGGTTGTGTTCGTGATGGGCACCACAGGCAGCGGCAAGTCCCGTCTCGCCATT
GACCTCGCCACCCGCTTCCCG---GCCGAGATAATCAACTCCGACAAGATCCAACTCTAC
AAAGGCCTCGACATTGTCACCAACAAGGTCACTGAAGAAGAACGTCGCGGCGTCTTTCAC
CATCTGCTCGGCGTACTC---GACCCAAGT---GCCACCTTTTCCATTGCCGACTTCCAA
GATTTTGTCCCGCCTACTGTTGACTCTACCACCAAAAGTGATCGCCTCCCGATCATCGCC
GGCGACTCCAACTCCTACATCAAAGCATTGGTGAATGAATGT------------------
---------------------------CCGGATTTCCGTTTAAGATGTGAGTGTTGCTTC
TTGTGGGTTGACGTGTCGATGCCGGTGGTTCATTCATTTCTGTCAAAACGAGTTGACAAG
ATGGTCTTGACG------------------------AAGTTC------------------
------GAACAGTATTTG------ATCCGACGAGAGATTACTCTTACGGAGTCCGGCGAG
GCGTTCCAG---------------------------------------AAT---------
------------------------------------------------------------
---------------------------------------------TGG------------
ATCAGTACTTCAGAG---------------------------------------------
------AAGAATCCCAAT------------------------------------------
------------------------------------------------------------
------------------------------------------------------------
---------------------
>gnl_Carpa_v0.4_evm.model.supercontig_47.73
ATG---------------------------------------------------GACGGT
------------CCTGCCCGGTTA---AACCCTAATAAC---------------GGAGGA
CCCAGA------------------------------------AAA---GAAGAGGAGGCG
AAGCCGAAGGTGGTGGTGATAATGGGTCCTACAGGGTCAGGCAAATCAAAACTAGCAATT
GATCTAGCATCCCACTTTCCG---ATAGAAATCATCAACTCCGATTCCATGCAGGTCTAC
CGAGGCCTTGATGTTCTCACCAACAAGGTTCCCCTCCATGAGCAAAAGGGAGTCAAACAT
CATCTCTTGGGGACCGTA---AGCCCAGAC---GTAGAGTTCACTGTCAAGGATTTCCGG
AATGCTGCT---------------------------------------------------
------------------------------------------------------------
------------------------------------------------------------
------------------ATTCCT------------------------------------
------------------------------------------------------------
------------------------------------------------------------
------------------------------------------------GAT---------
------------------------------------------------------------
------------------------------------------------------------
------------------------------------------------------------
------------------------------------------------------------
------------------------------------------------------------
------------------------------------------------------------
---------------------
>gnl_Carpa_v0.4_evm.model.supercontig_64.167
ATGAAGATGATGTCCATGTCAATGTGTAAACAATCAGTC---------------------
------------CCTCTA---CTCGACATGATCCCCCCG---------------CCCACC
CTC------------------AACTTCGACATGTTA------AAC---ACTCCCCGACCT
AAAGACAAAGTAGTCATCGTAATGGGTGCAACAGGCACCGGCAAGTCACGACTTTCAATC
GACCTCGCCACCCGATTCCCC---GCCGAGATCATAAACTCCGACAAGATCCAAGTTCAT
CAAGGTCTTGACATCCTCACTAACAAAATCACCGAGGAAGAACGCCGCGGAGTGCCTCAT
CATCTGCTCAGTGTCTTG---CCACCTACC---GCAGACTTCACCTCTGCCAACTTCCGC
GACATGTGCTCTCTCGCCATTGAATCAAGCTTGAGCCGTGGCCACCTTCCGATCATCGTC
GGAGGCTCCAACACCTACATCGAGGCCCTCGTTGACGACGAC------------GAC---
---------------------------ATGAGGTTCCGTTCGCGATACGAGTGTTGCTTT
CTCTGGGTCGACGTCTCAATGCCTGTTCTCCACTCGGCAGTGTCAAAACGAGTTGACAGA
ATGGTCGACAATGGCATGGTTGAAGAGGTTAGATCTTTCTTCAAATTC------------
---AACGCGGATTGCACAAGAGGAATCAGGAAAGCAATTGGGGTTCCCGAGTTGGATAAC
AAGAAGAACGCGAGAAACTACTTG------------------------AAGAAGCAATAC
AAGAGATCA---------------------------------------------------
------------------------------------------------AAA---------
------------------------------AGA---------------------------
------ACACCTGCAAAT------------------------------------------
------------------------------------------------------------
------------------------------------------------------------
---------------------
>gnl_Elagu_v2.0_p5_sc00008.V1.gene190
ATGGGAAAATTTGGCTTCATCCAAGGGTCATCACCAGTCTATATGAGAATTTTATTCTCC
GCTCTTCTCTCCCCTTTA---GTGGCGGCGGCGAAGTTCTTATTCAGCGTGATGACCGCG
GTGGAA---------------------AGCCAGAGCAGCCTCCACTGCAGCGGTCGCCGA
AATGACAGCGTGGTGGTGGTCATGGGTGCAACCGGGACCGGCAAGTCGAAGCTATCAATC
GACTTGGCGACCAGATTCCCA---TCCGAGGTGGTGAACTCCGACAAGATCCAGGTTTAC
CGCGGCCTCGACATCACCACGAACAAGATCCCTCTGGCCGACCGCTGCGGTGTGCCGCAC
CATCTGTTGGGGGAGCTC---GACCCCGCGGTCGGGGAGCTCCCGGCGCTGAAGTTCAGG
TCCCTGGCGGCGTCCGCCATCGAGAGAATCGCCGCCCGCCGACGGCTCCCGGTGGTGGCG
GGAGGGTCGAACTCCTTCATCCACGCGCTGCTGGCGGCACGGCACGACCCTCTGGTGGAC
CCGTTCGCGGCGGGGGATCGGCGAGGAAGAAGGGAGAGGCTGCGGTACCGATGCTGTTTT
CTCTGGGTGGACGTGGAGCCGAAGGTACTGGCGGAGTACCTCGACCTACGGGTGGAGGAG
ATGGTGGCGGCGGGAATGGTGGAGGAACTGGAGGCGTACTTCGCGGGGGAG------GGA
GCGGAGCCGGGGAGGCACCCGGGCTTGGAGAAGGCGATCGGAGTGCCGGAGTTCCGGGAA
TATTTCAAGAAA------------------------------------------GGGAAA
CGGGCGGGGGAGTACGCGGCGGCGGTGGCGGCGATCAAGGTGAACGGGCGGCGGCTGGCG
GAGGAGCAGGTGCGGAAGATCGGGAGGCTCGGGGACGGTTGCGGGTGGGCGCTCCAACGG
GTGGACGCGACGGCGGCCGTGCGGGCG---CGGCTCGGGGGATCG---------------
---------GCGTGGGTGGCGGCATGGGAGCGGGACGTGGTGGGGCCCAGCGTCGCTGCG
GTGGAGGGGTTCCTGGAGTCCTCGCTTTCGCCT---------------------------
---------------------------------------------------------CCG
CTCGGTAGT------------
>gnl_Elagu_v2.0_p5_sc00009.V1.gene725
ATGGACGATGGATGTCTTTCTGTTTGCTTTCCGAGAATT---------------------
------------CCTCCA---GCAGACTGCCGGCCTGTC---------------------
---------GGGCCGATACTTCCGATAAGCTCCTTCCCG---------GTGCGTGTTCGG
AAAGGGAAGGTGGTGGTGGTGATGGGCGCGACCGGCACCGGCAAGTCGAGGCTGGCGATC
GACCTCGCGGTCCGCTTCAAC---GGGGAGGTGGTGAATTCCGACAAAATGCAGCTGTAC
GACGGCGTCGACGTCGTCACCAACAAGGTCACCGACGAGGAGACTCGCGGCATCCCTCAC
CACCTCCTCGGCGGGATC---CTGCCGGAT---GCCGACTTCACCGCGTCGGACTTCCGC
CGTGTGGCCGGCCGTGCCATCAGCTCCATCGCGCAGCGCGGGCGGCTGCCCGTCGTCGCC
GGGGGCTCGAATTCCTACATCGAGGAATTGATCGAGGGGGGC------------GGG---
------------------------AGGGAGTGCGGGCGGTCGAGGTACGAGTGCTGCTTC
CTGTGGGTGGACGTGCAGCCCAAGGAGTTGCACCGGTTCGTGGGGGAGCGGGTGGACCGG
ATGGTGGAGAGGGGGCTGGTGGAGGAGGTGCGAAGGGTGTTCGACCCG------------
---GAGGCGGACTACGGTAGGGGGATTCGGAAGGCGATCGGCGTGCCGGAGATGGACGGG
TACCTGCGGGCCGAGAAGGAGGGTGTC---------------------GGCGAGTGGACG
AAGGCGAGGCTGCTGGAGTTGGCGATCGACGAGATCAAGGCCAACACCCGCAAGCTGACC
TGCCGCCAGCTGCAGAAGATTCATAGGCTACGGGCGCTGCCCGGGTGGGACGTGCACCGC
GTGGACGCCACCGAGGTGTTCCGGAGG---GGA---------------------------
GGG---GAGGAGGCGGACCAGAGCTGGGACGAGCTCGTGAGCAGGCCCAGCATCGAGATC
GTCGGACAATTTTTGAGCCAAGAGGAGAAGGTAGAGGAGAGAGAGGATGGATTTGTCGCC
GGTAGCTGCGGCAAG------------------AATGAAACAGTGGTGAGAACGGGCGGC
GCCGCCGCC------AGTCGG
>gnl_Elagu_v2.0_p5_sc00026.V1.gene18
ATGAGGACCGTAGACACTGCCGCT---------------------CCTGTAGAAGAC---
------------CCTTGC---ACTAACCGTAACCCTAAT---------------GGCGGC
CGAGGC------------------------------------GGA---GGAGCGCCGGTG
GCGAAGAAGGTGGTGGTGGTGATGGGAGCGACGGGGGCCGGGAAGTCGCGTCTGGCGATC
GACCTGGCCTCCCACTTCACCGGCGTGGAGGTCGTCAACGCTGATTCCATGCAGGTCTAT
CAAGGCCTCGATGTCCTCACCAACAAAGTCCCTCTCTCAGAACGCAACGGTGTTCCACAC
CATCTCCTGGGCACCATT---GACGCGTCC---GTGGAATTCACTTCCAAGGATTTCCGC
GATCTTTCC------------------------------------ATTCCCATA------
---------AACCGTTATCTCAGCTTGTATGCAAGCTCAGGT------------------
------------------------------------------------------------
---------------GTCCTGCCTCTTTTTCAGGGAGAGGTTGCAGAGAGAGTTGATTGC
ATGATTGATGCTGGTTTGTTAGATGAGGTCTATGACATATACCATCCG------------
---GAAGCAGATTATACTCGGGGTTTGCGGCAGGCTATTGGTGTTCGTGAATTTGAGGCA
TTCTTTAGATGCTACTTCTCTAAGAAAGAGGATAGCGACAGTTTGCATTCCGATGATGAC
CTCAAGATTTTGTTAGATGAAGCCACTGACAAGCTAAAAGCCAACACATGCAAGCTGGCC
CGTCGTCAAGCCTGTGGCAATCAGATTCTTCGAGGGGCACATGAATGGGAACAACACAAA
CGACATCGAAAGAGAATCCTTAAGAAG---AGA---------------------------
TCTCCAAGTTCAGCAGATCAGCAGCAGCATCTGACAACTGGGGAGACATCATGTTTTACA
ATATCC---------------------------------------------CTTTCTCCA
GCATCTGCCGATCGGATATCTATTCTGATTGTTTACCCAATGTCGGAGCGGTTGGAGTTA
GTGATGAGCGCCACAACCAAG
>gnl_Elagu_v2.0_p5_sc00067.V1.gene365
ATG---------------------------------------------------------
------------------------------------------------------------
------------------------------GCGACAGAC---AGC---CTCCCCAGTGGC
AAAGACAAGGTGGTGTTCGTCCTGGGTCCGACCGGCTCCGGAAAATCCAAGCTGGCCATC
ACCCTCGCCACCCAATTTAAC---GGTGAAGTCGTCAACTCGGACAAGATGCAAGTGTAC
GATGGCCTGGACGTTATCACCAACAAGGTGACCGACGAGGAGTCCGCCGGCATTCCCCAC
CACCTCATCGGCGGCGTG---CACCCGGAC---GCCGACTTCACCGCATCCGATTTCTGC
CGTGAGGCCATGCATGCAATCGATTCCATCCTCCAGCGTGGTCACGTCCCCATCATTGCC
GGCGGCTCCAACTCCTACATCGAGGCATTGGTTGATGGCGAG------------GGC---
---------------------------GGCGTGTTCCGGTCCCGGCACGAGAGCTGCTTC
GTGTGGATCGACGTCGATCCTTCCCTCCTGCACTTGTTCGTGTCGACGCGAGTGGACAAG
ATGGTGGAGATGGGGCTGGTGGAGGAGGCCAGGAGTGAGTTCCACCAG------------
---GATGGTGACTACTCGAAGGGAATTCGGAGGTCGATCGGGGTGCCGGAGATGGACGGC
TATTTCCGCATGGAGGCATCGGTC------------------------GATGAAGCGACG
AGGGCGAGGATGTTGGAGGCGGCGATCACCGAGATCAAGTTCAACACATGCAAGCTGACC
TGCAATCAGCTGCAGAAGATTCACCGCCTCTCCACCCTCCCCGGTTGGGATGTGCATCGC
ATCGATGCCACCGGATTCTTCCTGAAG---CGA---------------------------
GGC---AGGGAGGGCGAGGAGGCATGGGAGAAGGTGGTGGCGGGTCCTGGCAAGGAGATT
GTGAACAGATTTCTGAGGGGCAAGGGTGCAAGTGGAGCGGTGCAGAAGAATTATGTGGAG
GCTGATAAGGCTGTTATAAAAGAGAGGAGTGAGAAGGAATACCACCAGCTCATGGACGAG
ATTGAAGCCGCCCCCACACGG
>gnl_Elagu_v2.0_p5_sc00079.V1.gene322
ATGAGGCGTCTGGGGCTGCAACGCTGCAGCCCAACAATT---------------------
------------CCAGGC---CAGCAATCACTGGGTGCC---------------------
---------AGGCCGACATTTCCGATGGGCTCCTTC------CAA---ACACGCGTTCGG
AAGGGCAAGGTGGTGGTGGTGATGGGAGCGACCGGCACCGGCAAGTCGAGGCTGGCAATC
GATCTGGCGGTTCACTTCGAC---GGCGAGGTCGTCAACTCCGACAAAATGCAGCTGTAC
GACGGCCTCGACGTCGTCACCAACAAGGTCACCGAGGAGGAGACTCGCGGCATCCCCCAC
CACCTCCTGGGCGGTGTG---CCCCAAGAT---GCCGACTTCACCGCTTCCGATTACCGC
CGTGCGGCCGGCCGGGTGGTGGACGCGATCGCGCGGCGCGGCCGGCTGCCGGTCGTGGCC
GGGGGCTCGAATTCCTACATCGAGGAGCTGATCGACGGGGCG------------GGG---
---------------------------ACGGAGTTCCGTTCGAGGTACGAGTGCTGCTTC
CTGTGGGTGGACGTGCAGTCGAAGGAGCTGCACCAATTCGTCGCCGAGCGGGTGGATCGC
ATGCTGGAGACGGGGGCTGGTGGAGGAGGTGCGGGCAATATTCGACCT------------
------------------CGAGGC------------------------------------
CGACTACGG---------------------------------------------------
------------------------------------------------------------
------------------------------------------------------------
------------------------------------------------------------
------------------------------------------------------------
------------------------------------------------------------
------------------------------------------------------------
---------------------
>gnl_Elagu_v2.0_p5_sc00108.V1.gene119
ATGGCGTCGCCATCGCTTCCCGTCTCGAAAACCCCCATG---ATTTCCATCTCTTCACCT
TGCAACCTGCCACCTCTCCCTACAGTAGAGAACCCTCCTTCATCCACATCTGAGGGATAT
TTGGCAAAGAGACCCTTCTCCATGGAGGCAGCCTGCGGC---------CTCCCCAGCCGC
AAGGACAAGGTCGTCTTCGTCTTGGGTGCGACCGGCTCCGGAAAATCCAAGCTAGCCGTC
GCCCTCGCCATCCAATTCGAC---GGCGAAATCATCAACTCCGATAAGATGCAACTGTAC
TTCGGCCTCGACGTTGTCACCAACAAGGTGACCAAC------------------------
------------------------------------------------------------
------------------------------------------------------------
------------------------------------------------------------
------------------------------------------------------------
------------------------------------------------------------
------------------------------------------------------------
------------------------------------------------------------
------------------------------------------------------------
------------------------------------------------------------
------------------------------------------------------------
------------------------------------------------------------
------------------------------------------------------------
------------------------------------------------------------
------------------------------------------------------------
---------------------
>gnl_Elagu_v2.0_p5_sc00108.V1.gene121
ATG---GCATTCCTCGTACATCTTCCAAAGTCGACC------------------------
------------CCTTCC---------AGCTTCCCACCC---------------------
---------CTGAGACCCTTCTCCATGGAGGCAGCCTGC---GGC---CTCCCCAGCCAC
AAGGACAAGGTCGTCTTCGTCCTGGGTGCCACCGGCTCCGGAAAATCCAAGCTGGCCATC
GCCCTCGCCACCCAATTCGAC---GGCGAAGTCATCAACTCCGACAAGATGCAACTGTAC
TTCGGCCTCGACGTTATCACCAACAAGGTGACCAAGGAGGAGACCGCCGGCATCCCCCAC
CACTTGCTAGGAGTCGTC---CACCCGGAC---GCCGACTTCACCGCATCGGACTTCGCC
CGCGAGGCCATGCATGTCATCGCCTCCATCCTCCGGCGTGGTCGCCTCCCCATCGTCGCC
GGCGGCTCCAACTCGTACGTAGAGGCATTGGTCGACGGCGAG------------GGT---
---------------------------GGCGAGTTCCGGTCCCAGTACGAGTGCTGCTTC
CTATGGTTGGACGTGGAGCTGCCGCTCCTCCACTCCTTCGTCTCGGCGCGGATGGACAAG
ATGGTGGCGCAGGGTCTGGTGGAGGAGGCCCGGAGCTTGTTCCACGCC------------
---GACGCAGACTACTCCCGGGGTATCCGGAGGGCGATCGGGGTGCCGGAAATGGACCAT
TACTTCCGGATGGAGGCATCGGCC------------------------GATGAGGAGACC
CGGGCGAGGATGTTGGAGGGGGCGCTGGACGAGATCAAGGCCAATACGTGCAAGCTGACC
TGCATTCAGCTGCAGAAGATCCTGCGCTTCTGCACGCTCCCTGGTTGGGACCTGCACCGC
GTCGACGCCACCGAGTTCTTTCTGAGG---CGA---------------------------
GGC---CAGGACGGGGAGGAGGAGTGGGAGAAGGTGGTGGGGAGTCCCTGCAAGGAGATT
GTACAGAAGTTTTTGACGGGT---------------------------------------
------------------------------------------------------------
---------------------
>gnl_Elagu_v2.0_p5_sc00448.V1.gene19
ATG------------------------------------------AGAATTTTATTCTCC
GCTTTTCTTTCCCCATTC---GCGGCGACGTCGAAGTTCTCGTCAAGCGTGACGACGGCG
GTGGAA---------------------AGCAAGAGCCACCGCCACTGTAGCGGCCGGCGG
AAGGAGAGCGTGGTAGTGATCATGGGCGCTACCGGGACCGGCAAATCGAAGCTTTCCATC
GATTTGGCGACCAGATTCCCA---TCGGAGGTGGTGAACGCCGACAAGATCCAGGTCTAC
CGCGGCCTCGATATCACCACCAACAAGATCCCTCTGGCCGAGCGCTTGGGCGTGCCGCAC
CATCTGCTAGGAGAGCTC---GACCCGGCGGCCGGGGAGCTTCCGGCGGCGAAGTTCAGG
TGCATGGCGTCGTCCGCCATCGAGAGGATCGCCGCCCACCGGCGGCTTCCGGTGGTGGCG
GGCGGGTCGAACTCGTTCATCCACGCGCTTCTGGCCGCGCGGCACGACCCCCGGGTGGAC
CCGTTCGCGTTGGGGGATCGGCGGGGAAGGCTGGAGCGGTTGCGGTACCCATGCTGCTTT
CTCTGGGTGGACGTGGAGGCGGCGGTGCTGGCGGAGCACCTGGACCGGCGGGTGGAGGAG
ATGGTGGCGGGTGGGATGGTGGGGGAGCTGGAAGCGTACTTCGCGGCGGAG------GGG
GCGGAGCCAGGGCGGCACCCGGGCTTGGAGAAGGCGATCGGGGCC---------------
------------------------------------------------------------
------------------------------------------------------------
------------------------CGGCTGGGAGGC---GCGGGGCCG------------
------------------------------------------------------------
------GCGGCGGAGGCGGCGGCGTGGGAGCGGGACGTGGTGAGGCCCAGCGTCGCCGCG
GTGGAGAGGTTCCTGGAGTCGGTGGTCAGC------------------------------
------------------------------------------------------------
---------------------
>gnl_Eucgr_v2.0_Eucgr.C02690.1
ATG---------------------------------------------------------
------------------------------------------------------------
GCCTCC---------------------TCCTCCTCCGCA---------GCCGCCCACCGC
CGCCCCAAGGTGGTCGCCATCATAGGCGCCACCGGGTGCGGCAAGTCCCGCCTCTCCATC
GACCTCGCCTCCCACTTTCCC---TCCGAGGTCATCAACTCTGACAAGATGCAAGTCTAC
CGGGGCCTCGACATCACCACCAACAAGATCCCCCTGGCCGACCGCCGCGGCGTCCCCCAC
CACCTCCTCGGCTCCCTC---GACCCGGACCACGGCGAGATGACCCCGTCGCAGTTCTGC
TCCCTCGGCGACAACGCCATTTCTGACGTCGCCTCCCGCGGAAATTTCCCCATCCTCGTC
GGCGGTTCCACCTCCTCCATCCTCGCTCTCCTGGCGGAGCGGTTTGACCCGCAG------
---------------------------GCGACACCCGACTTGAGGTACGACTGTTGCTTT
CTGTGCGTCGACGTGCTGCTGCCCGTGCTGAAGAAGGACCTGCCGAAGCGCGTGGACAGA
ATGCTCCGCATGGGCGCTTTCGATGAACTCGCCGGATACTACGACCTGCGC------CGG
ACCGACCCGGGGGCTTGGGCCGTGCTGAGGAGGGCCATAGGCGTGCTCGAGTTCGATCGA
TATTTCGAGAAGTACCCGCCGCCGAGGGGG---------GAGCGGCAGAACGATCCGGTG
CGGGAGGGTGCATACCAGGAGGCGCTAAGGGAGATAAAGAAGAACGCGGGGCAGCTGATG
ATACGGCAGGTTAAGAAGATCCGGCAGCTGAGTGAA---AGCGGGTGGGAGCTGCATAGG
CTGGACGCGACGGAGGCGGTCCGGCTG---GCGACGGCGCCCGAG---GAGGAG------
------------------GACGTTTGGAAGAGTCAGGTGTTGGAGCCGAGCGTGGAGATT
GTGAATCAGTTCTTGCAAGAGAAG------------------------------------
------------------------------------------------------------
---------------------
>gnl_Eucgr_v2.0_Eucgr.C02680.1
ATG---------------------------------------------------------
---------------------------------------------------------GCC
TCCTCC---------------------TCCTCCTCAGCA---------GCCGCCCACCGC
CGCCCCAAGGTGGTCGCCATCATAGGCGCCACCGGGTGCGGCAAGTCCCGCCTCTCCATC
GACCTCGCCTCCCACTTTCCC---TCCGAGGTCATCAACTCTGACAAGATGCAAGTCTAC
CGGGGCCTCGACATCACCACCAACAAGATCCCCCTGGCCGACCGCCGCGGCGTCCCCCAC
CACCTCCTCGGCTCCCTC---GACCCGGACCACGGCGAGATGACCCCGTCGCAGTTCTGC
TCCCTCGGCGACAACGCCATTTCTGACGTCGCCTCCCGCGGAAATTTCCCCATCCTCGTC
GGCGGTTCCACCTCCTCCATCCTCGCTCTCCTGGCGGAGCGGTTTGACCCGCAG------
---------------------------GCGACACCCGACTTGAGGTACGACTGTTGCTTT
CTGTGCGTCGACGTGCTGCTGCCCGTGCTGAAGAAGGACCTGCCGAAGCGCGTGGACAGA
ATGCTCCGCATGGGCGCTTTCGATGAACTCGCCGGATACTACAACCTGCGC------CAG
ACCGACCCGGGGGCTTGGGCCGGGCTGAGGAAGGCCATAGGCGTGCTCGAGTTCGACCGA
TATTTCGAGAAGTACCCGCCGCCGAGGGGGGTCCGCAGGGAGCGGCAGAACGATCCGGTG
CGGGAGGGTGCATACCAGGAGGCGTTAAGGGAGATAAAGAAGAACGCGGGCCAGCTGATG
ATACGGCAGGTTAAGAAGATCCGGCAGCTGAGCGAA---AGCGGGTGGGAGCTGCATAGG
CTGGACGCGACGGAGGCGGTCCGGCTG---GCGACGGCGCCCGAG---GAGGAG------
------------------GACGTTTGGAAGAGTCAGGTGTTGGAGCCGAGCGTGGAGATT
GTGAAGCAGTTCTTGCAAGAAAAG------------------------------------
------------------------------------------------------------
---------------------
>gnl_Eucgr_v2.0_Eucgr.C02674.1
------------------------------------------------------------
------------------------------------------------------------
ATGGCC---------------------TCCTCCTTTGCA---------GCCGCCCACCCC
CGCGTCAAGGTGGTCACTGTCGTGGGGGCCACCGGGTGTGGCAAGTCCCGCCTCTCCATC
GACGTCGCCTCCCACTTCACT---TCCGAGGTCATCAACTCTGACAAGATGCAACTCTAC
CGGGGCCTTGACATCACCACTAACAAGATCCCCCTGGCCGACCGCCGCGGCGTCCGCCAC
CACCTCCTCAGCTCCTTC---GACCCGAACGATGGCGAGATGAGCCCGTCGCAGTTCCGC
TTCCACGGCGACGCAGCCATCTCCGGCGTCGCCTCCCGCGGGAAGCTTCCCCTCCTCGTC
GGCGGTTCCAACTCCTTCATCCACGCTCTCCTGGCGGATCGGTTCGACCCGGAGGCAGAC
CCGTTCGGCCGGCTTGGC---TCGCCGGCGAGCCCAAAGCTGAGGTACGACTGTTGCTTT
CTG---------------------------------------------------------
------------------------------------------------------------
------------------------------------------------------------
---------------------------------------AAGCGGGACGACGATCCAGTG
CGGCAGGGTGCCTACAAGGAGGCGGTGTGGGAAATAAAGAAGAATGCGTGCCAGCTGGCG
AAGCGGCAGATTGAGAAGATCCAGCGGCTGAGAGGG---CGCGGGTGGGAACTCCGTAAG
CTGGACGCGACGGAAGTGGTCCAGCTG---GCGATGGCGGCCGAG---GAGGAGGGAGGC
AGCTGCGTCAGGTGGCAGGGCGTTTGGAACAGGCAGGTCGTTGGGCAGAGTTTGAACATC
GTCAGGCGGTTCTTGCGCGAG---------------------------------------
------------------------------------------------------------
---------------------
>gnl_Eucgr_v2.0_Eucgr.C02688.1
------------------------------------------------------------
------------------------------------------------------------
ATGGCCTTC------------------TTCTTCTCCGCA---------GCCGTCCACTGC
CGCCCCAAGGTGGTCGCCGTCATCGGCGCCACCGGGTGCGGCAAGTCCCTTCTCTCCATC
GACCTCGCGTCCTTCTTCTCC---GCCGAGGTCATCAACTCCGATAAGATGCAGGTCTAC
CGGGGCCTCGACATCACCACCAACAAGATCCCCCCAGACGAGCGCCGCGGCGTCCCCCAC
CACCTCCTTGGCTCCCTC---GATCCAGATGACGGCGAGATGACCCCATCGCAGTTCCGC
TCACTCGGCGACGCCGCCATTTCCGACGTCGCCTCCCGCGGCAGTCTCCCCCTCCTCGTC
GGCGGTTCCACCTCCTCCATCCTCGCTCTCCTGGCGGAGCGGTTCGACCAGGAGGAAGAC
GTGCTCGGCAGGTTCGAC---CCGCCGGCGAGACCCAAGCTGAGGTACGACTGTTGCTTT
CTGTGGGTCGACGTGTCGCTGCCCGTCCTGGAGGAGCACCAGTCGAAGCGCGTGGACGAA
ATGCTCGACAAGGGCGCGTTTGATGAACTCGCCGGATACTACGATCTGCGC------CGG
ACTGATCCGGAGGGTTGGACCGGGCTGAGGAAGGCCATAGGCGTGCCCGAGTTCGACCGT
TATTTCAAGAAGTACCCGCCGCCGGGGGGG------GGGAAGCGGGACGACGATCCGGTG
CGGCAGGGTGCGTACAAGGAGGCG------------------------------CTGGCG
AAGCGGCAGATTGAGAAGATCCAGCGGCTGAGAGGG---TGCGGGTGGGAGCTCCGTAAG
CTGGACGCGACGGAGGTGGTCCAGCTG---GCGATGGCGGCCGAG---GAGGAGGGAGGC
AGCGGCGTCAGGTGGCAGGGCGTTTGGAAGAGGCAGGTCGTTGGGCGGAGCGTGAACATT
GTCAGGCGGTTCTTGCACAAG---------------------------------------
------------------------------------------------------------
---------------------
>gnl_Eucgr_v2.0_Eucgr.C02671.1
------------------------------------------------------------
------------------------------------------------------------
ATGGCC---------------------TCCTCCTCCGCA---------GCCGCCCACCGC
CGAGCCAAGGTGGTCGTCATCATGGGCGCCACCGGGTGTGGCAAGTCCCGCCTCTCCATG
GACCTCGCCTCCCTCTTCTCT---TCCGAGGTCATCAACTCCGACAAAATGCAAGTCTAC
CGGGGCCTCGACCTCACCACCAACAAGATCAGCCGAGCCGATCGCTACCGCGTCCCCCAC
CACCTCCTCGGATCCTTC---GACCCGGACGACGGCGAGATGACCCCGTCGCAGTTCCGC
TCCCTCGGCCACGCCGCCATCTCCGGCGTTGCCTCCCGAGGGAAAATGCCCCTCCTCGTC
GGCGGTTCCAACTCCTTCATCCATGCACTCCTGGTGGAGCGGTTCGACCCGGATGCAGAC
GTGCTCGGCGGGATCGGC---TCGCCGGCGAGCCCCGAGCTGAGGTATGACTGTTGCTTT
CTGTGGGTCGACGTGTCGCTGCCCGTCTTGCAGGAGTACCAGTCGAAGCGCGTTGACGAA
TTGATCAACATGGGCACGTTCGATGAGCTCACTGGATACTACGACCTGCGC------CGG
ACCAACCCGGGGGGTTGGACCGGGCTGAGGAAGGCCATAGGCGTGCCTGAGTTCGACCGT
TATTTCATGAAATACCCGCCGCCGAGGGGGTTTGGGAGGGAGCGGGACAACGATCCGGTG
CGGGAGAGTGCATACCAGGAGGCGGTAAGGGAGATAAAGAAGAACGTGGGGCAGCTGATA
AGGCGGCAGATTGAGAAGATCCAGAAGCTGAGCAGG---AGCGGGTGGGAGCTGCATATG
CTGGAAGCGACGGAGGCGGTCCGTCTG---GCGATGGCGGCCGAG---GAGAAGGGCTGC
GGC------AGGTCGCGGGACGTTTGGGAGAGGCAGGTCGTGGGGCCGAGCAAGGAGATT
------------------------------------------------------------
------------------------------------------------------------
---------------------
>gnl_Eucgr_v2.0_Eucgr.C02668.1
------------------------------------------------------------
------------------------------------------------------------
ATGTCC---------------------TCCTCCTCTGCA---------ACCGCCCACCCC
CGCGCCAAGGTGGTCGTCATCATGGGTGCCACCGGGTGCGGCAAGTCCAGCCTCTCCATG
TACCTCGCCTCCCGCTTCCCT---TGCGAGGTCATCAACTCTGACAAGATGCAACTCTAC
CGGGGCCTCGACATCACCACCAACAAGATCCCCCTGGCCGAGCGCCACGGCGTCCCCCAC
CACCTCCTCAGCTCCTTC---GACCCGAACGGTGCCGAGATGACCCCGTCAGAGTTCCGC
TCCCGCGGCCACGCAGCCATCTCCGGCGTCGTCTCCGGCGGGAAGCTTCCCCTCGTCGTC
GGCGGTTCCAACTCCTTCATCCACGCTCTCCTGGTGGAGCGGTTCGATCCGGAGGCTGAG
GTTTTCAGCGGGCTCGGC---TCGGCGGCGAGCCCCGAGCTGAGGTACGACTGTTGCTTT
CTGTGGGTCGATGTGTCGCCGCCCGTCCTGGAGGAGTACCAGTCGAAGCGCGTGGACAAA
ATGCTCGACATGGGCGCGTTCGATGAGCTCGCCGGATACTACGACCTGCGC------CGG
ACCAACCCGGGGGGTTGGACCTGCCTGAGGAAGGCCATAGGCGTGCCCGAGTTCGACCGT
TATTTTATGACCTACCCGCCGCCGCGGGGGGTTGGCGGGATGCGGGAAGACGATCCGGGG
CGGGAGGGTGCATACAAGGAGGTGGTGCGAAAGATAAAGAAGAACGCGGTGGAGCTGGCG
AAGTGGCAGATTATGAAGATCGAGCGGCTGAGAGGG---TGCGGGTGGGAGCTGCAT---
------------------------------AGCTGGACGCGACGG---ACGCGGTCCGGC
TGT------CGATGGCGGTCA------AGCAGGAGGGTGGCGGCCGGTCCCGGGACGTTG
GGAGAG------------------------------------------------------
------------------------------------------------------------
---------------------
>gnl_Eucgr_v2.0_Eucgr.C02687.1
------------------------------------------------------------
------------------------------------------------------------
ATGGCC---------------------TCTTCCTGTGCA---------GCCGCCCACCCC
CTCGTCAAGGTGTTCGCCATCGTGGGTGCCACCGGGTGCGGCAAGTCCCGCCTCTCCATG
GACCTCGCCTCCCGCTTCCCT---TGCGAGGTCATCAACTCTGACAAGATGCAACTCTAC
CGGGGCCTCGACATCACCACCAACAAGATCCCCCTGGCCGAGCGCCACGGCGTCCCCCAC
CACCTCCTCAGCTCCTTC---GACCCGAACGATGGCGAGATGACCCCGTTGCGGTTCCGC
TCCATCGGCCATGCAGCCATCTCCGGCATCGCCTCCCGCGGGAAGCTCCCCCTCCTCGTC
GGCGGTTCCAACTCCTTCATCCACGCTCTCCTGGTGGAGCGGTTCGACCCGGAGGCTGAG
GTTTTCAGCGGGCTCGGC---TCGGCGGCGAGCCCCGAGCTGAGGTACGACTGTTGCTTT
CTGTGGGTCGACGTGTCGCCGCCCGTCCTGGAGGAGTACCAGTCGAAGCGAGTGGACAAA
AAGCTCGACATGGGCGCGTTCGATGAGCTCGCCGGATACCACGACCTGCGC------CGG
ACCAACACGGGGGGTTGGACCTGCCTGAGGAAGGCCATAGGCGTGCCCGAGTTCGACCGT
TATTTTATGACCTACCCGCCGCCGAGGGGGGTTGGCAGGATGCGGGAAGACGATCCGGGG
CGGGATGGTGCATACAAGGAGGCGGTGCGAAAGATAAAGAAGAACGCGGTGGAGCTGGCG
AAGTGGCAGATTATGAAGATCGAGCGGCTGAGAGGG---TCCGGGTGGGAGATGCATAGG
CTGGACGCGACGGAGGCGGTCCGGCTG---AAGATGGCGGCCAAG---GAGGAGGGTGGC
GGC------CGGTCCCGGGAAGTTTGGGAGAGAGAGGTCGTGGAGCCCAGCGTGAAATTT
GTGGAGCGTTTCTTGTTGAAGAAGCAGGTGGCG---------------------------
------------------------------------------------------------
---------------------
>gnl_Eucgr_v2.0_Eucgr.C02679.1
------------------------------------------------------------
------------------------------------------------------------
ATGGCC---------------------TCCTCCGCCGCA---------GCCGCCCATGGC
CGTACCAAGGTGGTGGTCATCATGGGCGCCACCGGGTGCGGCAAGTCCCACCTCTCCATC
GACCTCGCCTCCCACTTCTCT---GCCGAGGTCATCAACTCCGACAAAATGCAAGTCTAC
CGGGGCCTCGACATCACCACCAACAAGATCCCCCCAGATGAGCGCCGCGGCGTCCCCCAC
CACCTCCTTGGCTCCCTC---GACCCGGATGACGGCGAGATGACCCCGTCGCAGTTCCGT
TCCCTTGGCGACGCCGCCATTTCCGACATCACCTCCCGCGGGAGTCTCCCCCTCCTCGTC
GGCGGTTCCACCTCCTCCATCCTCTCTCTCCTGGTGGAGCGGTTCGACCAGGAGGAAGAC
GTGCTCGGCAGGCTCGGC---CCGCCGGCGAGACCCAAGCTGAGGTACGACTGTTGCTTT
CTGTGGGTCGACGTGTCGCTGCCCGTCCTGGAGGAGCACCAGTCGAAGCGCGTGGACGAA
ATGCTCGACAAGGGCGCGTTTGATGAACTCGCCGGATACTACGACCTGCGC------CGG
ACTGATCCGGAGGGTTGGACCGGGCTGAGGAAAGCCATAGGCGTGCCCGAGTTCGACCGT
TATTTCAAGAAGTACCCGCCGCCGGGGGGGGTGTGCAGGAAGCGGGACGACGACCCAGTG
CGGCAGGGTGCCTACAAGGAGGCGGTGTGGGAAATAAAGAAGAATGCGTGCCAGCTGGCG
AAGCGGCAGATTGAGAAGATCCAGCGGCTGAGAGGG---TGCGGGTGGGAGCTCCGTAAG
CTGGACGCGACGGAGGTGGTCCAGCTG---GCGATGGCGGCCGAG---GAGGAGGGAGGC
AGCGGCGTCAGGTGGCAGGGCGTTTGGAAGAGGCAGGTCGTTGGGCAGAGCGTGAACATT
GTCAGGCGGTTCTTGCACAAG---------------------------------------
------------------------------------------------------------
---------------------
>gnl_Eucgr_v2.0_Eucgr.C02681.1
ATG---------------------------------------------------------
---------------------------------------------------------GCC
TCCTCC---------------------TCCTCCTCCGCA---------GCCGCCCACCGC
CGCCCCAAGGTGGCCGTCATCATGGGCGCCACCGGGTGCGGCAAGTCCCGCCTCTCCATC
GACCTCGCCTCCCACTTCCCT---TTCGAGGTCATCAACGCCGACAAAATGCAAGTCTAC
TGGGGCCTCGACATCACCACCAACAAGATCCCCCCAGCCGAGCGCCACGGCGTCCCCCAC
CACCTCCTCAGCTCCTTC---GACCCGAACGATGGCGAGATGACCCCGTCGCAGTTCAGC
TTCCACGGCGACGCAGCCATCTCCGGCGTCGCCTCCCGCGGGAAGCTTCCCCTCCTCGTC
GGCGGTTCCAACTCCTTCATCCACGCTCTCCTGGCGGATCGGTTCGACCCGGAGGCAGAA
---------------------------GCGAGTCCCGAGCTGAGGTATGACTGTTGCATT
CTGTGGGTCCACGTGTCGCCGCCCGTCCTGAAGAAGGGCCTGCCGAAGCGCGTGAACGGA
ATGCTCCGCATGGGCGCTTTCGATGAGCTCGCGGGATACTACCACCTGCGC------CAG
ACCGACCCCGGGGCTCGGGCCGGGCTGAGGAAGGCCATTGGCGTGCTCGAGTTCGACCGA
TATTTCGAGAAGTACCCGCCGCTGAGGGGG------AGGGAGCGGCAGAACGATCCGGTG
CGAGAGGGTGCATACCAGGAGGCGCTACGCGAGATAATGAAGAACGCGGACCATCTGATA
AAAGGGCAGGTTGAGAAGATCCGGCAGCTGAGCAAA---AGCGGGTGGGTGCTGCATAGG
CTGGACGCGACGCAGGCGGTCCGGCTG---GCGATGGCGCCCAAG---GAGGAGGGCGGC
GGCGACGACAGGTCGCGGGAGGTTTGGGAGAGGGAGGTCGTGGGGCGGAGCGTGGAGATT
GTGAATCAGTTCTTGCGAGAGAAT------------------------------------
------------------------------------------------------------
---------------------
>gnl_Eucgr_v2.0_Eucgr.H03602.1
ATGACATCCATGTCAACGGTGGCCTGCAAGCAAGCC---------CAGGTC---CAG---
------------CCGCTC---ATG---AATTTCCGAGGT------------------GGA
CTC------------------AACGCGGAGAGTTTCTAC---------------CACCGT
AGGGACAAGATCGTGTTCGTGGTGGGCGCGACTGGGACGGGCAAGTCCCGGCTGGCCATC
GACCTGGCGGACCGCTTCAGA---GGCGAGGTCGTGAACTCCGACAAAATCCAAGTTTAC
AAGGGCCTCGACATCGTCACCAACAAGGTCACTGAGGAGGAGTGTCGGGGGGTGCCCCAC
CACTTGCTAGGTATTGCG---GAGCCGGAC---TCGGAGTTCACGGCGATCGATTTCCGG
TGCCACGCGTTGCTCGCGATTGATTCCATCCTTGCGCGGGGCCGGCTGCCCATAATAGCT
GGGGGCTCGAATTCTTTCATCGATGCCCTCGTGAACGGAGGC------------------
---------------------------CCCGAATTCCGATCAAGGTATGACTGTTGCTTC
TTCTGGGTCGACGTCTTGATGCCGGTGCTCCACTCGTTCGCGGTGAGGCGGGTTGACAGG
ATGGTGGAGGCCGGGCTGGTGGACGAGGTGAGGAGCGTGTACCGTCCG------------
---GGAGCGGACAATTCCAAGGGCATCAGGCGTGCGATCGGAGTGAGTGAAATGGAAAAG
TACCTCAGCTACGAAAACACGGCC------------------------GACGACAGGACC
AGAGCGAAGCTTTTGAAGGAAGCGGTCGAGAGAATCAAAGCGAACACATGCGCATTGGCT
TGCCGCCAATTGGAAAAGATAGAGAGACTTAAGAGCAATTGGGATGGGGAAATGAACCGA
ATTGATGCCACAGAAGTGTTCCAAAAA---GAG---------------------------
GAC---AAAGAGGCTGATGAAGCCTGGGCCAGGCTCGTGGCAGGGCCATGCACTGTAATC
TTGTGCAAGTTCCTTTACGGTCAAGATCCCATGGCTGCT------------ATACTCTCA
ACTGATACGTCTCATATTGTCAAGCCAATT------TCGGTTTCGATTCCGATGATACTC
CTTGCCGCAGCA---ACTAGA
>gnl_Eucgr_v2.0_Eucgr.B01146.1
------------------------------------------------------------
------------------------------------------------------------
------------------------------------------------------------
---------------------ATGGGGGCCACTGGCACTGGCAAGTCTCGGCTAGCCATC
GACCTAGCCACCCATTTTCCA---GGTGAGGTCATAAATTCCGACAAAATGCAAGTCTAT
AAGGGCCTTAACATTGTCACCAACAAGGTCACCAAAGAGGAGTGCAGAGAAATTCCTCAC
CATTTATTAGGATTTGTG---GACCCTGAT---TCAGACTTCACGGCCACGGACTTCCGG
GACCACACATCACTAGCCCTGCCATCCATCTCTAGGCAAGACAGGGTCCCAATAATCGCT
GGCGGATCCAATTCCTTTATTGAAGCTCTTGTGGATGGTGAT------------------
---------------------------CCTGAATTTAGATCAAGGCACGACTGTTGCTTC
CTCTGGGTCGATGTTTCTTTGTCTGAGCTATGCCCCTTCGTGTCAGAGCGGGTGGATCGA
ATGGTAGAAGCAGGATTGGTGGACGAGGTTAGAAGTATGTACAACCCC------------
---AAAGCAGACAATACCAAAGGGATCAGAAGAGCAATTGGAGTTGGCGAAATGGATGAT
TACTTTAGAGTCGAGGCAACCGCC------------------------GATGACAAAACC
AAGGCGAGGTTTCTTGAGGCAAGCATTACCAAGATCAAGGACAACACTCGTTCGTTGGCT
CGTGACCAACGAAAGAAGATTTGCAGGCTCTACAATATGTGGAGCTGGAACATGCATAGA
ATTGATGCCACAGAGGTTTTTGAGAGA---CGA---------------------------
GGGTCGGAGGCCGCTGACGAAGCATGGGAAAGGTTAGTGCTGAGACCCAGTTCCATGATC
GTGGACAGGTTCCTGGACGAGGCGCCTAGCACCACCATC------------ATATCACCG
AATATGACAGCCACAATCGCCCCGCCAGTC------------------CCAATGGCAGCA
GTTGCAGCTGCA---ACCCAT
>gnl_Eucgr_v2.0_Eucgr.K03385.1
ATG---AGGATTTCCATGGTGAAGTGCAAGCCG---------------ACGGCCCAA---
------------CCCTTG---CTC---CACGCTGCCAGC---------------------
---------GTCCGGAGGTCGAATAGAGGCTTTTAT------AAA---CTTTCGCCTCAG
AAGGAGAAGGTCGTGGTGATATTAGGTGTGACCGGGGCAGGCAAATCCAGGCTCTCTATT
GACATTGCGTCCCATTTCCCC---GCTGAGATCGTGAACTCCGACAAAATCCAAGTGCAC
AAGGGGCTCGACATAGTCACCAACAAGATCACGGAAGAGGAGCAACGCGGCATCCCCCAC
CATCTCCTCGGGACGATC---CCTCCCGAT---GCAGACTTCACGGCGTCAGAATTTAGC
AACTCGGCACTGCTTGCCATCGAGTCAATCAGGGCCCGTGGCAACACTCCAGTCATCGTT
GGCGGCTCGAATTCCTACATTGAGACCTTGATCGCTAGCCAT------------GAT---
---------------------------TACCGGTTTCAATCTAATTACGAATGTTGCTTT
CTATGGGTCGATGCCGCGATGCCCATCTTGCACTCCTTCTTGTCTAAGCGGGTCGATAAG
ATGGTAGAGAGGGGAATGGTCGAAGAGGCGAGGAACGCCTTTGATCCA------------
---AACGGGCAATACTCAAGGGGAATCCGGCGCGCAATCGGGCTTCCTGAACTGGACTTG
TTGTTCCGTACCGAGAAGTTCTTG------------------------GATCGACAAGCC
CACGCGCGGTTGCTCAAAGAAGCGATGGAGGAGATCAAGACCAACACGTGCAAATTGGCA
AGCCGCCAGTTGGAGAAGATCCACCGGCTCCGCAACCAGAAGGGTTGGAACTTGCACAGG
ATGGACGCGACGGAAGTGTTCTGCAAG---CAT---------------------------
GGG---AAGGACGCCGATGAGGCGTGGGAAGAGCTCGTGGCGGGACCAAGCACAAAAATC
GTGGCCGAGTTTCTTTACAACGTCACGGCGAATATG---------------------GCC
ACTTCCGGGGGGCTCCACAAGGGCCTTATAAAG---------------------------
---------------AACCAT
>gnl_Eucgr_v2.0_Eucgr.G00473.1
------------------------------------------------------------
------------------------------------------------------------
------------------------------------------------------------
---------------------ATGGGAGCAACAGGAACCGGAAAATCCAAGCTCTCAATC
AACCTCGCGGTCCATTATCAA---ACCGAGGTCATCAATTCCGACAAAATCCAAGTGTAC
AAGGGGCTCGACGTCGTCACCAACAAGGTCACCGACCTCGAGTGTCGAGGCGTGCCACAC
CACCTCTTAGGAGTGATCGACGACCCCGAC---GTTGACTTCTCGGTGCATGATTTTTGT
CGCGACGCGTTGACCGCCATCAATCAGATAACGCAACGTGGGCGTGCCGCAATCGTTGCC
GGGGGATCGAACTCCTTCATTGAGGTGCTCGTGGAGGATCCG------------ACG---
---------------------------TATAATTTCAAGTCCATTTACGACTGCTGTTTC
ATCTGGCTGGATGTGTCGCCGCCCGTCCTGAACGAGCGCGTGTCGAAACGGGTGGACGAG
ATGGTTGCTGCGGGCCTGATAGACGAGGTGCGAGGAGTGTTCGTCCCG------------
---CAACCCGACTACTCACGTGGCATTCGCCGTGCGATTGGAGTCCCAGAGATGGACCGT
TTCCTGAGAGCCGAGAACCGTCTGATCGAT------------------GACGAGAAGCCG
AAGGAGGTGTTGCTCGATGAGGCTATCAACGAGATCAAGGTCAACACCTTCAAGTTAACC
TGTCGACAAGTGGAGAAGATCCGGATGCTTAGGGAAGAGCGCGGGTGGAACATACGCCGC
ATCGATGCGACCGGGGTTTTCGAGAGT---CCA---------------------------
GGGGCGGCAGATGTTGAGAAGGCGTGGCGGAGTCTGGTGCTGGAACCAAGCCTGGCCATG
------------------------------------------------------------
------------------------------------------------------------
---------------------
>gnl_Eucgr_v2.0_Eucgr.G02313.1
------------------------------------------------------------
------------------------------------------------------------
------------------------------------------------------------
---------GTCGTCGTCATCATGGGGGCCACCGGGTGTGGCAAGTCCGGCCTCTCCATC
GACCTCGCCTCCGTCTTCCCT---TCCGAGGTCATCAACTCCGACAAAATGCAAGTCTAC
CGGGGCCTCGACATCACCACCAACAAGATCACCCCGGCCGAGCGCCGCGGCGTCCCCCAC
CACCTCCTGGGCTCCTTC---GACCCGGACGACGGCGAGATGAGCCCGTCGATGTTCCGC
TCCCTAGGCCAATCCGCCATCTCCGGCATCGCCTCCCGCGGGAACCTCCCCCTCCTCGCC
GGCGGCTCCAACTCCTTAATCCACGCTCTCCTGGTGGAGCGGTTCGACCCGGAGGTGGAC
GTGTTCGGCGGGCTCACC---TCCCCGGCCAGCCTCGAGCTGAGGTACAACTGTTGCTTT
CTGTGGGTCGACGTGTCGCCGCCCGTCCTGGAGGAGTACCTCTCGAAGCGCGTGGACGAC
ATGCTCGACATGGGCATGTTCGAGGAGCTCGCCCGGTACTACGACCCGCGC------CGG
ACCGACCCAGGGGGTCGGACCGGGCTGAGGAAGGCCATAGGCGTGCCCGAGTTCGACCGC
TACTTCAAGAAGCACCCGCCGCAGCGGGGCCAGGGGAGGGAGGGGGACGACGATCGGGCG
CGGGAGGGCGCATACGAGGAGGCGGTGTGGGAGATTAAGGAGAACACGCGCCAGCTGGCG
AAGCGGCAGATCGAGAAGATCGAGCGGCTGAGAGAG---TGCGGGTGGGAGCTGAGGAAG
CTGGACGCGACGGAGACGTTCCTGCTG---GCGATGGCGACCGAC---GAGGGCGGCGGC
GGCGGC---AGGCGGCGGGACGTTTGGGAGAGGCAGGTGGTGGGGCCGAGCGTGAAGATT
GTGAAGCGGTTCTTGCAAGAG---------------------------------------
------------------------------------------------------------
---------------------
>gnl_Eucgr_v2.0_Eucgr.G01887.1
------------------------------------------------------------
------------------------------------------------------------
------------------------------------------------------------
---------------------ATGGGAGCAACAGGAACCGGAAAATCCAAGCTCTCAATC
AACCTCGCGGTCCATTATCAA---ACCGAGGTCATCAATTCCGACAAAATCCAAGTGTAC
AAGGGGCTCGACGTCGTCACCAACAAGGTCACCGACCTCGAGTGTCGAGGCGTGCCACAC
CACCTCTTAGGAGTGATCGACGACCCCGAC---GTTGACTTCTCGGTGCATGATTTTTGT
CGCGACGCGTTGACCGCCATCAATCAGATAACGCAACGTGGGCGTGCCGCAATCGTTGCC
GGGGGATCGAACTCCTTCATTGAGGTGCTCGTGGAGGATCCG------------ACG---
---------------------------TATAATTTCAAGTCCATTTACGACTGCTGTTTC
ATCTGGCTGGATGTGTCGCCGCCCGTCCTGAACGAGCGCGTGTCGAAACGGGTGGACGAG
ATGGTTGCTGCGGGCCTGATAGACGAGGTGCGAGGAGTGTTCGTCCCG------------
---CAACCCGACTACTCACGTGGCATTCGCCGTGCGATTGGAGTCCCAGAGATGGACCGT
TTCCTGAGAGCCGAGAACCGTCTGATCGAT------------------GACGAGAAGCCG
AAGGAGGTGTTGCTCGATGAGGCTATCAACGAGATCAAGGTCAACACCTTCAAGTTAACC
TGTCGACAAGTGGAGAAGATCCGGATGCTTAGGGAAGAGCGCGGGTGGAACATACGCCGC
ATCGATGCGACCGGGGTTTTCGAGAGT---CCA---------------------------
GGGGCGGCAGATGTTGAGAAGGCGTGGCGGAGTCTGGTGCTGGAACCAAGCCTGGCCATG
------------------------------------------------------------
------------------------------------------------------------
---------------------
>gnl_Manes_v6.1_Manes.05G074300.1
ATG---AAACTTTCCATGTCTATCTGCCACCAA---------------ACACATAGT---
------------CACGTG---CTT---GACATTCCCACC---------------AATAGG
CTC------------------AAAATGGACATTGTA---------------AGGTGGCAG
AAAACAAAGGTGGTGATTTTAATGGGCGCAACTGGCACTGGCAAGTCCAGACTCTCCATA
GACCTGGCAACCCAATTCCCA---GCAGAAATCATCAACTCTGATAAAATGCAAATCTAC
AAGGGCCTTGAAATAACAACCAACAAAATCACTGAAGAAGAGAGATCCGGTATACCACAC
CACCTGCTTGGAGAAGTA---AATCCTAAT---GCAGACTTCACAGCTAAAGATTTCTGC
AACATGGCTTCACTTGCTGTTGAATCAATTTCGACTAGGGGCTTACTTCCAATCATCGTT
GGAGGCTCCAATTCATACATTGAGGCCTTGGTGGATGATGCA------------GAT---
---------------------------TATAGATTCCGATCAAAATACGATTGCTGCTTC
CTGTGGGTGGATGTCTCAATGCCTGTGCTGAACGATTTCCTTTGCAAGCGAGTCGATGAA
ATGGTTTTCAAAGGAATGGTTGATGAGGTGAGGAACATCTTCGATCCC------------
---TTGGCAGATTACTCCAGAGGGATCAGGAGATCGATCGGAGTCCCGGAGCTGGACAAG
TACTTGAGAGCTGAAGCTTTTTCC------------------------GATGGAGAAAAC
TGCGAGAGACTATTTCTTGAAGCAATACGTGAGGTTAAAAATAACAACTGTAAGTTAGCT
CATCGGCAACTGGAGAAAATCCGGCGGCTGAAAAATGTCAAGGGGTGGAACATTCATCGG
ATTGATGCCACTCAAGTTTTTCGTAAA---CGA---------------------------
GGAAGCATGGAAGCCGAGGAGATGTGGAAGAAGCTTGTGGCCAAACCCAGCAGCGCCATT
GTTAGAGAGTTTCTTCACAGA---------------------------------------
------------------------------------------------------GTCACA
GCTGCCACTTCA---ACCAAA
>gnl_Manes_v6.1_Manes.06G067100.1
ATG---AGACTCCCCTTCATCAATTCCCACTAC---------------------------
CTTTCATCTCTCCCATGC---TCCCCGCTCTTCAAACCCGCTTCCCCCGGGGGGGTCCGC
ATGGACTCA---TCCGCTGCACCTTCTTCTTCTTCTTCTTCTTCTTATCGCCGCCGCCAG
AAAGACAAGATCGTCGTCATCATGGGAGCCACTGGCTGTGGGAAATCCAAGCTCTCCATT
GATCTCGGCACAAGGTTTCAA---TCTGAAATCATAAACTCTGATAAAATGCAAATCTAT
AAAGGACTAGATATAACCACCAATAAAATCCCGTTTCAAGATCGTCTCGGCGTCCCCCAC
CATTTGCTAGGCGTGTTT---GACCCGGAAGACGGTGAGTTGGGTCCTTCTGAGTTCCGT
TTAACGGCTGGATTGGCCATCTCGGATATTGTTTCGAGACAAAAACTGCCTCTGGTCGTA
GGTGGCTCCAATTCATTCATTCATGCTTTGGTAGTTGACCGATTTAATCCCGAGTTAGAT
GTTTTCAGCGGGGCATCA---------GTGTCGACCCGGTTAAGGTACGAGTGTTGTTTC
ATATGGGTGGATGTGTCACTGCCTCTGCTCTGCGATTATTTGTGCAAACGAGTGGACGAA
ATGCTGGACTCGGGAATGTTTGAGGAATTATCGGAGTACCGGCGATGGAAA---------
---GACCCGATGAGTCAACCGGGTTTACTGAAAGCAATTGGAGTGCCAGAGTTTGACCGA
TATTTTAAAAAGTACCCACCAGGGACAGGAGAAGGG---------GAGTGGGATGAGGGA
CGGAGAGGCGCATACGAAGAGGCGGCGAGGGAGATAAAGGAGAACACGTGTCAACTAGCG
AAAAGACAGATAGGGAAGATAAAGAGATTAAAAAGG---GCAGGGTGGGACCTACAGAGA
GTGGACGCGACGGAAGCGTTCAGAGAG---GCGATGAAGGTGAGAACG------GCGTCG
TCGGATAAGAGGTGGATGGAGGTTTGGGAGAGAGACGTGATGACTCCAAGCATGGGGATT
GTGAACCGCTTCTTGGAGGAG---------------------------------------
------------------------------------------------------------
---------------------
>gnl_Manes_v6.1_Manes.15G022800.1
ATG---ATGCTTTCGGCTTCTGTCCAAAAGCAA---------------ATA---CAA---
------------CCCCTT---GTG---AATTTTCAAAGA------------------GCC
ATA------------------AACATGGAGCCTTTCTTC---------------CGCAGA
AAAGATAAAGTTGTGTTCGTTGTAGGCCCAACAGGCACTGGTAAGTCACGTCTTGCAATT
GACCTCGCAGCTCGTATTCCA---GCCGAGGTTGTCAATTGCGACAAAATGCAAGTTTAT
AAAGGACTCAACATTGTGACTAATAAGGTCACTGAAGAAGAGTGTCATGGTGTACCTCAT
CACTTGCTAGGTTTCGTG---GACCCTGAT---GCCAATTTCAATCCTAATGACTTTTGC
CATCACGCGTCTGAGGTCATCAAATCCATCATCGCACGTGATCGCCTACCAATAGTTGCA
GGCGGTTCCAACTCTTTCATCGAGGCGTTAGTGAATGATGAT------------------
---------------------------CCTGAATTTCGATTGAGGTACGAATGTTGCTTC
CTTTGGGTGGATGTTTCTTTGCCTGTGCTACATTCATTCGTATCTCAACGAGTTGATCGA
ATGGTAGAAGCAGGATTGGTTAGCGAGGCGAGAAGCATTTTCGACCCCTCC---------
---AACACTAATTACTCACAGGGACTTAGGCGGGCAATCGGTGTCCCTGAATTGGATCAC
TATTTCCGGAACGAAGCAACCGCG------------------------GACGCCAAAACG
CGAGCCAAGCTGCTTGACGCAGCTCTTGCAAAAATTAAAGAAAATACTTGTGTGCTAGCT
TGTCGTCAATTGCAAAAAATCCATCGACTTTACAACCAGTGGAGCTGGAATATGCATCGC
ATTAACGCTACAGAAGTGTTCCTAAAG---AGC---------------------------
GGG------------GAAGACGCATGGGAGAAGCTCGTGGCGGGGCCTAGCTCCATGATC
GTGGAGCAATTCCTTTACTATGAGGATCATATGGGGACT------------ACTGTACCA
TCAAAGACCGCGCCTGTGATGGCTTCTACGGTGATTCCAATTCCAATTCCTATTCCTGCA
ATGGCATCGGCGGTGACTCGA
>gnl_Manes_v6.1_Manes.15G148500.1
ATG---GAATTTGCTCTTCCCTCA------------------------------------
------AAAATGCCAGTG---GCTCATTCTCTTCCTGCAAGAATGAGGATGAGGTCTCAT
ATTCAA------GCTATCCCCTCAGTGCACCCATTT------GAA---GCTCAAATCAAG
AAGCAGAAGACTCTCTTCATACTGGGCGCAACAGGCACTGGAAAAACAAAACTCTCCATC
GATCTGGCCACCCATATTCCA---GCTGAAATTATAAATTCTGATAAAATTCAAGTTTAC
AAAGGCCTCGACATTGTAACCAACAAGATTGCTGAAGATGAACGCAAAGGCATCCCTCAC
CATTTGCTAGGGTTTATG---GATCCTGAG---GCAGATTTTACTGTGCAAGACTTCTGC
ACTCATGTTCACGTGGCTATGACTCGTATCATTAACAATGGAAGCGTCCCCATCATAGTG
GGTGGATCCAACAACTACATCAGGAGACTTGTGGAGGATCCA------------TGT---
---------------------------ACAAAGTTTAAGTCAAATTTTGACAGTTGCTTT
CTATGGGTGGATGTTGATTTGCCTGTTTTGTACAAGCGTGTAGCACAAAGGGTTGATGAA
ATGGTTGAAGCTGGTCTAGTTGAAGAGGTTCGAGCGATGGTTGCACCT------------
---GGGGCTGACTACACTCGCGGGGTTTGGCGAGCTATTGGGGTTCCAGAGATGGACGAT
TATCTTCATGCAGAGAAGGTGATGGCT---------------------GACGAGAAGACA
AAGAGAATGTTGCTTGAGGCTGCTATTTATCGTATAAAACAAAATACATGCAAGCTAGTG
GATTCTCAGCTGCGGAAGATCAACCAGATGATAGATGAACTTGGCTGGAAACTGCATAGG
ATTGATGCTACCTGTGTGCTAGAAACA---AGA---------------------------
GGC---GGTGGGGCTGTAGAGGCATGGGAGGAGGTGGTTTTGGAGCCTAGCTTGGCAATA
GTGAGGGATTTTCTCGAGGGTCAGGAT---------------------------------
------------------------------------------------------------
---------------------
>gnl_Manes_v6.1_Manes.01G209100.1
ATG---AGATTTTCCATGTCTATCTGCCAACAA---------------ACGCATCAT---
------------CACATG---CTC---GACATTCCTGCT---------------GGCAGA
CTC------------------AAAATGGACATTGTA------ACT---CCTAGGTGGCAG
AAAGCAAAGGTGGTGATTTTAATAGGGGCAACAGGCACTGGAAAATCCAGGCTCTCTATA
GACCTGGCAACCCAATTCCCA---GCAGAAATCGTTAACTCTGATAAAATGCAAGTTTAC
AGAGGTCTTGAAGTAACAACCAACAAAATCACTGAAGAAGAGAGGTCCGGTATCCCCCAT
CACCTATTAGGAGAAGTA---AATCCTAAT---GCAGACTTCTCATCAAAAGATTTTTGC
AATATGGCTTCGCTTGCTGTTGATTCTATTTCTAACAGGGGTCTGCTTCCAATTATCGTT
GGAGGCTCCAACTCATATATCGAAGCTCTGGTGGATGATGAA------------GAT---
---------------------------TTTAGATTCCGATCAAAATATGAGTGTTGCTTC
TTGTGGGTGGATGTGTCATTGCCTGTGTTAAACGAATTCCTTTGCAAAAGAGTCGATGAA
ATGGTCAGCAATGGAATGGTTGATGAGGTGAGGAACATCTTCGACCCT------------
---TACGCAGATTACTCCAAAGGAATCAGGAGATCGATCGGGGTCCCGGAGCTGGACAAG
TACTTACGAGCTGAAGCATTTTTG------------------------AACGGAGAAAAT
AGCGACAGACTACTTGTCGAAGCAATACGTGAGATTAAAAATAACAACTGCAAGTTAGCT
CGTCGGCAATTGGAGAAAATCCGGTGCCTGAAAAACGTCAAGGGGTGGAACCTTCATCGG
ATTGATGCCACTCAGGTATTCCGGAAC---CGT---------------------------
GGAAACAAGAAAGGTGAGGAGGCGTGGAAGAAGCAAGTGACCATACCCAGTAGTGCCATT
GTTAGAGAATTTCTCTACAGTAGTGTTACAGCCGCGAAG------------GTCCCTGCT
GCTGCTGCTGCCGCC---------------------------------GCCGCCGCCGCC
GCCGCCGCCGCA---AACAAA
>gnl_Manes_v6.1_Manes.14G103300.1
ATG---AGACTCCCCTTCCCCACTTCCCATTGC---------------------------
CTTCCCTCTCTCCCCTTC---TTGCCTTTCTTCAAGCCCTCCCCTCCGCGGGGGGTCCGT
ATGGACTCT---TCCGACCGACCCATTTCTACTCTCTCC---------CTCCGCCGCCAG
AAGGACAAGATCCTCGTCATCATGGGAGCCACTGGCTGTGGTAAATCAAAACTCTCTATT
GATCTTGCCACCCGGTTTCAA---GCAGAAATCATTAACTCCGATAAAATGCAAGTCTAC
AAAGGACTCGATATAACTACCAACAAAATCCCGATTCACGAGCGTAACGGCGTCGCTCAC
CATTTGCTAGGCGTCTTT---GACCCGCTAGATGGGGAGGTGAGCGCTTCCGAGTTCCGT
TTGACGGCTGGGTTGGCTATCTCGGATATTTTATCCAGACAAAAGCTGCCTATGGTAGTT
GGTGGGTCCAACTCATTTATTCATGCTCTGGTTGTTGACCGGTTTAATCCCGATTTAGAT
GTTTTTGGTGGGGCATCG---AACCCGGTGTCGACCCAGTTAAGATACAACTGTTGTTTT
GTATGGGTGGACGTCTCATTACCTGTCCTCGAGGATTATTTATGCTACAGAGTCGATGAA
ATGCTGGAGTCGGGGATGCCTGAGGAATTATCGGAGTACTACAGATGGGAA---------
---GACCCTGCCAGTCAACCCGGTTTGAGGAAGGCAATAGGAGTGCCAGAATTTGAACGA
TACTTTAAAAGGTATCCGCCGGGGAGAGCAGGAGCAGGAGGAGGGGAGTGGGACGAGGCA
CAGAGAAGAGAATACGAGGAGGCGGTGAGGGAGATAAAGGAGAACACGTGTGAACTGGCG
AAAAGACAGATAGGTAAAATGATGAGATTAAAAGGG---GCGGGATGGGAGCTACAGAGA
GTGGACGCGACGGAGGCGTTCAGGGAG---GCGATGAAGGTGAGGACGTCAGATAGCAGC
AAAAATAAGAGGTGGATGGAGGTTTGGGAGAGAGATGTGGTTCAGCCAAGCATGAAGATT
GTGAACCGCTTCTTGGAGGAG---------------------------------------
------------------------------------------------------------
---------------------
>gnl_Manes_v6.1_Manes.03G185000.1
ATG---AGGTTTTCGGCTTCAGTCCAAAAGCAA---------------ATA---CAG---
------------CCCCTT---GTG---AACTTACAAAGA------------------GCT
ATA------------------AATATGGAGCCTTTTTTT---------------CGCCGA
AAAGATAAGGTGGTGTTCGTTGTAGGCCCAACTGGGACGGGCAAATCAAGATTGGCTATT
GACCTTGCAACTCGTATCCCA---GCGGAGGTCATCAATTGCGACAAAATGCAAGTCTAC
AAAGGCCTCGATACAGTAACTAATAAGGTAACAGAAGAAGAATGTCGCGGTGTGCCTCAC
CATTTGATAGGTGTCGTAGAAGACCCAATT---GCCAATTTCACTTGCGATGACTTTCGC
TTTCACGCCTTAGAAGCCGTCAATTCCGTTGTCGCTCGTGATCGCCTGCCAATTATCGCT
GGTGGTTCTAACTCTTTCGTCGAGGCTTTAGCGAATGATGAT------------------
---------------------------CCTGATTTTCGATTGAGGTACGAATGTTGCTTT
CTTTGGGTGGATGTATCGTTGCCTGTGCTGCATTCTTTTGTATCTGAACGAGTCGATCGA
ATGGTGAAAGCGGGATTGGTGAAAGAAGTGAGAAGCATGTTTGATCCAAGC---------
---AAAAGTAACTACTCACAAGGAATTCGACGAGCAATTGGAGTGCCAGAATTGGATCAA
TATTTCCGCAATGAACACATTGTC------------------------GATGCTAAAAAT
AGAGCAAAGCTCCTCGACAGAGCTATTGCAAAAATTAAAGAGAACAATTGCATTCTAGCT
TGCCGTCAATTGCGAAAAATCCTTCGACTTTATAATCGATGGAGCTGGAAAATGCATCGC
ATCGACGCTACAGAAGTTTTTCTAAAA---AGC---------------------------
GGA---GAAGAAGCTGAAGAAGCATGGGAGAAACTTGTGGCGGGGCCTAGTTCCAGGATC
GTGGAGCAATTCCTTTACGATGGAGATCATATGACTACC------------ATTGTACCA
TCAGAGACCGTGACTGTAATGGCTTCTGCT------GGGATCCCCATTCCTATTCCTGCC
ATGGTCGCTGCAGTTACTCGA
>gnl_Medtr_Mt4.0v1_Medtr3g019820.1
ATG---------------------------------------------------------
------------------------------------------------------------
------------------------------GCTTTGACTTCTTCAACCTCAACC------
---------------------------TCAACTGAAAAGAAGAAGACTAAACTTTCCATC
AACTTAGGAACTCAATTCCCA---TCTGAGATCATCAATTCTGACAAAATTCAAGTATAT
AATGGCCTTGACATTGTCACCAATAAGGTGCAGGAATCTGAACGTTGTTCAATTCCACAT
CATATATTAGGCATCATCGATGATCCTGAA---TATGATTTCACTATGGATGACTTTTGC
AAGCACGTGCTTGAAGCTTTAGATCTCATAACTCAAAATGGACACCTACCTATTATTGTA
GGAGGGTCAAATTCTTACCTTAAAAAACTACTCGAGGACCCA------------ACT---
---------------------------AATGCATTTCATTCAAAATACGATTGCTGTTTT
ATTTGGCTCGATGTGTCTTTACCTATTTTGTTTCCATATTTGGACAAAAGAGTTGATGAA
ATGGTTGCGGCAGGGATGGTAGATGAGATAAGAGACTTTTTTGTACTT------------
---GGAGCAGATAACACAAAAGGAATAAGAAGGGCAATTGGGGTTCCTGAGCTCGACTCT
TATTTTGAAATGGAAATGAAAAAAGGTATA------------------GATGATGCTGAA
AAGGAAAAGATATTAAAGGAATCGATTAGAAAAACCAAACAAAACACCTTCATATTGGCT
GAAAATCAATTGTCGAAGATCCAAAATATGGCTGATACCCTTGGATCGATGATAATCAAA
ATTGATTCTACAGAAGTCTTTAAAGCCTTAAGG---------------------------
GGT---GAAGATTATCAAAAATTGCATCATGAGATTGTGATTAAGCCAAGCATGAAAATA
GTGAAGAGATTTCTAGAGGGGACAAGCTATGGAAGAAATGCAAAATATTCA------CTG
AATGGTGTT---------------------------------------------------
---------------------
>gnl_Medtr_Mt4.0v1_Medtr3g011590.1
ATG---------------------------------------------------------
------------------------------------------------------------
------------------------------GCTTTGACTACATCAACCCTAACAGAA---
AAGAAGAAGGTTTTGTTTATATTGGGTGCAACAGGAACTGGGAAGACTAAACTTTCCATC
AACTTAGGAACTCAATTCCCA---TCGGAGATCATCAATTCAGACAAAATTCAAGTCTAT
AAAGGCCTTGACATTGTCACCAATAAGGTACAAGAATCCGAACGTCATTCAATTCCACAT
CATATCTTAGGCATCATTGACGATCCCGAA---TATGATTTCACCGTGGATGATTTTTGC
AATCACGTGCTTGAAGCTTTAAATCTCATAACTGAAAATGGACACCTACCTATTATTGTA
GGAGGGTCAAATTCTTACCTAAAAAAATTAATTGAGGACCCA------------ACC---
---------------------------ATTGCATTTCATTCTAAATATGACTGTTGTTTT
ATTTGGGTCGACGTGTCTTTGCCTATTCTATGTCCATACTTAGACAAAAGAGTTGATGAA
ATGGTTGAGTCAGGGATGGTAGATGAGATAAGAGACTTCTTTGTACCT------------
---GGAGCAGATTACACAAAAGGAATTAGAAGGGCTATTGGGGTTCCTGAGCTTCATTCT
TATTTTGAGATAGAAAAGAAAGAATGTATT------------------GATGATGCTCAA
AAAGAAAAGATACTAAAGGAAGCTATTACAAAAACCAAACAAAATACTTTCATATTGGCT
GAAAATCAACTCTCGAAGATCCGAAATATGGCTGATAAGCTTGGATCAATGATAAACAAT
ATAAATTCTACAGAAGTCTTTGAGGCCCTAAGG---------------------------
GGA---GAAGATTATCATCATTTGCATCAAGAGATTGTGATTAATCCAAGTATGAAGATA
GTGAAGAGATTTCTAGAGGAGACAAGCCCTATAGGAAATTCAAAATATTCA------TCT
AATGGTGTT---------------------------------------------------
---------------------
>gnl_Medtr_Mt4.0v1_Medtr3g019930.1
ATG---------------------------------------------------------
------------------------------------------------------------
------------------------------GCTTTGACTACCTCAACCTCAACCACTGAA
AAGAAGAAGGTTTTGTTTATATTGGGTGCAACAGGAACTGGGAAGACTAAACTTTCCATC
AACTTAGGAACTCAATTCCCA---TCTGAGATCATCAATTCAGACAAAATTCAAGTCTAT
AATGGCCTTGACATTGTCACCAATAAGGTGCAGGAATCTGAACGTTGTTCAATTCCACAT
CATATACTAGGCATCATCGATGATCCTGAA---TATGATTTCACTATGGATGACTTTCGC
AAGCACGTGCTTGAAGCTTTAGATCTCATAACTCAAAATGAACACCTACCAATTATTGTA
GGAGGGTCGAATTCTTACCTTAAAAAACTACTCGAGGACCCA------------ACT---
---------------------------AATGCATTTCATTCAAAATATGATTGCTGTTTT
ATTTGGCTCGATGTGTCTTTACCTATTTTGTTTCCATATTTGGACAAAAGAGTTGATGAA
ATGGTTGCGGCAGGGATGGTAGATGAGATAAGAGACTTTTTTGTACCT------------
---GGAGCAGATAATACAAAAGGAATAAGAAGGGCAATTGGGGTTCCTGAGCTCGACTCT
TATTTTGAAATGGAAATGAAAAAAGGTATA------------------GATGATGTTGAA
AAGGAAAAGATATTAAAGGAATCGATTAGAAAAACAAAACAAAACACCTTCATATTGGCT
GAAAATCAAGTGTCGAAGATCCAAAATATGGCTGATACGCTTGGATTGATGATAAACAAA
ATTAATTCTACAGAAGTCTTTGAAGCCTTAAGA---------------------------
GGT---GAAGATTATCAAAAATTGCATCAAGAGATTGTGATTAAGCCAAGCATGAAAATA
GTGAAGAGATTCCTAGAGGAGACAAGCCATGGAAGAAATGCAAAATATTCA------ACG
AATGGTGTT---------------------------------------------------
---------------------
>gnl_Medtr_Mt4.0v1_Medtr3g019980.1
ATG---------------------------------------------------------
------------------------------------------------------------
------------------------------GCTTTGACTACCTCAACCTTAACAAAT---
AAGAAGAAGGTTTTGTTTGTAATGGGTACAACGGGAACTGGGAAGACTAAACTTTCCATC
AACTTAGGAACTCAATTCCCT---TCAGAGATCATCAATTCAGACAAAATTCAAGTTTAT
AAAGGCCTTGACATTGTCACCAATAAGGTACAGAAATCTGAACGTTGTTCAATTCCACAC
CATATATTAGGCATAATCGATGATCCTGAT---TATGATTTCACTATGGATGATTTTTGC
AAGCACGTGCTTGAGGCTTTAGACCTCATAACTCAAAATGGACACCTACCTATTATTGTA
GGAGGGTCAAATTCTTATCTTAAAAAATTACTCGAGGATCCA------------ACT---
---------------------------ATTGCATTTCATTCAAAATATGATTGCTCTTTT
ATTTGGCTAGATGTGTCTTTGCCTATTCTGTTTCCATATTTGGACAAAAGAGTTGATGAA
ATGGTTGCGGTAGGGATGGTAGATGAGATAAGAGACTTTTTTGTACCT------------
---GGAGCAGATAACACAAAAGGAATTAGAAGGGCAATTGGGGTTCCTGAGCTCGATTCT
TATTTTGAAATGGAAATGAAAAAAGGTGTA------------------GATGATGCTCAA
AAGGAAAAGATATTACAAGAATCGATTAGAAAAACCAAACAAAACACCTTCATATTGGCT
GAAAATCAATTGTCAAAGATCCAAAATATGGCTGCTAAGTTTGGATCGATGATAAACAAA
ATTGATTCTACAGAAGTCTTTGAAGCTTTAAGG---------------------------
GGT---GAAGATTATCAACATTTGCATCAAGAGATTGTGATTAAGCCAAGCATGAAAATA
GTAAAGAGATTCCTAGAGGGGACAAGCCATGGAAGAAAAGCCAAACATTCA------CCG
AATGGTGTT---------------------------------------------------
---------------------
>gnl_Medtr_Mt4.0v1_Medtr3g019900.1
ATG---------------------------------------------------------
------------------------------------------------------------
------------------------------GCTTTGACTACCTCAACCTCAACCACTGAA
AAGAAGAAGGTTTTGTTTATATTGGGTGCAACAGGAACTGGGAAGACTAAACTTTCCATC
AACTTAGGAACTCAATTCCCA---TCTGAGATCATCAATTCAGACAAAATTCAAGTCTAT
AATGGCCTTGACATTGTCACCAATAAGGTGCAGGAATCTGAACGTTGTTCAATTCCACAT
CATATACTAGGCATCATCGATGATCCTGAA---TATGATTTCACTATGGATGACTTTCGC
AAGCACGTGCTTGAAGCTTTAGATCTCATAACTCAAAATGAACACCTACCAATTATTGTA
GGAGGGTCGAATTCTTACCTTAAAAAACTACTCGAGGACCCA------------ACT---
---------------------------AATGCATTTCATTCAAAATATGATTGCTGTTTT
ATTTGGCTCGATGTGTCTTTACCTATTTTGTTTCCATATTTGGACAAAAGAGTTGGTGAA
ATGGTTGCGGCAGGGATGGTAGATGAGATAAGAGACTTTTTTGTACCT------------
---GGAGCAGATAATACAAAAGGAATAAGAAGGGCAATTGGGGTTCCTGAGCTCGACTCT
TATTTTGAAATGGAAATGAAAAAAGGTATA------------------GATGATGTTGAA
AAGGAAAAGATATTAAAGGAATCGATTAGAAAAACAAAACAAAACACCTTCATATTGGCT
GAAAATCAAGTGTCGAAGATCCAAAATATGGCTGATACGCTTGGATTGATGATAAACAAA
ATTAATTCTACAGAAGTCTTTGAAGCCTTAAGA---------------------------
GGT---GAAGATTATCAAAAATTGCATCAAGAGATTGTGATTAAGCCAAGCATGAAAATA
GTGAAGAGATTCCTAGAGGAGACAAGCCATGGAAGAAATGCAAAATATTCA------ACG
AATGGTGTT---------------------------------------------------
---------------------
>gnl_Medtr_Mt4.0v1_Medtr3g020760.1
ATG---------------------------------------------------------
------------------------------------------------------------
------------------------------GCTTTGACTACCTCAACCTTAACAGAA---
AAGAAGAAGGTTTTATTTATCTTGGGTTCAACAGGAACTGGGAAGACTAAACTTTCCATC
AACTTAGGAACTCAATTCCCA---TCCGAGATCATCAATTCAGACAAAATTCAAGTCTAC
AAAGGCCTTGACATTGTCACCAATAAGGTACAGGAATCTGAACGTTGTTCAATTCCTCAT
CATATATTAGGCATCATTGATGATCCTGAA---TATGATTTCACTGTGGATGATTTTTGC
AAGCACGTGCTTGAAGCTTTAGATCTTATAATTGAAAATGGACACCTACCTATTATTGTA
GGAGGGTCAAATTCTTACCTAAAAAAATTAGTTGACGACCCA------------GTC---
---------------------------ATTGCATTTCATTCAAAATATGATTGTTGTTTT
ATTTGGGTCGACGTGTCTCTGCCTATTCTCTTTCCATATTTGGACAAAAGAGTGGATGAG
ATGGTTGAAGCAGGGATGGTAGATGAGATAAGAGAATTTTTTGTACCT------------
---GGAGCAGACAACACAAAAGGAATTAGAAGGGCTATTGGGGTTCCAGAGCTTGATTCT
TACTTTGAAATAGAAATGAAAAAAGGTATA------------------GATGATGCTGAA
AAGGAAAAGATACTAAAGGAAGCGATTAGAAAAACGAAACAAAACACCTTCAAATTGGCT
GAAAATCAACACTCGAAGATCCAAAATATGGCCGATAAGCTTGGATCGATGATTAAAAAA
ATTAATTCTACAGAAGTCTTTGAGGTCCTAAGG---------------------------
GGG---GAAGACTATCAACATTTGTATCAAGATATTGTAATTAAGCCAAGCATGAAGATA
GTGAAGAGATTTCTTGAGGAGACAAACCCCAGAAAAAATGAAAAATATTCA------CCT
AATGGTGTT---------------------------------------------------
---------------------
>gnl_Medtr_Mt4.0v1_Medtr3g020100.1
ATG---------------------------------------------------------
------------------------------------------------------------
------------------------------GCTTTCGCTACTTCAACCTTAACA------
GAAAAGAAGGTTTTGTTTATATTGGGGGCAACGGGAACTGGGAAGACTAAACTTTCCATC
AACTTAGGAACTCAATTCCCA---TCTGAGATCATCAATTCTGACAAAATTCAAGTCTAC
AAAGGTCTTGACATTGTCACCAATAAGGTACAAGAATCTGAACGTTGTTCAATTCCCCAT
CATATATTAGGCATCATTGATGATCCTGAA---TATGATTTCACTATGGATGAGTTTTGC
AAGCACGTGCTTGAAGCTTTAGACCTCATAATTGAAAATGGACACCTACCTATTATTGTA
GGAGGGTCAAATTCTTACCTTAAAAAATTACTCGAGGACCCA------------ACT---
---------------------------ATTGCATTTCGTTCAAAATATGATTGCTGTTTT
ATTTGGTTAGATGTGTCTTTGCCTATTCTTTTTCCATATTTGGACAAAAGAGTTGATGAA
ATGGTTCAGGCAGGGATGGTAGATGAGATAAGGGATTTCTTTGTACCT------------
---GGTGCGGATAACACAAAAGGAATTAGAAGGGCTATTGGGGTTTCTGAACTTGATTCT
TATTTTGAAATAGAAATGAAAAAAGGTATA------------------GATGATGCTCAG
AAGGAAAAGATACTAAAGGAAGCAATTAGAAAAACCAAACAAAACACCTTCATATTGGCT
GAAAATCAATTGTCAAAAATCCAAAATATGTCGGATAAGCTTGGATCGATGGTAAAGAAA
ATTAATTCTACAAAAGTCTTTGAAGCCTTAAGG---------------------------
GGT---GAAAATTATCAAGATTTGCATCAAGAAATTGTGATTAAGCCAAGCATGAAAATA
GTAAAGAGATTTTTAGAGGAGACAAGCCATGGAAGAAATGTAAAATTTTCA------CCA
AATGGTGTT---------------------------------------------------
---------------------
>gnl_Medtr_Mt4.0v1_Medtr3g020155.1
ATG---------------------------------------------------------
------------------------------------------------------------
------------------------------GCTTTCGCTACTTCAACCTTAACA------
GAAAAGAAGGTTTTGTTTATATTGGGGGCAACGGGAACTGGGAAGACTAAACTTTCCATC
AACTTAGGAACTCAATTCCCA---TCTGAGATCATCAATTCTGACAAAATTCAAGTCTAC
AAAGGTCTTGACATTGTCACCAATAAGGTACAAGAATCTGAACGTTGTTCAATTCCCCAT
CATATATTAGGCATCATTGATGATCCTGAA---TATGATTTCACTATGGATGAGTTTTGC
AAGCACGTGCTTGAAGCTTTAGACCTCATAATTGAAAATGGACACCTACCTATTATTGTA
GGAGGGTCAAATTCTTACCTTAAAAAATTACTCGAGGACCCA------------ACT---
---------------------------ATTGCATTTCGTTCAAAATATGATTGCTGTTTT
ATTTGGTTAGATGTGTCTTTGCCTATTCTTTTTCCATATTTGGACAAAAGAGTTGATGAA
ATGGTTCAGGCAGGGATGGTAGATGAGATAAGGGATTTCTTTGTACCT------------
---GGTGCGGATAACACAAAAGGAATTAGAAGGGCTATTGGGGTTTCTGAACTTGATTCT
TATTTTGAAATAGAAATGAAAAAAGGTATA------------------GATGATGCTCAG
AAGGAAAAGATACTAAAGGAAGCAATTAGAAAAACCAAACAAAACACCTTCATATTGGCT
GAAAATCAATTGTCAAAAATCCAAAATATGTCGGATAAGCTTGGATCGATGGTAAAGAAA
ATTAATTCTACAAAAGTCTTTGAAGCCTTAAGG---------------------------
GGT---GAAAATTATCAAGATTTGCATCAAGAAATTGTGATTAAGCCAAGCATGAAAATA
GTAAAGAGATTTTTAGAGGAGACAAGCCATGGAAGAAATGTAAAATTTTCA------CCA
AATGGTGTT---------------------------------------------------
---------------------
>gnl_Medtr_Mt4.0v1_Medtr3g020740.1
ATG---------------------------------------------------------
------------------------------------------------------------
------------------------------GCTTTGACTACCTCAACCTTAGCAGAA---
AAGAAGAAGGTTTTATTTATATTGGGTGCAACAGGAACTGGGAAGACTAAACTTTCCATC
AACTTAGGAACTCAGTTCCCA---TCCGAGATCATCAATTCAGACAAAATTCAAGTCTAT
AAAGGCCTTGACATTGTCACTAATAAGGTACAAGAATCTGAACGTTGTTCAATTCCTCAT
CATCTATTAGGCATCATTGATGATCCTGAA---TATGATTTCACTGTGGATGAGTTTTGC
AAGCACGTTCTTGAAGCTTTGGCTCTTATAATTGCAAATGGACGCCTGCCTATCATTGTA
GGAGGGTCAAATTCTTACCTAAAAAAATTAGTTGAGGACCCA------------TCC---
---------------------------ATTGCATTTCATTCAACATATGATTGTTCTTTT
GTTTGGCTTGACGTATCTTTGCCTATTCTGTTTCCATATTTGGACAAAAGAGTTGATGAG
ATGGTTGGGGCAGGGATGGTAGATGAGATAAGAGAATTTTTTGTGCCT------------
---GGAGCAGACAACACAAAAGGAATTAGAAGGGCTATCGGGGTGCCAGAGCTTGATTCT
TACTTTGAAATGGAAATGAAAAAAGGTGTA------------------GATGATGCTGAA
AAGGAAAAGATACTGAAGGAAGCGATTAGAAAAACCAAACAAAACACCTTCATATTGGCT
GAAAACCAACACTTGAAGATCCAAAATATGGCTAATAAGCTTGGATCGATGATTAACAAA
ATTAATTCTACAAAAGTCTTTGAGGCCCTAAGG---------------------------
GGG---GAAGACTATCAACATCTGTATCAAGAGATTGTAATTAAACCAAGCATGAAGATA
GTGAAGAGATTTCTGGAGGAGACAAGCCCTAGAAAAAAT---------------------
------------------------------------------------------------
---------------------
>gnl_Medtr_Mt4.0v1_Medtr2g022140.1
ATGCCAGCAACATCATCCTATGCCTGCAAACAAGAAGTA---------------------
------------TCCCTA---ATA---AATTTCCAAAAG---------------------
------------GGACTCAACAAAATGGAGTCTTTATTT---------CACAACCGAAAC
AAAGATAAGGTGGTAGTGATAATGGGGGCCACAGGAACTGGAAAGACCAAATTAGCCATA
GAATTGGCCAAACATTTTCCA---GCTGAAATTGTGAATTCAGACAAAATGCAAGTTTAC
AAAGGTCTTGATATTACAACAAATAAGGTGACAGAAGAAGAGTGTGATGGGGTCCCACAC
CATCTCTTAGGTGTATTT---GATCCTACC---ACAAATTTCACTGCCAATGATTTTTGT
TACCATGCTTGTTCAGCCATTGATTCAATTGTGGAAAAAGATGGATTACCTATTATTGCT
GGTGGTTCAAATTCTTACTTAGATACCTTAGTGAACCATTGT------------------
---------------------------ACTGAATTTAGGTTAAGGTATGAGTGTTGTTTT
CTATGGGTTGATGTTTCATTGCCAGTGCTTCATTCTTCACTTCAATCGCGCGTTGATCGT
ATGATTGAAGCTGGTCAAGTTGATGAAGTTCGTGAATTTTTTGACCCTTTT---------
------GGTGATTATACTAAAGGGATTCGAAGAGCTATTGGGGTGCCTGAATTTCATGAT
TTTCTTGTAGCGGAAGCAAATTCAGCG---------------------GATGAAAGAACT
AAGAAGAGGCTTCTTGAAGCTGCCATTAGCAGGCTCAAGATTAATAATTGCACGCTTGCA
AATAGACAAGTTCAGAAGATTCGTCGATTAAATGGAATGTGGAAAAGGAGTATGCATCGT
CTCGATGCCACCGAAACGCACCTTAGG---AGT---------------------------
GGTTCACACACTAGTAAGGAAGTGTGGGAGGATCATGTGCTTGCAAAAAGTCTTGTGATA
CTCTACAACTTTCTCTATGGTGAAACACACGCCCACTCTAGAATTTTG---AATGTAATT
GCCAACTTTTCTGCA---------------------------TCGCTGGCATTGCCTGCT
GTTGCGGCGGCAATC---CGT
>gnl_Medtr_Mt4.0v1_Medtr2g075100.1
ATG---------------------------------------------------------
------------------------------------------------------------
------------------------------GCTTTCACTACCTCAACCCTAGCTGAAAAG
AAGAACAAGGTTTTGTTCATATTGGGTGCAACAGGAACTGGAAAAACTAAACTTTCCATC
AACTTGAGTACTTATTACCCC---GCTGAAATCATCAACTCAGACAAGATTCAAGTCTAT
AAGGGTCTTGATATTGTCACAAATAAGGTACTGGAATCTGAACGTTGCTCGATTCCGCAT
CATATATTAGGCATCATCGATGATCCTGAA---TATGATTTTACTATGAATGATTTCTGC
AAGCATGTGCTTGAATCCTTAGATCTAATAATTGGCAATGGACACCTACCTATTATTGTA
GGAGGGTCCAATTCTTATCTAAGAAAATTAGTTGAGGACCCA------------ACC---
---------------------------ATTGCATTTCTTTCAAAATATGATTGTTGTTTC
ATCTGGGTAGATGTGTCTTTGCCTACTCTGTTTAAATATGTAGGCAAAAGAGTGGATGAA
ATGGTTGAGGGTGGGATGGTTGATGAGATTCGAGAATATTTTGTACCT------------
---GGGGCAGACAACACAAAGGGAATTAGAAGGGCTATTGGGGTTCCTGAGCTTGATTCT
TTTTTCGCGATAGAAAAGAAAAGTGGCATT------------------GATGATGCTATA
AAGGAAATGATACTTAAGAAAGCTATTGAAGAAACCAAACAAAACACTTGCATACTGGCT
AAAAATCAACTCTCGAAGATCCAGAACATGACTCATATGCTTGAATCGATGGTGTATAAA
ATTGATTCTACGGAAGTCTTTGAGGCCTTAAGG---------------------------
GGA---GAAGATTATAAACATTTGCATCAAGAGATTGTGATTAAACCAAGCAAGGAGATA
GTGAAGAGATTCCTAGAGGAGACGACTGATGAAGGATATGAAAAATATTCA------TCC
AATGGTGTT---------------------------------------------------
---------------------
>gnl_Medtr_Mt4.0v1_Medtr7g007180.1
ATG---------------------------------------------------------
------------------------------------------------------------
------------------------------GCGTTCGCTTCCTCG---TCGCTAGCTGAA
AAGAAGAAGGTTATGTTCGTAATGGGTGCAACATACATCGGAAAAACTATACTTTTCATC
TACTTAGGTACTCATTTCCTC---TATGAAATCATCAATTCAAATAAAATTCAAATTTAT
AAAGATCTTGACTTGACACCA---------------------------------------
------------------------------------------------------------
------------------------------------------------------------
------------------------------------------------------------
------------------------------------------------------------
------------------------------------------------------------
------------------------------------------------------------
------------------------------------------------------------
------------------------------------------------------------
------------------------------------------------------------
------------------------------------------------------------
------------------------------------------------------------
------------------------------------------------------------
---------------------ACT------------------------------------
------------------------------------------------------------
---------------------
>gnl_Medtr_Mt4.0v1_Medtr7g407170.1
ATG---------------------------------------------------------
------------------------------------------------------------
------------------------------GCTTTCACTACGTCAACCCTAGCTGAAAAG
AAGAACAAGGTTTTGTTTATATTGGGTGCAACAGGAACTGGGAAAACTAAACTTTCCATC
AACTTGGGCCCTCATTACCCC---GCTGAAATTATCAACTCGGACAAGATTCAAGTCTAT
AAGGGTCTTGATATCGTCACAAATAAG------------AGGGCGTTACAGATTCCGCAT
CACATATTAGGCATCATCAATGATCCTGAA---TATGACTTTACTATGTATGATTTCTGC
AACCACGTGGTTGAATCCCTAGATCTCATAATTGGCAATGGACACCTACCTATTATTGTA
GGAGGGTCCAATTCTTATCTAAAAAAATTAGTTGAGGACCCA------------GCC---
---------------------------ATTTCATTTCTTTCAAAATATGAATGTTGTTTC
ATTTGGGTAGACGTGTCTTTGCCTACTCTATATCAATATGTAGGAAAAAGAGTTGATGAA
ATGGTTCAGACAGGGATGATTGATGAGATTCGAGAATATTTTGTACCT------------
---GGGGCAGACAACACAAAGGGAATTAGAAGGGCTATTGGGGTTCCTGAGCTTGATTCT
TTTTTTGCGATTGAAAAGAAAAGTGGCATT------------------GATGATGCTATA
AAGGAAAATATACTGAAGGAAGCTATTGAAAAAACCAAACAGAACACTTGCATACTAGCT
AAAAATCAACTCTCGAAGATCCAGAACATGGCTCATATGCTTGGATCGATGGTGTACAAA
ATTGATTCTACGGAAGTCTTTGAGACCTTAAGG---------------------------
GGA---GAAGATTATAAACACTTGCATCAAGAGATTGTGATTAAGCCAAGCAAGGAGATA
GTGAAGAGATTCCTAGAGGAGACGACTGATGGAAGATATGAAAAATATTCA------CCC
AATGGTGTT---------------------------------------------------
---------------------
>gnl_Medtr_Mt4.0v1_Medtr7g028880.1
ATG---------------------------------------------------------
------------------------------------------------------------
------------------------------GCTTTCACTACCTCAACCCTAGCTGAAAAG
AAGAACAAGGTTTTGTTCATATTGGGTGCAACAGGAACTGGGAAAACTAAACTTTCCATC
AACTTGGGTACTCATTTCCCT---GCTGAAATTATCAACTCTGACAAGATTCAAGTCTAT
AAGGGTCTTGATATTGCCACAAATAAGGTACCGGAATCTGAACGATGCTCGATTCCGCAT
CATATATTAGGCATCATCGATGATCCTGAA---TATGATTTTACTATGAATGATTTCTGC
AACCACGTGCTTGAATCCTTAGATCTGATAACTGGCAAAGGACACCTACCTATTATTGTA
GGAGGGTCCAATTCTTATCTAAAAAAATTAGTTGAGGACCCA------------GCC---
---------------------------ATTTCATTTCTTTCAAAATATGATTGTTGTTTC
ATTTGGGTAGACGTGTCTTTGCCTACTCTCTATCAATATGTAGGCAAAAGAGTTGATGAA
ATGGTCCAGGCAGGGATGGTTGATGAGATTCGAGAATATTTTGTACCT------------
---GGGGCAGATAACACAAAGGGAATTAGAAGGGCTATTGGGGTTCCTGAGCTCGATTCT
TTTTTTGCGATAGAAAAGAAAAGTTGCATT------------------GGTGATGCTATA
AAGGAAAAGATACTGAAGGAAGCTATTGAAAACACCAAACAGAACACTTGCATACTGGCT
AAAAATCAACTCTCGAAGATCCAGAACATGGCTCGTATGCTCGGATCGATGGTGTACAAA
ATTGATTCAACTGAAGTCTTTGAGGCCTTAAGG---------------------------
GGA---GAAGATTATAAACATGTGCATCAAGAGAGCGTGATTAAGCCAAGCAAGGAGATA
GTGAAGAGATTCCTGGAGGAGACGACTGACGAAGGATATGAAAAATATTCA------CCC
AATGTTGTT---------------------------------------------------
---------------------
>gnl_Medtr_Mt4.0v1_Medtr7g024250.1
ATG---------------------------------------------------------
------------------------------------------------------------
------------------------------GCTTTCACTACCTCAACCCTAGCTGAAAAG
AAGAACAAGGTTTTGTTCATATTGGGTGCAACTGGAACTGGGAAAACTAAACTTTCAATC
AGCTTGGGTACTCATTACCCC---GCTGAAATCATAAACTCAGACAAAATTCAAGTCTAC
AAGGGTCTTGATATTGTCACGAATAAGGTACCGGAATCTGAACGTTGTTCGATTCCGCAT
CACTTATTAGGCATCATCGATGATCCTGAA---TATGATTTTACTATGAATGATTTTTGC
AAACATGTGCTTGAATCCCTAGATCTGATAATTGGCAATGAGCACCTACCTATTATTGTA
GGAGGGTCCAATTCTTATCTTAAAAAATTAGTTGAGGACCCA------------TCC---
---------------------------ATTGCATTTTTTTCAAAATATGATTGTTGCTTC
ATTTGGATCGACGTGTCTTTGCCTACTCTGTTTCAATATGTAGGCAAAAGAGTCGATGAA
ATGGTAGAGGCAGGGATGGTCGATGAGATTCGAGAATATTTTGTACCT------------
---AGGGCGGACAACACAAAGGGAATTAGAAGGGCTATTGGGGTTCCTGAGCTTAATTCT
TTTTTTGAGATAGAAAAGAAAAATGGCATT------------------GACGATGCTCAA
AAGGAGAAGATTCTGAAGGAAGCTATTGGAAAAACGAAACATAACACTTGCATATTGGTT
GAAAATCAACTCTTGAAGATCCATAACATGGCTGATATGTTTGGATCAATGGTGTATAGA
ATTGATTCTACGAAAGTCTTTGAGGCCTTAAGG---------------------------
GGA---GAAGATTATAAACATTTGCATCAAGAGATTGTGATTAAGCCAAGCAAGGAGATA
GTGAAGAGATTCCTAGAGGAGACGACTGATGGAGGATATGAAAAATATTCA------CCC
AATGATGTT---------------------------------------------------
---------------------
>gnl_Medtr_Mt4.0v1_Medtr7g007190.1
ATG---------------------------------------------------------
------ATAAACCCGTTA------------------------------------------
------------------------------AACATGGTTTCCTCA---ATACTAGCTGAA
AAGAATAAGGTTTTGTTCATAATGGAAGCAACTGGAATTGGAAAAAATAAATTTACCATC
TACTTAGATACTCGATTCCTC---TATGAAATCATCAACTCAGATAAAATT---------
------------------------------------------------------------
------------------------------------------------------------
------------------------------------------------------------
------------------------------------------------------------
------------------------------------------------------------
------------------------------------------------------------
------------------------------------------------------------
------------------------------------------------------------
------------------------------------------------------------
------------------------------------------------------------
------------------------------------------------------------
------------------------------------------------------------
------------------------------------------------------------
------------------------------------------------------------
------------------------------------------------------------
---------------------
>gnl_Medtr_Mt4.0v1_Medtr7g024230.1
------------------------------------------------------------
------------------------------------------------------------
------------------------------------------------------------
---------------------ATGGAACCGACTGCAGTT---AACTATAAACTTTCCATC
TACCTAGGTGCTCAATTCCTC---TTTGAATTCATCAACTTTAACAAATTTCAAGTTTAC
AAGGGTTTTGACCTGTCACCAACAAGGTATTACAACATGAACATT------GTTCAATTC
CAC---------------------------------------------------------
------------------------------------------------------------
------------------------------------------------------------
---------------------------ATCCATTTTATTCAAAAAAATTATTGTTGTTTC
ATTTGGCTCGACGTTTATTTTCCTATTTTGTTTCAATCTTTATACAAAAGAGTTGATCAA
ATGGTTGAGGCAGAGCTTGAGTATGAGATTAGAGAAATTTTTGTGTCTGGACCATAT---
------------TGCACCCTTGGATTA---------------------------------
------------------------------------------------------------
------------------------------------------------------------
------------------------------------------------------------
------------------------------------------------------------
------------------------------------------------------------
------------------------------------------------------------
------------------------------------------------------------
---------------------
>gnl_Medtr_Mt4.0v1_Medtr7g407160.1
------------------------------------------------------------
------------------------------------------------------------
------------------------------------------------------------
---------------------ATGGATGCAACTCGCACTGGAAAA---AAAAAATCCATA
TACTTCGATACTCAATTCCTT---TATGAAATCATCAACTCCAACGAAATTCAAATTTAT
AAGGATCTTGAGTTATCACCAACAGGATTT------------------------------
------------------------------------------------------------
------------------------------------------------------------
------------------------------------------------------------
------------------------------GAGTATCCACGTAGA---------------
---TGG---AAAGTTTATTTTTCTAGTGCCAGTTGCATCCATTATGAACGT---------
------GAACCTTCTTTTTGGCTAATGTTGAGGAAG------------------------
------------------------------------------------------------
------------------------------------------------------------
------------------------------------------------------------
------------------------------------------------------------
------------------------------------------------------------
------------------------------------------------------------
------------------------------------------------------------
------------------------------------------------------------
---------------------
>gnl_Medtr_Mt4.0v1_Medtr1g072540.1
ATG---AGCATCTCATTGTCCATGTGCAGACTA---------------ATTAGACAA---
------------CCCTTA---ACAAGCAATGTTCAATGC---------------AGTGGC
AAA------------------AAACTGAAT---------------ATGAGACAAATTCAA
AAAGAAAATGTAGTGTTGGTGATGGGCGCAACAGGAACAGGAAAGTCAAAGCTTTCAATT
GACTTAGCCAATTATTTCCCG---TCAGAAATCATCAACTCAGACAAAATTCAAATCTAC
GAAGGTTTGGACATAGTAACAAACAAAATCACTCTAGAAGAACAAAAAGGAATACCACAC
CATTTATTAGGAACACAT---AACCCCAAC---ATAGAGTTCACATCCAATGATTTTCGC
GAAAAATCAACTTCAGCGATTGATTTAATCATGAGCGGTGGAAATCTTCCGATCATCGTT
GGTGGCTCTAATTCCTACCTTGAAGCCTTAGTTGACGATGAT------------GAT---
---------------------------TACAATTTTCGATCGAGGTACAATTTTTGTTGC
CTTTGGGTCGATGTTTCCATGCCTATTCTTCGTTCCTACATAGACCAACGTGTTGATCAA
ATGTTAAACAGTGGAATGGTTAATGAGTTGCGACCCTTTTATAATCCG------------
---AACGGGGATTACTCAAAAGGGATAAGAAAAGCCATCGGTGTTCCTGAATTCGATGAG
TATTTTCGTAGAGAAAGTTATGTT------------------------GACGATGAGACG
AGGAAAATGTTACTTGATAAAGCAGTGAGTGAAATGAAGATAAATACATGGAAATTAGCT
AAGAAACAACTGGGAAAAATTGATTGGCTTAAGAATGTTAAGAGATGGAACATTCATCGA
TTAGATGCTACACCTGTTTTTAAGAAG---CAT---------------------------
GGA---AAAGAAGCTGATGAAACATGGAAGAAGATTGTTGCAGAGCCTAGTGCTATGATT
GTGGCACAATTTTTATATAACTCAAGAAATCCTGCTAAC------------GTTGTAAAA
TCTTCTTCCAAT---CTTAGAGTGCCAATT---------------TCTCAGGGTGATCTA
ATGGCTACTGCA---ACA---
>gnl_Medtr_Mt4.0v1_Medtr1g110590.1
ATGACAACAACAACAACACCTTCATATCATAAACCCATTTTTCACCACTATTCACACACC
---CTTTTTACTCCTTCC---TCTTCCTCCGCCACCCACACCAGGCCCCACTGCCCTCGC
ATGGAAATC---------------------TCCCCCTCA---------CGCCACCGTCGG
AAAGACAAAGTCCTCATTATAGTCGGTGCAACCGGCTCCGGAAAATCACGTCTCTCCGTT
GAACTCGCCACCCTCTTCCCTTACTCAGAAATAATTAATTCCGACAAAATCCAAGTGTAC
AGAGGACTCGATATCACCACCAACAAGATCCCATTTCATCAACGCAACAACGTTCCACAT
CATCTTCTCGGCGACATT---GATCCTTCTCACGGTGAGTTCTCACCTTCAGATTTCCGC
CGCCACGCCGGAGATATCATCTCCGATATTACTTCCCGGAGAAAACTTCCCATTATCGTT
GGTGGGTCCAACTCATTCATTCACGCTCTTCTTGTAGAACGATTCGACCCTGAGTCAAAC
GTTTTCGACGAGTCATCATCAACATCGATATCCTCGGATTTAAGGTACAAATGTTGTTTT
CTTTGGATGGATATTTCGTTTCCTGTGTTGTCGGAATATTTGCTGAAACGAGTCGATGAT
ATGTTTGACTCGGGAATGGTGAACGAGTTAGCTGAGTTTTATGAACCGGAT---------
------GCAGATAACCAAACCGGTTTAAGAAAAGCAATCGGTGTACCCGAGTTCGACCGG
TTTTTTAAACAATATCCACCACAGGTTGGACCAGATGAATCTGAACGTCATAATCCAATG
CGGGAAGGTGCATATATTGAAGCAGTGAAGGCGATTAAAGATAACACGTGTCAGTTAGCT
AAGAGACAGATAGGGAAGATCTTACGGTTAAAAAGA---GCTGGGTGGGACCTACAACGG
ATTGATGCCACGGAGGCGTTTAGGGCG---GTGCTGACGTCAGAG---TCTAACGGCGGT
GGA---GAAGAATTTACCGGTGTATGGAAAAAACAAGTATTGGAACCAAGCGTGAAGATT
GTGAAGCGTTTCTTGATGGAG---------------------------------------
------------------------------------------------------------
---------------------
>gnl_Medtr_Mt4.0v1_Medtr6g045293.1
ATG---------------------------------------------------------
------------------------------------------------------------
------------------------------GCTTTCACTACCTCAATCCTAGCTGAAAAG
AAGAACAAGATTTTGTTTATATTGGGTGCAACAGGAACTGGGAAAACTAAACTTTCCATC
AACTTGGGTACTCGTTACCCC---GCTGAAATCATCAACTCGGACAAAATTCAAGTCTAT
AAGGGTCTTCATATTGTCACAAATAAGGTGCCGGAATCTGAACGTTGTTCGATTCCGCAT
CACTTATTAGGCATCATCGATGATCCTGAA---TATGATTTTACTATGAACGATTTTTGC
AAGAACGTGCTTGAATCCATAGATCTCATAATTGGCAATGGACGCCTACCTATTATTGTA
GGAGGGTCCAATTCTTATATAAAAAAATTGGTTGAAGAGCCA------------ACC---
---------------------------ATTGCTTTTCTTTCAAAATATGACTGTTTTTTC
ATTTGGGTAGATGTGTCTTTGCCTACTCTATTTCAATATGTAGGGAAAAGAGTTGATGAA
ATGGTTGAGTCAGGGATGGTTGATGAGATTCGAGAATATTATGCACCT------------
---GGGGCAGACAACTCAAAGGGAATTAGAAGGGCTATTGGGGTTCCTGAGCTTGATTCT
TTTTTTCAAATAGAAAAGAAAAATGACATT------------------GATGATGCTCAA
AAGGAAAAGATATTGGCCGAAGCTATCAGAAAAACCAAACAGAACACTTGCATATTGGTT
CAAAATCAACTCTTGAAGATCAAGAATATGGCTCAAATCCTTGGGTCGATGGTATACAAG
ATTGATTCTACGGAAGTCTTTGAGGCCCTGAAG---------------------------
GGA---GAAGATTATAAACATTTGCATCAAGAGAATGTAGTTAAGCCAAGCATAGAGATA
GTGAAAAGATTCCTAGAGGAGACACCTGTTGGAGAATATGAAAAATATTCA------CTC
AATGGTGTTTCAAAC---------------------------------------------
---------GCAAAA------
>gnl_Medtr_Mt4.0v1_Medtr6g045287.1
ATG---------------------------------------------------------
------------------------------------------------------------
------------------------------GCTTTCACTACCTCAATCCTAGCTGAAAAG
AAGAACAAGATTTTGTTTATATTGGGTGCAACAGGAACTGGGAAAACTAAACTTTCCATC
AACTTGGGTACTCGTTACCCC---GCTGAAATCATCAACTCGGACAAAATTCAAGTCTAT
AAGGGTCTTCATATTGTCACAAATAAGGTGCCGGAATCTGAACGTTGTTCGATTCCGCAT
CACTTATTAGGCATCATCGATGATCCTGAA---TATGATTTTACTATGAACGATTTTTGC
AAGAACGTGCTTGAATCCATAGATCTCATAATTGGCAATGGACGCCTACCTATTATTGTA
GGAGGGTCCAATTCTTATATAAAAAAATTGGTTGAAGAGCCA------------ACC---
---------------------------ATTGCTTTTCTTTCAAAATATGACTGTTTTTTC
ATTTGGGTAGATGTGTCTTTGCCTACTCTATTTCAATATGTAGGGAAAAGAGTTGATGAA
ATGGTTGAGTCAGGGATGGTTGATGAGATTCGAGAATATTATGCACCT------------
---GGGGCAGACAACTCAAAGGGAATTAGAAGGGCTATTGGGGTTCCTGAGCTTGATTCT
TTTTTTCAAATAGAAAAGAAAAATGACATT------------------GATGATGCTCAA
AAGGAAAAGATATTGGCCGAAGCTATCAGAAAAACCAAACAGAACACTTGCATATTGGTT
CAAAATCAACTCTTGAAGATCAAGAATATGGCTCAAATCCTTGGGTCGATGGTATACAAG
ATTGATTCTACGGAAGTCTTTGAGGCCCTGAAG---------------------------
GGA---GAAGATTATAAACATTTGCATCAAGAGAATGTAGTTAAGCCAAGCATAGAGATA
GTGAAAAGATTCCTAGAGGAGACACCTGTTGGAGAATATGAAAAATATTCA------CTC
AATGGTGTTTCAAAC---------------------------------------------
---------GCAAAA------
>gnl_Medtr_Mt4.0v1_Medtr4g117330.1
ATGAATATATTTTCAGTGTCGGGTTGCAAG------------------------------
------------CCTCTA---GTG---AGTTTCCAACCT---------------------
------------CCACTAATGGATAACAATTCATTGTTT---CAA---CAACATCGTAAC
AAGGAGAAAGTACTTGTGATCATGGGCGCCACCGCAACCGGGAAATCCAAGTTGGCAATA
GATTTAGCAACACATTTTCCG---GCAGAGATTATCAACTCCGACAAAATACAAGTTTAC
AAAGGACTTGACATAACAACAAACAAAGTCACAGAAGAAGAGTGTCGTGGGGTCCACCAT
CATTTACTTGGAACCATT---GATCCTAAT---TCAGATTTCACATCCAAGGAGTTTTGT
GAACAGGCGACGATGGCTACTGGCTCCATCGTCGCTAGAGATGGGTTACCTATTATAGCA
GGTGGATCAAATTCGTACATTGAAGCTTTGGTTAATCATCAT------------------
---------------------------CATGAGTTTCATACAAGGTATGAATGTTGTTTT
CTTTGGGTTGATGTTTCACGTCAAGTACTCCAATCATCTTTATCCACACGTGTGGATCGG
ATGATTGAAGCAGGTCAAGTTGACGAAGTTCGTGAAATATTTAACAAAGAA---------
---AATCATGATTATACAAGAGGGATACGAAGAGCCATTGGTGTACCTGAATTTGACCAA
TTTTTTAGAGCTGAGTTAGAAGGAAAAGTT------------------GATGAAAGAACC
ATGAAGAAGCTTCTAGAAGTTGCTATTGATGCTCTTAAAATAAATAATATTAAGCTTGCA
AATAGACAAGTTCAAAAGATTCATAGGCTTTATGGTATGTGGAAGAGGAACATGCACCGT
CTTGATGCTACGGAGGTGGTGCTTAAG---------------------------------
---------------GAGAAAACTTGGGAGGATTGTGTTTTGACAAAGAGTCTTAGGATT
GTTCACAAGTTTCTATACGATGATTGTTCAGTGCGTGTTAGAAATGGTGGTGTTGTGCCT
GCAAATATTGGTTCT---------------------------------------GCCACG
GTGGCAACAGCAGTA---CAT
>gnl_Mimgu_v2.0_Migut.E00350.1
ATGAAAGGAATAACATTGCCAGTG------------------------------------
------GTGTTTCCAACA---AAATCGTCGCCGCCGCCTCCGTCGTCCAGGTGGGCCCAC
ATGGCG---------TCCACCACCACCATCACCGCCGCC---------GCCGCCCGCCGC
CACAAGAAGATCGTCGTCATAATGGGTCCGACGGGCTGCGGGAAATCCAAACTCTCCGTC
GATTTGGCCACCAGATTCCCTTCGTCGGAGATCATCAACTCCGATAAAATCCAAGTCTAC
CGTGGCCTCGATATCACCACCAACAAAATACCGCCGCACGAGCGGAAGGGCGTCCCCCAC
CATCTCCTCGGCGAGTTC---GACCCGTCCGAGCCCGAGTTCACCCCCTCCGATTTCCGC
TCCTCCGCTTCGTCGACCATTTCGGAAATCCTGTCCCACCGCAAGGTACCCTTCATCGTC
GGCGGATCGAACTCGCTCATCTACGCATTGCTGGCTAAGAAATTCGACCCCGAGTTGGAC
GTGTTCAGCGGGTCAAAC---TCGGTATTCTGCAAAGAGCTGAGATACAGCTGTTGTTTC
ATCTGGGTCGACGTTTCCCTGCCGGTGCTGAATGAGTACTTAGTGAAACGAGTGGACGAC
ATGCTTGACTCGGGCATGTTCGACGAGTTGGCCGAGTATTTCGCCGATCCC------GAG
TCGGACTCAGTGAGTCAATCCGGGTTGAAGAAGGCGATCGGGGTGCCGGAGTTCGAGAGA
TACTTCAGGAGGTTTCGCGATGATTGGAGGTTGGAT------------GATGACGTGGCA
AAAAGGAGGGCGTACGAGGAGGCGTTGTGGGCCATAAAGGAGAACACGTGTCGGCTGGCG
AAGAGGCAGCTGTGGAAGATCCTGCGGCTGAGGGACGCCGCCGGGTGGGACATAAAGAGC
GTGGATGCAACGGCGTCCGTGACGGCG---GCGGCGATGGGCGGC---------------
GGCGGAAGGAGGGTGGCGGATATTTGGGAGAGGCAGGTGGTGGAACCGAGCGTGAAGATT
GTGAGGCGGTTCTTGATGGAG---------------------------------------
------------------------------------------------------------
---------------------
>gnl_Mimgu_v2.0_Migut.N00150.1
ATG---------------------------------------------------------
------------------------------------------------------------
------------------------------GCGTTTTCTCCTCAG---CAGCGCCGCCGC
CAGGAGAAGGTGGTGGTGGTGATGGGCGCCACCGGCACCGGAAAATCCCGCCTCTCCGTC
GACTTGGCCACCCGTTTCTAC---GGTGAGGTTATCAACTCAGACAAAATGCAGGTCTAC
AAAGGCCTCGACGTGGCAACGAACAAGTCCACCGCCGCCGACCGCCGCGGCGTCCCCCAC
CACCTGCTCGGGATCGTCGACGACCCCGAC---GCGGCATTCACGGCGGCGGAGTTCGTC
CGCCGTTCGTCGATGGCGGCGGAGGAAATATCCGGGAGGGGCCGCCTGCCCATCATCGCC
GGAGGGTCGAACTCCTTAGTGGAGGCGCTCACCGTCGCCGAC------------------
---------------------------CGCCAATTCCGGTCGAGGTACGAGTGCTGCTTC
CTCTGGGTTTACGTGTCGGCGCCGGTACTGCACTCCGTCGTCTCGGAGAGGGTCGATCGG
ATGGTGGCCGGCGGCCTGGTGGAGGAGGCGGCGGAGTTCTTCAACCCC------------
---AGCGGCGACTACAGCCGCGGGATCAGACGCGCCATCGGGGTGCCGGAGCTGCACGAG
TTTTTCAAGAACGGGCCATTCGTCGGC---------------------GGCGAAGCCGCC
GGAGCTGATCTTCTGGAGGCGGCTATTGTTGAAATAAAGGAAAATACATGCAAACTAACC
CGCCGCCAGCTGGGGAAGATTTGGAGGCTGAGGGAGAAGGCGGGGCGGCGGATGCACCGC
CTGGACGCCACCGGAGTATTTCTTAAC---CGC---------------------------
GGT---GGCGAAGCAGTGGAAGCATGGGAGAAGATGGTGGTGGGGCCAAGTACGAGGATT
TTGGCACGTTTCCTCATAAGTGAAGATGAAGAAGAAGATGCACACTCACAA------CCT
GTCACTGTTGATCAG---------------------------------------------
---------GCATAT------
>gnl_Mimgu_v2.0_Migut.D00273.1
ATG---AAAATGTCGCTATCAGTATCCAAACAA---------------GTA---CGG---
------------CCACTT---CTT---CACATTCCAGGG---------------------
------------------AGTGATAACCAG------------------CTCCTCCGCCAC
AAGGAGAAGGTGGTGGTGGTGATGGGCGCCACCGGCACCGGAAAATCCCGCCTCTCGATC
GACCTCGCCACCCGCTTTGCG---GCGGAGGTAATAAACTCCGACAAAATGCAAGTCTAC
CAAGGGCTCGACATCGCCACCAACAAAATCACCGACGAGGAGCGGCGCGGCGTTCCCCAC
CACCTCCTCGGCGTCGTCGCCGATCCCGAA---ACCGACTTCTCCGCCGGCAATTTCCGC
GCCGTGGCTTCCATTTCTATGAGATCGATACTCGGACGAGGTCATCTTCCAATAATCGTT
GGGGGTTCAAATTCGTTCGTGGAAGCCCTAGTGGAC------------------------
---------------------------ATGAATTTTCAATTGAGGTACGATTGTTGCTTC
CTCTGGGTGGATGTTGGAATGCCCGTGCTCCATTCCTTCGTTTCGGATCGGGTCGATAAA
ATGGTGGAGAGGGGAATGATCGACGAGGTTAGGGATTTTTACCGGCCG------------
---AACGCCGACTACTCGAGGGGGATTCGGAGAGCGATCGGCGTCCCCGAGTTGGACGAG
TTTTTCCGAGTCGAATCGTTCTGC------------------------GACGACGAAACT
CGGGCGAGGATTCTGGCGGAGGCGATCGATTCGATAAAATCGAACACGAGCAGGCTTTCG
CGCCGCCAGCTGGAGAAGATTCACCGGCTGAGGAACATCAAGGGGTGGAGGATGCACCGC
CTCGACGCGACTGATGTGTTCAGGAAG---CGC---------------------------
GGC---GGAGAAGCGGAGGCGGCGTGGGAGAATACGGTGGCGGGGCCCGGGGCGGCGCTG
GTGAGTAGATTTTTGTACGACATGGAGCCGGCGCCGGCG------------GTGGTTTGC
GGCGGTGTGGCGGCGGCGATGAGAGGCGTT------------------GGTCGTCCCTTG
ATGGCGACGGCG---ACTCAT
>gnl_Mimgu_v2.0_Migut.L01058.1
ATG---------------------------------------------------------
------------------------------------------------------------
---------------------TACACTCGCGCCGCCGCC---------GTCCTCCGCCGC
AAGAAGAAAATAGTCGTAATTATGGGCGCAACGGGATGTGGAAAGACCAAACTCGCCGTC
GACTTGGCCTCTAGATTCCCATCGTCGGAGATCATCAACTCCGACAAAATCCAAGTCTAC
CGCGGCCTCGACATTACCACCAACAAAATCCCGTTCGCCGACCGGAGAAACGTCCGCCAC
CACCTCCTCGGCGACTTC---GACCCGTCGGATCCGGAGTTCACCCCCTCCGACTTCCGG
GCATCCGCCTCCTCCGCCGTCGCCCATATTCTCTCCCGCCGCCGGACGCCGTTCGTCGTC
GGCGGCTCGAACTCGTTCGTCTACGCGTTACTGGCCGAGAGATTCAACCCGGAATCGGAC
GTGTTCGCCGCCGAGTCAGACTCGGCCTTCTGCAGGGAGCTTCGCTACAGCTGCTGCTTT
ATCTGGATCGACGTTTCCTTACCGGTGCTGAACCGGCATTTAGCCAAACGAGTCGACCAC
ATGCTCGACTCAGGGATGGCCGACGAGTTGGCCGAGTATTTTAAAAATCAA------CGG
TCGGACTCAGTGAGTCAACGCGGGCTGAAGAGGGCGATCGGGGTGCCCGAGTTCGAGAGG
TACTTCAAATGGGGGATGGGT---------------------------------------
---------GACGTGGAGGAGGCGGTGGGGGCCATCAAGGAGAACACGTGTCAGCTGGCG
GAGAGGCAAGTGGGGAAGATCTTACGGTTGAGGGACGCGGCGGGATGGGAGCTGAAGAGG
GTGGAGGCGACGGCGGCGATTAGAGCG---GCGGCGGAGGGGGGC---------------
GGG------GGGGCGGCGGATATATGGGAAAGAGAGGTGGTGGAACCAAGCGTGAAGATT
GTGAAGGAGTTCTTGATGGAG---------------------------------------
------------------------------------------------------------
---------------------
>gnl_Mimgu_v2.0_Migut.G00264.1
ATG---AGAATCTCATTCTCCGCCTGCAAGCCGCCGCAG------GCGGCGGCGCCG---
------------CCGCTG---GTG---AACTTTCCGGCG---------------GGGCTG
ATCAAC---------------ATAATGGACAAGCTAATCCTCCCG---CGGCAGCGCCGC
AAGGAGAAGGTGGTGGTGGTGATGGGCGCCACCGGCACCGGAAAATCCCGGCTCTCCATA
GACCTGGCCACCCGGTTCGGG---GCGGAGATAATCAACTCCGACAAAATGCAAGTCTAC
CGGGGGCTCGACGTCGTCACCAACAAGGTCACCGCCGCCGAGTGCCGCGGCGTCCCCCAC
CACCTCCTCGGGATCGCC---GACCCCGAC---GACGACTTCACCGCCGCCGACTTCGTG
GAGCGTGCCTCCCTCGCGGCGGAGGAAATCACCCACAGGGGGCGGCTGCCGATCATCGCC
GGCGGGTCGAACTCGTTCGTGAAGGCGCTGGTGAGCGACGAC------------CAC---
------------------------------TACTTCCGGTCGAGGTACGAGTGCTGCTTC
CTCTGGGTGGATGTTTCTCTCCCCGTCCTGCATTACTTCGTCTCCAAGCGCGTTGACCGG
ATGGTCGTCGCCGGACTT------------------------------------------
------------------TCGGGGTATCGCCGGGCCATCGGGGTGCCGGAGATGGACGAG
TTCTTCAGAAACGAGACTTTGGTT------------------------GATGACGTCACT
AGGGCTGACCTTCTTGAGAGAGCCGTTGACCAGATTAAAGCGTGCACGCGGAATTTGGTG
TGCTGCCAGCTCAGGAATATTGCCAGGCTGGAGGAGCACCTCGAGCGGCGGATACACCGG
CTCAACGCCACCGAGGCGCTCCTCCGC---CAC---------------------------
GGC---GGAGACGCCGACGAAGCATGGGAGAGGGTGGTCGCCGGTCCCGGGACCGCGATC
GTCGGCCGGTTCTTGTGCGATGAACCGCCGACGCCC---------------------CCT
ATGTCGTCGTCAGCAATCCTCGGCCCCACC---------------AACTCAACCGCCGCC
GTTGCAGCCGCC---ACCCGC
>gnl_Musac_v1_GSMUA_Achr3T09080_001
ATGGTGCTTCTTAGTTTGCATGCATGCAAAGCGGATCGC---------------------
ATGCCTTCTTACCCTCTCTTTGTTCCTTCGGTACCATGCAGGCTG---------------
---------CCTCCCCTCGTTGATGTCCCCGCAGTTGCA---------CGCATGGTGTAC
AAGGACAAGGTCGTCTTCATCCTTGGCACGACCGGGAGCGGCAAGTCCAAGCTCGCCATC
GCTCTCGCCAAGAGCTTCCGT---GGGGAA------------------------------
------------------------------------------------------------
---------------------------------GCGGACTTCACCGCTTCGCACTTCCGC
CGCGAGGCCACGCGCGCGGTGGAGTCGATCCTCGGCCGCGGCGGCCTCCCCATCGTCGCC
GGCGGGTCCAACTCGTACATCGAGGAGCTGGTCGAGGGGGTC------------GGC---
---------------------------GGCGAGTTCCGGTCCCGCTACGACTGCTGCTTC
CTGTGGGTGGACGTCGAGCTGCCGGTGCTCCACGAGTTCGTGTCGTCGCGGGTGGACAAG
ATGGTGGAGCAAGGGCTGGTGAAGGAGGCACGGGCGGCGTTCCGACCG------------
---GACGGGGACTACTCGAGAGGAATTTGGAGATCGATCGGCGTGTCGGAGATGGACGGC
TACTTCCGCTCGGGGGACTCGGCAGGC---------------------GACGGGGAGACG
AAGGCGCGGATGCTGGAGGCCGCCGTGGACGCGATCAAGGCCAACACTTGCAGGCTGGCG
TGCTGTCAGCTGCAGAAGATCCGGCGCTTCTGCGCG---ATGGGGTGGGACGTGCACCGA
ATCGATGCCACCGAGTTCTTCCAAAGG---CGA---------------------------
GGG---CGGTCGGAGGAGGAGCTGTGGGAGGAGGTGGTGGGGGAGCCCGGCGCGGCCATC
ACAAGAAGCTTTTTGGCCTCCAAGAACCAGAATAATGAG---------------------
------------------------------------------CTCGATGCCACTGCTAAT
GCTGCAACG------------
>gnl_Musac_v1_GSMUA_Achr3T29480_001
------------------------------------------------------------
------------------------------------------------------------
------------------------------------------------------------
---------------------ATGGGCGCCACTGGGACGGGGAAGTCGAAGCTGTCCATC
GAGCTGGCCACCAGGTTCTCG---GGCGAGGTGGTGAACTCCGATAAGATTCAGGTGTAC
CGGGGGCTTGACGTCACCACCAACAAGATGCCCGTCGTGGAGCGCTGCGGCGTTCCACAT
CATTTGCTGGGAGAGGTT---GACCCGGCCGCGGGCGAGGTTTCGCCGGCGACGTTCCGG
GAGATGGCGGCCCGCGCTATTGCCGGGATTAACGGCCGCGGCCGGCTGCCGGTGGTGGCC
GGCGGGTCCAACTCCATGGTACATGCTGCCATGGCC------------------------
------------------------------------------------------------
------------------GCGGCGGCGTTGGCGGACCAGCTCGACCGGCGGGTGGAGGAG
ATGGTGGCGGCTGGAATGGTGGAGGAGCTGGGCCGGTACTTCGCGGCGGAGGTGGAGGAC
GCTGGGGAGCTAAGACACCCGGGGCTGGCGAAGGCTATCGGGGTGGCGGAGCTCCGGGAG
TACTTCCGGGGGGAGGGGCGG------------------------------------GGG
ACGGCGGCGGCGTACCAGGCGGCGATGGCGGCCATCAAGGCCAACACGCGGCGGCTGGCG
GAGGAGCAGGTGCGGAAGATCGAGCGGCTGGAGGAG---ATGGGGTGGCCGCTTCGGAGG
CTAGACGCAACCGCGACGGTGACAGCG---CGTCTCGCCGGGTCA---------------
GCTACGGAGCAAGCTGAGGCGGCGTGGGAGAGGGACGTGGCGGGGCCCAGCTCTGCGGCG
GTGGAGCAGTTCTTGAAGGAAGCGGTGGAAGGCCACGCCGTGTCTTCTCAT---------
------------------------------------------ATTTATACT---------
---------------------
>gnl_Musac_v1_GSMUA_AchrUn_randomT01160_001
------------------------------------------------------------
------------------------------------------------------------
------------------------ATGGGATCCTTC------AAG---AGCCGTGGTGGG
AAGGACAAGGTGGTGTTCGTGATGGGCGCCACGGGCACCGGCAAGTCCAGGCTCGCTGTC
GACGTGGCCATCCATTTCGGC---GGCGAGATCGTCAACTCCGACAAAATGCAGGTGTAC
GATGGCCTTGACGTG---------------------------------------------
------------------------------------------------------------
---------------------GAGTCGATCGCGCGGCGGGGGCGGCTCCCCATCGTGGCG
GGGGGGTCGAACTCGTACATCGAGGAGCTGGTCGAGGGGGCG------------GGT---
---------------------------AGGGAGTTCTGGCGGCGGTACGAGTGCTGCTTC
CTGTGGGTGGACGTGCAGCTGCCGGTGCTGCACAAGTTCGTGGCGGAGCGGGTGGACCGC
ATGGTGGAGCGGGGACTGGTGGAGGAGGTGCGGGGGCTGTTCGACCCG------------
---GACGCAGACTACTCCCGGGGAGTGCGCCGCGCGATCGGGGTGCCGGAGATGGACCGC
TACCTCCGCGCGGAGGCGGCGGAG---GCC------------------GACGAGGCCACC
AAGGCGAGGCTGCTGGAGGCGGCGATCGACGAGATCAAGGCCAACACGTGCAAGCTGACC
TGCTGCCAGCTGCAGAAGATCCACCGGCTCTGCACGCTGTCGGGGTGGAACGTGCACAGG
GTGGACGCCACCGACGTGTTCCGGAGG---GCC---------------------------
GGG---AAGGAGGTGGACGAGGCGTGGGCGTCTCTGGTGGCGGGCCCCAGCGTGGAGATC
GTGGCAGAGTTCTTGCACCAAGCGCCGGCAGCGGAA---------------------CCG
AAGGCGGCGGCGCGCGTCAAGGTCGCCTCC------------------------TCCCTT
GTGGGGGCCACGGTC------
>gnl_Musac_v1_GSMUA_AchrUn_randomT15750_001
ATG---TCGTTCTCTTTGCTCTTATGTTTGCAGCGAATC---------------------
------------CCCGTGCAATCCCGGGAGCTTCCTTCATCATCG---------------
---------CAGTACATATTCCCCATGGGATCCTTCGAG------ACCAGAAGTGGTCCC
AAGGACAAGGTGGTGCTGGTGCTGGGTGCAACCGGCACTGGCAAGTCGCGGCTTGCTGTC
GATCTCGCCGCTTACTTTGAC---GGCGAAATC---------------------------
------------------------------------------------------------
---------------------------------------TTCACGGCGTCCGACTTCCGC
CGGGAGGCAATACTAGCGGTGGAGTCGATCGTCCGGCGGGGAAGGCTCCCCATCGTCGCT
GGCGGATCCAACTCCTACATCGAGGCGATGATTGAGGGGGCC------------GGG---
---------------------------AGGGAGTTCAGGAGGCGGTACGAGTGCTGCTTC
CTGTGGGTGGATGTCCAGCTCCCGGTGCTGCATGCGTTCGTTGCGGAGCGCGTCGACTGC
ATGGTAGGACGTGGGCTGGTGCAGGAGGTGAGGGGGCTCTTTGACCCA------------
---GGCGTGGATTACTCCCGGGGAATACGACGAGCTATCGGGGTGCCGGAGATGGACCGT
TATCTCCGCGCCGAGGGCACAGAGACG---------------------GACGAGGAGGCC
AAGGCGAGGCTGCTGGAGGTAGCACTGGACGAGATCAAGGCAAACACATGCAAACTGACG
TGCTGCCAGCTGCAGAAGATCCACAGGCTCTCCACTCTTTCCGGATGGAACGTGAACAAG
GTGGACGCCACAGAGGTGTTGAGGAAG---AAG---------------------------
GGG---AAGAAGGAGGACGAGGCCTGGGCGGCGCAGGTGGCGTGCCCCAGCATCGAGATC
GTCGCAAAATTCTTACAACAAACGATAACAGAAGAAGAC------------CAAGTGGCG
GAAGCCGCAGCACAGGTGCTGGCTGCTACG------ACCACGAAGGCTGCCGCGGCTCTG
GTCACGGCCGCTTCCACG---
>gnl_Musac_v1_GSMUA_Achr4T06810_001
------------------------------------------------------------
------------------------------------------------------------
------------------------------------------------------------
---------------------ATGGGCGCCACCGGAACGGGGAAGTCGAAGCTGTCCGTC
GAGCTGGCCACGGTGTTCGAC---GGCGAGGTGGTGAACTCCGATAAGATTCAGGTGTAT
CGGGGCCTCGACATCACCACCAACAAGATGCCGCTCGGGGAGCGCTGTGGCGTGCCGCAC
CATTTGCTGGGGGAGCTC---GACCCGGCGGCGGGCGAGCTCGACCCGGCTGGGTTCCGG
GATATGGCGGCGCGCGCCATTGCTGGGATCGCTGGCCGAGGACGGATTCCGGTGGTGGCT
GGCGGGTCCAACTCCTTCATACACGCCGCCATGGCGGGCAGGTACGACCCGCGGCAGAGC
CCGTTCACGGCGGGGTGGACGAGGAAGGAGGCGGGGGCGCTGCGGTACCGGTGCTGCTTC
CTGTGGGTGGACGTGGACGCGGCGGCGCTGGCGGAGCAGCTCGACCGGCGGGTGGAGGAG
ATGGTTGCGGCGGGGATGGTGGAGGAGCTGGGGCGGTACTTCGCGGAGGAGGCAGAGCAG
GCGGGTAAGTCGAGGCACCCAGGGCTGGACAAGGCGATCGGGGTGTCCGAATTCCGGGAA
TACTTCCTGGGCGAGGGGCGG------------------------------------GGG
ACGGAGGCGGCATACGAGGCAGCGGTGGTGGCCATCAAGGCCAACACGAGGCGACTGGCG
GAGCAACAGGCTCGGAAGATCGAGCAGCTGGTGGAG---TTGGGGTGGCCACTGCTGAGG
CTGGACGCCACCCCGACCGTGTTGGCG---CGGCTATCCGGGACAGCG---------GCG
GCGGCGGCGGAGGCAGAGGCCGCGTGGGAGAAGCACGTGGCGGGCCCCAGCGCCGTCGCG
GTAGAGCAATTCCTGAATGGAGACGTCGAGGCGCACCACCACCATCACCAC---------
------------------------------------------ATACCTTCT------CCT
CTGCTTTAT------------
>gnl_Musac_v1_GSMUA_Achr2T06730_001
------------------------------------------------------------
------------------------------------------------------------
------------------------------------------------------------
---------------------ATGGGGGCCACCGGCACGGGGAAGTCGAAACTGTTTATA
GACTTGTCCGCCATGTTCTCC---GGGGAGGTCGTCAACTCCGATAAGATACAGGTGTAC
CGCGGCCTCGATATCACCACCAACAAGATACCCGTGGTGGAGAGG---------------
------------------------------------------------------------
------------------------------------------------------------
AGCGGGTCCAACTCCTTTATCCACGCACTGCTCTTGGAGCGTTATGACTCCCGGCGCAAC
CCGTTTGGCCCGGACGGGACTGGGGAGGAGGTAGAGAGGTTGCGGCATCGGTGCTGTTTC
CTGTGGGTGCACGTGGAGGCGGCGGTTCTGGCA---------------------------
------------------------------------------------------------
------------------------------------------------------------
------------------------------------------------------------
------------------------------------------------------------
------------------------------------------------------------
------------------------------------------------------------
------------------------------------------------------------
------------------------------------------------------------
------------------------------------------------------------
---------------------
>gnl_Musac_v1_GSMUA_Achr9T21400_001
------------------------------------------------------------
------------------------------------------------------------
------------------------------------------------------------
---------------------ATGGGCGCCACGGGGACGGGGAAGTCGAAGCTGTCGATC
GACCTGGCAACCGAGTTCTCC---GGGGAGGTGGTGAACTCGGATAAGATTCAGGTGTAC
CGGGGACTCGACATCACCACCAACAAGATGCCGGTCGCGGATCGCTGCGGCGTGCCGCAC
CATTTGCTGGGGGATCTC---GACCCAGCCGCGGGAGAGCTCCCGCCGGCGGCGTTCCGG
GAAATGGTGGCCCGCGCAATCTCCGGGATAGCCGGCCGAGGCCGATTGCCGGTGGTGGCC
GGTGGGTCCAACTCCTTCATATACGCCGCCATGGCCGGCAGCTACGACCCCGGGCGGAGC
CCATTTGCCGGGGCTCGTCGCAAAAGCGGCAACGAACTCTCACGCCACGTCTGCACC---
------ACCGATGGCGAGCGGCCCCTTCTTAGGTCTGCTGCCGTTATCACTCCGTCTTCG
CCGCCCACAAACACCCTGTCGTCCCGGCCGGCGACTTTCATGACTCTCCGACGCAGGGGT
CGCCACTCGGCTGCGGCGGCCGGGGTCCGCGCCACCCTGGGGTCCCACACCCTCACCGCT
------------------------------------------------------------
---------------GCCGCGGCCCTTGCGCCATCCGCGGCCGATACAACCACCGCGGGC
GAA------------------GCCAGGCTCACCGCCGCAGGGGCCTGGGCG------AGG
AACGACCTCAGCTCCTCGCCGCGGTCC---AGGTCCATGAGCGAGATA------------
------------------CGGCCGTCGGAGCGATCGAACCCCGGGCCGAGCCCCTCCCAC
GTCCTGACGACCACGCCACCTAACGCCAGATCC---------------------------
------------------------------------------AAACCACCATCCCGTCCA
TGGTCGTCC------------
>gnl_Musac_v1_GSMUA_Achr1T12830_001
------------------------------------------------------------
------------------------------------------------------------
------------------------------------------------------------
---------------------ATGGGTGCCACCGGCACCGGGAAGTCGAAGCTGTCCGTG
GATTTGTCCGTCATGTTCTCC---GGAGAGGTCGTCAACTCCGATAAGATTCAGGTGTAC
CGAGGCCTCGACATCACCACCAACAAGATCCCCGTCGTGGAGAGGCGCGGCGTGCCGCAC
CATTTGCTCGGGGAGCTC---GACCCCGCGGCTGGGGAGCTCCCGCCGGTGGGGTTCCGG
GCCTTGGCGGAACGCGCCATTGGCGACATCTCCGCCCGCGGCCGGGTCCCCGTCTTGGCC
GGCGGGTCCAACTCCTTCATTCACGCTCTGCTCTCGGACCGAGAGAGAGAGAGA------
------------------------------------------------------------
------------------------------------------------------------
------------------------------------------------------------
------------------------------------------------------------
------------------------------------------------------------
------------------------------------------------------------
------------------------------------------------GAGAGAGAGAGA
------------------------------------------------------------
---------------------------GAGAGAGAGGTGATT------------------
------------TTGGAGTCC---------------------------------------
------------------------------------------------------------
---------------------
>gnl_Musac_v1_GSMUA_Achr1T23110_001
------------------------------------------------------------
------------------------------------------------------------
------------------------------------------------------------
---------------------ATGGGTGCCACCGGCACGGGGAAGTCGAAGCTGTCCATC
GACCTGTCCGCCATGTTCTCC---GGCGAGGTCGTCAACTCCGATAAGATTCAGGTGTAC
CGGGGCCTCGACATCACGACCAACAAGATACCCGAGGCTGAGCGGCGGGGCGTGGCGCAC
CATTTGCTCGGGGAGCTT---GATCCGGCGGCGGGGGAGCTGCCCCCGGCGGGGTTCCGG
GCCTTGGCGGGGAGAGCCATTGGCGACATCTCCGCCCGCCATCGGGTACCCGTGCTGGCT
GGCGGGTCCAACTCCTTCATCCACGCGCTGCTATCGGACCCGTACGATCCCAAGCGCGAC
CCTTTCTGCCCGGCTGAGCGGCAGGAGGCCGAGGAGGGGCTGCGCTACCGGTGCTGTTTC
CTGTGGGTGCACGTGGACGCGGCGGTGCTGACGGAACACCTCGATCGGCGGGTGGACGAG
ATGGTGGGGGAGGGGATGATAAAGGAGCTGGAGCGTTATTTCGCGGAGGAGTGGGAG---
------GCGGGACGGCACCCGGGGCTGGGGAAGGCCATCGGGGTGCCGGAGTTCCAGGGA
TACTTCACGGGACGTGGCGGG------------------------------------CGG
ACGGCGGCAGCGTATGAGGCAGCGCTGTCGGCCATCAAGGCGAACACGCGGCGGCTGGCG
GAGGAGCAGGTGCGGAAGATCAAGCGGTTGGCGGCG---ACGGGGTGGCCGCTGCGTCGG
GTGGACGCGACCGCCGCGGTGGCGGCC---AAGGTCGCGGGTGAG---------------
GGG------GGCACGACAGCGCCGTGGCGGAGGGACGTGCTAGGGCCCAGCGCCGCGGCG
GTGGGGCGGTTCCTGGAGAAGGACGGCGAGGGCCACAACCAGCACCTCCTC---------
---------------------------------------AGCTACCGCACGCGCGTCGTA
CTCCCTTCG------------
>gnl_Musac_v1_GSMUA_Achr5T07950_001
ATG---------------------------------------------------------
------------------------------------------------------------
------------------------------TCCTCCAGC---------CTCTTACACAGC
AAGGAGAAGGTCGTCTTCGTCCTCGGCGTCACCGGAAGCGGCAAGTCCAAGCTCGCCATC
GCTCTCGCTAAGTGCTTCAAT---GGCGAGGTCGTCAACTCCGACAAGATGCAGGTGTAT
GACGGCATCCCTGTCATCACCAACAAGGTAACCGAGGAGGAGAAAGAGGACGTCCCCCAC
CACCTCATCGGCGGAGTG---AACCCGGAA---GGGAACTTCACGGCCGCTGACTTTCGC
CGCGAGGCCACGCGCTTGGTCGAGGCCATCCTCGCCCGAGGTCGCCTCCCCATCATCGCC
GGCGGATCCAACTCGTACGTGAAGAAGCTGGTCGAGGGGGAC------------GGA---
---------------------------TGCGGCTTCCGCTCGCGGTACGACTGCTGCTTC
GTGTGGGTGGACGTGGACCTGACGGTGCTCCGCGACTTCGTGTATGCGCGGGTGGACAAG
ATGGTGGAGCTAGGGCTGGTGGAGGAGGCGCGGTCGATGTTCAAGCCC------------
---GACGGCGACTACAGTACGGGCATCCGGCTGTCGATCGGCGTACGGGAGATGCACCTC
TACTTCCAGTCAGAGGAAGGCGCC------------------------GACGAGGAGACG
AAGGCGAGGCTGCTGGAGGCCAGCTTAGACAAGGTCAAGGCCAATACATTCGATCTGACT
TGCGGTCAGCTGCAGAAGATCCAGGGGTTCCGCGTG---ATGGGGTGGGACTTGCACCGG
GTCGATTCGACCGAGTTCTTTCGCCAG---CGA---------------------------
GGG---CAGGGCGCCGAGGAGCTCTGGAAGGAGGTCGTGTGGGCGCCCAGTGCCGAGATC
GTACGAAGCTTTTTAGCCACCGAGAACAAGAATGAGACC------------GACGTCGTT
GCGGAGGTTGCACCAGTTGAGGATGAGACTGTGGAGAAAACTGTGGAGAAGGAGAGCCAG
GTCGCTGCATCATACACA---
>gnl_Nelnu_v1.0_NNU_012622-RA
------------------------------------------------------------
------------------------------------------------------------
ATGGAG---------------------TCCACCAACCGTCAACAG---TGGCGAAAGGAC
AAGGGAAAGATGGTTGTCATCATGGGCGTAACCGGTTCGGGCAAATCTCGCCTCTCCATC
GACCTTGCTACTCGATTCCCC---GCCGAGGTCATCAACTCCGACAAAATGCAAGTCTAC
AAAGGTCTCGACATTACCACCAACAAGATGCCAATGCACGAGCGTCTCGGCGTTCCCCAC
CACCTCCTCGGGGTGGTC---GACTCGTCCTATGGGGAGTTCTCGCCTTCCGACTATCGC
CTATTCGGCGCCTCTGTCATATCTTCTATCTGTGCTCGCCGCCGATTACCCCTAGTTGTG
GGTGGCTCGAATTCGTTCATTTACGCACTACTCTCGGATCGATTCAATCCAGATTCAGAT
GGATTAAAC---------------TCGGTCTCCGCCGATTTACGTTACAACTGCTGCTTT
CTTTGGGTGGATGTGTCATTAACAGTTCTATACGAGTACCTGTCCCAGCGGGTGGACGAC
ATGCTCGCCGCAGGTATGGTTGAGGAGTTAGCCGAGTTTTACGATCCGGAGGCG---GAG
TCAGACAAGCGCGACCAGGTGGGGATAAGGAAGGCAATCGGCGTACCGGAGTTCGACAGA
TATTTTCGGAAGTTCCCGCCGGGAGGACATTTTAGA------ATCGAGAGAGATGGGGCT
AGGCGGGAGCTTTTCGAGGAGGCGGTAAAAGCAATCAAGGACAACACAAATCAGCTAGCG
AAGAGACAGTTGAAAAAGATCATGCGGCTGAGATCG---GCCGGGTGGGACTTACGGCGG
TTAGACGCCACGGAGGCGTTCCGGGCG---GTATTAGCGTCAGAT------------ACC
GGC------AAGTCGTCAGAAATTTGGGAGGAGGAGTTATTGGGACCGAGCGTGAAGATC
GTGAATCGCTTCTTGGAGGAG---------------------------------------
------------------------------------------------------------
---------------------
>gnl_Nelnu_v1.0_NNU_009848-RA
ATG---------------------------------------------------GAT---
------------------------------------------------------------
------------------------------------------AAG---GAGAAACAGAGG
AAGCCAAAGTTGGTGATCGTGATGGGACCAACTGGTTCGGGAAAGTCACGGCTTTCCATC
GACCTTGCATCTCATTTCCCT---ATTGAGATCATCAACGCCGACTCCATGCAGGTGTAC
GAGGGTTTGGATGTTCTCACCAACAAGGTTTCCCTCCATGAACGCAAAGGAGTACCACAT
CATCTTTTGGGTACTATC---AGCCCAAAT---GCTGAATTCACGTCCAAGGATTTCCGT
GATTCTGCA---------------------------------------------------
------------------------------------------------------------
------------------------------------------------------------
------------------ATTCCT------------------------------------
------------------------------------------------------------
------------------------------------------------------------
------------------------------------------------------------
------------------------------------------------------------
------------------------------------------------------------
------------------------------------------------------------
------------------------------------------------------------
------------------------------------------------------------
------------------------------------------------------------
---------------------
>gnl_Nelnu_v1.0_NNU_018841-RA
ATG---------------------------------------------------------
------------------------------------------------------------
------------------------------------------------------------
------------------------------------------------------------
---------------------------------------------------CAAGTGTAC
GAGGAGCTGGATATCGCCACCAGCAAGAGGAGT---------------------GCACAT
CAT---------------------CCTGCC---GTTGACTTCTCAATATTGAACTTCTGT
TGTTTGGCCTCCCTTGCCGTTGAATCGGTCGTGGGTCGTGACCGGCTTCCCATCATCGTG
GGTGGCTCCAGTTCATACATCCGGGCGCTTGTGAACGACAAT------------------
---------------------------CTTGAGATCCAGTCCAGGTACGACTGCTACTTC
CTCCGGGTGGACCTCTGCTCCACTCGTTTGTACCGA------------------AGTGAG
TGGTTGAGGCCGGGTTGGTTGCAGAAGTACAGAGTT------------------------
------------------------------------------------TCTTTAAACCGG
------------------------------------------------------------
------------------------------------------------------------
---------------------------------------AAGAGTTGGACT---------
---------------------------------ATTCTCGGGGACACA------------
GGT---------------------------------------GAGCCATCG---------
---------------------GATTGTCGGAGC---------------------------
------------------------------------------------------------
---------------------
>gnl_Nelnu_v1.0_NNU_007024-RA
------------------------------------------------------------
------------------------------------------------------------
------------------------ATGGAATCCTTC------AAC---GTTCGTCGCCCC
AAAAACACCGTCGTGTTCGTGATGGGAGCCACAGGCACCGGGAAATCCAAACTCTCAATC
GACCTGGCCACCCACTTCCGC---GCAGAGATTATCAATTCCGATAAAATGCAAGTATAC
GAGGGACTGGATATTGCCACCAACAAAGTCACTGAAGAGGAGATGTGCGGCATCCCTCAC
CACCTGCTTGGAGTGGTG---CACCCTGAC---GCCGACTTCACCGCCGAGGACTTCCGT
CGTGCTGCTTCTCTCGCCGTTGAATCTATCGTCAGTCGTGACAAGCTTCCCATTATCGTG
GGCGGCTCCAACTCATACATAGAAGCACTGGTGGAAGGCGGA------------GGT---
---------------------------CGCGAGTTCGGTTCCAAGTATGATTGTTTGTTC
CTTTGGGTGAATGTGTCCTTGCCTGTGCTCGACAAGTTCGTATCAGACCGAGTGGACGGC
ATGGTTGAGGCGGGTCTGGTGGACGAGATCAGGAAGGTCTTTAAACCG------------
---GAGGCCGACTATTCACGGGGAATCAGGAAGGCAATCGGGGTACCGGAGTTTGACGGA
TTTCTGCGAGCGGAAGCGGCAGCAACAGCA------------------GACGAAGAAACC
ATGGCGGGACTTCTGGGAGCGGCGACCGACGATGTCAAGGTGAATACTTGCAAATTAGTC
CGCTGCCAGTTGGAGAAGATACTCCGGCTTAGGGACGTAAGGAAGTGGAATCTCCATTAT
CTGGACGCCACCCAAGTGTTCGAGAGG---CAG---------------------------
GGA---AAAGAAGCGGGGGAGGCCTGGGAGAAGCTTATTACAGGGCCAGCGAAGGAATAC
GTCAGGAAATTCCGTTACAGGGGCATCGAAGATCGTGCA------------GTAGCCACC
GCCGCAGCCCCAACCATCAAGACACCAGTC------------------ATGAGCTCGGCG
GTAGCTGCTGCA---ACTCGC
>gnl_Nelnu_v1.0_NNU_001581-RA
ATG---------------------------------------------------------
------------------------------------------------------------
---------------------GGAATGGAGTCGTTC------ACC---GTTCGCCGCCCG
AAAGACAAGGTCGTGTTCGTCATGGGAGCGACGGGCACCGGAAAATCGAAGCTCTCGATC
GACCTTGCCACTCGCTTCCCT---GCCGAGATTGTGAATTCTGATAAAATGCAAGTGTAC
GAGGGGCTGGATATCGTCACCAACAAGGTTACTGAAGAGGAGCAGCGGGGCATCCCACAT
CATCTGCTGGGAGTGGTG---GATCCTGAC---GCTGACTTCACAGCATTGGATTTCTGC
CGCTCGGCTTCCCACGCCATCGAGTCGATCGTGAGTCGCGACCGGCTTCCCATCATCGTG
GGTGGCTCCAACTCGTACATTCATGCGCTCGTCAACGACGAT------------------
---------------------------CTTGAGTTCCGGTCGAGGTACGAGTGTTGCTTC
CTCTGGGTGGACGTGTGCTTGCCTGTGCTCCACTCGTCTGTGTCCAAGCGAGTGGACCGC
ATGGTCGAGGCCGGGTTGGTTGACGAGGTGCGGAGGTTCTTTGAACCG------------
---GAAGCTGACTATTCTCGAGGAATCAGGCGGGCCATCGGGGTGCCGGAGATGGACAGG
TTCCTCCGAGNAGAAGCTTCAGCACTGAAG------------------GACGAAGAAATC
CTGGCGATACTCCTCGAGGAGGCGATCGAGGAGATCAAGGTGAACACCTGCACGTTAGCC
CGTTGCCAGTTGCAGAAAATTTATCGGCTGAAGGAGCTGCTGCGGGGGAAAATGCACTGC
CTCGACGCCACCGAAGTGTTCTTGAAG---CAC---------------------------
GGC---AAGGAAGCGGAGGAGACCTGGGAGAAGCTGGTGGCAGGGCCAGGCACCAACATC
GTCAGGCATTTCTTCTACAAAGCCGAAGACCACGCTCCC------------ACCGCCTCC
GCCGCTGCGGCAACCATCAAAGCGGCGGTC------------------ATGGGGAAGGCA
GTGGCAGCTGCG---ACTCGG
>gnl_Nelnu_v1.0_NNU_001256-RA
ATG---AGACTTTCATTCCCCACT------------------------------------
---------GTTCCATCC---CTCCCGGCGATCAAACCGGCGAGATGCAGGTGGGTTCGC
ATGGAG---------------------TCCACCACACGCAGACAAGACAAGGACAATGAT
AAGAATAAGATCGTCGTCATCATGGGTGTTACTGGTACAGGCAAGTCCCGCCTCTCCATC
GAGATCGCTACTCGATTCCCC---GCCGAGGTAATCAACTCCGACAAAATGCAAGTCTAC
AGGGGCCTCGACATTACCACCAATAAGATCCCAATGCACGAGCGGCTCGGCGTTCCCCAC
CACCTTCTTGGCGTTGTC---GACCCGTCTGACGGCGAGTTATCCTCCTCCGAGTATCGT
TTACTTGGCGCCTCCGCCATATCAGCTATCTCTGCCCGCCACCGGCTACCACTAGTTGTG
GGTGGGTCAAATTCGTTCATTCACGCGCTCGTCTCGGATCGATTTGATCCAGGCTCGGAC
GGATTAGACGGGTTA------AACTCGGTGTCCGCCGAATTACGTTACGATTGTTGCTTT
CTCTGGGTGGACGTGTCGTTACCGGTGCTGTACAAGTACCTTGCCCGGCGAGTCGACGAC
ATGCTACACGTGGGCATGTTTGAAGAGTTGGCCGTGTTTTATGAGCAGGAGGGAAAGAAG
TCACACACGGCGCGCCGCGTTGGGATAAGGAAGGCAATCGGCTTGCCGGAGTTCGTGAAC
TATTTTCGGGTGTTCCGGCCGGGTGATGGAATGACAACGCAGCTGGAGGGAGAGGTGGAG
AGACGGGTGCTCTTCGAGGAGGCGGTAAAGGCAATCAAGGATAACACAAACGAGCTAGCG
AAGCGACAGTTGGAGAAGATCCAAAGGCTAAGATCG---GGAGGCTGGGATTTACAGCGG
TTGGATGCCACGGAGGCGTTCCGAGCT---GTTTTGGCGTCAGATTCC------------
------AAG------TCTGACCTTTTCGCGGAAGCAGTCCTTTCTGAGACAGAT------
------------TTGGAGGATGACAGTGCATCC---------------------------
------------------------------------------------------------
---------------------
>gnl_Orysa_v7.0_LOC_Os07g09220.1
ATG---------------------------------------------------------
CTCAATTTTCACCCTTCT------------------------------------------
------------------------------------------------CTCAATATGCTG
GGAAACAAGTTAGTAGTGATTATTGGTGCCACGGGAACTGGAAAAACAAGACTCTCAATT
GAGATAGCCAAGGCGATTGGT---GGGGAAGTGGTAAATGCTGACAAGATGCAAATTTAC
GATGGCCTGGATATTACGACAAACAAGGTTTCTTTACAAGATCGATGCGGCATATCTCAT
CACCTTATTGCGTCCATC---CCTCGCAACGCAGGTGATTTTCCTGTGTCATTTTTTCGA
TCTGCTGCAAAAACCACAATAAACTGCATTGCCAGACGTGGTCACACACCGATTGTGGTG
GGTGGATCTAACTCACTTATCCATGGTCTCCTTGTTGACAATTTTGATTCGTCTATTGAT
CCTTTTGGGCAATTGGAG---GTTAGCTATCGGCCGACGCCTCGATCGCAATGTTGTTTT
CTATGGGTTCATGTTAATGAGGTGATTCTTAATGAGTATTTGAAACATCGTGTTGACGAC
ATGGTTGATGCTGGGTTAGTTGAGGAAATTGAAGAATATTTTGACACATTATCA---GTT
AATGGACATGTTCCATATGTGGGATTAGGGAAGACCATTGGTGTTCCAGAGCTAAGCGAG
TATTTTACT---------------------------------------------------
GGACGGGTGAGTTGTAGTGATGCTCTTTCTATGATGAAGACCAATACACAGATTCTTGCA
------------------------------------------------------------
------------------------------------------------------------
------------------------------------------------------------
------------------------------------------------------------
------------------------------------------------------------
---------------------
>gnl_Orysa_v7.0_LOC_Os07g11050.1
ATG---GCCACGTCACTATCCTTGCCCAAACCCGCCGCC---GTCGCCGTCGCCGCC---
---GCCGCCATCCCGAGG---------CTTGTTCCGCCG------ATCGACATGTCGGCG
CTGTCG---CCGCCGCTCGTCAGCGTCAGC------------AGG---AGCATGGTAGCG
AAGCACAAGGCCGTGGTTGTGATGGGCGCGACGGGGACGGGGAAGACGCGGCTCGCCGTC
GACCTCGCGCTCCAGTTCGGC---GGCGAGGTGATCAACGCCGACAAGCTGCAGCTGCAC
CGGGGGCTCGACGTGGCCACCAACAAGGCCACCGCCGACGAGCGCGCCGGCGTGCCGCAC
CACCTGATCGGGGTGGCG---CACCCGGAC---GAGGAGTTCACGGCCGCGGACTTCCGC
CGCGCCGCGTCGCGCGCCGCCGCCGCGGTCGCCGCGCGCGGCGCGCTGCCCATCATCGCC
GGCGGCTCCAACTCCTACATCGAGGAGCTCGTCGACGGCGAC------------CGC---
---------------------------CGCGCGTTCCGCGACCGGTACGACTGCTGCTTC
CTGTGGGTGGACGTGCAGCTCCCCGTGCTCCACGGCTTCGTCGGCCGCCGCGTCGACGAC
ATGTGCGGCCGCGGGATGGTCGCCGAGATCGAGGCGGCGTTCGACCCGGAC---------
---CGCACCGACTACTCCCGCGGCGTCTGGCGCGCCATCGGCGTGCCGGAGCTCGACGCG
TACCTCCGCTCGTGCGCCGCCGCCGGC---------------------GGCGAGGAGGAA
CGCGCGCGGCTGCTGGCCAATGCCATCGAGGACATCAAGGCGAACACCCGCTGGCTGTCG
TGCCGGCAGCGCGCCAAGATCGTGAGGCTAGACCGCCTA------TGGCGAATCCGCCGC
GTGGACGCCACGGAGGCGTTCCGGCGG---CGC---------------------------
GGC---GGCGCCGCCAACGAGGCGTGGGAGCGGCACGTCGCCGCGCCGAGCATTGACACC
GTGCGATCCTTCCTCCACGGCGAATTCACCACCGCC---------------------GCC
GAAACTACGGCGGCGGTGCCGCCACCGCCGTTC---------------CCCATGTTTGCT
CTCGCCGCGGCGGGC------
>gnl_Orysa_v7.0_LOC_Os01g49390.1
ATG---------------------------------------------------------
---------------------GCCTCCCAGAAGCGGCCACGTCGG---------GTGAGA
ATGGAG---TCTGGCCGCGGCGGGGTGGCGTCCACTACG---------GCGGTCCGGCCG
TCCACGGGGATGGTGGTGATCGTCGGCGCCACGGGCACGGGGAAGACCAAGCTTTCCATC
GACGCGGCGCAGGAGCTCGCC---GGCGAGGTGGTGAACGCTGACAAGATTCAGCTGTAC
GACGGCCTCGACGTCACCACGAACAAGGTGTCGCTCGCCGACCGCCGGGGCGTCCCGCAC
CACCTCCTCGGCGCAATC---CGCGCCGAGGCCGGGGAGCTGCCGCCGTCGTCGTTCCGC
TCGCTCGCCGCCGCCGCCGCGGCCGGCATCGCGTCGCGCGGGCGCGTGCCGGTCGTGGCC
GGCGGGTCCAACTCGCTCATCCACGCGCTCCTCGCTGACCCCATCGATGCCGCGCCGGAC
CCTTTCGCGGACGCCGAT---GTCGGGTACCGGCCGGCGCTCCGGTTCCCGTGCTGCCTC
CTCTGGGTCGACGTCGACGACGATGTTCTCGACGAATACCTCGACCGGCGCGTGGACGAC
ATGGTCGGCGAGGGGATGGTCGAGGAGCTCGAGGAATACTTCGCGACGACGTCG---GCC
TCGGAGCGGGCCTCGCACGCCGGGCTGGGCAAGGCCATCGGCGTGCCGGAGCTCGGCGAC
TACTTCGCC---------------------------------------------------
GGGCGCAAGAGCCTCGACGCGGCGATAGACGAGATCAAGGCCAACACGCGGGTCCTCGCG
GCCCGCCAGGTCGGCAAGATCCGACGCATGGCCGACGTTTGGGGCTGGCCCATCCGCCGC
CTCGACGCCACGGCCACCATCCGGGCG---CGGCTCTCCGGCGCC---------------
GGCCGCGCCGCCGAGGCCGCCGCGTGGGAGCGCGACGTGCGCGGGCCAGGCCTCGCCGCG
ATGCGTCAGTTCGTCGGCCGCGCCGACTTCAACGCAGCGGTCGACCAGCTA---------
------------------------------------------------------------
------------------CGG
>gnl_Orysa_v7.0_LOC_Os03g24240.1
ATG---------------------------------------------------------
------------------------------------------------------------
------------------------------GGTGTCATC---------GGACAGTCACCC
AAGCCCAAGGTCGTCTTCGTGCTCGGCGCCACCGCCACCGGCAAGTCCAAGCTCGCCATC
TCCATCGCCGAGCGGTTCGGC---GGCGAGGTGATCAACTCCGACAAGATCCAGGTGCAC
GACGGGTTCCCCATCATCACGAACAAGGTCACCGAGGAGGAGCGCGCCGGCGTCCCCCAC
CACCTCCTCGGCGTCCTC---CACCCGGAC---GCCGACTTCACCGCCGAGGACTTCCGG
CGCGAGGCGGCCGCCGCCGTCGCCCGCGTCCTCGCGGCGGGCCGCCTCCCCGTCGTGGCC
GGCGGGTCGAACACCTACGTCGAGGCGCTGGTGGAGGGCGGC------------GGC---
---------------------------GGCGCGTTCCGCGCGGCGCACGACTGCCTCTTC
CTGTGGACCGACGTCGCGCCGGGCCTGCTGCGGTGGTACACCGCGGCGCGCGTGGACGAC
ATGGTGCGGCGCGGGCTGGTGGGCGAGGCGCGCGCCGGGTTCGTCGACGGCGCC------
---GGCGCGGACTACACCCGCGGCGTGCGCCGCGCCATCGGGATCCCGGAGATGCACGGG
TACCTCCTGGCCGAGCGCTCGGGCGGCGAGGCGGCC------------GACGACGGCGAG
CTCGCCGCCATGCTCGACGGCGCCGTGCGCGAGATCAAGGCCAACACCTACCGCCTCGCC
GCGACGCAGGTGGCGAAGATCCGGCGGCTGAGCGCGCTGGACGGGTGGGACGTGCGGCGC
GTGGACGCGACGGTGGTGGTGGCGCGC---ATG---------------------GCGGAG
GGG---GCGCCGCACAGGGAGACGTGGGAGGCGGTGGTGTGGAAGCCGTGCGAGGAGATG
GTCGGCCGCTTCCTCGAGGCGTCCGCCGCCGTGGATGAC------------------GAT
GACAATGCCGCCGCC------------------GGTTCGCCGGCGGCGTTGGCACCGATG
ACGGCGGCGGCGCAG------
>gnl_Orysa_v7.0_LOC_Os03g24440.1
ATG---------------------TGCAATGGCATC------------------------
------------------------------------------------------------
------------------------------GCCGCCGTTGGGCGC---TGGTTGTCCACC
AAGCCCAAGGTTATCTTCGTGCTCGGCGCCACCGCCACCGGCAAGTCCAAGCTCGCCATC
CGCCTCGCCGCGCGCTTCGAC---GGCGAGGTCATCAACTCCGACAAGATCCAGGCGCAC
GACGGCTTCCCGGTCATCACCAACAAGGTCACCGACGAGGAGCGTGCCGGCGTCGCGCAC
CACCTCCTCGGCGGCGTC---AGCCCCGAC---GCCGACTTCACCGCGGAGGACTTCCGC
CGCGAGGCGGCCGCCGCCGTCGCCCGCGTCCACGCGGCCGGCCGCCTCCCCGTCGTCGCC
GGCGGGTCGAACATCTACGTCGAGGCGCTCGTGGCCGGCGGC------------GGC---
---------------------------GGCGCGTTCCTCGCGGCGTACGACTGCCTCTTC
CTGTGGACCGACGTCGCGCCGGACCTGCTGCGGTGGTACACGGCGGCGCGCGTGGACGAC
ATGGTGCGGCGCGGGCTGGTGGGCGAGGCCCGCGCCGGGTTCGACGCC------------
---GGGGCGGACTACACCCGCGGCGTGCGCCGCGCCATCGGGCTACCCGAGATGCACGGA
TACCTGCTGGCGGAGCGCGAGGGCGGCGCCGGCGCC------GAGGACGACGACGACCTC
CTCGCCGGCATGCTCGAGGCCGCCGTGCGCGAGATCAAGGACAACACGTTCCGCCTCACC
GTGTCGCAGGTGGCCAAGATCCGGCGCCTCAGCGCGCTGCCCGGGTGGGACGTCCGGCGC
GTGGACGCGACGGCGGTGGTGGCGCGC---ATG---------------------GCGGAG
GGC---GCGCCCCACGGCGAGACGTGGAGGGAGGTGGTGTGGGAGCCGTGCGAGGAGATG
GTCAGCCGCTTCCTCGAGACGCCCGCCGCCGCCGCCGCCGTCGTTGCCAAC------GTC
GGCGACGCGGCCGCC------------------GGCGTGCCTGAGGCTGCCGCCGCCGCC
GTCGTTGCGGCGGGT------
>gnl_Orysa_v7.0_LOC_Os03g59570.1
ATG---CAGGCGTACATGGCGGTCCCGGCGCCACCGGCC---------------------
CTGACGCTGCTGCCGCGC---------------------------ACCGTCATCAGGGAC
AGGGAGCGCGCGCCGCTCGTGCTGAGGCAT------------------GGCGCCGGCGTC
AAGCACAAGGCCGTCGTGGTGATGGGCGCCACGGGCACCGGGAAGTCACGCCTCGCCGTC
GACCTCGCCCTGCGGTTCGGC---GGCGAGGTCATCAACTCCGATAAGATGCAGATACAT
TCCGGGTTGGATGTGGTGACGAACAAGGTGACCGAGGAGGAGTGCGCCGGCGTGCCGCAC
CACCTGATCAGCGTGGCG---CGCCCCGAC---GACGAGTTCACGGCCGCCGACTTCCGC
CGCGAGGCGGCGCGCGCCGCGGCGGGGGCGGTTGAGAGGGGGAGGTTGCCCATCATCGCC
GGGGGGTCCAACTCCTACGTCGAGGAGCTCGTCGAAGGCGAC------------GGC---
---------------------------CGCGCGTTCCGGGAGCGGTACGAGTGCTGCTTC
CTCTGGGTCGACGTAGATCTCGAGGTGCTCCGCGGTTTCGTCGCCCGCCGCGTCGACGAG
ATGTGCCGGCGAGGCCTCGTCCGGGAGGTGGCCGCAGCGTTCGACCCGCGC---------
---CGCACCGACTACTCCAGGGGCATCTGGCGCGCCATCGGCGTGCCGGAGCTCGACGCG
TACCTCCGCTCCCGCGGCGACGGCGCC---------------------GACGAGGAGGAG
CGGGCGCGCATGCTCGCCGCGGCCGTCGCGGAGATCAAGTTGAACACGTTCCGGCTCGCG
TGCCGCCAGCACCGCAAGATCGAGAGGCTGGACCGCATG------TGGCGCGCCCGCCGC
GTCGACGCCACGGAGGTGTTCAGGAGG---CGC---------------------------
GGC---CACGCCGCCGACGACGCGTGGCAGCGGCTCGTCGCCGCGCCGTGCATCGACGCC
GTCCGGTCATTCCTCTTCGAGGACCAAGAACGCAGC---------------------AGC
ATCGCCGCCGGCAAA---------CCCCTCTTCTTCGCCTCCGCGGCCGCCGCCATGGCG
GCGGCCGCTGCAATC------
>gnl_Orysa_v7.0_LOC_Os05g47840.1
ATGACCAGGATTGCCACGCTCGTG------------------------------------
GCGGCGAGCCGGCCATTG------------------------------------------
---------------------------------------------CGGCCCGGCGGCGAG
GATACGAGGATGGTGGTGATCGTCGGCGCCACGGGCACCGGGAAGACCAAGCTGTCCATC
GACGCCGCCAAGGTGATCGGC---GGCGAGGTTGTCAACGCCGACAAGATTCAGCTCTAT
GACGGCCTCGACGTGACCACCAACAAGGTGAGCCTCGCCGACCGCCGTGGCGTGCCGCAC
CACCTCCTCGGAGCCATC---CGCCCCGAGGCCGGCGAGCTCCCGCCGTCGTCCTTCCGG
TCCCTCGCCGCCGCCACGGCCGCGTCGATCGCGGCGAGGCGGCTCGTGCCGGTCATCGCC
GGTGGGTCGAACTCCCTCATCCACGCCCTCCTCGCCGACCACTTCGACGCCTCCGCTGAT
CCCTTCTCCCCCGCCGCCTTCCGCCACTACCGCCCGGCGCTCCGGTTCCCGTGCTGCCTG
CTCTGGGTCCACGTCGATGAGGCGCTCCTCGACGAGTACCTCGACCGCCGCGTGGACGAC
ATGGTGGACGCTGGCATGGTCGAGGAGCTCCGGGAGTACTTCGCCACGACAACC---GCC
GCGGAGCGCGCCGCGCACTCCGGGCTGGGCAAGGCCATCGGCGTCCCCGAGCTCGGCGAC
TACTTCGCC---------------------------------------------------
GGGCGCAAGACCTTCTCCGAGGCGATCGACGACATCAAAGCCAACACCCGCGTCCTCGCC
GCCGCGCAGGTGTCCAAGATCCGCCGCATGTCCGACGCCTGGGGCTGGCCCATCCACCGC
CTCGACGCCTCCGACACAGTCCGCGCC---AGGCTCACGCGGGCG---------------
GGCTCCGCCGCCGAGTCCGCCTCCTGGGAGCGCGACGTGCGCGGCCCAGGCCTCGCCACC
ATCCGCAGCTTCCTCGCCGATCAGTCACCGCCACCGCGCAGCGAGGGCACC------GCC
ATGGAGACGGAACCA------------------------------CCGCCGCCGCCGACG
TTGCCGCCG---------CGG
>gnl_Orysa_v7.0_LOC_Os05g24660.1
ATG---------------------------------------------------------
------------------------------------------------------------
---------------------------------------GAAGGC---AGCCGCGGTGAC
AAGGGCAAGGTAGTGGTGGTGATGGGCGCCACGGCCACCGGCAAGTCCAAGCTGGCCATC
GACCTCGCATTGCGGTTCGGC---GGCGAGGTGATCAACTCCGACAAGATCCAGGTGCAC
GACGGCCTCGACGTCGTCACCAACAAGGTCACCGACGAGGAGCGCGCCGGCGTGCCGCAC
CACCTCATCGGCGGGGTG---CCCCCCGAC---GCCGACTACGGCGTCGACGACTTCCGC
CGCGACGCCGCGCGCGCCGTGGCGTCCGTCCTCGCCAGGGGCCGCGTCCCCGTCATCGCG
GGCGGGTCGAACAGGTACCTCGAAGCGCTGCTCGACGGCGAG------------GGT---
---------------------------GGGTCGTTCCGCGAGCGGCACGAGCTGTGCTTC
CTGTGGGTGGACTCCCGCGCGCCGGCGCTGCACAGGTACGTGCGCCACCGCGTGGACCGC
ATGGTGGAGCAGGGGCTCGTCGGCGAGGTGCGGGGGCTGTTCCGGCTGGAC---------
---GACGCCGACTACTCCCGGGGGATCCGGAGGTCCATCGGCGTGCCGGAGATGGACGCC
TACCTCCGGCAGGAAGCCACCGGCGCC---------CTACTGACGCACGGAGACAAGTAC
AAGGTCGCGCTGTTGGCTTCCGCCGTCGGCGAGATCAAGGCGAACACGTGGAGTCTGGCA
CGCCGCCAGCTGCGGAAGATCCACCGGCTCCGCGGCCTGCCCGGCTGGAGCCTCCGCCGG
CTCGACGTCACCAGAGTGCTGGAGTTG---AAGGTGGAGGCCCGC---------------
AGCGAAGCGGAGTGCGCCGCCGCGTGGGAGGCAGACGTCATCGCGCCTGCGGCGCGGGAG
GTGGGGATGTTTCTGCATGGAGGAGGGAATGTGGAGAGCGGTAGGGAGGAGGTGGTAAAG
ATGGAGGTTGCGGCA---------------------------GTGGGTGGTGCCGGTGCG
GCGGCGGCCGCGGCC------
>gnl_Phavu_v2.1_Phvul.003G093100.1
ATGAACATGGTATCAGTGTCAGCGTGCAAGGCG---------------------------
---------------------GTGGGGAGTTTCAACCCG---------------------
------------GGAGTGACGATGGAGACGTCGTTTTTC---------AGGCAGCGCAAC
AAGGAAAAGGTTGTGGTGATAGTTGGAGCAACGGGGACAGGAAAGTCAAAGCTTAGCATA
GACCTTGCCACGCACTTCCCA---GCGGAGATAGTCAACTCCGACAAAATGCAAGTGTAC
GAAGGTCTGGACATCACCACCAACAAAGTCACAGAAGAGGAGTGCCGAGGGGTCCCACAC
CATCTCCTAGGCACGGTC---CAATCCAAC---ATGGATTTCAGTGTCAACGACTTTTGC
CACCACGCCACCCTCGCCGTTGGCTCCATTTTGAAACGCGACGGCTTGCCCATCATTGCG
GGTGGGTCCAACTCTTTCCTCGACGCCTTGGTCAATCACTAC------------------
---------------------------CCTGACTTTCGGTTGCGCTACCACTGTTTGTTC
CTCTGGGTCGACGTCTCCCTCCCGGTGCTCCATTCCTCTCTCTCCGCACGTGTGGATCGC
ATGATCCGCGCCGGCCAGGTCGACGAGGTTCGACAATTTTTCCAATACCAC---------
---AACGACGACTACACTGTGGGCATTCGAAAGGCCATTGGCGTCCCCGAGTTTCATTCC
TTTTTCCAAGCCGAAGCTGACGGAGCC---------------------GACGAGAGGACC
AAGGACAAGCTCCTCCAGGCTGCCATTGCCTCCATCAAAATAAACAACTGCAACCTCGCC
ACCCGACAGCGCCACAAAATTCACCGCCTCCACGCCATTTTCAAACGGAACATGCACCGC
CTCGACGCCACCGATGTTTTCCTCAGG---AGC---------------------------
ACTCCCCAAGAAGCAGAACAAGCGTGGGAGGATCACGTTCTATCCAAAAGCCGAAGGATT
CTTCACAACTTCCTCTACGACGACACGCATGTTGATGTTGCTCTTGCT---TCTGTTATT
GCTTCTTCGTCGCCG---------------------------------------CCCATG
GCTGCTGCCGCCGCA---CGC
>gnl_Phavu_v2.1_Phvul.008G005300.1
ATG---------------------------------------------------------
------------------------------------------------------------
------------------------------------------GCT---TCACTCGTTGGA
AAGAGGAAGGTTCTGTTCATATTGGGTGCAACTGGCACTGGTAAGACCAAACTTTCCATC
AACTTGGCCATGCAATTTCCC---TCTGAAATCATCAACTCAGACAAAATCCAAGTCTAC
AAGGGTCTTGACATCATCACAAACAAGGCTTCTGAGTCTGAACGTTGTGGCATTCCTCAT
CACCTTTTTGGGATCATTGATGATCCTGAT---TCTGACTTTACCAGCGATGATTTCTGC
AACCATGTTCTTGTTGCTCTTGATATCATCTTTCAAAATGGACACCTACCCATTATCGTG
GGAGGCTCCAACACCTACCTCGGAGCCTTGCTTGAGGATCCC------------AAC---
---------------------------ATTGCATTTTGCTCAAAATATGATTGTTGCTTC
ATCTGGGTTGATGTGTCTTTACCAGTCTTGTTCCCCTATTTGGACAAAAGGGTGGATGAA
ATGGTTGATGCAGGAGTTGTGGAAGAGATTCGAGAATATTTTGTGGCT------------
---GGAGCTGATTACAGTCGAGGGATCAGAAGAGCCATTGGGGTTCCTGAGCTCGGAGAG
TATTTCCTTGTGGAGAAGGAAATGGAC---------------------GACGAGGTTCAG
AAGGAGAAGATGCTGCAACATGCGATTACGAAAACCAAAGAGAACACTCGTAGGTTGTCT
GAGATGCAACTGTGGAAGATCCAAAAGATGAACTATGAA------CGGAAAATGACCAGA
ATTGATTCCACAAAAGTGTTTGAGGTTTTAAAA---------------------------
GGA---GAGGATTATAAGCATTTGTACCAAGAGATTGTGTTCAAACCAAGCATGGAGTTA
GTACAAAAGTTTCTGGAGAAGACGACTGAAGTAAAAAAG------------ATAATGCCT
CAGAAGGCTGAACCA---------------------------------------GCCACA
ATTTGTGCT------------
>gnl_Phavu_v2.1_Phvul.007G170100.1
ATG---ACCATCTCAATGCTCATGTGCAGATTAAGA------------------CAA---
------------CCCATA---ATA---AACATTCCTTGC---------------AGTGGG
AAA------------------AGACTGAAT---------------GTGAGACAAATTGAG
AAAGAGAAAGTAGTGGTGGTAATGGGAGCCACAGGGGCAGGGAAGTCAAGGCTGTCGATT
GACCTAGCCAAATGTTTTCCA---TCAGAAATCATAAACTCCGACAAAATTCAAGTCTAC
CAAGGTCTCGACATAGTCACAAACAAAATCCCAAAGGAGGACCAACGTGGGGTGCACCAC
CACTTACTAGGAACAATA---AACCCCGAC---ACAGACTTCACACCCACTGATTTCATT
GACACGTCATCATCGGCCATTGAGACCATCACCAGAGCCCAGAAGCTTCCAATAATCGTT
GGCGGCTCCAACTCGTATCTCGAGGCCTTGATCGACGACGAC------------GAT---
---------------------------TACAACTTCCGGTCACGCTACGATTTTATCTGC
CTCTGGGTTGACGTCGCAATGCCCGTGCTTCAGTCCTACGTGGCGGAACGGGTTGACGAC
ATGTTCCGTAACGGAATGGTTGATGAGCTGAGACCCTTTTACAGTCCC------------
---AACGGGGATTACTCTAGAGGGATTAGAAGAGCCATTGGGGTTCCTGAATTTGACGAG
TACTTTCGGAGGGAGGAGTTTGTT------------------------GACGAGGAAACG
AAGCAGAGGTTGTTGGAAGATGCGATTAAGGAAATCAAATTGAACACGTGGAAACTTGCG
ATGAAACAGTTGAGGAAAATTCACAGGCTGAGGAACGTTAAGAGATGGGAGATTCATCGG
TTGGACGCCACGCCCGTGTTTCGAAGG---CGT---------------------------
GGG---GAAGAAGCCAACGAGGCGTGGAAGAAGGTGGTGGCGGAACCTAGTGCTATGGTC
GTTGCTCGCTTTCTCTATGACTCCAAAAATAACCACAAC------------GTTGTTTCT
---------------------------------AGACTGTTGCCACCTTCAGAGAATGTT
ATGGCTGCGGCA---ACG---
>gnl_Phavu_v2.1_Phvul.007G028100.1
ATG---------------------------------------------------------
---------------------CTTTCCATACTGCAACCCCAGCCGAGGCGGTGGCCCCGC
ATGGACTCC------------------TCC------------------TTCCACCGCCGC
AAGGACAAGGTCGTCGTCATCATGGGCGCCACCGGCTCCGGCAAGTCCCGTCTCTCCATC
GACCTCGCCACCCTCTTCCCCGTCTCCGAAATCATCAACTCCGACAAAATGCAAGTCTAC
CGCGGACTCGACATAACCACCAACAAGATCCCCCACGCCCAGCGCCGCGCCGTCCCCCAC
CACCTCCTCGGCGACGTC---GACCCCTCCCTCCCGGAGTTCTCCCCCGCCGACTTCCGC
CGCCGCGCCGGCCACCTCATCGAGGACATCAACCGCCGGGACAGCCTCCCCATCGTCGTC
GGCGGCTCCAACTCCTTCGTCCACGCGCTTCTCGTCCAGGATTTCCAGCCTGACTCCAAC
GTCTTCCGCCAGGGCGAG---GAGCTTATATCCTCGGAGTTGAGGTACAGGTGTTGCTTC
CTCTGGGTGGACATAGCTTTCCCTGTGCTATCACAATACCTGTGCGACCGAGTCGACGAC
ATGCTCGAATCGGGGATGGTGGACGAGTTGGCTCAGTTCTTCGACCCCGAGGCTTCT---
------CGTGAAAGCGAGTCCGGTATCAGAAAAGCCATTGGGGTTCCGGAGTTCGACCGC
TATTTTAATAAGTACCCACCCTGGGCCGGCCCCGCG---GGCCCGGGCCAGGATCCTCTG
CGGGAGCGCGCGTACGAGGAAGCGGTGCGGGCGATCAAGGAGAACACGTGTGAGTTGGCG
GAGCGTCAGATGGAGAAAATCGAACGGTTGAAGCGC---GCCGGGTGGGACCTACGGAGG
ATCGACGCTACGGAAGCGTTTCGTATG---GTGCTGACGTCAGGGTCC------------
------AACCATGGGTCCGATGTATGGGAGAGACAGGTGTTGGAACCAAGCGTGAAGATT
GTGAAACGCTTCTTGATGGAGTGGAGGAAAGATGGGAAC------------------AAA
CAGAATAGAAAGGAATTGAAGTTG------------------------------------
------------------CGA
>gnl_Phavu_v2.1_Phvul.001G149400.1
ATG---ACGATGTCGAGAGTGATGTGTAGACCA---------------ACA---CAG---
------------CCTCTG---AAA---AACGTTCCTTCC---------------AGTGGA
---------------------CAAAGCCAGATGATG------------------AGGCCA
AAAGAGAAGGTGGTGTTGGTGATGGGAGCAACAGGGAGCGGGAAAACGAGGTTGTCGGTG
GACTTAGCAACATGTTTTCCC---TCAGAAATCATAAACTCTGACAAAATGCAAGTGTAC
GAAGGGCTTGAGATTGTGACGAACAAGGCCACCAAAGAGGAGCAGCGGGGGATCCCACAT
CATCTGCTGGGGATACAG---AACCCCGAC---ACGGAGTTCACGGCCTCCGACTTCTGC
GACGTCGCCTCACGCGCCATCGAGTCCATCACGCGCCGCGACAAGGTTCCGATAGTGGTG
GGAGGATCCAACTCGTACATGGAGGCGCTGGTGGAG------------------------
------------------------------AGGTTCGGGCCGCGGTTCGAGTGGTGCTTT
CTGTGGGTCGACGTGTCCGTGCCGGTGCTCCATTCCTACGTGGCGCAGCGCGTGGACCAC
ATGCTCCGTTGCGGAATGGTGAACGAGTTGAGACCGTTTTTCAACGTC------------
---AACGGCGATTACGCTCGTGGGATAAGGAAGGCCATTGGGGTTTCCGAGTTCCACGCG
TACTTCCGGCGGGAGGCGACGGCG------------------------AGCGGCGAGACG
AGGATGCGGCTGCTGCAGGAGGCGGTGAGGGACGTGAAGAGGAACACGTGCCACTTGGCA
TGCAAGCAACTTGGGAGAATCCACATGCTCCGTAGTGTTGAGGGGTGGAAGATCCACCGC
GTTTGCGCCACGCCTGTGTTTCAGAAA---CGT---------------------------
GGC---CACGACGCCAATGAGGCTTGGAATAACATGGTGGCGCAACCCTGTGCCTCCATT
GTTTCTCAGTTTCTCAGTTCTGCCAATTCCACTTCTGGG------------AGAGTCCCT
TCTATGCAACCAAAC---------------------------------------------
---------------------
>gnl_Phavu_v2.1_Phvul.006G154200.1
ATG---TCAATATCAGCCTGTGCCTGCAAGCAAGAGCTG---------------------
------------CCCCTA---GTA---AGTTTCCAAAAG---------------------
------------GGACTA---ATGATGGAGTCGTTGTTT---------CCTCATCGGAGT
AAGGACAAGGTGGTCGTGATAATGGGGGCCACGGGTACCGGCAAGACGAAGTTGGCCATA
GACCTGGCAAAACACTTCCCA---GCGGAGATAGTAAACTCCGACAAAATGCAAGTGTAC
AAGGGCCTCGACATCACCACGAACAAGGTCACCGAAGAAGAGTGTGATGGGGTCCCACAT
CACCTGCTTGGCACTGTT---GACCCTAAT---ATAAATTTCAGTGCCAGCGACTTCTGT
CGCCACGCGACTTCCGCAATCGATTCCATTGTGGAAAGGAATGGCTTACCCATCATTGCT
GGAGGCTCCAATTCTTACTTGGACGCGCTCGTGAATCACCAC------------------
---------------------------GCGGAGTTTAGGTTAAGGTACCAGTGCTGTTTC
CTCTGGGTTGACGTGTCTCTCCCCGTGCTCCATTCCTCTCTTCAGGCACGTGTGGACCGC
ATGATCGACGCCGGTCAAGTCAACGAGGTTCGCGACTTCTTCGATCCT------------
---CGCGCCGATTACACCAGAGGGATCCGAAGGGCCATTGGGGTGCCCGAATTCGACGAC
TTCCTACGCGCTGAAGCTTCTGGAACCGAG------------------GACGAGACAACC
ACAAAGAGGCTTCTGGAGGCTGCCATTGCCAGGATCAAGATCAACAACTGCACGCTCGCC
AGCCGTCAGATTCAAAAAATTCACCGCCTCCACGGGTTGTGGAAACGGAGCATGCATCGC
CTCGACGCCACTGAGGTTTTTCTCCGC---TCC---------------------------
---------------CACGACGTCTGGCACGACCACGTTCTCGCTAAGAGCTTGCTCATC
CTCCACAATTTCCTTTACGGGGAAAAGAAAACGCACGTCCCCGCCGGAATCGACGTAATT
GCGGCTGTTTCTTCG---------------------------------------CCGTCG
GTAGCAATGGCAGCA---CAT
>gnl_Pinta_v2.0_PITA_000003404-RA
ATG---------------------------------------------------------
------------------------------------------------------------
------------------------------GCGATGAAGAATGGA---------AAAACG
AGTGAAAGACCTTTTGTCATTTGTAGTAATGCAGGAAGTGTCAAT---------------
GACCTACATAAAAGATGTGAC---AATGATGTTCAAAATAGCAATCAATTTGATCAAGTT
GAAGATATTGATTTAATTACAAATGGAATTCGTCCTATTGATTTCAAGGGAAGTGCCGAT
GACTTACATAAAAGATGC---AATGATGAT---GTTCAAAACACAAGTAATAAATTTGAT
CTGATTGCAACTAATGGAGTTCATCCTACTTTTAGTAAGGGTGAGTATTCTATAATTTGT
TCTACAACTTTCTCATTTCTATATGCCAAATCAAAAGGGCAGAAA---------------
---------------------GGGGATACAGCAGATTCTTTCAGATATGATTGCTGTTTT
TTGTGGTTAGATGCTTCATTGCCTGTGCTTGACAAATTTGTTGAGGACAGAGTGGATTTT
ATGATTGAAGCTGGTTTACTTGAAGAAGTATCTGCATTTTATGATCCTAAG---------
------GCAAATTATAAACATGGCTTGTGGCAAGCTATTGGGTTGTGTGAATTTGAGGAA
TTTTTCAATGCTTTTCCCCCAAGTAGTGGATCAAGTATAGAAAAATTAGATAAGGGGAGG
CACAAGATCCTGTTAGATGCTGCCATCAGAAGGATGAAGGAAAACACTTGCCAACTTGTA
CGCAAACAAAAACAACGAATCAGTGGACTGAAAACATGCTCTGGTTGGAACCTGCATCAA
CTTGATTCAACAAAAGCTCTAGAAACA---TCT---------------------------
GGCTGT---------------------------ATGATATATGCCCCTTCCCAGAGTCTG
CTTTTTTTCTTTGGTGTGTGGTCTTATAGTTTC---------------------------
------------------------------------------------------------
---------------------
>gnl_Poptr_v3.0_Potri.010G123900.1
ATG---------------------------------------------------------
------------------------------------------------------------
---------GACTCCTCCACCGCCGCCTCCGCCGGCGTC---------CACCACCATAAA
AAGGACAAGATTCTTGTAATAATGGGAGCAACAGGGTGTGGAAAAACGAAGGTCTCCATT
GATCTTGCTACACGCTTCCAT---TCCGAAATCATCAACTCCGATAAAATACAAGTCTAC
AAGGGTCTCGACATCATCACCAACAAAATCCCCGTTCAAGACCGCCTTGGTGTTCCTCAC
TATTTACTCGGTGAGTTC---GACCCAGAGGATGGTGAGTTGACTCTCTCCGAGTTTCGG
TTAGCCGGTGGACTGGCTATCTCAGGTATTGTTTCAAGGCAAAGACTCCCTATCGTGGTT
GGTGGGTCAAACTCCCTTGTTCACGCTCTAGTTGTTGACCGGTTTAATCCCGAGTTAAAC
GTTTTTGATGGGTCT------AACCCTGTTTCGACCCAGTTAAGGTATAACTGTTGTTTT
CTGTGGGTGGATGTGTCATTACCTGTTTTATGCGATTACTTGTGTATGCGGGTCGATGAA
ATGCTCGACTCGGGGATGTTCGATGAGTTGTCAGAATATTATGGGTCAATC---------
---GACTCAGCGAGTCAAACCGTGTTGAGGAAAGCGATTGGGGGGCATTGGTGGGGAGTG
---------------------------GGATCAGGTACGGAGAGGAATATACGAGGAGTG
CGTGAGGGAGATAAAGGAGAACACGTGTCAGCTGGCAAAGAG------------------
---------------------------------------GCAGATTGGGATATTAAAAGG
---------------------AGGGTGCCTGCA---------------------------
------AAG------AGT------------------------------------------
------------------------------------------------------------
------------------------------------------------------------
---------------------
>gnl_Poptr_v3.0_Potri.010G030500.1
ATG---AGGCTTTCTTTGACCGCCTACAAACAA---------------GTA---CAG---
------------CCTCGT---GGG---AATTTCCAAGGG------------------GGG
CTA------------------AACATGAAACCTTTCTTT---------------CGTCGA
AAAGATAAGGTTGTGTTCGTTGTTGGACCGACTGGCACAGGCAAATCAAGGCTGGCTATT
GACCTGGCAACCCGTTTCCCA---GCCGAGGTTGTCAATTGTGACAAAATGCAAGTTTAT
AAAGGCCTCGATATAGTCACAAACAAGGTCACTGAAGAGGAGTGTCGCGGTGTGCCTCAT
CATTTACTTGGCATAGCA---GACCCTAAT---GCAAATTTCACTTCCGATGACTTCAGG
CACCATGCATCACTTGTTGTCGAATCAATCGTGACACGTGATCGGCTACCGATCATCGCC
GGTGGATCAAATTCCTACATCGAGGCTTTAGCAAATGATGAT------------------
---------------------------CCTGAATTTCGATTAAGGTATGAATGTTGTTTT
CTTTGGGTGGACGTGTCACTCCCAATACTTTATTCATTCGTATCAGAGCGGGTCGATCGA
ATGGTGGAAGCAGGCTTGATTGATGAGGTGAGAGATATGTTTGATCCTAATAAA------
---TTTGATGATTATTCACAAGGAATCAAACGGGCAATTGGGGTTCCTGAATTGGATCAT
TTTTTACGAAATGAGGCGATTGTG------------------------GATGCTAAAACT
CGTAGAAAGCTTCTTGATGAGGCCATTGATAAAATTAAAGAAAATACTTGTATGCTAGCC
TCTCGACAATTACAAAAAATCCATCGGCTTCATAGCATATGGAATTGGAACGTGCACCGA
ATCGATGCCACCCCAGTTTTCCTAACG---AGT---------------------------
GGA---AAGGAGGTTGACAATCTTTGGGACAAACTTGTGGCAGGACCAAGCACCATGATT
GTGAACCAGTTTCTTTGTGACAAAAATTATGCATCTCCC------------ATTATACCA
TCAGAATCAATCAAGATGGAG---------------------CCAATCTCTGTCCCGGCC
CTGGCTGTTGGCGCCACTCGA
>gnl_Poptr_v3.0_Potri.004G150900.1
ATGCCAAAGCTTGCCTCAAGTATG------------------------------------
---AGAACTATGCCAATG---GCTGCCTCTCTCCCCTTAAGAATGAGGCACCGCAACAAC
CTCCAA---------------CAGATCACTTCACTTTAT---TCCATTGACGACAAGAAG
AAGCAAAAAGCTTTGTTCGTAATGGGAACAACTGCCACTGGAAAATCAAAACTCTCCATT
GATTTAGCCACTCATTTTCAA---GGTGAAATCATCAATTCAGACAAAATTCAGGTTTAC
AAGGGCCTTGACATGTTGACCAACAAAATTTCGGAAATTGAACGCCGAGGTGTGCCTCAC
CATTTGCTAGGATTTGTG---GAACCTGGA---GAAGAGTTTACCACACAAGATTTTTGC
AATCATGTACACAAGGCCATGAAACATATTACAGGGGATGGAAGCATCCCCATTATCGCC
GGCGGCTCGAATAGATACATCGAAGCACTCGTCGAGGATCCG------------CTT---
---------------------------TTCAACTTCAAGGATAGTTATGATACTTGTTTT
CTATGGGTGGATGTTGCCTTGCCAATCTTATTTGATCGCGCAGCAAAAAGGGTTGATGAG
ATGCTTGATGCTGGTCTTGTTGAAGAGGTTCGAGGTATGTTTATTCCA------------
---GGGATAGATCACAATAGCGGGATTTGGCGGGCTATTGGGATTGCAGAGATGGAACCA
TATTTTCAAGCTGAAATGGAAATGGCT---------------------GATGAGGTCACC
ATGAAAATATTGCTTGAAACTGGTATTAAAGAAATGAAAGAAAATACCAAGAAGCTAATC
AATAAACAACTAACGAAAATCAAATATTTGGCTAACAAGAAAGGATGGAAATTCCATCGG
ATTGATGCTACTTGTGTGTATGAGAGA---AGT---------------------------
GCA---AAAGTTGATGAAGATGTTTGGGACAAGAAGGTTTTGAGACCTAGCTTGGAGATA
GTTACTAATTTTCTCCGGGAAGACGAGAAAGCAGAAGAA------------GTGGCAGAC
AGTTTTCTAGTTACA---------------------------------------------
---------------------
>gnl_Poptr_v3.0_Potri.014G139300.1
ATG---AACCTTTGTAAGTCCCTGTGCCCACAA---------------ACA---AGT---
------------CGGATG---CTT---GATATCCCTCCT---------------GGTATG
CTC------------------AAAATGGACATGCTA------AGTCCCAGAAGCCGGCAA
AAGGAGAAGGTTGTGATAGTAATGGGGCCTACTGGAACTGGCAAGTCTCGGCTCTCTATC
GAACTTGCAACCCAGTTCCCT---GCAGAAATCATAAACTCCGACAAAATGCAGGTTTAC
AAAGGACTTGACATCGTCACTAACAAAGTTGCTGAGGAAGAGAAATCTGGTGTCCCTCAC
CATTTGTTAGGAATAGCA---AATCCTACT---GTGGACTTTACAGCAACAAATTACTGT
CACACGGCTTCCTTGGCGGTCGAATCAATTTCGACTCGAGGATTGCTCCCGATCATTGTT
GGAGGTTCCAATTCATACATTGAGGCCTTGATGGATGATGAG------------GAT---
---------------------------TTTAGGTTACGGTTGAACTATGATTGTTGCTTC
CTTTGGGTAGATGTATCAATGCCTGTGCTACATAAATTTGTTTCGAGGCGAGTCGAGCAG
ATGGTTAGTGTGGGGATGATCGATGAGGTCAGAAACATTTTCGATCCC------------
---TACGCTGATTATTCTACGGGGATCAGGAGGTCAATTGGAGTTCCTGAATTCGACAAG
TACTTTAGAGCTGAAGCATTTTTG------------------------GATGAAGAAAAC
CGTGCCAGACTACTTCATGAAGCAATATGTCATGTCAAAAAGAATACATGTAAGTTAGCT
TGCCGTCAATGGGAAAAGATTAATCGGCTTAGGAAGATCAAGGGGTGGGACATCCATAGA
CTTGATGCCACTGAAGTATTCCAAAAG---TCG---------------------------
GGA---AAGGAAGCAGAGCATGCCTGGGAAATGCTTGTGGCCAGACCCAGCACTGCCATT
GTGGGACAACTCCTCTGTGGTGTTCCTGCTGATAAGGTC------------CCCGCCATA
GCTAGCGTAGCAAAA---------------------AACATGGGCTATATTCGACAATGC
CTTGTGGCA------------
>gnl_Poptr_v3.0_Potri.008G033300.1
------------------------------------------------------------
------------------------------------------------------------
------------------------------------------------------------
---------------------ATGGGAACAACTGCCACTGGAAAATCAAAACTCTCCATC
GATTTAGCCACTCATTTTCAA---GGTGAGATCATCAACTCGGACAAAATTCAGGTTTAC
AAGGGCCTTGACATATTGACCAACAAAGTTTCGGAAGATGAAAGCCGAGGTGTGCCTCAC
CACTTGCTAGGATTTGTG---GAACCTGGG---GAAGAGTTTACCACACAAGATTTTTGC
AACCATGTACATATGGCCATGAGACATATTATAGGGAATGGAAACATCCCCATTATTGCC
GGCGGCTCAAATAGATACATCGAAGCACTCGTCGAGGATCCA------------------
------------------------------CTGTTCAAGGATAATTACGATACTTGTTTT
CTATGGGTGGATGTTGCCTTGCCAATTTTATTTGTTCGCGCAGCAAAGAGGGTTGATAAG
ATGCTCGATGCTGGTCTTGTCGACGAGGTCCGAGGCATGTTTATTCCA------------
---GGGATAGATCACAATAGCGGGATTTGGCGGGCTATTGGGATTCCAGAGCTGGAACCA
TATTTTCAAGCTGAAATGGAAATGGCC---------------------GATGAGGTGACC
AGAAAAATGTTACTTGACACTGGTATCAAGGAAATGAAAGAAAATACCAAGAAGCTAATC
AATAAACAACTGAGGAAAATCAAATATTTGGCGAATGAGAAAGGATGGAAATTACATCGG
ATTGATGCTACTTTTGTGTACGAGAGA---AGT---------------------------
GGA---AACGTAGATGAAGATGTTTGGGACGACAAGGTTTTGAGACCTAGCCTGGAGATG
CTCACTAACTTTCTCCAGGAAGATGGGAAAGCAGAAGAA------------TTTGTGGAT
GCTAGTGGTTTGCCTGTTGTCACTGATGTCAAGACTGGATCTGTTGAAGGAGCAAATTTT
ATTGCAACAGCAATATCGCGC
>gnl_Poptr_v3.0_Potri.008G121500.1
ATG---AAAATTCCCTTCCCAAAGACCAATCAGCCTCTTTACACTGCCCTTAAAACCCAA
---CCACTTCACCCCATT---ATACCCTTCAATAAGCCACGCCCACCAATAGCAGTCCGT
ATGGACACGGACTCCTCTACCACCACCTCCACCGCCGTC---------TACCGCCATAAA
AAAGACAAGATTCTCGTAATAATGGGAGCGACTGGGTGTGGCAAAACAAGGGTATCTATT
GATCTAGCTACACGCTTCCAA---TCCGAAATCATCAACTCCGACAAAATGCAAGTCTAC
GAAGGTCTTGACATCACCACCAACAAAATCACCATTCAAGACCGTCTAGGTGTTCCTCAC
CATTTACTCGGTGAGTTC---GACCCGGATGATGGTGAGTTGACTCCCTCCGAGTATCGG
TTAGCTGGTGGATTGGCTATCTCAGGTATTGTTTCAAGGCAAAATCTTCCTATTGTGGTT
GGTGGGTCCAACTCACTTATTCACGCTTTGGTTGTTGACCGGTTTAATCCCGAGTTAAAC
GTTTTTGATGGGTGT------AACCCAGTTTCAACCCAGTTAAGATATAACTGTTGTTTT
TTGTGGGTGGATGTGTCATTACCTGTTTTGTGCGATTACTTGTGTAAGCGAGTCGACGAA
ATGCTCGACTCCGGGATGCTCGATGAGCTGTCAGAGTATTATGGCTCAGTT---------
---GATGCAGCGAGTCAAATCGGGTTGAGGAAAGCGATTGGGGTGCCTGAGTTTGATCGG
TATTTCAAAAAGTACCCACCTGGGTCTGGGTGTGGCATTGGTGTGGAATGGGATCGGGTA
CGGAGGGGAGTATACGAGGTCTGTGTGAGGGAGATAAAGGAGAACACGTGTCAGCTTGCG
AAAAGGCAGATCGGCAAGATCTTGAGATTAAAAGGG---GCAGGGTGGGACCTAAAAAGA
GTTGATGCGACTGAGAGCTTTAGGGAG---GTGATGACGGTGACG---------------
TCAGATAAGAGGTGGATGGAGGTCTGGGGGAGAGATGTGATGGAGCCAAGCATGAAAATT
GTGAAACGCTTCTTGGAGGAGGAG------------------------------------
------------------------------------------------------------
---------------------
>gnl_Poptr_v3.0_Potri.008G202200.1
ATG---AGGCTTTCTTTGTCTGCCTACAAACAA---------------GTA---CAG---
------------CCTCGT---GTG---AATTTCCAAGGG------------------GGG
CTC------------------AACATGAAACCTTTCTTT---------------CGTCGA
AAAGATAAGGTTGTGTTCGTTCTTGGACCGACTGGCACTGGCAAATCAAGGCTGGCTATT
GACCTAGCAACCCACTTCCCA---GCCGAGGTTGTCAATTGTGACAAAATGCAAGTTTAT
AAGGGCCTAGATATAGTCACAAACAAGGTGACGGAAGAGGAGTGTCGAGGCGTGCCCCAT
CATTTACTTGGCATAGCA---GACCCTAAT---GCAGATTTCACTTCCGATGACTTCAGG
CACCACGCATCACTTGTTGTCGAATCAATCGTCACACGTGATCGGCTGCCGATCATTGCC
GGCGGATCCAATTCGTACGTGGAGGCTTTAGCAAATGATGAT------------------
---------------------------CCTGAGTTTCGATTAAGGTATGAATGTTGCTTT
CTTTGGGTGGATGTGTCACTACCTCTACTCCACTCATTCGTATCAGATCGGGTTGATCGA
ATGGTAAGAGCAGGCTTGATTGATGAGGTGAGAGATGTGTTTGATCCAACAAAA------
---TTTGATGATTATTCACAAGGAATCAAGCGGGCAATTGGGGTTCCTGAATTAGATCAA
TTTCTACGAAACGAGACGATTGTG------------------------GATGCTAAAACA
CGTAGAAAGCTTCTTGATGAGGCCATTGAAAAAATCAAAGAAAATACTTGTATGCTAGCT
CGTCGACAATTACAAAAAATCCGTCGACTTCATAGCATATGGAATTGGAAAATGCACCGG
ATCGATGCCACACCAGTTTTCCTAGCA---AGT---------------------------
GGA---AAGGAGGCTGACAATCTTTGGGACCAAATTGTGGCAGGACCAAGCACCATGATT
GTGAACCAATTTCTTTGTGAAGAAAATCATGTATCCCCC------------ATTGTACCA
TCAGAGTCGATCAATATGGTG---------------------CCAATTTCTGTCCCGGCT
ATGGCCGCCGTGGCTAGTCGA
>gnl_Prupe_v2.1_Prupe.8G243600.1
ATG------------AATTTGATGTGCAAGGAA---------------ATG---CAA---
------------ACATTA---CTT---------CCATCC---------------GGTGGT
TACAATCAT------------AAAATGGACGTGTTC------AAT---CCTCGCCGGCAG
AAGGAGAAGGTGGTGATCGTAATGGGAGCAACCGGGACGGGGAAATCGAGGCTCTCGATC
GACCTGGCCACCCATCTCGCC---GCAGAAATCATAAACTCTGACAAAATGCAAGTCTAC
AAGGGGCTTGACATAGCCACCAACAAAATAACCGAAGAAGAACAACGTGGGGTACCGCAC
CATTTGCTAGGGATACTA---GATCCTAAT---GAAGATTTTACAGCAACAGATTTTTGT
GACGAAACCTCACTTACCATTGAATCCATTTTAGGCCGGGATCGCCTTCCAATCATCGTT
GGAGGCTCCAATTCGTACATTGAGGCCTTAATTGATGACTAC------------GAC---
---------------------------TATAAGTTTCGGTCCAAATACGAATGTTGTTTT
TTATGGGTAAACGTGTCCACGCCGGTTCTGCACTCATTTGTGTCAAAACGGGTGGACAAG
ATGGTCGAAAATGGGATGGTGGATGAGGTGAGGGAGTTCTTCCATCCC------------
---AATGCGGATTACTCGAAAGGGATTCGAAGGGCAATTGGGGTGCCTGAATTCGATAAG
TACTTTCGGTATGGGCCATTTTTG------------------------GATGAAGAAACT
AAAGCTAGGCTACTAGAACAAGCAGTGGAGGAAATTAAGAAGAATAATTGCAAATTGGCC
TCCCGCCAATTGGAGAAGATTCAAAGACTTAGAAATGTTAAAGGGTGGAATTTGCATCCG
TTGGATGCCACGGAGGTGTTTCGAAAG---CGC---------------------------
GGC---AAGGAATCCGATGAAGCCTGGGAAAAGTTTGTTTATGGGCCAAGTGCTCAGATT
GTTCGTCAGTTTCTGTACAATGCCACAGCTGAGGTC---------------------CCT
GTCAATCTTGGTGCCATGAGGGTCCCTATG------------------GAAAGTGCAGCA
CTCGCTGCTGCA---ACTCGC
>gnl_Prupe_v2.1_Prupe.5G047700.1
ATG---------------------------------------------------------
------GTTGCTCCTGCTAGACTCGTCAATATATTTGGAAAAGCA---------------
---------GTGTCAGCAGCAGCTATGGAATTTGTGCATAATGGT---CCTTTCCACAAC
AAGACCAAGGTTATTTTTGTATTGGGCTCGACCGGGTGTGGAAAAACAAAACTCTCCATC
GACTTAGCCACTCGTTACAAC---GGTGAAATAATCAACTCCGACAAAATCCAAGTCTAC
AAAGGCCTTGACATTGTGACCAACAAAGCTACAAAGCCCGAGCAAAGAGGCATCCTCCAT
CACCTGCTAGGGTCCATCCAAGACCCGGAA---GCTGATTTCACGGTGCAGGACTTTTGT
CTTCAAGTGCCCAAAGCCCTCGATGAGATCACGAAGCGCAACCGCGTCCCGATCATTGCT
GGTGGATCCAACACTTACATCGAGGCGCTTGTCGAAGATCCG------------ACG---
---------------------------CTCAGGTTCCAAGATAAATATGATTGCTGCTTC
ATATGGCTTGATGTGTCTTTGCCTGTGCTCTATAATCGTGTCTCTGAAAGAGTGGATGAA
ATGGTGGATGCTGGGCTTGTGGATGAGCTCCGGGAAATGTTTGTTCCC------------
---GGGGCAGATTATGAGCGCGGCATTCGTCGGGCTATTGGAGCTCCTGAGATGCATGCA
TATTTCATGGCTGAAATGGATCATTCAGCA------------------GATGAGGCCGGA
AAGGAGTTTCTGTTCAAAGATGGGATTCAAAAAACTAAGGACAATACTTTGAAACTTGCT
GAGAGCCAGGTGCAGAAAATTGAACGTCTCGGGACCAAA------TGGGATATCCATCGG
ATTGATGTGACTGCCGTGCATGAGAGC---CGT---------------------------
GGA---AAGAAAGCTGTGGTTGCATGGGAAAACTTGGTTTTAAAGCCAAGCTTCTCCATT
GTGAGTGAATTTTTGGAAATGGATGGC---------------------------------
------------------------------------------------------------
---------------------
>gnl_Prupe_v2.1_Prupe.1G150800.1
ATG---AGAATTTTCATGCCTGCCTGCAAGCAA---------------GGA---CAG---
------------CCTATG---GTG---AGCTTCCAAGGCCCT------------CCTGGC
TTGCCCAGC---------ATCAACATGGATCCTTTTTTC---------------CGGCGA
AAAGATAAGGTTGTTTTTGTAATGGGAGCCACCGGGACTGGCAAGTCCAGGCTTGCCATA
GACCTCGCAACCTTTCACCGT---GCTGAGATTATAAACTCGGACAAAATGCAAGTCTAC
AAGGGCTTGGACATCGTCACCAACAAAGTCACTGAAGAGGAGTGTAGAGGCATACCTCAT
CACTTGCTTGGACAAATA---GATCCAAAC---TTCAACTTCACAGCCAATGATTTCAAG
CAGCATGCATCCTTGGCTATCGAATCGATCTTGGAGCGCGACAGGCTCCCCATCATCGCC
GGTGGCTCGAATTCCTACATCGAAGCTCTGGTGGACGACCAC------------------
---------------------------CCCGAGTTCAGAATGAAGTACGAGTGTTGCTTT
ATATGGGTAGATGTGGCGCTGCCGGTGCTCAACTCTTTTGTATCGGAGAGAGTGGATCGG
ATGGTGAAGGCGGGTTTGGTGGATGAGGTGAGGAGAATGTTCGATTCCACTGCT------
---GAAGCAGAATATACTCACGGAATCAGGAAGGCTATAGGCATGCCTGAATTGGATGAG
TATTTGCGGAGCGAGGCTTGTGGTATCAAC------------------GATGAGGAAACG
CAAGAGAGGCTTCTTCAAACAGCTATTTCTAAAATTAAAGAAAACACTTGCATTTTGGCA
CACCGCCAATTGAAAAAGATTCGTCGGCTCTGCAGCCGACGAAACTGGAACATGCATCGC
CTCGACGCCACAGAAGTATTCTTAAAG---CAC---------------------------
CGC---GTGGAGGCTGATCAAGCATGGGAAAAACACGTGGCAAGACCCGCCAAGAGGATG
GTTGGTAACTTCCTTGTAGACCCAATGCCCACA------------------ATTCTTCCA
TCCGACACTCTTGCCACCACCACTACCACCACTACCGTTCTTGCCACATCTATGCCCGCC
GTCGCCACCGCA---ACCCGT
>gnl_Prupe_v2.1_Prupe.1G312400.1
ATGACACTTCATCCCTTCCCAACT---CACTCCCACCACTATTCTAATCTCAATTTCAAT
TTCCACTTGTTACCGCCGCATCTCCCCCACAACAAGCCC------CGCCACTGGGCCCAC
ATGGCC---------------------TCCGGCCCCACCACCCCACAGCAACAACAGCGC
AAGGACAAGCTTCTCATTATCATGGGCGCCACAGGCGCTGGCAAGTCCCGCCTCTCCCTC
GACCTCGCCACCCGCTTCCCTTCCTTCGAAATCGTCAACTCCGACAAAATGCAACTCTAC
GCCGGCCTCGACATCACCACCAACAAGCTTCCCATCCCCGACCGCCTCGGCGTCCCCCAC
CATCTCCTCGGCGAGTTC---GACCCTCGCCACGGCGATTTTACTCCCTCCCAATTCCGC
GCAGTCGCCGGTCAAGCCATTTCCAGCATTACGAATCGAAGGAAGGTGCCGATGCTCGTC
GGCGGCTCCAACTCCTTCATTCATGCGCTCCTCGTGGACCGGTTCGAACCGGGCTCCAAT
GTCTTCGAACCGGGTTTCAATGGCTCTGTCTCTTCCGAGCTCAGGTATAATTGCTGTTTT
CTGTGGGTGGACGTGTCGTTGGCGGTCTTGACTGAGTACTTGTGCAAGCGAGTGGACGAA
ATGCTCGACTCTGGGATGTTGGACGAGTTGGCAGAGTTCTGCGACCCGGATCGCCAGGAA
GACGAAACGGCGAGTCAGACAGCGTTGAGAAAGGCGATTGGGGTTCCCGAGTTCACTAGG
TATTTTAAAAGGTATCCACCGGGGAGA---------GGCGGGGAGGGTGATGATCGGGAG
CGGAGGGGAGCATACGAAGAGGCGGTGAGGGCGATCAAGGACAACACGTGTCAGCTGGCG
AAGAGGCAGATAGGTAAGATCCTACGGCTGAAGGGA---GGAGGGTGGGACCTACAGAGG
CTAGATGCAACGGACGCATTTAGGGCG---GTGGTTGCTACGACGTCGGATGAGGACGAC
GGA---AAGAGGTGGTCAGAGATATGGGAGAGGCAGGTTGTCAAACCAAGCGTGAAGGTT
GTGAAGCGCTTCTTGGAGGAG---------------------------------------
------------------------------------------------------------
---------------------
>gnl_Prupe_v2.1_Prupe.1G151100.1
ATG---------------------------------------------------------
------------------------------------------------------------
---------------------------GATCCATTTTTC---------------CGGCGA
AAAGATAAGGTTATCTTTGTAATGGGAGCCACCGGGACTGGCAAGTCCAGGCTTTCCATA
GACCTCGCAGCCTGTTTCCCT---GCTGAGATTATAAACTCTGACAAACTGCAAGTCTAC
AGAGGCCTGGAC------------AAAGTCACTGAGGAGGAGTGTAGAGGCATACCTCAC
CACTTGCTACGCGAAATC---GATCCAAGC---TCAAACTTCACGGCCAATGATTTCAAG
CAC---------------ATCGAATCGATC---------------------TTCATCGCC
GGTGGTTCGAATTCCTACATCGATCGGACGGTG---------------------------
------------------------------------------------------------
------------------------------------------------------------
------------GGTTTGCTGGATGAGGTCAGGAGA------------------------
---GAAGCTGAC------------------------------------------------
------------------------------------------------------------
---------GAAACCCGAGCGGCTACTTCTAAAATTAAAGAAAGCGCTTGC---------
------CAATTGCAAAAGATCCGTCGCCTGCACAGCCGACGAAACTGGAACATGCACCGC
CTCGATCGATGCTACACAAATCAAGCACCACGT---------------------------
GGAGGCCGATCAAGCATGGGAAAAACTCGTGGCAAGAACCAAGCTCCTACA---------
------------------------------------------------------------
------------------------------------------------------------
---------------------
>gnl_Solly_v2.4_Solyc09g064910.1.1
ATG---------------------TGCAAACAAGTAAGA---------------------
------------------------------------------------------------
---------CAAAATTTGCTACAATTGCAAAATTTTCTT------------------CAA
AAGGACAAGGTTGTGGTGGTCATGGGGGTCACCGGTGCCGGAAAATCAAAACTCTCTATC
GACTTAGCCACTCAATTCGAC---GGAGAAATAATTAATTCAGATAAAATACAAGTGTAC
AAAGGTCTTGATATCGCGACTAACAAAATAACAGAAGAAGAACGTTGCGGTGTACCACAT
CATTGCCTAGGGGTAATT---GATCCTTAC---AAAGAGTTCACCACTAAAAACTTTTGC
AACATGGCTTCATTTACCGTTAACTCTATAACCAACCGCGGTAAACTTCCTATTATTGTT
GGAGGGTCAAATTCATTCATCGAGGCATTTGTCCACAACAGTAAC---------TCA---
---------------------------TATAATTTTAGTACAAGGTACGATTTTTGTTTC
CTATGGGTCGATGCATCGATGAACGTGCTAAATTCGTTCTTATACGAACGAGTAGATAAA
ATGGTGGATCAAGGAATGGTGGATGAGGTAAGACAAATTTTCAATCCAAAA---------
---AATATGGATTACACCAAAGGTATTCGTAAAGCCATTGGTGTCCCGGAATTTGACAGT
TACTTTCGTGCTGAATTGTCAAATTCCGTG------------------GACAGGCAAACT
CTTGAGAGGATGCTAGAGGAAGCGATTACTGAAATAAAGATCAATAATTGTATACTGGCA
AGTAAACAATTAGAGAAAATTAAGCGATTAATTAGCGTTAAAGGATGGAAAATCCATCGA
TTAGATGCAAGTGAAGTATTCAAAAAA---CAGAGAATAGCAGAG---------------
GAA---AAAGAGGCAGAGGAAATATGGAAGAATATGGTGATGGGACAGAGCAGAAAGATA
GTGCATAAATTTTTATACGAAAATTATAGGAATTCAATGGTTTATAAA------------
------------------------------------------ACTGATGGGACAGCCATT
ATGGCAGCAGCATCT---CAC
>gnl_Solly_v2.4_Solyc01g080150.2.1
ATG---AATATTGTGTTACAACATTGCAAACATCAACTA---------------------
---------------------CTTATTAATTTCCGGGAT---------------------
---------------AGTCTAACGATCGATCCTTTTATT---------CCCCCTCGACGA
AAGGATAAGGTGGTGATCGTTATGGGTGCAACAGGAACGGGAAAATCTAGACTTTCTATT
GATCTAGCCAAACAGTTTTCA---GCAGAGGTTGTGAATAGCGATAAAATGCAAATTTAT
GAAGGTCTTGATATAGTAACAAATAAGGTTACTGATAAGGAGACTTGTGGAATTCCACAT
CATTTGTTATCAATTATT---GATCCTAAC---GAAGTTTTCACTGCCACAGACTTTTGT
CAACGTGCTTCAAAAGCTGTGGATTCTATCATAAGTAAGGGTCAACTACCGATCATTGCT
GGAGGGTCAAATTCGTATATTAAAGCACTGGTGAATGATGAC------------------
---------------------------ATTGAGTTTAAGTCCAGGTATGAGTGTTGCTTT
CTTTGGATCGATGTAAATTTAAAAATACTACAAAAGTTTGTGTCAGAAAGAGTCGATAAG
ATGGTGAAGGAAGGGCTTGTAGATGAAGCAAGGGAATTTTTCAACCCT------------
---GATGGCGATTACACGAGTGGAATTAGACGTGCAATTGGAGTACCAGAAATGCACCAA
TATTTCATAAATGAGAATAATAAGATGATT------------------AATGAAAATACT
CGGGACAAGATGCTTCAAATTGCCATTGAAAATATTAAAGTCAATACATGCAAATTGGCT
TGCTGTCAACGTCAAAATATTCTTAGACTTGAAAGCCAACTTGAATGGAAAATAAATCGA
CTTGATGCCACTGAGGCATTTGAAAAA---AAA---------------------------
GAT---GGTGAAGCACATCAAGCATGGAATAGGATTGTATATGAACGAAGTACTCAAATT
GTTCGTCATTTTCGCGGTGAAAAACTTCTCAATCCTCCT------------------CCT
CCTTCATCGTCAACT------------------------------TCCTTCTTGCACAAA
GTTGCTACT------ACGCAC
>gnl_Solly_v2.4_Solyc04g007240.1.1
ATGAGAAAATTATCGTTTTTATCGTCCAACACG---------------------------
TTGTTTTTCTTCCCCAAA---------------------------ACTCGTAATGTGGTT
ATATCAGCA------------ACCAGTAGTAATGTACCA---------CGATTACAACGA
TCCAAAAAGATCGTCGTAATAATGGGTGCCACTGGTTGTGGAAAATCAAAACTCTCTATC
GACCTCGCTACTCATTTCCCATCTATCGAAGTCATTAACTCCGATAAAATCCAAGTTTAC
AATGGTTTAGACATTACAACAAACAAAATTTCAATGAATGAACGTTGCGGTATCGTTCAT
CATCTTCTCGGAGAGTTC---AAATCTACTGAACCGGAGTTTACCCCTTCCGATTTCCGA
TCAGCTGGAGATTTCAGAATCAACGAAATCGTTAATCGAGGGAAAATCCCTTTTATTGTA
GGTGGGTCAAACTCATTCATCTATGCTCTGTTAGTAAAACGATTCGATTCACGATTCGAC
ATTTTCGAATCGTTA------AATCCGGTGAGTGAGGAGCTTCGTTACCAGTGTTGCTTC
ATCTGGGTTGATGCTATTGCACCTGTATTGAATCAGTATTTAGATAAACGAGTTGATGAA
ATGCTCGATTCGGAGATGTTTGAAGAGCTAAAAGAGTATTTCGAGAAAGAGGGGTTT---
---TCCGATTCCGGTTCCGACGGGATCCGGAAGGCTATAGGAGTACCGGAGTTCGAGAAA
TACTTTAAA---------------------------------------------------
GGGAAGATATCGTACGAAGAAGCAGCCATGGAGATAAAGGAGAACACAAGGGTATTAGCA
GAAAGACAGGTGAAGAAGATAATGCGGTTGAGAGAA---GGTGGATGGAACATACAAAGA
GTGGATGCAACAGAAACGTTAACGGCG---AAAATGGTGTCGGAA---AAAATGGCCGGC
GGCGAGAATCCGGCGGGGAAAATATGGGAAGAAGAGGTACTGAAACCAAGTGCCAAGATT
GTGAAGCAGTTCTTGTTGGAG---------------------------------------
------------------------------------------------------------
---------------------
>gnl_Solly_v2.4_Solyc05g009410.1.1
------------------------------------------------------------
------------------------------------------------------------
------------------------------------------------------------
---------------------ATGGGTGCTACTGGTTCTGGAAAATCAAAACTCTCGATC
GACCTCGCTACTCGTGGTAAT---TCGGAGATTATAAATTCAGATAAAATTCAGGTTTCT
AAAGGGCTTGATATAACAACGAACAAAATTTCAATCAATGAACAGAGCGGCGTTGTTCAT
CATTTACTAGGTGAGTTT---TCCGGCCCC---GAGTTATTTTCCCCTTCTGATTTCCGG
CATACTGCTGATAACAGAATCACTGATATTATCAATCGCCGGAGACTTCCGTTAATCGTC
GGTGGATCGAATTCCTTCATCTACGCTTTGTTGTCAAATCAGTTCAATCCGGGTGTTGAT
GTTTTCGATGAGATAAACGTTCAGTGTATATCAAAAGAGCTTCGTTACCATTGTTGCTTC
ATCTTAGTCGATGTTCTCACTCCGGTTCTGAATCGTTACTTGTTCCAACGAGTCGACGAG
ATGATGAACTCCGGGATGTACGAAGAGCTCGAAGAGTTCTTCGCGAAAAACGGATTT---
------TCCGATCGGAACACCGGGATAAGAAAAGCGATTGGAGTACCGGAGATGGAGGGG
TATTTTAGGAATTTGAAAAATTGTACC---------------------ACCGTACAGGAA
AAATGCAGATTATATGAAGCAGCACTGAGAGAGATAAAGGAGAATACGAAGGAGCTTGCA
GAGAAACAGATAAGGAAGATCCAACGGTTGAGAGAG---AGTGGGTGGGACCTACAAAAA
GTAGATGCCACGGAGGCACTCCGGGCG---AAAATGACGCCGGGA------------AAC
AGC---AAGCCGGCGACGGAAATTTGGGAAAGACAAGTTGTATTACCAAGCATGAAGATT
GTGAAACAATTTTTGCTGGAG---------------------------------------
------------------------------------------------------------
---------------------
>gnl_Solly_v2.4_Solyc08g061750.1.1
------------------------------------------------------------
------------------------------------------------------------
------------------------------------------------------------
------------------------------------------------------------
------------------------------------------------ATGCAAGTTTAC
AAGGGACTTGAAATTGTTACAAACAAGATCACTCACATTGAGAAACAAGGTGTACGACAC
TATTTGTTA---------------------------------------------------
------------------------------------------------------------
------------------------------------------------------------
------------------------------------------------------------
------------------------------------------------------------
------------GGGCTAGTGGATGAGGTGCGACAGATTTTCATTCCA------------
---GATGCAGATTACACCAAAGGAATCCGACCGTCCATCGGTGTCCCTGAATGGACAGAT
ATT---------------------------------------------------------
------------------------------------------------------------
------------------------------------------------------------
------------------------------------------------------------
------------------------------------------------------------
------------------------------------------------------------
------------------------------------------------------------
---------------------
>gnl_Solly_v2.4_Solyc08g061690.1.1
------------------------------------------------------------
------------------------------------------------------------
------------------------ATGAATACTTTCATC---AAC---AATGAAGAGAGC
AAGAAGAAACTGATTTTCATAATGTGGGCCACAGGAACGGGAAAATTCCTTCTCTCGGTT
GACCTTGCCACCCATTTTCGA---GGAGAAATAATCAACTCAGATAAAATGCAAGTTTTC
AAGGGACTTAAAATTGTTACAAACAAGATCACACACACTGAAAAACAA------------
------------------------------------------------------------
------------------------------------------------------------
------------------------------------------------------------
------------------------------------------------------------
------------------------------------------------------------
------------GGGCTAGTGGGTGAGGGGCGATATATTTTCATTCCA------------
---GATGTAGATTACACCAAAGGAATCCGACGGTCCAACGGTGTCCCTGAAATGGAAAGA
TATTTAAGGGAAGAAACAAATATAGACAGA------------------GATGATGAATCA
AAGCAGATGATTCTTCAAGCTTCAATTTCAAGTATCAAGCATAGTGCTCGTATGTTAATT
TGTAACCAACATGACAAGATTCAACGATTATTAAGCAAGAAAATGTGGTTGGTGCATCAT
ATTATTGCTACGGACATTTTCAAAGAAGATAAA---------------------------
GAA---GAAGATCTTGATGAAGCATGGATGAATACTGTTTTGCAACCATGCCTACATATT
GTGAAGATATTTCTCAAAAACGATCATCAC---------------------AATATTATT
ATTGAGTGTACA------------------------------------------------
---------------------
>gnl_Solly_v2.4_Solyc08g061700.1.1
------------------------------------------------------------
------------------------------------------------------------
------------------------------------------------------------
------------------------------------------------------------
------------------------------------------------------------
------------------------------------------------------------
------------------------------------------------------------
------------------------------------------------------------
------------------------------------------------------------
------------------------------------------------------------
------------------------------------------------------------
ATGGTCAAAGCAGGGCTAGTGGATGAGGTGCGACTAATTTTCATTCCA------------
---GATGCAGATTACACCAAAGGAATCCGACGGTCCATCGGTGTCCCTGAAATGGGAAGA
TATTTAAGAGAAGAAACAAATATAGACGGA------------------GATGATGAATCA
ATATACATC---------------------------------------------------
------------------------------------------------------------
------------------------------------------------------------
------------------------------------------------------------
------------------------------------------------------------
------------------------------------------------------------
---------------------
>gnl_Solly_v2.4_Solyc08g061790.1.1
------------------------------------------------------------
------------------------------------------------------------
------------------------------------------------------------
---------------------ATGGAGGCCACGAGAATGGGAAAATCTCGTCTCTCTGTT
GACCTTGCCACCCATTTTCGA---GGAGAAATTATCAACTCGGATAAAATGCAACTTTAC
AAGGTACTTGAAATTGTTACAAACAAGATCACACACACTGAGAAACACGGTGTACTACAC
TATTTGTTA---------------------------------------------------
------------------------------------------------------------
------------------------------------------------------------
------------------------------------------------------------
------------------------------------------------------------
------------GGGCTAGTGGATGAGGTGCGA---------------------------
------------------------------------------------------------
------------------------------------------------------------
------------------------------------------------------------
------------------------------------------------------------
------------------------------------------------------------
------------------------------------------------------------
------------------------------------------------------------
------------------------------------------------------------
---------------------
>gnl_Solly_v2.4_Solyc08g061740.1.1
------------------------------------------------------------
------------------------------------------------------------
------------------------ATGAAGAGT------------------------CCA
ACAAGAAAAGTGATCTTCATAAGAGGGGCCACAGGAACGGGAAAATCTTGTCTCTCTGTT
GACCTTGGCACCCATTTTCGA---GGAGAAATAATCAACTCGGATAAAATGCAAGTTTAC
AAGGGACTTGAAATTGTTACAATCAAGATTACTCACACTGAGAAACAAGGTGTACGCCAC
TATTTGTTA---------------------------------------------------
------------------------------------------------------------
------------------------------------------------------------
------------------------------------------------------------
------------------------------------------------------------
------------GGACTTGTGGATGAGGTGCGACAAATTTTCATTCCA------------
---GATGCAGATTACACCAAAGGAATC---------------------------------
------------------------------------------------------------
------------------------------------------------------------
------------------------------------------------------------
------------------------------------------------------------
------------------------------------------------------------
------------------------------------------------------------
------------------------------------------------------------
---------------------
>gnl_Solly_v2.4_Solyc08g061720.1.1
------------------------------------------------------------
------------------------------------------------------------
------------------------------------------------------------
---------------------ATGGGGGCCACAGGAACGGGAAAATCTCGTCTCTGTGTT
GACCTTTCCACCTATTTTCGA---GGAGAAATAATCAACTCGGATAAAATGCAAGTTTAC
AAGGGACTTGAAATTGTTACAAACAAGATCAATCACACTGAAAAACAAGGTGTACGACAC
TATTTGTTA---------------------------------------------------
------------------------------------------------------------
------------------------------------------------------------
------------------------------------------------------------
------------------------------------------------------------
------------GGACTAGTGGATGAGGTGCGACAAATTTTCATTCCA------------
---GATGCAGATTACACCAAAGGAATCCGACGGTCCATCGGTGTCCCT------------
------------------------------------------------------------
------------------------------------------------------------
------------------------------------------------------------
------------------------------------------------------------
------------------------------------------------------------
------------------------------------------------------------
------------------------------------------------------------
---------------------
>gnl_Solly_v2.4_Solyc08g061780.1.1
------------------------------------------------------------
------------------------------------------------------------
------------------------------------------------------------
------------------------------------ATGGGAAAATCCCGTCTCTCTGTT
GACCTTGCCACCCATTTTCGA---GGAGAAATAATCAACTTGGATAAAAAGCAACTTTAC
AGGGGACTTGAAATTTGTACAAACAAGATCACACACACTGAGAAACAAGGTGTACGACAC
AATTTGTTA---------------------------------------------------
------------------------------------------------------------
------------------------------------------------------------
------------------------------------------------------------
------------------------------------------------------------
------------GGGCTAGCGGATGAGGTGCGAAAGATTTTCATTTCA------------
---GATGCAGATTACAACAAAGGAATCCGACGGTCCATCGGTGTCCCTGAAATGGACATA
TATTTAAGGGAAGAAACAAATAAAATCGGA------------------GATCATGAATCA
AAT---------------------------------------------------------
------------------------------------------------------------
------------------------------------------------------------
------------------------------------------------------------
------------------------------------------------------------
------------------------------------------------------------
---------------------
>gnl_Solly_v2.4_Solyc08g061730.1.1
------------------------------------------------------------
------------------------------------------------------------
------------------------ATGTATACTTTCATC---AAC---AATGAAGAGAAC
AAGAAGAAAGTGATCTTCATAATGGGGGCCACAGGAACGGGAAAATCTCGTCTCTTTGTT
GACCTTGCCACCCATTTTCGA---GGAGAAATAATCAACTCGGATAAAATGCAAGTTTAC
AAGGGACTTGAAATTGTTACAAACAAGATTACTCACACTGAGAAACAAGGT---------
------------------------------------------------------------
------------------------------------------------------------
------------------------------------------------------------
------------------------------------------------------------
------------------------------------------------------------
---------------ATGCAGATGCAGATTACA---------------------------
---------------------------------------------CCAAAGGAATCC---
------------------------GACGGT------------------CCATCGGTGTCC
CTGAAA------------------------------------------------------
------------------------------------------------------------
------------------------------------------------------------
------------------------TGGACAAATATT------------------------
------------------------------------------------------------
------------------------------------------------------------
---------------------
>gnl_Solly_v2.4_Solyc08g061770.1.1
------------------------------------------------------------
------------------------------------------------------------
------------------------ATGAATACTTGCATC---AAC---AATGAAGAGAAC
AAGAAGAAAGTGATCTTTATAATGGGGGCCACAGGAACGGAAAAATCCCATCTCTTTGTT
GACCTTGCCACCCATTTTCGA---GAACAAATAATCAACTCGGTTAAAATGCAAGTTTAC
AATGAACTTGAAATTGTTACTAACAAGATCACACACTCTGAA------------------
------------------------------------------------------------
------------------------------------------------------------
------------------------------------------------------------
------------------------------------------------------------
------------------------------------------------------------
------------------------------------------------------------
------------------------------------------------------------
------------------------------------------------------------
------------------------------------------------------------
------------------------------------------------------------
------------------------------------------------------------
------------------------------------------------------------
------------------------------------------------------------
------------------------------------------------------------
---------------------
>gnl_Solly_v2.4_Solyc08g061710.1.1
------------------------------------------------------------
------------------------------------------------------------
------------------------ATGTCTACTTTCATC---AAC---AATGAAGAGAAC
AAGAAGAAAGTGATCTTCATAATGGGGGCCACAGGAACGGGAAAATCTCGTATCTCTGTT
AACCTTGCCACCCATTTTCGA---GGAGAAATAATCAACTCGGATAAAATGCAAGTTTAC
AAGGGACTTGAAATTGTTACAAACAAGATCACTCACACTGAGAAACAAGGTGTACGACAC
TATTTGTTA---------------------------------------------------
------------------------------------------------------------
------------------------------------------------------------
------------------------------------------------------------
------------------------------------------------------------
------------GGACTAGTGGATGAGGTGAGACAAATTTTCATTCCA------------
---GATGCAGATTACACCAAAGGAATCCGACGGTCCATCGGTGTCCCTGAAATGGACAGA
TAT---------------------------------------------------------
------------------------------------------------------------
------------------------------------------------------------
------------------------------------------------------------
------------------------------------------------------------
------------------------------------------------------------
------------------------------------------------------------
---------------------
>gnl_Solly_v2.4_Solyc08g061760.1.1
------------------------------------------------------------
------------------------------------------------------------
------------------------ATGAATACTTTCATC---AAC---AATGAAGAGAAC
AAGAAGAAAGTGATCTTCATAATGGGGGCCACGAGAACAGGAAAATCTCGTCTCTCTATT
GACCTTGCCACCCAATTTCGA---GGAGAAATAATCAACTCGGATAAAATGCAAGTTTAC
AAGGGACTTGAAATTGTTACAAACAAGATCACTCACACTGAGAAACAAGGTGTACGACAC
TATTTG------------------------------------------------------
------------------------------------------------------------
------------------------------------------------------------
------------------------------------------------------------
------------------------------------------------------------
---------------TTAGTGAATGAGGTGCGACAAATTTTCATTCCA------------
---GATGCAGATTACACCAAAGGAATCCGACGGTCCATCGGTGTCCCTGAAATGGACAGT
ATT---------------------------------------------------------
------------------------------------------------------------
------------------------------------------------------------
------------------------------------------------------------
------------------------------------------------------------
------------------------------------------------------------
------------------------------------------------------------
---------------------
>gnl_Solly_v2.4_Solyc08g061680.1.1
------------------------------------------------------------
------------------------------------------------------------
------------------------ATGAATACTTTCATC---AAC---AATGAAGTGAAC
AAGAAGAAAGTGACCTTCATAATGGGGGCCACAAGAACGGGACAATCCCGTCTCTCTGTT
GACCTTGCCACCCATTTTCGA---GGAGAAATAATCAACTCGAATAAAATGCAAGTTTAC
AAGGGACTTGAAATTGTTACAAACAAGATCACACACACTGAGAAAAAAGGTGTACGACAC
TATTTGTTA---------------------------------------------------
------------------------------------------------------------
------------------------------------------------------------
------------------------------------------------------------
------------------------------------------------------------
------------GGGCTAGTGGATGAGGTGCGACAAATTTTCATTCGA------------
---GATGCAGATTACACCAATGGAATTCGACGGTCCATCGATGTCCCTGAAATGGACAAA
TATTTAAGGGAAGAAACAAATATAGACGGA------------------GATGATGAATCA
AAGCAGATGATTCTTCAAGCTTCAATTTCAAGTATCAAGCGTAATACTCGTATGTTAATT
TGTAATGAACTTGATAAGATTCAACGATTAATAAGCGAGACAATATGGTCATTGCATCAT
ATTATTGCTACGGACGTTTGCAAAGAAGATACA---------------------------
GAA---GAAGAACATGACGAAGCATGGACGAATACTGTTTTGCAACCATGCCTAGATATT
GTGAAGAGATTTCTCAAAAACGATCATAAT---------------------AATATTATT
ATTGAGTGTATG------------------------------------------------
---------------------
>gnl_Solly_v2.4_Solyc11g061900.1.1
------------------------------------------------------------
------------------------------------------------------------
------------------------ATGAATACATTCATC---AAT---AATGAAGAG---
AAGAAGAAAGTTATCTTCATAATTGGGGCAACAGGAACGGGAGAATCCCGTCTCTCTGTT
GACCTTGCCACCCATTTTCGA---GGAGAAATTATCAACTCGGATAAAATGCAAGTTTAC
AAGGGACTTGAAATTGTTACAAACAAGATCACACATACTGAAAAACAA------------
------------------------------------------------------------
------------------------------------------------------------
------------------------------------------------------------
------------------------------------------------------------
------------------------------------------------------------
------------GGGCTAGTGGATGAGGTGCGACAGATTTTCATTCCA------------
---GATGCAGATTACACCAAAGGAATCCGACGGTCCATCGGGGTCCCTGAAATGGACAGA
TATTTAAGGGAAGAAACAAACATAGACGGA------------------GATGATGAATCA
AAGAAGATGATTCTTCAAGCTTCAATTTCAAGTATCAAGCGTAATAGTCGCATGTTATAT
TGTAACCAACTTGAAAAGATTCAACGATTAATAAGCGAGAAAATGTGGTCAGTGCATCAT
ATTATTGCTACGGACGTTTTCAAACAAGATAGA---------------------------
GAA---GAAGATCTTGATGAAGCATGGACGAATATTGTTTTGCAACCATGCCTAGATATT
GTGAAGAGATTTCTCAAAAACGATCATCAC---------------------AATATTATT
ATTGAGTGTACA------------------------------------------------
---------------------
>gnl_Solly_v2.4_Solyc11g020520.1.1
------------------------------------------------------------
------------------------------------------------------------
------------------------------------------------------------
---------------------ATGGGGGCCACAGGAACGGGAAAATCACGTCTCTCTGTT
GACGTTGCCACCCATTTTGGA---GGAGAAATAATCAACTCGGATAAAATGCAAGTTTAC
AAGGGACTTGAAATTTTTACAAACAAGATCACACACGCTGAGAAACAAGGTGTACGACAC
TATTTGTTA---------------------------------------------------
------------------------------------------------------------
------------------------------------------------------------
------------------------------------------------------------
------------------------------------------------------------
------------GAGCTAGTGGATGAGGTGCGACAGATTTTCATTCCA------------
---GATGCATATTACACCAAAGGAATCCGACGGTCCATCGGTGTCCCTGAAATGGACAGA
TATTTAAGGAAGAAACAAATA---------------------------------------
------------------------------------------------------------
------------------------------------------------------------
------------------------------------------------------------
------------------------------------------------------------
------------------------------------------------------------
------------------------------------------------------------
---------------------
>gnl_Solly_v2.4_Solyc11g020410.1.1
------------------------------------------------------------
------------------------------------------------------------
------------------------------------------------------------
------------------------------------------------------------
------------------------------------------------ATGCAAGTTTAC
AAGGGACTTGAAATTGTTACAAACAAGATCACACACGCTGAGAAACAAGGTGTACGACAC
TATTTGTTA---------------------------------------------------
------------------------------------------------------------
------------------------------------------------------------
------------------------------------------------------------
------------------------------------------------------------
------------GGGCTAGTGGATGAGGTGCGACAGATTTTCATTCCA------------
---GATGCAGATTACAGCAAAGGAATCCGACGGTCCATCGGTGTCCCTGAAATGGACAGA
TATTTAAGGGAAGAAACAAATATAGACGGA------------------GATGATGAATCA
AAGCATATGATTCTTCAAGCATCAATT---------------------------------
------------------------------------------------------------
------------------------------------------------------------
------------------------------------------------------------
------------------------------------------------------------
------------------------------------------------------------
---------------------
>gnl_Solly_v2.4_Solyc11g061880.1.1
------------------------------------------------------------
------------------------------------------------------------
------------------------ATGAATACATTCATC---AAT---AATGAAGAG---
AAGAAGAAAGTTATCTTCATAATGGGGGCCACAGGAACGGAAAAATCCCGTCTCTCTGTT
GACCTTGCCACCCATTTTCGA---GGAGAAACTATCAACTCGGATAAAATGCAAGTTTAC
AAGGGACTT---------------------------------------------------
------------------------------------------------------------
------------------------------------------------------------
------------------------------------------------------------
------------------------------------------------------------
------------------------------------------------------------
------------------------------------------------------------
------------------------------------------------------------
------------------------------------------------------------
------------------------------------------------------------
------------------------------------------------------------
------------------------------------------------------------
------------------------------------------------------------
------------------------------------------------------------
------------------------------------------------------------
---------------------
>gnl_Solly_v2.4_Solyc11g020370.1.1
------------------------------------------------------------
------------------------------------------------------------
------------------------------------------------------------
------------------------------------------------------------
------------------------------------------------ATGAAAGTTTAC
AAGGGACTTGAAATTGTTACAAACAAGATTACACACGCTGGGAAAAAGGGTGTACGACAC
TATTTGTTA---------------------------------------------------
------------------------------------------------------------
------------------------------------------------------------
------------------------------------------------------------
------------------------------------------------------------
------------GGGCTAGTGGATGAGGTGCGACAGATTTTCATTCCA------------
---GATGCAGAGTACACCAAAGGAATC---------------------------------
------------------------------------------------------------
------------------------------------------------------------
------------------------------------------------------------
------------------------------------------------------------
------------------------------------------------------------
------------------------------------------------------------
------------------------------------------------------------
---------------------
>gnl_Solly_v2.4_Solyc11g027980.1.1
ATG---------------------------------------------------------
------------------------------------------------------------
---------------------------ACTAGTTTCATCAACAAT---GAAGAG---AAC
AACAAGAAAGTTATCTTCATAATGGGGGCCATAGCAACGGGAAAATCCTATCTCTGTGTT
GACCTTGCCACCCATTTCCGA---GGAGAAATAATCAACTCAAATAAAATGCAAGTTTAC
AAGGGACTTGAAATTACAATGAACAAGTGGATGAGGTGCGACAAA---------------
------------------------------------------------------------
------------------------------------------------------------
------------------------------------------------------------
------------------------------------------------------------
------------------------------------------------------------
------------------------------------TATTTCATTCCA------------
---GATGCAGATTACAGTAAAGGAATCAGACGGTCCATCGATGTCATTGAAATGGACAGA
TATTTAAGAGAAGGAACAAATATAAACGGA------------------GATGAAGAA---
------------------------------------------------------------
------------------------------------------------------------
------------------------------------------------------------
------------------------------------------------------------
------------------------------------------------------------
------------------------------------------------------------
---------------------
>gnl_Solly_v2.4_Solyc11g019880.1.1
------------------------------------------------------------
------------------------------------------------------------
------------------------------------------------------------
---------------------ATGGGGGCCACAGGAACGGAAAAATCCCGTCTCTCTGTT
GACATTACCACCCATTTTCGA---GGAGAAATAATCAACTCGGATAAAATGCAAGTTTAC
AAGGGACTTGAAATTGTTACAAACAAGATCACACACGCTGAGAAACAA------------
------------------------------------------------------------
------------------------------------------------------------
------------------------------------------------------------
------------------------------------------------------------
------------------------------------------------------------
------------GGGCTAGTGGATGAGGTGCGACAGATTTTCATTCCA------------
---GATGCAGATTACACCAAAGGAATCCGACGGTCCATCGGTGTCCCTGAAATGGACAAA
TATTTAAGGGAAGAAACAAATATAGACGGA------------------GATGATAAATCA
AAGAAGATGATTCTTCAAGCTTTAATTTCAAGTATCAAGCGTAATTCTCGTATGTTAATT
TGTAACCAACTTGACAAGATTCAA------------------------------------
------------------------------------------------------------
------------------------------------------------------------
------------------------------------------------------------
------------------------------------------------------------
---------------------
>gnl_Solly_v2.4_Solyc11g020380.1.1
------------------------------------------------------------
------------------------------------------------------------
------------------------ATGAGTACTTTCATC---AAC---AATGAAGAGAAC
AAGAAAAAAGTGATCTTCATAATAGGGGCCATAGGAACAGGAAAGTCCTGTCTCTCTGTT
GACGTTGCCACCCATTTTGGA---GGAGAAATAATCAACTCGGATAAAATACAAGTTTAC
AAGGGACTTGAAATTGTTACAAACAAGATCACACACGCTGAGAAACAA------------
------------------------------------------------------------
------------------------------------------------------------
------------------------------------------------------------
------------------------------------------------------------
------------------------------------------------------------
------------GGGCTAGTGGATGAGGTGCGACAGATTTTCATTCCA------------
---GATGCAGATTACACCAAAGGAATCCGACGGTCCATCGGTGTCCCTGAAATGGATAGA
TATTTAAGGGAAGAAACAAATATATACGGA------------------GATGATGAATCA
AAGCAGATGATTCTTCAAGCTTCAATTTCAAGTATCAAGCGTAACACTCGTATGCTAATT
TGTAACCAACTTGACAAGATTCAACGATTAATAAGCGAGAAAATGTGGTCAGTGCATCAT
ATAATTGCTACAGATGTTTTCAAAGAAGACAGA---------------------------
GAA---GAAGATATTGACGAAGCATGGAGGAATACTGTTTTCCAACCATGCCTAGATATT
GTGAAGAGATTTCTCAAAAGCGATCATGAC---------------------AATATTATT
ATTGAGTGTACA------------------------------------------------
---------------------
>gnl_Solly_v2.4_Solyc11g061830.1.1
------------------------------------------------------------
------------------------------------------------------------
------------------------ATGAATACATTCATC---AAT---AATGAAGAG---
AAGAAGAAAGTTATCTTCATAATGGGGGCCACAGGAGCGGGAAAATCATGTTTCTCTGTT
GACCTTGCCACCCATTTTCGA---GGAGAAATTATCAACTTGGATAAAATGCAAGTTTAC
AAGGGACTTGAAATTGTTACAAACAAGATCACACATACTGAAAAACAAGGTGTACGACAC
TATTTGTTA---------------------------------------------------
------------------------------------------------------------
------------------------------------------------------------
------------------------------------------------------------
------------------------------------------------------------
------------GGGCTAGTGGATGAGGTGCGACAGATTTTAATTCCA------------
---GATGCAGATTACACCAAAGGAATCCAACGGTCCATCGGGGTCCCTGAAATGGACAGA
TATTTAAGGGAAGAAACAAACATAGACGGA------------------GAGGATGAATCA
AAGAAGATGATTTTTCAAGCTTCAATTTCAAGTATCAAGCGTAATACTCGTATGTTAATT
TGTAACCAACTTGACAAGATTCAACGATTAATAAGCAAAAAAATGTGGTCAGTGCATCAT
ATTATTGCTACAGACGTTTTCAAAGAAGATAGA---------------------------
GAA---GAAGATCTTGACGAAGCATGGACGAATATTGTTTTGCAACCATGCCTAGATATT
GTGAAGAGATTTCTCAAAAACGATCATCAC---------------------AATATTATT
ATTGAGAGTACA------------------------------------------------
---------------------
>gnl_Solly_v2.4_Solyc11g019850.1.1
------------------------------------------------------------
------------------------------------------------------------
------------------------------------------------------------
---------------------ATGGGGGCCACAGGAACGGGAAAATCCCGTCTCTTTGTT
GACATTGCCACCCATTTTCGA---GGAGAAATAATCAACTCGGATAAAATGCAAGTTTAC
AAGGGACTTGAAATTGTTTCAAATAAGATCACACACGCTGAGAAACAA------------
------------------------------------------------------------
------------------------------------------------------------
------------------------------------------------------------
------------------------------------------------------------
------------------------------------------------------------
------------GGGCTAGTGAATGAGGTG------------------------------
------------------------------------------------------------
------------------------------------------------------------
------------------------------------------------------------
------------------------------------------------------------
------------------------------------------------------------
------------------------------------------------------------
------------------------------------------------------------
------------------------------------------------------------
---------------------
>gnl_Solly_v2.4_Solyc11g063690.1.1
------------------------------------------------------------
------------------------------------------------------------
------------------------------------------------------------
------------------------------------------------------------
------------------------------------------------ATGCAAGTTTAC
AAGGGACTTGAAATTGTTACAAACAAGATCACATACACTGAAACACAAGGTGTACGACAC
TATTTGTTA---------------------------------------------------
------------------------------------------------------------
------------------------------------------------------------
------------------------------------------------------------
------------------------------------------------------------
------------GGGCTAGTGGATGAGGTGCGCCACATTTTCATTCCA------------
---GATGCAGATTACACCAAAGGAATCCGACGGTCCATCGGTGTCCCTGAAATGGACAGA
TATTTAAGGGAAGAAACAAATATAGACGGA------------------GATGATGAATCA
AAGCAGATGATTCTTCAAGATTCAATTTCAAGTATCAAGCGTAATACTCGTATGTTAATT
TGTAACCAACTTGCCAAGATTCAACGATTAATAAGCGAGAAAATGTGGTCAGTGCATCAT
ATTATTGCTACGGACGTTTTCAAAGAAGATAGA---------------------------
GAA---GAAGATCTTGACGAAGCATGGACGAATACTGTTTTGCAACCATGTCTAGATATT
GTGAAGATATTTCTCAAAAACGATTATCAT---------------------AATATTATT
ATTGATTGTACA------------------------------------------------
---------------------
>gnl_Solly_v2.4_Solyc11g063700.1.1
------------------------------------------------------------
------------------------------------------------------------
------------------------ATGAATACTTTCACC---AAC---AATGAAGAGTTC
AAGAAGAAAGTGATCTTCATAATCGGGGCCGAAGGAACGGGAAAATCATGTCTCTCTGTT
GACCTTGCCACCCATTTTCGA---GGAAAAATAATCAACTCGGATAAAATGCAAGTTTAC
AAGGGACTTGAAATTGTTACAAACAAGATCACACACAAAGAAAAAAAG------------
------------------------------------------------------------
------------------------------------------------------------
------------------------------------------------------------
------------------------------------------------------------
------------------------------------------------------------
---------------GTGTACGACACTATTTCT---------------------------
------------------------------------------------------------
------------------------------------------------------------
------------------------------------------------------------
------------------------------------------------------------
------------------------------------------------------------
------------------------------------------------------------
------------------------------------------------------------
------------------------------------------------------------
---------------------
>gnl_Solly_v2.4_Solyc11g020400.1.1
------------------------------------------------------------
------------------------------------------------------------
------------------------------------------------------------
---------------------ATGGTGGCCACAGGAACGGGAAAATCCCGTCTCTCTGTT
GACGTTGCCACCCATTTTGGA---GGAGAAATAATCAACTCAGATAAAATGCAAGTTTAC
AAGGGACTCGAAATTGTTATAAACAAGATCACACATGCTGAGAAACAA------------
------------------------------------------------------------
------------------------------------------------------------
------------------------------------------------------------
------------------------------------------------------------
------------------------------------------------------------
------------GGGCTAGTGGATGAGGTGCGACAGATTTTCATTCCA------------
---GATGTAGATTACACCAAAGGAATCCAACGGTCCATCGGTGTCCCTGAAACGGACAGA
TATTTAAGGGAAGAAACAAATATAGACGGA------------------GATAATGAATCA
AAGCAGATGATTCTTCAAGCTTCAATTTCAAGTATCAAGCGTAACACTCGTATGTTAATT
------------------------------------------------------------
------------------------------------------------------------
------------------------------------------------------------
------------------------------------------------------------
------------------------------------------------------------
---------------------
>gnl_Solly_v2.4_Solyc11g061910.1.1
------------------------------------------------------------
------------------------------------------------------------
------------------------ATGAATACATTCATC---AAT---AATGAAGAG---
AAGAAGAAAGTTATCTTCATAATGGGGGCCACAGGAACGGGAAAATCCCGTCTCTCTGTT
GACCTTGCCACCCATTTTCGA---GGAGAAATTATCAACTCGGATAAAATGCAAGTTTAC
AAGGGACTTGAAATTGTTACAAACAAGATCACACATACTGAAAAACAAGGTGTGCGACAC
TATTTGTTA---------------------------------------------------
------------------------------------------------------------
------------------------------------------------------------
------------------------------------------------------------
------------------------------------------------------------
------------GGT---------------------ATATATGTTTAT------------
---TCTCAAGATTGCTTATATCAAATAACTACC---------------------------
------------------------------------------------------------
------------------------------------------------------------
------------------------------------------------------------
------------------------------------------------------------
------------------------------------------------------------
------------------------------------------------------------
------------------------------------------------------------
---------------------
>gnl_Solly_v2.4_Solyc11g063670.1.1
------------------------------------------------------------
------------------------------------------------------------
------------------------------------------------------------
---------------------ATGGGGGATACAGGAACAGGAAAATCTCATCTCTCTGTT
GACCTTGCCACCCATTTTCGA---GGAGAAATAATCAACTCGGATAAAATGCAAGTTTAC
AAGGGACTTGAAATTGTTACAAACAAGATCACACACTCTGAAAACAAGGTGTACGAT---
------------------------------------------------------------
------------------------------------------------------------
------------------------------------------------------------
------------------------------------------------------------
------------------------------------------------------------
------------------------------------------------------------
------------------------------------------------------------
------------------------------------------------------------
------------------------------------------------------ACTATT
TGT---------------------------------------------------------
------------------------------------------------------------
------------------------------------------------------------
------------------------------------------------------------
------------------------------------------------------------
---------------------
>gnl_Solly_v2.4_Solyc11g019900.1.1
------------------------------------------------------------
------------------------------------------------------------
------------------------------------------------------------
---------------------ATGTGGGTCACAGGAACGGGAAAATCCCGTCTCCCTATT
GACCTTGCCACCCATTTTCGA---GGAGAAATAATCAACTCAGATAAAATGCAAGTTTAC
AAGAGACTTCAAATTGTTACAAACAAGATCACACACACTAAAAAACTAGGTGTACGACAC
TATTTGTTAGGTATA---------------------------------------------
------------------------------------------------------------
------------------------------------------------------------
------------------------------------------------------------
------------------------------------------------------------
------------------------------------------------------------
------------TATGTT------------------------------------------
------------------------------------------------------------
------------------------------------------------------------
------------------------------------------------------------
------------------------------------------------------------
------------------------------------------------------------
------------------------------------------------------------
------------------------------------------------------------
---------------------
>gnl_Solly_v2.4_Solyc11g061850.1.1
------------------------------------------------------------
------------------------------------------------------------
------------------------ATGAATACATTCATC---AAT---AATAAAGAG---
AAGAAGAAAGTTATCTTCGTAATGGGGGCCACAGGAACGGGAAAATCCCGTCTCTCCGTT
GACCTTGCCACCCATTTTCGA---GGAGAAATTATCAACTCGGATAAAATGCAAGTTTAC
AAGGGACTTGAAATTGTTACAAACAAGATCACACATACT---------------------
------------------------------------------------------------
------------------------------------------------------------
------------------------------------------------------------
------------------------------------------------------------
------------------------------------------------------------
------------------------------------------------------------
------------------------------------------------------------
------------------------------------------------------------
------------------------------------------------------------
------------------------------------------------------------
------------------------------------------------------------
------------------------------------------------------------
------------------------------------------------------------
------------------------------------------------------------
---------------------
>gnl_Solly_v2.4_Solyc11g063470.1.1
------------------------------------------------------------
------------------------------------------------------------
------------------------------------------------------------
---------------------ATGGGGGCCACAGGAACAGGAAAATCTCATCTCTGTGTC
AACCTTGCCACCCATTTTCGA---GGAGAAATAATCAACTCGGATAAAATGAAAGTTTAC
AAGGGACTTGAAATTGTTACAAACAAGATCACTCACACTGAAAACAAGGTGTACGAT---
------------------------------------------------------------
------------------------------------------------------------
------------------------------------------------------------
------------------------------------------------------------
------------------------------------------------------------
------------------------------------------------------------
------------------------------------------------------------
------------------------------------------------------------
------------------------------------------------------ACTATT
TGT---------------------------------------------------------
------------------------------------------------------------
------------------------------------------------------------
------------------------------------------------------------
------------------------------------------------------------
---------------------
>gnl_Solly_v2.4_Solyc11g061840.1.1
------------------------------------------------------------
------------------------------------------------------------
------------------------------------------------------------
------------------------------------------------------------
------------------------------------------------ATGCAAGTTTAC
AAGGGACTTGAAATTGTTACAAACAAGATCACACATACTGAAAAACAAGGTGTACAACAC
TATTTGTTA---------------------------------------------------
------------------------------------------------------------
------------------------------------------------------------
------------------------------------------------------------
------------------------------------------------------------
------------GGGCTAGTGGATGAGGTGCGACAAATTTTAATTCCA------------
---GATGCAGATTACACCAAAGGAATCCAACGGTCCATCGGGGTCCCTGAAATGGACAGA
TATTTAAGGGAAGAAACAAACATAGACGGA------------------GAGGATGAATCA
AAGAAGATGATTCTTGAAGCTTCAATTTCAAGTATCAAGCGTAATACTCGTATGTTAACT
TGTAACCAACTTGACAAGATTCCACCT---------------------------------
------------------------------------------------------------
------------------------------------------------------------
------------------------------------------------------------
------------------------------------------------------------
---------------------
>gnl_Solly_v2.4_Solyc11g020420.1.1
------------------------------------------------------------
------------------------------------------------------------
------------------------------------------------------------
------------------------------------------------------------
------------------------------------------------ATGCAAGTTTAC
AAGGGACTTGAAATTGTTACAAAAAAGATCACACACGCTGAGAAACAAGGTGTATGGCAC
TATTTGTTA---------------------------------------------------
------------------------------------------------------------
------------------------------------------------------------
------------------------------------------------------------
------------------------------------------------------------
------------GGGCTAGTGGATGAGGTGCGACAGATTTTCATTCCA------------
---GATGCAGATTACACCAAAAGAATCCGACAGTCCATTGATGTGAAAAGATTCAACGAT
------------------------------------------------------------
------------------------------------------------------------
------------------------------------------------------------
------------------------------------------------------------
------------------------------------------------------------
------------------------------------------------------------
------------------------------------------------------------
---------------------
>gnl_Solly_v2.4_Solyc11g063450.1.1
------------------------------------------------------------
------------------------------------------------------------
------------------------ATGAATACGTTCATC---AAC---AATGAAGAG---
AAGAAGAAAGTTATCTTCATAATGGGGGCCACAGGAACTGGAAAATCCCGTCTCTCTGTT
GACCTTGCCACCCATTTTCGA---GGAGAAATAATCAACTCGGATAAAATGCAAGTTTAC
AAGGGACTTGAAATTGTTACAAACAAGATCACACACACTGAAACACAAGGTGTACGACAC
TATTTGTTA---------------------------------------------------
------------------------------------------------------------
------------------------------------------------------------
------------------------------------------------------------
------------------------------------------------------------
------------GGT---------------------ATATATGTTTAT------------
---TCTCAAGACTACTTATATCAAATGACTACC---------------------------
------------------------------------------------------------
------------------------------------------------------------
------------------------------------------------------------
------------------------------------------------------------
------------------------------------------------------------
------------------------------------------------------------
------------------------------------------------------------
---------------------
>gnl_Solly_v2.4_Solyc11g019890.1.1
------------------------------------------------------------
------------------------------------------------------------
------------------------ATGAATACTTTCATC---AAC---AATGATGAGAAC
AAGAAAAAAGTGATCTTCATAATGGGGGCCACAGGAATGGGAAAATTCCGTCTCTCCATT
GACGTTGCCACCCATTTTCGA---GGAGAAATAATCAACTCGGATAAAATGCAAGTTTAC
AAGGGACTTGAAATTGTTACAAACAAGATCACACACGCTGAGAAACAAGGTGTACGACAC
TATTTGTTA---------------------------------------------------
------------------------------------------------------------
------------------------------------------------------------
------------------------------------------------------------
------------------------------------------------------------
------------GGGCTAGTGGATGAGGTGAGACAGATTTTCATTCCA------------
---GATGCAGATTACACCAAAGGAATCCGACGGTCCATCGGTGTCCCTGAAATGGAAAGA
TATTTAAGGGAAGAAACAAATATAGACAGA------------------GATGATGAATCA
AAGAAGATGATTCTTCAAGCTTCAATTTCAAGTATCAATCGTAATACTCGTATGTTAATT
TGTAACCAACTTGACAAGATTCAACGATTAATACGCGAGAAAATGTGGTCAATGCATCAT
ATAATTGTTACGGACGTTTTCAAAGAAGATAAA---------------------------
GAA---GAAGATACAGACGAAGCATGGACGAATACTGTTTTGCAACCATGCCTTGATATT
GTGCAGAGATTTCTCAAAAGCAATCATCAC---------------------AATATTATT
ATTGAGTGTACA------------------------------------------------
---------------------
>gnl_Solly_v2.4_Solyc11g063740.1.1
------------------------------------------------------------
------------------------------------------------------------
------------------------ATGAATACGTTCATC---AAC---AATGAAGAG---
AAGAAGAAATTTATCGTCATAATGGGGGCCACAGGAACTGGAAAATCCCGTCTCTCTGTT
GACCTTGCCAGCCATTTTCGA---GGAGAAATAATCAACTCGGATAAAATGCAAGTTTAT
AAGGGACTTGAAATTGTTACAAACAAGATCACACACACTGAAACACAAGGTGTACAACAC
TATTTGTTA---------------------------------------------------
------------------------------------------------------------
------------------------------------------------------------
------------------------------------------------------------
------------------------------------------------------------
------------GGGCTAGTGGATGAGGTGCGCCAGATTTTCATTCCA------------
---GATGCAGATTACACCAAAGGAATCCGACGGTCCATCGGTGTCCCTGAAATGGACATA
TATTTAAGGGAAGAAACAAATATAGACGGA------------------GATGATGAATCA
AAGCAGATGATTCTTCAAGATTCAATTTCAAGTATCAAGCGTAATACTCGTATGTTAATT
TGTAACCAACTTGCCAAGATTCAACGATTAATAAGCGAGAAAATGTGGTCAGTGCATCAT
ATTATTGCTACGGACGTTTTCAAAGAAGATAGA---------------------------
GAA---GAAGATCTTGACGAAGCATGGACGAATACTGTTTTGCAACCATGCCTAGATATT
GTGAAGATATTTCTCAAAAACGATCATAAC---------------------AATATTATT
ATTGAGTGTACA------------------------------------------------
---------------------
>gnl_Solly_v2.4_Solyc11g020500.1.1
------------------------------------------------------------
------------------------------------------------------------
------------------------------------------------------------
---------------------ATGGGGGCAACAGGAACGGGAAAATCTCATCTCTCTGTT
GACCTTGCCACCCATTTTCGA---AGAGAAATAATCAACTCGGATAAAATGCATGTTTAC
AAGGGACTTGAAATTTTTACAAACAATATCATACACACTGAGACACAA------------
------------------------------------------------------------
------------------------------------------------------------
------------------------------------------------------------
------------------------------------------------------------
------------------------------------------------------------
------------GGGCTAGTGGATGAGGTGCGACAAATTTTCATTCCA------------
---GATGCATATTACACTAAAGGAATCCGACTGTCCATCGGTGTCCCTGAAATGGAT---
------------------------------------------------------------
------------------------------------------------------------
------------------------------------------------------------
------------------------------------------------------------
------------------------------------------------------------
------------------------------------------------------------
------------------------------------------------------------
---------------------
>gnl_Solly_v2.4_Solyc11g061810.1.1
------------------------------------------------------------
------------------------------------------------------------
------------------------------------------------------------
---------------------ATGGGGGCCATAGGAACGGGAAAATCCCGTGTTTCTGTT
GACCTTACCACCCATTTTCGA---GGAGAAATAATCAACTCGGATAAAATGCAAGTTTAC
AAGGGACTTAAAATTATTACGAACAAGATCTCTCACACTGAAAAACAA------------
------------------------------------------------------------
------------------------------------------------------------
------------------------------------------------------------
------------------------------------------------------------
------------------------------------------------------------
------------GGGCTAGTGGATGAGGTACGACAGATTTTCATTCCA------------
---GATGCAGATTACACCAAAGGAATCCGACTGTCCATCGGGGTCCCTGAAATGGACAGA
TATTTAAGGGAAGAAACAAACATAGACGGA------------------GATGATGAATCA
AAGAAGATGATTCTTCAAGCTTCAATTTCAAGTATCAAGCGTAATACTCGTATGTTAATT
TGTAACCAACTTGACAAGATTAAACGATCAATAAGCGAGAAAATGTGGTCAGTGCATCAT
AGTATTGCTTTGGACGTTTTCAAAGAAGATAGA---------------------------
GAA---GAAGATCTTGAAGAAGCATGGAAGAATATTGTTTTGCAACCATGCCTAGATATT
GTGAAGAGATTTCTCAAAAATGATCATCGC---------------------AATATTATT
ATTGAGTGTACA------------------------------------------------
---------------------
>gnl_Solly_v2.4_Solyc11g061800.1.1
------------------------------------------------------------
------------------------------------------------------------
------------------------------------------------------------
---------------------ATGGGGGCCATAGGAACGGGAAAATCGCGTGTTTCTGTT
GACCTTGCCACCCATTTTCGA---GGAGAAATAATCAACTCGGATAAAATGCAAGTTTAC
AAGGGACTTGAAATTATTACAAACAAGATCTCTCACACTGAAAGACAAGGTGTA------
------------------------------------------------------------
------------------------------------------------------------
------------------------------------------------------------
------------------------------------------------------------
------------------------------------------------------------
------------------------------------------------------------
------------------------------------------------------------
------------------------------------------------------------
------------------------------------------------------------
------------------------------------------------------------
------------------------------------------------------------
------------------------------------------------------------
------------------------------------------------------------
------------------------------------------------------------
---------------------
>gnl_Solly_v2.4_Solyc11g061860.1.1
------------------------------------------------------------
------------------------------------------------------------
------------------------ATGAATACATTCATC---AAT---AATGAAGAG---
AAGAAGAAAGTTATCTTCATAATGGGGGCCACAGGAACGGGAAAATCCCGTCTCTCCGTT
GACCTTGCCACCCATTTTCGA---GGAGAAATTATCAACTCGGATAAAATGCAAGTTTAC
AAGGGACTTGAAATTGTTACAAACAACATCACACATACTGAAAAACAAGGTGTACGACAC
TATTTGTTA---------------------------------------------------
------------------------------------------------------------
------------------------------------------------------------
------------------------------------------------------------
------------------------------------------------------------
------------GGGCTAGTGGATGAGGTGCGACAGATTTTCATTCCA------------
---GATGCAGATTACACCAAAGGAATCCGACGGTCCATCGGGGTCCCTGAAATGGACAGA
TATTTAAGGGAAGAAACAAATATAGACGGA------------------GATGATGAATCA
AAGAAGATTATTCTTCAAGCTTTAATTTCAAGTATCAAGCGTAATACTCGTATGTTAATT
TGTAAC------------------------------------------------------
------------------------------------------------------------
------------------------------------------------------------
------------------------------------------------------------
------------------------------------------------------------
---------------------
>gnl_Solly_v2.4_Solyc11g020510.1.1
------------------------------------------------------------
------------------------------------------------------------
------------------------------------------------------------
------------------------------------------------------------
------------------------------------------------ATGCAAGTTTAC
AAGGGACTTGAAATTGTTACAAACAAGATCACACATGCTGAGAAACAAGGTGTACGACAC
TACTTGTTA---------------------------------------------------
------------------------------------------------------------
------------------------------------------------------------
------------------------------------------------------------
------------------------------------------------------------
------------GGTCTAGTTGATGAGGTGCGACAGATTTTCATTCTA------------
---GATGCAAATTACACCAAAGGAATCCGACGGTCCATCGGTGTTCCTGAAATGGACAGA
TAT---------------------------------------------------------
------------------------------------------------------------
------------------------------------------------------------
------------------------------------------------------------
------------------------------------------------------------
------------------------------------------------------------
------------------------------------------------------------
---------------------
>gnl_Solly_v2.4_Solyc11g063710.1.1
------------------------------------------------------------
------------------------------------------------------------
------------------------ATGAATACGTTCATC---AAC---AATGAAGAG---
AAGAAGAAAGTTATCTTCATAATGGGGGCCACAGGAACTGGAAAATCCCGTCTCTCTATT
GACGTTGCCACCCATTTTCGA---GGAGAAATAATCAACTCGGATAAAATGCAAGTTTAC
AAGGGACTTGAAATTGTTACAAACAAGATCACACACACTAAAACACAAGGTGTACGACAC
TATTTGTTA---------------------------------------------------
------------------------------------------------------------
------------------------------------------------------------
------------------------------------------------------------
------------------------------------------------------------
------------GGGCTAGTGGATGAGGTGCGCCAGATTTTCATTCCA------------
---GATGCAGATTACACCAAAGGAATCCGACGGTCCATCGGTGTCCCTGAAATGGACAGA
TATTTAAGGGAAGAAACAAATATAGACGGA------------------GATGATGAATCA
AAGAAGATGATTCTTCAATATTCAATTTCAAGTATCAAGCGTAATACTCGTATGTTAATT
TGTAACCAACTTGCCAAGATTCAACAATTAATAAGCGAGAAAATGTGGTCAGTGCATCAT
ATTATTGCTACGGACGTTTTCAAAGAAGATAAA---------------------------
GAA---GAAGATCTTGACGAAGCATGGACGAATACTGTTTTGCAACCATGCCTAGATATT
GTGAAGATATTTCTCAAAAACGATCATCAC---------------------AATATTATT
ATTGAGTGTACA------------------------------------------------
---------------------
>gnl_Solly_v2.4_Solyc11g027990.1.1
------------------------------------------------------------
------------------------------------------------------------
------------------------------------------------------------
---------------------ATGGGGGCCACAGGAACGGGAAAATCCAGTCTCTCTATT
GACCTTGCCACCTATTTTCGA---GGAGAAATAATCAACTCGGATAAAATGCAAGTTTAC
AAGGGACTTGAAATTATTACAAACAAGATCACACACACTATGAAAGAAGATGTGCATCAC
TATTTGTTA---------------------------------------------------
------------------------------------------------------------
------------------------------------------------------------
------------------------------------------------------------
------------------------------------------------------------
------------GATTTTCTTAGG------------------------------------
------------------------------------------------------------
------------------------------------------------------------
------------------------------------------------------------
------------------------------------------------------------
------------------------------------------------------------
------------------------------------------------------------
------------------------------------------------------------
------------------------------------------------------------
---------------------
>gnl_Solly_v2.4_Solyc11g061790.1.1
------------------------------------------------------------
------------------------------------------------------------
------------------------ATGAATACTTTCATC---AAC---AATGAAGAGTTC
AAGAAGAAAGTTATCTTCATAGTGGAGGCCACAGGAACAGGAAAATCTCGTCTCTCTGTT
GACCTTCCTACGTATTTTGGA---GGAGAAATTATCAAGACGGATAAAATGCAAGTTTAC
AAGGGACTTGAAATTGTTTCAAACATGATAACACACATTGAAAAACAAGGTGTACGACAC
TATTTGTTAGGTATAAAT---GTTTATTCT---CAAGATTAT------------------
------------------------------------------------------------
------------------------------------------------------------
------------------------------------------------------------
------------------------------------------------------------
------------------------------------------------------------
------------------------------------------------------------
------------------------------------------------------------
------------------------------------------------------------
------------------------------------------------------------
------------------------------------------------------------
------------------------------------------------------------
------------------------------------------------------------
------------------------------------------------------------
---------------------
>gnl_Solly_v2.4_Solyc11g061890.1.1
------------------------------------------------------------
------------------------------------------------------------
------------------------------------------------------------
------------------------------------------------------------
------------------------------------------------------------
------------------------------------------------------------
------------------------------------------------------------
------------------------------ATGAAGACTCAACGTGTTCCAATTATTGTT
GGAGGGTCAAATTCGTATATCGAAAAACTTGTGGAAGATCCT------------GTG---
---------------------------TTCATGTTCAAATATAAGTATGCTAGCTTCTTT
ATTTGGACTAATGTTGAGCAATCAGTCTTGAACCGTAGAGTTGACATGAGGGTTGATCAA
ATGGTCAAAGCAGGGCTAGTGGATGAGGTGCGACAGATTTTCATTCCA------------
---GATGCAGATTACACCAAAGAAATCCGACGGTCCATCGGGGTCCCTGAAATGGACATA
TATTTAAGGGAAGAAACAAACATAGACGGA------------------GATGATGAATCA
AAGAAGATGATTCTTCAAGCTTCA------------------------------------
------------------------------------------------------------
------------------------------------------------------------
------------------------------------------------------------
------AATTTCAAGTATCAAGCG------------------------------------
------------------------------------------------------------
---------------------
>gnl_Solly_v2.4_Solyc11g028210.1.1
------------------------------------------------------------
------------------------------------------------------------
------------------------ATGAAGTGGGTAGTC---TCC---CTGCGAGCCCAA
CGAGAAGAAAGTGAACTTCATAATGGGGACCACGAGAACGGGAAATTCCAACTCTCTGTT
GACCTTGCCACTTATTTTGGA---GGAGAAATAATCAACTTGGATAAAATGCAAGTTTAC
AAGGGACTTGAAATTGTTGCAAACAAAATCACACACACTGAGAAACAAGGTGCACGACAC
TATTTATTA---------------------------------------------------
------------------------------------------------------------
------------------------------------------------------------
------------------------------------------------------------
------------------------------------------------------------
------------GGGCTAGTGGAAGAGGTGCGACAGTTTTTCATTATA------------
---GATGCAGATTACACCAATGGGATTCAACGGTTCATTGGTGTTCCTGAAATTGACATA
------------------------------------------------------------
------------------------------------------------------------
------------------------------------------------------------
------------------------------------------------------------
------------------------------------------------------------
------------------------------------------------------------
------------------------------------------------------------
---------------------
>gnl_Solly_v2.4_Solyc11g019870.1.1
------------------------------------------------------------
------------------------------------------------------------
------------------------ATGAATACTTTCATC---AAC---AATGAAGAGAAC
AAGAAAAAGGTGATCTTCATAATGGGGGCCACAAGAACGGGAAAATCCCGTCTCTCTGTT
GACATTGCCACCCATTTTCGA---GGAGAAATAATAAACTCGGATAATATGCAAGTTTAC
AAGGGACTTGAAATTGTTACAAACAAGATCACACACGCTGAGAAACAAGGTGGC------
------------------------------------------------------------
------------------------------------------------------------
------------------------------------------------------------
------------------------------------------------------------
------------------------------------------------------------
------------------------------------------------------------
------------------------------------------------------------
------------------------------------------------------------
------------------------------------------------------------
------------------------------------------------------------
------------------------------------------------------------
------------------------------------------------------------
------------------------------------------------------------
------------------------------------------------------------
---------------------
>gnl_Solly_v2.4_Solyc11g020430.1.1
------------------------------------------------------------
------------------------------------------------------------
------------------------------------------------------------
---------------------ATGGGGGCCACAGGAACGGGAAAATCCGGTCTCTCTGTT
GACGTTGCCACCCATTTTGGA---GGAGAAATAATCAACTTGGAAAAAATGCATGTTTAC
AAGGTACTTGAAATTGTTACAAACAAGCTCGCACACGCTGAGAAACAAGGTGTACGACAC
TATTTGTTA---------------------------------------------------
------------------------------------------------------------
------------------------------------------------------------
------------------------------------------------------------
------------------------------------------------------------
------------------GTGGATGAGGTGCGACACATTTTCAGTCCA------------
---AATGCAGATTACACCAAAGGAATC---------------------------------
------------------------------------------------------------
------------------------------------------------------------
------------------------------------------------------------
------------------------------------------------------------
------------------------------------------------------------
------------------------------------------------------------
------------------------------------------------------------
---------------------
>gnl_Solly_v2.4_Solyc11g030560.1.1
------------------------------------------------------------
------------------------------------------------------------
------------------------------------------------------------
---------------------ATGGGGGCCACAGGAACAGAAAAATCCCATCTCTCTGTT
GACCTTGCCACCCATTTTAAA---GGAGAAATAATCAACTTGGATAGAATGCAAGTTTAC
AAGGGACTTGAAATTGGTACAAACAAGATCACACACACTGAAAAACAA------------
------------------------------------------------------------
------------------------------------------------------------
------------------------------------------------------------
------------------------------------------------------------
------------------------------------------------------------
------------GGGCTAGTGGATGACGTGGGA---------------------------
------------------------------------------------------------
------------------------------------------------------------
------------------------------------------------------------
------------------------------------------------------------
------------------------------------------------------------
------------------------------------------------------------
------------------------------------------------------------
------------------------------------------------------------
---------------------
>gnl_Solly_v2.4_Solyc11g063650.1.1
------------------------------------------------------------
------------------------------------------------------------
------------------------ATGAATACTTTCATC---AAC---AATGAAGAGTTC
AAGAAGAAAGTGATCTTCATAATCGGGGCCGTAGGAACAGGAAAATCCCGTCTCTCTGTT
GGCCTTGCCACCCATTTTCGA---GGAAAAATAATCAACTCGAATAAAATGCAAGTTTAC
AAAGGACTTGAAATTGTTACAAACAAGATCACACACAAAGAAAAAAAG------------
------------------------------------------------------------
------------------------------------------------------------
------------------------------------------------------------
------------------------------------------------------------
------------------------------------------------------------
---------------GTGTACGACACTATTTCT---------------------------
------------------------------------------------------------
------------------------------------------------------------
------------------------------------------------------------
------------------------------------------------------------
------------------------------------------------------------
------------------------------------------------------------
------------------------------------------------------------
------------------------------------------------------------
---------------------
>gnl_Solly_v2.4_Solyc11g063460.1.1
------------------------------------------------------------
------------------------------------------------------------
------------------------ATGAATACTTTCATC---AAC---AATGAAGAGTTC
AAGAAGGAAGTGATCTTCATAATCGGGGCCGTAGGAACGGGAAAATCCTGTTTCTCTGTT
GACCTTGCCACCCATTTTCGA---GGAAAAATAATCAACTCGGATAAAATGCAAGTTTAC
AAGGGACTTGAAATTGTTAAAAACAAGATCACACACAAAGAAAAAAAG------------
------------------------------------------------------------
------------------------------------------------------------
------------------------------------------------------------
------------------------------------------------------------
------------------------------------------------------------
---------------GTGTACGACACTATTTCT---------------------------
------------------------------------------------------------
------------------------------------------------------------
------------------------------------------------------------
------------------------------------------------------------
------------------------------------------------------------
------------------------------------------------------------
------------------------------------------------------------
------------------------------------------------------------
---------------------
>gnl_Solly_v2.4_Solyc11g061820.1.1
------------------------------------------------------------
------------------------------------------------------------
------------------------ATGAATACATTCATT---AAT---AATGAAGAG---
AAGAATAAAGTTATCTTTATAATGGGGGCCACAGGAACAGGAAAATCCCGTCTCTCTGTT
GACCTTGCCACCCATTTTCGA---GGAGAAATTATTAACTCGGATAAAATGCAAGTTTAC
AAGGGACTTGAAATTGTTACAAACAAGATCACACATACTGAAAAACAA------------
------------------------------------------------------------
------------------------------------------------------------
------------------------------------------------------------
------------------------------------------------------------
------------------------------------------------------------
------------------------------------------------------------
---------GATTACACCAAAGGAATCCGACGGTCCATTGGGGTCCCTGAAATGGACAGA
TATTTAAGGGAAGAAACAAACATAGAC---------------------------------
------------------------------------------------------------
------------------------------------------------------------
------------------------------------------------------------
------------------------------------------------------------
------------------------------------------------------------
------------------------------------------------------------
---------------------
>gnl_Solly_v2.4_Solyc11g061780.1.1
------------------------------------------------------------
------------------------------------------------------------
------------------------------------------------------------
---------------------ATGGGGGCCACAGGAACGGGTAAATCCCATCTCTATGTT
GACCTTGCCACCCATTTTCGA---GGAGAAATTGTCAACTCGGATAAAATGCAAGTTTAC
AAGGGACTTAAAATTATTACAAAAAAGATCACACACACTGAAAAAAAAAAGGTG------
------------------------------------------------------------
------------------------------------------------------------
------------------------------------------------------------
------------------------------------------------------------
------------------------------------------------------------
------------------TACGACACTATT------------------------------
------------------------------------------------------------
------------------------------------------------------------
------------------------------------------------------------
TGT---------------------------------------------------------
------------------------------------------------------------
------------------------------------------------------------
------------------------------------------------------------
------------------------------------------------------------
---------------------
>gnl_Solly_v2.4_Solyc11g020360.1.1
------------------------------------------------------------
------------------------------------------------------------
------------------------ATGAATACTTTCATC---AAC---AATGAAGGGAAC
AAGAAGAAAGTGATCTTAATAATGGGGGCAACAGGAACGGGAAAATCCCATCTCTCTGTT
GACCTTGCCACCCATTTTCGA---AGAGAAATAATCAACTCGGATAAAATGCATGTTTAC
AAGGGACTTGAAATTTTTACAAACAAGATCATACACACTGAGACACAA------------
------------------------------------------------------------
------------------------------------------------------------
------------------------------------------------------------
------------------------------------------------------------
------------------------------------------------------------
------------GGGCTAGTGGATGAGGTGCGACAAATTTTCATTCCA------------
---GATGCATATTACACTAAAGGAATCCGACTGTCCATCGGTGTGCCTGAAATGGAC---
------------------------------------------------------------
------------------------------------------------------------
------------------------------------------------------------
------------------------------------------------------------
------------------------------------------------------------
------------------------------------------------------------
------------------------------------------------------------
---------------------
>gnl_Solly_v2.4_Solyc11g061870.1.1
------------------------------------------------------------
------------------------------------------------------------
------------------------ATGAATACATTCATC---AAT---AATGAAGAG---
AAGAAGAAAGTTATCTTCATAATGGGGGCCACAGGAACGGGAAAATCCCATCTCTCTGTT
GACCTTGCCACCCATTTTCGA---GGAGAAATTATCAACTCGGATAAAATGCAAGTTTAC
AAGGGACTTGAAATTGTTACAAACAAGATGACACATACTGAAAAACAAGGTGTACGACAC
TATTTGTTA---------------------------------------------------
------------------------------------------------------------
------------------------------------------------------------
------------------------------------------------------------
------------------------------------------------------------
------------GGGCTAGTGGATGAGGTGCGACAGATTTTCATTCCA------------
---GATGCAGATTACACCAAAGGAATCCGACGGTCCATCGGGGTCCCTGAAATGGACAGA
TATTTAAGGGAAGAAACAAACATAGACGGA------------------GATGATGAATCA
AAGAAGATGATTCTTCAAGCTTCAATTTCAAGTATCAAGCATAATACTCGTATGTTAATT
TGTAACCAACTTGACAAGATTCAACGATTAATAAGCGAGAAAATGTGGTCATTTCATCAT
ATTATTGCTACGGACGTTTTCAAAGATGATAGA---------------------------
GAA---GAAGATCTTGACGAAGCATGGACGAATATTGTTTTGCTACCATGCCTAGATATT
GTGAAGAGATTTCTCAAAAACGATCATCAC---------------------AATATTATT
ATTGAGTGTACA------------------------------------------------
---------------------
>gnl_Solly_v2.4_Solyc11g019860.1.1
ATGTCCCATCTCTCTGTTGACATTGAGAAACAAGGTGTAGTGGATGAGGTACGACAGATT
------TTCATTCCAGATGGAATA---AGTGTCCCTGAAATGGACATTCTTCAAGCTTCA
ATTTCAAGT------ATCAAAAAAATGAATACTTTTATC---AAC---AATGAAGAGAAC
AAGAAAAAAGTGATCTTCATAATGGGGGCCACAGGAACGGGAAAATCCCGTCTCTCTGTT
GACATTGCCACCCATTTTCGA---GGAGAAATAATCAACTCGGATAAAATGCAAGTTTAC
AAGGAACTTGAAATTGTTACAAACAAGATCACACACGCTGAGAAACAAGGTGTACGACAC
TATTTGTTA---------------------------------------------------
------------------------------------------------------------
------------------------------------------------------------
------------------------------------------------------------
------------------------------------------------------------
------------GGACTAGTAGATGAGGTACGACAGATTTTCATTCTA------------
---GATGCAGATTACACCAAAGGAATCCGACGGTCCATAGGTGTCCCTAAAAGGGACAAA
TATTTAAGGGAAGAAACAAATATAGACGGA------------------GATGATGAATCA
AAGAATATGATTCTTCAAGCTTCAATTTCAAGTATCAAGCGTAATACTCGTATGTTAATT
TGTAATCAACTTGACAAGATTCAACGTTTAATAAGCGAGAAAATATGGTCAGTGCATCAT
ATAATTGCTACGGACGTTTTCAAAGAAGATAAA---------------------------
GAA---GAAGATACTGACGAAGCATGGACGAATACTGTTTTGCAACCATGCCTTGATATT
GTGNNN------------------------------------------------------
------------------------------------------------------------
---------------------
>gnl_Solly_v2.4_Solyc11g061920.1.1
------------------------------------------------------------
------------------------------------------------------------
------------------------ATGAATACATTCATC---AAT---AATAAAGAG---
AAGAAGAAAGTTATCTTCATAATGGGGGCCACAGGAATGGGAAAATCCCGTCTCTCTGTT
GACCTTGCCACCCATTTTCGA---GGAGAAATTATCAACTCGGATAAAATGCAAGTTTAC
AAGGGACTTGAAATTGTTACAAACAAGATCACACATACTGAAAAACAAGGTGTACAACAC
TATTTGTTA---------------------------------------------------
------------------------------------------------------------
------------------------------------------------------------
------------------------------------------------------------
------------------------------------------------------------
------------GGACTAGTGGATGAGGTGCGACAGATTTTCATTCCA------------
---GATGCAGATTACACCAAAGGAATC---------------------------------
------------------------------------------------------------
------------------------------------------------------------
------------------------------------------------------------
------------------------------------------------------------
------------------------------------------------------------
------------------------------------------------------------
------------------------------------------------------------
---------------------
>gnl_Solly_v2.4_Solyc11g020390.1.1
------------------------------------------------------------
------------------------------------------------------------
------------------------------------------------------------
---------------------ATGGGGGCCACAAGAACGGGAAAATCCCGTCTCTCTATT
GACGTTGCCACCCATTTTGGA---GGAGAAATAATAAACTCAGATAAAATGCAAGTTTAC
AAGGGACTTGAAATTGTTACAAACAAGATCACACACGGTGAGAAACAAGGTGTACGACAC
TATTTGTTA---------------------------------------------------
------------------------------------------------------------
------------------------------------------------------------
------------------------------------------------------------
------------------------------------------------------------
------------GGGCTAGTGGACGAGGTGCGACAAATTTTCATTCCA------------
---GATGCAGATTTCACTAAAGGAATC---------------------------------
------------------------------------------------------------
------------------------------------------------------------
------------------------------------------------------------
------------------------------------------------------------
------------------------------------------------------------
------------------------------------------------------------
------------------------------------------------------------
---------------------
>gnl_Solly_v2.4_Solyc11g063680.1.1
------------------------------------------------------------
------------------------------------------------------------
------------------------ATGAATACTTTCATC---AAC---AATGAAGTGTTC
AAGAAGAAAGTGATCTTCATAATCGGGGCCGTAGGAACGGGAAAATCCTGTCTCTTTGTT
GACCTTGCCACCCATTTTCGA---GGAAAAATAATCAACTCGAATAAAATGCAAGTTTAC
AAGCGACTTGAAATTGTTACAAACAAGATCACACACAAAGAAAAAAAG------------
------------------------------------------------------------
------------------------------------------------------------
------------------------------------------------------------
------------------------------------------------------------
------------------------------------------------------------
---------------GTGTACGACACTATTTCT---------------------------
------------------------------------------------------------
------------------------------------------------------------
------------------------------------------------------------
------------------------------------------------------------
------------------------------------------------------------
------------------------------------------------------------
------------------------------------------------------------
------------------------------------------------------------
---------------------
>gnl_Solly_v2.4_Solyc11g063730.1.1
------------------------------------------------------------
------------------------------------------------------------
------------------------------------------------------------
---------------------ATGGGGGCCACAGGAACAGGAAAATCTCATCTCTCGGTT
AACCTTGCCACCCATTTTCAA---GGAGAAATAATCAACTCGGATAAAATGCAAGTTTAC
AAGGGACTTGAAATTGTTACAAACAAGATCACTCACACTGAAAACAAGGGC---------
------------------------------------------------------------
------------------------------------------------------------
------------------------------------------------------------
------------------------------------------------------------
------------------------------------------------------------
------------------------------------------------------------
------------------------------------------------------------
------------------------------------------------------------
------------------------------------------------------------
------------------------------------------------------------
------------------------------------------------------------
------------------------------------------------------------
------------------------------------------------------------
------------------------------------------------------------
---------------------
>gnl_Sorbi_v3.1_Sobic.003G162200.1
ATG---------------------------------------------------------
------------------------------------------------------GCGGGT
GTCAACGGT---------------------GCCACGGCGAGCGGA---GGCAGCAAGACC
AAGGTCAAGGTGGTGGTGGTCATGGGCGCCACGGCCACCGGCAAGTCGAAGCTAGCCATC
GACCTCGCGCTGCGCTTCGGC---GGAGAGGTGATCAACTCGGACAAGATCCAGGTGCAC
GACGGCCTCGACGTCGTCACCAACAAGGTCACCGCCGCGGAGTGCCAGGGCGTGCCACAC
CACCTGATCGGTGGGGTG---AGCCCCGAC---GCCGACTACACCGCCGCCGATTTCTGC
AGGGACGCCACGCGCGCCGTCGAGTCCGTCGCCGAGAGGCGCCGCGTCCCGATCATCGCC
GGCGGATCCAACAGGTACCTCGAGGCGCTGCTGGACGACGGC------------GGGGAA
CCTGCAGCTGCAGATGCT---GGTGGTGGTGGCTTTCGCAGGCGCTACCAGTGCTGCTTC
GTCTGGGTGGACAGCGACCTGGCCGTGCTGGACCGCTACATAGGCAGCCGCGTGGACTGC
ATGCTGGACCAGGGGCTCGTCAGCGAGGTGCGGCCCTTCTTTCGGCACGAC---------
---GACGGTGACTACTCCAGGGGCATCCGGAGGGCCATCGGCGTGCCGGAGATGGACGGG
TACTTCCGGACGGAGGCCGCGGGTGCTCTCGACGGC------------GACGACGAGCGG
CGAGCGCGGCTCCTCGCTGCCGCCGTTGACGAGATCAAGGCCAACACGTGCGTGCTGGCG
CGCCGTCAGCTGGACAAGATCCACCGGCTGCAGGGCCTCCGCGGGTGGGATATCCACCGC
CTCGATGTCACAGAGGTGCTTCGGATC---AAGGTCGGGGAC------------------
GGCGCCAACGCACAGCGCGTCGCGTGGGAGACGGACGTCGTGAGCCCCGCGGCGAGGATC
GTGGGAAGGTTTCTGGCGCCGGTTAATGTCGTCGAGGGAGCTTGGGACAACTTGATGCCC
AAAGAAGTGGTGGCCGTGATGTCTCCAAGCCGC---------TTTGTTGGACTGGGGGCA
GCGGCGGCGGCTGTT------
>gnl_Sorbi_v3.1_Sobic.003G261700.1
ATGACGAGGATCGGCACCGTCGCC------------------------------------
------TGCTCACCCATG---GCGCCACGGAAGCGGCCGCGTCGCAGCGGCAGCGTCAGA
ATGGAGGGC------------TCGAGCAGCGGCAAGGGG---------CTTGCGCCCGCG
GAGCCCAGGCTGGTGGTGATCGTCGGCGCCACGGGCACGGGCAAGACCAAGCTGTCCATC
GACGCGGCCGTGGCGCTGGGC---GGCGAGGTGGTGAACGCCGACAAGATACAGCTCTAC
GCGGGCCTCGACGTCACCACCAACAAGGTGCCCCACGCCGACCGCCGCGGCGTCCCGCAC
CACCTCCTGGGCGCGGTC---CGCGCCGACGCGGGCGAGCTCCCGGCGCCGTCGTACCGC
GCGCTGGCCGCCGAGGCCGCGGCCTCCGTCGCGGCGCGTGGGCGGGTGCCCGTCGTGGCC
GGGGGCTCCAACTCGCTCATCCACGCGCTCCTCGCCGACGACCGCCTCGGCGGCGGCGAC
CCGTTCAAGGCCGACGACGACGGGTGCTACCGGCCGTCGCTGAGGCTCCCGTGCTGCCTC
CTCTGGGTGGACGTAGACGGCGCGGTGCTGGACGACTACCTGGACCGGCGCGTGGACGAC
ATGGTGCGCGAGGGCATGGTGGAGGAGCTCCGGGAGTACTTCGCGTCCACGTCC---CCC
GCGGAGGCCGCCCACGCGGCCGGGCTGGGCAAGGCCATCGGCGTGCCGGAGCTGGGCGAC
CACTTCGCG---------------------------------------------------
GGCCGCAAGACCCTCGCCGCGGCGATCGACGAGATCAAGGCCAACACGCGGGTGCTGGCC
GCGGCGCAGGTGCGCAAGATCCGGCGCATGGCCGACGCCTGGGGCTGGCCCGTGCGGCGC
CTCGACGCGACGCCCACGGTCCGCGCG---CGGCTGGCCGGCGCC---------------
GGGCGCGACGCCGAGGCCGCCGCGTGGGAGCGCGACGTGCGCGGGCCTGGCCTCGCCGCC
ATGCGCCAGTTCCTCGACAGCCACCACGAGCAGCAGCAGCAGCAGCAAAGG---------
------------------------------------------------------------
------------------CGG
>gnl_Sorbi_v3.1_Sobic.009G223100.1
ATGAATAGGATCACTACGCTCGTG------------------------------------
------GCTCCTCCCATG---GCGGGAGGGAGGAGGCCATTGCACCACCCGGAGATGGAG
ATGGAGGAGTCCTCGTCGTCGTCGACGGCGGCGTCGCCC---------GCCCGGGGGTCG
GGGACGGGGATAGTGGTGATCGTCGGCGCCACGGGCACCGGGAAGACCAAGCTGTCCATC
GACGCCGCGGAGGCGGTCGGA---GGGGAGGTGGTGAACGCCGATAAGATCCAGCTCTAC
GCCGGCCTCGACATCACCACCAACAAGGTGGCCCCCGCGGACCGCCGCGGCGTCCCGCAC
CACCTCCTCGGCGCCATC---CGCCCCGACGCCGGCGCGTTCCCGCCCTCGACGTTCCGC
TCCGTCGCTGGCGCCACGACCGCCTCGATCGCCGCCCGGCGCCGCGTCCCCATCGTCGCC
GGCGGGTCCAACTCCCTCATCCACGCCCTCCTCGCCGACCGCTTCGACTCCGCCGCCGAC
CCGTTCTCCTCGTCGTGGGTCCGCCACGACCGGCCCGCGCTCCGCTCCCCGTGCTGCCTC
CTCTGGGTCCACGTAGACGACGCGCTCCTCGCCGAGTACCTGGACCGGCGCGTGGACGAC
ATGGTGGGCGGCGGCATGGTGGAGGAGCTCCGGGCGTACTTCGCCACGACCACC---GCC
GCGGAGGCCGCGCACGCCGCCGGGCTGGGCAGGGCCATCGGCGTGCCCGAGCTGGGCGCC
TACTTCGCG---------------------------------------------------
GGCCGCACCAGCTTCCGCGCCGCGATCGACGACATCAAGGCCAACACGCGGGACCTGGCG
GCCGCGCAGGTGTCGAAGATCCGCCGCATGGCCGACGCCTGGGGCTGGCCCATCCAACGG
CTCGACGCGTCCGCCACCGTCCGCGCA---CGCATCCAGGGCGCG---------------
GGCCCGGACGTGGAGTCGGCGTGCTGGGAGCGCGACGTGCGCGGGCCCGGGCTCGCCGCC
ATCCGGAGCTTCCTGCTGGAGCTGGACAGCGACATCATCACCAATGGC---------AGC
GCCGAGATGGAGCCG---------------------------------------------
------------------CGG
>gnl_Sorbi_v3.1_Sobic.001G042901.1
ATG---CCACTGTCCATGGCGGCCGCAGCGCCGCCGGCC---------------------
------TGCTTCCCCATG---GCGGCCAGGCTGCCGCCGCTGCCGATCACGCTCCCGGAC
GCCGCG---GTGCCGGTGGTCGGCTGCAGG------------------CGCGTGGCGGCC
AAGCACAAGGCCGTCGTGGTGCTGGGCGCCACGGGCACCGGCAAGTCCCGCCTGGCGATC
GACCTCGCGCTGCGCTTCGGC---GGCGAGGTCATCAACTCCGACAAGATCCAGGCGTAC
GCCGGCCTGGACGTCGCCACCAACAAGATCGGCCCCGCGGAGTGCGCCGGGGTGGCGCAC
CACCTGCTGGGCGTCGTG---CACCCGGAC---GCCGAGTTCACGGCGGCCGACTTCCGC
CGCGAGGCCGCGCGCGCCGCGGCCGGCGTCGCGTCGCGGGGCCGGGTGCCCATCATCGCG
GGCGGCTCCAACTCGTACGTCGAGGAGCTCGTCGAGGGGGAC------------CGC---
---------------------------CGCGCGTTCCGAGAGCGGTACGAGTGCTGCTTC
CTCTGGGTGGACGCAAAGCTCCCCGTGCTGCATGACTTCGTCGCCCGCCGCGTCGACGAG
ATGTGCCGGCGCGGCCTCGTTGACGAGGTGGCGGCGGCGTTCGACCCGCGC---------
---CGCACCGACTACTCGAGGGGCATCTGGCGCGCCATCGGCGTGCCGGAGCTCGACGCC
TACCTCCGGGCGCGCGGCCAC---------------------------GACGACGAGCAG
CGCGCGCGCATGCTCGTCGCCGCCGTCGACGAGATCAAGGTCAACACGTCCCGGCTCGCC
CTCCGCCAGCGCGGCAAGATCCAGCGGCTCGCGCGCATG------TGGCGCGTCCGCCGC
GTCGACGCCACGGAGGTGTTCCTGAAG---CGC---------------------------
GGC---CACGCCGCCGACGAGGCCTGGCAGCGGCTCGTCGCCGCGCCATGCATTGACGCC
GTCAGGTCCTTCCTTCAGGAAGACCAAGAATACAGC---------------------AGC
ATGGTCACTGCCTCC------------------TTTGCCTCGACGGCCGCCGCCGCCGCC
ATCGCAGCCGCGGCT------
>gnl_Sorbi_v3.1_Sobic.006G059900.1
ATG---------------------------------------------------------
------------------------------------------------------------
------------------------------GTCACCGCC---------ACCGCCGCCGGT
AAGCCCAAGGTGGTCTTTGTGCTCGGCGCCACAGCCACCGGGAAGTCGAAGCTCGCCATC
GCCCTCGCCCAGCGCTTCAAC---GGTGAGGTTATCAACGCTGACAAAATCCAGGTCCAC
GAAGGCGTGCCCATCCTCACCAACAAGGTCACAGAGGAAGAGCAGGCCGGGGTGCCCCAC
CACCTGCTCAGCGTGCGC---GACCCCGAC---GCCGAGTTTCCCCCGGAGGAGTTCCGA
CGGGAGGCGGCCGGCGCCATCGCCGGCGTGCTCTCGGCGGGCCGCCTGCCCATCGTGGCA
GGCGGGTCCAACACCTACATCGAGGCGCTGGTGGACGGCGAC------------GGC---
---------------------------GCCGCCTTCCGCGCGGCGCACGACCTCCTATTC
GTCTGGGTGGACGCCGAGCGGGAGCTGCTGGAGTGGTACGCCGCGCTGCGCGTGGACGAG
ATGGTGGCCCGCGGTCTGGTCGCCGAGGCTCGCGCGGCGTTCGCCGGCGCC---------
---GGGGCTGACTACACCCGCGGCGTGCGCCGCGCCATCGGCCTGCCGGAGATGCACGCG
TACCTGATGGCGGAGCGCGACGTCGTCGGCGCCGCC------------GGGGAGGCCGAT
CTCGCGGCCATGCTGGAACGCGCGGTGCGCGAGATCAAGGACAACACCTTCCGCCTTGCG
CGCACGCAGACGGAGAAGATCCGGCGCCTCAGCACGCTCGACGGCTGGGACGTCCGCCGC
ATCGACGTCACCCCCGTGTTTGCGCGC---AAG---------------------GCCGAT
GGG---AAGGAGTGCGAGCAGACGTGGAAGAAGCTGGTGTGGGAGCCGTGCGAGGAGATG
GTTAGGGCTTTCCTCGAGCCGGCGCCGTCCCTGGCTGCCGTTCCAGGTGTT------GAC
GAAGGCCGTGATGCC------------------GGCGTCGTCGCCGCCGCCGCCATTGCT
GCCCCCGCTGCCAATACC---
>gnl_Sorbi_v3.1_Sobic.002G076700.1
ATG---TCACTCTACTTGGCGCCCGCCGCCACCACCCTC---------------------
------------CCAATA---CTAGTAGCACCGCCTCCGCCGCCGATCAACCTAAGGCAG
CTGGAACGACCACCTCTGGTCAGTAGTGCCAGCAAT------AGG---CACGTCGGAGCA
AAGCACAAGGCCGTGATGGTGATGGGCGCCACGGGGACCGGCAAGTCGCGCCTCGCGGTG
GACCTCGCCCTCCAGTTCGGC---GGCGAGGTCATCAACTCCGACAAGATCCAGGTGCAC
GCCGGCCTGGAGGTGACGACGAACAAGGTGACGGAGGAGGAGCGCGCCGGCGTGCCGCAC
CACCTGCTCGGTGTGGCG---CGCCCCGAC---GAGGAGTTCACGGCCGCGGACTTCCGC
CGCGAGGCGTCCCGCGCCGCGTGCGCGATCACCGCGCGCGGGCGCGTCCCCATCATCGCC
GGCGGGTCCAACTCGTACGTGGAGGAGCTCGTGGACGGCGAC------------CGC---
---------------------------CACGCGTTCCGGGACCGCTACGACTGCTGCTTC
CTGTGGGTGGACGTGCAGCGCGCCGTGCTGCACGGCTACGTCGCCCGGCGCGTCGACGAG
ATGTGCGCCCGCGGACTGGTGGACGAGGTCGCGGCCGCCTTCGACCCGCGC---------
---CGCACCGACTACTCCCGCGGCATCTGGCGCGCCATTGGCGCGCCGGAGCTCGACGCG
TACCTGCGGTGGTCGGGAGACGAGGGCGACGGCGAC------------GGCGACGGCGAG
CGGGCCAGGTTGCTGGCCGCCGCCATAGAGGACATCAAGTCCAACACCCGCCGGCTGTCG
TGCCGGCAGCGCGCCAAGATCCAGCGGCTCGCCAAGCTGTGGGGGTGCGCCGTCCGGCGC
GTGGACGCCACCGAGGTCTTCCGGAGG---CGC---------------------------
GGC---GACGATGCCGACGAGGCGTGGCAGCGGCTCGTCGCCGCGCCGTGCATCGACGCG
GTGCGCTCCTTCCTACGCAACGACGACGCCGCGGCC---------------------GCC
AATGATCTGCCGGCCGAACTAGTGCCCGTGTTC---------------CCCGCGCCGGCA
GCGGCCGTCGCCGGA------
>gnl_Spipo_v2_Spipo12G0008100
ATG---------------------------------------------------------
------------------------------------------------------------
---------------------------------------AAGGCC---GTTCAAACACCC
AAACCCAAGGTGGTCTTCGTCATGGGTGCCACCGGCACCGGGAAGTCCAAGCTCGCCATT
GATATCGCAACCCGCTTCTAC---GGAGAGGTGGTCAATTCTGACAAGATACAACTCCAC
GACGGTCTCCCTGTCCTAACGAACAAGGTCACCCTGGAGGAGGCCGCTGGCATCCCCCAC
CACCTCATCGGTGTTCTC---CGCCCTGAG---GACGATTGCACCGCGGCTCAGTTCCGC
AGAATGGCCTCTTCCGTCGTAGCGGCCATCGTCGCCCGGGGGCGCCTTCCCGTGGTCGCT
GGCGGATCTAACTCGTTTCTGGAAGAACTAGTGGATGGTGCA------------GGT---
---------------------------GGTGAGTTCCGCGAGACCTACGACATCTGCTAT
CTTTGGATTGACGTGGCTTCCCCTGAGCTGTACCAGTCTGTGGCTAATCGCGTGGAGAAG
ATGGTCGAGGAGGGTCTAGTGGACGAGGTTCGTGGCATCTTCCGTGCGGAC---------
---GACGACAACTACGACAAAGGGATACGGCGTGCTATCGGCGTACCGGAGATGGATGGA
TACTTTCGACTGGAGTCGCTAGTT------------------------GATGCAGACCTG
CAGGCGCTTCTGCTTGAAACGGCCGTAGATCTTATCAAGGCCAACACAAAGAAGCTCGTT
GCCTCGCAGTTGGAAAAGATATCCCGACTGAAGACCCTCCCGGGTTGGGACATCCATCGT
ATCGATGCCACCAGGGTGTTTGGTAAG---TGC---------------------------
GGA---GAGGAGGCGATTGAGGCGTGGGAGCATTTCGTGCTGAAGCCGGCGTTTCATATC
TTGAGAGACTTCTTCGCGGATACTCGAGAAGCAGATTCCAGTGACGCTAAC---------
------------------------------------------GATGGGATGACTCCGGGA
TCTGCCGCG---------AGA
>gnl_Stras_v2.0_SGA_v2.0_scaffold166T38377
ATG---------------------------------------------------------
------GCCACACCCACC------------------------------------------
---------------------AAACGAGCCACGTCGACC---------TCCTCGCCGGCC
GCCGGAAAGGTGGTCGTGGTTATGGGCGCCACCGGAACCGGCAAGTCCCGCCTGGCGATC
GACCTCGCCCTCATCTTCGAC---GGCGAGGTCATCAACTGCGACAAGATCCAAGTCTAC
ACTGCCCTCCACGTCATCAGCAACAAGGTCACCCCAGCCGAGGCCCGCGGCGTGGCCCAC
CACCTCCTCGGCATAATCGACGATCCAGAC---GAGGACTTCACGGCAGCCGAATTCGTC
TTCCGCGCCACCCAGTCAGCCGACGCCATCTCGGGCCGAGCCCGCCTCCCGATCATCGCC
GGCGGCTCCAACTCCTTCATAGAGGCGCTCGTCAGCGAC---------------------
---------------------------TGCAAGTTCCAGTCGAGATACGAGTGTTGCTTT
CTCTGGGTGGACGTGTCGAAGAAGGTGCACCTCTCGCATGTGAAGAGGCGGGTCGACGTG
ATGGTGGGCTCCGGGCTGGTGGACGAAGCCCGGGAGTTTTAC------------------
---GGTGGGGATTACGCGCGTGGGGTGAGGCGCGCGATTGGGGTGCCCGAGATGGATGAG
TATTTCTGGAACGAGGGGTCGGTGGAA------------------------GGGGAGGAA
CGCGCGAGGCTGCTGCAGAGCGCGGTGGAGGAGATCAAGGAGAACACGTGGTGGCTCGTG
GGGCGGCAGTTGGGGAAGATCCACGCAATGGGGGAGCGGATTGGGTGGGAGGTCCACCGA
TTAGATGCAACTGAGGCGTTCGAGCGG---TGGGAGGTTGGGGAT---------------
GGG---ACAGATGCCGAGGCAGTATGGAAGGCAACGGTGGTGGAGCCGAGCGTGTGGATC
CTAAGCGTGTTTCTCGGAGGGGATGGTGAGAGTGGTTCC---------------------
---------------------------------------------GGGTCGGGTCTTGGT
TTGGGGGCA------------
>gnl_Stras_v2.0_SGA_v2.0_scaffold5409T54639
ATG---------------------------------------------------------
------------------------------------------------------------
---------------GCCTGCACCGACCGCCGTCCCGCC---------CCCCGCCGCCAC
AGGCAGAAGGTCGTCGTCATAATGGGCGCCACTGGCTGTGGCAAGTCGAAACTCTCCGTC
GACCTCGCCTCCCGCTTCCCCTCCTCCGAGATCATCAACTCCGACAAGATCCAAATCCAC
CGCGGACTCGACGTCGCCACCAACAAGACCCCCGCCTCCGGCCGCCGCGGCGTCCCCCAC
CACCTCCTCGACGTCCTC---CGCCCCTCC---GACCACTTCTCCGCCGCCGACTTCCGC
TCCGCCGCCGGCGCCGCCGTCTCCCGGATCTCCTCCCGCCGGCGACTCCCCCTCGTCGTC
GGCGGCTCCAACTCCTTCGTCTACGCCCTCCTCGCCCGCCGCTTCTCCCCCGACGCCGAG
GCCCTCTCGGGCTGGGCCGGCCCGGCCCTCTGCCGGGAGCTCCGGTACGCCTGCTGCTTC
GTGTGGGTCGACGTGTCGCCGCCGGTGCTCGAGGAGTACCTCGGGAGGCGGGTCGACGAG
ATGCTTGAGGCGGGGATGATGGAGGAGCTGGCCGAGTACTTCGCGGGCCCC---------
------GATGCGGGCCGGGGCGGGCTGGGGAAGGCGATTGGGGTACCTGAGTTCAAGGGG
TACTTCGAGAGGTACGGCGGCGACTGGAGGATAGAC---------GGCGGCGACGCGGAG
AAGAGGAGGGCGTACGATGAGGCTGTGAGGGCGGTGAAGGAGAACACGTGCCGGCTGGCG
AAGAGGCAGCTGGGGAAGATACGGCGGCTGAGGGACGAGGCCGGGTGGGAACTGATAAGA
GTTGACGCCACGGCGGCGGTCAGGGCG---GAGATGGACGGCGCG---------------
TGCAGGAGGAGAGTGGAGGACGCGTGGGAGAGGGACGTGGTGGGGCCCAGCGTCAAGGCG
GTTCAGAGGTTCTTGATGGAG---------------------------------------
------------------------------------------------------------
---------------------
>gnl_Stras_v2.0_SGA_v2.0_scaffold11T05801
---------ATGTCACTTGCTATATCCAAACAC---------------ATA---AGC---
------------CCTTTG---ATG---CATATGCCA------------------------
------------------------------------------------------ATGCCA
AAAGAGAAAGTTGTAGTGGTGATGGGTGCTACCGGCACTGGAAAAACACGCCTATCTATC
GATCTCGCCACTCGTTTCGAG---GCCGAGATAATAAACTCTGACAAAATACAAGTCCAC
CAAGGACTCGAAATCACCACCAACAAAATCACCGATGAAGAGAGGTGTGGTGTGCCACAC
CACCTACTCGGAATCGCG---GATCCTGAT---TCCGATTTCTCGGTTGCCGACTTTTGT
GACGCGGCTTTGGTTTCGATTAAGTCGATACTTAGTCGAAACAAGCTTCCAATAATCGTA
GGTGGCTCGAATTCGTTCGTTGAGGCTCTCGTGGAC------------------------
---------------------------GTGAATTTCCAATCAAAGTACGATTGTTGTTTC
CTTTGGGTGGACGTGGCAATGCCGGTCCTTCATTCTTATGTATGTGATCGAGTTGATAAA
ATGGTGGAGAAGGGAATGGTGGATGAAGTTAGGAACTTCTATGATCCA------------
---AATGCAGACTATTCGACAGGAATTCGGAGGGCCATCGGAGTATCTGAACTGGACGAG
TTTTTCAGAATGGAATGGATTTGT------------------------GGGAAAGAAACT
CGTAAAATCTTTCTTGAGAAGGCAATTGATTCAATTAAGATAAATACATGTACGTTGGCA
GAGCGACAGCTCAAAAAAATCCAACGATTGAAT------AGAAAATGGAATATCCACCGT
TTGGATGCTACAGTTGTGTTTCAAAAA---CGAGAG------------------GGAAAA
GAG---GGAGAAATGGATGCATCGTGGCGAAATACAGTTGCAACAACTGGAATCGAGGTG
GTTAGTAACTTCTTATATGATTTGAATCCGGCAAGTGCG------------ATCACGCAC
ATCGGAAAAGTTCGTACGCACATTGGAGAAGGT------------ATCTTAACAGATCTT
ATGGTC---------------
>gnl_Stras_v2.0_SGA_v2.0_scaffold14T06874
ATG---------------------------------------------------------
------------------------------------------------------------
---------AACTGCGCCGCCGTCGCCGCCGCAGCTAAC---------GCCCCTCGCCGC
CACAAGAAGGTCGTCGTCATAATGGGCCCCACCGGCTGCGGCAAGTCCAAGCTCTCCGTC
GACCTCGCCTCCCGCTTCCCCTCCTCCGAGATCATCAACTCCGACAAGATCCAAATCTAC
TCCGGCCTCGACGTCACCAGCAACAAGATCCCCCCGCCGGAGCGACGCGGCGTCCCCCAC
CACCTCCTCGGCGACTGC---AGCCCCGCC---GACGAGTTCGACGCGGCCGACTTCCGC
GCCGCCGCCTCCTCCGCCATCTCCCAGATCTCCTCCCGCCGGAATCTCCCCTTCGTCGTC
GGCGGCTCCAACTCCTTCGTCTACGCCCTCCTCGCCCGCCGCTTCTCGCCGGACGCCGCC
GCCCTCTCCGGAGACGCCACGGCGGCCCTCTGCCGGGAGCTCCGGTACAGCTGCTGCTTC
ATATGGGTAGACGTCTCGCCGGCGGTGCTGAACGAGTACCTCGGGAAGAGGGTCGACGAG
ATGATGGAGGCGGGGATGCTGGAGGAGCTGGCCGAGTACTTCGCGGGCCCG---------
------GAATCGGGCCGTGGCGGGCTGGAGAAGACGATCGGCGTGCCGGAGTTCGCGAGC
TACTTCGAGCGGTACGGCGGCGACTGGAGGGTCGACGGCGGCGGCGGCGGCGACCCGGAG
AAAAGGAGGGCGTACGAGGAGGCGGTGAGGGCGGTGAAGGAGAACACGTGCCAGCTGGCG
AAGAGGCAGCTGGGGAAGATACTCCGGCTGAGGGACGCGGCCGGGTGGGAGCTGAAGAGG
GTAGACGCCACGGCGGCGATTAGGGCG---TCGATGGAGGGCGCG---------------
GGGCGGAGGAGAGTGGCGGACGCCTGGGAGAAGGACGTGGTGGACCCCAGCGTGAAGGCG
GTGAAAAGGTTCTTGATGATG---------------------------------------
------------------------------------------------------------
---------------------
>gnl_Stras_v2.0_SGA_v2.0_scaffold38T14937
ATGAACAGATTACACTCATTATTC------------------------------------
------ACAAAACCGCAC---CACACCACATACCCACCGGCAAGT---------------
---------TTGGCCGCCACCGCCATGTCCACCGGCGCC---------GCCTCCGGCCGC
CGCGAAAAACTGGTCGTCATCCTTGGCCCCACCGGCTGCGGCAAAACGAAGCTCTCCATC
GACCTGGCCAGCAGATTCCCCTCGTCGGAGATCATAAACTCCGACAAGATCCAAGTCTAT
CGCAGCCTGGACATCACCACCAACAAGGTCCCCCTCGGCGACCGGAAAAACGTCCGCCAC
CACTTGCTCGGCGGGGTC---GAATCGTCCGAGCCCGAGTTCACCCCGTCCGATTTCCGC
TCGTCCGCCTCTAGAATCATCTCAGAGATGACCTCCCGACGTCAGCTGCCTTTCCTCGCC
GGCGGGTCGAACTCGTTCGTGTACTCGCTGCTGGCCGAGAAATACAATCCGGACTCGGAC
GTGTTTGCCGAGTCGAAC---CCGGTTCCCTGCAGCGCGTTGCGATACGACTGCTGTTTC
ATCTGGGTTGACGTGTCACCCCCGGTGTTGGACCAATATCTCGCGAAACGAGTTGACGAT
ATGCTGGATTCGGGAATGTTCGCCGAGTTGTCCGAGTATTTCAAAAATCTCGGG---CCG
GGCCGTCGCGTGAGTAAATACGGGGTGAACAAAGCGATTGGGGTGCCGGAATTCGAAAGG
TACTTCAGA---------------------------------------------------
GGGGAGATTTCGTACGAGGCGGCGGTGGCCGAAATCAAGGAGAACACGTGGCATCTCGCG
AAGAGGCAGGTGGAGAAAATCCGACGGCTGAGGGAGGGGCTGGGGTGGGAGATGGAGAGG
GTTGACACCACGGCGGTGCTGCGGGCG---GCGCTCGACGGAGCG---------------
---------CCGGCGCCGGAAGTGTGGGAGAAGCAAGTGGTGGAGCCTAGTGCGAGGATT
GTGAGGAAGTTTTTGATGGAA---------------------------------------
------------------------------------------------------------
---------------------
>gnl_Stras_v2.0_SGA_v2.0_scaffold39T15369
ATGACCACTACACCCTTACCTTGTATTGGTCGACCACTCTATCTCAATTTAATAAGGCCA
TTTGTTAATGAGCCCTGCTTCACAATAAGGCGGCCATCCATATTTATGAGCGCACAAAAC
ATCTCGAAAAGGGGTTTGTCCATGCATGCCGCTACCAAGCTTGCA---GATTTGATCGTC
AAAAATAAAGTGGTGATTGTGATGGGTCCAATTGGCGCTGGAAAATCCCGTCTCTTTATC
GACCTAGCTACTCGATTCGAG---GGAGAGATTATTAATTCCGACAAGATACAAGTCTAC
AAAGGCTTGAACATAGTCACTAACAAAGTAACTAACCAAGAATGCCACAAGGCGTCTCAC
CATCTATTAGGAATAATA---GAATCGAAT---TCCGACTTCTCAGTGAATGAATTTATC
GAGCATGCCACCATGGCTAGCAATGCCATTGTCCACCATGGCAAATTGCCTATAATAGCC
GGTGGTTCAAATTCTTGCATAAAAGCACTTGTCAATGACAGC------------------
---------------------------CTAGAGTTTCGAGCCAAATACGAGTGTTGTTTT
CTTTGTGTTGATGTCGATTCCACTGTTCTCCGAAGCTCCCTAGTTGTCGGCCTCCAAGGA
GCTTCACGGGCGCATTTAGTTGACGAGGCCGAAGGCGTGTTCACTTGGGACGAGCTTCCT
TTTGACGCGGATTTGGGCCGAGGTGTCTCTGGAGGACTTGGTTCTCCTTCGCGTGGGTCG
GCTCTTTCGGCCAATTCGGGT------GGTCACGTTACTTCCTCCTTGACCGACTCGGGT
GAGAGTGAGGCTTCCGGAGTTGACATTGATAGTAGGCCTAGTCCTTTTTATCGCATGTCG
TCCGACGACATCGCGGAGTTCAAGAAGCTTTGCGAGCTTACCGGTTGGAGT---------
------------------------------------------------------------
------------------------------------------------------------
------------------------------------------------------------
------------------------------------------------------------
---------------------
>gnl_Theca_v1.1_Thecc1EG041312t1
------------------------------------------------------------
------------------------------------------------------------
------------------------------------------------------------
---------------------ATGGATCCAACTGAGTCAGGAAAATCA------CCCACT
GATTTGGCAAACCACTTTCCT---ATTGAAATCATCAACACTAATTCCATACAAGTCTAT
CAAGGA---------------------------------------------GTGCTACCT
CATCTGTTGGGTACTATT---AGCTCAAAT---GTGGAAGTCACTGCTAAGAAGTTAGGG
ATTTTCCTATTCCTATTGCTAAAGGAATTA------------------------------
------------------------------------------------------------
------------------------------------------------------------
------------------------------------------------------------
------------------------------------------------------------
------------------------------AAGTCTGTTTCAATT---------------
TTCTTA------------------------------------------------------
------------------------------------------------------------
------------------------------------------------------------
------------------------------------------------------------
------------------------------------------------------------
------------------------------------------------------------
------------------------------------------------------------
---------------------
>gnl_Theca_v1.1_Thecc1EG004434t1
ATG---AGAATTTCCCTGTCTATGTGCAAACAA---------------ACA---------
---------------------GTG---GTTTTACCGGACAGAGCT---------TCCGGG
ATGCTGAAT------------TTGGTGGACTTCTTT------AGT---CCTAGGCGACAA
AAAGAGAAGGTTGTGATCCTACTGGGAGCAACAGGAACCGGCAAGTCAAGACTCTCCATT
GACCTTGCAACCCGATTTCCA---GCAGAAATTATCAACTCAGATAAAATACAAGCACAC
GAGGGACTTGACATAGCCACCAACAAAATCACTGAGGAAGAGCGGTGCGGAATTCCACAC
CATTTGCTAGGTGTAATA---AATCCCAAC---ACAGATTTTACAGCAACAAATTTTGTT
GACATGGCTACACATGCCATGGATTCAATTTTGTTTCGCAGCCAGCTTCCAATTATAGCT
GGAGGCTCCAATTCATACATTGAGGCCTTAGTTGATGACAAA------------GAC---
---------------------------TATAGATTCCGATCAAAATATGAATGTTGTTTC
CTTTGGGTGGATGTAGCAATGCCAGTGCTCCATCATTATGTATCAGAGCGAGTAGATAAG
ATGGTTGAAAATGGAATGGTTGATGAGGTGAGGAAGTATTTTGATTCC------------
---AATGCAAATTATACACGGGGGATTAGGAAAGCCATCGGAGTTCCTGAATTTGATCGC
TACTTTAGAGCTGAACCATTTTTG------------------------GACAAACAAAGC
CGAGCTAAGCTGCTGCAAGAAGCAATACAAGAAATCAAAAGGAATACGTGCAAATTGGCT
TCTCGCCAATTGGAGAAGATTCACCGGCTGAGGAATAAGAAGAATTGGAAGATACACAGG
CTTGATGCCACTGGAGTTTTTCTCAGG---CGT---------------------------
GGC---AAAGAAGCTGATGAGGCATGGGAAGAGTTTGTAGCTGGTCCGAGTACGGAGATG
GTGGCAGAATTTCTATACAATGTCAGCTCTGAGGCTCTG------------GTCACTAAA
GCTGCCCTTAGAGAA------------------------------TGCATTGCTCAGTGC
CTTGTGGCC------------
>gnl_Theca_v1.1_Thecc1EG027607t1
------------------------------------------------------------
------------------------------------------------------------
------------------------------------------------------------
---------------------ATGGATCCAATTGGGTCAAGAAAACTACGTTTAGCCATT
AATTTGGCAACCCATTTTCCT---ATTGAAATCATCAATGCTAATTCCATGCAAGTCTAT
CAAGGA---------------------------------------------GTACTACAT
CATCTGTTGGGTATTGTC---AGCTCAAAT---GTGAAATTCACTATTAAGAAGTTTAGG
GATATGCAATTCTTGTTGCTAAAAGAATTA------------------------------
------------------------------------------------------------
------------------------------------------------------------
------------------------------------------------------------
------------------------------------------------------------
------------------------------AAGTCTATTTCAATT---------------
TTTTTTGTAGTGCAACCTATT---------------------------GTTATATCTAAA
AGAAAAAAATTCTTTAAAACTGAGTTACCACAAACGAGTATAAAT---------------
------------------------------------------------------------
ATTGACTTTTCAATTTTCATT---------------------------------------
------------------------------------------------------------
------------------------------------------------------------
------------------------------------------------------------
---------------------
>gnl_Theca_v1.1_Thecc1EG020503t1
ATGAACGTCCTTTCATTGCCTGCCTGCAAACAA---------------GTA---CCA---
------------CCCCTA---GGG---AATTTCCGAGGG------------------GGG
CTC------------------AACGTGGAGTCTTTCTTC---------------TCCAGG
AAAGATAAGGTGGTGTTCGTAATGGGAGCAACCGGCACTGGCAAGTCCCGCCTGGCAATC
GACCTAGCCACCTGTTTTCCA---GCTGAGATTGTAAATTCAGACAAAATGCAAGTTTAT
AAAGGCCTCGACATAGTAACTAACAAAGTCACTGAAGAGGAGTGTCGTGGAGTCCCGCAC
CATTTGCTAGGCATAGTA---GACCCAAAC---TCGAATTTCACATCAATGGATTTCCGT
CACCATGCATCAGTCGCTGTTAAATCCATAGTCTCCAAAGGCAGCCTCCCAATCATCGCC
GGCGGCTCCAATTCGTACATCGAGGCATTGGTGAACCATGAT------------------
---------------------------CCTGAATTTCAATTAAGGTACGAATGTTGCTTC
CTGTGGGTAGATGTGTCATTGCCCGTGTTACACTCATTTGTGGCCGAACGGGTTGATAGG
ATGGTGCAAGCAGGCATGGTTGATGAGGTTAAACAAATGTTTGATCCG------------
---AAAGCCGATTATTCCCGCGGGATTAGACGTGCAATTGGGGTCCCAGAGATGGACCAA
TATTTCCGTGCTGAATCAATTCTT------------------------GATGCCAAAATT
CGAGCGAGGTTGCTTGAGACAGCCATTTCCAAGATCAAGGAAAACACATGCATGCTAGCT
TGTCGCCAATTGGAAAAAATCGACCGCCTTTATAACCAATGGAAGTGGAGAATGCACCGG
ATTGATGCCACCGAAGTTTTCCTAAAG---CGT---------------------------
GGC---GAGGAGGCTGACGAGGCATGGCACAGACTCGTGGCGGGACCAAGCACCATGATC
GTGGACCAGTTCCTATACGACGATAATCGTGTCGCCTCC------------ATTATACCC
TCCTCCGATTCCACCGCCTCCACATCATCG---------------GTCCCCTTAACCGCC
GTAGCGGCGGCT---ACCCGT
>gnl_Theca_v1.1_Thecc1EG017824t1
------------------------------------------------------------
------------------------------------------------------------
------------------------------------------------------------
---------------------ATGGATCCAACTAAGTTAGGAAAATCACGTTTAGTCATT
AATTTGACAACCTATTTTCCT---ATTGAAATCATAAACGCTAATTCCATGCAAGTCTAT
CAAGGA---------------------------------------------GTGTCACAC
CATCTATTGGGTACTATT---AGCTCAAAT---GTGAAATTCATTGTTAAAAGTTCAAGG
ATTCTACAATTCCTATTGCTAAAGGAATTA------------------------------
------------------------------------------------------------
------------------------------------------------------------
------------------------------------------------------------
------------------------------------------------------------
------------------------------AAGTCTGTTTTAATT---------------
TTCTTG------------------------------------------------------
------------------------------------------------------------
------------------------------------------------------------
------------------------------------------------------------
------------------------------------------------------------
------------------------------------------------------------
------------------------------------------------------------
---------------------
>gnl_Theca_v1.1_Thecc1EG009742t1
ATGAACATCGTAACGTTTTTGGTACATAACCAGCCTTTATTTTTCTCTATGAAACCCATT
TCCCTCCATTCTCCACTC---TTTCACCCTCCTCTTCCCCTCCACCCACGGTGGCCCCGC
ATGGAC---------------------TCCTCCACCCCC------GATAGCGGCGAAAAC
AAGGCCAAACTCATCGTCATCATGGGCGCCACCGGCACCGGAAAGTCCCGTCTCTCCATC
GACTTGTCCAGCCATTTCCCCCACTCTCAAATCATTAACTCAGACAAAATGCAACTTTAC
AAAGGCTTGGACATAACCACCAACAAAATCCCCATCCACGAAAGGAAAGGGGTTCCACAC
TTTCTGCTGGGCGAGTTC---GACTCAATCGACGCTGACGTGGCGCCCTCACAGTTCCGT
TCCGCTGCGGGTTTAACCATCGCCAATATTGTTTCGCGTGGGAATTTGCCGTTTCTTGTT
GGTGGGTCCAACTCTTTTATTCATGCTCTCCTTGTGGAAACCTTTGACCCTGAAGTGGAC
GTGCTCGCCGGGTTG------GGCTCAGTGAGTCACGTGTTGAGGTATGATTGTTGTTTT
CTTTGGGTTGACGTTGCGTGGTCGGTACTCCGTGACTATTTGTGCAAACGAGTTGATGAA
ATGCTTGATTCGGGGATGTTCGAAGAGTTGGCTCAGTTCTATGACCCGGACAGA------
------GAGAGTGTCCGGGTCGGGTTAAGGAAAGCAATCGGAGTGCCCGAATTCGACGGA
TATTTTAGGAAGTACCCTCCGTGGGAAAGCGAAGAACCGGAGGAGGGGTGTGATCCGGTA
CGGAGGGAAGCGTACGAGGAAGCGGTGAGGGAGATTAAAGATAACACGTGTCGGTTGGCT
AAGAGTCAGATAGGGAAGATCTTGCGGCTGATAGGG---GCTGGGTGGGACCTAAGAAGA
TTAGACGCAACGGCGACGTTTGGAGCG---GTGATGAGGAAAAAG---AAGTCATCATCG
TCGGATTTGGAATGGAGGGATATTTGGGAAAGGGAAGTCGTGGAGCCAAGCGTGAAGATT
GTGAAGCGATTTTTGGAG------------------------------------------
------------------------------------------------------------
---------------------
>gnl_Theca_v1.1_Thecc1EG011153t1
ATGGTTCTTCTTTCACTAGTTTTCTTGAAGAGCGTGATA---------ATGCGTAATGCT
---------------------------AATTTTGAGAAA---------------AGTGGG
ATAGAAAAAAGCAGTACCTTGGCCACGAATTCTGTTGGTACTCAA---AACCAAAAGAAT
AAGACAAAGGTCATTTTTGTGATGGGTGCAACAGCTACCGGTAAATCCAAACTTTCCATT
GACCTCGCAACCTATTTCTCG---GGCGAAATCATCAACTCGGATAAAATACAAGTTTAT
GAAGGTTTAGATATCATCACTAACAAAATAACAGAGGCCGAGGGTCGTGGTATACCACAT
CACATGATAGGGTTTGTT---GATCCTAAC---AGAGACTTCACCGTCGATGACTTTTGT
CGCCATGCATTGCAAAATATTGATATTATTTCCAAGAAAGGAAAACTCCCCATTATTGCC
GGAGGGTCAAATTCTTATGTAGAGACACTAGTGGAGGATTCA------------AAA---
---------------------------TTTAAGTTCCAAGACAATTTTGAATGTTGCTTC
ATCTGGTTAGATGTCTCCAAGAATGTTTTGTACAAGCGAGTAGCAAACCAAGTTGATGAA
ATGGTTGAAGCGGGTTTGGTGGAGGAAGTTCGGGGGATGTTTGTTCCC------------
---GAAGCTGATTATACCAAAAGAATTCGACGAGCTATTGGGGCTCCAGAAATGCACGAC
TACTTCATGCTTGAGAAAGACACAAACATT------------------AATGATTCTACC
AAAAACGAGAAACTGGCCCATGCAATTGAAGAAATTAAAGTTAACACTTGTATGTTGGTA
GATTCTCAATTCCGAAAAATTCAACGGCTAAGGGAGGAACTCGGGTGGAAAATGCACCGA
ATTGATGCAACATCCGTGCATGAGAAA---TGC---------------------------
GGT---AAAGATGCTGAGGATGAATGGATGAAGGAAGTGTTAGAGAAAACTATAACAATA
ATGGATGAGTTCTTAAAG------------------------------------------
------------------------------------------------------------
---------------------
>gnl_Theca_v1.1_Thecc1EG011151t1
ATGGTTCTTCTTTCACTAGTTTTCTTGAAGAGCGTGATA---------ATGCGTAAGGCT
---------------------------AATTTTGAGAAA---------------AGTGGG
ACAGAAAAAAGCAGTACCTTGGCCACGAATTCTGTTGGTACTCAA---AACCAAAAGAAC
AAGACAAAGGTCATTTTCGTGATGGGTGCAACAGCTACAGGTAAATCCAAACTTTCCATT
GACCTCGCAACCTATTTCTCG---GGCGAAATCATCAACTCGGATAAAATACAAGTTTAT
GAAGGTTTGGATATCATCACTAACAAAATAACAGAGGCTGAGGGTCGTGGTATACCACAT
CACATGATAGGGTTTGTT---GATCCTAAC---AAAGACTTCACTGTCGATGACTTTTGT
CGCCATGCATTGCAAAACATTGATATTATTTCCAAGAAAGGACAACTCCCCATTATTGCC
GGAGGGTCAAATTCTTATTTAGAGACACTGGTGGAGGATTCA------------AAA---
---------------------------TTTAAGTTCCAAGACAATTTTGAATGTTGCTTC
ATCTGGTTAGATGTCTCCAAGTCTGTATTGTACAAGCGAGTAGCAAACCGAGTTGATGAA
ATGGTTGAAGCAGGTTTGGTGGAGGAAGCTCGGGGGATGTTGGTTCCC------------
---GAAGCTGATTATACCAAAGGAATTCGACGGGCTATTGGGGCTCCAGAAATGCACAAC
TACTTTATGCTTGAGAAGGACACAAACATT------------------GATGATTCTACC
AAAAATGAGATACTGGCTCATGCAATTGAAGAAATTAAAGTTAACACTTGTAAGTTGGTA
GATTCTCAATTCCGAAAGATTCAACGGCTAAGGGAGGAACTCGGGTGGAAAATGCACCGA
ATTGATGCGACATCTGTGCATGAGAAA---TGT---------------------------
GGC---AAGGATGCTGAGGATGAATGGATGAAGGAAGTGCTAGAGAAAACCATAACAATA
GTGGATGAGTTCTTAAAG------------------------------------------
------------------------------------------------------------
---------------------
>gnl_Theca_v1.1_Thecc1EG008818t1
ATG---------------------------------------------------------
------------------------------------------------------------
------------------------------------------------ATAAAAGGAAAA
GAACCTAAGTTGGTATTAATAATTGATCTAACTAGGTCAGAAAAATCACGTTCATCCATT
GATTTGGCAACCCATTTTCCT---------------------AATTTCATGCAAGTCTAT
CAAGGTCTTAATGTCCTCACTAACAAAGTTTCCCTCCATGAACAACAAGAAGTGACACAT
CATCTATTGGATACTGTT---TGCTTAAAT---GTGGAATTCACTGCTAAGAAT------
------------------------------------------------------------
------------------------------------------------------------
------------------------------------------------------------
------------------------------------------------------------
------------------------------------------------------------
------------------------------------------------------------
------------------------------------------------------------
------------------------------------------------------------
------------------------------------------------------------
------------------------------------------------------------
------------------------------------------------------------
------------------------------------------------------------
------------------------------------------------------------
---------------------
>gnl_Theca_v1.1_Thecc1EG011195t1
ATGAACACCTTTATAGAAAGCACG------------------------ACCTTTGAC---
------------CCACCA---CTT---CACCTTCAAGCC---------------AACCAG
ATTCTCACCGTCAGCCAAATAACTATGAACACCATTGGTGCTCAA---CACCAAAATGTG
AAGAATAAGGTTATCTTTGTAATGGGTGCAACAGCAACAGGAAAATCCAAACTCTCAATT
GACCTTGCAACTAAGTTCCAT---GGGGAAGTCATTAACTCGGACAAGATCCAAGTTTTC
AAAGGGCTAGATATTATAACAAACAAAGTCACCGAGGAAGAGTCTCGTGGTGTGCCACAT
CACTTGATAGGGATTGTG---GATCCTGAA---GAAGATTTTACTGTTGGTGACTTCTGC
CATCATGTGCTGAAAGCCATTGATACAATTTTGAAGAATGGTCATATCCCCATCATTGCC
GGTGGATCAAATTCCTACTTAGAGAAGCTTGTTGAGGATCCA------------AGT---
---------------------------ATTAAGTTTCGAGAGTATTTTGATTGCTGCTTT
ATTTGGGTGGATGCTTCCTTACCTGTTTTGTACGAACGGGTAGGAAAACGAGTGGACGAG
ATGGTAATGAATGGCCTAGTGGAGGAAGTTCGAGCGGTATTTGTTCCC------------
---GGAGCTGACTATACCCGGGGAATTAAGCGAGCAATTGGGGCTCCAGAAATGGAGAAC
TACTTTTTAGTTGAGAACAACATCAAGGTT------------------GATGAGGCTATC
AAGACAAAGATCCTCGCTAATGCTTTTGAAGAGATTAAAATCAACACCAGAAAATTGGTA
GATTCTCAGCTCCGAAAGATCCAACGGCTGAGGGACGAGCTTGGATGGAAAATGCACAGA
ATTGACGCCACATCTGTGCATGAGAAA---CAT---------------------------
GGG---AAAGATGCTGAGGATACTTGGAAGGATGTGGTGTTGAAGAAAAGTCTCGAAATA
GTGGGTGACTTTCTAAAG------------------------------------------
------------------------------------------------------------
---------------------
>gnl_Utrgi_v4.1_Scf01169.g24027.t1
ATG---------------------------------------------------------
------GCGTCGCCGGCG------------------------------------------
---------------------------------------------------------GGT
TTACGGGAGGCTGTTATTGTGTTGGGCGCAACGGGAACGGGAAAGTCAAGGCTTGCGATA
GAGCTGGCGTCCCGTTTCGAC---GGGGAGATCATAAACTGCGATAAGATCCAGGTGTAC
AAGGGCATTGACGTAATTTCAAACAAGGTCACCGGAGAAGAGAGCTGTGGCATACCCCAC
CACCTGATGAGCTTCTTG---GGACCGGGC---GAGAGTTTCACCCCCGAGGAGTTCGTC
CACACCGCCACTCTAATCTGCAGATCGGTGACGCAACGGGGCAAGCTGCCGATCGTCACC
GGAGGGTCGAACTCGTGGATCAAGGCCCTGGTTTGCGACGAC------------------
---------------------------GAAGCTTTCCGGTTGGAATTTGACTTCGTCTGC
ATATGGATCGATGTCCCCATCACTGTGCTGCGTCCCTTTCTTGATGGGAGAGTTGATGAA
ATGGTGAAAAGGGGTCTGGTGCAGGAAGCGAGAGGGTTGTTTGATCCGAGT---------
------GGAGACTACTCCCGGGGCGCCAGACGTGCTATCGGCGTTCGTGAAATGCATAAC
TTCTTCAAAAGCGAAGGTGCCCACTGG---------------------------------
------------------------------------TCATCAACCTCTCTGGTTCTCAAA
ATGCAGGACACTGAGCTCATCCATTCATTCACTGCTTTCGGTGGACTCGACTGCCATCGA
GGAGATCAAGATGAATACATTGAGTCT---------------------------------
------GAGGCAGCG---------------------------------------------
------------------------------------------------------------
------------------------------------------------------------
---------------------
>gnl_Utrgi_v4.1_Scf01496.g24935.t1
ATGGAGGGGCTTGCCTCAGCGTAC------------------------------------
---------TTCCCCCGG---CTCCTCTTCAGGGCGCCGAAAAGA---------------
---------GGGAAACGTCTCGCCGTTTCGGCTGTCACC---------GCGGCCGGGGAA
AAGAAGAAGGTGGTGGTGGTAATGGGACCGACTGGCTGTGGAAAATCGAAACTCTCCGTG
GAACTAGCGTCGAGATTCTCGCCTTCGGAGATTATCAATTCAGATAAAATTCAGGCTTAC
AGAGGCCTCGATATCACGACCAACAAAATCCCGGTTCCCGAAAGGAACAACGTCCCCCAT
CACCTCATCGGCGAGTTT---GATTCCTCGGAGCCGGAATTCACTCCTTCCGATTTCCGC
ACCGCCGCAGCAGAGAAAATTTCGAAGATTCTATCTCAACGGAGCATGCCGATTATCGCC
GGAGGTTCCAACTCGTTTGTCTACGCCTTATTAGCTCGGGATTACAACCCCGGAATAGAC
GTTTTCAAATCGGCT------TCAATGTTCTCCCGGGAGCTCCAATTCGATTGCTGCTTC
ATCTACATCGACGTTTCCCCTGAAGCACTAAACGAATACTTGGAGAAACGCGTCGACGAC
ATGCTGGACTCGGGGATGTTTGAGGAACTCGGCGAGTACATGGCGGATAAAGATCGC---
------CGCCGGAGCGAGCGAGGCTTAAACATGGCGATTGGAGTGCCGGAATTCCGAAGT
TACTTCGATAAGTTTCAGGGGAACTGGCGCCTCGAC---------------AACCAGGTC
AAGAGAAGTGAATACGAAGAGGCTGTCAAAGCAATTAAGGATAACAGTTGTCGACTAGCG
GCGCGTCAACGGGCTAAGATTCTGCTCCTCCGCGACGCCGCCGGTTGGGATGTGAAAAGG
GTCGAGGGCACGGCGGCAATGAAGGCG---AAACTTGAGGGC------------------
------AAGGGGACCGGCGAGGTTTGGGAAAAGGAGGTAGTAGAGCCTAGCGTAGAGATC
GTGAAACAGTTTTTATTTGCA---------------------------------------
------------------------------------------------------------
---------------------
>gnl_Utrgi_v4.1_Scf00078.g7256.t1
ATGAGTAGATTACTGTTCTTCGCA------------------------------------
TCGTCTCTTTGCCCGTACAGA---------------------------------------
------------------------------ACTCCCTCG---------AAATGCTTCGCC
GCCGCGGAACTCGTCGTCATTATGGGACCGACGGGCTGCGGGAAAACCAAGCTCTCGGTG
GACTTGATTTCACGATTCCCCACCTCGGAGATCATCAACGCCGATAAAATCCAAGTTTAC
TGCGGCCTCGATATCACCACCAACAAAATCCCAGTCCACGACCGGAAAAACGTCCGCCAC
CACCTCCTCGGCGATTTC---GTGCCTTCGGAACCCGAGTTCACGGCCTCCGATTTCAGG
GACTCCGCTTCGCGGATAGTCTCAGGCGCC---------TGGGGTGTTCCTTTTCTAGTG
GGCGGCTCTAATTCATTCATAAACGCGATGGCGGCGAAGCATTTCGACCCCAACGTCGAC
GTATTCGACGAATTAAAC---GGTAGTTTCTGCAGGGAGCTGCGATACAGGTGCTGCTTC
CTCTGGGTCGACGTCGATTTACCCGTTCTGAATCAATGGTTGGAGAAACGAGTCGACGAA
ATGCTCGAATCGGGAATGTATGAAGAATTAAAAGAGTATTTCCGAAATCGA---------
------GGGAATACGAAATGTGGACTGGAGAAAGCTATCGGAGTAGCGGAGTTCGAGGAG
TTTTTCAGCTACGATTACGAC------------------------------GGCGGAGGC
AACAGGGCGGCGTACGAGGACGCAATCAGAGCCATTAAGGAGAACACGTGTCGGCTGGCG
GAGAACCAACGGAGGAAGATCGTACGGTTGAGGGACGAGGGCGGATGGGACGTGCGGAAG
GTGGATGCGACGGCGGCCCTGACGGCA---AAGATGAGCGGCGAT---------------
GGG---AGGATGGCGGCGGAGGCCTGGGAAACGCAGGTGGTGAAACCAAGCGTGAAGATT
GTGAGGGACTTCTTGATGGGG---------------------------------------
------------------------------------------------------------
---------------------
>gnl_Utrgi_v4.1_Scf00415.g17281.t1
ATG---AAACTCGCAGTTCCTCTTCCCCGTCCATCTCTC---------------------
------------CCCCTA------------------------------------------
------------------------------AACTTCTTCCATTCT---TCGCCGCCTACG
GAGGACAAGGTGGTCGTCGTCATGGGCGCCACCGGCACCGGGAAAACCCGCCTCTCGATA
GAACTTGCTAACTACTTCGGC---GCGGAGGTCATCAATTCAGATAAAATGCAAGTCTTT
CGTGGCTTGGAGGTCACGACAAACAAAGCTACTGAAGAGGAAAGATGTGGGATGCCGCAT
CATCTCCTCGGAATCGCG---GATCCGGTG---TCGGAATTCTCGGCTGGAAACTTCAGG
GGAATGGCGGCGGCCTCCGTGAGATCGATTTTGAGACGTGGGAATCTTCCGATCATCGTC
GGGGGGTCTAATTCGTACGTTGAAGCGCTGATTGAT------------------------
---------------------------TACAATTTCCGTTCGAAGTATGAATGCTGCTTT
CTCTGGGTTGATGCCGCCGTGCCGTCTCTGCACAACTCGCTTTCCGATCGTGTGGATAAG
ATGGTTCAGAGAGGAATGGTGGAAGAAGTGAGGGAGTTTTACCAACCC------------
---AGCGGCGATTATTCCAAGGGGATTTTGAAATCCATCGGAGTCCCTGAATTCCACGAG
TTTTTCCGATTCGAGTCGCACTAC------------------------GACGATGAGACT
CGGGAAAAAATGCTCTCACAGGCTATCTCTGCCGTCAAATTGAACACCGGAAAACTCTCT
AGCCGCCAGGTGGAGAAAATCCGGCGACTCAGGAACGTAAAAGGGTGGCGGCTCCACCGC
CTCGACGTGTCGGATGTGCTGGGGAAG---CCC---------------------------
AGC---CCCGACGCGGACGTGGCTTGGGATAACAAAGTGTCCGGCCCCGCCGCAGCGATA
GTCACCACGTTCCTCAATAGCCACCACCCGGCGGTTCCC------------GTCGTGGCT
GCTGGAAGATCTTCC---------------------------------CCTCTCCAACTC
TTAGCTTGTTCC------CGC
>gnl_Utrgi_v4.1_Scf00384.g16708.t1
ATGATAGGATTAGCATCGGTTTTG------------------------------------
---GCAGTGTTCCCGTCT------------------------------------------
------------------------CTGAAACGCATGGTG---------TCGAGTGGCGCC
GCCACGAAGGTGGTGGTGATAATGGGGTCCACCGGATGTGGGAAATCTAAGCTGTCTGTG
GATTTGGCTGCCAGATACCCCTCGTCGGAGATCATCAACTCCGATAAGATTCAGGTTTAC
AGAGGCCTCGATATCACCACCAACAAGATTCCAGTGGCGGAGAGGAGGAGCGTGGCTCAC
CATCTGATCGGGGAAATG---GAGCCCGAT---TCGGAATTCACGTCATCTGATTTCAGG
GCAACGGCGGGGATCACGATTTCGGAGATTGCGGCACGTCGGAGAGTGCCGTTCGTCGTG
GGAGGGTCCAATTCGTTTATCTACGCACTGTTGGCGAGGAAAAACAATCCGGGATTCGAC
GCCGCTGAG---------GTTTCGGGCATTTGCGGGGATCTGAGATACGATTGCTGTTTC
CTCTGGATCGACGTTTCTCCGGCGGTCCTGAAACCGTACTTGGACAAACGCGTCGACGAT
ATGCTCGATGCCGGGATGTTTAACGAGCTAGGGGACCACTTCTCGAATCGACGGCAATGG
GAATCGGAGGCGAGTCAAAGCGGCATCAATAAGGCGATCGGCGTACCGGAATTCGCCGGG
TACTTTGAGAAATTTAAGGCGGACTGGCCAATCACA------------GATACCGAAGAG
AAAAAGAGGGAGTACTACGCCGCGGTGAGGGCCATTAAGCTAAACACGTGGCAGCTAGCG
AAGACACAAATGGGTAAGATCCTCCGGCTGCGCGACGCCGGCGGGTGGGATATCAAGAGA
GTGGACGCGACGGCGGCGATACGGGCG---GCGATGGACGGGCGG---------------
---------GGGGCGGCGGAGGAGTGGGAGAGGGAGGTGGTCGCCCCCAGCGTGAGGATC
GTGAGACGGTTCTTGATGGAG---------------------------------------
------------------------------------------------------------
---------------------
>gnl_Utrgi_v4.1_Scf00499.g18656.t1
ATG---AAACTTGCACTTTCCCTTCCTCGGCCACTTGTA---------------------
------------CCCTTC------------------------------------------
------------------------------AGCTTCTTCCCGTCT---CCGCCGCAGCCG
GAGGACAAGGTCGTCATCGTCATGGGCGCTACGGGTACTGGAAAGACGCGCCTCTCGATA
GAGCTCGCGAACTACTTTGGT---GCGGAGGTCATCAATTCGGATAAAATGCAAGTCTTT
CGTGGTTTAGAGGTAACTACTAACAAAGTTACGGAAGAAGAAAGATGTGGGGTGCCGCAT
CATCTCCTCGGGATTGCA---GATCCGGTG---TCGGAATTCTCCGCCGGGAACTTCAGG
AGCATGGCGGCGGCCTCTGTTAGATCGATTTTGGGACGTGGGAATCTTCCGATCATCGTC
GGAGGCTCGAATTCGTACTTGGAGGCGCTGATTGAC------------------------
---------------------------TATAATTTTCGGTTGAAGTATGAATGCTGCTTT
CTCTGGGTCGACGCCGCGATGCCCTCGCTGCAAAATTCACTTTCCGTTCGTGTTGATAAG
ATGGTTCGGAGTGGCATGGTGGAAGAAGTTAGGGGCTTTTACCAGCCC------------
---ACCGGAGATTACACTAAAGGGATTTTAAAATCCATTGGCGTCCCTGAATTCCACGAG
TTTTTCCAATTCGAATCCTCGGAC------------------------GACGAGGAGACG
CGGGAGAAGATGCTCTCCCGGGCCATCTCCGCCGTAAAATCGAACACCGGAAAACTGGCC
TGCCGCCAGGTGGAGAAAATCCGGCGACTGAGAAACGTAAAAGGATGGTGGCTCCACCGC
CTCGACGTGACAGATGTGCTGCAGAAG---CCG---------------------------
GGC---TCCGACGCGGGTGTCGCGTGGGATAACAAAGTCTCCGGCCCCGCCACCTCCATA
GTCAGCAGTTTTCTCAATAACCACCACATGGCGCGCCCC------------ATCGTTGCC
GCCGAAAGACCCCCT---------------------------------CCCCTGCAGCTA
TTGGCCGGTTCC------CGC
>gnl_Vitvi_Genoscope.12X_GSVIVT01011107001
ATG---CAAATTTACATGCATATGCGCAAGCAA---------------ACA---CAG---
------------CCTCTA---CTA---AGTATCCCCCCC---------------GGGGAC
CTC------------------ACCATGGATGTCTCC------GGC---CATCGGTGGCCC
AAGGGGAAGGTGGTGGTGGTAATGGGGGCGACCGGCACGGGGAAGTCGCGGCTCTCCATC
GACCTCGCCACCAGGTTTCCC---GCAGAGATTGTGAACTCGGACAAAATGCAAGTCTAC
GAAGGACTAGACATCGTCACCAACAAGATCACAGAGGAGGAGCAGCGCGGCGTTCCTCAC
CATCTCCTCAGGATAGCG---CATCCTAAT------------------------------
------------------------------------------------------------
------------------------------------------------------------
---------------------------------------------------TGCTGCTTC
CTCTGGGTGGACGTCTCCCGGTCGGTCCTTCACTCATTCGTCTCCAAACGGGTCGACAAG
ATGGTGGAGAAGGGAATGGTGGAAGAAGTTCAACAACTGTTCCATCCA------------
---AATGCAGACTACACGAGGGGGATAAGAAGAGCTATTGGGGTTCCGGAGCTCGATCTT
TATTTCCGAACGGAGGGTTTCCTG------------------------GACGAAGAAGCT
CGAGCTAGGGTTTTGCAGGAGGCAGTGCATGAGATCAAGGCTAACACATGCAAGCTAGCC
TGTCGCCAATTGGAGAAGATTCATCGGCTCAAGAACGTCCGGAAATGGAAGATTCACAGG
CTGGGCGCCACTGAAGTGCTCCGAAAG---TGC---------------------------
GAT---AGAGAGGCTGATGAAGCATGGGAGAAGCTAGTGGCGAGGCCGAGCACCATGATG
GTCGCGCAATTCCTCTACAGTGTGGGCGCCACCAGATCA------------ATCGCCACC
ACTTCACCACCAACCATTAGAGCGGCAGCA------------------TCCATGGAAGCT
GCCCTAGCAGCA---ACCCAC
>gnl_Vitvi_Genoscope.12X_GSVIVT01011886001
ATG---AAACTCCCCGTCCCCACCTATCATCCA------TATTGCAGCAAAGTTCAAACG
---------CTCCCACTC---ATACCGGCGATAAAGCCCACCTTCTCCGGGTGGGCTCGC
ATGGAT---------------------TCCACGGTCCGC---------CGTAATCGCACC
AAGCACAAGGTCGTCGTTATCATGGGAGCCACCGGCACCGGAAAATCCAAACTCTCCATC
GACCTCGCCACACGCTTCCCC---GCCGAGATCATCAACTCTGACAAAATACAAATCTAC
AGTGGCCTTGACATCACCACTAACAAGATCCAAATGCACGAGCGACAAGGTGTACCCCAC
CACCTGCTCGGAGATTTC---GACTCCTCCCACGCTGAGATAACCCCTTCCCAGTTCCGC
TCGGTGGCTGCCGCTGCTATCTCAGACATCTCTTCTCGCCGCAAACTGCCAGTCCTCGCT
GGTGGGTCCAATTCCTTTATTCACGCACTCCTCGTCGACCGGTTTGACTCCGAGTCTGAC
CCCTTCAATGGTTCG------GACTCGGTCTCCACCGAATTACGTTACCGCTGTTGTTTC
CTATGGGTTGACGTTTCATTTGCTGTTCTCTCCGACTACTTGTCGAAGCGAGTCGATGAA
ATGCTTGGCTCAGGGATGCTTGAAGAGTTAGCTAAGTTCTACGACCCGGAT------GAA
GACGAGTCTAGACCCAAAACTGGGTTGAGAAAAGCGATAGGAGTCCCCGAGTTCGACAGG
CATTTCCGA---------------------------------------------------
---------AATTTTGAAGAGGCAGTGAAGGCCATCAAGGACAACACGTGTCATCTAGCG
AAGAAGCAGATAGAGAAGATCCTACGGATGAGGGGA---GCTGGGTGGGACCTCAAGAGA
CTGGACGCCACAGAGGCGTTCAGGGTG---CTGCTGTCGTCAGAT------------TCC
GGC---AAGAAGTCGTCAGAAATATGGGAGAAGCAGGTAGTGGAACCGAGCGTGAAGTTT
GTGAGGCGCTTCTTAGAGGAG---------------------------------------
------------------------------------------------------------
---------------------
>gnl_Vitvi_Genoscope.12X_GSVIVT01017885001
ATG---AGGACTATCTTGTCTGCCTGCAAGCAA---------------GCA---CAGACG
------------CCCCTA---CTG---GATATT---------------------TCAGGG
CTC------------------AACATGGAGCTCTTC------AAT---CCGCGGCGCCGG
AAGGAGAAGGTGGTGTTCGTGATAGGAGCCACCGGCACGGGGAAATCGAAGCTTTCGATT
GACCTCGCCACGCGTTTTCCA---TCTGAAATCATAAACTCCGACAAAATGCAAGTCTAC
AAGGGCCTTCACATAGTCACGAATAAGGTGACAGAGGAGGAGTGTCGCGGCGTCCCTCAC
CATTTGTTGGGGATAGCT---GATCCTAAT---ACCAACTTCACCGCCATGGATTTCTGC
CATCACGCATCACTAGCCATCCAATCCATCACCGCTCGCAACCGCCATCCCATCATCGCC
GGTGGCTCCAATTCATTCATTGAAGCTCTAGTGACTGACGTC------------------
---------------------------CCTGAATTCAAATCAAGGTACGAGTGCTGCTTC
CTCTGGGTTGACGTCTCATTGCCTGTACTTCACCGCTTTGTATCAGAGCGAGTTGATCGG
ATGTTGGAGGCGGGGTTGGTGGAGGAAGTAAGAAGAATCTTCGACCCG------------
---GAGGCCGATTACTCACGGGGAATTAGGCGGGCAATTGGAGTTCCGGAAATGGATCAA
TTTCTAAGAGGCGAAAGAATTGTT------------------------GGGGATAAAATT
GCAGCTCAGTATCTGAGAAAAGCCATTGCTAAAATCAAAGAGAACACCTGCAAACTAGCT
TGTTCCCAATTAGACAAAATTCACCGGCTGCAGAACATCAGGGGATGGAAAATACATCGC
CTGGACGCCACTGAAGCCTTCCTAAAA---CGA---------------------------
GGG---GACGACGCCGAGGAAGCGTGGGAGAAGCACGTGGCAGGGCCGAGCATGGACATC
GTCGGCTGTTTCCTCCGCCACCAAGACTGTGTGCCCAAC------------ATTGTGCCG
GTTCCGTCCACTGCCATCGGCTCCACCGTG------------------CCCATGACCGCT
GTGGCGGCCGCA---AGTCAC
>gnl_Vitvi_Genoscope.12X_GSVIVT01025775001
------------------------------------------------------------
------------------------------------------------------------
------------------------------------------------------------
---------------------ATGGGCTCGACTGGCTCTGGAAAATCTCGCTTATCCATC
GACATTGCCTCCCATTACTTG---GGCGAGGTCATCAACTCTGACAAAATGCAAGTCTAC
AAAGGACTGGATATCATCACCAACAAAATGGCCGAGTCCGACCGTCGAGGTGTGCCTCAC
CACCTGATCGGGGAGGTG---GAGCCCGAC---GTGGACTTCACCGCCGAAGACTTCTGC
ATGGCGGCCACCTCCGCCATCGAGCGCATCGTGGAGCAGGGACGTGTGCCCATCATCGTG
GGTGGGTCCAACTCCTTCGTGGAGGCTCTGGTCCAAAACCCA------------TCG---
---------------------------GTGGAGTTCAAGTCCAGATACGAACCATGCTTC
ATCTGGCTGAACGTGGCCCCACCAATTCTGGACACATACCTTTCGAAAAGGGTGGATGAC
ATGGTGAGGGGTGGGCTAGTGGAAGAAGTGAAGGCGGTTTTCTCTCCA------------
---AATCTGGACTACAAGCGGGGGATTTATAGGTCGATTGGAGTGCCGGAGATGGACGCC
TACTTGAGGGCTGACAGGATGGTA------------------------GGTTACATAGAA
AGGGAGACGCTGCTGAAGGAGGCTATCGATGATATCAAGGCCAACACCTGCAAACTGGCT
AGTAAGCAAGTGGGGAAAATTGAGACGTTGAGGAACAAGCTTGGGTGGAATATGCACCAG
ATTGATACCACCCCTGTGTTTGAGAAA---TGT---------------------------
GGA---GAAGAGGCAGACGCTGCCTGGGAAATGCTGGTGAAGAAACCAACCTTTGGGATC
ATAGATTCTTTCCTTACT------------------------------------------
------------------------------------------------------------
---------------------
>gnl_Vitvi_Genoscope.12X_GSVIVT01034295001
---------------ATGCTTATGTGCAAGCAA---------------ACA---CAG---
------------CCTCTA---CTC---AGTATGCCTCCC---------------GGAGGG
CTC------------------ACCATGGCTGTCTCC------AGC---CATCGGTGGCTC
AAGGAGAAGGTGGCGGTTGTAATGGGGGCGACCGGTACAGGGAAGTCGCGGCTCTCCATC
GACCCCGCCACCAGGTTTCCC---GCAGAGATTGTGAACTCGCACAAAATGCAAGTCTAC
GAAGGACTAGACATCATCACCAACAAGATCACAGAGGAGGAGCAGCCCGGCGCTCCTCAC
CATCACCTCGGGATAGCG---CATCCTAAT---GTGGATTTCACTGCATCCGATTTTCGG
GACATGGCCTCACTCTCCATTGAATCCATCCTCGGTGGAAGGCGCCTCCCAATCATCGTT
GGGGGCTCCAATTCATACATTGATGCC---------------------------------
------------------------------------------CGATACGAGTGCTGCTTC
CTCTGGGTGGACGTCTCCCGGCCGGTCCTTCACTCATTCGTCTCCAAACGGGTCGACAAG
ATGGTCGGGAATGGAATGGTGGAAGAAGTTGAACAACTGTTCTATCCA------------
---AATGCAGACTACACGAGGGGGATAAGGAGAGCTATTGGGGTTCCGGAGCTCGATCTA
TATTTCCCAACG---GGTTTCCTG------------------------GACGAAGAAGCT
CGAGCTAAGGTTTTGCAGGAGGCGGTGCATGAGATCAAGGCTAACACATGCAAGCTTGCC
TGTCGCCAATTGGAGGGGATTCATCGGCTCAAGAACCTCCGGAAATGGAAGATTCACCGG
CTGGACGCCACTGAAGTGTTCCTAAAG---CAC---------------------------
GAT---AGAGAGGCTGATGAAGCATGGGAGAAGCTGGTGGCGAGGCCGAGCACCATGATG
GTGGCGCAATTCCTCTACAGTGTGGGCGCCACCAGA---------------------GTC
GCCACCGAAGAGATGGTGAGGAACGCCGCG------------------CTGCTCCTCCTC
TGTGATCTTGTT---GGTGAC
>Frave_03725-v1.0-hybrid.t1
ATGACACTTAATCCCTTCCCAGCT---CACCAA------TATTATAATATTCCCACGTCC
---------TCGCCGCCGTCTCTCCCCCAC---AACCCT------AAACGCTGGGCCCGA
ATGGAC---------------------TCCGGCCCAGCTTCCAGC---------CCACAA
AAGGACAAGCTCGTCGTCATTATGGGCGCCACCGGCGCCGGCAAGTCCCGCCTCTCCATC
GACCTCGCCTCTCGCTTCCCTTCCTTCGAAGTCATCAACTCTGACAAGATACAAGTCTAC
AAAGGTCTCGACATCACCACCAACAAGATTCCCTTCCCCGACCGCCGAGGGATCTCACAC
CATCTCCTCGGCGAGTTG---GACCCACTCGACGGGGAGCTCTCCCCCGCCGACTTTAGA
CGGCTGGCTGGTCGAGCCGTCTACGACATTGCTACCAGAAAGAGAGTGCCTATGCTGGTG
GGAGGTTCCAACTCTCTCATTCACGCTCTCCTCGTCGACCGGTTCGAACCGGGCGTCAAT
GTGTTTGAAAACGGCGCC---GAGTTGGCGTCGTCGGAGCTCAGGTACGACTGCTGCTTT
CTCTGGGTTGATGTGTCGTTGGTGGTTCTGGCCGAGTATTTATTGAAGCGAGTGGACGAA
ATGCTTGAGTCCGGAATGTACGAAGAGTTAGCCGAGTTTTGCGCCACCGAG---------
GACGACGAGGAGGTTCGAACCGGGTTGAGAAAGGCTATCGGAGTGCCGGAGTTCAGCCGG
TTTTTTAAACAGTTCCCGCCGGGAAGA------------------GTTCATGATCAGCTG
CGGAGAGGAGCGTACAACGACGCGGTAAAGGCCATAAAGGACAACACGTGTCAGTTGGCC
AAGAAGCAGATTGGAAAGATTCTACGGCTCAAAGGTTCAGCCAAGTGGGACCTACAGAGG
CTAGACGCGACGGAGGCGTTCAGGGCG---GTGCTGTCGTCAGAT---------------
GGG---AGGAGGTGGTCGGAGATATGGGAGGAACAGGTGGTTGAACCAAGCGTGAAAATT
GTGAAGCAATTCTTGGCGGAGGAG------------------------------------
------------------------------------------------------------
---------------------
>Frave_06080-v2.0.a2-hybrid.t1
ATGACTCTTTTCTCCATGTCTGCCTGCCAACAAGTAGTT------CAAATA---CAG---
------------CCGATG---ATA---AGATTCCAAGGGCCG---------CCAGCCGGA
CTA------------------TCCATCGATCGGTTTTTC---AGT---------CGGAAT
AAGGATAAGGTTGTGATAGTAATCGGAGCTACCGGAACCGGTAAGTCCAGGCTTGCCATA
GACCTTGCCTTAAAATATTCG---GCCGAGATCATAAACTCAGATAAAATGCAAGTCTAT
AAAGGCTTGGACACCCTCACCAACAAGGTCACTGAGGAGGAGTGCAAAGGTGTACCACAT
CATTTGTTGGGCACAGTG---GATCCTGAC---TCGAACTTCACTGCTACTGATTTCAAG
CATCATGCTTCTTTGGCCATTGAATCGATATTGGAGCGTGACCGGTTACCGATCATCGCC
GGTGGGTCAAACTCTTACATAGAGGCACTGGTGGACGAGCAC------------------
---------------------------GCCGAGTTCCGGAGGAGGTACGAGTGTTGCTTT
CTGTGGGTGGACGTGGCGCCGCGTGTGCTCAACTCGTTTGTGTCGGAGCGAGTTGATCGG
ATGGTGGAGGTGGGTCTGGTGGACGAGGTGAGGAGAATGTTCGACCCTACTACTGCC---
GACGAGGAGGACTACAGCACAGGGATCAGAAAAGCCATCGGTGTTCCGGAGATGCATCAT
TACTTGTGTGGCGAAGCATGTGGCAAC---------------------GATAAAGAAACC
CAAGAGGCGCTTCTGTTGGAAGCCATTTCCAACATCAAGAAGAATACTTGCACGTTGGCT
CATCGACAGTTGCAAAAGATTCACCGGCTGCGGAGCAAGTGGAACTGGAGCATGCACTGC
CTCGACGCCACCGAAGCTTTCCGCCGC---CGC---------------------------
GGC---CGGGAGGGAGAACTGGTGTGGGACAAGCAAGTCTCTAGACCCGCTACAGGAATT
GTCAGTAAGTTCCTCGTAGACGACCCAATGTCAACTACA------------ATTCTTCCT
CATGACACCGCCTTTGTGGCTGCAACGGCCACGAACTCTCTAACGGTGTCCATGTCGGCC
GTGGCCGCTGCA---ACACGG
>Frave_27343-v1.0-hybrid.t1
------------------------------------------------------------
------------------------------------------------------------
ATGGACTTC---------------ATCTCC---------------------------GGC
CCACAGAAGCTCATCGTCGTCATGGGCGCCACCGGCTCCGGCAAGTCCCGGCTCTCCCTC
GACCTCGCCGTGCGGTTCCCTACCTTCGAGGTCATAAACGCCGACAAAATGCAGCTCTAC
AAGGGCCTCGACGTCACCACCAACAAGCTCTCCGACGCCGAACGACGCGTCGTTCCTCAC
CACCTCCTCGGCGAGTTC---GACTCCCGCCACGGCGACGTCTCCCCCTCCGAGTTCCGC
CGTCTCGCGGCGCAGGCGGTGTCTGACGTTCTCTCCCGGGGAAAAGTCCCGGTGCTCGTC
GGAGGGTCCAACTCGTTCATCCACGTGCTACTCGTCGAACGGTTCGAACCGGACGTTGAC
GTCTTTGACGGCGAG------GTAGCGGCGTCGTCGCAGCTCCGCTACGACTGCTGCTTC
CTCTGGGTCGACGTGGAGTTCCCGGTTTTGACGGCGTACTTGTCGCGGCGAGTGGAGGAG
ATGCTCGATGCGGGGATGTTTCAGGAGCTGGCCGAGTTTCACGGCCAAAAC---------
------CGGGCGGTTCAGACCGGTGTGAGCAAGGCGATCGGAGTGGCGGAGTTCAGCCGG
TATTTTGAGGAGTATGCGGCGGCGGAG------------GTGGAGGAGGATGATCCGGTG
CGGCGAGGAGCATACGAGGAGGCGGTGGGAGAGGTTAAAAGGAACACTTGGCAGCTGGCG
AAGAGGCAGATGGGGAAGATTGCGAGGCTGAGGAAG---GCGGGGTGGGACCTGAAGAGG
CTGGACGCGACGGAGGTGCTCAGGGCG---GTGGTGACGTCAGATGATGAGGATGGTGGC
GGG---AAGAGGTGGTCGGAGATTTGGGAGAGAGAGGTGGTTGAGCCAAGCGTGAAGATT
GTGAAGGATTTCTTGGAGGAGGAGGAGGAG------------------------------
------------------------------------------------------------
---------------------
>Frave_27842-v1.0-hybrid.t1
ATG------------ATGCCAATGTGCAAACAA---------------GCA---CAG---
------------GCGTTA---CCA---AACGTACAACTATCCAAT---ATTGGCGGCGGG
CATAGCCAC---------AACCTCCTCGATGTGTTC------AAT---CCCCGCCGCCAA
AAGGATAAAGTGGTGATCGTAATGGGCGCCACCGGGACAGGCAAGTCCAAGCTCTCTATC
GACCTAGCCACCCGCTTCCCG---GCAGAAATCATCAACTCCGACAAAATGCAATTCTAC
GAGGGCCTTGACATAGCCACCAACAAAATAACACCACAAGAACAACGCGACGTCCCCCAC
CATTTGCTTGGAGTTTTA---GACCCCAAT---GTGGATTTCTCTGCCGACGACTTCTCT
AACGTCACCTGCCTCGCCGTCGACTCAATCCTGAACCGGAACCGACTTCCAATCATCGTT
GGAGGCTCGAACTCGTACATAGAGACCTTGGTTGACGGCTAC------------GAT---
---------------------------AACATGTTCCGGTCCAGATATGACTGCTGCTTT
CTCTGGGTGGATGTATCCTTATCCGTTTTGCATTCTTTTGTTTCCGACCGTGTCGATCAG
ATGGTGGAGAATGGACTGGTGGAGGAGGTGAGAGAGTTCTTTGATCCC------------
---AATGCGGATTACACAAAAGGCATCAGAAGGGCCATCGGTGTGCCGGAGTTCGATGAC
TTTTTCCGGTATGGTCCGTTTTTG------------------------GATGATGAAACT
AGAGCTGGGTTACTTGAACGAGCGATCAACGAAGTGAAAGACAATACGTGCAAGTTGGCA
TGTAGGCAGTTGGAGAAGATTCGAAGACTTAGGAAT---AAAGGGTGGAGTCTGCATCAA
CTTGATGCCACTGAGGTGTTCCAAAAG---CGC---------------------------
GGC---AAGGAGTCCCATGAGGCCTGGGACAGGCTGGTTTCGGGGCCAAGCGCCATGATT
GTTCGCCAGTTTCTCTACAATAACAAGGCCGAAGTT---------------------ACC
ACAAATGCC------ATTAGGGTTCCGGTG------------GCAATAGAAACTGCAGCC
CTTGCCGCTGCA---ACTTAC
>Frave_30601-v1.0-hybrid.t1
ATG---------------------------------------------------------
------------------------------------------------------------
------------------------------------------------------------
---GAGAAGCTCATCGTCGTCATGGGCGCCACCGGCACCGGCAAGTCACGCCTCTCCATC
AACCTCGCCGCGCGGTTCCCTACCTTCGAGGTCATCAACGCCGACAAGATGCAGCTCTAC
AAGGGCCTCGACGTCACCACCAACAAGGTCACCGACGCCGAACGACGCCTCGTCCCGCAC
CACCTTCTCGGCGACCTC---GACTCCCGCCACGGCGACGTCTCCTCCGCCGAGTTCCGC
CGTCTCGCGGCGCATGTGGTGTCTGATGTTCTCTCCCGGGGAAAAGTCCCGGTGCTCGTC
GGCGGGTCCAACTCGTTCATCCACGCACTCCTCGTCGACCGGTTCGAACCGGACGTCGAC
GTCTTTGACGGCGAG------GTGGCGGCGTCGTCGGAGCTCCGGTACGACTGCTGCTTT
CTCTGGCTCGACGTGGCGTTTCAGACTTTGGCGCCGTACTTGTCGCGGCGAGTGGAGGAG
ATGCTCGACTCGGGCATGTTTCGCGAGCTGGCCGAGTTTCACGGCCAAAAC---------
------CGGGCGGTTCAGACCGGTCTGAGTAAGTCGATCGGAGTGGCAGAGTTCAGCCGT
TATTTTAAGGAGTATGCGGCG------------------------GAGGAGGAGGAGGTG
CGGCGAGGAGCATACAAGGAGGCGGTGAGGAACACACAAAAGAACACGTGGCAGATGGCG
AAGAGGCAGATGGGAAAGATTGGGAGGCTGAGGAAA---GCAGGGTGGGATCTGAAGAGG
CTGGACGCGACGGAGGCGTTTAAGGCG---ATGGGGACGACGTCAGATGAGGATAGCGGC
GGG---AAGAGGTGGTCGGAGATTTGGGAGGAAGAGGTGGTTGGGCCAAGCGTGAAGATT
GTGAAGCGTTTCTTGGAGGAGGAG------------------------------------
------------------------------------------------------------
---------------------
>Maldo_GDDH_00G1084500
ATG---------------------------------------------------------
------------------------------------------------------------
---------GTGACAGGGAGAACTATGGAACCTGTGCATAATGGT---TCTGTCCACAAA
AAGGCGAAGGTTGTTTTTATAATGGGTCCGACTGGGTGTGGAAAAACCAAACTTTCCATA
GACCTAGCTACCAATTACGGG---GGAGAAGTAATTAATTCGGACAAAATCCAAGTCTAC
AAAGGCCTGGACATTGTCACTAACAAAGCCACAGAATCTGAGCAACGAGGCATCCGTCAT
CACTTGCTAGGGTTCGTAGAAGACCCCGTA---GCTGATTTCTCCGTTGATGAATTTCGT
CGTCGTGTGCAAACTTCAATCGATGAGATCACAAAGCGTAACTGCCTCCCAATCATTGCT
GGCGGATCCAACTCTTATATCGAGGCACTCATCGAAGATCCA------------GTG---
---------------------------ATTGATTTTCGAAATAAATATGATTGCTGTTTT
ATATGGCTTGATGTGTCGTTGCCTGTGCTATATAACCATGTGTCCAAAAGAGTTGACGAA
ATGGTGGCTGCAGGATTAGTGGATGAGCTTCGTGAAATGTTTGCTCCA------------
---GGGGTGAATTATGATGGTGGCATTCGCCGAGCAATCGGAGCTCCGGAGATGCATCCA
TACTTCATGGCTGAAATGAACAACAATATAGTAGAC---------GATGACAAGGTTCGT
AAGGAATTTCTGCTGAAAGATGGCATTTGGAAAACCAAAGAAAATACTTGTAAACTTGCT
GAACGCCAAGTGCAGAAAATTAAACTTCTCAGCGACAAA------TGGGATATTCATCGT
ATTGATGTCACTGCTGTGTATGAGAAC---TGT---------------------------
GGA---AAGGAAGCTGTGGTTGCCTGGGAAACCTTGGTTTTAAAGCCAAGTTTCACCATT
GTGGGTGGATTTTTGAAGAAACATGGT---------------------------------
------------------------------------------------------------
---------------------
>Maldo_GDDH_03G1267900
ATG------------ATGCCAATGTGCAAACAA---------------ATA---CAA---
------------ACATTA---CAA---CATGTTCCATCT---------------AGTGGC
CATAATCAT------------AAAATCGACGTGTTC------AAT---CCTCACCGGCAG
AAGGAGAAGGTGGTGATCGTAATGGGAGCAACAGGGACCGGAAAGTCAAGGCTCTCCATC
GACCTAGCCACCTGTTTCCCG---GCAGAAATCATAAACTCCGACAAAATGCAAGTCTAC
GAAGGCCTTGACATAGTCACCAACAAAATAACCAAAGAAGAGCAACGTGGTGTACCGCAC
CATTTGCTAGGGATGCTA---GATCCTCAT---GAAGATTTTACTGCCAGGGATTTTTGT
GACCTAACCTCAATTGCCATTGAATCCATTTTAGGCCGTGATCGGCTTCCAATCATCGTT
GGAGGTTCCAACTCTTACATCGAGGCGTTGATCGATGATTAT------------GAC---
---------------------------TATAAATTTCGGTCCAAGTATGACTGTTGCTTT
TTATGGGTAGATGTGTCTACACCCGTTCTGCACTCTTTTGTGTCAAAACGGGTAGACCAC
ATGGTTCACAACGGAATGGTGGATGAGGCGAGAGAGTACTTTGATCCC------------
---AATGCAGATTACACGAAAGGGATTCGAAGAGCAATAGGGGTCCCTGAATTCGATAAG
TACTTCAGGTATGGGCCATTTTTG------------------------GATGAAGAAACT
CGTACTCGGTTACTACGACAAGCAGTGGACGAAATTAAGGACAATACGTGCAAATTGGCA
TGTCGACAACTGGAGAAGATTCATAGACTTAGAAATATCAAAGGGTGGAATCTGCACCCG
TTGGATGCCACGGAGGTGTTCCGAAAG---CGC---------------------------
GGC---GAAGAGGCCGACGAGGCCTGGAAAAAGCTTGTGTCGGGGACAAGTGCTATGATC
GTTGGCCAGTTTCTTTACAATATGACAGCTGAGGTT---------------------CCT
CCACATCTTGGAAGCCTTAGGGTTCTT---------------------------GAAGCA
CTTGCAGCTGCA---ACTCAC
>Maldo_GDDH_11G1288800
------------------------------------------------------------
---------------------------ATGTTCCATTCT---------------AGTGGC
CATAATCAT------------AGAATGGATGTGTTC------AAT---CCCCGCCGGCAG
AAGGAGAAGGTGGTGATCGTAATGGGGGCAACGGGGACCGGAAAATCAAGGCTCTCCATC
GACCTAGCCACCTGTTTCCCG---GCAGAAATCATAAACTCCGACAAAATGCAAGTCTAC
GAAGGCCTTGATATAGTCACCAACAAAATAACCAAAGAAGAGCAACGTGGTGTACCGCAC
CATTTGCTAGGGATACTA---GATCCTAAT---GAAGATTTTACAGCCAGGGATTTTTGT
GACCTAACCTCACTTGCCATTGAATCTGTTTTAGGCCGTGATCGGCTTCCAATCATCGTC
GGAGGCTCCAACTCCTACATCGAGGCGTTAGTCGATGACCAT------------GAC---
---------------------------TATAAATTTCGGTCTAAGTACGAATGTTGCTTT
TTATGGGTGGATGTTTCTGTACCCGTTATGCACTCGTTTGTGTCAGGACGGGTTGACCAC
ATGGTTCAAAATGGAATGGTGGATGAGGCGAGAGAGTTCTTTGATCCC------------
---AATGCAGATTACATGAAAGGGATTCGAAGGGCAATTGGGGTCCCTGAATTCGATAAG
TACTTCAGGTATGGGCCACTTTTG------------------------GATGAAGAAACT
CGTGCCAGGTTACTACAACAAGCAGTGGACAAAATTAAGGACAATACGTGCAAATTGGCA
TGCCGACAATTGGAGAAGATTCATGGACTTAGAAATAACAAAGGGTGGAATCTGCACCCG
TTGGATGCCACCGAGGTGTTCCGAAAG---CGC---------------------------
GGC---AAGGACGCTGACGAGGCCTGGGAAAAGCTTGTGTCGGGGCCAGGTGCTATGATC
GTTGGCCAGTTTCTTTACAATATGACAGCTGAGGTT---------------------CCT
CCACATATTGGAAGTCTTAGGGTTCCT---------------------------GCAGCA
CTTGCAGCTGCA---ACTCAC
>Maldo_GDDH_13G1040600
ATGACACTTCATCCCCTCCCAACT---CACTCC---CTCTATTCTAATCTCAATTTCAAT
TTCCACTTGTTCCCGCCGCACCTCCCCCAA---AGGCCC------CGCCGCTCGGCCCAC
ATGGCC---------------------ACCGGCCCCACCTCAGCG---GGCCCACGAAGA
AAAGACAAGCTTCTTGTCATCATGGGGGCCACCGGCGCTGGCAAGTCCCGCCTCTCCCTC
GACCTCGCCAGCCGCTTCCCCTTCTTCGAAATCGTCAACTCCGACAAAATACAACTCTAC
CGCGGCCTAGACATCACCACCAACAAGCTCCCCCTACCGGAACGACTCGGCGTCCCCCAC
CACCTCCTCGGCGAGTTC---GACCCCCTAGACGGCGACTTCACCCCCGCCGATTTTCGC
GCCGTCGCCGGTCAGGTTGTTTCCGGCATTACCAATCGGAGGAAGGTGCCGATGCTCGTC
GGCGGGTCAAACTCCTTCATTCACGCGATGGTCGCGGAACGGTTCGAACCGGGATCCAAT
GTCTTCGAACCGGGTTTCGACGCCTCCGTCTCGGCCGAGCTCAGGTACAATTGCTGTTTT
CTTTGGGTGGACGTGTCGATGGCGGTGTTGACGGAATATTTATCAAAGCGAGTCGACGAA
ATGCTCGACTCGGGAATGTTCGACGAGTTGGCCGAGTTTTGCGACCCGGATGGCCAGAAG
CACGACGCTGCGGTTCCGACAGGGTTGAGAAAGGCGATTGGAGTGCCCGAGTTCACTCGG
TATTTTAAAAAATACCCACAAAGTAAA---------AGAGACGAAGACGACGACCGGGAG
CGGAGAGGAGCATACGAAGAGGCGGTGAGGGTGATCAAGGACAACACGTGTCAGCTGGCG
AAGAGGCAGATAGGGAAGATCCTACGGTTAAGAGGG---GGAGGGTGGGACTTACGGAGA
CTAGACGCAACGGACGCGTTTAGGGCG---GTGGTTGCGATGTCGACGGAAAATGACGGC
GGA---GAGAGGTGGTCAGAGATATGGGAGCGGCAGGTGGTGGAACCAAGCGCGAAGATT
GTGAAGCGCTTCTTGGAGGAG---------------------------------------
------------------------------------------------------------
---------------------
>Maldo_GDDH_13G1182800
ATG---AGAATTCTCATGTCTGCCTGCAAACAAGTA------------GTA---CAG---
------------CCGATG---GTG---AGCTTCCAAGGC---------------CCCGGG
CTCACCAAC---------ATAAACATGGATCCGTTTTTA---------------CGGCGA
AAAGATAAGGTTGTGATCGTAATGGGAGCCACCGGGACTGGCAAGTCCCGGCTTGCCATA
GACCTCGCAAGACATAATCCG---GCGGAGATTATTAACTCGGACAAAATGCAAGTCTAC
AAAGGCTTGGACATCGTCACCAACAAAGTCACTGAGGACGAGTGTAAAGGCATACCTCAC
CATTTGATAGGCAAAGTC---GATCCCGAC---TCAGATTTTACTGCCAATGATTTCAAG
CACCATGCGTCGTTGGCCATCGAATCGATCTTGGAGCGTGACAGATTGCCAATCATTGCC
GGGGGTTCAAATTCGTATATTGAAGCCTTGGTGGATGAACAC------------------
---------------------------TCGGAGTTTCGAATGAAGTACGAGTGTTGCTTT
CTTTGGGTTGATGTGGCCATCCCCGTGCTCCACTCTTTCGTGTCAGAGAGAGTGGACCGG
ATGGTGAAGATGGGTTTGGTGGAAGAGGTGAGGAGAATGTTTGACTCTACAACT------
---GAGAAAGAATATACGCGCGGAGTCAGGCGAGCCATAGGCGTGCCTGAAATGGATGAG
TATTTACAAGGCGAAGCAAGTGATAATAAC------------------GATGATGAAACT
CAAGAGAGGCTTCTTCAAGCAGCAATTTCTAAAATCAAAGAAAATACTTGCATTTTGGCG
TATCGCCAATTGCAAAAGATTCGCCGGCTGCAAGCTCGGCGGGGTTGGAACATGCACCGC
CTTGATGCCACGGAGGCGTTCTTAAAG---CAC---------------------------
CAC---GCGGAAACGAATCAAGCGTGGGAAAAACTCGTGGCAAGACCTGCCACGCGGATA
GTGCGTCAGTTCCTTTTGGACCCAATTCCCTCC------------------ATTCTTCCG
ACAGAGAATATC---ACCGCCACTACCACCGCTCCGGTTCTTTCCACGTCTATGCCGACA
GTGACCGCTGCA---ACACGA
>Maldo_GDDH_16G1041700
ATGACACTTCATCCCTTCCCAACT---CACTCC---CTCTATTCCAATTTCAATTTCAAT
TTCCACTTGCTCCCGCAGCACCTCCCCCAA---AGGCCC------CGCCGCTGGGCCCAC
ATGGCC---------------------ACCGGCCACACTTCCGCG---GTCCCACGTCGA
AAAGACAAGCTCCTCGTCATCATGGGGGCCACTGGCGCCGGCAAGTCCCGCCTCTCCCTC
GACCTCGCCACCCGCTTCCCCTTCTTCGAAATCATCAACTCCGACAAAATACAACTCTAC
CGCGGCCTCGACATCACCACCAACAAGCTCCCCCTCCCGGAACGACTCGGCGTTCCCCAC
CACCTCCTCGGCGAGTTG---GACCCCCGAGACGGAGATTTCACGCCCGCCGATTTTCGC
GCCGTCGCCGGTCAGGTTGTTTCCGGCATTACGAATCGGAGGAAGGTGCCGATGCTCGTC
GGCGGGTCAAACTCCTTCATTCACGCGATGGTCGCGGACCGTTTCGAACCGGGGTGCAAT
GTCTTCGAACCGGGTTCAGACGCCTCCCTCTCGGCCGAGCTCAGATACAATTGCTGTTTT
CTGTGGGTGGACGTGTCGATGGCGGTGTTGACAGAGTATCTATCGAAGCGAGTCGACGAA
ATGCTCGACTCGGGAATGTTCGAGGAGTTGGCCGAGTTTTGCGACCCGGATCGCCAGAAG
CACGACGCAGCGGTTCCGACCGGGCTGAGAAAGGCGATTGGAGTGCCCGAGTTCACTCGG
TATTTTAAAAAATACCCACAAAGTAAA---------AGGGACGAGGACGATGATCGGGAG
CGGAGAGGAGCATACGAAGAGGCGGTAAGGGCGATCAAGGACAACACGTGTCAGCTGGCG
AAGAGGCAGATAGGGAAGGTCCTACGTTTGAGAGGG---GGAGGGTGGGACCTACGGAGA
CTAGACGCAACGGACGCGTTTAGGGCG---GTGGTTGCGACGACATCGGATAGTGACGGC
GGA---GAGAGGTGGTCAGATATATGGGAGAGACAGGTGGTGGGACCAAGCGTGAAGATT
GTGAAGCGCTTCTTGGAGGAG---------------------------------------
------------------------------------------------------------
---------------------
>Maldo_GDDH_16G1183400
ATG---AGAATTCTCATGTCTGCCTGCAAACAAGTA------------GTA---CAG---
------------CCGATG---GTG---AGCTTCCATGGC---------------CCCGCG
CTCACCAAC---------ATCAACATGGATCCATTTTTC---------------CGGAGA
AAAGATAAGGTTGTGATCGTAATGGGAGCCACCGGGACTGGCAAGTCCCGGCTTGCCATA
GACCTCGCAATGCATTATCCG---GCGGAGATTATAAACTCGGACAAAATGCAAGTCTAC
AAAGGCTTGGACATCGTCACCAACAAAGTCACTGAGGAAGAGTGTAAAGGCATACCCCAC
CATTTGATAGGCAAATTC---GATCCCAAC---TCAAATTTTACTGCCAATGATTTCAAG
AACCATGCATCGTTGGCCATCGAATCCATCTTGGAGCGTGACAGACTCCCGATCATTGCG
GGTGGTTCGAATTCGTACATTGAAGCCTTGGTGGATAAACAC------------------
---------------------------TCGGAGTTTCGAATGAAGTACGAGTGTTGCTTT
CTTTGGGTTGATGTGGCCATCCCTGTGCTCCACTCTTTCGTGTCGAAGAGAGTGGATCGG
ATGGTGAAGGTGGGTTTGGTGGACGAGGTGAGGAAAATGTTTGACTCTACAACT------
---GAAGCAGAATATACGAATGGAATCAGGCAAGCCATAGGCGTGCCTGAAATGCATGAG
TATTTACACTGTGAAGCGAGTGGTAGTAAC------------------GATGATGAAACC
CAAGAGAGGCTTCTTCAAGCAGCAATTTCTAAAATCAAAGAAAATACTTGCATTTTGGCG
TATCGCCAATTGCAAAAGATCCGCCGGCTGCAAGCTCGGCGGGGTTGGAACATGCACCGC
CTTGATGCCACGGAAGTGTTCTTAAAG---CAC---------------------------
CAA---GGGGAGGCGGATCAAGCATGGGAGAAATTCGTGGCAACACCCGCCACGCGGATG
GTGGATAAGTTCCTTTTGGACCCAATTCCCTCC------------------ATTCTTCCG
ACAGAGGCCATC---ATCACGCCACCGCGATTCCGTCTATGCCGACAGTGGCTGCCGCAA
CACGGTAAC------------
>Maldo_Gala_03g023550
ATG------------ATGCCAATGTGCAAACAA---------------ATA---CAA---
------------ACATTA---CTA---CATGTTCCATCT---------------AGTGGC
CATAATCAT------------AAAATGGACGTGTTC------AAT---CCTCACCGGCAG
AAGGAGAAGGTGGTGATCGTAATGGGAGCAACAGGGACCGGAAAGTCAAGGCTCTCCATC
GACCTAGCCACCTGTTTCCCG---GCAGAAATCATAAACTCCGACAAAATGCAAGTCTAC
GAAGGCCTTGACATAGTCACCAACAAAATAACCAAAGAAGAGCAACGTGGTGTACCGCAC
CATTTGCTAGGGATGCTA---GATCCTCAT---GAAGATTTTACTGCCAGGGATTTTTGT
GACCTAACCTCAATTGCCATTGAATCCATTTTAGGCCGTGATCGGCTTCCAATCATCGTT
GGAGGTTCCAACTCTTACATCGAGGCGTTGATCGATGATTAT------------GAC---
---------------------------TATAAATTTCGGTCCAAGTATGACTGTTGCTTT
TTATGGGTAGATGTGTCTACACCCGTTCTGCACTCTTTTGTGTCAAAACGGGTAGACCAC
ATGGTTCAAAACGGAATGGTGGATGAGGCGAGAGAGTACTTTGATCCC------------
---AATGCAGATTACACGAAAGGGATTCGAAGAGCAATAGGGGTCCCTGAATTCGATAAG
TACTTCAGGTATGGGCCATTTTTG------------------------GAAGAAGAAACT
CGTGCTCGGTTACTACGACAAGCAGTGGACGAAATTAAGGACAATACGTGCAAATTGGCA
TGTCGACAACTGGAGAAGATTCATAGACTTAGAAATATCAAAGGGTGGAATCTGCACCCG
TTGGATGCCACGGAGGTGTTCCGAAAG---CGC---------------------------
GGC---GAAGAGGCCGACGAGGCCTGGAAAAAGCTTGTGTCGGGGACAAGTGCTATGATC
GTTGGCCAGTTTCTTTACAATATGACAGCTGAGGTT---------------------CCT
CCACATCTTGGAAGCCTTAGGGTTCTT---------------------------GAAGCA
CTTGCAGCTGCA---ACTCAC
>Maldo_Gala_06g004110
------------------------------------------------------------
------------------------------------------------------------
------------------------ATGGAACCTGTGCATAATGGT---TCTGTCCACAAA
AAGGCGAAGGTTGTTTTTATAATGGGTCCGACTGGGTGTGGAAAAACCAAACTTTCCATA
GACCTAGCTACCAATTACGGG---GGAGAAGTAATTAATTCGGACAAAATCCAAGTCTAC
AAAGGCCTGGACATTGTCACTAACAAAGCCACAGAATCTGAGCAACGAGGCATCCGTCAT
CACTTGCTAGGGTTCGTAGAAGACCCCGTA---GCTGATTTCTCCGTTGATGAATTTCGT
CGTCGTGTGCAAACTTCAATCGATGAGATCACAAAGCGTAACTGCCTCCCAATCATTGCT
GGCGGATCCAACTCTTATATCGAGGCACTCATCGAAGATCCA------------GTG---
---------------------------ATTGATTTTCGAAATAAATATGATTGCTGTTTT
ATATGGCTTGATGTGTCGTTGCCTGTGCTATATAACCATGTGTCCAAAAGAGTTGACGAA
ATGGTGGCTGCAGGATTAGTGGATGAGCTTCGTGAAATGTTTGCTCCA------------
---GGGGTGAATTATGATGGTGGCATTCGCCGAGCAATCGGAGCTCCGGAGATGCATCCG
TACTTCATGGCTGAAATGAACAACAATATAGTATAC---------GATGACAAGGTTCGT
AAGGAATTTCTGCTGAAAGATGGCATTTGGAAAACCAAAGAAAATACTTGTAAACTTGCT
GAACGCCAAGTGCAGAAAATTAAACTTCTCAGCGACAAA------TGGGATATTCATCGT
ATTGATGTCACTGCTGTGTATGAGAAC---TGT---------------------------
GGA---AAGGAAGCTGTGGTTGCCTGGGAAACCTTGGTTTTAAAGCCAAGTTTCACCATT
GTGGGTGGATTTTTGAAGAAACATGGT---------------------------------
------------------------------------------------------------
---------------------
>Maldo_Gala_13g003270
ATGACACTTCATGCCTTCCCAACT---CACTCC---CTCTATTCTAATCTCAATTTCAAT
TTCAACCTGTTCCCGCCGCACCTCCCCCAA---AGGCCC------CGCCGCTCGGCCCAC
ATGGCC---------------------ACCGGCCCCACCTCCGCT---GGCCCACGAAGA
AAAGACAAGCTTCTCGTCATCATGGGGGCCACCGGCGCTGGCAAGTCCCGCCTCTCCCTC
GACCTCGCCAGCCGCTTCCCCTTCTTCGAAATCGTCAACTCCGACAAAATACAACTCTAC
CGCGGCCTAGACATCACCACCAACAAGCTCCCCCTACCGGAACGACTCGGCGTCCCCCAC
CACCTCCTCGGCGAGTTC---GACCCCCTAGACGGCGACTTCACCCCCGCCGATTTTCGC
GCCGTCGCCGGTCAGGTTGTTTCCGGCATTACCAATCGGAGGAAGGTGCCGATGCTCGTA
GGCGGGTCAAACTCCTTCATTCACGCGATGGTCGCGGAACGGTTCGAACCGGGCTCCAAT
GTCTTCGAACCGGGTTTCGACGCCTCCGTCTCGGCCGAGCTCAGGTACAATTGCTGTTTT
CTTTGGGTGGACGTGTCGATGGCGGTGTTGACGGAGTATTTATCAAAGCGAGTCGACGAA
ATGCTCGACTCGGGAATGTTCGACGAGTTGGCAGAGTTTTGCGACCCGGATCGCCAGAAG
AAGGACGCTGCGGTTCCGACAGGGTTGAGAAAGGCGATTGGAGTGCCCGAGTTCACTCGG
TATTTTAAAAAATACCCACAAAGTAAA---------AGAGACGAGGACGACGACCGGGAG
CGGAGAGGAGCATACGAAGAGGCGGTGAGGGTGATCAAGGACAACACGTGTCAGCTGGCG
AAGAGGCAGATAGGGAAGATCCTACGGTTAAGAGGG---GGAGGGTGGGACTTACGGAGA
CTAGACGCAACGGACGCGTTTAGGGCG---GTGGTTGCGACGTCGACGGAAAATGACGGC
GGA---GAGAGGTGGTCAGAGATATGGGAGCGGCAGGTGGTGGAACCAAGCGCGAAGATT
GTGAAGCGCTTCTTGGAGGAG---------------------------------------
------------------------------------------------------------
---------------------
>Maldo_Gala_13g015930
ATG---AGAATTCTCATGTCTGCCTGCAAACAAGTA------------GTA---CAG---
------------CCGATG---GTG---AGCTTCCAAGGC---------------CCCGGG
CTCACCAAC---------ATAAACATGGATCCGTTTTTA---------------CGGCGA
AAAGATAAGGTTGTGATCGTAATGGGAGCCACCGGGACTGGCAAGTCCCGGCTTGCCATA
GACCTCGCAAGACATAATCCG---GCGGAGATTATTAACTCGGACAAAATGCAAGTCTAC
AAAGGCTTGGACATCGTCACCAACAAAGTCACTGAGGACGAGTGTAAAGGCATACCTCAC
CATTTGATAGGCAAAGTC---GATCCCGAC---TCAGATTTTACTGCCAATGATTTCAAG
CACCATGCGTCGTTGGCCATCGAATCGATCTTGGAGCGTGACAGATTGCCAATCATTGCC
GGGGGTTCAAATTCGTATATTGAAGCCTTGGTGGATGAACAC------------------
---------------------------TCGGAGTTTCGAATGAAGTACGAGTGTTGCTTT
CTTTGGGTTGATGTGGCCATCCCCGTGCTCCACTCTTTCGTGTCAGAGAGAGTGGACCGG
ATGGTGAAGATGGGTTTGGTGGAAGAGGTGAGGAGAATGTTTGACTCTACAACT------
---GAGAAAGAATATACGCGCGGAGTCAGGCGAGCCATAGGCGTGCCTGAAATGGATGAG
TATTTACAAGGCGAAGCAAGTGATAATAAC------------------GATGATGAAACT
CAAGAGAGGCTTCTTCAAGCAGCAATTTCTAAAATCAAAGAAAATACTTGCATTTTGGCG
TATCGCCAATTGCAAAAGATTCGCCGGCTGCAAGCTCGGCGGGGTTGGAACATGCACCGC
CTTGATGCCACGGAGGCGTTCTTAAAG---CAC---------------------------
CAC---GCGGAAACGAATCAAGCGTGGGAAAAACTCGTGGCAAGACCTGCCACGCGGATA
GTGCGTCAGTTCCTTTTGGACCCAATTCCCTCC------------------ATTCTTCCG
ACAGAGAATATC---ACCGCCACTACCACCGCTCCGGTTCTTTCCACGTCTATGCCGACA
GTGACCGCTGCA---ACACGA
>Maldo_Gala_16g003740
ATGACACTTCATCCCTTCCCAACT---CACTCC---CTCTATTCCAATTTCAATTTCAAT
TTCCACTTGCTCCCGCAGCACCTCCCCCAA---AGGCCC------CGCCGCTGGGCCCAC
ATGGCC---------------------ACCGGCCACACTTCCGCG---GTCCCACGTCGA
AAAGACAAGCTCCTCGTCATCATGGGGGCCACTGGCGCCGGCAAGTCCCGCCTCTCCCTC
GACCTCGCCACCCGCTTCCCCTTCTTCGAAATCATCAACTCCGACAAAATACAACTCTAC
CGCGGCCTCGACATCACCACCAACAAGCTCCCCCTCCCGGAACGACTCGGCGTTCCCCAC
CACCTCCTCGGCGAGTTG---GACCCCCGAGACGGAGATTTCACGCCCGCCGATTTTCGC
GCCGTCGCCGGTCAGGTTGTTTCCGGCATTACGAATCGGAGGAAGGTGCCGATGCTCGTC
GGCGGGTCAAACTCCTTCATTCACGCGATGGTCGCGGACCGTTTCGAACCGGGGTGCAAT
GTCTTCGAACCGGGTTCAGACGCCTCCCTCTCGGCCGAGCTCAGATACAATTGCTGTTTT
CTGTGGGTGGACGTGTCGATGGCGGTGTTGACAGAGTATCTATCGAAGCGAGTCGACGAA
ATGCTCGACTCGGGAATGTTCGAGGAGTTGGCCGAGTTTTGCGACCCGGATCGCCAGAAG
CACGACGCAGCGGTTCCGACCGGGCTGAGAAAGGCGATTGGAGTGCCCGAGTTCACTCGG
TATTTTAAAAAATACCCACAAAGTAAA---------AGGGACGAGGACGATGATCGGGAG
CGGAGAGGAGCATACGAAGAGGCGGTAAGGGCGATCAAGGACAACACGTGTCAGCTGGCG
AAGAGGCAGATAGGGAAGGTCCTACGTTTGAGAGGG---GGAGGGTGGGACCTACGGAGA
CTAGACGCAACGGACGCGTTTAGGGCG---GTGGTTGCGACGACATCGGATAGTGACGGC
GGA---GAGAGGTGGTCAGATATATGGGAGAGACAGGTGGTGGGACCAAGCGTGAAGATT
GTGAAGCGCTTCTTGGAGGAG---------------------------------------
------------------------------------------------------------
---------------------
>Maldo_HF02931-RA
---------------------ATGTGCAAACAA---------------ATA---CAA---
------------ACATTA---CAA---CATGTTCCATCT---------------AGTGGC
CATAATCAT------------AAAATCGACGTGTTC------AAT---CCTCACCGGCAG
AAGGAGAAGGTGGTGATCGTAATGGGAGCAACAGGGACCGGAAAGTCAAGGCTCTCCATC
GACCTAGCCACCTGTTTCCCG---GCAGAAATCATAAACTCCGACAAAATGCAAGTCTAC
GAAGGCCTTGACATAGTCACCAACAAAATAACCAAAGAAGAGCAACGTGGTGTACCGCAC
CATTTGCTAGGGATGCTA---GATCCTCAT---GAAGATTTTACTGCCAGGGATTTTTGT
GACCTAACCTCAATTGCCATTGAATCCATTTTAGGCCGTGATCGGCTTCCAATCATCGTT
GGAGGTTCCAACTCTTACATCGAGGCGTTGATCGATGATTAT------------GAC---
---------------------------TATAAATTTCGGTCCAAGTATGACTGTTGCTTT
TTATGGGTAGATGTGTCTACACCCGTTCTGCACTCTTTTGTGTCAAAACGGGTAGACCAC
ATGGTTCACAACGGAATGGTGGATGAGGCGAGAGAGTACTTTGATCCC------------
---AATGCAGATTACACGAAAGGGATTCGAAGAGCAATAGGGGTCCCTGAATTCGATAAG
TACTTCAGGTATGGGCCATTTTTG------------------------GATGAAGAAACT
CGTACTCGGTTACTACGACAAGCAGTGGACGAAATTAAGGACAATACGTGCAAATTGGCA
TGTCGACAACTGGAGAAGATTCATAGACTTAGAAATATCAAAGGGTGGAATCTGCACCCG
TTGGATGCCACGGAGGTGTTCCGAAAG---CGC---------------------------
GGC---GAAGAGGCCGACGAGGCCTGGAAAAAGCTTGTGTCGGGGACAAGTGCTATGATC
GTTGGCCAGTTTCTTTACAATATGACAGCTGAGGTT---------------------CCT
CCACATCTTGGAAGCCTTAGGGTTCTT---------------------------GAAGCA
CTTGCAGCTGCA---ACTCAC
>Maldo_HF07762-RA
ATGACACTTCATCCCTTCCCAACT---CACTCC---CTCTATTCCAATTTCAATTTCAAT
TTCCACTTGCTCCCGCAGCACCTCCCCCAA---AGGCCC------CGCCGCTGGGCCCAC
ATGGCC---------------------ACCGGCCACACTTCCGCG---GTCCCACGTCGA
AAAGACAAGCTCCTCGTCATCATGGGGGCCACTGGCGCCGGCAAGTCCCGCCTCTCCCTC
GACCTCGCCACCCGCTTCCCCTTCTTCGAAATCATCAACTCCGACAAAATACAACTCTAC
CGCGGCCTCGACATCACCACCAACAAGCTCCCCCTCCCGGAACGACTCGGCGTTCCCCAC
CACCTCCTCGGCGAGTTG---GACCCCCGAGACGGAGATTTCACGCCCGCCGATTTTCGC
GCCGTCGCCGGTCAGGTTGTTTCCGGCATTACGAATCGGAGGAAGGTGCCGATGCTCGTC
GGCGGGTCAAACTCCTTCATTCACGCGATGGTCGCGGACCGTTTCGAACCGGGGTGCAAT
GTCTTCGAACCGGGTTCAGACGCCTCCCTCTCGGCCGAGCTCAGATACAATTGCTGTTTT
CTGTGGGTGGACGTGTCGATGGCGGTGTTGACAGAGTATCTATCGAAGCGAGTCGACGAA
ATGCTCGACTCGGGAATGTTCGAGGAGTTGGCCGAGTTTTGCGACCCGGATCGCCAGAAG
CACGACGCAGCGGTTCCGACCGGGCTGAGAAAGGCGATTGGAGTGCCCGAGTTCACTCGG
TATTTTAAAAAATACCCACAAAGTAAA---------AGGGACGAGGACGATGATCGGGAG
CGGAGAGGAGCATACGAAGAGGCGGTAAGGGCGATCAAGGACAACACGTGTCAGCTGGCG
AAGAGGCAGATAGGGAAGGTCCTACGTTTGAGAGGG---GGAGGGTGGGACCTACGGAGA
CTAGACGCAACGGACGCGTTTAGGGCG---GTGGTTGCGACGACATCGGATAGTGACGGC
GGA---GAGAGGTGGTCAGATATATGGGAGAGACAGGTGGTGGGACCAAGCGTGAAGATT
GTGAAGCGCTTCTTGGAGGAG---------------------------------------
------------------------------------------------------------
---------------------
>Maldo_HF13830-RA
ATG---AGAATTCTCATGTCTGCCTGCAAACAAGTA------------GTA---CAG---
------------CCGATG---GTG---AGCTTCCATGGC---------------CCCGCG
CTCACCAAC---------ATCAACATGGATCCATTTTTC---------------CGGAGA
AAAGATAAGGTTGTGATCGTAATGGGAGCCACCGGGACTGGCAAGTCCCGGCTTGCCATA
GACCTCGCAATGCATTATCCG---GCGGAGATTATAAACTCGGACAAAATGCAAGTCTAC
AAAGGCTTGGACATCGTCACCAACAAAGTCACTGAGGAAGAGTGTAAAGGCATACCCCAC
CATTTGATAGGCAAATTC---GATCCCAAC---TCAAATTTTACTGCCAATGATTTCAAG
AACCATGCATCGTTGGCCATCGAATCCATCTTGGAGCGTGACAGACTCCCGATCATTGCG
GGTGGTTCGAATTCGTACATTGAAGCCTTGGTGGATAAACAC------------------
---------------------------TCGGAGTTTCGAATGAAGTACGAGTGTTGCTTT
CTTTGGGTTGATGTGGCCATCCCTGTGCTCCACTCTTTCGTGTCGAAGAGAGTGGATCGG
ATGGTGAAGGTGGGTTTGGTGGACGAGGTGAGGAAAATGTTTGACTCTACAACT------
---GAAGCAGAATATACGAATGGAATCAGGCAAGCCATAGGCGTGCCTGAAATGCATGAG
TATTTACACTGTGAAGCGAGTGGTAGTAAC------------------GATGATGAAACC
CAAGAGAGGCTTCTTCAAGCAGCAATTTCTAAAATCAAGGAAAATACTTGCATTTTGGCG
TATCGCCAATTGCAAAAGATCCGCCGGCTGCAAGCTCGGCGGGGTTGGAACATGCACCGC
CTTGATGCCACGGAAGTGTTCTTAAAG---CAC---------------------------
CAA---GGGGAGGCGGATCAAGCATGGGAAAAATTCGTGGCAACACCCGCCACGCGGATG
GTGGATAAGTTCCTTTTGAACCCAATTCCCTCC------------------ATTCTTCCG
ACAGAGGCCATC---ATCACGCCACCGCGATTCCGTCTATGCCGACAGTGGCTGCCGCAA
CACGGTAAC------------
>Maldo_HF28291-RA
------------------------------------------------------------
------------------------------------------------------------
------------------------ATGGATGTGTTC------AAT---CCCCGCCGGCAG
AAGGAGAAGGTGGTGATCGTAATGGGGGCAACGGGGACCGGAAAATCAAGGCTCTCCATC
GACCTAGCCACCTGTTTCCCG---GCAGAAATCATAAACTCCGACAAAATGCAAGTCTAC
GAAGGCCTTGATATAGTCACCAACAAAATAACCAAAGAAGAGCAACGTGGTGTACCGCAC
CATTTGCTAGGGATACTA---GATCCTAAT---GAAGATTTTACAGCCAGGGATTTTTGT
GACCTAACCTCACTTGCCATTGAATCTGTTTTAGGCCGTGATCGGCTTCCAATCATCGTC
GGAGGCTCCAACTCCTACATCGAGGCGTTAGTCGATGACCAT------------GAC---
---------------------------TATAAATTTCGGTCTAAGTACGAATGTTGCTTT
TTATGGGTGGATGTTTCTGTACCCGTTATGCACTCGTTTGTGTCAGGACGGGTTGACCAC
ATGGTTCAAAATGGAATGGTGGATGAGGCGAGAGAGTTCTTTGATCCC------------
---AATGCAGATTACATGAAAGGGATTCGAAGGGCAATTGGGGTCCCTGAATTCGATAAG
TACTTCAGGTATGGGCCACTTTTG------------------------GATGAAGAAACT
CGTGCCAGGTTACTACAACAAGCAGTGGACAAAATTAAGGACAATACGTGCAAATTGGCA
TGCCGACAATTGGAGAAGATTCATGGACTTAGAAATAACAAAGGGTGGAATCTGCACCCG
TTGGATGCCACCGAGGTGTTCCGAAAG---CGC---------------------------
GGC---AAGGACGCTGACGAGGCCTGGGAAAAGCTTGTGTCGGGGCCAGGTGCTATGATC
GTTGGCCAGTTTCTTTACAATATGACAGCTGAGGTT---------------------CCT
CCACATATTGGAAGTCTTAGGGTTCCT---------------------------GCAGCA
CTTGCAGCTGCA---ACTCAC
>Maldo_HF37306-RA
------------------------------------------------------------
------------------------------------------------------------
------------------------ATGGAACCTGTGCATAATGGT---TCTGTCCACAAA
AAGGCGAAGGTTGTTTTTATAATGGGTCCGACTGGGTGTGGAAAAACCAAACTTTCCATA
GACCTAGCTACCAATTACGGG---GGAGAAGTAATTAATTCGGACAAAATCCAAGTCTAC
AAAGGCCTGGACATTGTCACTAACAAAGCCACAGAATCTGAGCAACGAGGCATCCGTCAT
CACTTGCTAGGGTTCGTAGAAGACCCCGTA---GCTGATTTCTCCGTTGATGAATTTCGT
CGTCGTGTGCAAACTTCAATCGATGAGATCACAAAGCGTAACTGCCTCCCAATCATTGCT
GGCGGATCCAACTCTTATATCGAGGCACTCATCGAAGATCCA------------GTG---
---------------------------ATTGATTTTCGAAATAAATATGATTGCTGTTTT
ATATGGCTTGATGTGTCGTTGCCTGTGCTATATAACCATGTGTCCAAAAGAGTTGACGAA
ATGGTGGCTGCAGGATTAGTGGATGAGCTTCGTGAAATGTTTGCTCCA------------
---GGGGTGAATTATGATGGTGGCATTCGCCGAGCAATCGGAGCTCCGGAGATGCATCCG
TACTTCATGGCTGAAATGAACAACAATATAGTATAC---------GATGACAAGGTTCGT
AAGGAATTTCTGCTGAAAGATGGCATTTGGAAAACCAAAGAAAATACTTGTAAACTTGCT
GAACGCCAAGTGCAGAAAATTAAACTTCTCAGCGACAAA------TGGGATATTCATCGT
ATTGATGTCACTGCTGTGTATGAGAAC---TGT---------------------------
GGA---AAGGAAGCTGTGGTTGCCTGGGAAACCTTGGTTTTAAAGCCAAGTTTCACCATT
GTGGGTGGATTTTTGAAGAAACATGGT---------------------------------
------------------------------------------------------------
---------------------
>Maldo_HF42175-RA
------------------------------------------------------------
------------------------------------------------------------
ATGGCC---------------------ACCGGCCCCACCTCAGCG---GGCCCACGAAGA
AAAGACAAGCTTCTTGTCATCATGGGGGCCACCGGCGCTGGCAAGTCCCGCCTCTCCCTC
GACCTCGCCAGCCGCTTCCCCTTCTTCGAAATCGTCAACTCCGACAAAATACAACTCTAC
CGCGGCCTAGACATCACCACCAACAAGCTCCCCCTACCGGAACGACTCGGCGTCCCCCAC
CACCTCCTCGGCGAGTTC---GACCCCCTAGACGGCGACTTCACCCCCGCCGATTTTCGC
GCCGTCGCCGGTCAGGTTGTTTCCGGCATTACCAATCGGAGGAAGGTGCCGATGCTCGTC
GGCGGGTCAAACTCCTTCATTCACGCGATGGTCGCGGAACGGTTCGAACCGGGATCCAAT
GTCTTCGAACCGGGTTTCGACGCCTCCGTCTCGGCCGAGCTCAGGTACAATTGCTGTTTT
CTTTGGGTGGACGTGTCGATGGCGGTGTTGACGGAATATTTATCAAAGCGAGTCGACGAA
ATGCTCGACTCGGGAATGTTCGACGAGTTGGCCGAGTTTTGCGACCCGGATGGCCAGAAG
CACGACGCTGCGGTTCCGACAGGGTTGAGAAAGGCGATTGGAGTGCCCGAGTTCACTCGG
TATTTTAAAAAATACCCACAAAGTAAA---------AGAGACGAAGACGACGACCGGGAG
CGGAGAGGAGCATACGAAGAGGCGGTGAGGGTGATCAAGGACAACACGTGTCAGCTGGCG
AAGAGGCAGATAGGGAAGATCCTACGGTTAAGAGGG---GGAGGGTGGGACTTACGGAGA
CTAGACGCAACGGACGCGTTTAGGGCG---GTGGTTGCGATGTCGACGGAAAATGACGGC
GGA---GAGAGGTGGTCAGAGATATGGGAGCGGCAGGTGGTGGAACCAAGCGCGAAGATT
GTGAAGCGCTTCTTGGAGGAG---------------------------------------
------------------------------------------------------------
---------------------
>Malsi_06g004000
------------------------------------------------------------
------------------------------------------------------------
------------------------ATGGAACCTGTGCATAATGGT---TCTGTCCACAAA
AAGGCGAAGGTTGTTTTTATAATGGGTCCGACTGGGTGTGGAAAAACCAAACTTTCCATA
GACCTAGCTACCAATTACGGG---GGAGAAGTAATTAATTCGGACAAAATCCAAGTCTAC
AAAGGCCTGGACATTGTCACTAACAAAGCCACAGAATCTGAGCAACGAGGCATCCGTCAT
CACTTGCTAGGGTTCGTAGAAGACCCCGTA---GCTGATTTCTCCGTTGATGAATTTCGT
CGTCGTGTGCAAACTTCAATCGATGAGATCACAAAGCGTAACTGCCTCCCAATCATTGCT
GGCGGATCCAACTCTTATATCGAGGCACTCATCGAAGATCCA------------GTG---
---------------------------ATTGATTTTCGAAATAAATATGATTGCTGTTTT
ATATGGCTTGATGTGTCGTTGCCTGTGCTATATAACCATGTGTCCAAAAGAGTTGACGAA
ATGGTGGCTGCAGGATTAGTGGATGAGCTTCGTGAAATGTTTGCTCCA------------
---GGGGTGAATTATGATGGTGGCATTCGCCGAGCAATCGGAGCTCCGGAGATGCATCCG
TACTTCATGGCTGAAATGAACAACAATATAGTATAC---------GATGACAAGGTTCGT
AAGGAATTTCTGCTGAAAGATGGCATTTGGAAAACCAAAGAAAATACTTGTAAACTTGCT
GAACGCCAAGTGCAGAAAATTAAACTTCTCAGCGACAAA------TGGGATATTCATCGT
ATTGATGTCACTGCTGTGTATGAGAAC---TGT---------------------------
GGA---AAGGAAGCTGTGGTTGCCTGGGAAACCTTGGTTTTAAAGCCAAGTTTCACCATT
GTGGGTGGATTTTTGAAGAAACATGGT---------------------------------
------------------------------------------------------------
---------------------
>Malsi_13g003430
ATGACACTTCATCCCCTCCCAACT---CACTCC---CTCTATTCTAATCTCAATTTCAAT
TTCCACTTGTTCCCGCCGCACCTCCCCCAA---AGGCCC------CGCCGCTCGGCCCAC
ATGGCC---------------------ACCGGCCCCACCTCAGCG---GGCCCACGAAGA
AAAGACAAGCTTCTTGTCATCATGGGGGCCACCGGCGCTGGCAAGTCCCGCCTCTCCCTC
GACCTCGCCAGCCGCTTCCCCTTCTTCGAAATCGTCAACTCCGACAAAATACAACTCTAC
CGCGGCCTAGACATCACCACCAACAAGCTCCCCCTACCGGAACGACTCGGCGTCCCCCAC
CACCTCCTCGGCGAGTTC---GACCCCCTAGACGGCGACTTCACCCCCGCCGATTTTCGC
GCCGTCGCCGGTCAGGTTGTTTCCGGCATTACCAATCGGAGGAAGGTGCCGATGCTCGTC
GGCGGGTCAAACTCCTTCATTCACGCGATGGTCGCGGAACGGTTCGAACCGGGATCCAAT
GTCTTCGAACCGGGTTTCGACGCCTCCGTCTCGGCCGAGCTCAGGTACAATTGCTGTTTT
CTTTGGGTGGACGTGTCGATGGCGGTGTTGACGGAATATTTATCAAAGCGAGTCGACGAA
ATGCTCGACTCGGGAATGTTCGACGAGTTGGCCGAGTTTTGCGACCCGGATGGCCAGAAG
CACGACGCTGCGGTTCCGACAGGGTTGAGAAAGGCGATTGGAGTGCCCGAGTTCACTCGG
TATTTTAAAAAATACCCACAAAGTAAA---------AGAGACGAAGACGACGACCGGGAG
CGGAGAGGAGCATACGAAGAGGCGGTGAGGGTGATCAAGGACAACACGTGTCAGCTGGCG
AAGAGGCAGATAGGGAAGATCCTACGGTTAAGAGGG---GGAGGGTGGGACTTACGGAGA
CTAGACGCAACGGACGCGTTTAGGGCG---GTGGTTGCGATGTCGACGGAAAATGACGGC
GGA---GAGAGGTGGTCAGAGATATGGGAGCGGCAGGTGGTGGAACCAAGCGCGAAGATT
GTGAAGCGCTTCTTGGAGGAG---------------------------------------
------------------------------------------------------------
---------------------
>Malsi_13g015870
ATG---AGAATTCTCATGTCTGCCTGCAAACAAGTA------------GTA---CAG---
------------CCGATG---GTG---AGCTTCCAAGGC---------------CCCGGG
CTCACCAAC---------ATAAACATGGATCCGTTTTTA---------------CGGCGA
AAAGATAAGGTTGTGATCGTAATGGGAGCCACCGGGACTGGCAAGTCCCGGCTTGCCATA
GACCTCGCAAGACATAATCCG---GCGGAGATTATTAACTCGGACAAAATGCAAGTCTAC
AAAGGCTTGGACATCGTCACCAACAAAGTCACTGAGGACGAGTGTAAAGGCATACCTCAC
CATTTGATAGGCAAAGTC---GATCCCGAC---TCAGATTTTACTGCCAATGATTTCAAG
CACCATGCGTCGTTGGCCATCGAATCGATCTTGGAGCGTGACAGATTGCCAATCATTGCC
GGGGGTTCAAATTCGTATATTGAAGCCTTGGTGGATGAACAC------------------
---------------------------TCGGAGTTTCGAATGAAGTACGAGTGTTGCTTT
CTTTGGGTTGATGTGGCCATCCCAGTGCTCCACTCTTTCGTGTCAGAGAGAGTGGACCGG
ATGGTGAAGATGGGTTTGGTGGAAGAGGTGAGGAGAATGTTTGACTCTACAACT------
---GAGAAAGAATATACGCGCGGAGTCAGGCGAGCCATAGGCGTGCCTGAAATGGATGAG
TATTTACAAGGCGAAGCAAGTGATAATAAC------------------GATGATGAAACT
CAAGAGAGGCTTCTTCAATCAGCAATTTCTAAAATCAAAGAAAATACTTGCATTTTGGCG
TATCGCCAATTGCAAAAGATTCGCCGGCTGCAAGCTCGGCGGGGTTGGAACATGCACCGC
CTTGATGCCACGGAGGCGTTCTTAAAG---CAC---------------------------
CAC---GCGGAAACGAATCAAGCGTGGGAAAAACTCGTGGCAAGACCTGCCACGCGGATA
GTGCGTCAGTTCCTTTTGGACCCAATTCCCTCC------------------ATTCTTCCG
ACAGAGAATATC---ACCGCCACTACCACCGCTCCGGTTCTTTCCACGTCTATGCCGACA
GTGACCGCTGCA---ACACGA
>Malsi_16g003810
ATGACACTTCATCCCTTCCCAACT---CACTCC---CTCTATTCCAATTTCAATTTCAAT
TTCCACTTGCTCCCGCAGCACCTCCCCCAA---AGGCCC------CGCCGCTGGGCCCAC
ATGGCC---------------------ACCGGCCACACTTCCGCG---GTCCCACGTCGA
AAAGACAAGCTCCTCGTCATCATGGGGGCCACTGGCGCCGGCAAGTCCCGCCTCTCCCTC
GACCTCGCCACCCGCTTCCCCTTCTTCGAAATCATCAACTCCGACAAAATACAACTCTAC
CGCGGCCTCGACATCACCACCAACAAGCTCCCCCTCCCGGAACGACTCGGCGTTCCCCAC
CACCTCCTCGGCGAGTTG---GACCCCCGAGACGGAGATTTCACGCCCGCCGATTTTCGC
GCCGTCGCCGGTCAGGTTGTTTCCGGCATTACGAATCGGAGGAAGGTGCCGATGCTCGTC
GGCGGGTCAAACTCCTTCATTCACGCGATGGTCGCGGACCGTTTCGAACCGGGGTGCAAT
GTCTTCGAACCGGGTTCAGACGCCTCCCTCTCGGCCGAGCTCAGATACAATTGCTGTTTT
CTGTGGGTGGACGTGTCGATGGCGGTGTTGACAGAGTATCTATCGAAGCGAGTCGACGAA
ATGCTCGACTCGGGAATGTTCGAGGAGTTGGCCGAGTTTTGCGACCCGGATCGCCAGAAG
CACGACGCAGCGGTTCCGACCGGGCTGAGAAAGGCGATTGGAGTGCCCGAGTTCACTCGG
TATTTTAAAAAATACCCACAAAGTAAA---------AGGGACGAGGACGATGATCGGGAG
CGGAGAGGAGCATACGAAGAGGCGGTAAGGGCGATCAAGGACAACACGTGTCAGCTGGCG
AAGAGGCAGATAGGGAAGGTCCTACGTTTGAGAGGG---GGAGGGTGGGACCTACGGAGA
CTAGACGCAACGGACGCGTTTAGGGCG---GTGGTTGCGACGACATCGGATAGTGACGGC
GGA---GAGAGGTGGTCAGATATATGGGAGAGACAGGTGGTGGGACCAAGCGTGAAGATT
GTGAAGCGCTTCTTGGAGGAG---------------------------------------
------------------------------------------------------------
---------------------
>Malsi_16g016460
ATG---AGAATTCTCATGTCTGCCTGCAAACAAGTA------------GTA---CAG---
------------CCGATG---GTG---AGCTTCCATGGC---------------CCCGCG
CTCACCAAC---------ATCAACATGGATCCATTTTTC---------------CGGAGA
AAAGATAAGGTTGTGATCGTAATGGGAGCCACCGGGACTGGCAAGTCCCGGCTTGCCATA
GACCTCGCAATGCATTATCCG---GCGGAGATTATAAACTCGGACAAAATGCAAGTCTAC
AAAGGCTTGGACATCGTCACCAACAAAGTCACTGAGGAAGAGTGTAAAGGCATACCCCAC
CATTTGATAGGCAAATTC---GATCCCAAC---TCAAATTTTACTGCCAATGATTTCAAG
AACCATGCATCGTTGGCCATCGAATCCATCTTGGAGCGTGACAGACTCCCGATCATTGCG
GGTGGTTCGAATTCGTACATTGAAGCCTTGGTGGATAAACAC------------------
---------------------------TCGGAGTTTCGAATGAAGTACGAGTGTTGCTTT
CTTTGGGTTGATGTGGCCATCCCTGTGCTCCACTCTTTCGTGTCGAAGAGAGTGGATCGG
ATGGTGAAGGTGGGTTTGGTGGACGAGGTGAGGAAAATGTTTGACTCTACAACT------
---GAAGCAGAATATACGAATGGAATCAGGCAAGCCATAGGCGTGCCTGAAATGCATGAG
TATTTACACTGTGAAGCGAGTGGTAGTAAC------------------GATGATGAAACC
CAAGAGAGGCTTCTTCAAGCAGCAATTTCTAAAATCAAGGAAAATACTTGCATTTTGGCG
TATCGCCAATTGCAAAAGATCCGCCGGCTGCAAGCTCGGCGGGGTTGGAACATGCACCGC
CTTGATGCCACGGAAGTGTTCTTAAAG---CAC---------------------------
CAA---GGGGAGGCGGATCAAGCATGGGAAAAATTCGTGGCAACACCCGCCACGCGGATG
GTGGATAAGTTCCTTTTGAACCCAATTCCCTCC------------------ATTCTTCCG
ACAGAGGCCATC---ATCACGCCACCGCGATTCCGTCTATGCCGACAGTGGCTGCCGCAA
CACGGTAAC------------
>Malsy_03g024410
ATG------------ATGCCAATGTGCAAACAA---------------ATA---CAA---
------------ACATTA---CAA---CATGTTCCATCT---------------AGTGGC
CATAATCAT------------AAAATCGACGTGTTC------AAT---CCTCACCGGCAG
AAGGAGAAGGTGGTGATCGTAATGGGAGCAACAGGGACCGGAAAGTCAAGGCTCTCCATC
GACCTAGCCACCTGTTTCCCG---GCAGAAATCATAAACTCCGACAAAATGCAAGTCTAC
GAAGGCCTTGACATAGTCACCAACAAAATAACCAAAGAAGAGCAACGTGGTGTACCGCAC
CATTTGCTAGGGATGCTA---GATCCTCAT---GAAGATTTTACTGCCAGGGATTTTTGT
GACCTAACCTCAATTGCCATTGAATCCATTTTAGGCCGTGATCGGCTTCCAATCATCGTT
GGAGGTTCCAACTCTTACATCGAGGCGTTGATCGATGATTAT------------GAC---
---------------------------TATAAATTTCGGTCCAAGTATGACTGTTGCTTT
TTATGGGTAGATGTGTCTACACCCGTTCTGCACTCTTTTGTGTCAAAACGGGTAGACCAC
ATGGTTCACAACGGAATGGTGGATGAGGCGAGAGAGTACTTTGATCCC------------
---AATGCAGATTACACGAAAGGGATTCGAAGAGCAATAGGGGTCCCTGAATTCGATAAG
TACTTCAGGTATGGGCCATTTTTG------------------------GATGAAGAAACT
CGTACTCGGTTACTACGACAAGCAGTGGACGAAATTAAGGACAATACGTGCAAATTGGCA
TGTCGACAACTGGAGAAGATTCATAGACTTAGAAATATCAAAGGGTGGAATCTGCACCCG
TTGGATGCCACGGAGGTGTTCCGAAAG---CGC---------------------------
GGC---GAAGAGGCCGACGAGGCCTGGAAAAAGCTTGTGTCGGGGACAAGTGCTATGATC
GTTGGCCAGTTTCTTTACAATATGACAGCTGAGGTT---------------------CCT
CCACATCTTGGAAGCCTTAGGGTTCTT---------------------------GAAGCA
CTTGCAGCTGCA---ACTCAC
>Malsy_06g004140
------------------------------------------------------------
------------------------------------------------------------
------------------------ATGGAACCTGTGCATAATGGT---TCTGTCCACAAA
AAGGCGAAGGTTGTTTTTATAATGGGTCCGACTGGGTGTGGAAAAACCAAACTTTCCATA
GACCTAGCTACCAATTACGGG---GGAGAAGTAATTAATTCGGACAAAATCCAAGTCTAC
AAAGGCCTGGACATTGTCACTAACAAAGCCACAGAATCTGAGCAACGAGGCATCCGTCAT
CACTTGCTAGGGTTCGTAGAAGACCCCGTA---GCTGATTTCTCCGTTGATGAATTTCGT
CGTCGTGTGCAAACTTCAATCGATGAGATCACAAAGCGTAACTGCCTCCCAATCATTGCT
GGCGGATCCAACTCTTATATCGAGGCACTCATCGAAGATCCA------------GTG---
---------------------------ATTGATTTTCGAAATAAATATGATTGCTGTTTT
ATATGGCTTGATGTGTCGTTGCCTGTGCTATATAACCATGTGTCCAAAAGAGTTGACGAA
ATGGTGGCTGCAGGATTAGTGGATGAGCTTCGTGAAATGTTTGCTCCA------------
---GGGGTGAATTATGATGGTGGCATTCGCCGAGCAATCGGAGCTCCGGAGATGCATCCA
TACTTCATGGCTGAAATGAACAACAATATAGTAGAC---------GATGACAAGGTTCGT
AAGGAATTTCTGCTGAAAGATGGCATTTGGAAAACCAAAGAAAATACTTGTAAACTTGCT
GAACGCCAAGTGCAGAAAATTAAACTTCTCAGCGACAAA------TGGGATATTCATCGT
ATTGATGTCACTGCTGTGTATGAGAAC---TGT---------------------------
GGA---AAGGAAGCTGTGGTTGCCTGGGAAACCTTGGTTTTAAAGCCAAGTTTCACCATT
GTGGGTGGATTTTTGAAGAAACATGGT---------------------------------
------------------------------------------------------------
---------------------
>Malsy_13g002930
ATGACACTTCATGCCTTCCCAACT---CACTCC---CTCTATTCTAATCTCAATTTCAAT
TTCAACTTGTTCCCGCCGCACCTCCCCCAA---AGGCCC------CGCCGCTCGGCCCAC
ATGGCC---------------------ACCGGCCCCACCTCCGCT---GGCCCACGAAGA
AAAGACAAGCTTCTCGTCATCATGGGGGCCACCGGCGCTGGCAAGTCCCGCCTCTCCCTC
GACCTCGCCAGCCGCTTCCCCTTCTTCGAAATCGTCAACTCCGACAAAATACAACTCTAC
CGCGGCCTAGACATCACCACCAACAAGCTCCCCCTACCGGAACGACTCGGCGTCCCCCAC
CACCTCCTCGGCGAGTTC---GACCCCCTAGACGGCGACTTCACCCCCGCCGATTTTCGC
GCCGTCGCCGGTCAGGTTGTTTCCGGCATTACCAATCGGAGGAAGGTGCCGATGCTCGTA
GGCGGGTCAAACTCCTTCATTCACGCGATGGTCGCGGAACGGTTCGAACCGGGCTCCAAT
GTCTTCGAACCGGGTTTCGACGCCTCCGTCTCGGCCGAGCTCAGGTACAATTGCTGTTTT
CTTTGGGTGGACGTGTCGATGGCGGTGTTGACGGAGTATTTATCAAAGCGAGTCGACGAA
ATGCTCGACTCGGGAATGTTCGACGAGTTGGCAGAGTTTTGCGACCCGGATCGCCAGAAG
AAGGACGCTGCGGTTCCGACAGGGTTGAGAAAGGCGATTGGAGTGCCCGAGTTCACTCGG
TATTTTAAAAAATACCCACAAAGTAAA---------AGAGACGAGGACGACGACCGGGAG
CGGAGAGGAGCATACGAAGAGGCGGTGAGGGTGATCAAGGACAACACGTGTCAGCTGGCG
AAGAGGCAGATAGGGAAGATCCTACGGTTAAGAGGG---GGAGGGTGGGACTTACGGAGA
CTAGACGCAACGGACGCGTTTAGGGCG---GTGGTTGCGACGTCGACGGAAAATGACGGC
GGA---GAGAGGTGGTCAGAGATATGGGAGCGGCAGGTGGTGGAACCAAGCGCGAAGATT
GTGAAGCGCTTCTTGGAGGAG---------------------------------------
------------------------------------------------------------
---------------------
>Malsy_13g014920
ATG---AGAATTCTCATGTCTGCCTGCAAACAAGTA------------GTA---CAG---
------------CCGATG---GTG---AGCTTCCAAGGC---------------CCCGGG
CTCACCAAC---------ATAAACAGGGATCCGTTTTTA---------------CGGCGA
AAAGATAAGGTTGTGATCGTAATGGGAGCCACCGGGACTGGCAAGTCCCGGCTTGCCATA
GACCTCGCAAGACATAATCCG---GCGGAGATTATTAACTCGGACAAAATGCAAGTCTAC
AAAGGCTTGGACATCGTCACCAACAAAGTCACTGAGGACGAGTGTAAAGGCATACCTCAC
CATTTGATAGGCAAAGTC---GATCCCGAC---TCAGATTTTACTGCCAATGATTTCAAG
CACCATGCGTCGTTGGCCATCGAATCGATCTTGGAGCGTGACAGATTGCCAATCATTGCC
GGGGGTTCAAATTCGTATATTGAAGCCTTGGTGGATGAACAC------------------
---------------------------TCGGAGTTTCGAATGAAGTACGAGTGTTGCTTT
CTTTGGGTTGATGTGGCCATCCCCGTGCTCCACTCTTTCGTGTCAGAGAGAGTGGACCGG
ATGGTGAAGATGGGTTTGGTGGAAGAGGTGAGGAGAATGTTTGACTCTACAACT------
---GAGAAAGAATATACGCGCGGAGTCAGGCGAGCCATAGGCGTGCCTGAAATGGATGAG
TATTTACAAGGCGAAGCAAGTGATAATAAC------------------GATGATGAAACT
CAAGAGAGGCTTCTTCAAGCAGCAATTTCTAAAATCAAAGAAAATACTTGCATTTTGGCG
TATCGCCAATTGCAAAAGATTCGCCGGCTGCAAGCTCGGCGGGGTTGGAACATGCACCGC
CTTGATGCCACGGAGGCGTTCTTAAAG---CAC---------------------------
CAC---GCGGAAACGAATCAAGCGTGGGAAAAACTCGTGGCAAGACCTGCCACGCGGATA
GTGCGTCAGTTCCTTTTGGACCCAATTCCCTCC------------------ATTCTTCCG
ACAGAGAATATC---ACCGCCACTACCACCGCTCCGGTTCTTTCCACGTCTATGCCGACA
GTGACCGCTGCA---ACACGA
>Malsy_16g014520
ATG---AGAATTCTCATGTCTGCCTGCAAACAAGTA------------GTA---CAG---
------------CCGATG---GTG---AGCTTCCATGGC---------------CCCGCG
CTCACCAAC---------ATCAACATGGATCCATTTTTC---------------CGGAGA
AAAGATAAGGTTGTGATCGTAATGGGAGCCACCGGGACTGGCAAGTCCCGGCTTGCCATA
GACCTCGCAATGCATTATCCG---GCGGAGATTATAAACTCGGACAAAATGCAAGTCTAC
AAAGGCTTGGACATCGTCACCAACAAAGTCACTGAGGAAGAGTGTAAAGGCATACCCCAC
CATTTGATAGGCAAATTC---GATCCCAAC---TCAAATTTTACTGCCAATGATTTCAAG
AACCATGCATCGTTGGCCATCGAATCCATCTTGGAGCGTGACAGACTCCCGATCATTGCG
GGTGGTTCGAATTCGTACATTGAAGCCTTGGTGGATAAACAC------------------
---------------------------TCGGAGTTTCGAATGAAGTACGAGTGTTGCTTT
CTTTGGGTTGATGTGGCCATCCCTGTGCTCCACTCTTTCGTGTCGAAGAGAGTGGATCGG
ATGGTGAAGGTGGGTTTGGTGGACGAGGTGAGGAAAATGTTTGACTCTACAACT------
---GAAGCAGAATATACGAATGGAATCAGGCAAGCCATAGGCGTGCCTGAAATGCATGAG
TATTTACACTGTGAAGCGAGTGGTAGTAAC------------------GATGATGAAACC
CAAGAGAGGCTTCTTCAAGCAGCAATTTCTAAAATCAAAGAAAATACATGCATTTTGGCG
TATCGCCAATTGCAAAAGATCCGCCGGCTGCAAGCTCGGCGGGGTTGGAACATGCACCGC
CTTGATGCCACGGAAGTGTTCTTAAAG---CAC---------------------------
CAA---GGGGAGGCGGATCAAGCATGGGAGAAATTCGTGGCAACACCCGCCACGCGGATG
GTGGATAAGTTCCTTTTGGACCCAATTCCCTCC------------------ATTCTTCCG
ACAGAGGCCATC---ATCACGCCACCGCGATTCCGTCTATGCCGACAGTGGCTGCCGCAA
CACGGTAAC------------
>Pruav_sc0000146.1_g150.1.mk
ATG------------AATTTGATGTGCAAGGAA---------------ATG---AAA---
------------ACATTA---CTT---------CCATCT---------------GGTGGT
CACAATCAT------------AAAATGGACGTGTTC------AAT---CCTCGCCGGCAG
AAGGAGAAGGTGGTGATCGTAATGGGAGCAACGGGGACGGGGAAATCGAGGCTCTCGATC
GACCTGGCCACCCATCTCGGC---GCAGAAATCATAAACTCGGACAAAATGCAAGTCTAC
AAGGGGCTTGACATAGCCACCAACAAAATAACCGAAGAAGAACAACGTGGGGTACCACAC
CATTTGCTAGGGATACTA---GATCCTAAT---GCAGATTTTACAGCAACAGATTTTTGT
GACGAAACCTCACTTACCATTGAATCCATTTTAGGCCGCGATCGTCTTCCAATCATCGTT
GGAGGCTCCAATTCGTACATTGAGGCCTTGATTGATGACTAT------------GAC---
---------------------------TATAAATTTCGGTCTAAATACGAATGTTGTTTT
TTATGTGTAAACGTATCCACGCCGGTTCTGCACTCATTTGTGTCAAAACGGGTGGACAAG
ATGGTCGAAAATGGGATGGTGGATGAGGTGAGGGAGTTCTTCCATCCC------------
---AATGCGGATTACGGGAAAGGGATTCGAAGGGCAATTGGGGTGCCCGAATTCGATAAG
TACTTTCGGTATGGGCCATTTTTG------------------------GATGAAGAAACT
AAAGCTAGGCTACTAGAACAAGCAGTGGAGGAAATTAAGAACAATAATTGCAAATTGGCC
TCCCGCCAATTGGAGAAGATTCAAAGACTTAGAAATGTTAAAGGGTGGAATTTGCATCCT
TTGGATGCCACGGAGGTGTTTCGAAAG---CGC---------------------------
GGC---AAGGAATCCAATGAAGCCTGGGAAAAGTTTGTTTATGAGCCAAGTGCTCAGATT
GTTCGTCAGTTTCTGTACAATGCCACAGCTGAGGTC---------------------CCT
GCCAATCTTGGTGCCATGAGGGTCCCTATG------------------GGAAGTGCAGCA
CTCGCTGCTGCA---ACTCAC
>Pruav_sc0000184.1_g460.1.mk
---------------ATGTCTGCCTGCAAGCAA---------------GTA---CAG---
------------CCTATG---GTG---AGCTTCCAAGGCCCT------------CCTGGC
TTGCCCAGC---------ATCAACATGGATCCTTTTTTC---------------CGGCGA
AAAGATAAGGTTGTTTTTGTAATGGGAGCCACCGGAACTGGCAAGTCCAGGCTTGCCATA
GACCTCGCAACCCTTTACCGC---GCTGAGATTATAAACTCGGACAAAATGCAAGTCTAC
AAAGGCTTGGACATCGTCACCAACAAAGTCACTGAAGAGGAGTGTAGAGGCATACCTCAC
CACTTGCTTGGAAATATC---GATCCAAAC---TTCAACTTCACAGCCAATGATTTCAAG
CAGCATGCATCCTTGGCTATCGAAGAGATCTTGGAGCGCGACAGGCTCCCCATCATCGCC
GGTGGCTCGAATTCCTACATCGAAGCTCTGGTGGACGACCAC------------------
---------------------------CCCGAGTTCAGAATGAAGTACGAGTGTTGCTTT
ATATGGGTAGATGTGGCGCTGCCGGTGCTCAACTCTTTTGTATCGGAGAGAGTGGATCGG
ATGGTGAAGGCCGGTTTGGTGGAAGAGGTGAGGAGAATGTTCGATTCCACTGCT------
---GAAGCAGAATATACTCACGGAATCAGGAAGGCTATAGGCATGCCTGAAATGGATGAG
TATTTGCGGGGCGAGGCTTGTGGTATCAAC------------------GATGAGGAAACG
CAAGAGAGGCTTCTTCAAACAGCTATTTCCAAAATTAAAGAAAACCCTTGCATTTTGGCA
CACCGCCAATTGCAAAAGATTCGTCGGCTCTGCAGCCGTCGAAACTGGAACATGCATCGC
CTCGACGCCACAGAAGTATTCTTAGAG---CAA---------------------------
CGG---GTGGAGGCCGATCAAGCATGGGAAAAACACGTGGCAAGACCCGCCACGAGGATG
GTTGGTAACTTCCTTGTAGACCCAATGCCCACA------------------ATTCTTCCA
TCCGACGCTCTTGCCACCGCGACTACCACCACGACTGTTCTTGCCACATCTATGCCCGCC
GTGGCCACCGCA---ACCCGC
>Pruav_sc0000184.1_g470.1.mk
ATGCTTAAGTTCGAGTTGGCCCAA---------------TCCATTGAAATCACAAGAAAA
---------------------CTCGCTTGCCTTAAAGCCTTTTCCTCTTCCGCTCAGGCA
ATCTCTCTGGGCAACAACATCAACATGGATCCATTTTTC---------------CGGCGA
AAAGATAAGGTTATTGTTATAATGGGAGCCACCGGGACTGGCAAGTCCAGGCTTTCCATG
GACCTCGCAGCCCGTTTCCCTGTTGCTGAGATTATAAACTCTGACCAAATGAAAGTCTAC
AAAGGCCTGGAC------------AAAGTCCCTGAAGAGGAGTGTAGAGGCATACCTCAC
CACTTGCTAAGCGAAATC---GATCCAAAC---TCAAACTTCACGGCCAATGATTTCAAG
CAC---------------ATCCAATCGATC---------------------TTCATCGCC
GGTGGTTCGAATTCCTACATCGATCGGACGGTG---------------------------
------------------------------------------------------------
------------------------------------------------------------
------------GGTTTGCTGGATAAGGTCAGGAGA------------------------
---GAAGATGAC------------------------------------------------
------------------------------------------------------------
---------GAAACCCGAGCGGCTATTTCTAAAATTAAAGAAAGCGCTTGC---------
------CAATTGCAAAAGATCCGTCGCCTGCAGAGCCGACAGAACTGGAACATGCACCGC
CTCGATCGACGCCACACAAATCAAGCACCACGT---------------------------
GGAGGCCGATCAAGCATGGGAAAAACTCGTGGCAAAACCCAAGCTCCTACA---------
------------------------------------------------------------
------------------------------------------------------------
---------------------
>Pruav_sc0000659.1_g130.1.mk
AAT---TTTGTGTATAAATTTATTTTCCACAGA---------------ATT---GAA---
------------ATCTTA---CCT---GTGTTTTTGGGTCAA------------CCTGGC
------------------------------------------------------AGGCGA
AAAGATAAGGTTATTGTTGTAATGGGAGCCACCGGGACTGGCAAGTCCAAGCTTGCCATA
GACCTCGCAACCCGTTTCCCT---GCTGAGATTATAAACTCGGACGAAATGCAAGTCTAC
CAAGGCTTGGACATTGTCACCAACAAAGTCACTGAAGAGGAGTGTAGAGGCATACCTCAC
CACTTGCTTGGAATAATG---GATCCAAAA---TTCAACTTCACAGCCAATGATTTCAAG
CAGCATGCATCCTTGGCTATCGAATCGATCTTGGAGCGCGACAGGCTCCCCATCATCACC
GGTGGCTCGAATTCCTACATCGAAGCTCTGGTGGACGACCAC------------------
---------------------------CCCGAGTTCAGAATGAAGTGCGAGTGTTGCTTT
ATATGGGTGGATGTGGCGCTGCCGGTGCTCAAGTCTTTTGTATCGGAGAGAGTGGATCGG
ATGGTGGAGGCCGGTTTGGTGGATGAGGTGAGGAGAATGTTCGATTCCACTGCT------
---GAAGCAGAATATACTCACGGAATCAGGAAGGCTATAGGGATGCTTGAAATGGATGAG
TATTTGCGGGGCGAAGCTTGTGGTATCAAC------------------GATGAGGAAACG
CAAGAGAGGCTTCTTCAAACAGCTATTTCCAAAATTAAAGAAAACACTTGCATTTTGGCA
GACCGCCAATTGCAAAAGATTCGTCGGCTCTGCAGCCGTCGAAACTGGAACATGCATCGC
CTCGACGCCACAGAA---------------------------------------------
---------------------------CATAAACAT------------------------
---------TATTTATTGGATATG------------------------------------
------------------------------------------------------------
---------------------
>Pruav_sc0001051.1_g170.1.mk
ATGACACTTCATCCCTTCCCAACT---CACTCCCACCACTATTCTAATCTCAATTTC---
TTCCACTTGTTCCCGCCGCATCTCCCCCACATCAAGCCC------CGCCGCGGGGCCCAC
ATATCC---------------------TCCGGCCCCACCACCCCACAACAACAACAGCGC
AAGGACAAGCTTCTCATTATCTTGGGCGCCACCGGCGCCGGCAAGTCCCGCCTCTCCCTC
GACCTCGCCACCCGCTTCCCTTTCTTCGAAATCGTGAACTCCGACAAAATGCAACTCTAC
GCCGGCCTCGACATCACCACCAACAAGCTTCCCATCCCCGACCGCCTCGGCGTCCCCCAC
CATCTCCTCGGCGAGTTC---GACCCTCGCCACGGCGATTTTACGCCCGCCCAATTCCGC
GCCGTTGCCGGTCAAGCCATTTCCAGCATTACGAATCGAAGGAAGGTGCCGATGCTCGTC
GGCGGCTCCAACTCCTTCATTCATGCGCTCCTCGTGGACCGGTTCGAACCGGGCTCCAAT
GTCTTCGAACCGGGTTTCAATGGCTCTGTCTCTTCCGAGCTCAGGTATAATTGCTGTTTT
CTGTGGGTGGACGTGTCGTTGACGGTCTTGACGGAGTACTTGTGCAAGCGAGTCGACGAA
ATGCTCGACTCGGGGATGTTGGACGAGTTGGCCGAGTTCTGCGACCCGGATCGCCAGGAA
GACGAAACGGCGAGTCAGACAGCGTTGAGAAAGGCGATTGGCGTGCCCGAGTTCACTCGG
TATTTTGAAAAATATCCACCAGGGAGG---------GGCGGAGAGGGTGATGATCGGGAG
CGGAGGGAAGCATACGAAGAGGCGGTGAGGGCGATCAAGGACAACACGTGTCAGCTGGCG
AAGAGGCAGATAGGGAAGATCCTACGGCTGAAGGGA---GGAGGGTGGGACCTACGGAGG
CTAGATGCAACGGACGCGTTTAGGGCG---GTGGTTGCGACGACGTCGGATAAGGACGAC
GGA---AAGAGGTGGTCAGAGATATGGGAGAGGCAGGTTGTCAAACCAAGCGTGAAGGTT
GTGAAGCGTTTCTTGGACGAG---------------------------------------
------------------------------------------------------------
---------------------
>Pruav_sc0001243.1_g240.1.mk
------------------------------------------------------------
------------------------------------------------------------
------------------------ATGGAATTTGTGCATAATGGT---CCTTTCCACAAC
AAGACCAAGGTTATTTTTGTATTGGGCTCGACCGGGTGTGGAAAAACAAAACTCTCCATA
GACTTAGCCACTCGTTACAAC---GGTGAAATAATCAACTCCGACAAAATCCAAGTCTAC
AAAGGCCTTGACATTGTGACCAACAAAGCTACAAAGCCCGAGCAAAGAGGCATCCTCCAT
CACCTGCTAGGGTTCATCCAAGACCCGGAA---GCTGATTTCACGGTGGAGGAATTTTGT
CGTCAAGTGCGCAAAGCCCTCGATGAGATCACGAAGCGCAACCGCGTCCCGATCATTGCT
GGTGGATCCAACACTTACATCGAGGCGCTTGTCGAAGATCCA------------ACG---
---------------------------CTCAGGTTCCAAGATAAATATGATTGCTGCTTC
ATATGGCTTGATGTGTCTTTGCCTGTGCTCTATACTCGTGTCTCTGAAAGAGTGGATGAA
ATGGTGGATGCCGGGCTTGTGGATGAGCTCAGGGAAATGTTTGTTCCC------------
---GGGGCAGATTATGAGCGCGGCATTCGTCGGGCTATTGGAGCTCCTGAGATGCATGCA
TATTTCATGGCTGAAATGGATCCTTCAGCA------------------GATGAGGCCAGA
AAGGAATTTCTGTTCAAAGATGGGATTCAAAAAACTAAGGACAATACTTTGAAACTTGCT
GAGTGCCAGGTGCAGAAAATTGAACGTCTCAGGACCAAA------TGGGATATCCATCGG
ATTGATGTGACTGTCGTGCATGAGAGC---TGT---------------------------
GGA---AAGAAAGCTCAGGTTGCATGGGAAAACTTGGTTTTAAAGCCAAGCTTCTCCATT
GTGAGTGAATTTTTTGAAATGGATGGC---------------------------------
------------------------------------------------------------
---------------------
>Pyrbr_009341129.1_cds_XP_009339404.1_1
------------------------------------------------------------
------------------------------------------------------------
------------------------ATGGAATCTGTCCATAATGGT---TCTGTCCACAAA
AAGGCGAAGGTTGTTTTTATAATGGGTCCGACTGGGTGTGGAAAAACCAAACTTTCCATA
GACCTAGCTACCCATTACGGG---GGAGAAGTAATTAATTCGGACAAAATCCAAGCCTAC
AAAGGCCTGGACATTGTCACTAACAAAGCCACAGAATCTGAGCAACGAGGCATCCGTCAT
CACTTATTAGGGTTCGTAGAAGACCCAGTA---GCTGATTTCTCCATTGATGAATTTTGT
CGTCGTGTGCAAACTTCAATCGATGAGATCACAAGGCGCAACTGCCTCCCAATCATTGCT
GGCGGATCCAACTCTTATATCGAGGCACTCATCGAAGATCCA------------GTG---
---------------------------ATTGAGTTTCGAAATAAATATGATTGCTGTTTT
ATATGGCTTGATGTGTCGTTGCCTGTGCTATATAATCGTGTGTCCAAAAGAGTTGACGAA
ATGGTGGCTGCAGGATTAGTGGATGAGCTTCGTGAAATGTTTGCTCCA------------
---GGGGTGAATTATGATGGTGGCATTCGCCGAGCAATCGGAGCTCCGGAGATGCATCCA
TACTTCATGGCTGAAATGAACAACAATATAGTAGAT---------GATGATAAGGTTCGT
AAGGAATTTCTGCTGAAAGATGGCATTTGGAAAACCAAAGAAAATACTTGTAAACTTGCT
GAACGCCAAGTGCAGAAAATTCAACTTCTTAGCGACAAA------TGGGTTATTCATCGT
ATTGAAGTCACTGCTGTGCATGAGAAC---TGT---------------------------
GGA---AAGGAAGCTGTGGTTGCCTGGGAAACCTTGGTTTTAAAGCCAAGTTTCACCATT
GTGGATGTATTTTTGAAGAAAGATGGT---------------------------------
------------------------------------------------------------
---------------------
>Pyrbr_009343897.2_cds_XP_009342172.1_1
ATG---AGAATTCTCATGTCTGCCTGCAAACAAGTA------------GTA---CAG---
------------CCGATG---GTG---AGCTTCCAAGGC---------------CCCGGG
CTCACCAAC---------ATAAACATGGATCCGTTTTTA---------------CGGCGA
AAAGATAAGGTTGTGATCATAATGGGAGCCACCGGGACTGGGAAGTCCCGGCTTGCCATA
GACCTCGCAAGACATAATCCG---GCGGAGATTATTAACTCGGACAAAATGCAAGTCTAC
AAAGGCTTGGACATCGTCACCAACAAAGTCACTGAGGACGAGTGTAAAGGCATACCTCAC
CATTTGATAGGCAAAGTC---GATCCCGAC---TCAGATTTTACTGCCAATGATTTCAAG
CACCATGCGTCGTTGGCCATCGAATCGATCTTGGAGCGTGACAGATTGCCAATCATTGCC
GGGGGTTCAAATTCGTATATTGAAGCCTTGGTGGATGAACAC------------------
---------------------------TCGGAGTTTCGAATGAAGTACGAGTGTTGCTTT
CTTTGGGTTGATGTGGCCATCCCCGTGCTCCACTCTTTCGTGTCAGAGAGAGTGGACCGG
ATGGTGAAGATGGGTTTGGTGGAAGAGGTGAGAAGAATGTTTGACTCTACAACT------
---GAGAAAGAATATACGCGCGGAATCAGGCGAGCCATAGGCGTGCCTGAAATGGATGAG
TATTTACAAGGCGAAGCAAGTGGTAATAAC------------------GATGATGAAACT
CAAGAGAGGCTTCTTCAAGCAGCAATTTCTAAAATCAAAGAAAATACTTGCATTTTGGCG
TATCGCCAATTGCAAAAGATTCGCCGGCTGCAAGCTCGGCGGGGTTGGAACATGCACCGC
CTTGATGCCACGGAGGCATTCTTAAAG---CAC---------------------------
CAC---GCGGAAACGAATCAAGCGTGGGAAAAACTCGTGGCAAGACCTGCCACGCGGATA
GTGCGTCAGTTCCTTTTGGACCCAATTCCCTCC------------------CTTCTTCCG
ACAGAGAACATC---ACCGCCACTACCACGGCGGCGGTTCTTTCCACGTCTATGCCGACA
GTGGCCACTGCA---ACACGA
>Pyrbr_009351158.1_cds_XP_009349433.1_1
------------------------------------------------------------
------------------------------------------------------------
------------------------ATGGAATCTGTCCATAATGGT---TCTGTCCACAAA
AAGGCGAAGGTTGTTTTTATAATGGGTCCGACTGGGTGTGGAAAAACCAAACTTTCCATA
GACCTAGCTACCCATTACGGG---GGAGAAGTAATTAATTCGGACAAAATCCAAGCCTAC
AAAGGCCTGGACATTGTCACTAACAAAGCCACAGAATCTGAGCAACGAGGCATCCGTCAT
CACTTATTAGGGTTCGTAGAAGACCCAGTA---GCTGATTTCTCCATTGATGAATTTTGT
CGTCGTGTGCAAACTTCAATCGATGAGATCACAAGGCGCAACTGCCTCCCAATCATTGCT
GGCGGATCCAACTCTTATATCGAGGCACTCATCGAAGATCCA------------GTG---
---------------------------ATTGAGTTTCGAAATAAATATGATTGCTGTTTT
ATATGGCTTGATGTGTCGTTGCCTGTGCTATATAATCGTGTGTCCAAAAGAGTTGACGAA
ATGGTGGCTGCAGGATTAGTGGATGAGCTTCGTGAAATGTTTGCTCCA------------
---GGGGTGAATTATGATGGTGGCATTCGCCGAGCAATCGGAGCTCCGGAGATGCATCCA
TACTTCATGGCTGAAATGAACAACAATATAGTAGAT---------GATGATAAGGTTCGT
AAGGAATTTCTGCTGAAAGATGGCATTTGGAAAACCAAAGAAAATACTTGTAAACTTGCT
GAACGCCAAGTGCAGAAAATTCAACTTCTTAGCGACAAA------TGGGTTATTCATCGT
ATTGAAGTCACTGCTGTGCATGAGAAC---TGT---------------------------
GGA---AAGGAAGCTGTGGTTGCCTGGGAAACCTTGGTTTTAAAGCCAAGTTTCACCATT
GTGGATGTATTTTTGAAGAAAGATGGT---------------------------------
------------------------------------------------------------
---------------------
>Pyrbr_009357982.2_cds_XP_009356257.1_1
ATGACACTCCATCCCGTCCCAACT---CACTCC---TTCTATTCTAATCTCAATTTCAAT
TTCCACTTGTTCCCGCAGCACCTCCCCCAA---AGGCCC------CGCCGCTCGGCCCAC
ATGGCC---------------------ACCGGGCCCACCTCCGCG---GGCCCACGTCCA
AAAGACAAGCTCCTCGTCATCATGGGGGCCACCGGCGCCGGCAAGTCCCGCCTCTCCCTC
GACCTCGCCACCCGCTTCCCCTTCTTCGAAATCGTCAACTCCGACAAAATGCAACTCTAC
CGCGGCCTAGACATCACCACCAACAAGCTCCCCCTACCGGAACGACTCGGCGTCTCCCAC
CACCTCCTCGGCGAGTTC---GACCCCCTAGACGGCGACTTCACCCCCGCCGATTTTCGC
GCCGTCGCCGGTCAGGTTGTTTCCTGCATTACCAATCGGAGGAAGGTGCCGATGCTCGTC
GGCGGGTCAAACTCCTTCATTCACGCGATGGTCGCGGAACGGTTCGAACTGGGCTCCAAT
GTCTTCGAACCGGGTTTCGACGCCTCCGTCTCGGCCGAGCTCAGATACGATTGCTGTTTT
CTTTGGGTGGACGTGTCGATGGCGGTGTTGACGGAGTATTTATCAAAGCGAGTCGACGAA
ATGCTCGACTCGGGAATGTTCGACGAGTTGGCCAAGTTTTGCGAACCGGATCGCCAGAAG
CACGACGCTGCGGTTCCGACAGGGTTGAGAAAGGCGATTGGAGTGCCCGAGTTCACCCGG
TATTTTAAAAAATACCCACAAAGTAAA---------AGAGACGAGGACGACGACCTGGAG
CGGAGAGGAGCGTACGAAGAGGCGGTGAGGGCGATCAAGGACAACACGTGTCAGCTCGCG
AAGAGGCAGATAGGGAAGATCCTACGGTTAAGAGGG---GGAGGGTGGGACTTACGAAGA
CTAGACGCAACGGACGCGTTTAGGGCG---GTGGTTGCGACGTCGACGGAAAATGACGGA
GGA---GAGCGGTGGTCAGAGATATGGGAGAGGCAGGTGGTGGAACCAAGCGCGAAGATT
GTGAAGCGCTTCTTGGAGGAG---------------------------------------
------------------------------------------------------------
---------------------
>Pyrbr_009358480.2_cds_XP_009356755.1_1
------------------------------------------------------------
---------------------------ATGTTCCTTTCT---------------AGTGGC
CATTATCAT------------AAAATGGATGTGTTC------AAT---CCCCGCCGGCAG
AAGGAGAAGGTGGTGATCGTAATGGGGGCAACGGGGACCGGAAAATCAAGGCTCTCCATC
GACCTAGCCACCTGTTTCCCG---GCAGAAATCATAAACTCCGACAAAATGCAAGTCTAC
GAAGGCCTTGATATAGTCACCAACAAAATAACCAAAGAAGAGCAACGTGGTGTACCGCAC
CATTTGCTAGGGATACTA---GATCCTAAT---GAAGATTTTACAGCCAGGGATTTTTGT
GACCTAACCTCACTTGCCATTGAATCTGTTTTAGGCCGTGATCGGCTTCCAATCATCGTC
GGAGGCTCCAACTCCTACATCGAGGCGTTAGTGGATGACCAT------------GAC---
---------------------------TATAAATTTCGGTCCAAGTACGAATGTTGCTTT
TTATGGGTAGATGTGTCTGTACCCGTTATGCACTCGTTTGTGTCAGGACGGGTTGACCGC
ATGGTTCAAAACGGAATGGTGGATGAGGCGAGAGAGTTCTTTGATCCC------------
---AATGCAGATTACATGAAAGGGATTCGAAGGGCAATTGGGGTCCCTGAATTCGATAAG
TACTTCAGGTATGGGCCACTTTTG------------------------GATGAAGAAACT
CGTGCCAGGTTACTACAACAAGCAGTGGACGAAATTAAGGACAATACGTGCAAATTGGCA
TGCCGACAATTGGAGAAGATTCATAGACTTAGAAATATCAAAGGGTGGAATCTGCACCCG
TTGGATGCCACAGAGGTGTTCCGAAAG---CGC---------------------------
GGC---AAGGAGGCCGATGAGGCCTGGGAGAAGCTTGTGTCGGGGCCAGGTGCTATGATC
GTTGGCCAGTTTCTTTACAATATGACAGCTGAGGTT---------------------CCT
CCACATATTGGAAGTCTTAGGGTTCCT---------------------------GCAGCA
CTTGCTGCTGCA---AGTCAC
>Pyrbr_009358585.2_cds_XP_009356860.1_1
ATGACACTTTATCCCTTCCCAACT---CACTCC---CTCTATTCTAATCTCAATTTCAAT
TTCCACTTGCTCCCGCAGCTCCTCCCCCAA---AGGCCC------CGCCGCTGGGCCCAC
ATGGCC---------------------ACCAGCCACACTTCCGCG---GTCCCACGTCGA
AAAGACAAGCTCCTCGTCATCATGGGGGCCACTGGCGCCGGCAAGTCCCGCCTCTCTCTC
GACCTCGCCACCCGCTTCCCCTTCTTCGAAATCGTCAACTCCGACAAAATACAACTCTAC
CGCGGCCTCGACATCACCACCAACAAGCTCCCCCTCCCGGAACGACTCGGCGTTCCCCAC
CACCTCCTCGGCGAGTTC---GACCCCCGAGACGGAGATTTCACGCCCGCCGATTTTCGC
GCCGTCGCCGGTCAGGTTGTTTCCGGCATTACAAATCGGAGGAAGGTGCCGATGCTCGTC
GGCGGGTCAAACTCCTTCATTCACGCGATGGTCGCGGACCGTTTCGAACCGGGGTGCAAT
GTCTTCGAACCGGGTTCAGACGCCTCCCTCTCGGCCGAGCTCAGGTACAATTGCTGTTTT
CTGTGGGTGGACGTGTCGATGGCTGTGTTGACGGAGTATCTATCGAAGCGAGTCGACGAA
ATGCTCGACTCGGGAATGTTCGAAGAGTTGGCCGAGTTTTGCGACCCGGATTGCCAGAAG
CAAGACGCAGCGGTTCCGACCGGGCTCAGAAAGGCGATTGGAGTGCCCGAGTTCACTGGG
TATTTTAAGAAATACCCACAAAGTAAA---------AGGGATGAGGACGATGATCGGGAG
CGGAGAGAAGCATACGAAGAGGCGGTGAGGGCGATCAAGGACAACACGTGTCAGCTGGCG
AAGAGGCAGATAGGGAAGATCCTACGTTTGAGAGGG---GGAGGGTGGGACCTACGGAGA
CTAGACGCAACGGACGCGTTTAGGGCG---GTGGTTGCGACGACATCGGATAGTGACGGC
GGA---GAAAGGTGGTCGGATATATGGGAGAGGCAGGTGGTGGGACCAAGCGTGAAGATT
GTGAAGCGCTTCTTGGAGGATTCGTTAACAAATGGAGGAAGAATCCCCTGT------CCG
GACAAAAATTGGAAA---------------------------------------------
---------GCGGGA---CGA
>Pyrbr_009367528.2_cds_XP_009365803.1_1
ATG---AGAATTCTCATGTCTGCCTGCAAACAAGTA------------GTA---CAG---
------------CCGATG---GTG---AGCTTCCAAGGC---------------CCCGGG
CTCACCAAC---------ATAAACATGGATCCGTTTTTA---------------CGGCGA
AAAGATAAGGTTGTGATCGTAATGGGAGCCACCGGGACTGGGAAGTCCCGGCTTGCCATA
GACCTCGCAAGACATAATCCG---GCGGAGATTATTAACTCGGACAAAATGCAAGTCTAC
AAAGGCTTGGACATCGTCACCAACAAAGTCACTGAGGACGAGTGTAAAGGCATACCTCAC
CATTTGATAGGCAAAGTC---GATCCTGAC---TCAGATTTTACTGCCAATGATTTCAAG
CACCATGCGTCGTTGGCCATCGAATCGATCTTGGAGCGTGACAGATTGCCAATCATTGCC
GGGGGTTCAAATTCGTATATTGAAGCCTTGGTGGATGAACAC------------------
---------------------------TCGGAGTTTCGAATGAAGTACGAGTGTTGCTTT
CTTTGGGTTGATGTGGCCATCCCCGTGCTCCACTCTTTCGTGTCAGAGAGAGTGGACCGG
ATGGTGCAGATGGGTTTGGTGGAAGAGGTGAGGAGAATGTTTGACTCTACAACT------
---GAGAAAGAATATACGCGCGGAATCAGGCGAGCCATAGGCGTGCCTGAAATGGATGAG
TATTTACAAGGCGAAGCAAGTGGTAATAAC------------------GATGATGAAACT
CAAGAGAGGCTTCTTCAAGCAGCAATTTCTAAAATCAAGGAAAATACTTGCATTTTGGCG
TATCGCCAATTGCAAAAGATTCGCCGGCTGCAAGCTCGGCGGGGTTGGAACATGCACCGC
CTTGATGCCACGGAGGCATTCTTAAAG---CAC---------------------------
CAC---GCGGAAACGAATCAAGCGTGGGAAAAACTCGTGGCAAGACCTGCCACGCGGATA
GTGCGTCAGTTCCTTTTGGACCCAATTCCCTCC------------------CTTCTTCCG
ACAGAGAACATC---ACCGCCACTACCACGGCTGCGGTTCTTTCCACGTCTATGCCGACA
GTGGCCACTGCA---ACACGA
>Pyrbr_009373603.1_cds_XP_009371878.1_1
------------------------------------------------------------
------------------------------------------------------------
------------------------ATGGAATCTGTCCATAATGGT---TCTGTCCACAAA
AAGGCGAAGGTTGTTTTTATAATGGGTCCGACTGGGTGTGGAAAAACCAAACTTTCCATA
GACCTAGCTACCCATTACGGG---GGAGAAGTAATTAATTCGGACAAAATCCAAGCCTAC
AAAGGCCTGGACATTGTCACTAACAAAGCCACAGAATCTGAGCAACGAGGCATCCGTCAT
CACTTGCTAGGGTTCGTAGAAGACCCAGTA---GCTGATTTCTCCATTGATGAATTTTGT
CGTCGTGTGCAAACTTCAATCGATGAGATCACAAGGCGCAACTGCCTCCCAATCATTGCT
GGCGGATCCAACTCTTATATCGAGGCACTCATCGAAGATCCA------------GTG---
---------------------------ATTGAGTTTCGAAATAAATATGATTGCTGTTTT
ATATGGCTTGATGTGTCGTTGCCTGTGCTATATAATCGTGTGTCCAAAAGAGTTGACGAA
ATGGTGGCTGCAGGATTAGTGGATGAGCTTCGTGAAATGTTTGCTCCA------------
---GGGGTGAATTATGATGGTGGCATTCGCCGAGCAATCGGAGCTCCGGAGATGCATCCA
TACTTCATGGCTGAAATGAACAACAATATAGTAGAT---------GATGATAAGGTTCGT
AAGGAATTTCTGCTGAAAGATGGCATTTGGAAAACCAAAGAAAATACTTGTAAACTTGCT
GAACGCCAAGTGCAGAAAATTCAACTTCTTAGCGACAAA------TGGGTTATTCATCGT
ATTGAAGTCACTGCTGTGCATGAGAAC---TGT---------------------------
GGA---AAGGAAGCTGTGGTTGCCTGGGAAACCTTGGTTTTAAAGCCAAGTTTCACCATT
GTGGATGTATTTTTGAAGAAAGATGGT---------------------------------
------------------------------------------------------------
---------------------
>Pyrco_BartlettDH_IPT3.Chr13_1
ATGACACTTCATCCCTTCCCAACT---CACTCC---CTCTATTCTAATCTCAATTTCAAT
TTCCACTTGTTCCCGCCGCACCTCCCCCAA---AGGCCC------CGCCGCTCGGCCCAC
ATGGCC---------------------ACCGGGCCCACCTCCGCG---GGCCCACGTCGG
AAAGACAAGCTCCTCGTCATCATGGGGGCCACCGGCGCCGGCAAGTCCCGCCTCTCCCTC
GACCTCGCCACCCGCTTCCCCTTCTTCGAAATCGTCAACTCCGACAAAATGCAACTCTAC
CGCGGCCTAGACATCACCACCAACAAGCTCCCCCTACCGGAACGACTCGGCGTCTCCCAC
CACCTCCTCGGCGAGTTC---GACCCCCTAGACGGCGACTTCACCCCCGCCGATTTTCGC
GCCGTCGCCGGTCAGGTTGTTTCCTGCATTACCAATCGGAGGAAGGTGCCGATGCTCGTC
GGCGGGTCAAACTCCTTCATTCACGCGCTGGTCGCGGAAAGGTTCGAACCGGGCTCCAAT
GTCTTCGAACAGGGTTTCGACGCCTCCGTCTCGGCCGAGCTCAGATACAATTGCTGTTTT
CTTTGGGTGGACGTGTCGATGGCGGTGTTGACGGAGTATTTATCAAAGCGAGTCGACGAA
ATGCTCGACTCGGGAATGTTCGACGAGTTGGCCAAGTTTTGCGAGCCGGATCGCCAGAAG
CACGACGCTGCGGTTCCGACAGGGTTGAGAAAAGCGATTGGAGTGCCCGAGTTCACCCGG
TATTTTAAAAAATACCCACAAAGTAAA---------AGAGACGAGGACGACGACCTGGAG
CGGAGAGGAGCGTACGAAGAGGCGGTGAGGGCGATCGAGGACAACACGTGTCAGCTCGCG
AAGAGGCAGATAGGGAAGATCCTACGGTTAAGAGGG---GGAGGGTGGGACTTTCGAAGA
CTAGACGCAACGGACGCGTTTAGGGCG---GTGGTTGCGACGTCGACGGAAAATGACGGA
GGA---GAGCGGTGGTCAGAGATATGGGAGAGGCAGGTGGTGGAACCAAGCGCGAAGATT
GTGAAGCGCTTCTTGGAGGAG---------------------------------------
------------------------------------------------------------
---------------------
>Pyrco_BartlettDH_IPT3.Chr16_1
ATGACACTTTATCCCTTCCCAACT---CACTCC---CTCTATTCTAATCTCAATTTCAAT
TTCCACTTGCTCCCGCAGCTCCTCCCCCAA---AGGCCC------CGCCGCTGGGCCCAC
ATGGCC---------------------ACCGGCCACACTTCCGCG---GTCCCACGTCGA
AAAGACAAGCTCCTCGTCATCATGGGGGCCACTGGCGCTGGCAAGTCCCGCCTCTCCCTC
GACCTCGCCACCCGCTTCCCCTTCTTCGAAATCGTCAACTCCGACAAAATACAACTCTAC
CGCGGCCTCGACATCACCACCAACAAGCTCCCCCTCCCGGAACGACTCGGCGTTCCCCAC
CACCTCCTCGGCGAGTTC---GACCCCCGAGACGGAGATTTCACGCCCGCCGATTTTCGC
GCCGTCGCCGGTCAGGTTGTTTCCGGCATTACAAATCGGAGGAAGGTGCCGATGCTCGTC
GGCGGGTCAAACTCCTTCATTCACGCGATGGTCGCGGACCGTTTCGAACCGGGGTGCAAT
GTCTTCGAACCGGGTTCAGACGCCTCCCTCTCTGCCGAGCTCAGGTACAATTGCTGTTTT
CTATGGGTGGACGTGTCGATGGCGGTGTTGACGGAGTATCTATCGAAGCGAGTCGACGAA
ATGCTCGACTCGGGAATGTTCGAAGAGTTGTCCGAGTTTTGGGACCCGGATTGCCAGAAG
CAAGACGCAGCGGTTCCGACCGGGCTCAGAAAGGCGATTGGAGTGCCCGAGTTCACTCGG
TATTTTAAAAAATACCCACAAAGTAAA---------AGGGATGAGGACGATGATCGGGAG
CGAAGAGAAGCATACGAAGAGGCGGTGAGGGCGATCAAGGACAACACGTGTCAGCTGGCG
AAGAGGCAGATAGGGAAGATCCTACGTTTGAGAGGG---GGAGGGTGGGACCTACGGAGA
CTAGACGCAACGGACGCGTTTAGGGCG---GTGGTTGCGACGACATCGGATAGTGACGGC
GGA---GAAAGGTGGTCGGATATATGGGAGAGGCAGGTGGCGGGACCAAGCGTGAAGATT
GTGAAGCGCTTCTTGGAGGAG---------------------------------------
------------------------------------------------------------
---------------------
>Pyrco_BartlettDH_IPT3.Chr16_2
ATG---AGAATTCTCATGTCTGCCTTCAAACAAGTA------------GTA---CAG---
------------CCGATG---GTG---AGCTTCCATGGC---------------CCCGCG
CTTACCAAC---------ATCAACATGGATCCATTTTTC---------------CGGAGA
AAAGATAAGGTTGTAATCGTAATGGGAGCCACCGGGACTGGGAAGTCCCGGCTTGCCATA
GACCTCGCAATGCATTATCCG---GCGGAGATTATAAACTCGGACAAAATGCAAGTCTAC
AAAGGCTTGGACATCGTCACCAACAAAGTCACGGAGGAAGAGTGTAAAGGCATACCTCAC
CATTTGATAGGCAAAGTT---GATCCCAAC---TCAAATTTTACTGCCAATGATTTCAAG
CACCATGCGTCGTTGGCCATCGAATCCATCTTGGAGCGTGACAGACTGCCTATCATTGCG
GGTGGTTCGAATTCGTACATTGAAGCCTTGGTGGATAAACAC------------------
---------------------------TCGGAGTTTCGAATGAAGTACGAGTGTTGCTTT
CTTTGGGTTGATGTGGCCATCCATGTGCTCCACTCTTTCGTGTCGAAGAGAGTGGATCGG
ATGGTGAAGGTGGGTTTGGTGGACGAGGTGAGGAAAATGTTTGACTCTACAACT------
---GAAGCAGAATATACGCATGGAATCAGGCAAGCCATAGGCGTGCCTGAAATGCATGAG
TATTTACACTGCGAAGCGAGTGGTAGTAAC------------------GATGATGAAACC
CAAGAGAGGCTTCTTCAAGCAGCAATTTCTAAAATCAAAGAAAATACTTGCATTTTGGCG
TATCGCCAATTGCAAAAGATCCGCCGGCTGCAAGCTCGGCGGGGTTGGAACATGCACCGC
CTTGATGCCACGGAGGCGTTCTTAAAG---CAC---------------------------
CAA---GGGGAGGCGGATCAAGCATGGGAAAAATTCGTGGCAACACCCGCCACGCGGATG
GTGGATAAGTTCCTTTTGGACCCAATTCCCTCC------------------ATTCTTCCG
ACAGAGTCCGTC---ATCAAGCCACCGCGATTCCGTCTATGCCGACAATGGCTGCCGCAA
CACGGTAAC------------
>Pyrco_BartlettDH_IPT3.Chr6
ATG---------------------------------------------------------
------------------------------------------------------------
---------GTGACAGGGAGAACTATGGAACATGTGCATAATGGT---TCTGTCCACACA
AAGGCGAAGGTTATTTTTATAATGGGTCCGACAGGGTGTGGAAAAACCAAACTTTCCATA
GACCTAGCTACCCATTACGGG---GGAGAAGTAATTAATTCAGACAAAATCCAAGCCTAC
AAAGGCCTGGACATTGTCACTAACAAAGCCACAGAATCTGAGCAACGAGGCATCCGTCAT
CACTTGCTAGGGTTCGTAGAAGACCCAGTA---GCTGATTTCTCCGTTGATGAATTTTGT
CGTCGTGTGCAAACTTCAATCGATGAGATCACAAGGCGCAACTGCCTCCCAATCATTGCT
GGCGGATCCAACTCTTATATCGAGGCACTCATCGAAGATCCA------------GTG---
---------------------------ATTGAGTTTCGAAATAAATATGATTGCTGTTTT
ATATGGCTTGATGTGTCGTTGCCTGTGCTATATAATCGTGTGTCCAAAAGAGTTGACGAA
ATGGTGGCTGCAGGATTAGTGGATGAGCTTCGTGAAATGTTTGCTCCA------------
---GGGGTGAATTATGATGGTGGCATTCGCCGAGCAATCGGAGCTCCGGAGATGCATCCA
TACTTCATGGCTGAAATGAACAACAATATAGTAGAT---------GATGATAAGGTTCGT
AAGGAATTTCTGCTGAAAGACGGCATTTGGAAAACCAAAGAAAATACTTGTAAACTTGCT
GAACGCCAAGTGCAGAAAATTCAACTTCTTAGCGACAAA------TGGGATATTCATCGT
ATTGAAGTCACTGCTGTGCATGAGAAC---TGT---------------------------
GGA---AAGGAAGCTGTGGTTGCCTGGGAAACCTTGGTTTTAAAGCCAAGTTTCACCATT
GTGGATGGATTTTTGAATAAAGATGGT---------------------------------
------------------------------------------------------------
---------------------
>Pyrco_BartlettDH_new_IPT3.Chr11
------------------------------------------------------------
---------------CAT---TAC---ATGTTCCTTTCT---------------AGTGGT
CATAATCAT------------AAAATGGATGTGTTC------AAT---CCCCGCCGGCAG
AAGGAGAAGGTGGTGATCGTAATGGGGGCAACGGGGACCGGAAAATCAAGGCTCTCCATC
GACCTAGCCACCTGTTTCCCG---GCAGAAATCATAAACTCCGACAAAATGCAAGTCTAC
GAAGGCCTTGATATAGTCACCAACAAAATAACCAAAGAAGAGCAACGTGGTGTACGGCAC
CATTTGCTAGGGATACTA---GATCCTAAT---GAAGATTTTACGGCCAGGGATTTTTGT
GACCTAACCTCACTTGCCATTGAATCCGTTTTAGGCCGTGATCGGCTTCCAATCATCGTC
GGAGGCTCCAACTCCTACATCGAGGCGTTAGTCGATGGCCAT------------GAC---
---------------------------TATAAATTTCGGTCCAAGTACGAATGCTGCTTT
TTATGGGTAGATGTGTCTGTACCCGTTATGCACTCGTTTGTGTCAGGACGGGTTGACCGC
ATGGTTCAAAACGGAATGGTGGATGAGGCGAGAGAGTTCTTTGATCCC------------
---AATGCAGATTACATGAAAGGGATTCGAAGGGCAATTGGGGTCCCTGAATTCGATAAG
TACTTCAGGTATGGGCCACTTTTG------------------------GATGAAGAAACT
CGTGCCAGGTTACTACAACAAGCAGTGGACGAAATTAAGGACAATACGTGCAAATTGGCA
TGCCGACAATTGGAGAAGATTCATAGACTTAGAAATATCAAAGGGTGGAATCTGCACCCG
TTGGATGCCACAGAGGTGTTCCGAAAG---CGC---------------------------
GGC---AAGGAGGCCGATGAGGCCTGGGAGAAGCTTGTGTCGGGGCCAGGTGCTATGATC
GTTGGCCAGTTTCTTTACAATATGACAGCTGAGGTT---------------------CCT
CCACATATTGGAAGTCTTAGGGTTCCT---------------------------GCAGCA
CTTGCTGCTGCA---AGT---
>Pyrco_BartlettDH_new_IPT3.Chr13_2
ATG---AGAATTCTCATGTCTGCCTGCAAACAAGTA------------GTA---CAG---
------------CCGATG---GTG---AGCTTCCAAGGC---------------CCCGGG
CTCACCAAC---------ATAAACATGGATCCGTTTTTA---------------CGGCGA
AAAGATAAGGTTGTGATCGTAATGGGAGCCACCGGGACTGGGAAGTCCCGGCTTGCCATA
GACCTCGCAAGACATAATCCG---GCGGAGATTATTAACTCGGACAAAATGCAAGTCTAC
AAAGGCTTGGACATCGTCACCAACAAAGTCACTGAGGACGAGTGTAAAGGCATACCTCAC
CATTTGATAGGCAAAGTC---GATCCCGAC---TCAGATTTTACTGCCAATGATTTCAAG
CACCATGCGTCGTTGGCCATCGAATCGATCTTGGAGCGTGACAGATTGCCAATCATTGCC
GGGGGTTCAAATTCGTATATTGAAGCCTTGGTGGATGAACAC------------------
---------------------------TCGGAGTTTCGAATGAAGTACGAGTGTTGCTTT
CTTTGGGTTGATGTGGCCATCCCCGTGCTCCACTCTTTCGTGTCAGAGAGAGTGAACCGG
ATGGTGAAGATGGGTTTGGTGGAAGAGGTGAGAAGAATGTTTGACTCTACAACT------
---GAGAAAGAATATACGCGCGGAATCAGGCGAGCCATAGGCGTGCCTGAAATGGATGAG
TATTTACAAGGCGAAGCAAGTGGTAATAAC------------------GATGATGAAACT
CAAGAGAGGCTTCTTCAAGCAGCAATTTCTAAAATCAAAGAAAATACTTGCATTTTGGCG
TATCGCCAATTGCAAAAGATTCGCCGGCTGCAAGCTCGGCGGGGTTGGAACATGCACCGC
CTTGATGCCACGGAGGCATTCTTAAAG---CAC---------------------------
CAC---GCGGAAACGAATCAAGCGTGGGAAAAACTCGTGGCAAGACCTGCCACGCGGATA
GTGCGTCAGTTCCTTTTGGATCCAATTCCCTCC------------------CTTCTTCCG
ACAGAGAACATC---ACCGCCACTACCACGGCTGCGGTTCTTTCCACGTCTATGCCGACA
GTGGCCACTGCA---ACACGA
>Pyrco_BartlettDH_new_IPT3.Chr3
ATG------------AAGCCAATGTGCAAACAA---------------ATA---CAA---
------------ACATTA---CTA---CATGTTCCATCT---------------AGTGGC
CATAATCAT------------AAAATGGACGTGTTC------AAT---CCTCACCGGCAG
AAGGAGAAGGTGGTGATCGTAATGGGAGCAACAGGGACCGGAAAGTCAAGGCTCTCCATC
GACCTAGGCACCTGTTTCCCG---GCAGAAATCATAAACTCCGACAAAATGCAAGTCTAC
GAAGGCCTTGACATAGTCACCAACAAAATAACCAAAGAAGAGCAACGTGGTGTACCGCAC
CATTTGCTAGGGATGCTA---AATCCTCAT---GAAGATTTTACAGCCAGGGATTTTTGT
GACCTAACCTCACTTGCCATTGAATCCATTTTAGGCCGTGATCGGCTTCCAATCATCGTT
GGAGGTTCCAACTCTTACATCGAGGCGTTGATCGATGATTAC------------GAC---
---------------------------TATAAATTTCGGTCCAAGTATGAATGTTGCTTT
TTATGGGTAGATGTGTCAACACCCGTTCTGCACTCTTTTGTGTCAAAACGGGTAGACCAC
ATGGTTCAAAACGGAATGGTGGATGAGGCGAGAGAGTACTTTGATCCC------------
---AATGCAGATTACACGAAAGGGATTCGAAGAGCAATAGGGGTCCCTGAATTCGATAAG
TACTTCAGGTATGGGCTATTTTTG------------------------GATGAAGAAACT
CGTGCTCGGTTACTACAACAAGCAGTGGACGAAATTAAGGACAATACGTGCAAATTGGCA
TGTCGACAACTGGAGAAGATTCATAGACTTAAAAATATCAAAGGGTGGAATCTGCACCCG
TTGGATGCCACGGAGGTGTTCCGAAAG---CGC---------------------------
GGC---GACGAGGCCGACGAGGCCTGGAAAAAGCTTGTGTCGGGGCCAAGCGCTATGATC
GTTGGCCAGTTTCTTTACAATATGACAGCTGAGGTT---------------------CCT
CCACATATTGGAAGCCTTAGGGTTCTT---------------------------GAAGCA
CTTGCAGCTGCA---ACTCAC
>Pyrco_Bartlett_005158.1
------------------------------------------------------------
------------------------------------------------------------
------------------------ATGGATGTGTTC------AAT---CCCCGCCGGCAG
AAGGAGAAGGTGGTGATCGTAATGGGGGCAACGGGGACCGGAAAATCAAGGCTCTCCATC
GACCTAGCCACCTGTTTCCCG---GCAGAAATCATAAACTCCGACAAAATGCAAGTCTAC
GAAGGCCTTGATATAGTCACCAACAAAATAACCAAAGAAGAGCAACGTGGTGTACGGCAC
CATTTGCTAGGGATACTA---GATCCTAAT---GAAGATTTTACGGCCAGGGATTTTTGT
GACCTAACCTCACTTGCCATTGAATCCGTTTTAGGCCGTGATCGGCTTCCAATCATCGTC
GGAGGCTCCAACTCCTACATCGAGGCGTTAGTCGATGGCCAT------------GAC---
---------------------------TATAAATTTCGGTCCAAGTACGAATGCTGCTTT
TTATGGGTAGATGTGTCTGTACCCGTTATGCACTCGTTTGTGTCAGGACGGGTTGACCGC
ATGGTTCAAAACGGAATGGTGGATGAGGCGAGAGAGTTCTTTGATCCC------------
---AATGCAGATTACATGAAAGGGATTCGAAGGGCAATTGGGGTCCCTGAATTCGATAAG
TACTTCAGGTATGGGCCACTTTTG------------------------GATGAAGAAACT
CGTGCCAGGTTACTACAACAAGCAGTGGACGAAATTAAGGACAATACGTGCAAATTGGCA
TGCCGACAATTGGAGAAGATTCATAGACTTAGAAATATCAAAGGGTGGAATCTGCACCCG
TTGGATGCCACAGAGGTGTTCCGAAAG---CGC---------------------------
GGC---AAGGAGGCCGATGAGGCCTGGGAGAAGCTTGTGTCGGGGCCAGGTGCTATGATC
GTTGGCCAGTTTCTTTACAATATGACAGCTGAGGTT---------------------CCT
CCACATATTGGAAGTCTTAGGGTTCCT---------------------------GCAGCA
CTTGCTGCTGCA---AGTCAC
>Pyrco_Bartlett_012035.1
------------------------------------------------------------
------------------------------------------------------------
ATGGCC---------------------ACCGGGCCCACCTCCGCG---GGCCCACGTCGG
AAAGACAAGCTCCTCGTCATCATGGGGGCCACCGGCGCCGGCAAGTCCCGCCTCTCCCTC
GACCTCGCCACCCGCTTCCCCTTCTTCGAAATCGTCAACTCCGACAAAATGCAACTCTAC
CGCGGCCTAGACATCACCACCAACAAGCTCCCCCTACCGGAACGACTCGGCGTCTCCCAC
CACCTCCTCGGCGAGTTC---GACCCCCTAGACGGCGACTTCACCCCCGCCGATTTTCGC
GCCGTCGCCGGTCAG---------------------------------------------
------------------------------------------------------------
------------GGTTTCGACGCCTCCGTCTCGGCCGAGCTCAGATACAATTGCTGTTTT
CTTTGGGTGGACGTGTCGATGGCGGTGTTGACGGAGTATTTATCAAAGCGAGTCGACGAA
ATGCTCGACTCGGGAATGTTCGACGAGTTGGCCAAGTTTTGCGACCCGGATCGCCAGAAG
CACGACGCTGCGGTTCCGACAGGGTTGAGAAAGGCGATTGGAGTGCCCGAGTTCACCCGG
TATTTTAAAAAATACCCACAAAGTAAA---------AGAGACGAGGACGACGACCTGGAG
CGGAGAGGAGCGTACGAAGAGGCGGTGAGGGCGATCAAGGACAACACGTGTCAGCTCGCG
AAGAGGCAGATAGGGAAGATCCTACGGTTAAGAGGG---GGAGGGTGGGACTTACGAAGA
CTAGACGCAACGGACGCGTTTAGGGCG---GTGGTTGCGACGTCGACGGAAAATGACGGA
GGA---GAGCGGTGGTCAGAGATATGGGAGAGGCAGGTGGTGGAACCAAGCGCGAAGATT
GTGAAGCGCTTCTTGGAGGAG---------------------------------------
------------------------------------------------------------
---------------------
>Pyrco_Bartlett_016716.1
ATG---------------------------------------------------------
------------------------------------------------------------
---------GTGACAGGGAGAACTATGGAACATGTGCATAATGGT---TCTGTCCACACA
AAGGCGAAGGTTATTTTTATAATGGGTCCGACAGGGTGTGGAAAAACCAAACTTTCCATA
GACCTAGCTACCCATTACGGG---GGAGAAGTAATTAATTCAGACAAAATCCAAGCCTAC
AAAGGCCTGGACATTGTCACTAACAAAGCCACAGAATCTGAGCAACGAGGCATCCGTCAT
CACTTGCTAGGGTTCGTAGAAGACCCAGTA---GCTGATTTCTCCGTTGATGAATTTTGT
CGTCGTGTGCAAACTTCAATCGATGAGATCACAAGGCGCAACTGCCTCCCAATCATTGCT
GGCGGATCCAACTCTTATATCGAGGCACTCATCGAAGATCCA------------GTG---
---------------------------ATTGAGTTTCGAAATAAATATGATTGCTGTTTT
ATATGGCTTGATGTGTCGTTGCCTGTGCTATATAATCGTGTGTCCAAAAGAGTTGACGAA
ATGGTGGCTGCAGGATTAGTGGATGAGCTTCGTGAAATGTTTGCTCCA------------
---GGGGTGAATTATGATGGTGGCATTCGCCGAGCAATCGGAGCTCCGGAGATGCATCCA
TACTTCATGGCTGAAATGAACAACAATATAGTAGAT---------GATGATAAGGTTCGT
AAGGAATTTCTGCTGAAAGACGGCATTTGGAAAACCAAAGAAAATACTTGTAAACTTGCT
GAACGCCAAGTGCAGAAAATTCAACTTCTTAGCGACAAA------TGGGATATTCATCGT
ATTGAAGTCACTGCTGTGCATGAGAAC---TGT---------------------------
GGA---AAGGAAGCTGTGGTTGCCTGGGAAACCTTGGTTTTAAAGCCAAGTTTCACCATT
GTGGATGGATTTTTGAATAAAGATGGT---------------------------------
------------------------------------------------------------
---------------------
>Pyrco_Bartlett_017083.1
------------------------------------------------------------
---------------ATG---GTG---AGCTTCCAAGGC---------------CCCGGG
CTCACCAAC---------ATAAACATGGATCCGTTTTTA---------------CGGCGA
AAAGATAAGGTTGTGATCGTAATGGGAGCCACCGGGACTGGGAAGTCCCGGCTTGCCATA
GACCTCGCAAGACATAATCCG---GCGGAGATTATTAACTCGGACAAAATGCAAGTCTAC
AAAGGCTTGGACATCGTCACCAACAAAGTCACTGAGGACGAGTGTAAAGGCATACCTCAC
CATTTGATAGGCAAAGTC---GATCCCGAC---TCAGATTTTACTGCCAATGATTTCAAG
CACCATGCGTCGTTGGCCATCGAATCGATCTTGGAGCGTGACAGATTGCCAATCATTGCC
GGGGGTTCAAATTCGTATATTGAAGCCTTGGTGGATGAACAC------------------
---------------------------TCGGAGTTTCGAATGAAGTACGAGTGTTGCTTT
CTTTGGGTTGATGTGGCCATCCCCGTGCTCCACTCTTTCGTGTCAGAGAGAGTGAACCGG
ATGGTGAAGATGGGTTTGGTGGAAGAGGTGAGAAGAATGTTTGACTCTACAACT------
---GAGAAAGAATATACGCGCGGAATCAGGCGAGCCATAGGCGTGCCTGAAATGGATGAG
TATTTACAAGGCGAAGCAAGTGGTAATAAC------------------GATGATGAAACT
CAAGAGAGGCTTCTTCAAGCAGCAATTTCTAAAATCAAAGAAAATACTTGCATTTTGGCG
TATCGCCAATTGCAAAAGATTCGCCGGCTGCAAGCTCGGCGGGGTTGGAACATGCACCGC
CTTGATGCCACGGAGGCATTCTTAAAG---CAC---------------------------
CAC---GCGGAAACGAATCAAGCGTGGGAAAAACTCGTGGCAAGACCTGCCACGCGGATA
GTGCGTCAGTTCCTTTTGGACCCAATTCCCTCC------------------CTTCTTCCG
ACAGAGAACATC---ACCGCCACTACCACGGCTGCGGTTCTTTCCACGTCTATGCCGACA
GTGGCCACTGCA---ACACGA
>Pyrco_Bartlett_017396.1
------------------------------------------------------------
---------------ATG---GTG---AGCTTCCATGGC---------------CCCGCG
CTTACCAAC---------ATCAACATGGATCCATTTTTC---------------CGGAGA
AAAGATAAGGTTGTGATCGTAATGGGAGCCACCGGGACTGGGAAGTCCCGGCTTGCCATA
GACCTCGCAATGCATTATCCG---GCGGAGATTATAAACTCGGACAAAATGCAAGTCTAC
AAAGGCTTGGACATCGTCACCAACAAAGTCACCGAGGAAGAGTGTAAAGGCATACCTCAC
CATTTGATAGGCAAAGTC---GATCCCAAC---TCAAATTTTACTGCCAATGATTTCAAG
CACCATGCGTCGTTGGCCATCGAATCCATCTTGGAGCGTGACAGACTGCCTATCATTGCG
GGTGGTTCGAATTCGTACATTGAAGCCTTGGTGGATAAACAC------------------
---------------------------TCGGAGTTTCGAATGAAGTACGAGTGTTGCTTT
CTTTGGGTTGATGTGGCCATCCATGTGCTCCACTCTTTCGTGTCGAAGAGAGTGGATCGG
ATGGTGAAGGTGGGTTTGGTGGACGAGGTGAGGAAAATGTTTGACTCTACAACT------
---GAAGCAGAATATACGCATGGAATCAGGCAAGCCATAGGCGTGCCTGAAATGCATGAG
TATTTACACTGCGAAGCGAGTGGTAGTAAC------------------GATGATGAAACC
CAAGAGAGGCTTCTTCAAGCAGCAATTTCTAAAATCAAAGAAAATACTTGCATTTTGGCG
TATCGCCAATTGCAAAAGATCCGCCGGCTGCAAGCTCGGCGGGGTTGGAACATGCACCGC
CTTGATGCCACGGAGGCGTTCTTAAAG---CAC---------------------------
CAA---GGGGAGGCGGATCAAGCATGGGAAAAATTCGTGACAGCACCCGCCACGCGGATG
GTGGATAAGTTCCTTTTGGACCCAATTCCCTCC------------------ATTCTTCCG
ACAGAGGCCGTC---ATCAAGCCACCGCGATTCCGTCTATGCCGACAATGGCTGCCGCAA
CACGGTAAC------------
>Pyrco_Bartlett_043959.1
ATGACACTTTATCCCTTCCCAACT---CACTCC---CTCTATTCTAATCTCAATTTCAAT
TTCCACTTGCTCCCGCAGCTCCTCCCCCAA---AGGCCC------CGCCGCTGGGCCCAC
ATGGCC---------------------ACCGGCCACACTTCCGCG---GTCCCACGTCGA
AAAGACAAGCTCCTCGTCATCATGGGGGCCACTGGCGCTGGCAAGTCCCGCCTCTCCCTC
GACCTCGCCACCCGCTTCCCCTTCTTCGAAATCGTCAACTCCGACAAAATACAACTCTAC
CGCGGCCTCGACATCACCACCAACAAGCTCCCCCTCCCGGAACGACTCGGCGTTCCCCAC
CACCTCCTCGGCGAGTTC---GACCCCCGAGACGGAGATTTCACGCCCGCCGATTTTCGC
GCCGTCGCCGGTCAGGTTGTTTCCGGCATTACAAATCGGAGGAAGGTGCCGATGCTCGTC
GGCGGGTCAAACTCCTTCATTCACGCGATGGTCGCGGACCGTTTCGAACCGGGGTGCAAT
GTCTTCGAACCGGGTTCAGACGCCTCCCTCTCTGCCGAGCTCAGGTACAATTGCTGTTTT
CTATGGGTGGACGTGTCGATGGCGGTGTTGACGGAGTATCTATCGAAGCGAGTCGACGAA
ATGCTCGACTCGGGAATGTTCGAAGAGTTGTCCGAGTTTTGGGACCCGGATTGCCAGAAG
CAAGACGCAGCGGTTCCGACCGGGCTCAGAAAGGCGATTGGAGTGCCCGAGTTCACTCGG
TATTTTAAAAAATACCCACAAAGTAAA---------AGGGATGAGGACGATGATCGGGAG
CGAAGAGAAGCATACGAAGAGGCGGTGAGGGCGATCAAGGACAACACGTGTCAGCTGGCG
AAGAGGCAGATAGGGAAGATCCTACGTTTGAGAGGG---GGAGGGTGGGACCTACGGAGA
CTAGACGCAACGGACGCGTTTAGGGCG---GTGGTTGCGACGACATCGGATAGTGACGGC
GGA---GAAAGGTGGTCGGATATATGGGAGAGGCAGGTGGCGGGACCAAGCGTGAAGATT
GTGAAGCGCTTCTTGGAGGAG---------------------------------------
------------------------------------------------------------
---------------------
>Pyrco_DAnjou_IPT3.Chr13_1
ATGACACTCCATCCCTTCCCAACT---CACTCC---CTCTATTCTAATCTCAATTTCAAT
TTCCACTTGTTCCCGCCGCACCTCCCCAAA---AGGCCC------AGCCGCTCGGCCCAC
ATGGCC---------------------ACCGGGCCCACCTCCGCG---GGCCCACGTCGA
AAAGACAAGCTCCTCGTCATCATGGGGGCCACCGGCGCCGGCAAGTCCCGCCTCTCCCTC
GACCTCGCCACCCGCTTCCCCTTCTTCGAAATCGTCAACTCCGACAAAATGCAACTCTAC
CGCGGCCTAGACATCACCACGAACAAGCTCCCCCTACCGGAACGACTCGGCGTCTCCCAC
CACCTCCTTGGCGAGTTC---GACCCCCTAGACGGCGACTTCACCCCCGCCGATTTTCGC
GCCGTCGCCGGTCAGGTTGTTTCCTGCATTACCAATCGGAGGAAGGTGCCGATGCTCGTC
GGCGGGTCAAACTCCTTCATTCACGCGCTGGTCGCGGAAAGGTTCGAACCGGGCTCCAAT
GTCTTCGAACCGGGTTTCGACGCCTCCGTCTCGGCCGAGCTCAGATACAATTGCTGTTTT
CTTTGGGTGGACGTGTCGACGGCGGTGTTGACGGAGTATTTATCAAAGCGAGTCGACGAA
ATGCTCGACTCGGGAATGTTCGACGAGTTGGCCAAGTTTTGCGACCCGGATCGCCAG---
CACGACGCTGCGGTTCCGACAGGGTTGAGAAAGGCGATTGGAGTGCCCGAGTTCACCCGG
TATTTTAAAAAATACCCACAAAGTAAA---------AGAGACGAGGACGACGACCTGGAG
CGGAGAGGAGCGTACGAAGAGGCGGTGAGGGCGATCAAGGACAACACGTGTCAGCTCGCG
AAGAGGCAGATAGGGAAGATCCTACGGTTAAGAGGG---GGAGGGTGGGACTTACGAAGA
CTAGACGCAACGGACGCGTTTAGGGCG---GTGGTTGCGACGTCGACGGAAAAT---GGA
GGA---GAGCGGTGGTCAGAGATATGGGAGAGGCAGGTGGTGGAACCAAGCGCGAAGATT
GTGAAGCGCTTCTTGGAGGAG---------------------------------------
------------------------------------------------------------
---------------------
>Pyrco_DAnjou_IPT3.Chr16_1
ATG---AGAATTCTCATGTCTGCCTTCAAACAAGTA------------GTA---CAG---
------------CCGATG---GTG---AACTTCCATGGC---------------CCCGCG
CTTACCAAC---------ATCAACATGGATCCATTTTTC---------------AGGAGA
AAAGATAAGGTTGTGATCGTAATGGGAGCCACCGGGACTGGGAAGTCCCGGCTTGCCATA
GACCTCGCAATGCATTATCCG---GCGGAGATTATAAACTCGGACAAAATGCAAGTCTAC
AAAGGCTTGGACATCGTCACCAACAAAGTCACCGAGGAAGAGTGTAAAGGCATACCTCAC
CATTTGATAGGCAAAGTC---GATCCCAAC---TCAAATTTTACTGCCAATGATTTCAAG
CACCATGCGTCGTTGGCCATCGAATCCATCTTGGAGCGTGACAGACTGCCTATCATTGCG
GGTGGTTCGAATTCGTACATTGAAGCCTTGGTGGATAAACAC------------------
---------------------------TCGGAGTTTCGAATGAAGTACGAGTGTTGCTTT
CTTTGGGTTGATGTGGCCATCCATGTGCTCCACTCTTTCGTGTCGAAGAGAGTGGATCGG
ATGGTGAAGGTGGGTTTGGTGGACGAGGTGAGGAAAATGTTTGACTCTACAACT------
---GAAGCAGAATATACGCATGGAATCAGGCAAGCCATAGGCGTGCCTGAAATGCATGAG
TATTTACACTGCGAAGCGAGTGGTAGTAAC------------------GATGATGAAACC
CAAGAGAGGCTTCTTCAAGCAGCAATTTCTAAAATCAAAGAAAATACTTGCATTTTGGCG
TATCGCCAATTGCAAAAGATCCGCCGGCTGCAAGCTCGGCGGGGTTGGAACATGCACCGC
CTTGATGCCACGGAGGCGTTCTTAAAG---CAC---------------------------
CAA---GGGGAGGCGGATCAAGCATGGGAAAAATTCGTGGCAACACCCGCCACGCGGATG
GTGGATAAGTTCCTTTTGGACCCAATTCCCTCC------------------ATTCTTCCG
ACAGAGGCCGTC---ATCAAGCCACCGCGATTCCGTCTATGCCGACAATGGCTGCCGCAA
CACGGTAAC------------
>Pyrco_DAnjou_IPT3.Chr16_2
ATGACACTTTATCCCTTCCCAACT---CACTCC---CTCTATTCTAATCTCAATTTCAAT
TTCCACTTGCTCCCGCAGCTCCTCCCCCAA---AGGCCC------CGCCGCTGGGCCCAG
ATGGCA---------------------ACCGGCCACACTTCCGCG---GTCCCACGTCGA
AAAGACAAGCTCCTCGTCATCATGGGGGCCACTGGCGCCGGCAAGTCCCGCCTCTCCCTC
GACCTCGCCACCCGCTTCCCCTTCTTCGAAATCGTCAACTCCGACAAAATACAACTCTAC
CGCGGCCTCGACATCACCACCAACAAGCTCCCCCTCCCGGAACGACTCGGCGTTCCCCAC
CACCTCCTCGGCGAGTTC---GACCCCCGAGACGGAGATTTCACGCCCGCCGATTTTCGC
GCCGTCGCCGGTCAGGTTGTTTCCGGCATTACAAATCGGAGGAAGGTGCCGATGCTCGTC
GGCGGGTCAAACTCCTTCATTCACGCGATGATCGCGGACCGTTTCGAACCGGGGTGCAAT
GTCTTCGAACCGGGTTCAGACGCCTCCCTCTCGGCCGAGCTCAGGTACAATTGCTGTTTT
CTGTGGGTGGACGTGTCGATGGCGGTGTTGACGGAGTATCTATCGAAGCGAGTCGACGAA
ATGCTCGACTCGCGAATGTTCGAAGAGTTGGCCGAGTTTTGCGACCCGGATTGCCAGAAG
CAAGACGCAGCGGTTCCCACCGGGCTCAGAAAGGCGATTGGAGTGCCCGAGTTCACTCGG
TATTTTAAAAAATACCCACAAAGTAAA---------AGGGATGAGGACGATGATCGGGAG
CGGAGAGAAGCATACGAAGAGGCGGTGAGGGCGATCAAGGACAACACGTGTCAGCTGGCG
AAGAGGCAGATAGGGAAGATCCTACGTTTGAGAGGG---GGAGGGTGGGACCTACGGAGA
CTAGACGCAACGGACGCGTTTAGGGCG---GTGGTTGCGACGACATCGGATAGTGACGGC
GGA---GAAAGGTGGTCGGATATATGGGAGAGGCAGGTGGTGGGACCAAGCGTGAAGATT
GTGAAGCGCTTCTTGGAGGAG---------------------------------------
------------------------------------------------------------
---------------------
>Pyrco_DAnjou_IPT3.Chr6
ATG---------------------------------------------------------
------------------------------------------------------------
---------GTGACAGGGAGAACTATGGAACCTGTGCATAATGGT---TCTGTCCACACA
AAGGCGAAGGTTGTTTTTATAATGGGTCCGACAGGGTGTGGAAAAACCAAACTTTCCATA
GACCTAGCTACCCATTACGGG---GGAGAAGTAATTAATTCAGACAAAATCCAAGCCTAC
AAAGGCCTGGACATTGTCACTAACAAAGCCACAGAATCTGAGCAACGAGGCATCCGTCAT
CACTTGCTAGGGTTCGTAGAAGACCCAGTA---GCTGATTTCTCCGTTGATGAATTTTGT
CGTCGTGTGCAAACTTCAATCGATGAGATCACAAGGCGCAACTGCCTCCCAATCATTGCT
GGCGGATCCAACTCTTATATCGAGGCACTCATCGAAGATCCA------------GTG---
---------------------------ATTGAGTTTCGAAATAAATATGATTGCTGTTTT
ATATGGCTTGATGTGTCGTTGCCTGTGCTATATAATCGTGTGTCCAAAAGAGTTGACGAA
ATGGTGGCTGCAGGATTAGTGGATGAGCTTCGTGAAATGTTTGCTCCA------------
---GGGGTGAATTATGATGGTGGCATTCGCCGAGCAATCGGAGCTCCGGAGATGCATCCA
TACTTCATGGCTGAAATGAACAACAATATAGTAGAT---------GATGATAAGGTTCGT
AAGGAATTTCTGCTGAAAGATGGCATTTGGAAAACCAAAGAAAATACTTGTAAACTTGCT
GAACGCCAAGTGCAGAAAATTCAACTTCTTAGCGACAAA------TGGGATATTCATCGT
ATTGAAGTCACTGCTGTGCATGAGAAC---TGT---------------------------
GGA---AAGGAAGCTGTGGTTGCCTGGGAAACCTTGGTTTTAAAGCCAAGTTTCACCATT
GTGGATGGATTTTTGAAGAAAGATGGT---------------------------------
------------------------------------------------------------
---------------------
>Pyrco_DAnjou_new_IPT3.Chr11
------------------------------------------------------------
---------------CAT---TAC---ATGTTCCTTTGT---------------AGTGGC
CATAATCAT------------AAAATGGATGTGTTC------AAT---CCCCGCCGGCAG
AAGGAGAAGGTGGTGATCGTAATGGGGGCAACGGGGACCGGAAAATCAAGGCTCTCCATC
GACCTAGCCACCTGTTTCCCG---GCAGAAATCATAAACTCCGACAAAATGCAAGTCTAC
GAAGGCCTTGATATAGTCACCAACAAAATAACCAAAGAAGAGCAACGTGGTGTACCGCAC
CATTTGCTAGGGATACTA---GATCCTAAT---GAAGATTTTACAGCCAGGGATTTTTGT
GACCTAACCTCACTTGCCATTGAATCTGTTTTAGGCCGTGATCGGCTTCCAATCATCGTC
GGAGGCTCCAACTCCTACATCGAGGCGTTAGTCGATGACCAT------------GAC---
---------------------------TATAAATTTCGGTCCAAGTACGAATGTTGCTTT
TTATGGGTAGATGTGTCTGTACCCGTTATGCACTCGTTCGTGTCAGGACGGGTTGACCGC
ATGGTTCAAAACGGAATGGTGGATGAGGCGAGAGAGTTCTTTGATCCC------------
---AATGCAGATTACATGAAAGGGATTCGAAGGGCAATTGGGGTCCCTGAATTCGATAAG
TACTTCAGGTATGGGCCACTTTTG------------------------GATGAAGAAACT
CGTGCCAGGTTACTACAGCAAGCAGTGGACGAAATCAAGGACAATACGTGCAAATTGGCA
TGCCGACAATTGGAGAAGATTCATAGACTAAGAAATATCAAAGGGTGGAATCTGCACCCG
TTGGATGCCACAGAGGTGTTCCGAAAG---CAC---------------------------
GGC---AAGGAGGCCGATGAGGCCTGGGAGAAGCTTGTGTCGGGGCCAGGTGCTATGATC
GTTGGCCAGTTTCTTTACAATATGACAGCTGAGGTT---------------------CCT
TCACATATTGGAAGTCTTAGGGTTCCT---------------------------GCAGCA
CTTGCAGCCGCA---AGT---
>Pyrco_DAnjou_new_IPT3.Chr13_2
ATG---AGAATTCTCATGTCTGCCTGCAAACAAGTA------------GTA---CAG---
------------CCGATG---GTG---AGCTTCCAAGGC---------------CCCGGG
CTCACCAAC---------ATAAACATGGATCCGTTTTTA---------------CGGCGA
AAAGATAAGGTTGTGATCGTAATGGGAGCCACCGGGACTGGGAAGTCCCGGCTTGCCATA
GACCTCGCAAGACATAATCCG---GCGGAGATTATTAACTCGGACAAAATGCAAGTCTAC
AAAGGCTTGGACATCGTCACCAACAAAGTCACTGAGGACGAGTGTAAAGGCATACCTCAC
CATTTGATAGGCAAAGTC---GATCCCGAC---TCAGATTTTACTGCCAATGATTTCAAG
CACCATGCGTCGTTGGCCATCGAATCGATCTTGGAGCGTGACAGATTGCCAATCATTGCC
GGGGGTTCAAATTCGTATATTGAAGCCTTGGTGGATGAACAC------------------
---------------------------TCGGAGTTTCGAATGAAGTACGAGTGTTGCTTT
CTTTGGGTTGATGTGGCCATCCCCGTGCTCCACTCTTTCGTGTCAGAGAGAGTGGACCGG
ATGGTGAAGATGGGTTTGGTGGAAGAGGTGAGAAGAATGTTTGACTCTACAACT------
---GAGAAAGAATATACGCGCGGAATCAGGCGAGCCATAGGCGTGCCTGAAATGGATGAG
TATTTACAAGGCGAAGCAAGTGGTAATAAC------------------GATGATGAAACT
CAAGAGAGGCTTCTTCAAGCAGCAATTTCTAAAATCAAAGAAAATACTTGCATTTTGGCG
TATCGCCAATTGCAAAAGATTCGCCGGCTGCAAGCTCGGCGGGGTTGGAACATGCACCGC
CTTGATGCCACGGAGGCATTCTTAAAG---CAC---------------------------
CAC---GCGGAAACGAATCAAGCGTGGGAAAAACTCGTGGCAAGACCTGCCACGCGGATA
GTGCGTCAGTTCCTTTTGGATCCAATTCCCTCC------------------CTTCTTCCG
ACAGAGAACATC---ACCGCCACTACCACGGCTGCGGTTCTTTCCACGTCTATGCCGACA
GTGGCCACTGCA---ACACGA
>Pyrco_DAnjou_new_IPT3.Chr3
---------------ATGCCAATGTGCAAACAA---------------ATA---CAA---
------------ACATTA---CTA---CATGTTCCATCT---------------AGTGGC
CATAATCAT------------AAAATGGACGTGTTC------AAT---CCTCACCGGCAG
AAGGAGAAGGTGGTGATCGTAATGGGAGCAACAGGGACCGGAAAGTCAAGGCTCTCCATC
GACCTAGCCACCTGTTTCCCG---GCAGAAATCATAAACTCCGACAAAATGCAAGTCTAC
GAAGGCCTTGACATAGTCACCAACAAAATAACCAAAGAAGAGCAACGTGGTGTGGCGCAC
CATTTGCTAGGGATGCTA---GATCCTCAT---GAAGATTTTACAGCCAGGGATTTTTGT
GACCTAACCTCACTTGCCATTGAATCCATTTTAGGCCGTGATCGGCTTCCAATCATCGTT
GGAGGTTCCAACTCTTACATCGAGGCGTTGATCGATGATTAC------------GAC---
---------------------------TATAAATTTCGGTCCAAGTATGAATGTTGCTTT
TTATGGGTAGATGTGTCTACACCCGTTCTGCACTCTTTTGTGTCAAAACGGGTAGACCAC
ATGGTTCAAAACGGAATGGTGGATGAGGCGAGAGAGTACTTTGATCCC------------
---AATGCAGATTACACGAAAGGGATTCGAAGAGCAATAGGGGTCCCTGAATTCGATAAG
TACTTCAGGTATGGGCTATTTTTG------------------------GATGAAGAAACT
CGTGCTCGGTTACTACAACAAGCAGTGGACGAAATTAAGGACAATACGTGCAAATTGGCA
TGTCGACAACTGGAGAAGATTCATAGACTTAAAAATATCAAAGGGTGGAATCTGCACCCG
TTGGATGCCACGGAGGTGTTCCGAAAG---CGC---------------------------
GGC---GAGGAGGCCGACGAGGCCTGGAAAAAGCTTGTGTCGGGGCCAAGCGCTATGATC
GTTGGCCAGTTTCTTTACAATATGACAGCTGAGGTT---------------------CCT
CCACATCTTGGAAGCCTTAGGGTTCTT---------------------------GAAGCA
CTTGCAGCTGCA---ACTCAC
>Pyrusco0g040680.1
ATG------------ATGCCAATGTGCAAACAA---------------ATA---CAA---
------------ACATTA---CTA---CATGTTCCATCT---------------AGTGGC
CATAATCAT------------AAAATGGACGTGTTC------AAT---CCTCACCGGCAG
AAGGAGAAGGTGGTGATCGTAATGGGAGCAACAGGGACCGGAAAGTCAAGGCTCTCCATC
GACCTAGCCACCTGTTTCCCG---GCAGAAATCATAAACTCCGACAAAATGCAAGTCTAC
GAAGGCCTTGACATAGTCACCAACAAAATAACCAAAGAAGAGCAACGTGGTGTACCGCAC
CATTTGCTAGGGATGCTA---GATCCTCAT---GAAGATTTTACAGCCAGGGATTTTTGC
------------------------------------CGTGATCGGCTTCCAATCATCGTT
GGAGGTTCCAACTCATACATCGAGGCGTTGATCGATGATTAC------------GAC---
---------------------------TATAAATTTCGGTCCAAGTATGAATGTTGCTTT
TTATGGGTAGATGTGTCTACACCCGTTCTGCACTCTTTTGTGTCAAAACGGGTAGACCAC
ATGGTTCAAAACGGAATGGTGGATGAGGCGAGAGAGTACTTTGATCCC------------
---AATGCAGATTACACGAAAGGGATTCGAAGAGCAATAGGGGTCCCTGAATTCGATAAG
TACTTCAGGTATGGGCTATTTTTG------------------------GATGAAGAAACT
CGTGCTCGGTTACTACAACAAGCAGTGGACGAAATTAAGGACAATACGTGCAAATTGGCA
TGG------------------------------------------TGGAATCTGCACCCG
TTGGATGCCACGGAGGTGTTCCGAAAG---CGC---------------------------
GGC---GAGGAGGCCGACGAGGCCTGGAAAAAGCTTGTGTCGGGGCCAAGCGCTATGTTC
GTTGGCCAGTTTCTTTACAATATGACAGCTGAGGTT---------------------CCT
CCACATCTTGGAAGCCTTAGGGTTCTT---------------------------GAAGCA
CTTGCAGCTGCA---ACTCAC
>Pyrusco11g002550.1
------------------------------------------------------------
---------------------------ATGTTCCTTTCT---------------AGTGGT
CATAATCAT------------AAAATGGATGTGTTC------AAT---CCCCGCCGGCAG
AAGGAGAAGGTGGTGATCGTAATGGGGGCAACGGGGACCGGAAAATCAAGGCTCTCCATC
GACCTAGCCACCTGTTTCCCG---GCAGAAATCATAAACTCCGACAAAATGCAAGTCTAC
GAAGGCCTTGATATAGTCACCAACAAAATAACCAAAGAAGAGCAACGTGGTGTACGGCAC
CATTTGCTAGGGATACTA---GATCCTAAT---GAAGATTTTACGGCCAGGGATTTTTGT
GACCTAACCTCACTTGCCATTGAATCCGTTTTAGGCCGTGATCGGCTTCCAATCATCGTC
GGAGGCTCCAACTCCTACATCGAGGCGTTAGTCGATGGCCAT------------GAC---
---------------------------TATAAATTTCGGTCCAAGTACGAATGTTGCTTT
TTATGGGTAGATGTGTCTGTACCCGTTATGCACTCGTTTGTGTCAGGACGGGTTGACCGC
ATGGTTCAAAACGGAATGGTGGATGAGGCGAGAGAGTTCTTTGATCCC------------
---AATGCAGATTACATGAAAGGGATTCGAAGGGCAATTGGGGTCCCTGAATTCGATAAG
TACTTCAGGTATGGGCCACTTTTG------------------------GATGAAGAAACT
CGTGCCAGGTTACTACAACAAGCAGTGGACGAAATTAAGGACAATACGTGCAAATTGGCA
TGCCGACAATTGGAGAAGATTCATAGACTTAGAAATATCAAAGGGTGGAATCTGCACCCG
TTGGATGCCACAGAGGTGTTCCGAAAG---CGC---------------------------
GGC---AAGGAGGCCGATGAGGCCTGGGAGAAGCTTGTGTCGGGGCCAGGTGCTATGATC
GTTGGCCAGTTTCTTTACAATATGACAGCTGAGGTT---------------------CCT
CCACATATTGGAAGTCTTAGGGTTCCT---------------------------GCAGCA
CTTGCTGCTGCA---AGTCAC
>Pyrusco13g004930.1
ATG---AGAATTCTCATGTCTGCCTGCAAACAAGTA------------GTA---CAG---
------------CCGATG---GTG---AGCTTCCAAGGC---------------CCCGGG
CTCACCAAC---------ATAAACATGGATCCGTTTTTA---------------CGGCGA
AAAGATAAGGTTGTGATCGTAATGGGAGCCACCGGGACTGGGAAGTCCCGGCTTGCCATA
GACCTCGCAAGACATAATCCG---GCGGAGATTATTAACTCGGACAAAATGCAAGTCTAC
AAAGGCTTGGACATCGTCACCAACAAAGTCACTGAGGACGAGTGTAAAGGCATACCTCAC
CATTTGATAGGCAAAGTC---GATCCTGAC---TCAGATTTTACTGCCAATGATTTCAAG
CACCATGCGTCGTTGGCCATCGAATCGATCTTGGAGCGTGACAGATTGCCAATCATTGCC
GGGGGTTCAAATTCGTATATTGAAGCCTTGGTGGATGAACAC------------------
---------------------------TCGGAGTTTCGAATGAAGTACGAGTGTTGCTTT
CTTTGGGTTGATGTGGCCATCCCCGTGCTCCACTCTTTCGTGTCAGAGAGAGTGGACCGG
ATGGTGCAGATGGGTTTGGTGGAAGAGGTGAGGAGAATGTTTGACTCTACAACT------
---GAGAAAGAATATACGCGCGGAATCAGGCGAGCCATAGGCGTGCCTGAAATGGATGAG
TATTTACAAGGCGAAGCAAGTGGTAATAAC------------------GATGATGAAACT
CAAGAGAGGCTTCTTCAAGCAGCAATTTCTAAAATCAAGGAAAATACTTGCATTTTGGCG
TATCGCCAATTGCAAAAGATTCGCCGGCTGCAAGCTCGGCGGGGTTGGAACATGCACCGC
CTTGATGCCACGGAGGCATTCTTAAAG---CAC---------------------------
CAC---GCGGAAACGAATCAAGCGTGGGAAAAACTCGTGGCAAGACCTGCCACGCGGATA
GTGCGTCAGTTCCTTTTGGACCCAATTCCCTCC------------------CTTCTTCCG
ACAGAGAACATC---ACCGCCACTACCACGGCTGCGGTTCTTTCCACGTCTATGCCGACA
GTGGCCACTGCA---ACACGA
>Pyrusco16g003390.1
ATGACACTTTATCCCTTCCCAACT---CACTCC---CTCTATTCTAATCTCAATTTCAAT
TTCCACTTGCTCCCGCAGCTCCTCCCCCAA---AGGCCC------CGCCGCTGGGCCCAC
ATGGCC---------------------ACCGGCCACACTTCCGCG---GTCCCACGTCGA
AAAGACAAGCTCCTCGTCATCATGGGGGCCACTGGCGCCGGCAAGTCCCGCCTCTCCCTC
GACCTCGCCACCCGCTTCCCCTTCTTCGAAATCGTCAACTCCGACAAAATACAACTCTAC
CGCGGCCTCGACATCACCACCAACAAGCTCCCCCTCCCGGAACGACTCGGCGTTCCCCAC
CACCTCCTCGGCGAGTTC---GACCCCCGAGACGGAGATTTCACGCCCGCCGATTTTCGC
GCCGTTGCCGGTCAGGTTGTTTCCGGCATTACAAATCGGAGGAAGGTGCCGATGCTCGTC
GGCGGGTCAAACTCCTTCATTCACGCGATGGTCGCGGACCGTTTCGAACCGGGGTGCAAT
GTCTTCGAACCGGGTTCAGACGCCTCCCTCTCGGCCGAGCTCAGGTACAATTGCTGTTTT
CTGTGGGTGGACGTGTCGATGGCTGTGTTGACGGAGTATCTATCGAAGCGAGTCGACGAA
ATGCTCGACTCGGGAATGTTCGAAGAGTTGGCCGAGTTTTGCGACCCGGATTGCCAGAAG
CAAGACGCAGCGGTTCCGACCGGGCTCAGAAAGGCGATTGGAGTGCCCGAGTTCACTCGG
TATTTTAAAAAATACCCACAAAGTAAA---------AGGGATGAGGACGATGATCGGGAG
CGGAGAGAAGCATACGAAGAGGCGGTGAGGGCGATCAAGGACAACACGTGTCAGCTGGCG
AAGAGGCAGATAGGGAAGATCCTACGTTTGAGAGGG---GGAGGGTGGGACCTACGGAGA
CTAGACGCAACGGACGCGTTTAGGGCG---GTGGTTGCGACGACATCGGATAGTGACGGC
GGA---GAAAGGTGGTCGGATATATGGGAGAGGCAGGTGGTGGGACCAAGCGTGAAGATT
GTGAAGCGCTTCTTGGAGGAG---------------------------------------
------------------------------------------------------------
---------------------
>Pyrusco16g013980.1
ATG---AGAATTCTCATGTCTGCCTTCAAACAAGTA------------GTA---CAG---
------------CCGATG---GTG---AGCTTCCATGGC---------------CCCGCG
CTTACCAAC---------ATCAACATGGATCCATTTTTC---------------CGGAGA
AAAGATAAGGTTGTGATCGTAATGGGAGCCACCGGGACTGGGAAGTCCCGGCTTGCCATA
GACCTCGCAATGCATTATCCG---GCGGAGATTATAAACTCGGACAAAATGCAAGTCTAC
AAAGGCTTGGACATCGTCACCAACAAAGTCACCGAGGAAGAGTGTAAAGGCATACCTCAC
CATTTGATAGGCAAAGTC---GATCCCAAC---TCAAATTTTACTGCCAATGATTTCAAG
CACCATGCGTCGTTGGCCATCGAATCCATCTTGGAGCGTGACAGACTGCCTATCATTGCG
GGTGGTTCGAATTCGTACATTGAAGCCTTGGTGGATAAGCAC------------------
---------------------------TCGGAGTTTCGAATGAAGTACGAGTGTTGCTTT
CTTTGGGTTGATGTGGCCATCCATGTGCTCCACTCTTTCGTGTCGAAGAGAGTGGATCGG
ATGGTGAAGGTGGGTTTGGTGGACGAGGTGAGGAAAATGTTTGACTCTACAACT------
---GAAGCAGAATATACGCATGGAATCAGGCAAGCCATAGGCGTGCCTGAAATGCATGAG
TATTTACACTGCGAAGCGAGTGGTAGTAAC------------------GATGATGAAACC
CAAGAGAGGCTTCTTCAAGCAGCAATTTCTAAAATCAAAGAAAATACTTGCATTTTGGCG
TATCGCCAATTGCAAAAGATCCGCCGGCTGCAAGCTCGGCGGGGTTGGAACATGCACCGC
CTTGATGCCACGGAGGCGTTCTTAAAG---CAC---------------------------
CAA---GGGGAGGCGGATCAAGCATGGGAAAAATTCGTGACAGCACCCGCCACGCGGATG
GTGGATAAGTTCCTTTTGGACCCAATTCCCTCC------------------ATTCTTCCG
ACAGAGGCCGTC---ATCAAGCCACCGCGATTCCGTCTATGCCGACAATGGCTGCCGCAA
CACGGTAAC------------
>Pyrusco6g003620.1
ATG---------------------------------------------------------
------------------------------------------------------------
---------GTGACAGGGAGAACTATGGAACCTGTGCATAATGGT---TCTGTCCACACA
AAGGCGAAGGTTGTTTTTATAATGGGTCCGACAGGGTGTGGAAAAACCAAACTTTCCATA
GACCTAGCTACCCATTACGGG---GGAGAAGTAATTAATTCAGACAAAATCCAAGCCTAC
AAAGGCCTGGACATTGTCACTAACAAAGCCACAGAATCTGAGCAACGAGGCATCCGTCAT
CACTTGCTAGGGTTCGTAGAAGACCCAGTA---GCTGATTTCTCCGTTGATGAATTTTGT
CGTCGTGTGCAAACTTCAATCGATGAGATCACAAGGCGCAACTGCCTCCCAATCATTGCT
GGCGGATCCAACTCTTATATCGAGGCACTCATCGAAGATCCA------------GTG---
---------------------------ATTGAGTTTCGAAATAAATATGATTGCTGTTTT
ATATGGCTTGATGTGTCGTTGCCTGTGCTATATAATCGTGTGTCCAAAAGAGTTGACGAA
ATGGTGGCTGCGGGATTAGTGGATGAGCTTCGTGAAATGTTTGCTCCA------------
---GGGGTGAATTATGATGGTGGCATTCGCCGAGCAATCGGAGCTCCGGAGATGCATCCA
TACTTCATGGCTGAAATGAACAACAATATAGTAGAT---------GGTGACAAGGTTCGT
AAGGAATTTCTGCTGAAAGATGGCATTTGGAAAACCAAAGAAAATACTTGTAAACTTGCT
GAACGCCAAGTGCACAAAATTCAACTTCTTAGCGACAAA------TGGGATATTCATCGT
ATTGAAGTCACTGCTGTGCATGAGAAC---TGT---------------------------
GGA---AAGGAAGCTGTGGTTGCCTGGGAAACCTTGGTTTTAAAGCCAAGTTTCACCATT
GTGGATGTATTTTTGAAGAAAGATGGT---------------------------------
------------------------------------------------------------
---------------------
>Rosch_v2.0_Chr4g0418401
ATGACTCTTTTCTCCATAGCTGCCTGCCAACAAGTAGTT------CACATA---CAG---
------------CCGATG---GTA---AGATTCCAAAACCCG---------CCAGCCGGA
CTA------------------TCCATTGATCGATTTTTC---AGT---------CGGAAT
AAGGATAAGGTTGTGATAGTAATGGGAGCCACGGGAACCGGAAAGTCCAGGCTTGCCATA
GACCTTGCATTAAAATATTCG---GCCGAGATCATAAACTCGGATAAAATGCAAGTCTAT
AAAGGTTTGGACACCCTCACCAACAAGGTCACTGAGGAGGAGTGCAAAGGCGTACCACAT
CACCTGTTGGGCACAGTG---GATCCTGAG---TCGAACTTCACAGTTAATGATTTTAAG
CATCATGCGTCTTTGGCCATTGAATCGATCCTGGAGCGTGACCGGTTACCTATCATCGCC
GGTGGGTCAAACTCGTACATAGAGGCACTGGTGGACGAGCAC------------------
---------------------------CCCGAGTTTCGGAGGAGGTACGAGTGCTGCTTT
CTTTGGGTCGACGTAACGCCGCGGGTGCTCAACTCGTTTGTGTCGGAGCGAGTTGATCGG
ATGGTGGAGGTGGGTCTGGTGGACGAGGTGAGGAGAATGTTCGACCCAACAGCC------
GACGAGGAGGACTATAGCACCGGGATTAAGAAAGCTATCGGAGTTCCAGAGATGCATCAT
TACTTGCGCGGCGAAGCGTGTGGCAAC---------------------GATGAAGAGACT
CAAGAAGCGCTGTTGATGGAAGCTATTTCGAACATCAAGAAGAATACTCGCACGTTGGCC
CATCGCCAACTGCAAAAGATTCACCGGCTGCGGAGCAAGTGGAACTGGAGCATGCACCGC
CTCGACGCCACCGAAGCTTTCCGCCGT---CGC---------------------------
GGC---CGGGAGGGAGACCGAGTGTGGGAGAAGCAAGTTGCGAGACCCGCCACAGTAATC
GTCAGTAAGTTCCTCGTA---GACCCAATGTCA---ACC------------ATTCTTCCT
CATGACACTACCTTT------------------------------------------TGG
CTGCTGCAA------GGTAGA
>Rosch_v2.0_Chr4g0435021
ATGACACTTGATACCTTCTCAACT---CACCAA------TATTATAATATTACCACATTC
---------TCGCCGCCGTCTCTCCCCCAC---AAGCCG---------CGCTGGGCCCGA
ATGGAC---------------------TCCGGCCCAGCATCCAGCCACCACAAGCTCCGC
AAGGACAAGCTCATCGTCATTATGGGAGCCACCGGCGCCGGCAAGTCCCGTCTCTCCATC
GACCTCGCCACTCACTTCCCTTGCTTCGAAATCATCAACTCCGACAAGATGCAAGTCTAC
AAGGGTCTCGACATCACCACCAACAAGATTCCCGTCCCCGACCGCCTCGGGGTCCCTCAC
CATCTCCTTGGCGAGTTA---GACCCGCTCAACGGCGAGCTCTCCCCCGCCGAGTTTCGA
CAACTCGCAGGTCGAGCCGTTTCCAGCATTACTTGTAGAGGTAAAGTGCCTATGCTCGTG
GGTGGGTCCAACTCTCTTATTCACGCGCTCCTCGTAGACCGGTTCGAACCGGGTGTCAAT
GTGCTGGAAAACGGCGCC---GAGTTAGTGTCATCGGAGCTCAGGTACGATTGCTGCTTT
CTCTGGGTTGATGTGTCATTGGTGGTTTTGGCCGACTACTTATCGAAGCGAGTGGACGAA
ATGCTTGAGTCGGGAATGTTTGAGGAGTTGGCCGAATTTTGCAAGACGGAGGAG---GAG
GACGACTCGGCGGTTCGAACCGGGTTGAGAAAGGCTATTGGAGTGCCGGAGTTCAGCCAG
TTTTTTAAAAAGTACCCGCCGGGAAGAAGTCAGTGTAGTGCCGGGCCCCATGATCCGCTG
CGGAGAGGAGCATACAACGATGCGGTGAGGGCCATCAAGGACAACACGCGTCAATTGGCC
AAGAAGCAGATTGGAAAAATTTTCCGGCTGAAGGGGGCAGGCGGGTGGGAGCTACGGAGG
CTAGACGCGACGGAGGCGTTTAGGGTG---GTGGTGACGTCAGAT---AACGACGATGTC
GGA---AGGAGGTGGTCGGAGATATGGGAGGAACAGGTGGTGGAACAAAGCGTGAAAATT
GTGAAGCGATTCTTGGAGCAGGAG------------------------------------
------------------------------------------------------------
---------------------
>Rosch_v2.0_Chr5g0029421
------------------------------------------------------------
------------------------------------------------------------
ATGGACTTC------------------TCCGGCCCAAAACCAAAC---GGCCCACAGCGT
AAAGACAAGCTCCTCGTCATCATGGGCGCCACCGGCGCCGGCAAGTCGCGGCTCTCCCTC
GACCTCGCCGCCCGCTTCCCTACCTTCGAAGTCATCAACGCCGACAAAATGCAGGTCTAC
AAGGGACTCGACGTCACCACCAACAAGCTCTCCGCTCCCGAACTGCGCGTCGTTCCGCAC
CATCTTCTCGGTGAGTTC---GACTCCCGCGACGGCGACGTCACCCCCGCCGAGTTTCGC
CGACTCGCGGCTCAGGCGGTGTCTAGCGTCGTCTCCCGGAGGAAAGTACCGGTGCTCGTC
GGCGGGTCCAACTCGTTCATCCACGCGCTCGTAGTCGACCGGTTCGAACCGGACTGTGAT
GTATTTAACGGCGAGTCTACGGTAGCGGTCTCGTCGGAGCTCAGGTACGACTGCTGCTTT
CTCTGGGTCGACGTATCGCTGCCGGTGTTGACGGCGTACTTGCCGCAGCGAGTGGAGGAA
ATGCTCGACTCGGGGATGTTCCACGAGCTGGCCGAGTTCTACGGGGAAAAC---------
------TCGGCGGGTCGAACCGGTCTGAGGAAGGCGATCGGAGTGGCGGAGTTCAGCCGG
TACTTTAAGGAGTACCCGCCGCCACCA---------GCGGCGGAGGATGAAGATCCGGTG
CGGCGGGGAGCATATGATGAGGCGGTGGGGGAGATTAAAAAGAACACGTGTCGGCTGGCG
AAGAGGCAGATCGGAAAGATTGCGAGGCTGAGGAAG---GCGGGGTGGGACCTACGGAGG
CTGGACGCGACGGAGGCGTTTAGGGCG---GCGGTGACGTCAGAT---GACGAGGAAGAG
GGG---AAGAGGTGGTCGGAGATTTGGGAGCGAGAGGTGGTTGAGCCAAGCGTGAAGATT
GTGAGGCATTTCTTGGTGGAGGAGGAGGGCCGA------------------------AAG
GAAGACCAAGGAGAGATGAAATTG------------------------------------
---------------------
>Rosch_v2.0_Chr6g0291431
ATG------------ATGACAATGTGCAAACAA---------------ACA---CAG---
------------ACGTTA---CCA---AACGTACCACTGTCC------ATTGGCGGCGGG
CACAGCCAC---------AACCTCCTCGATGTGTTG------AAT---GTCCACCGCCAG
AAGGATAAGGTGGTGATCGTAATGGGCGCCACCGGGACGGGCAAGTCAAAGCTCTCCATC
GACCTGGCCACCCGCTTCCCG---GCCGAAATCATCAACTCGGACAAAATGCAACTCTAC
GAGGGCCTTGACATCGCCACCAACAAAATATCACCTCAAGCACAACGCGGCGTCCCCCAC
CATTTGCTTGGAGTTTTA---GACCCCAAT---GCGGATTTCTCTGCCGACGACTTCTGT
GGGGTCACCTGCCTCGCCGTCGAGTCGATCTTAGACCGTGACCGGCTTCCAATCATCGTT
GGAGGCTCGAACTCATACATAGAGGCGTTGATCGACGGCTAC------------GAT---
---------------------------AAGATGTTCCGGTCAAGATATGACTGCTGCTTT
CTCTGGGTGGATGTATCCTTACCCGTTTTGCAATCTTTTGTTTCCGACCGGGTCGATCAG
ATGGTGGAGAACGGAATGGTGGAGGAGGTGAGACAGTTCTTTGATCCG------------
---AATGCGGATTATACAAAAGGGATCAGAAGGGCTATCGGTGTGCCGGAGTTTGATGAC
TTTTTCCGGAATGGTCCGTCTTTG------------------------GATGAGGAAACT
AGAGCCTTGTTACTTGAACAAGCGATAATTCAAGTAAAAGACAATACATGCAAGTTGGCA
TGTAGGCAATTGGAGAAGATTCGAAGACTTAGGAAT---AAAGGGTGGAGTCTGCATCCA
CTTGATGCCACTGAGGTGTACCGGAAG---CGT---------------------------
GGC---AAGGAGGCTGATGAGGCCTGGGACAGGCTGGTTTCGGGGCCAAGCTCAGTGATT
GTTCGCCAATTTATTTACAATGTCAAGGCCGAAGTT---------------------CCC
ACAAATCTCACTGCCATCAGGGTTCCGGCC------------GCAATGGAAACTGCAGCT
CTTGCGGCTGCA---ACTTAC
>Rosch_v2.0_Chr6g0308751
------------------------------------------------------------
------------------------------------------------------------
------------------------ATGGGATCTACCAAAGCGGAA---CTCCCCACGAAC
AAGGAGAAGGTCATTTTCATCATGGGATCGACTGGATCCGGAAAAACCAAACTCTCTGTA
GATTTAGCATTACAGTTTAAG---GGTGAAATCATCAATTCTGACAAAATTCAAGTCTAC
AAAGGTGGCGATATTATTACTAATAAAGTCTCGGAGATCGAGCGCCAAGGAATTCGCCAC
CATTTGCTAGGGTTTATTGAAGACACTGAG---GAGGACTTCACCATAGAAGATTTTTGC
CACCATGTCCAAGGTGCCATTAAAGAAATTATTAACAGCAATTCGATCCCAATCATTGCA
GGTGGATCAAACTCGTACATCGAGGCACTCGTTGAATATCCA------------AAA---
---------------------------ATTAATTTTGGAGCTAACTATGATTGTTGCTTC
TTATTGTTAGAATGCAATTTATTTATG---------------------------------
------------------------------------------------------------
------------------------------------------------------------
------------------------------------------------------------
------------------------------GACATC------------------------
------------------------------------------------------------
------------------------------------------------------------
------------------------------------------------------------
------------------------------------------------------------
------------------------------------------------------------
---------------------
>Ruboc_02_G00560
------------------------------------------------------------
------------------------------------------------------------
------------------------ATGGGATCTGCCAAAGCCGAA---CTCCCCACCAAC
AAGGGGAAGGTCATTTTCATAATGGGAACGACGGGATCCGGAAAAACTAAACTCTCTGTG
GATTTGGCTCTTCAGTTTAAG---GGTGAAATCATCAACTCCGACAAAATTCAAGTTTAC
AGAGGTGGCGATATTATTACCAACAAAGCCTCAGAGATCGAGCGTCGAGGAATACACCAC
CATTTGCTAGGGTTTATTAAAGACACTGAT---GCTGACTTCACAATAGATGATTTTTGC
CACCATATCCAAGTTTCCATTAAAGAAATTATCAACCGTAATTCGATCCCAATCATTGCA
GGTGGATCAAACTCATATATTAAGGCACTCGTTGAAGATCCA------------ATA---
---------------------------ATTAATTTCCGAGCAAAATATGATTGTTGCTTC
CTATGGCTCGATGCTTCCTTGCTCGTAATATATGCTCATGTGTCCAGAAGAGTCGATCAA
ATGGTGGAGGCCGGAGTTGTGCATGAGCTCCGACGCATGTTTGTTCCT------------
---GGAGCCGATTATGAGCGCGGCATTCGGCGAGCGATTGGAGCTCGAGAGATGGATGCA
TATTTCATGGCCGAGATAAATAATGAA---------------------GATGAGGTTACC
AAGAAAGCATTGCTTGAAGCTGGCATCAAAGATATTAAGGAAAACACATGCAAGCTCGTT
GATCGGCAGATCGAAAAGATTGAGCATCTGAAGAATGAACTTGGATGGGACATGCAT---
---------CTGTGCATCAGAAATCTG---GAG---------------------------
AAG---ATAGAAGTTGAGAATGCATGGACAGCTTTTGTTTTGGAACCAAGTTTGAGTATT
GTGGGAGCTTTTCTGAACAAGGATAACGAAATT---------------------------
------------------------------------------------------------
---------------------
>Ruboc_02_G09687
ATG------------ATACCAATGTGCAAACAA---------------ACA---CAG---
------------ACGTTA---CTA---AACGCCCCACTGTCC------ACTGGCGGCGGG
CACAGC---------------------------TAC------AGT---CCCCGCCGCCAA
AAGGACAAGGTGGTGATCGTAATGGGTGCCACCGGGACTGGAAAGTCGAAGCTCTCCATC
GACCTGGCCACCCGCTTCCAG---GCTGAAATCATCAACTCCGACAAAATGCAAGTCTAC
GAGGGCCTTGACATCGCCACCAACAAAATAACAAGAGAAGAACAACGCGGCGTCCCGCAC
CATTTGCTCGGGTGTAAA---GACCCCAAT---GCGGATTACACGGCCAACGACTTCTGT
GACGACACTTGCCACTTCGTGAAATCTATACTGGGCCGCCACCGTCTTCCGATCATCGTT
GGAGGGTCGAACTCGTACGTGGAGGCCTTGATTGAGGGGCGC------------GAT---
---------------------------TGCAATTTCGGGTCAAGATATGACTGCTGCTTT
CTGTGGGTGGATGTGTCCGTACCGGTTTTGCATTCTTTTGTTTCGGACCGGGTCGATCAG
ATGGTGGAGAACGGAATGGTGGAAGAGGTGAGAGACTTCTTTGATCCC------------
---AATGCTGATTATGCGAGAGGGATCAGAAGGGCTATTGGTGTGCCGGAGTTTGACAAC
TTTTTCCGGGATGGTCCGTTTTTG------------------------GATGAGGAAACC
CGAGCTGGTTTACTTGAAGAGGCGATAAACCAAGTAAAAGACAATACGTGCAAGTTGGCC
TGTAGGCAGTTGGACAAGATTCGGAGATTTAGGAAT---AAAGGGTGGAATCTACATCCA
CTTGATGCCACTGAAGTGTTCCGGAAG---CGC---------------------------
GGC---AAGGAGGCCAATCAGGCCTGGGAGAGACTGGTTTTCGGGCCGAGCGCCGTCATT
GTTCGCCAATTTCTCTACAATGTCAAGCCAGAAGTC---------------------CCT
ACAAATCTCGCCGCCATCAGGGAATTCAAA------------------------ACTGCT
CTTACAGCGAGG---AATCAT
>Ruboc_03_G18598
------------------------------------------------------------
------------------------------------------------------------
ATGGACTGC------------------GGCGGCCCAACA---------------ACAAAC
AAGGACAAGCTCCTCGTCATTATGGGAGCCACCGGCGCCGGCAAGTCGCGGCTATCCCTC
GACCTCGCCGCTTGCTTCCCTACCTTCGAAGTCATCAACGCGGATAAAATGCAGGTCTAC
AAGGGACTCGACATCACCACCAACAAGCTCCCCGCTCCGGAGCGACTCGGCGTCCCGCAC
CACTTGCTCGGCGAGTTC---GACTCGCTCGACGGCGAGGTTACTCCCGCCAAGTTTCGC
GAGCTCGCGGCTCGGGTGGTTTCCGGCGTTAGTGCTCGGAGGAAAGTGCCTGTGCTTGTG
GGTGGGTCCAACTCATTCATCCACGCGCTGGTCGTCGACCGGTTCGAACCAGGTTTTAAT
GTCTTTGACGGCGACTCTACAGTATCGATCTCATCGGAGCTCCGGTACAATTGTTGTTTT
CTCTGGGTTGATGTGTCGTCGGTGGTGTTGACGGAGTACTTGTCGAAGCGAGTAGACGAA
ATGCTAGACTCGGGGATGTTACTCGAGCTGGCCGAGTTTTACAACTCGGCC------GAG
GAAGACTCGGTGGTTCGAACGGGGATAAGAAAGTCCATCGGAGTAGCGGAGTTCAGCCGG
TATTTTAGGAAGCACCCGCCGCCGGGAGGTAGCGAGGAGGTGGGGGACGATGACCCGGTA
CGGAGAGAAGCATATAAGGACGCCGTGAGGGAAATTAAGCTGAACACGTGTCAGCTGGCG
AAGAGGCAGATTGGAAAAATCTCACGGCTGAGGGGG---GCGGGGTGGAACCTACGGAGG
TTAGATGCGACGGAGGCGTTTAGGGCG---GCGGTGAAGTCAGAT------GAAAAAGAC
GGG---AATAGGTGGTCGGAGATTTGGGAAAGAGAGGTGGTTGGACCAAGCGTGAAGATT
GTGAATCATTTCTTGGAGGAGGAGATTCAATCA------------------------AAA
GTACAAAATCAAAAG---------------------------------------------
---------------------
>Ruboc_04_G02693
ATGACACTTGATTCCTTCCCAACTCATTATTCT------TATTATAATATTACC------
---------TCGCCGGCGTCTCTTCCCCAA---AAGCCG---------CGCTGGGCCCGA
ATGGAC---------------------TCCGGCCCAGCAACAACTGTCCCACTCCGGCAC
AAGGACAAGCTTGTTGTCATCATGGGAGCCACCGGAGCCGGAAAGTCCCGTCTCTCAATC
GACCTCGCCACTCACTTCCCTTGCTTCGAAATCATCAACTCGGACAAAATGCAGGTCTAC
AAGGGACTCGACATCACCACCAACAAGATTCCAGTTCCCGACCGTATCGGAGTTCCCCAC
CACCTCCTCGGTCAGTTC---GACCCGCTCGACGGGGAGCTCACCCCCGCCGAGTTTCGA
CAACTCGCCGGTCAAGCCGTTTCCGCCATTACTTCTCGGCGGAAAGTGCCCATGCTTGTG
GGTGGGTCCAACTCTCTAATACACGCCCTCCTCGTTGACCGGTTCGAACCGGGTGTAGAT
GTCTTCGAAGGCGGC------GCCGCCATATCGTCGGAGCTCAGGTACAATTGCTGCTTT
CTCTGGGTTGATGTCTCCTTGACGGTTTTAGCGGACTACTTGTCTAAGCGAGTAGACGAA
ATGCTCGACTCGGGAATGTTGGAGGAGTTGGCCGAGTTTTGCGACCCGGAA------GAT
GACGACTTGGCGATTCGAACCGGGTTGAGAAAGGCTATTGGAGTACCGGAGTTCAGCCGG
TTTTTCAAAAAATACCCGCCG------TGTCAGAGTAAGGCGAGGCCCGATGATCCGGTG
CGGAGAGGAGCATATAAAGAAGCGGTTAGGGCCATTAAGGACAACACGTGTCAGCTGGCC
AAGACGCAGATTGGAAAGATTCTACGGCTTAGAGTGGCGGGAGGGTGGGACCTACAGAGG
CTAGATGCGACCGAGGCGTTCAGGGCG---GTGGTGACGTCAGAA------GACGATGCC
GGA---AAGAGGTGGTCAGAGATATGGCAGAAACAGGTGGTGGAAGCAAGCGTGAAAATT
GTGAAGCGATTCTTGGAGCAGGAG------------------------------------
------------------------------------------------------------
---------------------
>Ruboc_04_G12900
ATGACTCTTTTCTCCATGTCTGCCTGCCAACAAGTGGCA------CAGATA---CAG---
------------CCCACG---GTA---AGATTCCAAGGC------------CCAGCCGGA
CTA------------------TCCATCGATCGGTTTTTC---AGT---------CGGAAT
AAGGATAAGGTTGTGATAGTAATGGGAGCCACCGGAACCGGTAAGTCCAGGCTTGCCATA
GACCTTGCATTAAATTATTCC---GCCGAGATCATCAACTCGGACAAAATGCAAGTTTAT
AAAGGCTTGGACACCGTCACCAACAAGGTCACTGAGGAGGAGTGTAAAGGCGTACCGCAT
CACTTGTTGGGGATAGTG---GATCCTGAC---TCGAACTTCACATCTAATGATTTCAAG
CATCATGCGTCTTTGGCCATTGAATCAATACTGGAGCGTGACCGGTTACCTATCATTGCC
GGTGGGTCAAACTCGTACATAGAAGCGTTGGTGGACGAGCAG------------------
---------------------------ACGGAGTTTCGGAGGAGATACGAGTGCTGCTTT
CTCTGGGTGGATGTGGGGCCGCGGGTGCTCAACTCGTTCGTGTCGGAGAGAGTTGATCGG
ATGGTGGAGATGGGTCTGGTGGATGAGGTTAGGAGAATGTTCGACCCAACAGCC------
---GAGGCGGACTATACCACTGGGATTAAGAAAGCTATTGGAGTTCCTGAGATGCATGAA
TACTTACGCGGCCAAGTGTGTGGTAAC---------------------GATGAAGAAACG
CAAGAGGCGCTTCTTCACGAAGCCATTTCGAATATCAAGAAGAATACTCGCACGTTGGCT
CATCACCAACTGCGAAAGATTCGGCGGCTGCAAAGCAAGTGGAACTGGAGCATGCACCGC
CTTGACGCCACCGAAGCTTTCCGCCGC---CGC---------------------------
GGT---CGGGACGGAGACCGAGTGTGGGAAAAGCAAGTGGCGAGACCGGCGACGGGAATT
GTCAGTAAGTTCCTCGTAGACGACCAAATGGCA---ACC------------ATTCTTCCT
CATGATACCAGCCACCACCGGTGTTACTTCTCTGGCCACCTC---------------AAC
ACGGTAGCT------GGAGAG
