# Supplementary material for: Building a foundation for gene family analysis in Rosaceae genomes with a novel workflow: A case study in Pyrus architecture genes
Source: Front Plant Sci. 2022 Nov 14;13:975942. doi: 10.3389/fpls.2022.975942 (PMC9702816; doi:10.3389/fpls.2022.975942)
Supplement: Supplementary file 1 [file DataSheet_1.zip › SupFiles/SupFile2_gene_family_trimmed_alignments/946.faa.aln]

>gnl_Ambtr_v1.0_evm_27.model.AmTr_v1.0_scaffold00019.399
MAVQLM---------SYNIMEDQ-ALQEAASAGIRSMDQLVKLLGRQPNP----------
----SSPTADCMSITDTTVTKFKKVISIL--NRTGHARFRRAPTNTHSA---PFRE----
-----------PNP---------------------LLESREWKPAPIRS---------SP
EMAQKPPCP----------------KPVVVM--K--EGNNNM------SLSDSPPMSSNS
SSFVSS-VT-GDGSCLDGKIV------------VSNGRPPLSSS-YKKRCHGHEKPDESS
GKC--GNP------GRCHCSKRRKNRVKRSIRVPAISSKMADIPPDEYSWRKYGQKPIKG
SPYPRGYYKCSSVRGCPARKHVERASDDPAMLIVTYEGEHSHSRSISESTG---------
LVIDS---
>gnl_Aquco_v3.1_Aqcoe6G312400.1
MTMNLLTDY-N-------------------------------------------------
-NINPKIEMESKDVVDVSVSDFKKMISLLSRTRVGHARFRRAPPSPTHL---SLSS-PSC
LE---------QIPQE----------MITTEKKE----------LTISK-----------
----LPPLP---------------------------PLTRTI------SFTSQ-------
-----------------PLS----------S----------SSSSLKRKCYSSND---TI
VKCSVGSS------GGCNCSKRRKRGVKKVVKIPLISLKMAEIPSDDFSWRKYGQKSIQG
SPHPRGYYRCSSVKNCPARKQVERASDEGKMLIVTYEGEHNHSQAVSE-T--------IT
IILESS--
>gnl_Aquco_v3.1_Aqcoe7G308900.1
MAMELL---------GFSKMEDQIAMQEAATAGIRSMEHLIRTLSHQNQQ----------
-SQNNLNQLDCREITDFTVSKFKKVISIL--NRTGHARFRRGPPSCSTT---TPSSS---
-----SPQSTSEIP-----------------------QILSLTPKPLQQQQQQQKI----
-HPQSQQQQQNV--------TFDFTKPNLV-NSS--SPNSEVNQFSKNSCTISPPSTSGS
SSFMSS-IT-GEGTVSNGKP---LFA--PPAPTMSAGKPPLGSS-CRKRCHEND----LS
AKY--TVSG-----SRCHCSKRRKSRVKNTIRVPAISSKMADIPADEYSWRKYGQKPIKG
SPFPRGYYKCSTMRGCPARKHVERAQDDPTMLIVTYEGEHRHPQAL-------DTVGKVG
MVLDSSSI
>gnl_Aquco_v3.1_Aqcoe5G143700.1
MAVELMMGFRN-IDNGFSSSIEENAVEEAASAGLESVEKLIGLLSQRQVQYQQ-ASVEKN
SKVAMEIEMDCKVVTDLAVNKFKKVISLLGRTRTGHARFRRGPSPISSP---PTSQ-PQS
FQ---QQQQQQQAP-FPQQIQLSHVIKEEKQQC---SGSRIYCPTPIQR-----------
----LPPLPH--HHQYNGNQSFGVVKNGVL-ERK--ESSKTI------TFASS-PQISAS
NSFMSS-LT-GDTDSKQPSS-SSAFQITNLSQISSSGRPPL-CSSMKRKCSSLDE---GG
AKCG-GGT------GRCHCSKRRKSRVKKVVRIPAISLKMADIPPDDFSWRKYGQKPIKG
SPHPRGYYKCSSLRGCPARKHVERALDDPTMLIVTYEGEHNHSHSVTDT---------AG
IILESS--
>gnl_Arath_TAIR10_AT2G24570.1
MTVDIM---------RLPKMEDQTAIQEAASQGLKSMEHLIRVLSNRPEE----------
------RNVDCSEITDFTVSKFKKVISLL--NRSGHARFRRGPVHSPPS---SSV-----
------------PP---------------------PVKVTTPAPAP------------AP
-VSFVQANQQSV--------TLDFTRPSVF-GAK--TKSSEVVEFAKESFS-----VSSN
SSFMSSAIT-GDGSVSKG---SSIFL--APAPVTSSGKPPLSGLPYRKRCFEHDHSEGFS
GKI--SGSG----NGKCHCKKSRKNRMKRTVRVPAVSAKIADIPPDEYSWRKYGQKPIKG
SPHPRGYYKCSTFRGCPARKHVERALDDSTMLIVTYEGEHRHHQSTMQEH---VTPSVSG
LVFGSA--
>gnl_Arath_TAIR10_AT2G23320.1
MAVELMT--RNVGADSF-------AVQEAAASGLKSIENFIGLMSRDSFNSDQPSSASAS
ASAAADLESARNTTADAAVSKFKRVISLLDRTRTGHARFRRAPVHVISP---VLLQ----
-----------EEPKT----------------------------TPFQS-----------
---PLPPPPQ-------------MIRKGSF-----SSSMKTI------DFSS--------
---LSS-VT-TESDNQKPSE-TAPFASQSLSTTVSS-----FSKSTKRKCNSENL---LT
GKCA-SSS------GRCHCSKKRKIKQRRIIRVPAISAKMSDVPPDDYSWRKYGQKPIKG
SPHPRGYYKCSSVRGCPARKHVERAADDSSMLIVTYEGDHNHSLSAADLAGA----AVAD
LILESS--
>gnl_Arath_TAIR10_AT4G24240.1
MTVELMMSSSGGGGDGFAAKMEDTALREAASAGIHGVEEFLKLIGQSQQP------T---
----EKSQTEITAVTDVAVNSFKKVISLLGRSRTGHARFRRAPASTQTP---FKQT-PVV
-----EEEVEVEEK-KPETSSVLT--KQKTEQYHGGSAFRVYCPTPIHR-----------
----RPPLSH--NNNN------NQTKNGSS-SSSPNGAPSTI------NFAPS-PPVSAT
NSFMSS-HR-CDTDSTH--M-SSGFEFTNPSQLGSRGKPPLSSASLKRRCNS--------
-----SPS------SRCHCSKKRKSRVKRVIRVPAVSSKMADIPSDEFSWRKYGQKPIKG
SPHPRGYYKCSSVRGCPARKHVERALDDAMMLIVTYEGDHNHAL----------------
-VLETTTM
>gnl_Arath_TAIR10_AT4G31550.1
MAVDLM---------RFPKIDDQTAIQEAASQGLQSMEHLIRVLSNRPEQ----------
-----QHNVDCSEITDFTVSKFKTVISLL--NRTGHARFRRGPVHSTSS---AASQ-KLQ
SQI--VKNTQPEAP---------------------IVRTTTNHP----------------
---QIVPPPSSV--------TLDFSKPSIF-GTK--AKSAE-LEFSKENFS-----VSLN
SSFMSSAIT-GDGSVSNGK----IFL--ASAPVNSSGKPPLAGHPYRKRCLEHEHSESFS
GKV--SGSA----YGKCHCKKSRKNRMKRTVRVPAISAKIADIPPDEYSWRKYGQKPIKG
SPHPRGYYKCSTFRGCPARKHVERALDDPAMLIVTYEGEHRHNQSAMQEN--ISSSGIND
LVFASA--
>gnl_Betvu_v1.2_Bv1_015670_ettr.t1
MAVELMMGAKS-STDSFAARMEENAVREATSAGLQSVEKLIKLLSQNEHLHQQH---HQQ
QTQQQNNDSDYKVVADLAVNKFKKVISLLDRNRTGHARFRRGPLNNQQQ---QQQQQPQQ
QQQPQQQQQQQQQP-QQQQQQQQQMLSKPSHGS---AFTRVYSSTQIQR-----------
----LPPLPH--SNFH---SAVGVPK--QI-ERK--DSSTTI------NFSSS-PAMSAT
NSYISS-LT-GDTDSVQPSM-SSGFQITNLSQVSSVGKPPLSSSSLKRKCNSMDD-----
SKCA-GSS------GRCHCPKRRKSKVKRVVRVAAISLKMADIPPDDYSWRKYGQKPIKG
SPHPRGYYKCSSVRGCPARKHVERALDDSSMLIVTYEGDHSHPQSVTDATVA------AA
LVLESS--
>gnl_Betvu_v1.2_Bv2_045310_ztfc.t1
-------------------MEDEVAIEEAASAGMKSMEQLLRLLSSSSS-----------
Q---PQREAECREVTEATVGKFKKLISVL--NRTGHARFRRAPNLSLSS---DSS-----
NST--DSPP---PP------------------------SSSFQPQPQLAISQPEKP--IP
-VRVVRQSHQPV--------TLDFTKPNPN-QCT--SVSNSA------SFSIS--SSANS
SSFLSS-IT-GEGSVSNGKQFGSMFV--PPHPSSSSGKPPLSNSSHNKSCHHHHHSDDFS
GKL--SGS------TRCHCSKRKKLRVKKTIRVPAISSKTADIPADDFSWRKYGQKPIKG
SPYPRGYYKCSTVRGCPARKHVERATDDPTMLIVTYEGEHRHSPVPAHDNISTTASPAWL
VPLQSH--
>gnl_Betvu_v1.2_Bv6_127320_cktt.t1
MAVDLMLGTSSKLSLSLSSSHMEEAIAHETAAGLQSVHNFLQLLSLKQQQPQNHASLNNN
NSNNMEIDLNCQVVADDAVSRFKKVISLLGRARTGHARFRRGPVLEINP-----------
-----------------------------------QQNGVVLCPKPLQQ-----------
----VPPMMRRVNHNN----GYDYT---VV------PPTATI------NFSYSSPVISAG
NSVKST-LT-GEMEMKQPSPATTSFQMTNYSVVSSVGRPPLSTSSFKRKCYSEN------
GKCG-GPS------GRCHCSKKRKMRVKRIVRVPAISSKMADIPPDDYSWRKYGQKPIKG
SPHPRGYYKCSTVRGCPARKHVERALDDPNMLIVTYEGEHNHTLSVVET---------SS
LILESS--
>gnl_Carpa_v0.4_evm.model.supercontig_21.159
MAVELMMGYGG---DSFAARMDENALREAASAGIQGVEEVIRLLSQSQPRDKQQQESSPS
SSLSPPPAVEIKAVADVAVNNFKKMISLLGRSRTGHARFRRAPAVQIHP---QQQ--PEQ
QQQPKQTQSNHQDP-GPSVSVPSA--HQTTEQG---SAFRVYCPTPLHR-----------
----LPPLPH--NHHHKSNPHLGVTKSGFV-ERN--DAHGTI------NFSPS-PSISAA
TSFMSS-LT-GETDSIQRSL-SSGFQFTNPSHVASSGKPPLSCSSLKRKCSSMDD---AA
LKCG-SSS------SRCHCSKKRKSRVKRVIRVPAISNKMADIPPDDYSWRKYGQKPIKG
SPHPRGYYKCSSVRGCPARKHVERALDDPMMLIVTYEGDHNHTQPAAEMP--------AA
IVLESS--
>gnl_Carpa_v0.4_evm.model.supercontig_55.104
MAVELMMGYRG---DSFTAKMEDNAVQEAAASGLESVQKLIRLLSQQETNQHQHQSSSTS
RSCAVDLEMDCKVAADVAVSKFKKVISLLGRTRTGHARFRRAPVMSKNT---DSTTS---
--------SHGQQ-----------------NQA---PETKVYHATPIQQ-----------
----IPPFSP--HQPR---FSVLVPKSGVV-ERK--DSSATI------NFSYS----SPG
NSFLSS-LT-GENESKHPSSLSAPFQITNLSQVSSAGKPPLSSSSLKRKCSSDNL---GS
GKCG-STS------TRCHCSKKRKLRLKRVVRVPAISLKMADIPPDDYSWRKYGQKPIKG
SPHPRGYYKCSSVRGCPARKHVERALDDPSMLIVTYEGEHNHSLSVAEA---------SN
LILESS--
>gnl_Carpa_v0.4_evm.model.supercontig_768.1
MAVDLM---------SFPKMDDQTAIQEAASQGLRGMEHLIRLLSHQPNT----------
-----ENHVDCTDLTDLTVSKFKKVISLL--NRTGHARFRRGPLQSSSS---SSSP---S
SSS--ASLS---LP---------------------HSQTLTLAPAPFNTQVVNPSA-VAP
-ASFVQSHPQSL--------TLDFTKPNLF-GSK--TKSAE-LEFTKESFS-----VSSS
SSFMSSAIT-GDGSVSNGKQGPSIFL--APA-APSSGKPPLSAAPYKKRCHEHEHSDDMS
GKL--SGSA----SGKCHCSKRRKNRVKRTIRVPAISSKIADIPPDEYSWRKYGQKPIKG
SPHPRGYYKCSTVRGCPARKHVERAVDDPSMLIVTYEGEHRHTQPALQDN--------VG
LVFEST--
>gnl_Elagu_v2.0_p5_sc00005.V1.gene1006
MAVDLM---------GYAKVDDQIAIQEAASAGLRSLEHLVFQLTHQKS-----------
-------PSDCRDIADQTVSKFKKVISIL--NRTGHARFRRGPPAAATP---VAAPT---
---------LASAPLQ-------------------VRQTQSLPPPP--------------
----PPAAPHAL--------TLDFTKPDPT-PC---RETAAV-QYSKESFSISAPLSSAS
SSFLSS-IT-GDGSVSNGKQGSSLLP--LVAPAASAGKPPLSSSS-KKKCHGHAHSEVAG
GKYA-ASG------GRCHCSKRR-------------------------------------
------------------------------------------------------------
--------
>gnl_Elagu_v2.0_p5_sc00005.V1.gene1007
------------------------------------------------------------
------------------------------------------------------------
------------------------------------------------------------
------------------------------------------------------------
------------------------------------------------------------
---------------------------------------MADIPPDEFSWRKYGQKPIKG
SPYPRGYYKCSSVRGCPARKHVERAPDDPSMLIVTYEGEHRHTQNPVPL-------STDK
LMMESSP-
>gnl_Elagu_v2.0_p5_sc00019.V1.gene578
MAVDLM---------GYSKMDDQIAIQEAATAGLRSMEHLIFQLSHHKS-----------
------PQLDCREIADVTVSKFKKVISIL--NRTGHARFRRGPTAAQ-----APQ-----
--------------------------------------TRTLAPIPLQSQPIQPAA---P
-HPPPPPPPQTL--------TLDFTKPNLV-VEG--GETAA-SQYTKESFSMSNPMSSAN
SSFMTS-IT-GDGSVSNGKQGSSLLF--NP-VTPSAGKPPLSSS-YKKKCHEHAHSEYVP
--------G-----GRCHCSKRRKSRVKKTIRVPAISAKMADIPPDEYSWRKYGQKPIKG
SPYPRGYYKCSSLRGCPARKHVERAPDDPSMLIVTYEGEHRHTQNPVPE-------STEA
LVSYSTPP
>gnl_Elagu_v2.0_p5_sc00020.V1.gene382
MAVDLM---------GYAKMDDKIAIQEAASAGLGSLEHLVFQLSHQKS-----------
-------PSDCREIADQTVSKFKKFISIL--NRTGHARFRRGPPPTAQP---LTF-----
---------SPAAPPQ-------------------AKQPQ--PPPP--------------
----PPPAPQAL--------TLDFTKPNPT-PC---TGIAAV-QYSKENFSISGQLSSAS
SSFLSS-IT-GDGSVSNGKQVSSVLP--PVAPAASAGKPPLSSS-Y-KKCHGHAHSEVAT
GKYA-ASG------VRCHCSKRR-------------------------------------
------------------------------------------------------------
--------
>gnl_Elagu_v2.0_p5_sc00077.V1.gene442
MAVDLM---------GYSKMDDQIAIQEAATAGLRSMEHLIFQISHHKS-----------
------QQLDCREFTDLTVSKFKKVISIL--NRTGHARFRRGPTAAPPP---APQ-----
--------------------------------------TLTLAPIPLKAQPTQPAV----
----PPPPPQTL--------TLDFTKPNVV-VGG--GEIAT-SQYTKESFSISTPISSTN
SSFLSS-IT-GDGSVSNGKQGSSLLLPPAPSAAISAGKPPLSSS-YKKKCHEHAHSELVS
GKY--AVSG-----GRCHCSKRRKSRVKKTIRVPAISTKMADIPPDEYSWRKYGQKPIKG
SPYPRGYYKCSSLRGCPARKHVERAPDDPSMLIVTYEGEHRHTQNPASE-------PTDS
LLFASS--
>gnl_Eucgr_v2.0_Eucgr.C00077.1
MAVDCV-----------KMVDNERAIQEAAAAGLKSMQHLISFLSSPPQPSS-----NPD
PHHHQQPSDSAAHLTDFTVSKFKQVISLL--NRTGHARFRRAPQPPLPL---DLVL----
----------ESKP------------------------------DP--------------
--------PKPA--------TKPLSHPS---LCQ--SQSLSL-SPSQDFFSMSQPMSSAT
SSFLST-IT-GDGSVSNGKQGLS--------PTMSAGKPPLAST-HRKKCAEEA------
-----LSA------GRCHCSKKKKHRVKRVVRVA------AETAADQYTWRKYGQKPIKG
SPFPRGYYRCSSVRGCPARKHVERAQDDPRLLVVTYEGEHRHSVSNAISYGS--------
M-------
>gnl_Eucgr_v2.0_Eucgr.C04011.1
MAIELL---------GFSKMEDHTAIQEAASQGLKTMEHLIGVLSRQNLH----------
----HPGAVDCTDLTDRTVSKFRKVISLL--DRTGHARFRRAPLPSSSS---SSSK---S
APV--ASPV---PPAV-------------------QSRSQPLAPTPIQAPTSSQP---SP
-ASFLHAQPQSL--------TLDFTRPSIL-GPN--SKGSE-IEFAKDSFS-----VSSN
SSFMSSAIT-GDGSVSNGKLGTSMFI--APAPASSAGKPPISSVPYKKRCHEHDPSDNIS
GKH--SGSG----SGKCHCSKRRKNRVKKVTRVPAISNKIADIPADEFSWRKYGQKPIKG
SPFPRGYYKCSTMRGCPARKHVERAPDDPTMLIVTYEGEHRHSQSASQEI---VPAGAMN
LVFKST--
>gnl_Eucgr_v2.0_Eucgr.F00187.1
MAVELMMGYGSDGGVGFAVKKEETALREAASAGIQSVENLIKMLSSSPSSPSRRPSPSSS
SSGGPSPAVDIEAATDAAVNKFRKVISLLDRARTGHARFRRAPVADPLP---ENREAPVR
---------PAENP-VGSAR------LQSAEPV---SAFKVYCPTPIQR-----------
----LPPLPH--NHHHVQQNPIPVP---KV-ERK-SATPTTI------NFSTS-PPISAA
NSFLSS-LT-GETDSVQRSFSSAGFQMTHLSQVSSADKPPL-SYSLKRKCSSMDD---AA
LKCG-SSS------GKCHCSKKRKSRLKRVVRVPAVSSKMADIPPDDFSWRKYGQKPIKG
SPHPRGYYKCSSVRGCPARKHVERALDDPGMLIVTYEGEHNHSQSVADVK--------AP
LVLESS--
>gnl_Eucgr_v2.0_Eucgr.I00882.1
MAVELMLGYRN--DTTFSAKMEETAVKE-AASGLESVGKLIKLLSHSQIQHP-----PAQ
EAPPLDLDRDCRAVADDAVSKFKNVISLLGRTRTGHARFRRAPVQSALD-----------
--------------------------KLPGQHP---HQPKIYYATPIQQ-----------
----IPPTPAPVGHYG--GSAVISKSNGVVGERR--DSSTTI------SFS------DAS
FPFGSS-LT-ADNSQQQCSS-SSTFQIT---SSSISGKPPLSSSSLKRKCSSETL---GS
GRCA-SSS------GRCHCSKKRKLRLKRVVRVPAISLKMADIPPDEYSWRKYGQKPIKG
SPHPRGYYKCSSVRGCPARKHVERASDDPAMLIVTYEGEHNHSLSVVDS---------TS
LILESS--
>gnl_Manes_v6.1_Manes.05G176800.1
MAVELMMGFSG---DSFTTKMQETAVREAATAGIQNVEEVIKLLKRNQLQQQQQPELSSS
AVNNPPATDNIMAVTDAAVNSFKKVISLLGRTRTGHARFRRAPVSPASA---TQER-PKQ
P-QPQQQQQQVQDP-GPTVRPISS---QTTEQG---SAFRVYQPTPVHR-----------
----LPPLPN--THGHQQKTPLLVTKNGFS-ERN--EIQPSI------NFSNS-PSISAA
TSFISS-LT-GETDSVQRSM-SSGFQFAQPSHVSSAGKPPLSSASLKRKCNSMDD---AA
LKCG-SSS------GRCHCSKKRKSRVKRVIRVPAISNKLADIPSDEYSWRKYGQKPIKG
SPHPRGYYKCSSMRGCPAKKHVERALDDPMMLIITYEGNHNHSNSINDAP--------AV
RVLESS--
>gnl_Manes_v6.1_Manes.13G119700.1
MAVELMMTYRN---DGFAAKMEENAVQE-AASGLESVNKLIRLLSHQNQENIQSSSSSPS
SRSSMDIEMDCKAVADVAVSKFKKVISLLGRTRTGHARFRRAPVATPFS-----------
------NAQISQE-----------------NQV---PASKIYYATPIQQ-----------
----IPPPPPPPNHFHYSSMTVMSKNNGVTNDRK--ESSTTI------NFSYS----SAG
NSFMSS-LT-GDTDSKQPSS-SSAFQITNLSQVSSAGKPPLSSSSLKRKCSSENL---GS
GKCSGGSS------GRCHCSKKRKLRLKRVVRVPAISLKMADIPPDDYSWRKYGQKPIKG
SPHPRGYYKCSSVRGCPARKHVERALDDPSMLIVTYEGEHNHTLSIAET---------SN
LILESS--
>gnl_Manes_v6.1_Manes.16G134800.1
MAVDLM---------SFAKMEDQMAVQEAASQGLKSMEHLIRLMSHQS------------
------NHVDCTDLTDLTVSKFKKVISLL--NRTGHARFRRGPVQSFSP---SLSSAPTG
YAS--RPQNLNQAP------------------------THVAAPAPAVHTVAAPQVPIAP
-ASFVQSQPQSL--------TLDFTKPSIF-SSN--GKNSE-LEFTKESFS-----VSSS
SSFMSSAIT-GDGSVSNGKQGSSIFL----APAVSGGKPPLSSGPYKKRCHEHDHSDDMS
GKF--SGST----SGKCHCSKRRKNRVKKTIRVPAISSKIADIPPDEYSWRKYGQKPIKG
SPYPRGYYKCSTVRGCPARKHVERANDDPKMLIVTYEGEHRHAQHAMQEN----LSGGVG
LVFEST--
>gnl_Manes_v6.1_Manes.12G107400.1
MAVELMMAFSN---DGFVTKLEDNAVQE-AASGLESVNKLIRLLSQQNQETIQSSSSSAT
LRSSMDIDMDCKAVADVAVSKFKKVISLLGRTRTGHARFRKAPVAVAMA---AALS----
------HTQISQE-----------------NQL---LESKVYYATPIQQ-----------
----IPPTPP--NHYHYSSMGMMPNNNGVIGERK--ESSTTI------NFSYS----SAG
NSFVSS-LT-GDTDGKQPSS-SSAFQITNPSQVSSAGKPPLSSSSLKRKCSSENL---GS
ANCS-GPS------GRCHCSKKRKLRLKRVVRVPAISLKMSDIPPDDYSWRKYGQKPIKG
SPHPRGYYKCSSVRGCPARKHVERALDDPSMLVVTYEGEHNHNLPIAEP---------TN
LILESS--
>gnl_Manes_v6.1_Manes.18G041000.1
MAVELMMGFSG---DSFAAKMEELAVREAATAGIQNVEEVIKMLKQNQLQQ-PQPDFTSS
PTNNPPGTDNIMAVTDAAVNSFKKVISLLGRTRTGHARFRRAPVSPASA---NQE-----
------QQQQAQDL-GASVRPISS---HPTEPV---SAFRVYQPTPVHR-----------
----LPPLPN--SHHQ-QKTPSLVAKNGFS-ERN--EM-RSI------NFSNS-PSISAS
TSFMSS-LT-GETDSVKRSM-SSGFQFAEPSHVSSAGKPPLSSSSLKRKCNSMDD---AA
LKCG-STS------GRCHCSKKRKSRVKRVIRVPAISNKLADIPHDDYSWRKYGQKPIKG
SPHPRGYYKCSSMRGCPARKHVERAVDDPMMLIVTYEGDHNHSNSINDAP--------AA
VVHESS--
>gnl_Medtr_Mt4.0v1_Medtr3g108960.1
MTLRLM---------DFPNMEKEKAILETATQSINSLTSFANNVSPQ-------------
------PSLQNTQLTNITVSELKKLSNLL--NRKGHARFRRNPNATPDQ--------PLP
KSS--TPSTSTQPP-----------------------------PPPLQI-----------
---QIPPKSQPL--------TLDFTKPYTF-ISN--PKSLDL-EIPKETFSFPSLPLTSY
SSFMSSAIT-GDRSVSSGRIGPS-----TLTPAVSGGKPPLSSPTLKKSCHSHS--GDVS
GKT--SAS------KKCHC-QKRKNRNRREVRVPCISSRIADIPADEYSWRKYGSKPIKG
TPHPRGYYRCTVSKNCPARKRVEKAKDDPNILVVTYEFEHRHNQAPMQENNSGCGSGSMD
LVFELT--
>gnl_Medtr_Mt4.0v1_Medtr0229s0060.1
MAVELM---------GFPKIDEQKAIQEAASEGLKGMEHLILTLSHQPT-----------
-------QLN-TQLTDHTVSKFKKLISLL--NRTGHARFRRAPVHSSSS---SAPVQPVQ
IQ---STPSPVQTPTVS-------------------------LPSPSQAPAPISVR--AP
-ASFVQPQSHSM--------TLDFTKPNVL-SSK--NSMVE-LEFSKDTFS-----VSSA
SSFMSSAIT-GDGSV-NGKQGSSIFL--NPAPAISGGKPPLSAVPSKKRCHDHGHSDDV-
-----SGS------NKCHCVKR--------------------------------------
------------------------------------------------------------
--------
>gnl_Medtr_Mt4.0v1_Medtr5g016610.1
MAVELMIGHKN---NNLTNKFQENAVQE-AASGLQSIEKLIKLLSSSQTC----------
SSNSNPNSMDYKTVADVAVSKFKNVISLLNRTRTGHARFRRAPLPSTTA-----------
-----------------------------------TSETRVYHATPLQQ-----------
----IPPLIA--NNIE------------VI-DK------NII------DFSYS-------
------------------------------SQVSSFGKSCVSSCSLKRKCGSDNF---GN
GKCG-SSS------SQCHCSKKRKMRLKRVVRVAAISLKMADIPTDEYSWRKYGQKPIKG
SPHPRGYYKCSSIKGCPARKHVERALDDPSMLVVTYEGDHNHSLSMVEA---------NN
LILESS--
>gnl_Medtr_Mt4.0v1_Medtr1g009613.1
MAVELM---------GFPKIDEQKAIQEAASEGLKGMEHLILTLSHQPT-----------
-------QLN-TQLTDHTVSKFKKLISLL--NRTGHARFRRAPVHSSSS---SAPVQPVQ
IQ---STPSPVQTPTVS-------------------------LPSPSQAPAPISVR--AP
-ASFVQPQSHSM--------TLDFTKPNVL-SSK--NSMVE-LEFSKDTFS-----VSSA
SSFMSSAIT-GDGSV-NGKQGSSIFL--NPAPAISGGKPPLSAVPSKKRCHDHGHSDDV-
-----SGS------NKCHCVKRRKNRVKRTVRVPAISSKTADIPPDEYSWRKYGQKPIKG
SPYPRGYYKCSTVRGCPARKHVERATDDPTMLIVTYEGEHRHTIQAAQEN----AAGIVG
LVFEST--
>gnl_Medtr_Mt4.0v1_Medtr4g094908.1
MAVELMTGYRN---QSFTTKAEENAVQE-AASGLESVEKLIKLLSEARHKYQPSSPSNNN
NNPTMDIERDCKAVADIAVSKFKRVISLLEKTRTGHARFRKAPLPQPQP--------PPS
---------QTLQ-----------------FQP---SEPMIFNATPLQQ-----------
----IPPTVS--TTLH------------II-KRN--DSSKTL------NFSYS----SAG
NSFISS-LT-GDDNNKQPSM-SSAFQITNLSHVSSVGKPPLSSSSLKRKCSSETL---GS
GKCG-SSS------SRCHCSKKRKMRLKRVVRVPAISLKMADIPPDDYSWRKYGQKPIKG
SPHPRGYYKCSSVRGCPARKHVERALDDASMLVVTYEGEHNHSLSAADA---------SN
LILESS--
>gnl_Medtr_Mt4.0v1_Medtr4g127040.1
MVVDPV---------VIPRMDEQRAIQEAASAGLKSMEQLIRVLSSQTSSSS--------
SSSNLVNKLDCTEITDFTVSKFKTVINLL--NRTGHARFRRAPSSPPCSYQFSQS-----
------------QP------------------------------EK--------------
----FKTQPQST--------TLDFAKPIQLVKSKPTNQSTDLYSKSKEAYS----ISTTT
SSFMST-IT-GDGSVSDGKIG----------PIISSGKPPLASS-HRKRCHEAT----IS
GKV--SSS------GHCHCSKRRKSRVKRTIRVPAISSKVADIPSDEFSWRKYGQKPIKG
SPYPRGYYKCSSFKGCPARKHVERAQDDPNMLVVTYEGEHRHAQTVVTGAG---------
FISQPL--
>gnl_Mimgu_v2.0_Migut.N02732.1
MAVELMPGYR------FTSKMEANAAQEAAAAGLQSVENLIRLLSNSHHQNFQQQSSAAA
AAADYQAAADYQAVADVAVNKFKKFISILDQTRTGHARFRRGPISNPTQ---KVK--PAG
-----------PPA-QPPKTE-----ENSTVPA---PGSRIYCPTPVQR-----------
----LPPLPQ--NHLQ-------LLKNATV-ERK--ES-TTI------NFA------SPA
TSFMSS-LTAGDTDSLQPSMSSSGFQITNLSQVSSVGRPPLSTSSFKRKCNSMDD---AN
TKCG-GAS------SRCHCPKKRKSRLKKVVRVPAISMKMADIPPDDYSWRKYGQKPIKG
SPHPRGYYKCSSVRGCPARKHVERALDDPGMLIVTYEGEHSHAVNNTEAP---------A
LVLESS--
>gnl_Mimgu_v2.0_Migut.A00430.1
MAVELL---------GYGNLNEQMAIQEAASAGLKSMEHLIFAVSHQQQQ----------
-QQYRNQQIDCREITDFTVSKFRKVISIL--DRTGHARFRRGPVQPQTT---ALV--AVQ
PQL--ETQKPAAPP-------------------------TIYKPKPLSLFSLSP------
-ASPEPAAALPL--------TLDFTKPG-----K----------------CLSAASGNSS
STFLSS-IT-GEGSVSNGKGGSSMFL--TPSAAVSAGKPPLSG----KRCREHDHSDNLS
GKT--SGS------SRCHC-KKRKSRVKNTIRVPAISSKVADIPSDEYSWRKYGQKPIKG
SPYPRGYYKCSTVRGCPARKHVERATDDPAMLIVTYEGEHRHTTTQMQEIPAGVAAPGQL
VVFESS--
>gnl_Mimgu_v2.0_Migut.C00539.1
MAVEMMPGY------NLTSKMEENAAQEAAAAGLHSVDKLIRLLSHSHHH--------KS
RQPSSAAAADYLAVADVAVDKFKKFISLLDRTRSGHARFRRGPVPNPQP---VKIEPPAV
L-------PSSQPPK-----------TEERDPA---AGSRIYCPTPIQR-----------
----LPPLPN--HHHQ-------LIKHGSI-ERK--ESSTTI------NFS------SPA
NSFISS-LT-GDTESQPPSMSTSGFQITNLSQISSASRPP--PPSFKRKCSSMDD--AAA
AKCG-SSA------SRCHCPKKRKSRLKRVVRVAAISMKMADIPPDDYSWRKYGQKPIKG
SPHPRGYYKCSSVRGCPARKHVERALDDPAMLIVTYEGEHNHAAQSTEPP-------STT
MLLESS--
>gnl_Mimgu_v2.0_Migut.H00406.1
MAVELMMNYRN---SSFQSSSEEKAAAAEASSGLQSVEKLIRLFSSSSST-------SSH
HQTVEAAETDYAAVADAAVSKFKRAISLLGPARTGHARFRRAPVSAAAA---ATSP-PAS
S----SSSPNSDEP------------ETHGYRN---SNTKIYCPTPIQQ-----------
----IPPPD---YHLN---------------KEY--SSSKTI------SFSYS-PAISRV
NSFVSS-LTGADSEQVHPSS-SSAFQIISSSNNNSAAKPPLSSSSFKRKCTSSEN--AFS
GQCS-GSS------SRCHCTKRRKLRLKRVIMVPAISMKMSDIPPDDYSWRKYGQKPIKG
SPHPRGYYKCSSVRGCPARKHVERAVDNPTMLIVTYEGDHNHSLSVADTP--------TT
MILESS--
>gnl_Musac_v1_GSMUA_Achr3T05670_001
MAVDLL---------GYAKMDEQMAIQEAATAGLRSMEHLLSQLSHHHQQ----------
-----SPQLDCREITDLTVSKFKKVISIL--DRTGHARFRRGPSLAPAV-----------
--------------------------------------------EP--------------
--------PRAP-----------IAAPS-------LVEASG-SQFTAEGFS---------
---ISTSIT-GDGSISNGKIGSASLL--LHPAAVSTGKPPLSSS-FKKRCHEHAHSEHLT
EKH--AIPG-----GRCHCSKRRKSRVKRTIRVPAISPKMADIPPDEYSWRKYGQKPIKG
SPYPRGYYKCSILRWCPARKHVERALDDPTMLIVTYEGEHCHGRGTAAPP--ETADAPVA
V-------
>gnl_Musac_v1_GSMUA_Achr3T00510_001
MAVDLV---------GRGKMDDLVALQEATAAGVRSLEHLVFRLSHLPS-----------
------SPSDCSEIADTTISKFKQVISVL--DRTGHARFRRGPAPATDG---RLSD----
--------------------------------------------LP--------------
--------GTSL--------KLGFG---AL------------------AT-----TSSTN
SSFLSS-LT-GDGSVTNGRVWPS------------VGKPPLSSSFHKKRCPGSG---VAA
RKN--AGAD-----GLCHCSSKKKSRAKRTIRLAAISSRDADIPPDEHSWRKYGQKPIKG
SPHPRGYYKCSSVRGCPARKHVERAADDPSVLIVTYEGEHRHTPNPAPPA------STEA
IVVGRP--
>gnl_Musac_v1_GSMUA_Achr3T27880_001
-----M---------GHLKMDGKMEVREAAAAGLRSLERVVFHLSHQQ------------
------SPWDCREITDQTIAKFKKVISAL--NRTGHARFRRGPAQPAFS---AEA-----
----------EEAP-------------------AVHYHALARPP--------------LP
-----PAAVATL--------NLDPTKLE-------------------EHLNVSAA-----
--------------------------------VSSAHKPPLAPS-HKRKVPDHAHPPEAA
KQA--A--------RCCHCSKKRKDREKRTVRVPAVGSRNADFPVDEYSWRKYGQKFIKG
SPYPRGYYKCSSVKGCPARKHVERAADDPSMLIVTYEGVHRHSPSRPR------------
--------
>gnl_Musac_v1_GSMUA_Achr4T20600_001
TAADLM---------SRQKMDELVAIQEAAAAGVRSIEHLVSRLSRQS------------
------SPSDCREITDLTVSKFRKVISVL--DRTGHARFRRGPMLATTD---ATED----
-------------------------------------KTLSLLPQPFES---------QP
-QPNLPVASKGL--------TMDFTEAK---EPA--ATTLS-LGFSASTT-----MSSGN
SSFLSS-LT-GDGS------------------------PPLSSS-HKRKCHDRVHCDVAL
RKH----SG-----DLCHCSKKKKTRVKRTIRVPATSLRNADIPSDEYSWRKYGQKPIKG
SPYPRGYYKCSSMRGCPARKHVERAPDDPSMLIVTYEGEHRHASNPEPI-------STGA
--------
>gnl_Musac_v1_GSMUA_Achr7T15930_001
MAVDLM---------GYAKMDDQIAIQEAAAAGIRSMEHLISRLSQQ-------------
------QQLDCRDITDHAVSKFKKVISIL--NRTGHARFRRSPTAPPPA---EPS-----
--------------------------------------------PP--------------
-HHPLPPPSRPL--------TLDFTEPP---------------------------MSSAT
SSFMSS-VT-GDGSVSNGRPGASSFL--LPPAAVSAGKPPFSST-ISRRCHEHGHSEHVA
GKY--AIPG-----SRCHCSKRRKSRVKRTIRVPAISSKLADIPPDEYSWRKYGQKPIKG
SPYPRGYYKCSTLRGCPARKHVERAPDDPTMLIVTYEGEHRHTPSAATVAAPPVTASASA
I-------
>gnl_Musac_v1_GSMUA_Achr9T22950_001
MAVDSM---------GYRRMDDQIAVREAADVGLRTLERLVFQLSHQQS-----------
-------PSDCREVTDHTIAKFKKVISVL--NRTGHARFRRGPAQPAFV-----------
--------------------------------------------PPVEED----------
-PALPPAVPRAV--------TLDFTKP-------------------KESFS-----ASGT
VS--SSSLT-GDGSVT-GKQGSSILV--PAAFAVSSGKPPLASS-HKRKAPEHAHCPEDA
KQE--APA------GRCHCSKKRKNRDKRTVRVPAISSRNADIPADDHSWRKYGQKPIKG
SPYPRGYYKCSSVKGCPARKHVERAPDDPTMLIVTYEGEHRHGQSRPGTA--PVANAASG
--------
>gnl_Musac_v1_GSMUA_Achr1T23560_001
MAVDLM---------GLGKMDDLMAMQEAAAAGIRSLEHLALQLSTHQP-----------
-------PPDCREITDPRVSTFKRAISVV--NRTGHARFRRGPVPAPPP---PPE-----
--------------------------------------------RPVVA-----------
--------PKAL--------NLDFTNPK---EPA--ATPVN-LSFGSSST-----TSSGN
SSFLSA-VT-GDGSVTNGKIGPAILA----AAAPCVGKPPLSSS-HKKRSHTHGHGDVAV
GKH--AGPG-----NRCHCSKKKKHRVKTTIRVPAISSRNADIPPDEYSWRKYGQKPIKG
SPYPRGYYKCSSVRGCPARKHVERAPDDSSMVIVTYEGEHQHALNPMAI-------STDG
VVVDPPNQ
>gnl_Musac_v1_GSMUA_Achr6T03810_001
MRVP-------------KKTRSSI---HAGIVGLVGFEGIVLPISRGKAKDQ-----CRR
SGNIQQQQQDCREIADLAVSKFKKVISIL--NRTGHARFRRGPTGPPPP---G-------
--------------------------------------------RP--------------
---SLPAASKTL--------TLAPVSPP--------------SRYNKGCFSISKSLSSAT
SSFVSS--------------------------------------------HTHAHSDHVA
GKY--AVPG-----SRCHCSKKRKSRVKRTIRVPAISSKVADIPGDEYSWRKYGQKPIKG
SPYPRGYYKCSTVRGCPARKHVERAPDDPSMLIVTYEAEHRHNPTSI-------------
FSLKEN--
>gnl_Musac_v1_GSMUA_Achr10T23420_001
MAVDLM---------GYAKMDDQIAIQEADAAGIRSMEHLISRLPHHQQ-----------
------QQRDCLEITDQAVSKFKKVISFL--NRTGHARFRRSTTSPPSE---PPA-----
--------------------------------------------EP--------------
--YPLPPPARTL--------TVDFTEP---------------------------------
-------IN-CGEVVSNGRFGAASFL--FPPAAISAGKPPLSSA-LKPRCHEHDHSEHVT
GRY--AVPG-----ARCHCSKRRKSRVKRTIRVPAISSKVADIPPDDYSWRKYGQKPIKG
SPYPRGYYKCSSVRGCPARKHVERAPDDPTMLIVTYEGEHRHTPTGAAPEPI----PAAA
I-------
>gnl_Musac_v1_GSMUA_Achr5T21910_001
MAVDLV---------GYTKMDDRIAIQEATAAGLRSMEHLIRHLSNPHRH----------
----QQQQLDCHEIADFAISKFKKVIAIL--DGTGHARFRRGPVAPVPL---A-------
--------------------------------------------EP--------------
---SLPAAAKSL--------TLAIPPPP--------------TRYGKEYFSISMPMTSAT
SSFVSS-VT-RDCS------------------------------------HSHAHSDHVA
GKN--AVPG-----TRCHCSKRRKPRVKRTIRVPAVGLKAADIPADEYSWRKYGQKPIKG
SPYPRGYYKCSTLRGCPARKHVERAPDDPSMLIVTYEGEHRHSAAAI-------------
--------
>gnl_Musac_v1_GSMUA_Achr5T04870_001
MAVDLM---------GYGKMDEKMAIQEAATAGLRSMEHLIFQLSHRHQS----------
------PQLDCREITDLTVSKFKK-------N-----SPPRAPLALTLP---PAK-----
------------PP-------------------------RHLAPPP--------------
-PPPPPPPPQAL--------TLDFTKPVAI-GGR--SEATG-SKYTTESFSISTTMTSAT
SSFMSS-IT-GDGSVSNGKIVSSSFL-----P-ASSGKPPLSSSSFKKKCHEHAHSELVA
GKY--AVPG-----GRCHCSKRKKSRVKRTIRVPAISSKTADIPPDEYSWRKYGQKPIKG
SPYPRGYYKCSSVRGCPARKHVERAPDDPTMLIVTYEGEHYHTRGAAVAAPAPSDVPVAA
V-------
>gnl_Nelnu_v1.0_NNU_002094-RA
MAVELMMGYRN---DNFAAKMEENAVQEAASAGLQSIEKLIRLLSQRQQQ--------QH
PKADMEIDLDYKAVADVAVTKFKKVISLLGRPRTGHARFRRGPLCSPQQ---TH------
---------DNDQP-FSAVSPAPH--KDDDKLS---SGSRVHCPTHIQH-----------
----LPPLPH--HHQQNTHVPLAVPK--TV---K--ELTTTI------NFTSS-PPISAA
NSFMSS-LT-GDTDSKQPSS-SSAFQITHLSQASSAGRPPLSSSSLKRKCSSSDD---AA
GKCG-GSA------GRCHCSKRR-------------------------------------
------------------------------------------------------------
--------
>gnl_Nelnu_v1.0_NNU_012815-RA
MAVDLL---------SFSKMDEQIAIQEAASAGLKSMEHLIRLMSHQSPQ----------
--HQKLNQLDCREITDFTVAKFKKVISLL--NRTGHARFRRGPPSSAST---SFS-----
------------------------------------------VPQPQTTLNLPPTS--AP
-APHVQSQPQAL--------TLDFTKPNLLNSSN-PTDAST-CQFSKESFSISPPMSSAN
SSFMSSITT-GDGSVSNGKQGSSLFA--TPTPAVSAGKPPLSSS-YRKKCHGHGHSDDIS
GKY--SES------GRCHCSKRRKSRVKKTIRVPAISSKMADIPPDEYSWRKYGQKPIKG
SPYPRGYYKCSSLRGCPARKHVERAPDDPTMLIVTYEGEHRHSQPPPPD-------SVAG
GLIESS--
>gnl_Nelnu_v1.0_NNU_011577-RA
MAVDFMMGYRS---DSFAANMEENAVEEAASAGLQSVEKLIRLLSQRQQQ--------QH
PKADMEMEMDCRAVADVAVTKFKKVISLLGRTRTGHARFRRGPLGSSPP---PQQNH---
---------DTDHS-FSVSFTH----KEEDMQP---SGSRVYCPTSIQR-----------
----LPPFPP--HHHHHNHPPLSLPKNGVI-ERK--ESATTI------SFTSS-PPISAA
NSFMSS-MT-GDTDSKQPSS-SSAFQITHLSQVSTAGRPPLSSSSLKRKCNSSDD---AA
GKCG-VSS------GRCHCSKRRKSRVKRVVKVPAISLKMADIPPDDFSWRKYGQKPIKG
SPHPRGYYKCSSVRGCPARKHVERALDDPTMLIVTYEGEHNHTRSVTEPS-------GSG
LILESS--
>gnl_Orysa_v7.0_LOC_Os08g13840.2
MAVDLM---------GFSPRTEQLAFQEAAAAGLRSLELLVSSLSAGGEHHH-----RRR
-PQEKQSSPPLGEIADQAVSRFRKVISIL--DRTGHARFRRGPVVGAAA---AEAAA---
---------ASASPSS----------------------------SPVSP--------PPP
VTTQPAAAVKSL--------TLDFTNPAKV-AA----------------------ASVTS
TSFFSS-VT-GDGSVSKGRSL------------VSSGKPPLAGG-VKRKCAAAGDHGHGA
GHA--HAH------GGCHCSKKRKQRVRRTVRVAAASARVADIPADEYSWRKYGQKPIKG
SPYPRGYYRCSTVKGCPARKHVERAADDPATLVVTYEGDHRHSPPPP-------------
L-------
>gnl_Orysa_v7.0_LOC_Os04g51560.1
MAVDLM---------GYRRADDQLAIQEAATAGLRSLEMLVSSLSSSSQAAG-----AHK
A---SPQQQPFGEIADQAVSKFRKVISIL--DRTGHARFRRGPVESSAP---AAPVA---
-----APPPPPPPP------------------------------APVAA---------AL
--APTSSQPQTL--------TLDFTKPN---------------------LTMSAATSVTS
TSFFSS-VT-GEGSVSKGR------------SLLSSGKPPLSGH-KRKPC-AGGH----S
EAT--ANG------GRCHCSKRRKNRVKRTIRVPAISSKIADIPPDEYSWRKYGQKPIKG
SPYPRGYYKCSTVRGCPARKHVERATDDPAMLVVTYEGEHRHTPGPLPAPPAAVAAMPVS
VAVSTG--
>gnl_Orysa_v7.0_LOC_Os04g21950.1
ITMDLMG--------GYGRVDEQVAIQEAAAAGLRGMEHLILQLSQTGTSER-----SPA
PAQEQQQQVDCREITDMTVSKFKKVISML--NRTGHARFRRGPVVAQSS---GPAA----
-----------SEP------------------------------APVRS-----------
---SPSAVSRPM--------TLDFTKAA--------------SGYGKDGFSVS--ISAAS
SSFLSS-VT-GDGSVSNGRGGSSLML--PPPPATSCGKPPLSSAAHKRKCHDHAHSENVA
GKYG-STG------GRCHCSKRRKHRVKRTIRVPAISSKVADIPADDFSWRKYGQKPIKG
SPFPRGYYKCSTLRGCPARKHVERDPTDPSMLIVTYEGEHRHSPSAAQDHPP-APPPPLA
L-------
>gnl_Orysa_v7.0_LOC_Os02g26430.1
MA--------------FPAA----A--RGGEQGGGTAGQLVSTP----------------
--------------------RLRTVASML--NRTGHARFRRAAPVVVQE---EEDE----
------------------------------------------------------------
--------AAAA--------ARD----------------AVV------GL-----SASAS
SSFPSS-VT-GDGSVSNARAV----------PAAGGDKPPMQSASYRKRS----------
---SDDDG------ERCHCSKKKRKRARRRIRVPAISSRNADIPADDYSWRKYGQKPIKG
SPYPRGYYKCSTVRGCPARKHVERDPGEPAMLIVTYDGDHRHGEPGHRRPDE------AA
TTTEHRTT
>gnl_Phavu_v2.1_Phvul.003G139500.1
MPLDLE---------ALPRMEEQTAIEEAASAGLKSMEHLIRVLSSQIPSSS-----SAA
SSSSNLNHLDCTEITDFTVSKFKQVINLL--NRTGHARFRRAPSHPSPS---PSL-----
-------------P------------------------------SP--------------
------PQPQKP--------ALHFANPKIP-NPN--PSSTDFYSKTKDTFTISPPISTTT
SSFMSS-IT-ADGSVSDGKIGP---------AILSSGKPPLSSS-HRKRCHDAT----LS
GKA--SSS------ANCHCSKRRKSRLKRMIRVPAVSSKIADIPVDEYSWRKYGQKPIKG
SPYPRGYYKCSSVRGCPARKHVERAQDDPNMLIVTYEGEHRHPQPRLPETAAAVAFGAQA
V-------
>gnl_Phavu_v2.1_Phvul.003G240900.1
MAVELMTGYRT---TTFTTKAEENAVQE-AASGLESVEKLIRLLSQTPQQ----------
YNSSNQIAIDCKAVADLAVSKFKNVISLLGPTPTGHARFRRAPLPPPPP---PPP--PSS
------------------------------TQP---SQPSVFHATPLHQ-----------
----IPKTDN------------------TL-NND--PSSKTI------YFSYP----TPA
TSFISS-LT-ADAHTKQPSS-SSAFHITSLSHVSSAGKPPLSSSSFKRKCSSENL---PS
GKCG-SSS------SRCHCSKKRKMRLKRVVRVPAISLKMADIPPDDYSWRKYGQKPIKG
SPHPRGYYKCSSVRGCPARKHVERALDDPAMLVVTYEGEHNHALSAADA---------TN
LILESS--
>gnl_Phavu_v2.1_Phvul.009G233900.1
MALDLL---------PRTRMEEQLAIQEAASAGLKSMEHLIRLLSPSACNSS-----SFS
SSSNSLNNLDCSEITDFTVSKFKQVINLL--NRTGHARFRRAPTQAQAQ---PQP-----
--------------------------------------------EP--------------
-QPQPQPQPPGF--------TLDFVKPTIL-NSK--PCN------KDETLTLST-TPTTS
SSFLSS-VT-NDASVSDGKIG--PFL--PP----SAAKPPLCSS-HRKKCRDAAL-----
-----SAK------PSCHCSKKRKSRVKKTIRVPAISSKIADIPPDEYSWRKYGQKPIKG
SPFPRGYYKCSTVKGCPARKHVERAQDDPKMLIVTYEGEHHHALPLPAATGV--------
L-------
>gnl_Phavu_v2.1_Phvul.009G101900.1
MAVELM---------SLPKMEEQKAIEEAATLGLKGMENFIHLLSHQPS-----------
-------NLN-THLTHATVSNFKKLISLL--NRTGHARFRRAPLPSNTH-----------
-------------PI-----------------------------PP-----------ANP
-VPLHQPPSHTL--------TLDFTKPNIFASTD--AKSTD-LEFSKETFS-----VSSN
SSFISSALT-ADGSVSNGNQASSLFL--APPPPSSSGKPPL----LKKRCRDH--SDNVS
GKL--SGS------TKCHCIKKRKNRVKKTVRVPAISAKIADIPSDEHSWRKYGQKPIKG
SPYPRGYYKCSTVRGCPARKHVERASDDPTMLIVTYEGEHRHSFQTAQDN----ISGAMG
LVFQSK--
>gnl_Phavu_v2.1_Phvul.001G060200.1
MAVELM---------GFPKIDDQKAIQEAASEGLKGMEHLIRILSHQPS-----------
-------HLN-TDLTDVTVSKFKKLISLL--NRTGHARFRRAPVQAPQP---VQTPA---
---------PVHNPPS--------------------------APPPQTANLSLPAL-ASP
--APVHHAPGSV--------TLDFTKPHALRNSK--AKSVE-LEFSKETFS-----VSSN
SSFMSSAIT-GDGSVSNGK----IFL--APPPATSAGKPPA----FKKRCLEHRHSDDV-
-----SGS------GKCHCVKRRKNRVKKTVRVPAISSKIADIPPDEYSWRKYGQKPIKG
SPYPRGYYKCSTVRGCPARKHVERAPDDPAMLIVTYEGEHRHAVQAAQEN----AAGVVG
LVFEST--
>gnl_Phavu_v2.1_Phvul.002G016100.1
MPVELMMGYRN---DTF---AEENAVRE-AASGLESVEKLIRLLSRAQLQQQQQQSHASN
SKSSMEIESDYGAVADVAVSKFKKVISLLGRTRTGHARFRRAPVPPPPP-----------
------------------------------------SEPRFYRATPLQQ-----------
----IPPPT---EHPF-------IPKNGLI-DTK--DSSKTI------NFSYS-------
NSFVSS-LT-GDTDTKQPSS-SSPFQITNLSQVSSAGKPPLSSSSLKRKCSSENL---GS
ANCG-SSS------SRCHCSKKRKMRLKRVVRVPAISLKMADIPPDDYSWRKYGQKPIKG
SPHPRGYYKCSSVRGCPARKHVERALDDPAMLVVTYEGEHNHSLSAVEAT--------TN
LILESS--
>gnl_Poptr_v3.0_Potri.006G072400.1
MAVDLV---------RYSKMEDQMAIQEAASAGLESMEHLIFAFSNQTRQ----------
-----SHQLDCGEITNFTVAKFKQVISML--NRTGHARFRRGPTSSPSS-----------
--------------------------------------------YPVPV---------RP
----VPQEPQKL--------NLDFVNSNAE-SKN--DLSLG-SQYSKDSLS----SGTTT
SSFVSS-VT-ADGSVSNGKQGGSSLF---GTQARSTGKPPLSST-HRKKCHDHAL---SA
RKI---SSG-----GSCHCSKRRKSRVKRTIRVPAVSSKIADIPADEYSWRKYGQKPIKG
SPYPRGYYKCSSVRGCPARKHVERAVDDSAMLIVTYEGEHRHSHTPLPGD--VTASAAMR
HVFHST--
>gnl_Poptr_v3.0_Potri.018G139300.1
MAVDLV---------GYSKMEDQMAIQEAASAGIKSMEHLIFALSNQTQQ----------
-----SHQLDCREITSFTVAKFKQVISIL--NRTGHARFRRGPTSSN-------------
---------------------------------------------PVSV---------RP
----VVQEPQKL--------NLDFFKSNSE-TKN--DLSFG-SQYSKDCFS----SGTTT
SSFLSS-VT-ADGSVSDGKQGGSSSL--FGTHPRPTGKPPLSSI-HRKKCHDHTL---ST
SKI--SSSG-----GSCHCSKRRKSRVKRTIRVPAISSKVADIPADEFSWRKYGQKPIKG
SPYPRGYYKCSSVRGCPARKHVERAVDDPAMLIVTYEGEHRHSHAPLPEN--VTANAAMR
HVFQST--
>gnl_Poptr_v3.0_Potri.018G008500.1
MAVELM---------SFTKMDDQSAIQEAASQGIKSMEHLIRIMSHQNNH----------
------HVADCTDLTDVTVSKFKKVISIL--NRTGHARFRRGPIQPNQP---AKSSFPST
STQ--SPQSQSQSPSFS------------------RFQNLTLTPTP--------------
--VTAPAAPTSL--------TLDFTKPNIF-SS----KSAE-IEFSKDSFS----VSSNS
ASFMSSGIT-GDGSVSNGKQGSSIFL-------GSAGKPPLSTVPNKKRCHEHHHDDTVS
G----SSS------GKCHCSKRRKNRVKKTIRVPAISSKIADIPPDEYSWRKYGQKPIKG
SPYPRGYYKCSTMRGCPARKHVERATDDPAMLIVTYEGEHCHTQGAMEGN---MAAGTVN
LVFESTMM
>gnl_Poptr_v3.0_Potri.007G047400.1
MAVELVMGYRN---DGFTSKMEENAVQE-AASGLESVNKLIRLLSQKNQQNL--QSSTST
SRTSMDMEIDCKAVADAAVSKFKKVISLLGRNRTGHARFRRAPVSTPPI-----------
------NQRQELS-----------------YQVP-EANTKVYYATPIQQ-----------
----IPPPVL--NQNH---YPILVPKNGVM-ERK--DSATTI------NFSYS----SAG
NSFVSS-LT-GDTDSKQPSS-SSAFQFTNVSQVSSAGKPPLSTSSLKRKCSSENL---DS
GKC--GSP------GRCHCSKKRKMRLKRVVRVPAISLKMSDIPPDDYSWRKYGQKPIKG
SPHPRGYYKCSSVRGCPARKHVERALDDPSMLVVTYEGDHNHTISVAET---------SN
LILESS--
>gnl_Poptr_v3.0_Potri.002G123300.1
MAVELMMGYSG---DCFATKMQENAVREAAASGIQSVEEVIKLLKQNQLE--QQQELSAA
SSSSNLGTDNIMTVTDMAVNNFKKVISLLGRTRTGHARFRRAPDTPPTQ---QQIRE---
--ESQQEKRQVQEP-GPSVRAINS---QPTEQA---SAFRVYQPTPIHR-----------
----LPPLPH--NQQQ---SPLLVTKKGLS-DRN--EIPTTI------NFSNS-PSISSA
TSFMSS-LT-GETDGFQRSM-PSRFHFTQ----PSAGKPPLSSSSLKRKCNSMDD---AA
LKCG-SSS------GRCHCSKKRKSRAKRVVRVPAISNKMADIPPDDYSWRKYGQKPIKG
SPHPRGYYKCSSVRGCPARKHVERALDDSMMLIVTYEGEHNHSHPFDDAP--------AA
LVPESS--
>gnl_Poptr_v3.0_Potri.005G141400.1
MAVELMMAYRN---SGFVTKMEENAVEE-EASGLESVNKLIRLLSQQNQENL--QSSTPT
SRTSMDVEMDCKAVADVAVPKFKKVVSLLPRNRTGHARFRRAPVSTPPV-----------
------NQRQEQD-----------------YQVL--EANQVYYATPIQQ-----------
----IPPPVH--NQNH---YPIVEPKNGEI-ERK--DSATTI------NFSCS----SAG
NSFVSS-LT-GDTDSKQPSS-SSSFHITNVSRVSSAGKPPLSTSSLKRKCSSENS---DS
GKC--ASS------GRCRCSKKRKMRLKRVVRVPAISLKMSDIPPDDYSWRKYGQKPIKG
SPHPRGYYKCSSVRGCPARKHVERALDDPSMLVVTYEGEHSHTISVAET---------SN
LILESS--
>gnl_Poptr_v3.0_Potri.014G024200.1
MAVELMMGYSG---DSFATKMQENDVREAATAGIQSVEEVIKLLKQNQLEQQQQQELSAA
SSSSNLGTDNIMAVTDMAVNNFKKVISLLGRTRTGHARFRRAPVACPPQ---QQIQEP--
--EPQQQKQQVQEP-VPYVRAINS---QPTEQG---SAFRVYQPTPIHR-----------
----LPPLPH--NQQQ----TLLVTKNGLS-DRN--EMATTI------NFANS-PTISAP
-SFLSS-LT-GETDSFQCSK-SSGFQFTQ----PSAGKPPLSSSSLKRKCNSMDD---AA
LKCG-SSS------SRCHCSKKRKSRIKRVVRVPAISSKMADIPPDDYSWRKYGQKPIKG
SPHPRGYYKCSSVRGCPARKHVERALDDSMMLIVTYEGEHNHSHPIDEAP--------GA
LVLESS--
>gnl_Prupe_v2.1_Prupe.6G230600.1
MAVDFM-GYRN---SSFSAKLEENAVQE-AASGLESVEKLIRLLSQAQQNQHQD------
KYPSMVMDMDCRAVADVAVSKFKKVISLLGRTRTGHARFRRAPLTLTSG---SS-SS---
-----QNQAQTQET----------FV----KQAPL-ESTKVYHATPIQQ-----------
----IPPP----LHHH----------STVLESTK--DSSTTI------NFSYS-----AT
TSFMSS-LT-GDSDSKQPLS-SSAFQITNMSQVSSVGKPPLSSASLKRKCSSDNL---GS
GKCGAGSS------GRCHCSKKRKLRLKRVVRVPAISLKMADIPPDDYSWRKYGQKPIKG
SPHPRGYYKCSSVRGCPARKHVERALDDPAMLVVTYEGEHNHSLSVAET---------SN
LILESS--
>gnl_Prupe_v2.1_Prupe.1G431100.1
MAVELMMGF----IDSFAAQMEENAVKEAASAGIQSVEKFISLISQHHHQ----QDSSFS
SSSNPEAATEYKAVADMAVNKFRKVISLLDKGRTGHARFRRAPVTPSPP---PPP--PPP
QKTTQIPRPSIQEP-HNPRTDQPP--GFKTEQS---SAFKVYCPTPSVR-----------
----LPPLPH--NPHLKTTPVVLTKSVGCA-ERKL-DAPTTI------NFSPS-PSISAA
NSYMSS-LTTGDAESVQHSM-SSGFQFTNMSQ-SSSGKPPLSSSSLKRKCNSMDD--VAA
LRCG-SSS------GRCHCSKKRKSKVKRVVRVPAISMKMADIPPDDYSWRKYGQKPIKG
SPHPRGYYKCSSQRGCLARKHVERALDDPTMLIVTYEGDHNHSHTGTDPT--------PD
LVLESS--
>gnl_Prupe_v2.1_Prupe.1G459100.1
MAVELM---------NFSKMEDQKAIQEAASQGLKSMEHLIRFLSHQQQ-----------
--TNQSSRLDCTDITDHTVSKFKKVISLL--NRTGHARFRRGPVQPDPPVQFSSSH-PSY
LQT--LSLA---PA---------------------LNPRPSPAPAPVTTPAIVPPAPI--
ESSYVQSQPHSM--------TLDFTRPNVF-ASN--PKSTE-IEFAKDSFS-----VSSS
SSFMSSAIT-GDGSVSNGKQGSSIFL--ATAPAVSGAKPPLSTAPIKKRCHEHDHSDDAS
CKY--SGSGSASGSGKCHCSKRRKNRVKKTIRVPAISSKIADIPPDEYSWRKYGQKPIKG
SPYPRGYYKCSTVRGCPARKHVERAPDDPAMLIVTYEGEHRHAPEN------------VG
LVFEST--
>gnl_Prupe_v2.1_Prupe.1G071400.1
MAIDLV---------GFSRMDDRTAMEEAASAGLQSMDHLIRVLSNQNPS----------
-QTQTQTPLDCREITDFTVSKFKQLISVL--NRTGHARFRRGPANQSST-----------
------------------------------------------------------------
---PVQPKPQTT--------SSAFSVPK---SN------------NDDSLTLSPP-ISTT
SSFLSSITI-GDGSVSNGKAVSSILA--PPAPAFSAGKPPLSQS-HRKRCHDND----FA
AKT--SSS------GRCHCSKRRKTKVRRTIRVPAISSKIADIPSDEFSWRKYGQKPIKG
SPYPRGYYKCSSVRGCPARKHVERAQDDPTMLVVTYEGEHRHRHP-------SITAGSVG
LVFQ----
>gnl_Selmo_v1.0_147026
MDVDVL---------HYSSHTRDHYVQVAAKAGLENVHRLIDILSRDKPPV---------
------LQEDSSLAASSAMLQFKKVNSLL--SRTGHARFRKGPTQPNVM---TTSVF---
-----SSKDEQQES--------------------------------IQK-----------
----LAKE-----------------EPA---AG------TELMCFSSDSMSSS-PPPSSS
RSFISS-LS-LEGSVTNGGLFES-----VTNGTIFKPVPPKSSHP-VEKCSAAS----IL
DKC--RSV------GKCHCFKRRKLRVKRVISVPAVSNKIADIPQDEYSWRKYGQKPIKG
SPHPRGYYKCSSLRGCPARKHVERCLDDPTMLRVTYEGEHSHGVQP-R------------
--------
>gnl_Solly_v2.4_Solyc04g078550.2.1
MAVDLMTGYRT---DNFSSKMEETAVQEAATAGLQSVEKLIRLLSKSHQNQQQQTNFQDS
SSGNSSVSADYQAVADAAVNKFKKFISLLDKNRTGHARFRRGPISSLSP---PLPSKPQQ
L----QQSIKNQNPQ----------IEIEKPQA---SNTKIYCPTPIQR-----------
----LPPLPH--NHLQ-------LVKNGSI-ERK--EASTTI------NFASP----SPA
TSFMSS-LT-GETESLQQSL-SSGFQITNLSQVSSAGRPPLSTSSFKRKCSSMDD---TA
LKCG-GSS------GRCHCPKKRKSRVKRVVRVPAISMKMADIPPDDYSWRKYGQKPIKG
SPHPRGYYKCSSVRGCPARKHVERALDDAAMLIVTYEGEHNHSHSITETP--------GA
HVLESS--
>gnl_Solly_v2.4_Solyc12g096350.1.1
MA--VL-----------SKMNESFAVEEAASAGLKSMENLIRLVSHEP------------
------VQADCREMADFTVSKFKKVISIL--DRTGHARFRRGPVQAQAP---APVQV---
---------PVRGP--------VY-----------SFTSLSLAPAPFAS---------AK
-ERPVVQVQTAL--------TLDFSKLNPIG--N--SSATAFTVKSKE--LMADPTPTNS
SSFMST-IT-GEATVSNGKQVSS------------SLLPPQANTT-GKRCREHEQSDAIS
GSKS-TGS------GKCHC-KKRKAKDRKVIRIPAISTRVADIPGDEFSWRKYGQKPIKG
SKYPRGYYKCSSLRGCPARKHVERAMDDPTMLIVTYEDEHCHNPVAAHGNSS------VN
FLMEKK--
>gnl_Solly_v2.4_Solyc08g006320.2.1
MAVDLL---------NYSNLNEQLALQEAATAGLKSMDNLIRFVSFQQQQ----------
----QTVQPDCREITDYTVSNFRKVITIL--NRTGHARFRRSPVQVTDD---SSTA----
---------------------------------------LTLSPNPAEETVPAVK-----
-VPVEKYQSKAL--------TLDFTKRKVG---K--------------SICEAVPSSTTS
SSFMST-IT-GEGSVSNGKVFSSMSL--PPRPPVSSGKPPIAG----KRCRDHELSDEFS
GRT--SSS------GKCQC-KKRKSRVKKVIRVPAISSKTADIPADEYSWRKYGQKPIKG
SPYPRGYYRCSSVRGCPARKHVERATDDPGMLVVTYGGEHRHVQTTISGNVTGAGSSGER
MAFELT--
>gnl_Solly_v2.4_Solyc02g093050.2.1
MAVELMMDYRSTNCINFVAKLEEKSVVQEAASGLESVEKLIRLLSQSQSQQI--------
-QQQNKSPMEIEMVADAAVTKFKKVISLLDRNRTGHARFRRAPLANNNS--------PLP
--------------------------SNSSKDF---VDTKVYSPTPIQQ-----------
----VPLITY--DHFN--------------------LVPKTI------SFSYS-PEMSRT
NSFISS-LT-GETESKQHSS-SSAFQMTNLSQVNSAGKPPLSSSSLKRKCSLSEN--AVS
GKCS-GSS------GRCHCSKRRKLRLKRVVRVPAISMKLSDIPPDDYSWRKYGQKPIKG
SPHPRGYYKCSSVRGCPARKHVERALDDPTMLIVTYEGEHNHSLSVAET---------SS
LILESS--
>gnl_Sorbi_v3.1_Sobic.004G138400.2
---------------------------------MITIDDLLRSCGGDSGS-------IPV
PSSDGRQMLAMGDHHQLTVSRIRTAVSML--RRTGHARFRRGPVVAEQH---ASAR----
------------------------------------------------------------
--------PGVV--------ALDFV-----------NKACEA------RFSAS--ASGTS
SSLPSS-LT-GEGSVSNGRAQPQPFQ-----PVSGARKPPLHASPHKGKCHDRARSENDA
GK---THG------HRCHCSKKRKSRVKRTVRVPAISSRNADIPADDYSWRKYGQKPIKG
SPYPRGYYKCSTVRGCPARKHVERDPGEPAMLIVTYEGDHRHDDQQQERS--AGGA-QTD
TTTSS---
>gnl_Sorbi_v3.1_Sobic.007G085300.1
MAVDLMSSC-----GGRAGAYEQLAFQEAAAAGLRSLELLASSLSSPCGAGQ--------
----RAESPPLGQIADQAVSRFRRVINLL--DRTGHARFRRAPVAAVET---ETTLQ---
---------AVEEP------------------------------QP--------------
-----PQKKAAL--------TLDFTKPVPV------PAAAAT----KPAAAPAPAVSGTS
TSFLSS-VT-GEGSVSKG---CS--------LAVSSGKPPLP----KRKCHQHQHHQHLA
---E-SSA------GRCHCSKKKRSLSRRTVRVPAAAAAASDIPADDYSWRKYGQKPIKG
SPYPRGYYRCSSAKGCPARKHVERAADDPAMLVVTYEGDHRHDAAAAAVRAR------AA
--------
>gnl_Sorbi_v3.1_Sobic.006G206000.1
MAVDLM---------GYRRADDQLAIQEAAAESLRSLELLVSSLSTQAGA-------PHR
AAHHLQQQQPFGEIADQAVSKFRKVISIL--DRTGHARFRRGPVESPPR---AAA-----
-----APPVPAPAP------------------------ALSLAPAPVSA---------AQ
-PAPASQPPQSL--------TLDFTKPN---------------------LTMSGATSVTS
TSFFSS-VT-GEGSVSKGR------------SLMSSGKPPLSGH-KRKPC-AGAH----S
EAT--TNG------GRCHCSKRRKNRVKRTIRVPAISSKIADIPPDEYSWRKYGQKPIKG
SPYPRGYYKCSTVRGCPARKHVERATDDPAMLVVTYEGEHRHTPGAAGPSPL-ATASPVA
AAVSAG--
>gnl_Spipo_v2_Spipo12G0058600
MALDLM---------GLSRMDEQLAIQEAAAAGIRSMEHLVFQLSGPARH----------
------NQVDCREIADFTVTKFKKVISLL--NRTGHARFRRGGAATAAS---SAPS---S
AGA--ARRAPPATPSFS---------------------------APVTTDL------NAP
VSPPVKPAPAFL--------ALDFTKPCPV-AQKCGEMTMA-SQFSKETFSISPPMSSTN
SSFLSS-IT-GDGSVSNGKQGSSILL---PSATLSAGKPPLSSS-YKRKCPAHS---DVS
GKH--SASG-----GRCHCSKKRKSRVKKVMKVPAISSKIADIPPDEFSWRKYGQKPIKG
SPFPRGYYKCSTMRGCPARKHVERDPNDPSMLIVTYEGEHRHSQHGVPDGGHALAQPIGN
LVFESS--
>gnl_Spipo_v2_Spipo12G0000800
MT--FM-------------------------AGFRSMEKLLRLLSHQSPEKR--------
-LEEQGPAVAVAAECRGAVAKFRKVISLLDHARTGHARFRRAPALPHQM---KRLAG---
---------EEAAP---ATAEA----KRKKEDEE----------GSLRR-----------
----LPPLPH--IHQN------------LL-QRH--------------RFSTADP-----
---AAP-LT------------TA--------PRAAAGQPPGSSSFLKRS-GTSSE-----
---A-AGP------GKCHCPRKRKLRLRRTVRVPAISAKMADIPPDEYSWRKYGQKPIKG
SPYPRGYYKCSSLRGCPARKHVERALDDPTMLIVTYEGDHLHGPSDPAAPPP--------
--------
>gnl_Spipo_v2_Spipo28G0021800
MAVDLI---------GYSKMEDQIAIQEAASAGIRSMEHLILQLSHHGHRSG-----PPQ
-PQQQQQDLDCREITDFTVGRFKKVISIL--NRTGHARFRRGPAVEEAA-----------
--------------------------------------------EP--------------
--TPPPPQPQSL--------TLDFTKPTGF-LCG--ETSVS-SRFSKDSFSITPSMSSAN
SSFMSS-IT-GDGSISNGKQGSSLLL--SPSATISAGKPPLSSS--SRKCHVHGHSEGAA
AKY--SLSG-----GRCHCSKRRKSRVRNTIRVPAISSKMADIPPDEYSWRKYGQKPIKG
SPYPRAYYKCSTLRGCPARKHVERALDDPSMLIITYEGEHRHQGYSLVVGAGAAVASPGK
LVSESS--
>gnl_Spipo_v2_Spipo5G0003700
MAVDLM---------GYSRMEEDAAIQEAAAAGFRSAELLVFQLSHQRQQ----------
-QEQEQQPPDFREIADFAVGKFKKVISML--SRTGRARFRSGPVGDRAP-----------
--------------------------------------------PP--------------
--------PTSV--------TIDFSKPSPV--------------INADGFTLSQPMSSAS
PSFMTS-LT-GDGSLSTGKLGSA----------LFAGRPPLSSD-LKKKRHAHIHCDTVS
G-------------GRCHCSKKKRHRVKKVIRVPAISSKIADIPPDEYSWRKYGQKPIKG
SPYPRGYYKCSSLRGCPARKHVERALEDPSMLIVTYEGEHTHVGAR-QEEDS--------
-MLASA--
>gnl_Spipo_v2_Spipo10G0008000
MAVDTM---------GYAKMEDQVAIQEAAAAGMHNMERLIFQLSDRSRS----------
------PPADCREIAELTVAKFKKAISLM--NRTGHARFRRGPVAAAAP---PVA-----
--------------------------------------------PP--------------
-VAPPPPPPRPI--------TLDFTKPS-----A--AAAAA-SQFSKDSFS----MSSAN
SSF----MT-GEGSVSNGTLGLSLLAAAAPSAAVSAGKPPLSSS-YKKKCHAHG---DLS
GKH--LLPG-----ARCHCSKKRRSRVKRTIRVPAVSSKPADIPADEFSWRKYGQKPIKG
SPYPRGYYKCSTQRGCPARKHVERATDDPSMLIVTYEGEHRHHDQRLPSAAAAAGGGGGG
FVFPSSS-
>gnl_Stras_v2.0_SGA_v2.0_scaffold121T33028
MAVQLL---------SYPNLTEPAAVREPIPAGLISPEHLNR------------------
-----------------AVSNFRKATSLL--NRTGHARFRRAPVQPHHS-----------
---------QLPPP--------------------------TLAPQPIST-----------
-QERAPAADRPL--------KKHLTEVS--------------DCFAKNDLPPTPPSGNLS
STLAST-IT-GEGSVSGGKG---GLPPTAPAPAFSSGKPPLSG----KRCREHNHTDRIS
GKT--SKS------SSCQCTK-RKNKVRRTIRVPAISSKAAEIPPDEYSWRKYGQKPIKG
SPYPR-------------------------------------------------------
--------
>gnl_Stras_v2.0_SGA_v2.0_scaffold28T11803
MAVELMPGY------NLTSKMEVSAAQEAAAAGLQSVEKLIRLLSPAAVH----------
----PAGAGDYQAVTDAAVIKFKKFISLLDRTQTGHARFRRGPLSNPVR---TAE--PDI
-----------PSA-RAVKAD---------EGG---QCSRAHFPAPSQR-----------
----LPPLP--------------AAKPGQI-ERK--ETSTTI------NFA------TPA
ASFMSS-LT-GDTESLQPSMTSSGFQITNLSQVSSLGRPPLSTSSFKRKCSSMDD---AG
GKCG-GGS------SRCHCPKKRKSRLKRVMRVPAISMKLADIPPDDYSWRKYGQKPIKG
SPHPRGYYKCSSVRGCPARKHVERALDDPTMLIVTYEGEHNHALSSTEAP---------A
LVLESS--
>gnl_Stras_v2.0_SGA_v2.0_scaffold193T40666
MAVELL---------GYTNLKEQMAIQEATSAGLKSMEHLIRTVSHQQQQ----------
-QMCQSQQLDCREITDFTVSKFRKVISIL--NRSGHARFRRAPVQPQPD---TAAFNPVQ
HHK--LPSVSAQPPT--------------------IPTSGVYQPQPLNIFSLSPAP-SAE
AQAQAPAAAPSL--------TLDFTKPGAV-FGK--DGG---EKMGKEGFSLSAASGNSS
STFLSS-IT-GEGSVSNGKGGPSMFL----APAISAGKPPLSG----KRCLEHGHSDSMS
GKT--SGY------TRCHC-KKRKSRVKRTIRVPAISSKVADIPADEYSWRKYGQKPIKG
SPYPRGYYKCSTVRGCPARKHVERATDDPTMLIVTYEGEHRHTQGAMQEIPAPGATPAQL
VVFESS--
>gnl_Stras_v2.0_SGA_v2.0_scaffold14T06981
MAVELMPGY------NLASKMEVTDAREAGAAGLRSVEKLIRLFSPAATN----------
----QIAAGDYRAAADAAVCEFKKFISLLDRTRAGHARFRRGPVSNPVP---VAE--PPG
-----------PSA-PAVKTE---------ESG---HGSRTHCPAPAQR-----------
----LPPLP--------------AAKTGQI-ERR--ETSTTI------SFA------SPA
ASFVSS-LTAGGTDSLQPSMTSSGFQITNLSQASSAGRPPLSTSSFKRKCSSTDD---AG
GSCG-GGS------SRCHCPKKRKSRLKKVVRVPAISMKMADIPPDDYSWRKYGQKPIKG
SPHPRGYYKCSSVRGCPARKHVERALDDPTMLIVTYEGEHNHALSRTESP---------A
LVLESS--
>gnl_Stras_v2.0_SGA_v2.0_scaffold15T07352
MAVELMMNCRN---TSFTPPPEEKAAAEEAASGLQNVQELLRLFSPQPPR----------
SPDGGSTASDYAAVAGAAVSKFERVISLLGRTRTGHARFRRAPTASSPS---SVL--PRK
---------ITELP--------------PPEAG---GYGRVYCPTPIQQ-----------
----VPPPDY--------------------RHRQ--PGPKAI------SFSYS-----RA
NSF-SS-LTGGDA----------------------AGKPPLSSSSFKRKCGSESA--GAS
GKCG-SSS------SRCHCSKRRKLRLKRVVMVPAISSKMADIPPDDYSWRKYGQKPIKG
SPHPRGYYKCSSVRGCPARKHVEKAIDNPTMLIVTYEGEHNHALSNAETS--------SA
MILESS--
>gnl_Theca_v1.1_Thecc1EG036832t1
MAVDLI---------SFPKMDDQKAIQEAASQGLKSMEHLICLLSHQS------------
------NQVDCTDLADITVSKFKKVISLL--NRTGHARFRRGPIQSSSS---SSSP---S
SSS--AALY---VPNSH------------------KTRALTPAPAPVAAPVI------TP
-ASFVQSQPHSL--------TLDFTKPSLF-SSN--TKSTE-LEFTKESFS-----VSSN
SSFMSSAIT-GDGSVSNGKQGSSLFL--APAPAVSAGKPPLSSAPYKKRCHEHDHSEDVS
GKF--SVSG----NGKCHCSKRRKNRVKKVIRVPAISSKIADIPPDEFSWRKYGQKPIKG
SPYPRGYYKCSTIRGCPARKHVERAPDDPAMLIVTYEGEHRHSQPAMQDN----VAPGVG
LVFEST--
>gnl_Theca_v1.1_Thecc1EG000680t1
MAVELMMSYRN--SNSFTTKMEENAVQE-AASGLESVEKLIRLLSQTQQQQQQNQSSSSS
TRSSLDLDMDCKAAADVAVSKFKKVISLLGRTRTGHARFRRAPVAPPAA---TNTTTPVS
---------QNQA-----------------NQE---LETKVYYATPIQQ-----------
----IPPPVT--THHH---QDFLTVKSGVL-ERK--DSSTTI------NFSYS----SAG
NSFMSS-LT-GDTDSKQPSS-SSAFQITNLSQVSSAGKPPLSSSSFKRKCSSENL---GS
GKCS-GSS------GRCHCSKKRKLRSKRVVRVPAISLKMADIPPDDYSWRKYGQKPIKG
SPHPRGYYKCSSVRGCPARKHVERALDDPSMLIVTYEGEHNHPLSLAET---------SS
LILESS--
>gnl_Theca_v1.1_Thecc1EG033777t1
MAVELMMGYRG---DSFAGKMEENALREAATAGIQGVEELIRLMSNSQQLYNQDASFKTS
SPSGPEPAMEIQAVTDKTVNSFKKVISLLGRPRTGHARFRRAPLTSLQQ---EEKQQ---
--QLQQPRQKIQES-GTCSV------QVNKDQV---SAFKPFCPTPGHR-----------
----LPPLPH--NHHQ-KSSPLLVARSGLL-ERN--EAPTTI------NFTSS-PPLSAG
NSFISS-LT-GDTDSMQPSF-SSGFQFTSPSHVPSSGKPPL-SSSLKRKCNSVDD---AA
LKCG-SAS------GRCHCSKKRKSRVKRVIRVPAISNKMADIPPDDFSWRKYGQKPIKG
SPHPRGYYKCSSVRGCPARKHVERAVDDPRMLIVTYEGDHNHSHNITDAP--------AA
VVLESS--
>gnl_Utrgi_v4.1_Scf00242.g13595.t1
MAVEMM---------GYSDRSEEMAIQEAAAAGLKSMEHLIRTVSQQNQ-----------
-------QADCREIADFTVSRFKKVISIL--DRAGHARFRRGPVQPRLS---VPPV----
---------VVHNP----------------------------APQPFHP---------PK
TGVFSLSTAQPL--------TLDFTKPVAL-FRK--------GGAGNEVFTLSTASGNSS
STFVSS-IT-GEGSVSNGKVG--AFS-------TPIGKSPLSGS-GSKRCREHELSDNIS
GKN--SNS------SRCNC-KKRKSRVKRSIKVPAISSKIADIPPDEYSWRKYGQKPIKG
SPYPRGYYKCSTVRGCPARKHVERATDDRNMLIVTYEGEHHHSHPAIQEIPDIAAVPPHL
VVFESS--
>gnl_Utrgi_v4.1_Scf00019.g2683.t1
MAVELL---------SYANRSDHVAVQEAAMAGLKSMEHLIRTLSRQNQ-----------
-------AVDCREMTDFTVSKFKKVISIL--DRKGHARFRHGPVLSAQV---SSV-----
-------------P-------------------------VVKEPPSLSP-NLSGQ---CP
--LPEAATPQRL--------AFDFTKPSGG-FNK--EEGVE--AKGKEMLSLS--SGNSS
SAFVST-FS-GEGSVSNGKG---IFL--TTAPAISAGKPPLSV----KRCREHDASD---
SKT--PGG------NSCHC-KKRKSKSRKTIRVPAISPKIADIPQDEHSWRKYGQKPIKG
SPYPRGYYKCSTVRGCPARKHVERASDDPNMLIVTYEGDHLHSQDIVSDG---GGAPAQL
V-------
>gnl_Utrgi_v4.1_Scf00127.g9778.t1
MAVELLSGCRS---RSLVSQ----PDQEPALPDLRRVDNLISFFSSQEGS----------
----HAPAAGMMGDDGAAVDRCKSTYSVLNRNRTGHARFRRGPVNASDS---STCL----
------------------ESEVAG--GGGGERE---FDRKIYCPTPIQQ-----------
----VAPLDYHL-------------KLGGDFKES--PKSESI------RLSYS-PEPSRA
TSFVSG-RE-TEN----GKQLTSGFP-------SSVVGP--AVSAVKKRCSLSEN-----
AKCS-GSS------CRCHCSKRRKMRVKRAIRVPAISMKMADIPPDDYSWRKYGQKPIKG
SPHPRGYYKCSSVRGCPARKHVERALDDPKMLIVTYEGEHNHTMTET-----------NS
MVLESS--
>gnl_Utrgi_v4.1_Scf01265.g24353.t1
MAVEFVSGY------HLASKSEDAAAREAAAAGLHSVEKLIRLLSNSHPNFHEQ------
----TIDSGDYVAAADAAVNNLKKFISLIDRGRTGHARFRRRPVSNSSS---SDILGPGC
--------------------------KTEDEPV---KTPKIYCPTPIQR-----------
----LPALPL--PYQK------------QI-ERK--ESSTTI------NFAPP----SAE
VSMM-----------------SSGFQNTNLS------RPPL--SSFKRKCNSMDD---VS
GKCS-GGA------SRCHCPKKRKSRMKRVIRVPAISMKMADIPPDDYSWRKYGQKPIKG
SPHPRGYYKCSSVRGCPARKHVERALDDPVMLIVTYEGEHNHGLTLSESP--------AT
VVLESC--
>gnl_Utrgi_v4.1_Scf00632.g20277.t1
MAVELLSACGS---RTLVS-----ADLE---PDFR---NLIRLFSSQENR----------
----RS----MMGGDEAAVVGSRNV-----ANRTGHARFRRGPVRDPAG---CDLS----
---------------TCPESEV-G--GGGGERE-AAYDRKIYCPTPIQQ-----------
----VPPLDY-----H--------LQLGDNFKES--TKSETI------SFPYS-LETSRA
TSFISA-RE-TGGNNQRIQS-FSCFP-------NPVVSP--TVSAGKRRCSFSEN-----
ATCS-GSS------CRCHCSKKRKMRVKRAIRVPAISMKMANIPPDDYSWRKYGQKPIKG
SPHPR-----------------------IRILEISKESENVHYCTCLITG--------PP
LYLHSNV-
>gnl_Utrgi_v4.1_Scf00434.g17615.t1
MALDLL---------GYPDRSDRIAIQEEAMAGLKSMEHLIRTVSHQSQ-----------
------AGVDCREMADFTVSKFKKVISIL--DRTGHARFRRGPVQSPAP---EVRQ----
--------------------------------------------VPLNL-NLSPP---SE
-VPETTTTTQRL--------TIDFTKPSGG-VSK---EGVE--VKGKELFSLS--SGNSS
STFVST-IT-GEGSVSNGKG---MFL--TVAPAVSAGKPPLSG----KRCREHDLSD---
-----SKS------SRCHC-KKRKSKARRTIRVPAISSKIADIPQDEYSWRKYGQKPIKG
SPYPRGYYKCSTVRGCPARKHVERATDDPKMLIITYEGDHRHTPDTIPDG----GAPPQL
VVFESS--
>gnl_Utrgi_v4.1_Scf00504.g18726.t1
MAVELL---------GYANRSEQMAIQEAATAGLKSMEHLITTVSQQNR-----------
-------HVDCREVTDFTVSKFKKVISIL--DRAGHARFRRGPVQHRAA---VSAAA---
---------MVHNP----------------------------VPQPPPT---------AP
MGLFSLSAAQPL--------TLDFTKPGAL-FRK--------VGTAKELFTLSTASGNSS
STFVSS-IT-GEGSVSNGKDT--AFL-------TPVGKSPLSGS-GYKRCREHEFSDDIS
GKN--SNA------SKCHC-KKRKSRVKRSIRVPAISPKIADIPPDEYSWRKYGQKPIKG
SPYPRGYYKCSTVRGCPARKHVERAMDDPNMLIVTYEGEHHHTQPAMQEISDAAAVPPHL
VVFESS--
>gnl_Vitvi_Genoscope.12X_GSVIVT01009441001
MAVELMMGYAN---DSFAAKMEDNALQEAASAGIQSVEKLVKLLSQCQQQ--------KQ
TTTSLEIDIDCTAVADMAVTKFKRVISLLDRTRTGHARFRRAPLVPPQQ--------PPQ
---------DTDTP-VPVSHHQ----PAEDKQT---SVSKIYCPTPVHP-----------
-----------------------------I-EKK--ESMTTI------NFTTS-HSVSAP
NSFVSS-LT-GDTESVQPSL-SSGFHISNLSQVSSAGRPPLSSSSLKRKCSSMDD---AG
AKCG-SSF------GRCHCSKKRKLRVKRVVRVPAISTKMADIPPDDFSWRKYGQKPIKG
SPHPRGYYKCSSVRGCPARKHVERALDDPTVLTVTYEGDHNHSQSITDAT--------AA
LVLESS--
>gnl_Vitvi_Genoscope.12X_GSVIVT01022067001
MAVELMMGYRN---DGFADKMEENAVQE-AAAGLESVEKLIRLLSHDGLQ----------
-------------------------------GRGGCRRFQEGDFSSGSD-----------
--------------------------QNRSRSV--QEGSFVLSSQPKRG-----------
---I-------------------TGRNGVI-DRK--DSTTTI------NFSYS-SAISGA
NSFMSS-LT-GDTDSKQPSS-SSAFQITNLSQVSSVGRPPLSSSSMKRKCSSSDN--PGS
GKCG-GSS------GRCHCLKRRKMKLKRVVRVPAISMKMADIPPDDFSWRKYGQKPIKG
SPHPRGYYKCSSVRGCPARKHVERALDDPKMLIVTYEGEHNHSLSVAEA---------AG
LILESS--
>gnl_Vitvi_Genoscope.12X_GSVIVT01029265001
MAVDFL---------GFSKMDEQMAIQEAASAGLKSMEHLILLLNHHHPQ----------
--SQQINHFDCREITDFTVSKFKQVISIL--NRTGHARFRRGPVTSSPS-----------
--------------------------------------------HPFHS-----------
--------------------NLILSKPDPL-KSE-G------------NAS----VSSTT
SSFLSS-IT-GDGSVSNGKLGTPLFAP-PPAPAVSAGKPPLSSS-QRRKCHEHGSSDNIS
GKL--SVS------GRCHCSKRRKNRVKRTIRVPAISSKIADIPADEYSWRKYGQKPIKG
SPYPRGYYKCSSVRGCPARKHVERAPDDPAMLIVTYEGEHRHSQTPA---------PAGG
LMFPST--
>gnl_Vitvi_Genoscope.12X_GSVIVT01033188001
MAVELL---------GFSKMDEQIAIQDAASAGLKSMEHLIRMLSHQTNQ----------
--NHNMNQLDCREITDYTVSKFKKVISIL--NRTGHARFRRGPVSSSDS---PSS-----
--------------------------------------------DP--------------
--------------------------------------------------S-----SATN
SSFMSS-IT-GDGSVSNGKQGSSLFL--APAPAVSAGKPPLSSS-CRKRCHEHDHSDDIS
GKY--SSS------GRCHCSKRRRSRVKKTIRVPAISSKIADIPADEYSWRKYGQKPIKG
SPYPRGYYKCSSMRGCPARKHVERASDDPAMLIVTYEGEHSHSQVAMQEM---IPHGGVG
LVFEST--
>Frave_08720-v1.0-hybrid.t2
MAVEMM---------SFPKMEDQKAIQEAASQGLKSMEHLIRYLSHQQQT----------
--NQASSRLDCTDLTDHTVSKFKKVISLL--NRTGHARFRRGPVAVPPHNQLTNSNPSTS
SSS--ASLP---FP---------------------PSQSLSLAPAPV---AIIPPAPVAP
EANF----AHSL--------TLDFTRPNVLTSSN--PKCTDNIE-----FS-----VSSS
SSFMSSAIT-GDNSVSNGKLGLFMSQ--NQAPAVSGAKPPLSTGPYKKRCHEHDHSDDVS
CKL--SVSGSASGSGKCHCSKRRKNRVKKTIRVPAISSKIADIPPDEYSWRKYGQKPIKG
SPYPRGYYKCSTVRGCPARKHVERAPDDPAMLIVTYEGEHRHAPENM--------SGGVG
LVFESA--
>Frave_09147-v1.0-hybrid.t1
MAVELMMGL----VDSFAAKMEENDVKEAASAGIQSVEKFISLMSSS-------------
-SASESASLEYKAVADMAVDKFRKVISLLDRGRTGHARFRRGPVNTTTT---ATVSSPQV
LTRTGQPSFRCQDA-TNLKTEQ-------SQSS---SAFKVYCPKPVLR-----------
----LPPLP---------------------------KSGTSF------SFTAS-PAVSGS
NSFMSG-DG-ETTTTLQHSM-SSGFQLTNMSSVSSAGKPPLPSSSFKRKCNSVDD--STA
MRCG-SSS------SRCHCSKKRKSRVKRVTRIPAISTKMADIPADEYSWRKYGQKPIKG
SPHPRGYYKCSSQRGCPARKHVERAVDDPSMLIVTYEGDHNHSQAVTEAM--------AA
IVLESS--
>Frave_12308-v1.0-hybrid.t1
MAIDLV---------RFSKIDDRTAMEEAASAGLQSMEHLIRVLSSQTPS----------
-----QNNLDCREITDFTVSKFKQFISVL--NRTGHARFRRGPAKQPSE---PTTTY---
------------AP------------------------------PP-------------P
-PNPVPPKSQTT--------SFESRNPK---ANK--TNS-----NSKDCLTLSPP-MSTT
SSFLSSVTT-GDGSISNGKVFSSAAV--APAPAFSAGKPPLSQS-HRKRCHDE-----LA
TKT--TSS------GRCHCSKRRKTKVKRTVRVPAISSKIADIPSDEFSWRKYGQKPIKG
SPYPRGYYKCSSVRGCPARKHVERAQDDPTMLIVTYEAEHRHPHP--QSN--SVPAGVVG
LVFQSS--
>Frave_35438-v2.0.a2-hybrid.t1
MAVDFM-GYRN-----FSAKLEENAVQE-AASGLESVEKLIRLLSSSSSSSQQKQDSNNN
NKYHHSMDMDCTAVADAAVSKFKKVISLLGRTRTGHARFRRAPLGPTHD-----------
-----------------------------------SSSTRVYHATPIQQ-----------
----IPPPPP--MHH-------------MEQGTK--DSSTTI------NFSYS---SAAT
TSFMSS-LT-GDSDSKQPMS-SSAFQITNMSQVSSAGKPPLSSASLKRKCSSDTL---GS
GKCGASSS------GRCHCSKKRKLRLKRVVRVPAISLKMADIPPDDYSWRKYGQKPIKG
SPHPRGYYKCSSVRGCPARKHVERALDDPSMLVVTYEAEHNHSLNIAEA---------SN
LILESS--
>Maldo_GDDH_02G1177500
MAVDFM-GYRNSSSSSFSAKLEENAVQE-AASGLESVEKLIRLLSQAQQNQHQG------
KYPSTAMDMDCRAVADVAVSKFKKVISLLGRTRTGHARFRRAPLTLSSG---SSSQT---
-----QNQ--SQEI----------LV----KHVPLLESTKVYHATPIQQ-----------
----IPPP----HHHH----------STVLESTK--DSSTTI------NFSYP-----TT
TSFISS-LT-GDSDSKQPMS-SSSFQITNLSQVSSAGKPPLSSASLKRKCSSENL---GS
GKCGAGSS------GRCHC-KKRKLRQKRIVRVPAISLKLADIPPDDYSWRKYGQKPIKG
SPHPRGYYKCSSVRGCPARKHVERALDDAAMLVVTYEGEHNHSLSVAET---------SN
LILESS--
>Maldo_GDDH_08G1094900
MCVELMMGL----VDSFAARMEENAVEEAASAGIQSVEKFISLISEHHQ----------S
TSSNSEAGTEYKAVADMAVTKFRKVISLLDKGSTGHARFRKAPVTLSPP---PPP--PVP
PKTTQILRPSISEP-HDQKTEQPS--VFRTEQS---SAFKVYCPKPVVR-----------
----LPPLPQ--NPHLKTTPVVLTNGIGCS-ERKMSAAATTI------NFSPS-APISVA
NSFISS-LTTGD--PAEQSI-SSGFQFTNMSQ-SSSGRPPLSSSSLKRKCSSVDN--VSR
LRCG-STT------GRCHCSKKRKSKVKRVIRVPAISMKLADIPPDDYSWRKYGQKPIKG
SPHPRGYYKCSSQRGCLARKHVERAVDDPTMLIVTYEGDHDHSLGVTEPT--------AA
LVLESS--
>Maldo_GDDH_08G1127200
MTVELM---------EFPKMEDQKAIQEAASQGLQSMEHLIRFLSHQQQH----------
-PNNQSARLDCTDITDHTVSKFKKVISLL--NRTGHARFRRGPAQPVQPVHFSSSH-PSP
SQT--LSLA---PA---------------------LNLTPTPAPVPVTAPAVVQQATI--
ESSFGQSQPHSM--------TLDFTRPNAF-ASN--PKSAE-IEFAKDNFS-----VSSG
SSFMSSAIT-GDGSVSNGKLGSSIFL--APAPAVSGAKPPLSTAPFKKSCHEHDHSDDTS
CKF--SASGSASGSGKCHCSKRRKNRVKKTIRVPAISSKIADIPPDEYSWRKYGQKPIKG
SPYPRGYYKCSTVRGCPARKHVERAPDDPAMLIVTYEGEHRHAPES------------VG
LVYEST--
>Maldo_GDDH_10G1096000
------------------------------------------------------------
------------------------------------------------------------
------------------------------------------------------------
-----------M--------TLDFTRPNAF-TSN--SKSAE-IEFAKDNFS-----VSLG
SSFMSSTIT-GDGNVSNGKLGLSFFL--APAPTVSGAKPPLSMAPFKKRCHEHDHFDDTS
CKF--STSGSDSGSDKCHCSKRRKNQVKKMIHVPAISLKIVDIPPDEYSWRKYGQKPDK-
-------------------------------LIFIYILHKIH------------------
LSFLS---
>Maldo_GDDH_13G1239100
MAIDLV---------GFSKMDDRTAVQEAASAGLQSMQHLIRTLSNQTPS----------
-----HTPLDCREISDFTVTKFKHLISVL--NRTGHARFRRGPAKPASD-----------
------------------------------------------------------------
---SVHPKPQTT--------LTAFQTPK---SD------------KDYSTTVSPP-VSTT
SSFFSSNTI-GDGSVSNGKTFSSISV--PTPPAFSAGKPPLPQS-HRKRCHEGE----PA
KTS--SSS------GHCHCSKRRKSKVKRTIRVAAISSKTADIPADEFAWRKYGQKPIKG
SPHPRGYYRCSTVRGCPARKHVERAQDDPKMLVVTYEAEHRHPHPYP-----SLTAANVG
LVFQSS--
>Maldo_GDDH_15G1078200
MALELMMGL----IDSFAAKGEENAVKEAASAGIQSVEKFISLISQHHHQ---------S
LSSNTEDATEYKAVADMAVTKFRKVISLLDKGRTGHARFRKAPV----------------
---TQIPTPSISEP-HDQETEQPS--VFRTEQS---SAFKVYCPTPVVY-----------
----LPPLPQ--NPHPKTTPVMLTKGIGCA-ERKMSAAAATI------SFSPS-APKTAA
NSFISS-LTAGD--AAEQSI-SSGFQFTNMSQ-SSSGRPPLSSSSLKRKCSSVDN--VSR
LRCG-STT------GRCHCSKTRKLKVKRVIRVPAISMKLADIPPDDYSWRKYGQKPIKG
SPYPRGYYKCSSERGCLARKHVERAVDDPTMLIVTYEGDHNHSLCVTDPT--------AT
LILESS--
>Maldo_GDDH_15G1106600
MAVELM---------NFPKMEDQKAIQEAASQGLQSMEHLIRFLSHQQQQ----------
-SNNQSARVDCTDITDHTVSKFKKVISLL--NRTGHARFRRGPV---QPVHFPTSH-PSS
SQT--LNLA---SA---------------------LNLTPTPAPAPVTTPAIVPSTPI--
ELSFVQSQPHSM--------TLDFTRPNAF-TSN--PKSAE-IEFAKESFS-----VSSS
SSFMSSAIT-GDGSVSNGKLGSSIFL--APAPAVSGAKPPLSTAPYKKRCHEHDHSDDTS
CKF--SGSGSASGSGKCHCSKRRKNRVKKTIRVPAISSKIADIPADEYSWRKYGQKPIKG
SPYPRGYYKCSTVRGCPARKHVERAPDDPAMLIVTYEGEHRHAPEN------------VG
LVSEST--
>Maldo_GDDH_15G1287300
MAVDFM-GYRNSSSSSFSAKLEENAVQE-AASGLESVEKLIRLLSQAQQNQHQE------
KYPSTAMDMDCRAVADVAVSKFKKVISLLGRTRTGHARFRRAPLTVNSG---SSFQP---
-----QYQSHSQDI----------VV----KQAPL-ESTKVYHATPIQQ-----------
----IPPS-H--HHHH----------SMVLESTM--DSSNTM------NFSYS-----AA
TSFMSS-LT-GDSDSKQPMS-SSAFQITNLSQVSSAGKPPLSSTSLKRKCSSENL---GS
GKCGAGSS------GRCHCSKKRKLRQKRVVRVPAISLKMADIPPDDYSWRKYGQKPIKG
SPHPRGYYKCSSVRGCPARKHVERALDDPAMLVVTYEGDHNHSLSVADT---------SN
LILESS--
>Maldo_GDDH_16G1244300
MAVDLV---------GFSKIDDRTAMQEAASAGLQSMEHLIRALSNHPPS----------
-----QTPLDCREITDFTVTKFKQLISVL--NRTGHARFRRGPANPPSD-----------
------------------------------------------------------------
---PVHPKPQTT--------LTVLQTPQ---SD------------KDSSTALSPP-LSTT
SSFLSSITI-GDGSVSNGKAFSSISV--PPAPAFSAGKPPLPQS-HRKRCHDGE-----T
AKR--SSS------GHCHCSKRRKSKVKRTMRVPAVSSKIADIPADEFTWRKYGQKPIKG
SPYPRGYYKCSTVRGCPARKHVERAQDNPTMLVVTYEAEHHHPHP-------SITAANVG
LVFQSSKE
>Maldo_Gala_02g014790
MAVDFM-GYRNSSSSSFSAKLEENAVQE-AASGLESVEKLIRLLSQAQQNQHQG------
KYPSTAMDMDCRAVADVAVSKFKKVISLLGRTRTGHARFRRAPLTLSSG---SSSQT---
-----QNQ--SQEI----------LV----KHVPLLESTKVYHATPIQQ-----------
----IPPP----HHHH----------STVLESTK--DSSTTI------NFSYP-----TT
TSFISS-LT-GDSDSKQPMS-SSSFQITNLSQVSSAGKPPLSSASLKRKCSSENL---GS
GKCGAGSS------GRCHC-KKRKLRQKRIVRVPAISLKLADIPPDDYSWRKYGQKPIKG
SPHPRGYYKCSSVRGCPARKHVERALDDAAMLVVTYEGEHNHSLSVAET---------SN
LILESS--
>Maldo_Gala_07g011080
------------------------------------MQHLIRTLSNQTP-----------
----SHTPLDCQEISDFTVTKFKHLISVL--NRTGHARFRCGSAKSASD-----------
------------------------------------------------------------
---SVHPKPQTT--------VTAFQTPK---SDK--DYS-----------TVSPP-VSTT
SSFFHK---NEDHHVDR-----ELFS--KLNPM--AFVPPSANAGFRNR-----N-----
GQAG---------------PGRQKNR---------MSNRF-------YSG----------
-----GQYKFYSVKPTSAKT----------------------------------------
--------
>Maldo_Gala_08g008490
MCVELMMGL----VDSFAARMEENAVEEAASAGIQSVEKFISLISEHHQ----------S
TSSNSEAGTEYKAVADMAVTKFRKVISLLDKGSTGHARFRKAPVTLSPP---PPP--PVP
PKTTQILRPSISEP-HDQKTEQPS--VFRTEQS---SAFKVYCPKPVVR-----------
----LPPLPQ--NPHLKTTPVVLTNGIGCS-ERKMSAAATTI------NFSPS-APISVA
NSFISS-LTTGD--PAEQSI-SSGFQFTNMSQ-SSSGRPPLSSSSLKRKCSSVDN--VSR
LRCG-STT------GRCHCSKKRKSKVKRVIRVPAISMKLADIPPDDYSWRKYGQKPIKG
SPHPRGYYKCSSQRGCLARKHVERAVDDPTMLIVTYEGDHDHSLGVTEPT--------AA
LVLESS--
>Maldo_Gala_08g011760
MTVELM---------EFPKMEDQKAIQEAASQGLQSMEHLIRFLSHQQQH----------
-PNNQSARLDCTDITDHTVSKFKKVISLL--NRTGHARFRRGPAQPVQPVHFSSSH-PSP
SQT--LSLA---PA---------------------LNLTPTPAPVPVTAPAVVQQATI--
ESSFGQSQPHSM--------TLDFTRPNAF-ASN--PKSAE-IEFAKDNFS-----VSSG
SSFMSSAIT-GDGSVSNGKLGSSIFL--APAPAVSGAKPPLSTAPFKKSCHEHDHSDDTS
CKF--SASGSASGSGKCHCSKRRKNRVKKTIRVPAISSKIADIPPDEYSWRKYGQKPIKG
SPYPRGYYKCSTVRGCPARKHVERAPDDPAMLIVTYEGEHRHAPES------------VG
LVYESTL-
>Maldo_Gala_10g009710
------------------------------------------------MN----------
-QSSLSARA-------YTV---------------GHEAPR------LHE--------PKL
H----TKLL---------------------------------------------------
------------------------------------------------------------
-------------------LGLSIFL--APAPTVSGAKPPLSMAPFKKRCHEHDHFDDTS
CKFSDSGS------DKCHCFKRRKNQVKKMIHVPAISLKIVDIPPDEYS-----------
------------------------------------------------------------
--------
>Maldo_Gala_13g020310
MAIDLV---------GFSKMDDRTAVQEAASAGLQSMQHLIRTLSNQTPS----------
-----HTPLDCREISDFTVTKFKHLISVL--NRTGHARFRRGPAKPASD-----------
------------------------------------------------------------
---SVHPKPQTT--------LTAFQTPK---SD------------KDYSTTVSPP-VSTT
SSFFSSNTI-GDGSVSNGKTFSSISV--PTPPAFSAGKPPLPQS-HRKRCHEGE----PA
KTS--SSS------GHCHCSKRRKSKVKRTIRVAAISSKTADIPADEFAWRKYGQKPIKG
SPHPRGYYRCSTVRGCPARKHVERAQDDPKMLVVTYEAEHRHPHPYP-----SLTAANVG
LVFQSS--
>Maldo_Gala_15g007420
MALELMMGL----IDSFAAKGEENAVKEAASAGIQSVEKFISLISQHHHQ---------S
LSSNTEDATEYKAVADMAVTKFRKVISLLDKGRTGHARFRKAPV----------------
---TQIPTPSISEP-HDQETEQPS--VFRTEQS---SAFKVYCPTPVVH-----------
----LPPLPQ--NPHPKTTPVMLTKGIGCA-ERKMSAAAATI------SFSPS-APKTAA
NSFISS-LTAGD--AAEQSI-SSGFQFTNMSQ-SSSGRPPLSSSSLKRKCSSVDN--VSR
LRCG-STT------GRCHCSKTRKLKVKRVIRVPAISMKLADIPPDDYSWRKYGQKPIKG
SPYPRGYYKCSSERGCLARKHVERAVDDPTMLIVTYEGDHNHSLCVTDPT--------AT
LILESS--
>Maldo_Gala_15g009680
------------------------------------------------------------
-------------------------------------MFIR-------------------
------------------------------------------------------------
-----------V--------IIDITSPT------P----IGM------AF----------
--------T-DLQGIDSTELA----------SLMSSAMSPLSTLP-GELT----------
GSA--SGS------GKYHCSNRRKKQV-KTIRVPVIGSKINDIPTDEYSWRKYGQKPIKG
SPYPRGYYRCITVKGCPARKQVDRAPNDPMTLIVTYYWEHRHAPENM------------E
LVKPFSKV
>Maldo_Gala_15g009930
MAVELM---------NFPKMEDQKAIQEAASQGLQSMEHLIRFLSHQQQQ----------
-SNNQSARVDCTDITDHTVSKFKKVISLL--NRTGHARFRRGPV---QPVHFPTSH-PSS
SQT--LNLA---SA---------------------LNLTPTPAPAPVTTPAIVPSTPI--
ELSFVQSQPHSM--------TLDFTRPNAF-ASN--PKSAE-IEFAKESFS-----VSSS
SSFMSSAIT-GDGSVSNGKLGSSIFL--APAPAVSGAKPPLSTAPFKKRCHEHDHSDDTS
CKF--SGSGSASGSGKCHCSKRRKNRVKKTIRVPAISSKIADIPADEYSWRKYGQKPIKG
SPYPRGYYKCSTVRGCPARKHVERAPDDPAMLIVTYEGEHRHAPEN------------VG
LVFESTWI
>Maldo_Gala_15g025940
MAVDFM-GYRNTSSSSFSAKLEENAVQE-AASGLESVEKLIRLLSQAQQNQHQE------
KYPSTAMDMDCRAVADVAVSKFKKVISLLGRTRTGHARFRRAPLTVNSG---SSFQP---
-----QYQSHSQDI----------VV----KQAPL-ESTKVYHATPIQQ-----------
----IPPS-H--HHHH----------SMVLESTM--DSSNTI------NFSYS-----AA
TSFMSS-LT-GDSDSKQPMS-SSAFQITNLSQVSSAGKPPLSSTSLKRKCSSENL---GS
GKCGAGSS------GRCHCSKKRKLRQKRVVRVPAISLKMADIPPDDYSWRKYGQKPIKG
SPHPRGYYKCSSVRGCPARKHVERALDDPAMLVVTYEGDHNHSLSVAET---------SN
LILESS--
>Maldo_Gala_15g030290
MAIDLV---------GFSKMDDRNAVQEADSAGLQSMQHLIRTLFRFGPS----------
------TSDDCDCFSNPKIG------GLL--------HY---------------------
--------------------------------------------VP--------------
---------SGL------------------------------------HY----------
-VFFSLNTI-GDGSVSNGKTFSSIFV--PTPPTFSAVNRPLGT-----------------
--------------------------------IPAAASSM--IPID--------------
-----GY-------------------------------------SI--------------
-VIE----
>Maldo_Gala_16g021040
MAVDLV---------GFSKIDDRTAMQEAASAGLQSMEHLIRALSNHPPS----------
-----QTPLDCREITDFTVTKFKQLISVL--NRTGHARFRRGPANPPSD-----------
------------------------------------------------------------
---PVHPKPQTT--------LTVLQTPQ---SD------------KDSSTALSPP-LSTT
SSFLSSITI-GDGSVSNGKAFSSISV--PPAPAFSAGKPPLPQS-HRKRCHDGE-----T
AKR--SSS------GHCHCSKRRKSKVKRTMRVPAVSSKIADIPADEFTWRKYGQKPIKG
SPYPRGYYKCSTVRGCPARKHVERAQDNPTMLVVTYEAEHHHPHP-------SITAANVG
LVFQSSKE
>Maldo_Gala_scaffold128g000030
MAVDLLLGN--GAEDGLSSLREFLNVGDVDASSLIFLTLLFCFLAGHCNS----------
-QTNQSARVDCTDITDHTVSKFKKVISLL--NRTGHARFRRGPVQPFHF--------PAS
HPS--SQTLNLASAL------------------------KSYSNRPFDS-----------
DRVEFRPIPATQ-------HDLDFTRPNAF-ASN--PKSAEI-EFAKESF-----RVSSS
SSFMSSAIT-RDGSVSNGKLGPSIFL--APAPAVSGAKPSPSTAQFKKRCHEHNHPDDTS
CKFSASGS------GECLCCCS--------------------------------------
------------------------------------------------------------
--------
>Maldo_HF02170-RA
MAIDLV---------GFSKMDDRTAVQEAASAGLQSMQHLIRTLSNQTPS----------
-----HTPLDCREISDFTVTKFKHLISVL--NRTGHARFRRGPAKPASD-----------
------------------------------------------------------------
---SVHPKPQTT--------LTAFQTPK---SD------------KDYSTTVSPP-VSTT
SSFFSSNTI-GDGSVSNGKTFSSISV--PTPPAFSAGKPPLPQS-HRKRCHEGE----PA
KTS--SSS------GHCHCSKRRKSKVKRTIRVAAISSKTADIPADEFAWRKYGQKPIKG
SPHPRGYYRCSTVRGCPARKHVERAQDDPEMLVVTYEAEHRHPHPYP-----SLTAANVG
LVFQSS--
>Maldo_HF12832-RA
MAVELM---------NFPKMEDQKAIQEAASQGLQSMEHLIRFLSHQQQQ----------
-SNNQSARVDCTDITDHTVSKFKKVISLL--NRTGHARFRRGPV---QPVHFPTSH-PSS
SQT--LNLA---SA---------------------LNLTPTPAPAPVTTPAIVPSTPI--
ELSFVQSQPHSM--------TLDFTRPNAF-ASN--PKSAE-IEFAKESFS-----VSSS
SSFMSSAIT-GDGSVSNGKLGSSIFL--APAPAVSGAKPPLSTAPFKKRCHEHDHSDDTS
CKF--SGSGSASGSGKCHCSKRRKNRVKKTIRVPAISSKIADIPADEYSWRKYGQKPIKG
SPYPRGYYKCSTVRGCPARKHVERAPDDPAMLIVTYEGEHRHAPEN------------VG
LVFEST--
>Maldo_HF12848-RA
------------------------------------------------------------
-------------------------------------MFIR-------------------
------------------------------------------------------------
-----------V--------IIDITSPT------P----IGM------AF----------
--------T-DLQGIDSTELA----------SLMSSAMSPLSTLP-GELT----------
GSA--SGS------GKYHCSNRRKKQV-KTIRVPVIGSKINDIPTDEYSWRKYGQKPIKG
SPYPRGYYRCITVKGCPARKQVDRAPNDPMTLIVTYYWEHRHAPENM------------E
LVCETK--
>Maldo_HF13058-RA
MALELMMGL----IDSFAAKGEENAVKEAASAGIQSVEKFISLISQHHHQ---------S
LSSNTEDATEYKAVADMAVTKFRKVISLLDKGRTGHARFRKAPV----------------
---TQIPTPSISEP-HDQETEQPS--VFRTEQS---SAFKVYCPTPVVH-----------
----LPPLPQ--NPHPKTTPVMLTKGIGCA-ERKMSAAAATI------SFSPS-APKTAA
NSFISS-LTAGD--AAEQSI-SSGFQFTNMSQ-SSSGRPPLSSSSLKRKCSSVDN--VSR
LRCG-STT------GRCHCSKTRKLKVKRVIRVPAISMKLADIPPDDYSWRKYGQKPIKG
SPYPRGYYKCSSERGCLARKHVERAVDDPTMLIVTYEGDHNHSLCVTDPT--------AT
LILESS--
>Maldo_HF19647-RA
MAVDLV---------GFSKIDDRTAMQEAASAGLQSMEHLIRALSNHPPS----------
-----QTPLDCREITDFTVTKFKQLISVL--NRTGHARFRRGPANPPSD-----------
------------------------------------------------------------
---PVHPKPQTT--------LTVLQTPQ---SD------------KDSSTALSPP-LSTT
SSFLSSITI-GDGSVSNGKAFSSISV--PPAPAFSAGKPPLPQS-HRKRCHDGE-----T
AKR--SSS------GHCHCSKRRKSKVKRTMRVPAVSSKIADIPADEFTWRKYGQKPIKG
SPYPRGYYKCSTVRGCPARKHVERAQDNPTMLVVTYEAEHHHPHP-------SITAANVG
LVFQSSKE
>Maldo_HF21607-RA
MCVELMMGL----VDSFAARMEENAVEEAASAGIQSVEKFISLISEHHQ----------S
TSSNSEAGTEYKAVADMAVTKFRKVISLLDKGSTGHARFRKAPVTLSPP---PPP--PVP
PKTTQILRPSISEP-HDQKTEQPS--VFRTEQS---SAFKVYCPKPVVR-----------
----LPPLPQ--NPHLKTTPVVLTNGIGCS-ERKMSAAATTI------NFSPS-APISVA
NSFISS-LTTGD--PAEQSI-SSGFQFTNMSQ-SSSGRPPLSSSSLKRKCSSVDN--VSR
LRCG-STT------GRCHCSKKRKSKVKRVIRVPAISMKLADIPPDDYSWRKYGQKPIKG
SPHPRGYYKCSSQRGCLARKHVERAVDDPTMLIVTYEGDHDHSLGVTEPT--------AA
LVLESS--
>Maldo_HF21885-RA
MTVELM---------EFPKMEDQKAIQEAASQGLQSMEHLIRFLSHQQQH----------
-PNNQSARLDCTDITDHTVSKFKKVISLL--NRTGHARFRRGPAQPVQPVHFSSSH-PSP
SQT--LSLA---PA---------------------LNLTPTPAPVPVTAPAVVQQATI--
ESSFGQSQPHSM--------TLDFTRPNAF-ASN--PKSAE-IEFAKDNFS-----VSSG
SSFMSSAIT-GDGSVSNGKLGSSIFL--APAPAVSGAKPPLSTAPFKKSCHEHDHSDDTS
CKF--SASGSASGSGKCHCSKRRKNRVKKTIRVPAISSKIADIPPDEYSWRKYGQKPIKG
SPYPRGYYKCSTVRGCPARKHVERAPDDPAMLIVTYEGEHRHAPES------------VG
LVYEST--
>Maldo_HF27390-RA
MAVDFM-GYRNSSSSSFSAKLEENAVQE-AASGLESVEKLIRLLSQAQQNQHQG------
KYPSTAMDMDCRAVADVAVSKFKKVISLLGRTRTGHARFRRAPLTLSSG---SSSQT---
-----QNQ--SQEI----------LV----KHVPLLESTKVYHATPIQQ-----------
----IPPP----HHHH----------STVLESTK--DSSTTI------NFSYP-----TT
TSFISS-LT-GDSDSKQPMS-SSSFQITNLSQVSSAGKPPLSSASLKRKCSSENL---GS
GKCGAGSS------GRCHC-KKRKLRQKRIVRVPAISLKLADIPPDDYSWRKYGQKPIKG
SPHPRGYYKCSSVRGCPARKHVERALDDAAMLVVTYEGEHNHSLSVAET---------SN
LILESS--
>Maldo_HF31395-RA
MAVDFM-GYRNTSSGSFSAKLEENAVQE-AASGLESVEKLIRLLSQAQQNQHQE------
KYPSTAMDMDCRAVADVAVSKFKKVISLLGRTRTGHARFRRAPLTVNSG---SSFQP---
-----QYQSHSQDI----------VV----KQAPL-ESTKVYHATPIQQ-----------
----IPPS-H--HHHH----------SMVLESTM--DSSNTI------NFSYS-----AA
TSFMSS-LT-GDSDSKQPMS-SSAFQITNLSQVSSAGKPPLSSTSLKRKCSSENL---GS
GKCGAGSS------GRCHCSKKRKLRQKRVVRVPAISLKMADIPPDDYSWRKYGQKPIKG
SPHPRGYYKCSSVRGCPARKHVERALDDPAMLVVTYEGDHNHSLSIAPS---------DD
LWICAAIL
>Maldo_HF35758-RA
------------------------------------------------------------
------------------------------------------------------------
------------------------------------------------------------
-----------M--------TLDFTRPNAF-TSN--PKSAE-IEFAKDNFS-----VSLG
SSFMSSTIT-GDGNVSNGKLGLSFFL--APAPTVSDAKPPLSMAPFKKRCHEHDHFDDTS
CKF--PP--------------------QDLIPVPTSA-----IAPKEGKIR---------
------------------------------------------------------------
--------
>Malsi_02g015060
MAVDFM-GYRNSSSSSFSANLEENAVQE-AASGLESVEKLIRLLSQAQQNQHQG------
KYPSTAMDMDCRAVADVAVSKFKKVISLLGRTRTGHARFRRAPLTLSSG---SSSQT---
-----QNQ--SQEI----------LV----KHVPLLESTKVYHATPIQQ-----------
----IPPP----HHHH----------STVLESTK--DSSTTI------NFSYP-----AT
TSFISS-LT-GDSDSKQPMS-SSSFQITNLSQVSSAGKPPLSSASLKRKCSSENL---GS
GKCGAGSS------GRCHC-KKRKLRQKRIVRVPAISLKLADIPPDDYSWRKYGQKPIKG
SPHPRGYYKCSSVRGCPARKHVERALDDAAMLVVTYEGEHNHSLSVAET---------SN
LILESS--
>Malsi_08g008940
MCVELMMGL----VDSFAARMEENAVEEAASAGIQSVEKFISLISEHHQ----------S
TSSNSEAGTEYKAVADMAVTKFRKVISLLDKGSTGHARFRKAPVTLSPP---PPP--PVP
PKTTQILRPSISEP-HDQKTEQPS--VFRTEQS---SAFKVYCPKPVVR-----------
----LPPLPQ--NPHLKTTPVVLTNGIGCS-ERKMSAAATTI------NFSPS-APISVA
NSFISS-LTTGD--PAEQSI-SSGFQFTNMSQ-SSSGRPPLSSSSLKRKCSSVDN--VSR
LRCG-STT------GRCHCSKKRKSKVKRVIRVPAISMKLADIPPDDYSWRKYGQKPIKG
SPHPRGYYKCSSQRGCLARKHVERAVDDPTMLIVTYEGDHDHSLGVTEPT--------AA
LVLESS--
>Malsi_08g012160
MTVELM---------NFPKMEDQKAIQEAASQGLQSMEHLIRFLSHQQQH----------
-PNNQSARLDCTDITDHTVSKFKKVISLL--NRTGHARFRRGPAQPVHPVHFSSSH-PSP
SQT--LSLA---PA---------------------LNLTPTPASVPVTAPAVVQQATI--
ESSFGQSQPHSM--------TLDFTRPNAF-ASN--LKSAE-IEFAKDNFS-----VSSG
SSFMSSAIT-GDGSVSNGKLGSSIFL--APAPAVSGAKPPLSTAPFKKRCHEHDHSDDTS
CKF--SASGSASGSGKCHCSKRRKNRVKKTIRVPAISSKIADIPPDEYSWRKYGQKPIKG
SPYPRGYYKCSTVRGCPARKHVERAPDDPAMLIVTYEGEHRHAPES------------VG
LVYEST--
>Malsi_10g010080
------------------------------------------------------------
------------------------------------------------------------
------------------------------------------------------------
-----------M--------TLDFTRPNAF-TSN--PKSAE-IEFTKDNFS-----VSLG
SSFMSSTIT-GDGNVSNGKLGLSIFL--APAPTVSGAKPPLSMAPFKKRCHEHDHFDDTS
CKF--STSGSDSGSDKCHCFKRRKN-----------------------------------
-----------------------QASDNPAMLIVTYEGEHRDVSES------------VG
LVFEST--
>Malsi_13g020620
MAIDLV---------GFSKMDDRTAVQEAASAGLQSMQHLIRTLSNQTPS----------
-----HTPLDCREISDFTVTKFKHLISVL--NRTGHARFRRGPAKPASD-----------
------------------------------------------------------------
---SVHPKPQTT--------LTAFQTPK---SD------------KDYSTTVSPP-VSTT
SSFFSSNTI-GDGSVSNGKTFSSISV--PTPPAFSAGKPPLPQS-HRKRCHEGE----PA
KTS--SSS------GHCHCSKRRKSKVKRTIRVAAISSKTADIPADEFAWRKYGQKPIKG
SPHPRGYYRCSTVRGCPARKHVERAQDDPEMLVVTYEAEHRHPHPYP-----SLTAANVG
LVFQSS--
>Malsi_13g024800
MVAKLI------------------ALLREAVLSVRKIRACVRVFSSRRSS--------TD
LKAAYAASPDCRHSTDSNEASFFAIHSLCNESRKPYPRARKAVL----------------
--------------------------------------------RPIRD-----------
--------PKAI--------LEDLSKVKALSESKEAIKATEAKCQAKQNLMGSDGVESAR
AQYMGV-IT----SAKQQKIRCD----------ASEAKAAIKT--W-RRSSSSE-ETSNT
GSA--SGP------GKCHCSRKKKKKIRRRFACQRLVQKKKSPVFHRTSIPRESTKPIKG
SPYPRRYYRCSTVKGCPARKHVEQAPDDPAMLIVTYEREHHTSPSSASKSPRAMASLSVT
AALSSSVS
>Malsi_15g007740
MALELMMGL----IDSFAAKGEENAVKEAASAGIQSVEKFISLISQHHHQ---------S
LSSNTEDATEYKAVADMAVTKFRKVISLLDKGRTGHARFRKAPV----------------
---TQIPTPSISEP-HDQETEQPS--VFRTEQS---SAFKVYCPTPVVH-----------
----LPPLPQ--NPHPKTTPVMLTKGIGCA-ERKMSAAAATI------SFSPS-APKTAA
NSFISS-LTAGD--AAEQSI-SSGFQFTNMSQ-SSSGRPPLSSSSLKRKCSSVDN--VSR
LRCG-STT------GRCHCSKTRKLKVKRVIRVPAISMKLADIPPDDYSWRKYGQKPIKG
SPYPRGYYKCSSERGCLARKHVERAVDDPTMLIVTYEGDHNHSLCVTDPT--------AT
LILESS--
>Malsi_15g010050
------------------------------------------------------------
-------------------------------------MFIR-------------------
------------------------------------------------------------
-----------V--------IIDITSPT------P----IGM------AF----------
--------T-DLQGIDSTELA----------SLMSSAMSPLSTLP-GELT----------
GSA--SGS------GKYHCSNRRKKQV-KTIRVPVIGSKINDIPTDEYSWRKYGQKPIKG
SPYPRGYYRCITVKGCPARKQVDRAPNDPMTLIVTYYWEHRHAPENM------------E
LVCETK--
>Malsi_15g010300
MAVELM---------NFQKMEDQKAIQEAASQGLQSMEHLIRFLSHQQQQ----------
-SNNQSARVDCTDITDHTVSKFKKVISLL--NRTGHARFRRGPV---QPVHFPTSH-PSS
SQT--LNLA---SA---------------------LNLTPTPAPAPVTTPAIVPSTPI--
ELSFVQSQPHSM--------TLDFTRPNAF-ASN--PKSAE-IEFAKESFS-----VSSS
SSFMSSAIT-GDGSVSNGKLGSSIFL--APAPAVSGAKPPLSTAPFKKRCHEHDHSDDTS
CKF--SGSGSASGSGKCHCSKRRKNRVKKTIRVPAISSKIADIPADEYSWRKYGQKPIKG
SPYPRGYYKCSTVRGCPARKHVERAPDDPAMLIVTYEGEHRHAPEN------------VG
LVFEST--
>Malsi_15g026220
MAVDFM-GYRNTSSGSFSAKLEENAVQE-AASGLESVEKLIRLLSQAQQNQHQE------
KYPSTAMDMDCRAVADVAVSKFKKVISLLGRTRTGHARFRRAPLTVNSG---SSFQP---
-----QYQSHSQDI----------VV----KQAPL-ESTKVYHATPIQQ-----------
----IPPS-H--HHHH----------SMVLESTM--DSSNTI------NFSYS-----AA
TSFMSS-LT-GDSDSKQPMS-SSAFQITNLSQVSSAGKPPLSSTSLKRKCSSENL---GS
GKCGAGSS------GRCHCSKKRKLRQKRVVRVPAISLKMADIPPDDYSWRKYGQKPIKG
SPHPRGYYKCSSVRGCPARKHVERALDDPAMLVVTYEGDHNHSLSVAET---------SN
LILESS--
>Malsi_15g032870
MAIDLV---------GFSKMDDRTAVQEAASAGLQSMQHLIRTLSNQTPS----------
-----HTPLDCREISDFTVTKFKHLISVL--NRTGHARFRRGSAKPASD-----------
------------------------------------------------------------
---SVHPKPQTT--------VIAFQTPK---SD-------------KDSTTVSPP-VSTT
SSF---------------------FF--PQTQSETAAFPTVKPS-HRFLC----------
-------------------------RLRLSPLLIALCTSIGDV-----------------
------------------------------------------TE----------------
--------
>Malsi_16g021500
MAVDLV---------GFSKIDDRTAMQEAASAGLQSMEHLIRALSNHPPS----------
-----QTPLDCREITDFTVTKFKQLISVL--NRTGHARFRRGPANPPSD-----------
------------------------------------------------------------
---PVHPKPQTT--------LTVLQTPQ---SD------------KDSSTALSPP-LSTT
SSFLSSITI-GDGSVSNGKAFSSISV--PPAPAFSAGKPPLPQS-HRKRCHDGE-----T
AKR--SSS------GHCHCSKRRKSKVKRTMRVPAVSSKIADIPADEFTWRKYGQKPIKG
SPYPRGYYKCSTVRGCPARKHVERAQDNPTMLVVTYEAEHHHPHP-------SITAANVG
LVFQSSKE
>Malsi_scaffold463g000030
MAIDLV---------GFSKMDDRTAVQEAASAGLQSMQHLIRTL----------------
---------------DFTVTKFKHLISVL--NRTGHARFRHGSAKPASD-----------
------------------------------------------------------------
---LVHPKPQTT--------VTAFQTPK---SD-------------KDSTTVSPP-VSTT
SSF---------------------FF--PQTQSETAAFPTVKPS-HRFLC----------
-------------------------RLRLSPLLIALCTSIGDV-----------------
------------------------------------------IE----------------
--------
>Malsy_02g015710
MAVDFM-GYRNSSSSSFSAKLEENAVQE-AASGLESVEKLIRLLSQAQQNQHQG------
KYPSTAMDMDCRAVADVAVSKFKKVISLLGRTRTGHARFRRAPLTLSSG---SSSQT---
-----QNQ--SQEI----------LV----KHVPLLESTKVYHATPIQQ-----------
----IPPP----HHHH----------STVLESTK--DSSTTI------NFSYP-----AT
TSFISS-LT-GDSDSKQPMS-SSSFQITNLSQVSSAGKPPLSSASLKRKCSSENL---GS
GKCGAGSS------GRCHC-KKRKLRQKRIVRVPAISLKLADIPPDDYSWRKYGQKPIKG
SPHPRGYYKCSSVRGCPARKHVERALDDAAMLVVTYEGEHNHSLSVAET---------SN
LILESS--
>Malsy_04g005150
MAVELM---------NFSKMEDQKAIQEAASQGLQSMEHLIRFFSHQQQQ----------
-SNNQSAHINYTDITDHTVSKFKNGISLL--NRTGHARA---------------------
------------------------------------------------------------
------------------------------------------------------------
---ASS-------D-----------------------------------CSNYR-SSDFD
-----------RVKFRLACRHK---L----------------------------------
NP----------------------------------------------------------
--------
>Malsy_04g009230
MAIDLV---------GFSKMDDRTAVQEAASAGLQSMQHLIRTL----------------
---------------DFTVTKFKHLISVL--NRTGHARFRHESAKPASD-----------
------------------------------------------------------------
---SVHPKPQTT--------VTAFQTPK---SD------------KDYSTTVSPP-VSTT
S-------------VSNGKTFSSISV--PTPPAFSAVNRP---L-HQIGT--------IP
AAA--SSM------IPIDCGYSIDGDVIEGGAWEECGVELGESEPGDFD-----DAPERW
CCY-RTQRSGSTTNGC-------RFLNEQIYQLEAQEAQSLMPNPLPDDK--AVQQGNSA
MKMQNSVR
>Malsy_08g008660
MGVEIMMGL----VDSFAARMEENAVEEAASAGIQSVEKFISLISEHHQ----------S
TSSNSEAGTEYKAVADMAVTKFRKVISLLDKGSTGHARFRKAPVTLSQP---PPP--PVP
PKTTQILRPSISEP-HDQKTEQTS--VFRTEQS---SAFKVYCPKPVVR-----------
----LPPLPQ--NPHLKITPVVLTNGIG--------------------------------
--------------------------------------PPLSSSSLKRKCSSVDN--VSR
LRCG-STT------GRCHCSKKRKSKVKRVIRVPAISMKLADIPPDDYSWRKYGQKPIKG
SPHPRGYYKCSSQRGCLARKHVERAVDDPTMLIVTYEGDHDHSLGVTEPT--------AA
LVLESS--
>Malsy_08g011800
MTVELM---------NFPKMEDQKAIQEAASQGLQSMEHLIRFLSHQQQH----------
-PNNQSARLDCTDITDHTVSKFKKVISLL--NRTGHARFRRGPAQPVQPVHFSSSH-PSP
SQT--LSLA---PA---------------------LNLTPTPAPVPVTAPAVVQQATI--
ESSFGQSQPHSM--------TLDFTRPNAF-ASN--PKSAE-IEFAKDNFS-----VSSG
SSFMSSAIT-GDGSVSNGKLGSSIFL--APAPAVSGAKPPLSTAPFKKRCHEHDHSDDTS
CKF--SASGSASGSGKCHCSKRRKNRVKKTIRVPAISSKIADIPPDEYSWRKYGQKPIKG
SPYPRGYYKCSTVRGCPARKHVERAPDDPAMLIVTYEGEHRHAPES------------VG
LVYESTGF
>Malsy_12g003880
MTVALV-----TPRDNLSKRSDELAVKESLAAEVMSLKQDIRGLKQENKQLHK-------
LAHS--YATNMKRIDQMFVGLFQQLAPLLPEDRDGGARFRRLSVASVAD---AELELPML
ERM-Q----YVAVPCRG------------------YDEMALYHATPIQQ-----------
----IPPSHHSM--------VLE--------STM--DSSNTI------NF-----SYSAA
TSFMSS-LT-GDSDSKQPMS-SSAFQITNLSQVSSAGKPPLSSTSLKRKCSSENL---GS
GKYGAGSS------GRCHCSKKRKLRQKRVVRVPAISLKMADEAAEHAVARTTG------
---------CISMLHCSCRRDMLQRQRSPSDTLLAARNDLRCSPSSAEKASRASTGPGVG
LVDQAVET
>Malsy_13g020070
MAIDLV---------GFSKMDDRTAVQEAASAGLQSMQHLIRTLSNQTPS----------
-----HTPLDCREISDFTVTKFKHLISVL--NRTGHARFRRGPAKPASD-----------
------------------------------------------------------------
---SVHPKPQTT--------LTAFQTPT---SD------------KDYSTTVSPP-VSTT
SSFFSSNTI-GDGSVSNGKTFSSISV--PTPPAFSAGKPPLPQS-HRKRCHEGE----PA
KTS--SSS------GHCHCSKRRKSKVKRTIRVAAISSKTADIPADEFAWRKYGQKPIKG
SPYPRGYYRCSTVRGCPARKHVERAQDDPKMLVVTYEAEHRHPHPYP-----SLTAANVG
LVFQSS--
>Malsy_15g006640
MALELMMGL----IDSFAAKGEENAVKEAASAGIQSVEKFISLISQHHHQ---------S
LSSNTEDATEYKAVADMAVTKFRKVISLLDKGRTGHARFRKAPV----------------
---TQIPTPSISEP-HDQETEQPS--VFRTEQS---SAFKVYCPTPVVH-----------
----LPPLPQ--NPHPKTTPVMLTKGIGCA-ERKMSAAAATI------SFSPS-APKTAA
NSFISS-LTAGD--AAEQSI-SSGFQFTNMSQ-SSSGRPPLSSSSLKRKCSSVDN--VSR
LRCG-STT------GRCHCSKTRKLKVKRVIRVPAISMKLADIPPDDYSWRKYGQKPIKG
SPYPRGYYKCSSERGCLARKHVERAVDDPTMLIVTYEGDHNHSLCVTDPT--------AT
LILESS--
>Malsy_15g009020
MAVELM---------NFPKMEDQKAIQEAASQGLQSMEHLIRFLSHQQQQ----------
-SNNQSARVDCTDITDHTVSKFKKVISLL--NRTGHARFRRGPV---QPVHFPTSH-PSS
SQT--LNLA---SA---------------------LNLTPTPAPAPVTNPAIVPSTPI--
ELSFVQSQPHSM--------TLDFTRPNAF-TSN--PKSAE-IEFAKESFS-----VSSS
SSFMSSAIT-GDGSVSNGKLGSSIFL--APAPAVSGAKPPLSTAPYKKRCHEHDHSDDTS
CKF--SGSGSASGSGKCHCSKRRKNRVKKTIRVPAISSKIADIPADEYSWRKYGQKPIKG
SPYPRGYYKCSTVRGCPARKHVERAPDDPAMLIVTYEGEHRHAPEN------------VG
LVFEKKRK
>Malsy_15g024470
MAVDFM-GYRNSSSSSFSAKLEENAVQE-AASGLESVEKLIRLLSQAQQNQHQE------
KYPSTAMDMDCRAVADVAVSKFKKVISLLGRTRTGHARFRRAPLTVNSG---SSFQP---
-----QYQSHSQDI----------VV----KQAPL-ESTKVYHATPIQQ-----------
----IPPS-H--HHHH----------SMVLESTM--DSSNTI------NFSYS-----AA
TSFMSS-LT-GDSDSKQPMS-SSAFQITNLSQVSSAGKPPLSSTSLKRKCSSENL---GS
GKCGAGSS------GRCHCSKKRKLRQKRVVRVPAISLKMADIPPDDYSWRKYGQKPIKG
SPHPRGYYKCSSVRGCPARKHVERALDDPAMLVVTYEGDHNHSLSVAET---------SN
LILESS--
>Malsy_16g019840
MAVDLV---------GFSKIDDRTAMQEAASAGLQSMEHLIRALSNHPPS----------
-----QTPLDCREITDFTVTKFKQLISVL--NRTGHARFRRGPANPPSD-----------
------------------------------------------------------------
---PVHPKPQTT--------LTVLQTPQ---SD------------KDSSTALSPP-LSTT
SSFLSSITI-GDGSVSNGKAFSSISV--PPAPAFSAGKPPLPQS-HRKRCHDGE-----T
AKR--SSS------GHCHCSKRRKSKVKRTMRVPAVSSKIADIPADEFTWRKYGQKPIKG
SPYPRGYYKCSTVRGCPARKHVERAQDDPTMLVVTYEAEHHHPHP-------SITAANVG
LVFQSSKE
>Pruav_sc0000624.1_g520.1.mk
MAIDLV---------GFSRIDDRTAMEEAASAGLQSMDHLIRVLSNQTPS----------
-QTQTQTPLDCREITDFTVSKFKQLISVL--NRTGHARFRRGPANQSST-----------
-----------------------------------------------------------P
-VQPVQPKPQTI--------SSAFSVPK---SN------------NDDSLTLSPP-ISTT
SSFLSSITI-GDGSVSNGKAISSILA--PPAPAFSAGKPPLSQS-HRKRCHDND----VA
AKT--SSS------GRCHCSKRRKSKVKRTIRVPAISSKIADIPSDEFSWRKYGQKPIKG
SPYPRGYYKCSSVRGCPARKHVERAQDDPTMLVVTYEGEHRHPHP-------SITAGSVG
LVFQST--
>Pruav_sc0000852.1_g460.1.mk
MAVELMMGF----IDSFAAQMEENAVKEAASAGIQSVEKFISLISQHHHQ----QDSSFS
SSSNPEAATEYKAVADMAVTKFRKVISLLDKGRTGHARFRRAPVTPSPP---PPP--PPP
QNTTQIPRPSIQEP-HNPKTDQPP--GFKTEQS---SAFKVYCPTPSVR-----------
----LPPLPH--NPHLKTTPVVLTKSVGCA-ERKL-DAPTTI------NFSPS-PSISAA
NSFMSS-LTTGDGESVQHSM-SSGFQFTNMSQ-SSSGKPPLSSSSLKRKCNSMDD--VAA
LRCG-SSS------GRCHCSKKRKSKVKRVVRVPAISMKMADIPPDDYSWRKYGQKPIKG
SPHPRGYYKCSSQRGCLARKHVERALDDPTMLIVTYEGDHNHSHSVTDPT--------PA
LVLESS--
>Pruav_sc0003562.1_g440.1.mk
MAVELM---------KFPKMEDRKAIQEAASQGLESMEQLIRFLSHQQQ-----------
--TNQSSRLDCTDITDHTVSKFKKVISLL--NRTGHARFRRGPVQPDQPVQFSSSH-PSY
SQT--LSLA---PA---------------------LYPRPSPAPAPVTTPAIVPPAPI--
ESSYVQSQPHGM--------TLDFTRPNVF-ASN--PKSTE-IEFAKESFS-----VSSS
SSFMSSAIT-GDGSVSNGKQGSSIFL--APAPAVSGAKPPLSTAPFKKRCHEHDHSDDAS
CKY--SGSGSASGSGKCHCSKRRKNRVKKTIRVPAISSKIADIPPDEYSWRKYGQKPIKG
SPYPRGYYKCSTVRGCPARKHVERAPDDPAMLIVTYEGEHRHAPEN------------VG
SVFEST--
>Pruav_sc0007033.1_g040.1.mk
MAVDFM-GYRN---SSFSAKLEENAVQE-AASGLESVEKLIRLLSQAQQNQHQD------
KYPSMVMDMDCRAVADVAVSKFKKVISLLGRTRTGHARFRRAPLTLTSG---SSSSS---
-----QNQAQTQET----------FV----KQTPL-ESTKVYHATPIQQ-----------
----IPPP----LHHH----------STVLESTK--DSSTTI------NFSYS-----AT
TSFMSS-LT-GDSDSKQPLS-SSAFQITNMSQVSSAGKPPLSSASLKRKCSSDNL---GS
GKCGAGSS------GRCHCSKKRKLRLKRVVRVPAISLKMADIPPDDYSWRKYGQKPIKG
SPHPRGYYKCSSVRGCPARKHVERALDDPAMLVVTYEGEHNHSLSVAET---------SN
LILESS--
>Pyrbr_009355032.2_cds_XP_009353307.1_1
MTVELM---------NFPKMEDQKAIQEAASQGLQSMEHLIRFLSHQQQH----------
-PNNQSARLDCTDITDHTVSKFKKVISLL--NRTGHARFRRGPVQPVQPVHFSSSH-PPP
SQT--LSLA---PALNLPT----------------LNLTPTPAPVPVTAPAVXXXXXX--
ESSFGQSQPHSM--------TLDFTRPNAF-ASN--PKSAE-IEFAKDNFS-----VSSG
SSFMSSAIT-GDGSVSNGKLGSSIFL--APAPAVSGAKPPLSTAPFKKRCHEHDHSDDTS
CKF--SASGSASGSGKCHCSKRRKNRVKKTIRVPAISSKIADIPPDEYSWRKYGQKPIKG
SPYPRGYYKCSTVRGCPARKHVERAPDDPAMLIVTYEGEHRHAPES------------VG
LVFEST--
>Pyrbr_009355066.2_cds_XP_009353341.1_1
MTVELM---------NFPKMEDQKAIQEAASQGLQSMEHLIRFLSHQQQH----------
-PNNQSARLDCTDITDHTVSKFKKVISLL--NRTGHARFRRGPAQPVQPVHFSSSH-PPP
SQT--LSLA---PALNLPT----------------LNLTPTPAPVPVTAPAVGQQASI--
ESSFGQSQPHSM--------TLDFTRPNAF-ASN--PKSAE-IEFAKDNFS-----VSSG
SSFMSSAIT-GDGSVSNGKLGSSIFL--APAPAVSGAKPPLSTAPFKKRCHEHDHSDDTS
CKF--SASGSASGSGKCHCSKRRKNRVKKTIRVPAISSKIADIPPDEYSWRKYGQKPIKG
SPYPRGYYKCSTVRGCPARKHVERAPDDPAMLIVTYEGEHRHAPES------------VG
LVFEST--
>Pyrbr_009361683.2_cds_XP_009359958.1_1
MALELMMGL----IDSFAAKREENAVKEAASAGIQSVEKFISLISQHHHQ---------S
VSSNTEDETEYKEVADMAVTKFRKVISLLDKGRIGHARFRKAPV----------------
---SQIPTPSISEP-HDQETEQPS--VFRTEQS---SAFKVYCPTPVVR-----------
----LPPLPQ--NPHLKTTPVALKKGIGCA-ERKMSAAAATI------SFSPS-APKTVA
NSFISS-LTAGD--AAEQSI-SSGFQFTNMSQ-SSSGRPPLSSSSLKRKCSSVDN--VSR
LRCG-STT------GRCHCSKTRKLKVKRVIRVPAISMKLADIPPDDYSWRKYGQKPIKG
SPYPRGYYKCSSERGCLARKHVERAVDDPTMLIVTYEGDHNHSLSVTDPT--------AT
LILESS--
>Pyrbr_009361690.2_cds_XP_009359965.1_1
MAVDLV---------GFSKIDDRTAMQEAASAGLQSMEHLIRALSNHPPS----------
-----QTPLDCREITDFTVTKFKQLISVL--NRTGHARFRRGPANPPSD-----------
------------------------------------------------------------
---PVHPKPQTT--------LTVFQTPK---SD------------KDSSTTLSPP-LSTT
SSFLSSITI-GDGSVSNGKAFSSISV--PPAPAFSAGKPPLPQS-HRKRCHDGE-----T
AKT--SSS------GHCHCSKRRKSKVKRTIRVPAVSSKIADIPADEFTWRKYGQKPIKG
SPYPRGYYKCSTVRGCPARKHVERAQDDPTMLVVTYEAEHHHPHP-------SLTAANVG
LVFQSSKE
>Pyrbr_009369197.2_cds_XP_009367472.1_1
MAVDFM-GYRNSSTSSFSAKLEENAVQE-AASGLESVEKLIRLLSQAQQNQHQG------
KYPSTAMDMDCRAVADVAVSKFKKVISLLGRTRTGHARFRRAPLTLSSG---SSSQT---
-----QNQ--SQEI----------LV----KHVPL-ESTKVYHATPIQQ-----------
----IPPP-H--HHHH----------GTVLESTK--DSSTTI------NFSYP-----PT
TSFMSS-LT-GDSDSKQPMS-SSSFQITNLSQVSSAGKPPLSSASLKRKCSSENL---GS
GKCGAGSS------GRCHC-KKRKLRQKRVVRVPAISLKLADIPPDDYSWRKYGQKPIKG
SPHPRGYYKCSSVRGCPARKHVERALDDAAMLVVTYEGEHNHSLSVAET---------SN
LILESS--
>Pyrbr_009369690.2_cds_XP_009367965.1_1
TALEVM---------SFRKTSDKVQIIEGSKVSVIVFEELVQIMECRGTV----------
Q---PIYDLSPSDVIGTFVLAFQKTVRVF--RTTNG-MFIR-------------------
------------------------------------------------------------
-----------A--------IIDITSPT------P----IEI------AF----------
--------T-D------------------------SAKSPLSTLP-GKLT----------
GPA--SGS------GEYRCSKRRKKQVKKTIRVPLIST--GDIPADEHSWRKYGQKPIKG
SPYPRGYYRCTKVRGCPARKHVERAPDDPKVLIVTYEGEHRHPPEKV------------E
LGFETT--
>Pyrbr_009369691.2_cds_XP_009367966.1_1
TALEVM---------SFRKTSDKVQIIEGSKVSVIVFEELVQIMECRGTV----------
Q---PIYDLSPSDVIGTFVLAFQKTVRVF--RTTNG-MFIR-------------------
------------------------------------------------------------
-----------A--------IIDITSPT------P----IEI------AF----------
--------T-D------------------------SAKSPLSTLP-GKLT----------
GPA--SGS------GEYRCSKRRKKQVKKTIRVPLIST--GDIPADEHSWRKYGQKPIKG
SPYPRGYYRCTKVRGCPARKHVERAPDDPKVLIVTYEGEHRHPPEKV------------E
LGFETT--
>Pyrbr_009369692.2_cds_XP_009367967.1_1
TALEVM---------SFRKTSDKVQIIEGSKVSVIVFEELVQIMECRGTV----------
Q---PIYDLSPSDVIGTFVLAFQKTVRVF--RTTNG-MFIR-------------------
------------------------------------------------------------
-----------A--------IIDITSPT------P----IEI------AF----------
--------T-D------------------------SAKSPLSTLP-GKLT----------
GPA--SGS------GEYRCSKRRKKQVKKTIRVPLIST--GDIPADEHSWRKYGQKPIKG
SPYPRGYYRCTKVRGCPARKHVERAPDDPKVLIVTYEGEHRHPPEKV------------E
LGFETT--
>Pyrbr_009369694.2_cds_XP_009367969.2_1
------------------------------------------------------------
-------------------------------------MFIR-------------------
------------------------------------------------------------
-----------A--------IIDITSPT------P----IEI------AF----------
--------T-D------------------------SAKSPISTLP-GKLT----------
GST--SGS------GEYHCSKRRKKQVKKTIRVPAISSKMKDIPADEYTWRKYGQKPIKG
SPYPMGYYKCSKARGCPARKHVDQAPDDPKVLIVTYEGEHRHGPEKE------------E
LVLRQRE-
>Pyrbr_009369722.2_cds_XP_009367997.1_1
MTLELM---------NFPKMEDQKAIQEAASQGLQSMEHLIRFLSYQQQQ----------
-SNNQSARVDCTDITDHTVSKFKKVISLL--NRTGHARFRRGPVQPIQPVHFPTSD-PLS
SQT--LNLA---SA---------------------LNLTPTPAPAPVTVPAIVPPTPI--
ESCFVQSQPHSM--------TLDFTRPNAF-ASN--PKSAE-IEFAKESFS-----VSSS
SSFMSSAIT-GDGSVSNGKLGSSIFL--APAPAVSGAKPPLSTAPFKKRCHEHDQSDDTS
CKF--SGSGSASGSGKCHCSKRRKNRVKKTIRVPAISSKIADIPADEYSWRKYGQKPIKG
SPYPRGYYKCSTVRGCPARKHVERAPDDPAMLIVTYEGEHRHAREN------------VG
LVFEST--
>Pyrbr_018649004.1_cds_XP_018504520.1_1
MTLELM---------NFPKMEDQKAIQEAASQGLQSMEHLIRFLSYQQQQ----------
-SNNQSARVDCTDITDHTVSKFKKVISLL--NRTGHARFRRGPVQPIQPVHFPTSD-PLS
SQT--LNLA---SA---------------------LNLTPTPAPAPVTVPAIVPPTPI--
ESCFVQSQPHSM--------TLDFTRPNAF-ASN--PKSAE-IEFAKESFS-----VSSS
SSFMSSAITPGDGSVSNGKLGSSIFL--APAPAVSGAKPPLSTAPFKKRCHEHDQSDDTS
CKF--SGSGSASGSGKCHCSKRRKNRVKKTIRVPAISSKIADIPADEYSWRKYGQKPIKG
SPYPRGYYKCSTVRGCPARKHVERAPDDPAMLIVTYEGEHRHAREN------------VG
LVFEST--
>Pyrbr_018650980.1_cds_XP_018506496.1_1
MAVDFM-GYRNSSNSSFSAKLEENAVQE-AASGLQSVEKLIRLLSQAQQNQHQD------
KYPSTAMDMDCRAVADVAVSKFKKVISLLGRTRTGHARFRRAPLTLTPG---SSFQP---
-----QYQSHSQDI----------VV----KQAPL-ESTEVYHATPIQQ-----------
----IPPP-H--HHHH----------SMVLESTM--DSSNTI------NFSYS-----AA
TSFMSS-LT-GDSDSKQPMS-SSAFQITNLSQVSSAGKPPLSSTSLKRKCGSENL---GS
GKCGVGSS------GRCHCSKKRKLRQKRVVRVPAISLKMADIPPDDYSWRKYGQKPIKG
SPHPRGYYKCSSVRGCPARKHVERALDDPAMLVVTYEGDHNHSLSVAET---------SN
LILESS--
>Pyrco_BartlettDH_WRKY9.Chr13
MAIDRS---------GFSKIDDRTAVQEAASAGLQSMQHLIRTLSNQTPS----------
-----HTPLDCREITDFTVTKFKHLISVL--NRTGHARFRRGPAKPASD-----------
------------------------------------------------------------
---SVHPKPQTT--------LTAFQTPK---SD------------KDNSTTVSPP-VSTT
SSFFSSNTI-GDGSVSNGKPFSSISV--PTPPAFSAGKPPLPQS-HRKRCHEGE----PA
KTS--SSS------GHCHCSKRRKCKVKRTIRVPAISSKTADIPADEFTWRKYGQKPIKG
SPYP----RCSTVRGCPARKHVERAQDDPKMLVVTYEAEHRHPHPCP-----SLTAANVG
PVFQSS--
>Pyrco_BartlettDH_WRKY9.Chr15_2
MALELMMGL----IDSFAAKREENAVKEAASAGIQSVEKFISLISQHHHQ---------S
VSSNTEDETEYKEVADMAVTKFRKVISLLDKGRIGHARFRKAPV----------------
---TQIPTPSISEP-HDQETEQPS--VFRAEQS---SAFKVYCPTPVVR-----------
----LPPLPQ--NPHLKTTPVALKKGIGCA-ERKMFAAAATI------SFSPS-APKTAA
NSFISS-LTAGD--AAEQSI-SSGFQFTNMSQ-SSSGRPPLSSSSLKRKCSSVDN--VSR
LRCG-STT------GRCHCSKT---------RVPAISMKLADIPPDDYSWRKYGQKPIKG
SPYPRGYYKCSSERGCLARKHVERAVDDPTMLIVTYEGDHNHSLSVTDPT--------AT
LILESS--
>Pyrco_BartlettDH_WRKY9.Chr15_3
MAVDFM-GYRNSSNSSFSVKLEENAVQE-AASGLESVEKLIRLLSQAQQNRHQE------
KYPSTAMDMDCRAVADVAVSKFKKVISLLGRTRTGHARFRRAPLTLTSG---SSFQP---
-----QYQSHSQDI----------VV----KQAPL-ESTEVYHATPIQQ-----------
----IPPP-H--HHHH----------SMVLESTM--DSSNTI------NFSYS-----AA
TSFMSS-LT-GDSDSKQPMS-SSAFQITNLSQVSSAGKPPLSSTSLKRKCGSENL---VS
GKCGVGSS------GRCHCSKKRKLRQKRVVRVPAISLKMADIPPDDYSWRKYGQKPIKG
SPHPRGYYKCSSVRGCPARKHVERALDDPAMLVVTYEGDHNHSLSVAET---------SN
LILESS--
>Pyrco_BartlettDH_WRKY9.Chr16
MAVDLV---------GFSKIDDRAAMQEAASAGLQSMEHLIRALSNHPPS----------
-----QTPLDCREITDFTVTKFKQLISVL--NRTGHARFRRGPANPPSD-----------
------------------------------------------------------------
---PVHPKPQTT--------LTVFQTPK---SD------------KDSSTTLSPP-LSTT
SSFLSSITI-GDGSVSNGKAFSSISV--PPAPAFSAGKPPLPQS-HRKRCHDGE-----T
AKT--SSS------GHCHCSKRRKSKVKRTIRVPAVSSKIADIPADEFTWRKYGQKPIKG
SPYPRGYYKCSTVRGCPARKHVERAQDDPTMLVVTYEAEHHHPHP-------SLTAANVG
LVFQSSK-
>Pyrco_BartlettDH_WRKY9.Chr2
MAVDFM-GYRNSSTSSFSAKSEENAVQE-AASGLESVEKLIRLLSQAQQNQHQG------
KYPSTAMDMDCRAVADVAVSKFKKVISLLGRTRTGHARFRRAPLTLSSG---SSSQT---
-----QNQ--SQEI----------LV----KHVPL-ESTKVYHATPIQQ-----------
----IPPP-H--HHHH----------GTVLESTK--DSSTTI------NFSYP-----PT
TSFMSS-LT-GDSDSKQPMS-SSSFQITNMSQVSSAGKPPLSSASLKRKCSSENL---GS
GKCGAGSS------GRCHC-KKRKLRQKRVVRVPAISLKLADIPPDDYSWRKYGQKPIKG
SPHPRGYYKCSSVRGCPARKHVERALDDAAMLVVTYEGEHNHSLSVAET---------SN
LILESS--
>Pyrco_BartlettDH_new_WRKY9.Chr15_1
MTLELM---------NFPKMEDQKAIQEAASQGLQSMEHLIRFLSYQQQQ----------
-SNNQSARVDCTDITDHTVSKFKKVISLL--NRTGHARFRRGPVQPIQPVHFPTSD-PLS
SQT--LNLA---SA---------------------LNLPPTPAPAPVTVPAIVPPTPI--
ESSFVQSQPHSM--------TLDFTRPNAF-ASN--PKSAE-IEFAKESFS-----VSSS
SSFMSSAIT-GDGSVSNGKLGSSIFL--APAPAVSGAKPPLSTAPFKKRCHEHDHSDDTS
CKF--SGSGSASGSGNCHCSKRRKNRVKKTIRVPAISSKIADIPADEYSWRKYGQKPIKG
SPYPRGYYKCSTVRGCPARKHVERAPDDPAMLIVTYEGEHRHAREN------------VG
LVFEST--
>Pyrco_BartlettDH_new_WRKY9.Chr8_1
MTVELM---------NFPKMEDQKAIQEAASQGLQSMEHLIRFLSHQQQH----------
-PNNQSARLDCTDITDHTVSKFKKVISLL--NRTGHARFRRGPAQPVQPVHFCSSH-PPP
SQT--LSLA---PALNLPT----------------LNLTPTPAPVP--------------
-SSFGQSQPHSM--------TLDFTRPNAF-ASN--PKSAE-IEFAKDNFS-----VSSG
SSFMSSAIT-GDGSVSNGKLGSSIFL--APAPAVSGAKPPLSTAPFKKRCHEHDHSDDTS
CKF--SASGSASGSGKCHCSKRRKNRVKKTIRVPAISSKIADIPPDEYSWRKYGQKPIKG
SPYPRGYYKCSTVRGCPARKHVERAPDDPAMLIVTYEGEHRHAPES------------V-
--------
>Pyrco_BartlettDH_new_WRKY9.Chr8_2
MGVELMMGL----VDSFAARMEENAVKEAASAGIQSVEKFISLISEHHQ----------S
TSSNSEAGTEYKAVADMAVTKFRKVISLLDKGCTGHARFRKAPVPLSPP---PLQ--LVP
PKTTQILRPSISEP-HDQTTEQPS--VFRTEQS---SAFKVYCPKPVVR-----------
----LPPLPQ--NPHLKTSPVVLTKDIGCS-ERKMSAAAATI------NFSPL-APISAA
NSFISS-LTTGD--PAEQSI-SSGFQFTNMSQ-SSSGRPPLSSSSLKRKCSSVDN--VSR
LRCG-STT------GRCHCSKK---------RVPAISMKLADIPPDDYSWRKYGQKPIKG
SPHPRGYYKCSSQRGCLARKHVERAVDDPTMLIVTYEGDHNHSLGVTDPT--------AT
LVLESS--
>Pyrco_Bartlett_003810.1
MTLELM---------NFPKMEDQKAIQEAASQGLQSMEHLIRFLSYQQQQ----------
-SNNQSARVDCTDITDHTVSKFKKVISLL--NRTGHARFRRGPVQPIQPVHFPTSD-PLS
SQT--LNLA---SA---------------------LNLTPTPAPAPVTVPAIVPPTPI--
ESSFVQSQPHSM--------TLDFTRPNAF-ASN--PKSAE-IEFAKESFS-----VSSS
SSFMSSAIT-GDGSVSNGKLGSSIFL--APAPAVSGAKPPLSTAPFKKRCHEHDHSDDTS
CKF--SGSGSASGSGNCHCSKRRKNRVKKTIRVPAISSKIADIPADEYSWRKYGQKPIKG
SPYPRGYYKCSTVRGCPARKHVERAPDDPAMLIVTYEGEHRHAREN------------VG
LVFEST--
>Pyrco_Bartlett_005850.1
MAVDFM-GYRNSSNSSFSVKLEENAVQE-AASGLESVEKLIRLLSQAQQNRHQE------
KYPSTAMDMDCRAVADVAVSKFKKVISLLGRTRTGHARFRRAPLTLTSG---SSFQP---
-----QYQSHSQDI----------VV----KQAPL-ESTEVYHATPIQQ-----------
----IPPP-H--HHHH----------SMVLESTM--DSSNTI------NFSYS-----AA
TSFMSS-LT-GDSDSKQPMS-SSAFQITNLSQVSSAGKPPLSSTSLKRKCGSENL---GS
GKCGVGSS------GRCHCSKKRKLRQKRVVRVPAISLKMADIPPDDYSWRKYGQKPIKG
SPHPRGYYKCSSVRGCPARKHVERALDDPAMLVVTYEVVYVRSVFLCPA---------RS
YHGCGTIL
>Pyrco_Bartlett_005862.1
MALELMMGL----IDSFAAKREENAVKEAASAGIQSVEKFISLISQHHHQ---------S
VSSNTEDETEYKEVADMAVTKFRKVISLLDKGRIGHARFRKAPV----------------
---TQIPTPSISEP-HDQETEQPS--VFRAEQS---SAFKVYCPTPVVR-----------
----LPPLPQ--NPHLKTTPVALKKGIGCA-ERKMSPAAATI------SFSPS-APKTAA
NSFISS-LTAGD--AAEQSI-SSGFQFTNMSQ-SSSGRPPLSSSSLKRKCSSSDN--VSR
LRCG-STT------GRCHCSKTRKLKVKRVIRVPAISMKLADIPPDDYSWRKYGQKPIKG
SPYPRGYYKCSSERGCLARKHVERAVDDPTMLIVTYEGDHNHSLSVTDPT--------AT
LILESS--
>Pyrco_Bartlett_006427.1
MLLQLF----------FTKQNEQDGIEKKARLGLCKSKNKIELILPRRAS-KRL---PVP
----KTSTRACRVVCHTTESSYPEGSAIL--ER----RLKLGSCSPPPP---PSQT----
---------MSLAPAL--------------------NLTPTLAPAPVQQT--------SI
ELSFGQSQPHSM--------TLDFTRPNAF-ASN--PKSAEI-EFAKDKF-----SVSPG
SSFMSSAIT-GDGSVSNGKLGSSIFL--SPAPAVSGAKPPLPTAPFKKR-----------
-------------------SQA----AQKPPANPAVYGQTAQSPS-----GGYGQSAPVQ
PGYPHSQPPASAL--------------PPWLLPVNVINKNKVCQSA--------------
L-------
>Pyrco_Bartlett_012049.1
MAVDFM-GYRNSSTSSFSAKSEENAVQE-AASGLESVEKLIRLLSQAQQNQHQG------
KYPSTAMDMDCRAVADVAVSKFKKVISLLGRTRTGHARFRRAPLTLSSG---STSQT---
-----QNQ--SQEI----------LV----KHVPL-ESTKVYHATPIQQ-----------
----IPPP-H--HHHH----------GTVLESTK--DSSTTI------NFSYP-----PT
TSFMSS-LT-GDSDSKQPMS-SSSFQITNLSQVSSAGKPPLSSASLKRKCSSENL---GS
GKCGAGSS------GRCHC-KKRKLRQKRVVRVPAISLKLADIPPDDYSWRKYGQKPIKG
SPHPRGYYKCSSVRGCPARKHVERALDDAAMLVVTYEGEHNHSLSVAET---------SN
LILESS--
>Pyrco_Bartlett_014225.1
-----M--------------DPEKA--EEKDSG---------------------------
-------------AGD----KFKN-------Q----------------------------
------------------------------------------------------------
------------------------------------------------------------
-GY----------S---------------------------S------------------
--------------GRAHL---EKV-----------------------------------
----RGYYKCSKVRGCPARKHVDRAPDDPKVLIVTYEGEHRHPPEKVE------------
LVFETTTS
>Pyrco_Bartlett_014491.1
MAIDLV---------GFSKTDDRTAAQEAASAGLQSMQHLIRTLSNQNPSH---------
------TPLDCREITDVTVTKFRPTFNLPSTDRTNH---HPQPT----------------
--------------------------------------------FP--------------
------------------------------------------------SLTYSDPTRPAA
TRF-------GPQS--------D--------PAET-GAP--ST--L--------------
--------------------------------------------------------PITA
YPPPY-----SMPLSAPA------------------------SPSS--------------
TIAQSKTS
>Pyrco_Bartlett_017870.1
MAIDLV---------GFSKIDDRTAVQEAASAGLQSMQHLIRTLSNQTPS----------
-----HTPLDCREITDFTVTKFKHLISVL--NRTGHARFRRGPPKPASD-----------
------------------------------------------------------------
---SVHPKPQTT--------LTAFQTPK---SD------------KDNSTTVSPP-VSTT
SSFFSSNTI-GDGSVSNGKPFSSISV--PTPPAFSARK--------------TA----PS
TVS--PET--------------VKCKVKRTIRVPAISSKTADIPADEFTWRKYGQKPIKG
SPYPRGYYRCSTVRGCPARKHVERAQDDPKMLVVTYEAEHRHPHPCP-----SLTAANVG
PVFQSS--
>Pyrco_Bartlett_018872.1
MGVELMMGL----VDSFAARMEENAVKEAASAGIQSVEKFISLISEHHQ----------S
TSSNSEAGTEYKAVADMAVTKFRKVISLLDKGCTGHARFRKAPVPLSPP---PLQ--LVP
PKTTQILRPSISES-HDQTTEQPS--VFRTEQS---SAFKVYCPKPVVR-----------
----LPPLPQ--NPHLKTSPVVLTKDIGCS-ERKMSAAATTI------NFSPL-APISAA
NSFISS-LTTGD--PAEQSI-SSGFQFTNMSQ-SSSGRPPLSSSSLKRKCSSVDN--VSR
LRCG-STT------GRCHCSKKRKSKVKRVIRVPAISMKLADIPPDDYSWRKYGQKPIKG
SPHPRGYYKCSSQRGCLARKHVERAVDDPTMLIVTYEGDHNHSLGVTDPT--------AT
LVLESS--
>Pyrco_Bartlett_019271.1
MTVELM---------NFPKMEDQKAIQEAASQGLQSMEHLIRFLSHQQQH----------
-PNNQSARLDCTDITDHTVSKFKKVISLL--NRTGHARFRRGPAQPVQPVHFCSSH-PPP
SQT--LSLA---PALNLPT----------------LNLTPTPAPVPVTAPAVVQQASI--
ESSFGQSQPHSM--------TLDFTRPNAF-ASN--PKSAE-IEFAKDNFS-----VSSG
SSFMSSAIT-GDGSVSNGKLGSSIFL--APAPAVSGAKPPLSTAPFKKRCHEHDHSDDTS
CKF--SASGSASGSGKCHCSKRRKNRVKKTIRVPAISSKIADIPPDEYSWRKYGQKPIKG
SPYPR------------------------------Y------------------------
--------
>Pyrco_Bartlett_020495.1
MAVDLV---------GFSKIDDRTAMQEAASAGLQSMEHLIRALSNHPPS----------
-----QTPLDCREITDFTVTKFKQLISVL--NRTGHARFRRGPANPPSD-----------
------------------------------------------------------------
---PVHPKPQTT--------LTVFQTPK---SD------------KDSSTTLSPP-LSTT
SSFLSSITI-GDGSVSNGKAFSSISV--PPAPAFSAGKPPLPQS-HRKRCHDGE-----T
AKT--SSS------GHCHCSKRRKSKVKRTIRVPAVSSKIADIPADEFTWRKYGQKPIKG
SPYPRGYYKCSTVRGCPARKHVERAQDDPTMLVVTYEAEHHHPHP-------SLTAANVG
LVFQSSKE
>Pyrco_Bartlett_025677.1
-----M---------NFPKMEDQKAIQEAASQGLQSMEHLIRFLSHQQQT----------
-------------PHEMAFHSFAELFGAL--TWLNNAAFRQQNT----------------
------------------------------------------------------------
------------------------------------------------------------
-SF----------SLHDGRND-D--------VVISSGKS--SS------CSDRN-RRDIN
---GYDGGEEEEGEDELECERR--------------------------------------
----R-------------------------------------------------------
--------
>Pyrco_DAnjou_WRKY9.Chr13
MAIDLV---------GFSKIDDRTAVQEAASAGLQSMQHLIRTLSNQTPS----------
-----HTPLDCREITDFTVTKFKHLISVL--NRTGHARFRRGPPKPASD-----------
------------------------------------------------------------
---SVHPKPQTT--------LTAFQTPK---SD------------KDNSTTVSPP-VSTT
SSFFSSNTI-GDGSVSNGKPFSSISV--PTPPAFSAGKPPLPQS-HRKRCHEGE----PA
KTS--SSS------GHCHCSKRRKCKVKRTIRVPAISSKTADIPADEFTWRKYGQKPIKG
SPYPRGYYRCSTVRGCPARKHVERAQDDPKMLVVTYEAEHRHPHPCP-----SLTAANVG
PVFQSS--
>Pyrco_DAnjou_WRKY9.Chr15_1
MTLELM---------NFPKMEDQKAIQEAASQGLQSMEHLIRFLSYQQQQ----------
-SNNQSARVDCTDITDHTVSKFKKVISLL--NRTGHARFRRGPVQPIQPVHFPTSD-PLS
SQT--LNLA---SA---------------------LNLPPTPAPAPVTVPAIVPPTPI--
ESSFVQSQPHSM--------TLDFTRPNAF-ASN--PKSAE-IEFAKESFS-----VSSS
SSFMSSAIT-GDGSVSNGKLGSSIFL--APAPAVSGAKPPLSTAPFKKRCHEHDHSDDTS
CKF--SGSGSASGSGNCHCSKRRKNRVKKTIRVPAISSKIADIPADEYSWRKYGQKPIKG
SPYPRGYYKCSTVRGCPARKHVERAPDDPAMLIVTYEGEHRHAREN------------VG
LVFEST--
>Pyrco_DAnjou_WRKY9.Chr15_2
MALELMMGL----IDSFAAKREENAVKEAASAGIQSVEKFISLISQHHHQ---------S
VSSNTEDETEYKEVADMAVTKFRKVISLLDKGRIGHARFRKAPV----------------
---TQIPTPSISEP-HDQETEQPS--VFRAEQS---SAFKVYCPTPVVR-----------
----LPPLPQ--NPHLKTTPVALKKGIGCV-ERKMSAAAATI------SFSPS-APKTAA
NSFISS-LTAGD--AAEQSI-SSGFQFTNMSQ-SSSGRPPLSSSSLKRKCSSVDN--VSR
LRCG-STT------GRCHCSKTRKLKVKRVIRVPAISMKLADIPPDDYSWRKYGQKPIKG
SPYPRGYYKCSSERGCLARKHVERAVDDPTMLIVTYEGDHNHSLSVTDPT--------AT
LILESS--
>Pyrco_DAnjou_WRKY9.Chr15_3
MAVDFM-GYRNSSNSSFSVKLEENAVQE-AASGLESVEKLIRLLSQAQQNRHQE------
KYPSTAMDMDCRAVADVAVSKFKKVISLLGRTRTGHARFRRAPLTLTSG---SSFQP---
-----QYQSHSQDI----------VV----KQAPL-ESTEVYHATPIQQ-----------
----IPPP-H--HHHH----------SMVLESTL--DSSNTI------NFSYS-----AA
TSFMSS-LT-GDSDSKQPMS-SSAFQITNLSQVSSAGKPPLSSTSLKRKCGSENL---GS
GKCGVGSS------GRCHCSKKRKLRQKRVVRVPAISLKMADIPPDDYSWRKYGQKPIKG
SPHPRGYYKCSSVRGCPARKHVERALDDPAMLVVTYEGDHNHSLSVAET---------SN
LILESS--
>Pyrco_DAnjou_WRKY9.Chr16
MAVDLV---------GFSKIDDRAAMQEAASAGLQSMEHLIRALSNHPPS----------
-----QTPLDCREITDFTVTKFKQLISVL--NRTGHARFRRGPANPPSD-----------
------------------------------------------------------------
---PVHPKPQTT--------LTVFQTPK---SD------------KDSSTTLSPP-LSTT
SSFLSSITI-GDGSVSNGKAFSSISV--PPAPAFSAGKPPLPQS-HRKRCHDGE-----T
AKT--SSS------GHCHCSKRRKSKVKRTIRVPAVSSKIADIPADEFTWRKYGQKPIKG
SPYPRGYYKCSTVRGCPARKHVERAQDDPTMLVVTYEAEHHHPHP-------SLTAANVG
LVFQSSK-
>Pyrco_DAnjou_WRKY9.Chr2
MAVDFM-GYRNSSTSSFSAKSEENAVQE-AASGLESVEKLIRLLSQAQQNQHQG------
KYPSTAMDMDCRAVADVAVSKFKKVISLLGRTRTGHARFRRAPLTLSSG---SSSQT---
-----QNQ--SQEI----------LV----KHVPL-ESTKVYHATPIQQ-----------
----IPPP-H--HHHH----------GTVLESTK--DSSTTI------NFSYP-----PT
TSFMSS-LT-GDSDSKQPMS-SSSFQITNLSQVSSAGKPPLSSASLKRKCSSENL---GS
GKCGAGSS------GRCHC-KKRKLRQKRVVRVPAISLKLADIPPDDYSWRKYGQKPIKG
SPHPRGYYKCSSVRGCPARKHVERALDDAAMLVVTYEGEHNHSLSVAET---------SN
LILESS--
>Pyrco_DAnjou_WRKY9.Chr8_1
MTVELM---------NFPKMEDQKAIQEAASQGLQSMEHLIRFLSHQQQH----------
-PNNQSARLDCTDITDHTVSKFKKVISLL--NRTGHARFRRGPAQPVQPVHFCSSH-PPP
SQT--LSLA---PA---------------------LNLTPTPAPVPVTAPAVVQQASI--
ESSFGQSQPHSM--------TLDFTRPNAF-ASN--PKSAE-IEFAKDNFS-----VSSG
SSFMSSAIT-GDGSVSNGKLGSSIFL--APAPAVSGAKPPLSTAPFKKRCHEHDHSDDTS
CKF--SASGSASGSGKCHCSKRRKNRVKKTIRVPAISSKIADIPPDEYSWRKYGQKPIKG
SPYPRGYYKCSTVRGCPARKHVERAPDDPAMLIVTYEGEHRHAPES------------VG
LVFEST--
>Pyrco_DAnjou_WRKY9.Chr8_2
MGVELMMGL----VDSFAARMEENAVKEAASAGIQSVEKFISLISEHHQ----------S
TSSNSEAGTEYKAVADMAVTKFRKVISLLDKGCTGHARFRKAPVPLSPP---PPP--L--
PKTTQILRPSISEP-HDQKTEQPS--VFRTEQS---SAFKVYCPKPVVR-----------
----LPPLPQ--NPHLKTSPVVLTKDIGCS-ERKMSAAATTI------NFSPL-APISAA
NSFISS-LTTGD--PAEQSI-SSGFQFTNMSQ-SSSGRPPLSSSSLKRKCSSVDN--VSR
LRCG-STT------GRCHCSKKRKSKVKRVIRVPAISMKLADIPPDDYSWRKYGQKPIKG
SPHPRGYYKCSSQRGCLARKHVERAVDDPTMLIVTYEGDHNHSLGVTHPT--------AT
LVLESS--
>Pyrusco13g009710.1
MAIDLV---------GFSKMDDRTAVQEAASAGLQSMQHLIRTLSNQTPS----------
-----HTPLDCREITDFTVTKFKHLISVL--NRTGHARFRRGPAKPASD-----------
------------------------------------------------------------
---SVHPKPQTT--------LAAFQTPK---SD------------KDNSTTVSPP-VSTT
SSFFSSNTI-GDGSVSNGKPFSSISV--PTPPAFSAGKPPLPQS-HRKRCHEGE----PA
KTS--SSS------GHCHCSKRRKCKVKRTIRVPAISSKTADIPADEFAWRKYGQKPIKG
SPYPRGYYRCSTVRGCPARKHVERAQDDPKMLVVTYEAEHRHPHPCP-----SLTAANVG
PVFQSS--
>Pyrusco15g009630.1
MAVDFM-GYRNSSNSSFSAKLEENAVQE-AASGLESVEKLIRLLSQTQQNQHQE------
KYPLTAMDMDCRAVADVAVSKFKKVISLLGRTRTGHARFRRAPLTLTAG---SSFQP---
-----QYQSHSQDI----------VV----KQAPL-ESTEVYHATPIQQ-----------
----IPPP-H--HHHH----------SMVLESTM--DSSNTI------NFSYS-----AA
TSFMSS-LT-GDSDSKQPMS-SSAFQITNLSQVSSAGKPPLSSTSLKRKCGSENL---GS
GKCGVGSS------GRCHCSKKRKLRQKRVVRVPAISLKMADIPPDDYSWRKYGQKPIKG
SPHPRGYYKCSSVRGCPARKHVERALDDPAMLVVTYEGDHNHSLSVAET---------SN
LILESS--
>Pyrusco15g023620.1
MTLELM---------NFPKMEDQKAIQEAASQGLQSMEHLIRFLSYQQQQ----------
-SNNQSARVDCTDITDHTVSKFKKVISLL--NRTGHARFRRGPVQPIQPVHFPTSD-PLS
SQT--LNLA---SA---------------------LNLTPTPAPAPVTVPAIVPPTPI--
ESCFVQSQPQSM--------TLDFTRPNAF-ASN--PKSAE-IEFAKESFS-----VSSS
SSFMSSAIT-GDGSVSNGKLGSSIFL--APAPAVSGAKPPLSTAPFKKRCHEHDQSDDTS
CKF--SGSGSASGSGKCHCSKRRKNRVKKTIRVPAISSKIADIPADEYSWRKYGQKPIKG
SPYPRGYYKCSTVRGCPARKHVERAPDDPAMLIVTYEGEHRHAREN------------VG
LVFEST--
>Pyrusco15g023820.1
IALEVM---------SFRKTSDKVQIIEGSKVSVIVFEELVQIMECRRTV----------
Q---PIYDLSPSDVIGTFVLAFQKTVRVF--RTTNGAAFIRVPLISTGD---IPA--DEH
SWR--KYGQ---KPI-----------------------KGSPYPCPARKHVERTPDEHHP
--------PTTA--------IIDITSPT------P----IEI------AF----------
--------T-D------------------------SAKSPISTLP-GKLT----------
GST--SGS------GEYHCSKRRKNQVKKTIRVPAISSKMKDIPADEYTWRKYGQKPIKG
SPYPRGYYKCSKARGCPARKHVDQAPDDPKVRIVTYEGEHRHGPEKE------------E
LVLRQRE-
>Pyrusco15g025820.1
MALELMMGL----IDSFAAKREENAVKEAASAGIQSVEKFISLISQHHHQ---------S
VSSNTEDETEYKEVADMAVTKFRKVISLLDKGRIGHARFRKAPV----------------
---TQIPTPSISEP-HDQETEQPS--VFRAEQS---SAFKVYCPTPVVR-----------
----LPPLPQ--NPHLKTTPVALKKGIGCA-ERKMSAAAATI------SFSPS-APKTAA
NSFISS-LTAGD--AAEQSI-SSGFQFTNMSQ-SSSGRPPLSSSSLKRKCSSSDN--VSR
LRCG-STT------GRCHCSKTRKLKVKRVIRVPAISMKLADIPPDDYSWRKYGQKPIKG
SPYPRGYYKCSSERGCLARKHVERAVDDPTMLIVTYEGDHNHSLSVTDPT--------AT
LILESS--
>Pyrusco16g018790.1
MAVDLV---------GFSKIDDRTAMQEAASAGLQSMEHLIRALSNHPPS----------
-----QTPLDCREITDFTVTKFKQLISVL--NRTGHARFRRGPANPPSD-----------
------------------------------------------------------------
---PVHPKPQTT--------LTVFQTPK---SD------------KDSSTTLSPP-LSTT
SSFLSSITI-GDGSVSNGKAFSSISV--PPAPAFSAGKPPLPQS-HRKRCHDGE-----T
AKT--SSS------GHCHCSKRRKSKVKRTIRVPAVSSKIADIPADEFTWRKYGQKPIKG
SPYPRGYYKCSTVRGCPARKHVERAQDDPTMLVVTYEAEHHHPHP-------SLTAANVG
LVFQSSKE
>Pyrusco16g024470.1
MAVDLV---------GFSKIDDRTAMQEAASAGLQSMEHLIRALSNHPPS----------
-----QTPLDCREITDFTVTKFKRLISVL--NRTGHARFRRGPANPPSD-----------
------------------------------------------------------------
---PVHPKPQTT--------LTVFQTPK---SD------------KDSSTTLSPP-LSTT
SSFLSSITI-GDGSVSNGKAFSSISV--PPAPAFSAGKPPLPQS-HRKRCHDGE-----T
AKT--SSS------GHCHCSKRRKSKVKRTIRVPAVSSKIADIPADEFTWRKYGQKPIKG
SPYPRGYYKCSTVRGCPARKHVERAQDDPTMLVVTYEAEHHHPHP-------SLTAANVG
LVFQCS--
>Pyrusco17g005100.1
MVVDFM-GYRNSSNSSFSAKLEENAVQEAA-SGLESVKKLIRLLSQAQQNQHQK------
----TAMDMDCRAVADVAVSKFKKVISLLGRTRTGHARFRRAPLTLTSG---SSFQ-PQY
QSH--QDIVVKQAP---------------------LESTKVYRATPIQQ-----------
----IPPPHHSM--------VLE--------STM--DSSNTI------NF-----SYSAA
TSFMSS-LT-GDSD---SKAI-E-----KLKHPNSEGIPLVK-GPIKDRANVYD------
-------------------WKGEKV--------PILIQKLADRNNISLSYQIWPQYLVER
LMTPE---KCASGRKTQADGHFERDLE----ILASHQASSSCPTNS--------------
-YLQAHAN
>Pyrusco2g000750.1
MKKIPL-IVRKICNFVFSAKLEENAVQE-AASGLESVEKLIRLLSQAQQNQHQG------
KYPSTAMDMDCRAVADVAVSKFKKVISLLGRTRTGHARFRRAPLTLSSG---SSSQT---
-----QNQ--SQEI----------LV----KHVPL-ESTKVYHATPIQQ-----------
----IPPP-H--HHHH----------GTVLESTK--DSSTTI------NFSYP-----PM
TSFMSS-LT-GDSDSKQPMS-SSSFQITNLSQVSSAGKPPLSSASLKRKCSSENL---GS
GKCGAGSS------GRCHC-KKRKLRQKRVVRVPAISLKLADIPPDDYSWRKYGQKPIKG
SPHPRGYYKCSSVRGCPARKHVERALDDAAMLVVTYEGEHNHSLSVAET---------SN
LILESS--
>Pyrusco8g018750.1
MTVELM---------NFPKMEDQKAIQEAASQGLQSMEHLIRFLSHQQQH----------
-PNNQSARLDCTDITDHTVSKFKKVISLL--NRTGHARFRRGPAQPVQPVHFCSSH-PPP
SQT--LSLA---PALNLPT----------------LNLTPTPAPVPVTAPAVVQQASI--
ESSFGQSQPHSM--------TLDFTRPNAF-ASN--PKSAE-IEFAKDNFS-----VSSG
SSFMSSAIT-GDGSVSNGKLGSSIFL--APAPAVSGAKPPLSTAPFKKRCHEHDHSDDTS
CKF--SASGSASGSGKCHCSKRRKNRVKKTIRVPAISSKIADIPPDEYSWRKYGQKPIKG
SPYPRGYYKCSTVRGCPARKHVERAPDDPAMLIVTYEGEHRHAPES------------VG
LVFEST--
>Rosch_v2.0_Chr2g0106361
MAVDFM-GYRN-----FSAKLEENAVQE-AASGLESVEKLIRLLSSQQK---Q-EKY---
----HSMDMDCTAVADVAVSKFKKVISLLGRTRTGHARFRRAPLPFTAP---PQE-----
------------------------------SVNPISSSTRVYHATPIQQ-----------
----IPAP----MHHH----------GSGMEGTK--DSSTTI------NFSYS---SAAT
TSFMSS-LT-GDSDSKQPMS-SSAFQITNMSQVSSAGKPPLSSASLKRKCSSDTL---GS
GKCGASSS------GRCHCSKKRKLRLKRVVRVPAISLKMADIPPDDYSWRKYGQKPIKG
SPHPRGYYKCSSVRGCPARKHVERALDDPSMLVVTYEAEHNHSLNIAEA---------SN
LILESS--
>Rosch_v2.0_Chr4g0398741
MAIDLV---------RFSKIDDRTAMEEAASAGLQSMEHLIRVLSSQTPS----------
-----HNNLDCGEITDFTVAKFKQFISVL--NRTGHARFRRGPVKQPSD---STTTSP--
------------PP------------------------------PP-------------P
-PNPVPPKPQVT--------SLETGNPN---TNN--THS-----KSKDCLTLSPP-MSTT
SSFLSSITT-GDGSVSNGKVFSSAAF--PPAPAFSAGKPPLSQS-HRKRCHDE-----LA
TKT--TSS------GRCHCSKRRKSKVKRTVRVPAISSKIADIPSDEFSWRKYGQKPIKG
SPYPRGYYKCSSVRGCPARKHVERAQDDPTMLIVTYEAEHRHPHPQ-QSN--SVPAGVVG
LVFQSA--
>Rosch_v2.0_Chr6g0305101
MAVEMM---------SFPKMEDQKAIQEAASQGLKSMEHLIRYLSHQQLS----------
--NQPSSRVDCTDLTDHTVSKFKKVISLL--NRTGHARFRRGPVAAVPAHQF-----SSS
SSS--TSLP---FP---------------------PSQTLSLAPAPVASPAIAPPAPVAP
ETNF----AHSM--------TLDFTRPNAL-ASN--PKCTD-IE-----FS-----VSSS
SSFMSSAIT-GDNSVSNGKLGLFIAP--NPAPAVSGAKPPLSAAPFKKRCHEHDHSDDVS
CKL--SGSGSASGSGKCHCSKRRKNRVKKTIRVPAISSKIADIPPDEYSWRKYGQKPIKG
SPYPRGYYKCSTVRGCPARKHVERAPDDPAMLIVTYEGEHRHAPDNM--------SGGVG
MVFEST--
>Rosch_v2.0_Chr6g0308491
MAVDLMMGL----VDSFAAKMEENDVKEAASAGIQSVEKFISLMSSS-------------
-SSTESAAMEYKAVADMAVNKFRKVISLLDRGRTGHARFRRGPVTTTSP--------PLV
LTKTEQSSFQFQEA-LNTKTEQ-------SQSS---SAFKVYCPKPVLR-----------
----LPPLP---------------------------KTSTSF------HFSAT-PAVSGS
NSFMSG--D-GETTTLQHSV-SSGFQLTNMS-VSSAGKPPLPSSSLKRKCHSVDD--AAA
LRCG-SSS------SRCHCSKKRKSRVKRVTRIPAISTKMADIPADEYSWRKYGQKPIKG
SPHPRGYYKCSSQRGCPARKHVERAVDDPSMLIVTYEGDHNHSQAVTEAM--------AA
IVLESS--
>Ruboc_01_G04143
MAVDFM-GYRN-----FSAKLEENAVQE-AASGLESVEKLIRLLSQTSQQKQ--EKY---
----QSMEMDCTAVADVAVSKFKKVISLLGRTRTGHARFRRAPLALASP---PSVAQ---
-----PHQ---------------------PTKVPLSSSARVYHATPIQQ-----------
----IPPP----LHHG----------GGVMEGTK--DSSTTI------NFSYS---SAGT
TSFMSS-LT-GDSDSKQPMS-SSAFQITNMSQVSSAGKPPLSSSSFKRKCSSETL---GS
GKCGASSS------GRCHCTKKRKLRLKRVVRVPAISLKMADIPPDDYSWRKYGQKPIKG
SPHPRGYYKCSSVRGCPARKHVERALDDPSMLVVTYEAEHNHSLNVAEA---------ST
LILESS--
>Ruboc_02_G00571
MAVELMMGL----VDSFAAKMEENDVKEAASAGIQSVEKFISLMSSS-------------
-SSSEPASLEYRAVADMAVNKFKKVISLLDKGRTGHARYRRAPPVTLPQ--------QIL
TTKTGQPSFQYQDP-QTMKTEQ-----SQSSSA---SAFKVYCPKPVLR-----------
----LPPLPH-----------------------Q-GTTTTGH------TFSAS-PTISGS
NSFMSG--D-GENTTLQHSM-SSGFRLTNMS-ASSAGKPPLPSSSFKRKCHSVDD--AAA
LRCGSSSS------SRCHCSKKRKSRVKKVMRIPAISMKMADIPADEYSWRKYGQKPIKG
SPHPRGYYKCSSHRGCPARKHVERAVDDPTMLIVTYEGDHNHSHAVTEAM--------AA
IVLEST--
>Ruboc_02_G00778
MAVEMM---------SFPKIEDQKAIQEAASQGLKSMEQLIRYLSHQQHA----------
--NQLSSRMDCTDLTDHTVSKFKKVISLL--NRTGHARFRRGPVAVP--VQFPSSQ-PST
SSS--ASLP---FP---------------------PSQTLSLVPAPVASPAL-----IAQ
ETSFLQSQPHSM--------TLDFTRPNIL-TSN--PKCTD-IE-----FS-----VSSS
SSFMSSAIT-GDNSVSNGKLGPSLFLA-NPAPAVSGAKPPLSTAPYKKRCHEHDHSDDVS
CKL--SVSGSASGSGKCHCSKRRKNRVKKTIRVPAISSKIADIPADEYSWRKYGQKPIKG
SPYPRGYYKCSTVRGCPARKHVERAPDDPAMLIVTYEGEHRHAPENL--------NGGVG
LVFEST--
>Ruboc_04_G17961
MAIDLV---------RFSKIDDRRAMEEAASAGLQSMEHLIRLLSNQTPS----------
-----QTNLDCREITDFTVGKFKQFISVL--NRTGHARFRRGPANPSTT---TTST----
------------SP------------------------------PP-------------P
-ANPVPPKPQAN--------SFESGNPN---SNN--SKS-----KSKDCFTLSPP-MSTT
SSFISSITT-GDGSVSNGKVFSSAAV--PPAPAFSAGKPPLSQS-HRKRCHDE-----LA
AKT--TSS------DRCHCSKRRKSKVKRTVRVPAISSKIADIPSDEFSWRKYGQKPIKG
SPYPRGYYKCSSVRGCPARKHVERAQDDPTMLVVTYEAEHRHPHPHPQSN--SVPAGVVG
LVFQSA--
