# Supplementary material for: Building a foundation for gene family analysis in Rosaceae genomes with a novel workflow: A case study in Pyrus architecture genes
Source: Front Plant Sci. 2022 Nov 14;13:975942. doi: 10.3389/fpls.2022.975942 (PMC9702816; doi:10.3389/fpls.2022.975942)
Supplement: Supplementary file 1 [file DataSheet_1.zip › SupFiles/SupFile2_gene_family_trimmed_alignments/4241.faa.aln]

>gnl_Ambtr_v1.0_evm_27.model.AmTr_v1.0_scaffold00029.93
---------------MSDLEKPLRPRRKKIWVDYFVQFRWIIVIFVVLPLSFAFYFLHYL
GDMRSERKSFERRQKAHDENVKKVVNRLKQRNPSKDGLVCTARKPWIAVGMRNVDYKHAR
HFEVDLSEFRNILEIDKERMVARVEPLVDMGQISRVTVPMNLSLAVVAELDDLTVGGLIN
GYGIEGSSHLYGLFSDTVVALELVLADGRLIRATKDNEYSDLFYAVPWSQGTLGLLVAAE
IKLIHVKEYMKLTYTPVVGNLKDIAQAYMDSFAPRDGDQDNHAKVPDFVETMIYTPTEAV
CMAGRYASKEEAEKKGNVINSVGWWFKPWFYQHAETALNRGEFVEYIPTREYYHRHTRCL
YWEGKLILPFADQWWFRWTLGWLMPPKVSFLKATQGEAIRNYYHEMHVIQDMLVPLYKVG
DALEFVHKEMELYPIWLCPHRLYKLPIKTMVNPEPGFEHAHRQGDTDYAQMYTDVGVYYA
PGPVLRGEKFDGVAAVRNMEDWLIENHGFQPQYAVSELSERNFWRMFDASLYEHCRRKYG
AVGTFMSLYYKSKKGRKTEKEVREAEQQHLEGPYVEIEQP--------------------
------------------------------------------------------------
------------------------------------------------------------
------------------------------------------------------------
-------------AE---------------------------------------------
--
>gnl_Aquco_v3.1_Aqcoe3G436800.1
---------------MSDLEAPLRPKRKKVWVDYFVKFRWIIVIFVVLPISCTMYFLTYL
GDVRSESKSFKRRQKEHDENVKKVVKRLKQRNPSKDGLVCTARKPYIAVGMRNVDYKRAR
HFEVDLSEFRNVLDIDRERMIARVEPLVNMGQISRVTVPMNLSLEVVAELDDLTVGGLIN
GYGIEGSSHLYGLFSDTVVAYEIVLADGRVVRATKDNEYSDLFYAIPWSQGTLGLLVSAE
IRLIPVKEYMKVTYQPVIGNLKDLAQAYIDSFAPRDGD---PEKIPDFVETMIYTPTEGV
CMTGKYASKEEAKKKGNVINQVGWWFKPWFYQHAQKALEKGEFVEYIPTRDYYHRHTRCL
YWEGKLILPFADQWWFRWTLGWLMPPKVSLLKATQGESIRNYYHEMHVIQDMLVPLYKVG
EALEFAHREMEVYPIWMCPHKLYKLPVKTMVYPEPGFEHHRRQGDTEDAQMYTDVGIYYA
PGPVFRGEVFDGAEAVRRMESWLIENHGFQPQYAVSELDEKKFWRMFDPSLYEHCRNKYG
AVGTFMSVYYKCKKGRKTEKEVQEAEQACLETPYAELDQP--------------------
------------------------------------------------------------
------------------------------------------------------------
------------------------------------------------------------
-------------AE---------------------------------------------
--
>gnl_Arath_TAIR10_AT3G19820.1
---------------MSDLQTPLRPKRKKTWVDYFVKFRWIIVIFIVLPFSATFYFLIYL
GDMWSESKSFEKRQKEHDENVKKVIKRLKGRDASKDGLVCTARKPWIAVGMRNVDYKRAR
HFEVDLGEFRNILEINKEKMTARVEPLVNMGQISRATVPMNLSLAVVAELDDLTVGGLIN
GYGIEGSSHIYGLFADTVEAYEIVLAGGELVRATRDNEYSDLYYAIPWSQGTLGLLVAAE
IRLIKVKEYMRLTYIPVKGDLQALAQGYIDSFAPKDGD---KSKIPDFVEGMVYNPTEGV
MMVGTYASKEEAKKKGNKINNVGWWFKPWFYQHAQTALKKGQFVEYIPTREYYHRHTRCL
YWEGKLILPFGDQFWFRYLLGWLMPPKVSLLKATQGEAIRNYYHDMHVIQDMLVPLYKVG
DALEWVHREMEVYPIWLCPHKLFKQPIKGQIYPEPGFEYENRQGDTEDAQMYTDVGVYYA
PGCVLRGEEFDGSEAVRRMEKWLIENHGFQPQYAVSELDEKSFWRMFNGELYEECRKKYR
AIGTFMSVYYKSKKGRKTEKEVREAEQAHLETAYAEAD----------------------
------------------------------------------------------------
------------------------------------------------------------
------------------------------------------------------------
------------------------------------------------------------
--
>gnl_Betvu_v1.2_Bv9_203340_spea.t1
---------------MSDLDVPLRPKRKKTLVDFFVQFRWIIVIFVVLPISATIYFFLYL
GDVRSEWKSYKSRQKEHDENVKKVVKRLKSRNPAKDGLVCTARKPWIAVGMRNVDYKRVR
HYEIDLSAFRNIIDIDKENMIAKVEPLVNMGQITRATVPLNLALAVVAELDDLTVGGLIN
GYGIEGSSHIYGLFADTVVAYELVLADGRVVRATRDNEYSDLFYTVPWSQGTLGFLVSAE
IKLIPIKEYMRLTYTPVKGNLQDIAQGYIDSFAPKDGDQDNPEKVPEFVEGMVYNASEGV
MMTGRYASKEEAKKKGNVINSCGWWFKPWFYQHAQTALDRGEFVEYIPTREYYHRHTRSL
YWEGKLIIPFGDQLWFRFLLGWLMPPKVSLLKATQGEAIRNYYHENHVIQDMLVPLYKVG
DALEWVHREMEVYPLWLCPHRLFKLPLKTMIYPEPGFEQHKRQGDTSYAQMYTDVGVYYA
PGPILRGEVFDGAEAVRKMEKWLIENHGFQPQYAVSELNEKDFWRMFDASLYEKTRRKYG
AVGTFMSVYYKSKKGRKSEKEVAEAEQAEVETPDAETD----------------------
------------------------------------------------------------
------------------------------------------------------------
------------------------------------------------------------
------------------------------------------------------------
--
>gnl_Elagu_v2.0_p5_sc00017.V1.gene241
---------------MSDLQTPLRPKRKKDWVDYLVHFRWIVVIFVVLPISFTIYFLTYL
GDVKSAMKSEKRRQKEHEENVKKVVNRLKQRNPKKDGLVCTARKPYIAVGMRNVDYKRAR
HFEVDLSAFRNILEIDKERMIAKVEPLVNMGQITRATVPMNLALAVVAELDDLTVGGLIN
GYGIEGSSHIYGLFSDTVVAYEVVLADGRVVRATKDNEYSDLFYGIPWSQGTLGLLVSAE
IKLIPIKEYMRLTYAPVRGNLKELAQAYADFFAPRDGD---QSKVPDFVEGMIYTPTESV
MMTGRYASKEEAKKKGNVINCVGWWFKPWFYQHAQKALKKGEFVEYIPTRDYYHRHTRCL
YWEGKLILPFGDQWWFRWFFGWLMPPKVSLLKATQGEAIRNYYHDKHVIQDLLVPLYKVG
DALEYVHQEMEVYPIWLCPHRLFKLPVKAMVYPEPGFELHYRQGDTSYAQMFTDIGVYYA
PAAVLRGEEFNGTEAVHQLEEWLTQNHGFQPQYAVSELTEKNFWRMFDGAHYEHCRRKYG
AIGTFMSVYYKSKKGKKTEKEVQEAEAAILEPAHAEEA----------------------
------------------------------------------------------------
------------------------------------------------------------
------------------------------------------------------------
------------------------------------------------------------
--
>gnl_Elagu_v2.0_p5_sc00103.V1.gene122
MLNRSLLSIRLLLSTMSDLQTPLHPKRKKVWVDYLVNFRWVVVIFVVLPVSFTIYFLTYL
GDVKSAMKSEKRRQKEHEENVKKVVNRLKQRNPKKDGLVCTARKPYIAVGMRNVDYKRAR
HFEVDLSAFRNILEIDKERMIAKVEPLVNMGQITRATVPMNLALAVIAELDDLTVGGLIN
GYGIEGSSHIYGLFSDTVVALEVVLADGRVVRATKDNEYADLFYGIPWSQGTLALMVSAE
IKLIPINEYMRVTYTPVRGNLKELAQAYADSFAPRDGD---TSKVPDFVEGMIFTPTEGV
MMTGRYASKEEAKQEGNVINSVGWWFKPWFYQHSQKALKKGEFVECIPTREYYHRHTRSL
YWEGKLILPFGDQWWFRWFFGWLMPPKVSLLKATQGEAIRNYYHDNHVIQDMLVPLYKVG
DALEYVHREFEVYPIWMCPHRLFKLPVKTMVYPEPGFELHHRQGDTNYAQMFTDIGVYYA
PAAVLRGEEFNGAEAVLRLEEWMIQNHGFQPQYAVSELTEKNFWRMFDGAHYEHCRQKYG
AIGTFMSVYYKSKKGKKTEKEVQEAEAAILEPAYAEEA----------------------
------------------------------------------------------------
------------------------------------------------------------
------------------------------------------------------------
------------------------------------------------------------
--
>gnl_Eucgr_v2.0_Eucgr.J00851.1
---------------MSDLNSPLRPKRKKIWVDYFVQFRWIIVIFVVLPISFTLYFLTYL
GDVKSERKSFKQRQKEHDENVEKVVKRLKERDPKKDGLVCTARKPWIAVGMRNVDYKRAR
HCEVDLSAFRNILEIDRERMVARVEPLVNMGQISRVTVPMNLSLAVVAELDDLTVGGLIN
GYGIEGSSHIYGLFSDTVVAYEIVLADGRVVRATKDNEFSDLFYAIPWSQGTLGLLVSAE
IKLIPVKEYMKLTYKPVVGNLKDIAQGYMDSFAPRDGDQDNSEKVPDFVETMIYSPSEAV
CMTGNYASKEEAKKKGNVINSVGWWYKPWFYQYAQRALKRGEFVEYIPTREYYHRHTRCL
YWEGKLILPFADQWWFRFLLGWLMPPKVSLLKATQGEAIRNYYHEMHVIQDMLVPLYKVG
DALEWVHQEMEVYPLWLCPHRLYKLPMKTMVYPEPGFDLHRRQGDTQYSQMYTDVGVYYS
PGPVLRGEQFDGSEAVRKMENWLIENHGFQPQYAVSELSEKKFWRMFDAGLYEHCRRKYK
AVGTFMSVYYKSKKGRKTEKEVQEEEQAHLEKAYAEVDQP--------------------
------------------------------------------------------------
------------------------------------------------------------
------------------------------------------------------------
-------------AD---------------------------------------------
--
>gnl_Manes_v6.1_Manes.03G081200.1
---------------MSDLEAPLRPKRKKVLVDYLVKFRWILVIFVVLPISFTFYFLIYL
GDVKSGMKSYKQRQKEHEENVQKVVKRLKQRNPSKDGLVCTARKPWVAVGMRNVDYKRAR
HFEVDLSGFRHILDIDKERMIARVEPLVNMGQISRETVPMNLSLAVVAELDDLTVGGLIN
GYGIEGSSHIYGLFSDTVVAYEIILADGQVVRATKDNEYSDLFYAIPWSQGTLGLLVSAE
IKLIPVQEYMKVTYKPVVGNLKELAQAYIDSFAPRDLDQDNPAKVPDFVEGMIYSRTEGV
MMTGRYASKEEAKQKGNKINSVGWWFKPWFYQHAQTALKKGEFVEYIPTREYYHRHTRCL
YWEGKLILPFGDQWWFRYLLGWLMPPKVSLLKATQGEAIRNYYHENHVIQDMLVPLYKVG
DALQWVDREMEIYPIWLCPHRLFKLPVKTMVYPEPGFEHQLRQGDTPYAQMYTDVGVYYT
PACIFRGEEFDGAEAVRRMENWLIENHGFQPQYAVSELTEKNFWRMFDAGLYEQCRRRYG
AVGTFMSVYYKSKKGRKTEKEVQEAEQAHLETAYAEGV----------------------
------------------------------------------------------------
------------------------------------------------------------
------------------------------------------------------------
------------------------------------------------------------
--
>gnl_Medtr_Mt4.0v1_Medtr4g074350.1
---------------MSDLEAPLRPKRKKIWVDYFVQFRWILVIFVVLPISFTLYFLTYL
GDVRSEWKSFKTRQKEHDANVEKVVKRLKQRNPSKDGLVCTARKPWIAVGMRNVDYKRAR
HFEVDLSAFRNVLNIDKERMVARVEPLVNMGQITRVTVPMNLALAVVAELDDLTVGGLIN
GYGIEGSSHKYGLFSDTVVAFEIVLADGSLVRATKDNEYSDLFYAIPWSQGTLGLLVAAE
IKLIPIKEYMKLTYKPVVGTLKDIAQAYADSFAPRDGDQDNDEKVPDFVETMIYSPTRAV
CMTGRYASKEEAKKKGNKINSVGWWYKTWFYQHAETALKKGLFVEYIPTREYYHRHTRCL
YWEGKLILPFADQWWFRFLFGWLMPPKVSLLKATQGEAIRNYYHEMHVIQDILVPLYKVG
DALEWVDREMEIYPLWLCPHKLYKLPVKTMVYPEAGFELQRRQGDTQDAQMFTDVGVYYA
PGPVLRGEVFDGADAVRRLENWMIENHCFQPQYAVSELNEKSFWRMFDAGLYEHCRKKYG
AVGTFMSVYYKSKKGRKTEKEVREAEQAHLETAYAEVDQP--------------------
------------------------------------------------------------
------------------------------------------------------------
------------------------------------------------------------
-------------AD---------------------------------------------
--
>gnl_Mimgu_v2.0_Migut.M01947.1
---------------MSDLEAPLRPKRKKIWVDYFVQFRWIIVIFVVLPISFTLYFLTYL
GDVWSECKSFEKRQKEHDENVKKVLKRLKDRNPKKDGLVCTARKPWIAVGMRNVDYKRAR
HFEVDLSAFRNILDIDKDRMIARVEPLVNMGQISRATVPMNLSLAVVAELDDLTVGGLIN
GYGIEGSSHIYGLFSDTVVAYEIVLADGRLVRATKDNEYSDLFYAIPWSQGTLGLLVAAE
IKLIPVKEYMKLTYTPVVGNLQELAQGYIDSFAPKDGDQDNPDKVPDFVETMIYNPTDAV
CMTGKYASKEEAKKKGNKINSVGWWFKPWFYQHAQTALKKGEFVEYIPTRDYYHRHTRCL
YWEGKLILPFADQWWFRYTLGWLMPPKVSLLKATQGEAIRNYYHEMHVIQDMLVPLYKVG
DALEFVHKEMEVYPLWLCPHRMYKLPVKTMVYPEPGFELQRRQGDTHYAQMYTDVGVYYA
PGPVLRGEQFDGAEAVHRLEDWLIENHGFQPQYAVSELNEKNFWRMFDAGLYEQCRRKYG
AVGTFMSVYYKSKKGRKTEKEVQEAEQAILDTPDVEEC----------------------
------------------------------------------------------------
------------------------------------------------------------
------------------------------------------------------------
------------------------------------------------------------
--
>gnl_Musac_v1_GSMUA_Achr4T26880_001
---------------MSGVEAPLRPKRKKVLVDYLVRFRWIVVVFVVLPVSCFIYFRLFL
GHVRSAMKSDERRRKEHEENVLKVIKRLKQRDPTKDGL----------------------
---VDLSAFRNILEIDKERMISKVEPLVNMGQITRATIPMNLSLAVVAELDDLTVGGLIN
GYGIEGSSHLYGLFSDTVVAMEVVLADGRLVRCTKDNEHSDLFYGIPWSQGTLGLMVSAE
IKLIPVREYMKVIYTPHRGTLKELAQAYADSFAPRDGD---SSRVPDFVETMIYNPTEAV
CMTGKYASEAEAKKKGNVINSIGWWFKPWFYQHAQTALQRGEFVEYIPTREYYHRHTRSL
YWEGKLILPCADQWWFRWFLGWLMPPKVSLLKATQGEAIRNYYHDMHVIQDLLIPLYKVA
DALEFCHCETELYPVWLCPHRLFKLPLKTMVHPETGFEDHHRQGDTSFAQMFTDVGLYYA
PGPVFRGEEFDGAEVVRKLEEWMIQNHGFQAQYSVSELTEKNFWRMFDASHYEHCRRKYG
AIGTFMNVYYKSKKGKKTEKEVQDAEAAIVEADRAEED----------------------
------------------------------------------------------------
------------------------------------------------------------
------------------------------------------------------------
------------------------------------------------------------
--
>gnl_Musac_v1_GSMUA_Achr8T13930_001
------------------------------------------------------------
------------------------------------------------------------
------------------------------------------------------------
------------------------------------------------------------
------------------------------------------------------------
------------------------------------------------------------
---------------------------------------------MHVIQDMLLPMHKVA
DALEFLHREMEVYPIWLCPHRLFKLPVKTMVYPEPGFELDPKQGDTSFAQMFADIGVYYA
PGPVLRGEEFDGAEAVHRLEEWLIQNHGFQPQYSVSELSEDNFWRMFDRELYDHCRRKYK
AIGTFMDVYYKSKKGKKTEKEVLEAEAAIAETEYAVAEKEN-------------------
------------------------------------------------------------
------------------------------------------------------------
------------------------------------------------------------
------------------------------------------------------------
--
>gnl_Musac_v1_GSMUA_Achr8T13800_001
------------------------------------------------------------
------------------------------------------------------------
------------------------------------------------------------
------------------------------------------------------------
------------------------------------------------------------
------------------------------------------------------------
---------------------------------------------MHVIQDMLLPMHKVA
DALEFLHREMEVYPIWLCPHRLFKLPVKTMVYPEPGFELDPKQGDTSFAQMFADIGVYYA
PGPVLRGEEFDGAEAVHRLEEWLIQNHGFQPQYSVSELSEDNFWRMFDRELYHHCRRKYK
AIGTFMDVYYKSKKGKKTEKEVLEAEAAIAETEYAVAEKEN-------------------
------------------------------------------------------------
------------------------------------------------------------
------------------------------------------------------------
------------------------------------------------------------
--
>gnl_Musac_v1_GSMUA_Achr1T01480_001
---------------MSDLQAPLRPKRKKVLVDYLVQFRWIVVIFVVLPVSCFIYFKLFL
GDVKSAMKSEKRRQKEHEENVKKVLTHL-----------------WA-------------
------------------------------------------------------------
-----------------------------------------LFR----------------
-------------YSCCHGS----------------------------------------
------------------------------------------------------------
------------------------------------------------------------
-----------------CP-----------------------------------------
------------------------------CEWPSSE-----------------------
-----------VHKG---------------------------------------------
------------------------------------------------------------
------------------------------------------------------------
------------------------------------------------------------
------------------------------------------------------------
--
>gnl_Musac_v1_GSMUA_Achr1T01470_001
------------------------------------------------------------
------------------------------------------------------------
------------------------------------------------------------
------------------------------------------------------------
------------------------------------------------------------
------------------------------------------------------------
-----------------------MPPKVSLLKATQGESVRNYYHDMHVIQDLLVPLYKVG
DALEYCHNEMEVYPIWLCPHRLFKLPVKTMVYPEPGFEHHHRQGDTSYAQMFTDIGVYYA
PGPVLRGEEFNGAEAVRNLEEWLIQNHGFQPQYAVSELTEKNFWRMFDGSQYEHCRKKYG
AIGTFMSVYYKSKKGKKTEKEVQEAEAEILEPAYAEEV----------------------
------------------------------------------------------------
------------------------------------------------------------
------------------------------------------------------------
------------------------------------------------------------
--
>gnl_Musac_v1_GSMUA_Achr5T13350_001
---------------MSDLQAPLRPKRKKVLVDYLVQFRWIVVIFVVLPASCFIYFKLFL
GDVKSAMKSEKRRQKEHEENVKKVVNRLKQRDPKKDGLV---------------------
----------NIIEVDKERMVAKVEPLVNMGQITRYTVPMNLALAVVAELDDLTVGGLIN
GYGIEGSSHIYGLFSDTVVAMEVVLADGRVVRCTKDNEYSDLFYGIPWSQGTLGLLVSAE
IKLIPIKEYMRLTYSPYRGTLKELAQAYADSFAPRDGD---PSKVPDFVEGMIYTPTEAV
HMTGRYASKEEAKKKGNVINNVGWWFKPWFYQHAQTALKRGEFVEYIPTREYYHRHTRCL
YWEGKLILPFGDQWWFRWLLGWMMPPKVSLLKATQGEAIRNYYHEMHVIQDLLVPLYKVG
EALEYCHHEMEVYPIWLCPHRLFKLPVKTMVYPEPGFEHHHRQGDTSYAQMFTDIGVYYA
PGPVFRGEEFNGAKAVRNLEEWLIQNHSFQPQYAVSELTEKNFWRMFDGSHYEHCRQKYG
AVGTFMSVYYKSKKGKKTEKEVQDAESEILEPAYAEEA----------------------
------------------------------------------------------------
------------------------------------------------------------
------------------------------------------------------------
------------------------------------------------------------
--
>gnl_Nelnu_v1.0_NNU_020346-RA
---------------MSDLEAPLRPKRKKNWVDYFVKFRWIIVIFVVLPISFSIYFLTYL
GDVRSECKSFKRRQKEHDENVKKVVNRLKQRNPSKDGLVCTARKPYIAVGMRNVDYKRAR
HFEVDLSEFRNILDIDKERMIARVEPLVNMGQISRATVPMNLSLAVVAELDDLTVGGLIN
GYGIEGSSHLYGLFSDTVVAYEIVLADGRLVRATKDNEYSDLFYAIPWSQGTLGLLVAAE
IKLIPVKEYMRLTYKPVVGNLKELAQAYIDSFAPRDGDQDNPEKVPDFVETMIYSPTKAV
CMIGRYASKEEAKKKGNVINSVGWWFKPWFYQHAEKALKKGEFVEYIPTREYYHRHTRCL
YWEGKLILPFADQWWFRWTLGWMMPPKVSLLKATQGEAIRKYYHEMHVIQDMLVPLYKVG
DALEWAHHEMEVYPIWLCPHRLYKLPVKTMVYPEPGFELHHRQGDTEYAQMYTDVGIYYA
PGPVLRGEEFDGAEAVRRMENWLIENHGFQPQYAVSELSERNFWRMFDAELYEHCRKKYG
AVGTFMSVYYKSKKGRKTEKEVREAEQAHLETAYAEAD----------------------
------------------------------------------------------------
------------------------------------------------------------
------------------------------------------------------------
------------------------------------------------------------
--
>gnl_Orysa_v7.0_LOC_Os10g25780.1
MVVNTLIN---RTAAMADLQEPLRPKRKKVLVDYLVKFRWILVIFVVLPISALIYFNIYL
GDVWSAMKSEKRRQKEHDDNVQKVVKRLKQRNPKKDGLVCTARKPWIAVGMRNVDYKRAR
HFEVDLSAFRNILEIDRERMVAKVEPLVNMGQITRATCPMNLALAVVAELDDLTVGGLIN
GYGIEGSSHLYGLFSDTVVAVEVVLADGRVVRATKDNEYSDLFYGIPWSQGTLGFLVSAE
IKLIPIKEYMRLTYTPVKGSLKEIAQGYCDSFAPRDGD---PAKVPDFVEGMVYTENEGV
MMTGVYASKEEAKKKGNKINCVGWWFKPWFYQHAQTALKKGEFVEYIPTREYYHRHTRCL
YWEGKLILPFGDQFWFRFLLGWLMPPKVSLLKATQGESIRNYYHDNHVIQDMLVPLYKVG
DALEFVHKEMEVYPLWLCPHRLYKLPVKTMVYPEPGFEHHHRQGDTSYAQMFTDVGVYYA
PGAVLRGEEFNGALAVHRLEQWLIENHSYQPQYAVSELNEKDFWRMFDASHYEHCRQKYG
AVGTFMSVYYKSKKGRKTEKEVQEAEAAILEPAYADEA----------------------
------------------------------------------------------------
------------------------------------------------------------
------------------------------------------------------------
------------------------------------------------------------
--
>gnl_Phavu_v2.1_Phvul.011G031700.1
---------------MSDLEAPLRPKRKKIWVDYFVQFRWILVIFVVLPISFTIYFLTYL
GDVRSEWKSYKTRQKEHDENVKKVMKRLRQRNPSKDGLVCTARKPWIAVGMRNVDYKRAR
HFEVDLSAFRNVLSIDKERMVARVEPLVNMGQISRVTVPLNVSLAVVAELDDLTVGGLIN
GYGIEGSSHKYGLFSDTVVSFEIVLADGSLVRATKDNEFSDLYYAIPWSQGTLGLLVAAE
IRLIPIKEYMKLTYMPVVGNLQDIAQAYCDSFAPRDGDQDNEEKVPDFVEGMIYSPTQAV
MMTGRYASKEEAKKKGSKINSVGWWFKTWFYQHAETALKKGEFVEYIPTRQYYHRHTRCL
YWEGKLILPFADQFWFRFLFGWLMPPKVSLLKATQGEAIRNYYHEMHVIQDMLVPLYKVG
DALEWVHREMEVYPIWLCPHKLFKLPIKTMIYPEPGFELHRRQGDTQTAQMYTDIGVYYA
PGPVLRGEVFNGEEAVRKMESWLIENHGFQPQYAVSELSEKSFWRMFDASLYEQTRKKYG
AVGTFMSVYYKSKKGRKTEKEVQEAEQAHLDTAYAEIDQP--------------------
------------------------------------------------------------
------------------------------------------------------------
------------------------------------------------------------
-------------VD---------------------------------------------
--
>gnl_Phypa_v3.3_Pp3c7_650V3.1
---------------MGDLQKPLRPKKRTTWVDWAVQFRWILVILVVLPVSKSFDTVAWF
REQWSAFKSEKRRQKEHDENVEKVIKRLKSRDPSKDGLVCTARRPWIAVGMRNVDYKRAR
HFEVDLNDFNQVLEIDRENMIARCEPLVNMGQITRMTVPMGLSLAVVAELDDLTVGGLIN
GYGIEGSSHIYGLFADTCVAYEIILADGRLVRATADNEFSDLFYAIPWSQGTLGLLVAAE
IKLIEVGPYMKVTYKPARGDLQELAQAYNDSYIPRDGDQDNPEKVPDFVETMIYSETEGV
TMTGRYASKDEAKRKGNKINCQGWWYKKWFYQHAQEALTRGEFVEYIPTRDYYHRHTRCL
YWEGKLILPFADQFWFRYLFGWMMPPKVSFLKATQGDAIRNYYHERHVIQDMLVPSYKVG
MALEFSDREFEVYPIWLCPHRLFKHPMRTQINPEPGFEYAGRPGDTPYAQMYTDVGVYYT
PRCVFKGEEFDGVAAVKKMEAWMIENHCFQPQYAVSELNERDFWRMFDPTLYQRCRDKYK
AVGTFMSVYYKCKKGRKTEKEVAEEEAKVTESAYADVEKP--------------------
------------------------------------------------------------
------------------------------------------------------------
------------------------------------------------------------
-------------E----------------------------------------------
--
>gnl_Phypa_v3.3_Pp3c11_26120V3.1
---------------MSDLRKPLRPKKARSWVDWAVKLRWILVIFVVLPVSVSFAICARS
RELWSAWKSEKKRQKEHDENVEKVIKRLKSRDPAHDGLVCTARRPWVVVGMRNVDYKRAR
HFEVDLNDFNQILEIDRENMIARVEPLVNMAQITRMTIPMGLSLAVVAELDDLTVGGLIN
GYGIEGSSHIYGLFADTCVAYEIVLADGRLVRVTADNEFSDLYYAIPWSQGTLGLLVAAE
IKLIEVGPYMRLTYSPARGNLQELAQAYNDTYIPRDGDQDNPEKVPDFVESMVYSESEAV
CMSGRYAGKEEAKRKGNKINNQGRWFKPWFYQHAQTALKRGEFVEYIPTRDYYHRHTRSL
YWEGKLILPFGDQFWFRLLMGWMMPPKVSLLKATQGDAIRNYYHERHVIQDMLVPSYKVG
MALEFNDREFEVYPIWLCPHRLFKHRMRTQINPEPGFEFAGRPGDTPFAQMYTDVGVYNT
PRCVFQGEEFDGIAAVKKMEAWMIENHCYQPQYSVSELNERDFWRMFDPTLYQQCREKYK
AVGTFMSVYYKCKKGKKTEKEVAEEEAKVTETTYADIEKS--------------------
------------------------------------------------------------
------------------------------------------------------------
------------------------------------------------------------
------------------------------------------------------------
--
>gnl_Pinta_v2.0_PITA_000058194-RA
------------------------------------------------------------
------------------------------------------------------------
-----------------------------------------MAPQALPELDDLTVGGVIN
GYDIECSSHPPGLFSDTCVAYELVLPDGSLVRVTADNEYSDLFHAVPWSHGSIGLLVGAE
FRLTPMPGQTNATNWSTDFALD-----------PSNKNCLLPKACGPY----------GI
CDTGQYGTPDQFNEIQNLDVTQGC------YSNLEPSCSQASEQQHIEAADYYHNSS---
-WNNV-------------------------------------------------------
----------------MIPLLAF---LRDTLMLNV-------YPYYVYMQ---GAQTYEK
HQRVWLGAFNQEKDAARASDRAAVKFRGADALTNFVASQSESLWPRFKTRIKQKSKNQSS
KAGDFSNYGVECPNGGKSRPLVRKVESPVIEQPKAQESRQKKAVADSIPG--PI------
---------ENLSKSSGTSAAVDCKSNKLWKFINFQRKVSSHGTRRQGTLSQLPRRGMN-
-----SNAPNFQPKKMTEIKRQRQLTEGSSRAKAAYVDTLFSLELDAGGR----------
-------------------------------QQLTDKELVSTDTTAAALEWAMAHLATDQ
TIQANLYRKITDVIDA--INKAFTEINLNDALSCLVCSLTGIWLNRAG------------
-L
>gnl_Poptr_v3.0_Potri.010G170000.1
---------------MSDLEAPLRPKRKKVWVDYFVQFRWILVIFVVLPISFTLYFLTYL
GDVKSEMKSYKQRQKEHDENVKKVVKRLKERNPSKDGLVCTARKPWIAVGMRNVDYKRAR
HFEVDLSSFRNILEIDRERMVARVEPLVNMGQISRASVPMNLSLAVVAELDDLTVGGLIN
GYGIEGSSHIYGLFSDTVVAYEIVLADGQVVRATKDNEYSDLFYAIPWSQGTLGLLVSAE
IKLIPVKEYMRLTYKPVVGNLKELAQAYIDSFAPRDGDQDNPSKVPDFVETMIYNSTDGV
MMTGRYASKEEAKKKGNVINNVGWWFKPWFYQHAQTALKKGEFVEYIPTREYYHRHTRCL
YWEGKLILPFADQWWFRFLLGWMMPPKVSLLKATQGEAIRNYYHEMHVIQDMLVPLYKVG
DALEWVDREMEVYPIWLCPHRLFKLPVKTMVYPEPGFEHQHRQGDTSYAQMYTDVGVYYS
PGPVLRGEVFEGADAVRRMEDWLIENHGFQPQYAVSELNEKKFWRMFDADLYEHARKKYG
AVGTFMSVYYKSKKGRKTEKEVQEAEQAHLETAYAEAG----------------------
------------------------------------------------------------
------------------------------------------------------------
------------------------------------------------------------
------------------------------------------------------------
--
>gnl_Poptr_v3.0_Potri.008G084800.1
---------------MSDLEAPLRPKRKKVWVDYFVQFRWILVIFVVLPISFTLYFLTYL
GDVKSEMKSYKQRQKEHDENVKKVVKRLKERNPSKDGLVCTARKPWIAVGMRNVDYKRAR
HFEVDLSAFRNILEIDKERMIARVEPLVNMGQISRASVPMNLSLAVVAELDDLTVGGLIN
GYGIEGSSHIYGLFSDTVVAYEIVLADGQVVRATKDNEYSDLFYAIPWSQGTLGLLVSAE
IKLIPIKEYMRLTYKPVVGNLKELAQAYIDSFAPRDGDQDNPEKVPDFVETMIYNSTEGV
MMTGRYASKEEAKKKGNVINNVGWWFKPWFYQHAQTALKKGEFVEYIPTREYYHRHTRCL
YWEGKLILPFADQWWFRFLLGWMMPPKVSLLKATQGEAIRNYYHEMHVIQDMLVPLYKVG
DALEWVHQEMEVYPLWLCPHRLFKLPVKTMVYPEPGFEHQHKQGDTSYAQMYTDVGVYYS
PGPVLRGEVFDGADAVRRMEDWLIENRGFQPQYAVSELSEKKFWRMFDGDLYEHCRKKYG
AVGTFMSVYYKSKKGRKTEKEVQEAEQAHLETAYAEAT----------------------
------------------------------------------------------------
------------------------------------------------------------
------------------------------------------------------------
------------------------------------------------------------
--
>gnl_Prupe_v2.1_Prupe.1G345300.1
MECNRIFSIRPSLPKMSDLETPLRPKRKTAVVDFLVQFRWIVVIFVVLPISFTIYFLTYL
GDVRSEMKSYKRRQKEHDENVQKVVKRLKERNPSKDGLVCTARKPWIAVGMRNVDYKRAR
HFEVDLSAFRNVLEIDRERMIAKVEPLVNMGQITRVTVPLNLALAVVAEFDDLTVGGLIN
GYGIEGSSHIYGLFSDTVVAYEIVLADGRVVRATKDNEYSDLFYAIPWSQGTLGLLVSAE
IKLIPIKEYMRLTYKPVVGNLQDIAQAYSDSFAPRDGDQDNPEKVPDFVETMIYTPTEAV
CMTGRYASKEEAKKKGNVINEVGWWFKPWFYQHAQKALKKGEFVEYIPTREYYHRHTRSI
YWEGKLILPFADQWWFRFFLGWMMPPKISLLKATQGEAIRNYYHDMHVIQDMLVPLYKVG
NALEWVHHEMEVYPIWLCPHRMYKSPIKTMIYTEPGFEHHHRQGDTHYSQMYTDVGVYYA
PGPVLRGEVFDGSEAVRRMESWLIENHGFQPQYAVSELDEKNFWRMFDAGHYEYCRRKYG
AVGTFMSVYYKSKKGRKTEKEVQEAEQAILETPSAEVDEP--------------------
------------------------------------------------------------
------------------------------------------------------------
------------------------------------------------------------
-------------VDY--------------------------------------------
--
>gnl_Selmo_v1.0_139528
---------------MSDLEKPLRPKKARSWVDWAVQFRWIIVILVVLPCSFTFYSLDYL
RSQWSASKSYKKRQKEHDANVAKVIKRLKERDPKKDGLVCTARKPWVAVGMRNVDYKRAR
HFEVDLSPFGQILDIDTKNMIARVEPLVNMGQISRATVPLGVSLAVVAELDDLTVGGLIN
GYGIEGSSHIYGLFSDTVVAYEIILADGRLVRATADNEHKELFYAIPWSQGTLGLLVAAE
IKLIPVKEYMKVTYIPVRGSLRDLAQAYIDSFCPADGDQDSADKVPDFVEAMIYNRNEGV
MMTGRYASREEAKQRGNKINEQGWWFKPWFYQHAQTALDKGEFVEYIPTREYYHRHTRCL
YWEGKLILPFADQFWFRWLMGWAMPPKVSFLKATQGDAIRNYYHERHIIQDMLVPLHKVA
DALEFSDREFEVYPIWLCPHRLFRTPIKTMITPEPSFELYQRQGDTSYAQMYTDVGVYYT
PEPVFRGEEYDGAAAVRKMEQWLIDNHGFQPQYAVTELNEHDFWRMFDATLYNACREKYR
AVGTFMSVYYKCKKGRKTEQEVKQEEQKVHDNGYKDLERP--------------------
------------------------------------------------------------
------------------------------------------------------------
------------------------------------------------------------
-------------LDA--------------------------------------------
--
>gnl_Selmo_v1.0_144134
------------------------------------------------------------
------------------------------------------------------------
--------------------------MVTMSQLSAATLPFGVAPEVLPELDDLTIGGVIN
GYGIEGSSHIYGLFAETCSAFELVLADGRVVRATADNEFSDLYKAVPWSHGSIGLLVGVE
IRLIPVKEFMKVTYSPVVGSLAKIAEVYEDLFCPRDLDQDNPEKVPDFVEGIVYSGSTAV
ITTGRYATREEAARKGNVINDFGWWWKPWFHIHAQSALERGTFVEYVPVRSYYHRHTRSL
YWEGGLIVPMGNHPLFRLLLGWLMPPKVSLLKLTQTDGIRKYYIQRHACQDMLVPNHKLA
ACLEFCHENFETYPLWLCPHRLFKTEMGTMLDCEPGFSSNKQPGDTDYAQMWTDVGIWGV
PGPVLRCEVWDGVQATKNMEKWLRDSRSYQCLYAEVEQSEGEFWQMFDPSLYNAVRNKYG
AESAFMSVYYKCKKGSKHGKKD--------------------------------------
------------------------------------------------------------
------------------------------------------------------------
------------------------------------------------------------
------------------------------------------------------------
--
>gnl_Solly_v2.4_Solyc02g069490.2.1
---------------MSDAKAPVYPKRKIQLVDFLLSFRWIIVIFFVLPFSFLYYFSIYL
GDVKSERKSYKQRQMEHDENVKEVVKRLGQRNAEKDGLVCTARPPWVVVGMRNVDYKRAR
HFEVDLSKFRNILDIDTERMVAKVEPLVNMGQMSRVTIPMNLSLAVLAELDDLTVGGLIN
GFGVEGSSHIFGLFSDTVVALEVVLADGKVVRATKDNEYSDLFYAIPWSQGTLGLLVSAE
IKLIPVDQYVKLTYKPVRGNLKELAQAYADSFAPKDGDQDNPSKVPEMVEGMIYGPTEGV
MMTGMYASRNEAKRRGNVINNYGWWFKPWFYQHAQTALKRGEFVEYIPTRDYYHRHTRSL
YWEGKLILPFGDQFWFRFLLGWLMPPKIALLKATQSEAIRNYYHDHHVIQDLLVPLYKVG
DCLEWVHREMEVYPIWLCPHRIYKLPVRPMIYPEPGFEKHKRQGDTEYAQMYTDVGVYYV
PGAVLRGEPFDGSEKCRQLELWLIENHGFQAQYAVTELTEKNFWRMFDNGLYEQCRRKYK
AIGTFMSVYYKSKKGRKTEKEVQEAEQEKAEQETPELVSS--------------------
------------------------------------------------------------
------------------------------------------------------------
------------------------------------------------------------
-------------MNFRLLNKQLH------------------------------------
--
>gnl_Solly_v2.4_Solyc02g030170.2.1
---------------MTDVQAPPRPKRKKNIMDLLVQFRWIVVIFVVLPLSFLYYFSIYL
GDVRSECKSYKQRQKEHDENVKKVVKRLKERNASKDGLVCTARKPWVAVGMRNVDYKRAR
HFEVDLSPFRNVLNIDTERMIAKVEPLVNMGQISRVTVPLNVSLAVVAELDDLTVGGLIN
GYGIEGSSHIYGLFSDTVVSYEVVLADGQVVRATKDNEYSDLFYAIPWSQGTLGLLVSAE
IKLIPIKEYMKLTYKPVVGNLKEIAQAYMDSFSPRDGDQDNHEKVPDFVETMVYTPTEAV
CMTGRYASKEEAKKKGNVINNVGWWFKTWFYQHAQTALKKGEFVEYIPTREYYHRHTRCL
YWEGKLILPFGDQWWFRFLFGWAMPPKVSLLKATQGEYIRNYYHENHVIQDMLVPLYKVG
DALEWVHREMEVYPLWLCPHRLYRLPLKTMVYPEPGFELQKRQGDTKYAQMYTDVGVYYA
PGPILRGEVFDGIEAVRKLESWLIENHGFQPQYAVSELTEKNFWRMFDGSLYENCRKKYR
AIGTFMSVYYKSKKGKKTEKEVQEAEQETAEVETPEVDEP--------------------
------------------------------------------------------------
------------------------------------------------------------
------------------------------------------------------------
-------------ED---------------------------------------------
--
>gnl_Sorbi_v3.1_Sobic.010G277300.1
MD-SRLLE-----PPMADVHEPLRRKRKKVLVDYLVQFRWILVIFVVLPISSLIYFNIFL
GDMWSAMKSEKKRQKQHDENVQKVVKRLKQRNPKKDGLVCTARKPWIAVGMRNVDYKRAR
HFEVDLSSFRNILEIDKERMVAKVEPLVNMGQITRATCPMNLALAVVAELDDLTVGGLIN
GYGIEGSSHLYGLFSDTVVAMEVVLADGRVVRATKDNEYSDLFYGIPWSQGTLGFLVSAE
IKLIPIKEYMKLTYIPVKGSLKEIAQAYADSFAPRDGD---PAKVPDFVEGMVYTESEGV
MMTGVYASKEEAKKKGNKINCVGWWFKPWFYQHAQTALKRGEFVEYIPTREYYHRHTRCL
YWEGKLILPFGDQFWFRFLLGWLMPPKVSLLKATQGEAIRNYYHDNHVIQDMLVPLYKVG
DALEFVHREMEVYPLWLCPHRLYKLPVKTMVYPEPGFEHQHRQGDTSYAQMFTDVGVYYA
PGAVLRGEEFNGAEAVHRLEQWLIENHSYQPQYAVSELNEKDFWRMFDASHYEHCRHKYG
AVGTFMSVYYKSKKGRKTEKEVQEAEAAILEPAYADEA----------------------
------------------------------------------------------------
------------------------------------------------------------
------------------------------------------------------------
------------------------------------------------------------
--
>gnl_Sorbi_v3.1_Sobic.004G355600.1
------------------------------------------------------------
--------------------------------------------------MRNVDYKRAR
HFQVDLSAFRNILEIDTERMVAKVEPLVSMGQITKATCPMNLSLAVAPEFDDLTVGGLIN
SYGISGGSHIYGLFTDTVVAMEVVLADGQVVRATMDNEHSDLFLMVPRHDWAPCFSRDQA
HSCQGIHEAH--IYTPVRGTLKEIAEAYADSFVPRDGD---PAKVPDFVEGMVYSSSEGV
TMTGVYASEEEAKKKGNRINRVGWWFKPWFYQYAETALKRGEFVEYIPTREYYHRHTRSL
YWEGKLIIPFGDQFWFRFLLGWLMPPKISLLKITQGEAIRNYYHDNHVIQDVLVPLHKVS
DALEFAHRELEVYPVWLCPHRLYKLPVKTMVHPEPGFEQHRRKGDTSYAQMFTDVGFYYA
PASVLRGEEFNGAEAVHRLEQWLIRNHGYQAQYAVSELSEKDFWRMFDPSHYEHCRRKYG
AVGSFMSAHYKSKKRQKERGGGARS-----------------------------------
------------------------------------------------------------
------------------------------------------------------------
------------------------------------------------------------
------------------------------------------------------------
--
>gnl_Spipo_v2_Spipo19G0026400
------------------------------------------------------------
------------------------------------------------------------
-------------------------------------------------MD---------
-------------------AYVWMLPPGPI------------------------------
--LNSMKSSAGCEVWGG-------------------------------------------
---------------MNLAIL---------------------------------------
-WSTL-------------------------------------------------------
----------------IHPHKKFQRTRRNTLDLEIGLEEPRKPPSSQYEEVVPGAQIYEK
HQRVWLGTFNDDAKAARAYEVAAQ------------------------------------
------------------------------------------------------------
------------------------------------------------------------
------------------------------------------------------------
------------------------------------------------------------
------------------------------------------------------------
--
>gnl_Spipo_v2_Spipo1G0047300
---------------MPDLNTPLRPKRKKVWVDYFVQFRWIIVIFVVLPISATMYFLTYL
GDLRSESKSFKRRQKEHDENVKKIVNRLKQRDPKRDGLVCTARKPYIAVGMRNVDYKRAR
HFEVDLSEFRNILDIDEERMIAKVEPLVNMGQITRVTVPMNLSLAVVAELDDLTVGGLIN
GYGIEGSSHIYGLFSDTVVALEVVLADGRVVRATKDNEYSDLFYGIPWSQGTLGFLVSAE
IKLIPVKEYMRLTYTPARGSLQDLAQAYADSFAPRDKD---PGKVPDFVEGMIYNPNEGV
MMTGRYASKEEAKRKGNVINSVGWWFKPWFYQHAQTALKKGEFVEYIPTREYYHRHTRCL
YWEGKLILPFGDQWWFRWTLGWLMPPKVALLKATQGEAIRNYYHDMHVIQDMLVPLHKVG
DALEWVHEEMEVYPIWLCPHRLFKLPVKTMIYPEPGFELHDRQGDTKFAQMFTDIGVYYA
PGAVLRGEEFDGAEAVRRLEEWLIQNHGFQPQYAVSELTEKNFWRMFDAAHYEHCRRKYN
AIGTFMSVYYKSKKGRKTEKEVQEAEQAIAEAAYAEEA----------------------
------------------------------------------------------------
------------------------------------------------------------
------------------------------------------------------------
------------------------------------------------------------
--
>gnl_Stras_v2.0_SGA_v2.0_scaffold223T42894
MS---FLP--SSFPTMSDLEAPLRPKRKKVWVDYFVQFRWIIVIFVVLPISFTLYFLTYL
GDVKSECKSFKQRQKEHDENVKKVVKRLKERNPKKDGLVCTARKPWIAVGMRNVDYKRAR
HFEVDLSAFRHILDIDRERMIARVEPLVNMGQISRATVPMNLALAVVAELDDLTVGGLIN
GYGIEGSSHIYGLFSDTVVAYEIVLADGRLVRATKDNEYSDLFYAIPWSQGTLGLLVAAE
IKLIPVKEYMRLTYKPVVGNLKELAQGYMDSFAPRDGDQDNPDKVPDFVETMIYSPTEAV
CMTGRYASKEEAKMKGNKINSVGWWFKPWFYQHAQTALKKGEFVEYIPTREYYHRHTRCL
YWEGKLILPFADQFWFRFLLGWMMPPKVSLLKATQGEAIRNYYHEMHVIQDMLVPLYKVG
DALEWVHREMEVYPLWLCPHRLYQLPVKTMVYPEPGFEQERRQGDTNYAQMYTDVGVYYA
PGPVLRGEVFDGAEAVRRMESWLIENHGFQPQYAVSELTEKNFWRMFDAGLYEHCRRKYG
AVGTFMSVYYKSKKGRKTEKEVQEAEQAVLETPDVDAA----------------------
------------------------------------------------------------
------------------------------------------------------------
------------------------------------------------------------
------------------------------------------------------------
--
>gnl_Theca_v1.1_Thecc1EG011314t1
---------------MSDLEVPLRPKRKKGLVDFLVQFRCIFVIFVVLPISCAYYFLIYL
GDVRSEMKSFEQRQKEHDENVKKVVKRLKQRNPKKDGLVCTARKPWIAVGMRNVDYKRAR
HFEVDLSAFRNILEIDKERMIARVEPLVNMGQITRVTVPMNLSLAVVAELDDLTVGGLIN
GYGIEGSSHIYGLFSDTVVAYEIVLADGRVVRATKDNEYSDLFYTIPWSQGTLGFLVAAE
IKLIPIKEYMRLTYTPVVGNLKELAQGYMDSFTPRDCDQDNPEKVPEFVEGMIYSPAEGV
FMTGRYASKEEAKKKGNKINSVGWWFKPWFYQHAQTALKKGEFVEYIPTREYYHRHTRCL
YWEGKLILPFGDQWWFRFLLGWMMPPKVSLLKATQGEAIRNYYHDMHVIQDMLVPLYKVG
DALEWVHQEMEIYPIWLCPHRLFKLPVKTMVYPEPGFEHRRRQGDTPYAQMYTDVGVYYS
PGPVLRGEVFDGAEAVRKLEKWLIENHSFQPQYAVSELNEKDFWRMFDAGLYEHVRRKYG
AVGTFMSVYYKSKKGRKTEKEVQEAEQAHLETAYAEVDQP--------------------
------------------------------------------------------------
------------------------------------------------------------
------------------------------------------------------------
-------------MD---------------------------------------------
--
>gnl_Utrgi_v4.1_Scf00282.g14591.t1
---------------MSDLEAPLRPKRKKTFVDYFVQFRWIIVIFVVLPISFTLYFLIYL
GDIRSDRKSFKQRQKEHDENVQKVVKRLKERNPSKDGLVCTARKPWIAVGMRNVDYKRAR
HFEVDLAAFRNVLDIDKEKMIARVEPLVCMSQISRVTVPMNLSLAVVAELDDLTVGGLIN
GYGIEGSSHIYGLFADTVVAYEIVLADGSLVRATKDNEYSDLFYAIPWSQGTLGLLVAAE
IKLIPVKEYMKLTYKPVVGNLKELAQGYMDSFAPRDLDQDNPSKVPDFVETMVYSPTEAV
CMTGRYASKEEAKKKGNKINEVGWWFKPWFYQHAQTALKKGEFVEYIPTREYYHRHTRCL
YWEGKLILPFADQFWFRFLLGWMMPPKVSLLKATQGEAIRNYYHEMHVIQDMLVPLYKVG
DALEWVHREMEIYPIWLCPHRLYKLPVKTMVYPEPGFDQNLHQGDTTYAQMYTDIGVYYA
PGPVLRGEVFDGAEAVRRMEQWLIENHGFQPQYAVSELSEKSFWRMFDADLYEHCRRKYG
AVGTFMSVYYKSKKGRKTEKEVQEAEQETLETPDADIN----------------------
------------------------------------------------------------
------------------------------------------------------------
------------------------------------------------------------
------------------------------------------------------------
--
>gnl_Vitvi_Genoscope.12X_GSVIVT01002973001
--------------------------------------------MLLL------------
--------------------LKTQDYSVM-RNPSRNGLVYTAWKPWVAVGMRNVDYKWAR
HFEVDLSAFRNILDIGKERMIARCEPLVNTGQISRVSVPMNPAFVVVAELDVL-IGGLIN
GYGIEGSSHSYGLFSDTIVAYEIILADGQLVKAQQYTEED--------------------
------------------------------------------------------------
------GEKEFSCPRTT------------------------------PAACRRRRNA---
-----------------FYLTTISPPDTHFLEYTQLH-----FHLYTLLHDRPLFLQ---
-----CH---------LCP-----------LLPALGASHS-------LLLIQT-------
------------------------------PAHPAELLIHSDDEEVLTGCY---------
------------------------------------------------------------
------------------------------------------------------------
------------------------------------------------------------
------------------------------------------------------------
------------------------------------------------------------
--
>gnl_Vitvi_Genoscope.12X_GSVIVT01010184001
MTCSIVITSRLSFPIMSDLQAPLRPKRKKIWVDYFVHFRWIIVIFVVLPISFTLYFLTYL
GDVRSESKSFKQRQEEHNENVKKVIKRLKERNPSRDGLVCTARKPWIAVGMRNVDYKRAR
HFEVDLSAFRNILDIDKERMIARCEPLVNMGQISRVT-----------------------
------------------------------------------------------------
-----------------------------------------------------------V
CMTGRYASKEEAKKKGNVINSVGWWYKPWFYQHAQTALKKGEFVEYIPTREYYHRHTRCL
YWEGKLILPFADQWWFRFLFGWLMPPKVSLLKATQGEAIRNYYHEMHVIQDMLVPLYKVG
DALEWVHHEMEVYPIWLCPHRLYKLPVKTMIYPEPGFELHRRQGDTHYAQMYTDVGVYYA
PGPVLRGEQFDGAEAVRRMENWLIENHGFQPQYAVSELTEKNFWRMFDAGLYEHCRKKYG
AVGTFMSVYYKCKKGKKTEKEVQEAEQAQLETPYAEAD----------------------
------------------------------------------------------------
------------------------------------------------------------
------------------------------------------------------------
------------------------------------------------------------
--
>gnl_Vitvi_Genoscope.12X_GSVIVT01028580001
---------------MSMRSDPM------------------AAELIVL------------
--------------------LKSLCKRLQERNPSRDGLVYTTWKPWVAVGMRNVDYKRAR
HFEVDLSAFRNILDIDKERMIARCEPLVNTGQISRVSVPMNLAFVAVAELDVL-IGGLIN
DYGIEGSSHSYDLFSDTVEAYEIILADGQLVKAQQYIEE---------------------
------------------------------------------------------------
---------EQSSSRWN------------------------------PGKHYSNQSG---
---------------------SKSPIDIH-LAVVQL--------ILGLLEDSQI------
------------------------------LLKEAGVSTSKVKSEVQILPRETN------
-DPVLIEEPGMGKTAVERLAQKIV--RGGVPSNLAVRPMALDMGALVAGAKYRGEVRSWP
------------------------------------------------------------
------------------------------------------------------------
------------------------------------------------------------
------------------------------------------------------------
------------------------------------------------------------
--
>gnl_Vitvi_Genoscope.12X_GSVIVT01033182001
---------------MKALSG---------------------------------------
-------------------------------------------------------FKR--
---IKISAYLGHLEAHHERGFVAVTVLLTETHLTQRIVKFTVMIMFFCLFHSLVLRCNFP
SFFLLGP---FLLLGITYVRVLVVL---------KDKTYAFIMYCLP----QIG-----M
KRLISLQLLKNCSLLLSFGLNYHNSQSIILLISRQDYLCNKCKRLGHFSRD---CPNVTV
C--------NNCGLPGHIVTECNSTTICW------NCKESGHLASQCPNDPVCHMCGKML
AWDCSLGLPAHDA---RLCNNCYKPDQVYLLMFNRVPTFDDSYGKFYLVEQILGEV----
DALEWVYHEREVYPIWLCPHRLYKLPVETMIYPEPGFELPRKQGDTHYAQMYTDVEMYYA
PGPVLR---------------------GYHIQTNVTVTNNTLEIRLYWAGKGTTCIPKRG
RYGPLISAISIPSKLNIHEPLISKLVQATLRLDLVSFCLSHS------------------
------------------------SSSSIFVF----------------------------
----------------------------------LYLSSLIS------------------
------------------------------------PLLI--------------------
-------------V----------------------------------------------
--
>Frave_00831-v2.0.a2-hybrid.t2
M--------------SDDLQAPLRPKRKWHVVDFLVQFRWIVVIFVVLPVSFTIYFMTYL
GDVRSEWKSYKQRQKEHDENVKKVIKRLKERNPKKDGLVCTARKPYIAVGMRNVDYKRAR
HFEVDLSAFRNVLEIDTQRKIARVEPLVNMGQITRVTCPLNLALAVVAEFDDLTVGGLIN
GYGIEGSSHIFGLFSDTVVAYEIVLANGQLVRATQDNEHSDLFYAIPWSQGTLGLLVAAE
IKLIDIKEYMRLTYKPVKGNLQEIAQAYSDSFAPRFGGLDEPEKVPEFVETMIYTPTEAV
CMTGIYASKEEAKKKGNVINEVGWWFKPWFYQHAQTALKKGEFVEYIPTRQYYHRHTRSI
YWEGKLILPFADQFWFRFLLGWMMPPKISLLKATQGEAIRNYYHDNHVIQDMLVPLYKVG
DALEWVHREMEVYPIWLCPHRLYKSPVKTMIYAEPGFEHQRRQGDTPYSQMYTDVGVYYA
PGPVLRREVFDGAEAVRRMESWLIENHGFQPQYAVSELDEKKFWTMFDAGHYDHCRRKYG
AVGTFMSVYYKSKKGRKTEKEVQEAEQAILEEPIAEVDEP--------------------
------------------------------------------------------------
------------------------------------------------------------
------------------------------------------------------------
-------------VD---------------------------------------------
--
>Maldo_GDDH_13G1007700
M-KNRFLYSRGSAFKMSDLGTPLRPKRKTALVDFLVQFRWIVVIFVVLPISFTLYFLTYL
GDVRSEMKSYKRRQKEHDENVQKVVKRLKDRNPSKDGLVCTARKPWIAVGMRNVDYKRAR
HFEVDLSAFRNVLEIDRERMIAKVEPLVNMGQITRVTVPLNLALAVVAEFDDLTVGGLIN
GYGIEGSSHIYGLFSDTVVAYEIVLADGRVVRATRDNEYSDLFYAIPWSQGTLGLLVSAE
IKLIPIKEYMRLTYKPVVGNLKEIAQAYSDSFAPRDGDQDNPEKVPDFVETMIYTPTEAV
CMTGRYASKEEAKKKGNVINEVGWWFKPWFYQHAEKALKKGEFVEYIPTRDYYHRHTRSI
YWEGKLILPFADQWWFRFLLGWMMPPKISLLKATQGEAIRNYYHDNHVIQDMLVPLFKVG
DALEWVHHEMEVYPIWLCPHRMYKNPIKTMIYTEPGFEQHRRQGDTQYSQMYTDVGVYYA
PGPVLRGEVFDGSEAVRRMENWLIENHGFQPQYAVSELNEKNFWRMFDAGHYENCRRKYG
AVGTFMSVYYKSKKGRKTEKEVQEAEQAILETPIAEVDES--------------------
------------------------------------------------------------
------------------------------------------------------------
------------------------------------------------------------
-------------VDY--------------------------------------------
--
>Maldo_GDDH_16G1000400
---------------MSDLQTPLRPRRKTAVVDFLVQFRWIVVIFVVLPISFTMYFLTYL
GDIRSEMKSYKRRQKEHDENVQKVVKRLKDRNPSKDGLVCTARKPWIAVGMRNVDYKRAR
HFEVDLSAFRNVLEIDQERMIAKVEPLVNMGQITRVTVPLNLALAVVAEFDDLTVGGLIN
GYGIEGSSHIYGLFSDTVVAYEIVLADGRVVRATRDNEYSDLFYAIPWSQGTLGLLVSAE
IKLIPIKEYMRLTYKPVVGNLKEIAQAYSDSFAPRDGDQDNPEKVPDFVETMIYTPTEAV
CMTGRYASKEEAKKKGNVINEVGWWFKPWFYQHAEKALKKGEFVEYIPTRDYYHRHTRSI
YWEGKLILPFADQWWFRFLLGWMMPPKISLLKATQGEAIRNYYHDNHVIQDMLVPLYKVG
DALEWVHHEMEVYPIWLCPHRMYKNPIKTMIYTEPGFEQHRRQGDTHYSQMYTDVGVYYA
PGPVLRGEVFDGAEAVRRMENWLIENHGFQPQYAVSELNEKNFWRMFDAGHYENCRRKYG
AVGTFMSVYYKSKKGRKTEKEVQEAEQAILETPIAEVDEP--------------------
------------------------------------------------------------
------------------------------------------------------------
------------------------------------------------------------
-------------VDY--------------------------------------------
--
>Maldo_Gala_13g000650
---------------MSDLGTPLRPKRKTALVDFLVQFRWIVVIFVVLPISFTLYFLTYL
GDVRSEMKSYKRRQKEHDENVQKVVKRLKDRNPSKDGLVCTARKPWIAVGMRNVDYKRAR
HFEVDLSAFRNVLEIDRERMIAKVEPLVNMGQITRVTVPLNLALAVVAEFDDLTVGGLIN
GYGIEGSSHIYGLFSDTVVAYEIVLADGRVVRATRDNEYSDLFYAIPWSQGTLGLLVSAE
IKLIPIKEYMRLTYKPVVGNLKEIAQAYSDSFAPRDGDQDNPEKVPDFVETMIYTPTEAV
CMTGRYASKEEAKKKGNVINEVGWWFKPWFYQHADKALKKGEFVEYIPTRDYYHRHTRSI
YWEGKLILPFADQWWFRFLLGWMMPPKISLLKATQGEAIRNYYHDNHVIQDMLVPLFKVG
DALEWVHHEMEVYPIWLCPHRMYKNPIKTMIYTEPGFEQHRRQGDTQYSQMYTDVGVYYA
PGPVLRGEVFDGSEAVRRMENWLIENHGFQPQYAVSELNEKNFWRMFDAGHYENCRRKYG
AVGTFMSVYYKSKKGRKTEKEVQEAEQAILETPIAEVDEP--------------------
------------------------------------------------------------
------------------------------------------------------------
------------------------------------------------------------
-------------VDY--------------------------------------------
--
>Maldo_Gala_16g000560
---------------MSDLQTPLRPRRKTAVVDFLVQFRWIVVIFVVLPISFTMYFLTYL
GDIRSEMKSYKRRQKEHDENVQKVVKRLKDRNPSKDGLVCTARKPWIAVGMRNVDYKRAR
HFEVDLSAFRNVLEIDQERMIAKVEPLVNMGQITRVTVPLNLALAVVAEFDDLTVGGLIN
GYGIEGSSHIYGLFSDTVVAYEIVLADGRVVRATRDNEYSDLFYAIPWSQGTLGLLVSAE
IKLIPIKEYMRLTYKPVVGNLKEIAQAYSDSFAPRDGDQDNPEKVPDFVETMIYTPTEAV
CMTGRYASKEEAKKKGNVINEVGWWFKPWFYQHAEKALKKGEFVEYIPTRDYYHRHTRSI
YWEGKLILPFADQWWFRFLLGWMMPPKISLLKATQGEAIRNYYHDNHVIQDMLVPLYKVG
DALEWVHHEMEVYPIWLCPHRMYKNPIKTMIYTEPGFEQHRRQGDTHYSQMYTDVGVYYA
PGPVLRGEVFDGAEAVRRMENWLIENHGFQPQYAVSELNEKNFWRMFDAGHYENCRRKYG
AVGTFMSVYYKSKKGRKTEKEVQEAEQAILETPIAEVDEP--------------------
------------------------------------------------------------
------------------------------------------------------------
------------------------------------------------------------
-------------VDY--------------------------------------------
--
>Maldo_HF08043-RA
---------------MSDLQTPLRPRRKTAVVDFLVQFRWIVVIFVVLPISFTMYFLTYL
GDIRSEMKSYKRRQKEHDENVQKVVKRLKDRNPSKDGLVCTARKPWIAVGMRNVDYKRAR
HFEVDLSAFRNVLEIDQERMIAKVEPLVNMGQITRVTVPLNLALAVVAEFDDLTVGGLIN
GYGIEGSSHIYGLFSDTVVAYEIVLADGRVVRATRDNEYSDLFYAIPWSQGTLGLLVSAE
IKLIPIKEYMRLTYKPVVGNLKEIAQAYSDSFAPRDGDQDNPEKVPDFVETMIYTPTEAV
CMTGRYASKEEAKKKGNVINEVGWWFKPWFYQHAEKALKKGEFVEYIPTRDYYHRHTRSI
YWEGKLILPFADQWWFRFLLGWMMPPKISLLKATQGEAIRNYYHDNHVIQDMLVPLYKVG
DALEWVHHEMEVYPIWLCPHRMYKNPIKTMIYTEPGFEQHRRQGDTHYSQMYTDVGVYYA
PGPVLRGEVFDGAEAVRRMENWLIENHGFQPQYAVSELNEKNFWRMFDAGHYENCRRKYG
AVGTFMSVYYKSKKGRKTEKEVQEAEQAILETPIAE----GSVLAFTDDGVLPVSLVFDA
LRELGTEKCEPQIVTLSSSNQLPVGSSSVDIVFTLCRSIEFPNEQLLGEVSRVLKPGGTV
LIYKISDASTGETDKTTSVLERKLLLSGFLEAKALQVKSSLPSELSFGVKAKRPSWKIGS
SFALKKTTKNLPKIQINDESDLIDEDSLLTEEDLKKPQLLSSDCEVGSTRKACKNCTCGR
AEEEQKVEKLGSTVDLSNFKSQCGSCGLGDAFRCATCPFKGLPPFKPGEKVSLSANFLTA
DI
>Maldo_HF41942-RA
---------------MSDLGTPLRPKRKTALVDFLVQFRWIVVIFVVLPISFTLYFLTYL
GDVRSEMKSYKRRQKEHDENVQKVVKRLKDRNPSKDGLVCTARKPWIAVGMRNVDYKRAR
HFEVDLSAFRNVLEIDRERMIAKVEPLVNMGQITRVTVPLNLALAVVAEFDDLTVGGLIN
GYGIEGSSHIYGLFSDTVVAYEIVLADGRVVRATRDNEYSDLFYAIPWSQGTLGLLVSAE
IKLIPIKEYMRLTYKPVVGNLKEIAQAYSDSFAPRDGDQDNPEKVPDFVETMIYTPTEAV
CMTGRYASKEEAKKKGNVINEVGWWFKPWFYQHAEKALKKGEFVEYIPTRDYYHRHTRSI
YWEGKLILPFADQWWFRFLLGWMMPPKISLLKATQGEAIRNYYHDNHVIQDMLVPLFKVG
DALEWVHHEMEVYPIWLCPHRMYKNPIKTMIYTEPGFEQHRRQGDTQYSQMYTDVGVYYA
PGPVLRGEVFDGSEAVRRMENWLIENHGFQPQYAVSELNEKNFWRMFDAGHYENCRRKYG
AVGTFMSVYYKSKKGRKTEKEVQEAEQAILETPIAE----GSVLAFTDDGVLPVGLVFDA
LRELGTEKCEPQIVTLSSSNELPVGPSTVDIVFTLCRSIEFPNEQLLGEISRVLKPGGTV
LIYKISDASTGETDKTTSVIERKLLLSGFLEAKAFQVKSSLPSELSFGVKAKKPSWKIGS
SFALKKTTKTLPKIQINDDSDLIDEDSLLTEEDLKKPQLLSSDCEVGSTRKACKNCTCGR
AEEEQKVEKLGSTVDLSNFKSQCGS----------VCPLVSHPAF---------------
--
>Malsi_13g000600
--------MDGSAFKMSDLGTPLRPKRKTALVDFLVQFRWIVVIFVVLPISFTLYFLTYL
GDVRSEMKSYKRRQKEHDENVQKVVKRLKDRNPSKDGLVCTARKPWIAVGMRNVDYKRAR
HFEVDLSAFRNVLEIDRERMIAKVEPLVNMGQITRVTVPLNLALAVVAEFDDLTVGGLIN
GYGIEGSSHIYGLFSDTVVAYEIVLADGRVVRATRDNEYSDLFYAIPWSQGTLGLLVSAE
IKLIPIKEYMRLTYKPVVGNLKEIAQAYSDSFAPRDGDQDNPEKVPDFVETMIYTPTEAV
CMTGRYASKEEAKKKGNVINEVGWWFKPWFYQHAEKALKKGEFVEYIPTRDYYHRHTRSI
YWEGKLILPFADQWWFRFLLGWMMPPKISLLKATQGEAIRNYYHDNHVIQDMLVPLFKVG
DALEWVHHEMEVYPIWLCPHRMYKNPIKTMIYTEPGFEQHRRQGDTQYSQMYTDVGVYYA
PGPVLRGEVFDGSEAVRRMENWLIENHGFQPQYAVSELNEKNFWRMFDAGHYENCRRKYG
AVGTFMSVYYKSKKGRKTEKEVQEAEQAILETPIAEVDES--------------------
------------------------------------------------------------
------------------------------------------------------------
------------------------------------------------------------
-------------VDY--------------------------------------------
--
>Malsi_16g000700
--------MRASTSKMSDLQTPLRPKRKTAVVDFLVQFRWIVVIFVVLPISFTMYFLTYL
GDIRSEMKSYKRRQKEHDENVQKVVKRLKDRNPSKDGLVCTARKPWIAVGMRNVDYKRAR
HFEVDLSAFRNVLEIDQERMIAKVEPLVNMGQITRVTVPLNLALAVVAEFDDLTVGGLIN
GYGIEGSSHIYGLFSDTVVAYEIVLADGRVVRATRDNEYSDLFYAIPWSQGTLGLLVSAE
IKLIPIKEYMRLTYKPVVGNLKEIAQAYSDSFAPRDGDQDNPEKVPDFVETMIYTPTEAV
CMTGRYASKEEAKKKGNVINEVGWWFKPWFYQHAEKALKKGEFVEYIPTRDYYHRHTRSI
YWEGKLILPFADQWWFRFLLGWMMPPKISLLKATQGEAIRNYYHDNHVIQDMLVPLYKVG
DALEWVHHEMEVYPIWLCPHRMYKNPIKTMIYTEPGFEQHHRQGDTHYSQMYTDVGVYYA
PGPVLRGEAFDGAEAVRRMENWLIENHGFQPQYAVSELNEKNFWRMFDAGHYENCRRKYG
AVGTFMSVYYKSKKGRKTEKEVQEAEQAILETPIAEVDEP--------------------
------------------------------------------------------------
------------------------------------------------------------
------------------------------------------------------------
-------------VDY--------------------------------------------
--
>Malsy_13g000500
---------------MSDLGTPLRPKRKTALVDFLVQFRWIVVIFVVLPISFTLYFLTYL
GDVRSEMKSYKRRQKEHDENVQKVVKRLKDRNPSKDGLVCTARKPWIAVGMRNVDYKRAR
HFEVDLSAFRNVLEIDRERMIAKVEPLVNMGQITRVTVPLNLALAVVAEFDDLTVGGLIN
GYGIEGSSHIYGLFSDTVVAYEIVLADGRVVRATRDNEYSDLFYAIPWSQGTLGLLVSAE
IKLIPIKEYMRLTYKPVVGNLKEIAQAYSDSFAPRDGDQDNPEKVPDFVETMIYTPTEAV
CMTGRYASKEEAKKKGNVINEVGWWFKPWFYQHAEKALKKGEFVEYIPTRDYYHRHTRSI
YWEGKLILPFADQWWFRFLLGWMMPPKISLLKATQGEAIRNYYHDNHVIQDMLVPLFKVG
DALEWVHHEMEVYPIWLCPHRMYKNPIKTMIYTEPGFEQHRRQGDTQYSQMYTDVGVYYA
PGPVLRGEVFDGSEAVRRMENWLIENHGFQPQYAVSELNEKNFWRMFDAGHYENCRRKYG
AVGTFMSVYYKSKKGRKTEKEVQEAEQAILETPIAEVDEP--------------------
------------------------------------------------------------
------------------------------------------------------------
------------------------------------------------------------
-------------VDY--------------------------------------------
--
>Malsy_15g022190
LT------ERMGNTFLRDFAF--KNRFLYALVDFFVQFRWIVVIFVVLPISFTLYFLTYL
GDVRSEMKSYKRRQKEHDENVQKVVKRLKDRNPSKDGL----------------------
---VDLSAFRNVLEIDQERMIAKVEPLVNMGQITRVTVPLNLAFVVVAEFDDLTVGGLIN
DYGIEGSSHIYGLFSNTVVAYDFVLTDGRVRKATPDLGIALVAFLISAGQDTLGPTVAER
YEVLYVRGGSINLVLVVVFKLQLAASISQCTLLPR---------FLHLLWSLTTVFSQPI
LCDSKWGTTQKKKKKKK---------------------KKG-------PREHMRSKSR--
------------------------KEKVKAKESRKGKAEKKMLHYSTIPRDNMIK-----
------DKKMPTKRYWLLAVAFLVLHFKNVIIPDQSAELKPSEFQAHQAAIHTQLGNLMA
---MCSPDLFTSPSVYGTACDAIVDCHSFSCCSAMSEMWHPNVYA--DGKSIQYCWRAWK
P----------CK--------------LVVELQ---------------------------
------------------------------------------------------------
------------------------------------------------------------
------------------------------------------------------------
------------------------------------------------------------
--
>Malsy_16g000460
---------------MSDLQTPLRPRRKTAVVDFLVQFRWIVVIFVVLPISFTMYFLTYL
GDIRSEMKSYKRRQKEHDENVQKVVKRLKDRNPSKDGLVCTARKPWIAVGMRNVDYKRAR
HFEVDLSAFRNVLEIDQERMIAKVEPLVNMGQITRVTVPLNLALAVVAEFDDLTVGGLIN
GYGIEGSSHIYGLFSDTVVAYEIVLADGRVVRATRDNEYSDLFYAIPWSQGTLGLLVSAE
IKLIPIKEYMRLTYKPVVGNLKEIAQAYSDSFAPRDGDQDNPEKVPDFVETMIYTPTEAV
CMTGRYASKEEAKKKGNVINEVGWWFKPWFYQHAEKALKKGEFVEYIPTRDYYHRHTRSI
YWEGKLILPFADQWWFRFLLGWMMPPKISLLKATQGEAIRNYYHDNHVIQDMLVPLYKVG
DALEWVHHEMEVYPIWLCPHRMYKNPIKTMIYTEPGFEQHRRQGDTHYSQMYTDVGVYYA
PGPVLRGEVFDGAEAVRRMENWLIENHGFQPQYAVSELNEKNFWRMFDAGHYENCRRKYG
AVGTFMSVYYKSKKGRKTEKEVQEAEQAILETPIAEVDEP--------------------
------------------------------------------------------------
------------------------------------------------------------
------------------------------------------------------------
-------------VDY--------------------------------------------
--
>Pruav_sc0000410.1_g320.1.mk
---------------MSDLETPLRPKRKTAIVDFLVQFRWIVVIFVVLPISFTIYFLTYL
GDVRSEMKSYKRRQKEHDENVQKVVKRLKERNPSKDGLVCTARKPWIAVGMRNVDYKRAR
HFEVDLSAFRNVLEIDRERMIAKVEPLVNMGQITRVTVPLNLALAVVAEFDDLTVGGLIN
GYGIEGSSHIYGLFSDTVVAYEIVLADGRVVRATKDNEYSDLFYAIPWSQGTLGFLVSAE
IKLIPIKEYMRLTYKPVVGNLQEIAQAYSDSFAPRDGDQDNPEKVPDFVETMIYTPTEAV
CMTGRYASKEEAKKKGNVINEVGWWFKPWFYQHAQKALKKGEFVEYIPTREYYHRHTRSI
YWEGKLILPFADQWWFRFFLGWMMPPKISLLKATQGEAIRNYYHDMHVIQDMLVPLHKVG
NALEWVHHEMEVYPIWLCPHRMYKSPIKTMIYTEPGFEHHRRQGDTHYSQMYTDVGVYYA
PGPVLRGEVFDGSEAVRRMESWLIENHGFQPQYAVSELDEKNFWRMFDAGHYEYCRRKYG
AVGTFMSVYYKSKKGRKTEKEVQEAEQAIVETPSAEVDEP--------------------
------------------------------------------------------------
------------------------------------------------------------
------------------------------------------------------------
-------------VDY--------------------------------------------
--
>Pyrbr_009353430.2_cds_XP_009351705.1_1
---------------MSDLETPLRPKRKTAVVDFLVQFRWIVVIFVVLPISFTMYFLTYL
GDIRSEMKSYKRRQKEHDENVQKVVKRLKDRNPSKDGLVCTARKPWIAVGMRNVDYKRAR
HFEVDLSAFRNVLEIDQERMIAKVEPLVNMGQITRVTVPLNLALAVVAEFDDLTVGGLIN
GYGIEGSSHIYGLFSDTVVAYEIVLADGRVVRATRDNEYSDLFYAIPWSQGTLGLLVSAE
IKLIPIKEYMRLTYKPVVGNLKEIAQAYSDSFAPRDGDQDNPEKVPDFVETMIYTPTEAV
CMTGRYASKEEAKKKGNVINEVGWWFKPWFYQHAEKALKKGEFVEYIPTRDYYHRHTRSI
YWEGKLILPFADQWWFRFLLGWMMPPKISLLKATQGEAIRNYYHDNHVIQDMLVPLYKVG
DALEWVHHEMEVYPIWLCPHRMYKNPIKTMIYTEPGFEQHRRQGDTHYSQMYTDVGVYYA
PGPVLRGEVFDGAEAVRRMENWLIENHGFQPQYAVSELNEKNFWRMFDAGHYENCRRKYG
AVGTFMSVYYKSKKGRKTEKEVQEAEQAILETPIAEVDEP--------------------
------------------------------------------------------------
------------------------------------------------------------
------------------------------------------------------------
-------------VDY--------------------------------------------
--
>Pyrco_BartlettDH_DWF1_Chr13
--TNGFLSEQGSAFKMSDLGTPLRPKRKTALVDFLVQFRWIVVIFVVLPISFTLYFLTYL
GDVRSEMKSYKRRQKEHDENVQKVVKRLKDRNPSKDGLVCTARKPWIAVGMRNVDYKRAR
HFEVDLSAFRNVLEIDQERMIAKVEPLVNMGQITRVTVPLNLALAVVAEFDDLTVGGLIN
GYGIEGSSHIYGLFSDTVVAYEIVLADGRVVRATRDNEYSDLFYAIPWSQGTLGLLVSAE
IKLIPIKEYMRLTYKPVVGNLKEIAQAYSDSFAPRDGDQDNPEKVPDFVETMIYTPTEAV
CMTGRYASKEEAKKKGSVINEVGWWFKPWFYQHAEKALKKGEFVEYIPTRDYYHRHTRSI
YWEGKLILPFADQWWFRFLLGWMMPPKISLLKATQGEAIRNYYHDNHVIQDMLVPLFKVG
DALEWVHHEMEVYPIWLCPHRMYKNPIKTMIYTEPGFEQHRRQGDTHYSQMYTDVGVYYA
PGPVLRGEVFDGSEAVRRMENWLIENHGFQPQYAVSELNEKNFWRMFDAGHYENCRRKYG
AVGTFMSVYYKSKKGRKTEKEVQEAEQAILETPIAEVDEPGSVLAFTDDGVLPVGLVFDA
LRELGTEKCEPQIVTLSTSNELPVASSAVDIVFTLCRSIEFPNEQLLGEISRVLKPGGTV
LIYKISDASKGETDKTTSVIERKLLLSGFLEAKAFQVKSSLPSELSFGVKAKKPSWKIGS
SFALKKTTKTLPKIQINDDSDLIDEDSLLTEEDLKKPQLLSSDCEVGSTRKACKNCTCGR
AEEEQKVEKLGSTVDLSNFKSQCGSCGLGDAFRCATCPFKGLPPFKPGEKVSLSANFLTA
DI
>Pyrco_BartlettDH_DWF1_Chr16
--CSRFLQSRPPLPRCRIVQTPLRPKRKTAVVDFLVQFRWIVVIFVVLPISFTMYFLTYL
GDIRSEMKSYKRRQKEHDENVQKVVKRLKDRNPSKDGLVCTARKPWIAVGMRNVDYKRAR
HFEVDLSAFRNVLEIDQERMIAKVEPLVNMGQITRVTVPLNLALAVVAEFDDLTVGGLIN
GYGIEGSSHIYGLFSDTVVAYEIVLADGQVVRATRDNEYSDLFYAIPWSQGTLGLLVSAE
IKLIPIKEYMRLTYKPVVGNLKEIAQAYSDSFAPRDGDQDNPEKVPDFVETMIYTPTEAV
CMTGRYASKEEAKKKGNVINEVGWWFKPWFYQHAEKALKKGEFVEYIPTRDYYHRHTRSI
YWEGKLILPFADQWWFRFLLGWMMPPKISLLKATQGEAIRNYYHDNHVIQDMLVPLYKVG
DALEWVHHEMEVYPIWLCPHRMYKNPIKTMIYTEPGFEQHRRQGDTHYSQMYTDVGVYYA
PGPVLRGEVFDGAEAVRRMENWLIENHGFQPQYAVSELNEKNFWRMFDAGHYENCRRKYG
AVGTFMSVYYKSKKGRKTEKEVQEAEQAILETPIAEVDEPGSVLAFTDDGVLPVSLVFDA
LRELGTEKCEPQIVTLSSSNQLPVGSSAVDIVFTLCRSIEFPNEQLLGEISRVLKPGGTV
LIYKISDASTGETDKTTSVLERKLLLSGFLEAKALQVKSSLPSELSFGVKAKKPSWKIGS
SFALKKTTKALPKIQINDDRSH--------------------------------------
------------------------------------------------------------
--
>Pyrco_Bartlett_005240.1
---------------MSDLQTPLRPKRKTAVVDFLVQFRWIVVIFVVLPISFTMYFLTYL
GDIRSEMKSYKRRQKEHDENVQKVVKRLKDRNPSKDGLVCTARKPWIAVGMRNVDYKRAR
HFEVDLSAFRNVLEIDQERMIAKVEPLVNMGQITRVTVPLNLALAVVAEFDDLTVGGLIN
GYGIEGSSHIYGLFSDTVVAYEIVLADGQVVRATRDNEYSDLFYAIPWSQGTLGLLVSAE
IKLIPIKEYMRLTYKPVVGNLKEIAQAYSDSFAPRDGDQDNPEKVPDFVETMIYTPTEAV
CMTGRYASKEEAKKKGNVINEVGWWFKPWFYQHAEKALKKGEFVEYIPTRDYYHRHTRSI
YWEGKLILPFADQWWFRFLLGWMMPPKISLLKATQGEAIRNYYHDNHVIQDMLVPLYKVG
DALEWVHHEMEVYPIWLCPHRMYKNPIKTMIYTEPGFEQHRRQGDTHYSQMYTDVGVYYA
PGPVLRGEVFDGAEAVRRMENWLIENHGFQPQYAVSELNEKNFWRMFDAGHYENCRRKYG
AVGTFMSVYYKSKKGRKTEKEVQEAEQAILETPIAEVDEP--------------------
------------------------------------------------------------
------------------------------------------------------------
------------------------------------------------------------
-------------VDY--------------------------------------------
--
>Pyrco_Bartlett_020961.1
---------------MSDLGTPLRPKRKTALVDFLVQFRWIVVIFVVLPISFTLYFLTYL
GDVRSEMKSYKRRQKEHDENVQKVVKRLKDRNPSKDGLVCTARKPWIAVGMRNVDYKRAR
HFEVDLSAFRNVLEIDQERMIAKVEPLVNMGQITRVTVPLNLALAVVAEFDDLTVGGLIN
GYGIEGSSHIYGLFSDTVVAYEIVLADGRVVRATRDNEYSDLFYAIPWSQGTLGLLVSAE
IKLITIKEYMRLTYKPVVGNLKEIAQAYSDSFAPRDGDQDNPEKVPDFVETMIYTPTEAV
CMTGRYASKEEAKKKGNVINEVGWWFKPWFYQHAEKALKKGEFVEYIPTRDYYHRHTRSI
YWEGKLILPFADQWWFRFLLGWMMPPKISLLKATQGEAIRNYYHDNHVIQDMLVPLFKVG
DALEWVHHEMEVYPIWLCPHRMYKNPIKTMIYTEPGFEQHRRQGDTHYSQMYTDVGVYYA
PGPVLRGEVFDGSEAVRRMENWLIENHGFQPQYAVSELNEKNFWRMFDAGHYENCRRKYG
AVGTFMSVYYKSKKGRKTEKEVQEAEQAILETPIAE----GSVLAFTDDGVLPVGLVFDA
LRELGTEKCEPQIVTLSSSYELPVGSSAVDIVFTLCRSIEFPNEQLLGEISRVLKPGGTV
LIYKISDASTGETDKTTSVIERKLLLSGFLEAKAFQVKSSLPSELSFGVKAKKPSWKIGS
SFALKKTTKTLPKIQINDDSDLIDEDSLLTEEDLKKPQLLSSDCEVGSTRKACKNCTCGR
AEEEQKVEKLGSTVDLSNFKSQCGSCGLGDAFRCATCPFKGLPPFKPGEKVSLSANFLTA
DI
>Pyrco_Bartlett_044170.1
---------------MSDLQTPLRPKRKTAVVDFLVQFRWIVVIFVVLPISFTMYFLTYL
GDIRSEMKSYKRRQKEHDENVQKVVKRLKDRNPSKDGLVCTARKPWIAVGMRNVDYKRAR
HFEVDLSAFRNVLEIDQERMIAKVEPLVNMGQITRVTVPLNLALAVVAEFDDLTVGGLIN
GYGIEGSSHIYGLFSDTVVAYEIVLADGQVVRATRDNEYSDLFYAIPWSQGTLGLLVSAE
IKLIPIKEYMRLTYKPVVGNLKEIAQAYSDSFAPRDGDQDNPEKVPDFVETMIYTPTEAV
CMTGRYASKEEAKKKGNVINEVGWWFKPWFYQHAEKALKKGEFVEYIPTRDYYHRHTRSI
YWEGKLILPFADQWWFRFLLGWMMPPKISLLKATQGEAIRNYYHDNHVIQDMLVPLYKVG
DALEWVHHEMEVYPIWLCPHRMYKNPIKTMIYTEPGFEQHRRQGDTHYSQMYTDVGVYYA
PGPVLRGEVFDGAEAVRRMENWLIENHGFQPQYAVSELNEKNFWRMFDAGHYENCRRKYG
AVGTFMSVYYKSKKGRKTEKEVQEAEQAILETPIAE----GSVLAFTDDGVLPVSLVFDA
LRELGTEKCEPQIVTLSSSNQLPVGSSAVDIVFTLCRSIEFPNEQLLGEISRVLKPGGTV
LIYKISDASTGETDKTTSVLERKLLLSGFLEAKALQVKSSLPSELSFGVKAKKPSWKIGS
SFALKKTTKALPKIQINDDSDLIDEDSLLTEEDLKKPQLLSSDCEVGSTRKACKNCICGR
AEEEQKVEKLGSTVDLSNFKSQCGSCGLGDAFRCATCPFKGLPPFKPGEKVSLSANFLTA
DI
>Pyrco_DAnjou_DWF1.Chr13
---------------MSDLGTPLRPKRKTALVDFLVQFRWIVVIFVVLPISFTLYFLTYL
GDVRSEMKSYKRRQKEHDENVQKVVKRLKDRNPSKDGLVCTARKPWIAVGMRNVDYKRAR
HFEVDLSAFRNVLEIDQERMIAKVEPLVNMGQITRVTVPLNLALAVVAEFDDLTVGGLIN
GYGIEGSSHIYGLFSDTVVAYEIVLADGRVVRATRDNEYSDLFYAIPWSQGTLGLLVSAE
IKLITIKEYMRLTYKPVVGNLKEIAQAYSDSFAPRDGDQDNPEKVPDFVETMIYTPTEAV
CMTGRYASKEEAKKKGNVINEVGWWFKPWFYQHAEKALKKGEFVEYIPTRDYYHRHTRSI
YWEGKLILPFADQWWFRFLLGWMMPPKISLLKATQGEAIRNYYHDNHVIQDMLVPLFKVG
DALEWVHHEMEVYPIWLCPHRMYKNPIKTMIYTEPGFEQHRRQGDTHYSQMYTDVGVYYA
PGPVLRGEVFDGSEAVRRMENWLIENHGFQPQYAVSELNEKNFWRMFDAGHYENCRRKYG
AVGTFMSVYYKSKKGRKTEKEVQEAEQAILETPIAE----GSVLAFTDDGVLPVGLVFDA
LRELGTEKCEPQIVTLSSSYELPVGSSAVDIVFTLCRSIEFPNEQLLGEISRVLKPGGTV
LIYKISDASTGETDKTTSVIERKLLLSGFLEAKAFQVKSSLPSELSFGVKAKKPSWKIGS
SFALKKTTKTLPKIQINDDSDLIDEDSLLTEEDLKKPQLLSSDCEVGSTRKACKNCTCGR
AEEEQKVEKLGSTVDLSNFKSQCGSCGLGDAFRCATCPFKGLPPFKPGEKVSLSANFLTA
DI
>Pyrco_DAnjou_DWF1.Chr16
---------------MSDLETPLRPKRKTAVVDFLVQFRWIVVIFVVLPISFTMYFLTYL
GDIRSEMKSYKRRQKEHDENVQKVVKRLKDRNPSKDGLVCTARKPWIAVGMRNVDYKRAR
HFEVDLSAFRNVLEIDQERMIAKVEPLVNMGQITRVTVPLNLALAVVAEFDDLTVGGLIN
GYGIEGSSHIYGLFSDTVVAYEIVLADGRVVRATRDNEYSDLFYAIPWSQGTLGLLVSAE
IKLIPIKEYMRLTYKPVVGNLKEIAQAYSDSFAPRDGDQDNPEKVPDFVETMIYTPTEAV
CMTGRYASKEEAKKKGNVINEVGWWFKPWFYQHAEKALKKGEFVEYIPTRDYYHRHTRSI
YWEGKLILPFADQWWFRFLLGWMMPPKISLLKATQGEAIRNYYHDNHVIQDMLVPLYKVG
DALEWVHHEMEVYPIWLCPHRMYKNPIKTMIYTEPGFEQHRRQGDTHYSQMYTDVGVYYA
PGPVLRGEVFDGAEAVRRMENWLIENHGFQPQYAVSELNEKNFWRMFDAGHYENCRRKYG
AVGTFMSVYYKSKKGRKTEKEVKEAEQAILETPIAEVDEPGSVLAFTDDGVLPVSLVFDA
LRELGTEKCEPQIVTLSSSNQLPVGSSAVDIVFTLCRSIEFPNEQLLGEISRVLKPGGTV
LIYKISDASTGETDKTTSVLERKLLLSGFLEAKALQVKSSLPSELSFGVKAKKPSWKIGS
SFALKKTTKALPKIQINDDSDLIDEDSLLTEEDLKKPQLLSSDCEVGSTRKACKNCTCGR
AEEEQKVEKLGSTVDLSNFKSQCGSCGLGDAFRCATCPFKGLPPFKPGEKQTSRLEPPSS
DT
>Pyrusco16g000410.1
---------------MSDLETPLRPKRKTAVVDFLVQFRWIVVIFVVLPISFTMYFLTYL
GDIRSEMKSYKRRQKEHDENVQKVVKRLKDRNPSKDGLVCTARKPWIAVGMRNVDYKRAR
HFEVDLSAFRNVLEIDQERMIAKVEPLVNMGQITRVTVPLNLALAVVAEFDDLTVGGLIN
GYGIEGSSHIYGLFSDTVVAYEIVLADGQVVRATRDNEYSDLFYAIPWSQGTLGLLVSAE
IKLIPIKEYMRLTYKPVVGNLKEIAQAYSDSFAPRDGDQDNPEKVPDFVETMIYTPTEAV
CMTGRYASKEEAKKKGNVINEVGWWFKPWFYQHAEKALKKGEFVEYIPTRDYYHRHTRSI
YWEGKLILPFADQWWFRFLLGWMMPPKISLLKATQGEAIRNYYHDNHVIQDMLVPLYKVG
DALEWVHHEMEVYPIWLCPHRMYKNPIKTMIYTEPGFEQHRRQGDTHYSQMYTDVGVYYA
PGPVLRGEVFDGAEAVRRMENWLIENHGFQPQYAVSELNEKNFWRMFDAGHYENCRRKYG
AVGTFMSVYYKSKKGRKTEKEVQEAEQAILETPIAE----GSVLAFTDDGVLPVSLVFDA
LRELGTEKCEPQIVTLSSSNQLPVGSSAVDIVFTLCRSIEFPNEQLLGEISRVLKPGGTV
LIYKISDASTGETDKTTSVLERKLLLSGFLEAKALQVKSSLPSELSFGVKAKKPSWKIGS
SFALKKTTKALPKIQINDDSDLIDEDSLLTEEDLKKPQLLSSDCEVGSTRKACKNCICGR
AEEEQKVEKLGSTVDLSNFKSQCGSCGLGDAFRCATCPFKGLPPFKPGEKVSLSANFLTA
DI
>Rosch_v2.0_Chr4g0446441
---------------MSDLQAPLRPKRKWAWVDFFVQFRWIVVIFVVLPISFTIYFLTYL
GDIRSEWKSYKQRQKEHDENVLKVIKRLKERNPSKDGLVCTARKPWIAVGMRNVDYKRAR
HFEVDLSAFRNVLEIDTQRKIARVEPLVNMGQITRVTCPLNLALAVVAEFDDLTVGGLIN
GYGIEGSSHIFGLFSDTVVAYEIVLANGQLVRATQDNEYSDLFYAIPWSQGTLGLLVAAE
IKLIDIKEYMRLTYKPVVGNLKEIAQAYSDSFAPRFGGLDEPERVPEFVETMIYTPTEAV
CMTGRYASKAEAKMKGNVINEVGWWFKPWFYQHAQKALKKGEFVEYIPTRQYYHRHTRSI
YWEGKLILPFADQFWFRFLLGWLMPPKISLLKATQGEAIRNYYHDMHVIQDMLVPLYKVG
DALEWVHHEMEVYPIWLCPHRLYKSPVKSMIYAEPGFEHQRRQGDTPYSQMYTDVGVYYA
PGPVLRGEVFDGSEAVRRMENWLIENHGFQPQYAVSELSEKKFWTMFDAGHYDYCRRKYG
AVGTFMSVYYKSKKGRKTEKEVKEAEQAIVEAPIAEVDEP--------------------
------------------------------------------------------------
------------------------------------------------------------
------------------------------------------------------------
-------------VDY--------------------------------------------
--
>Ruboc_04_G12516
MS---VLPLRIFTPKMSDLQAPLRPKRKWALVDFFVQFRWIVVIFVVLPISFSIYFLTYL
GDIRSEMKSYKQRQKEHDENVKKVVKRLKERNPSKDGLVCTARKPWIAVGMRNVDYKRAR
HFEVDLSAFRNVLEIDTERKIARVEPLVNMGQITRVTCPLNLALAVVAEFDDLTVGGLIN
GYGIEGSSHIFGLFSDTVVAYEIVLANGQLVRATQDNEYSDLFYAIPWSQGTLGFLVAAE
IKLIDIKEYMRLTYKPVVGNLQEIAQAYSDSFAPRFGGLDEPGTVPEFVETMIYTPTEAV
CMTGRYASKEEAKKKGNVINEVGWWFKPWFYQHAQKALKKGEFVEYIPTRQYYHRHTRSI
YWEGKLILPFADQFWFRFLLGWMMPPKISLLKATQGEAIRNYYHDMHVIQDMLVPLYKVG
DALEWVHHEMEVYPIWLCPHRLYKSPVKSMIYAEPGFEHQRRQGDTPYSQMYTDVGVYYA
PGPVLRGEVFDGSEAVRRMENWLIENHGFQPQYAVSELSEKKFWTMFEAGHYEHCRRKYG
AVGTFMSVYYKSKKGRKTEKEVQEAEQAIVEAPIAEVDEP--------------------
------------------------------------------------------------
------------------------------------------------------------
------------------------------------------------------------
-------------VDY--------------------------------------------
--
