# Supplementary material for: Building a foundation for gene family analysis in Rosaceae genomes with a novel workflow: A case study in Pyrus architecture genes
Source: Front Plant Sci. 2022 Nov 14;13:975942. doi: 10.3389/fpls.2022.975942 (PMC9702816; doi:10.3389/fpls.2022.975942)
Supplement: Supplementary file 1 [file DataSheet_1.zip › SupFiles/SupFile2_gene_family_trimmed_alignments/438.fna.aln]

>gnl_Ambtr_v1.0_evm_27.model.AmTr_v1.0_scaffold00101.123
ATGATCAAGGGCAGTGATCTCTACCACGTTTTAACAGCAGTTGTTCCTCTTTATGTGGCT
ATGATCTTAGCTTATGGCTCTGTAAAATGGTGGAAAATTTTCAGTCCAGACCAGTGTTCA
GGCATTAACAGATTCGTGGCCTTATTCGCCGTTCCTCTTCTCTCTTTCCATTTCATCTCA
ACCAACAATCCTTACGCCATGAATCTGAGGTTCATAGCAGCTGATACTCTTCAAAAGCTC
ATTGTTCTCTCTGTTCTCTTCTTCTGGTCGAAAACCAGTCGAAGGGGTTGTCTCGAATGG
GCTATCACTCTATTTTCTCTCTCTACACTGCCCAACACTCTGGTTATGGGTATTCCCCTT
CTCAAAGGAATGTATGGTGAT---TTCTCTGGCTCTCTAATGGTGCAAATTGTCGTTTTA
CAGTGCATTATATGGTACACTTTGATGCTTTTTCTCTTCGAATACAGAGGAGCCAGGCTT
TTGATCTCAGAGCAATTTCCT---GATAATGCTGGTTCCATTATATCAGTTGCAGTGGAA
TCAGATGTCCTCTCCTTCGATGGGAGAGAGCCATTGCAAACTGAAGCGGAGATTGGAGAA
GATGGGAAGCTCCATGTTAGAGTGAGAAAGTCGACTTCTTCTCGCTCGGAGATATTCTCT
CGT---CGATCGCAAGGATTGAATTCAGGAAACTCCATGACCCCGCGACCTTCGAACCTC
ACCAACGCAGAGATTTACAGTCTTCAGTCCTCGAGGAACCCGACACCGAGGGGTTCGAGC
TTCAATCACAGTGATTTTTTCTCGATGGTT---CAA---------------------GGA
AAAAATGCA---------------------------------------------------
------GGAGTTAGTCCTAGGCAATCGAATTTTGGGAATTCGGGGGTTGAGGAGGAGAGA
GAA---------------------------------------CGGGCT------------
---------------------------------AATTATCATAATCTT------------
------CATAACCAGAAG------------------------------------------
------------------------------------CAGGGGAAACAGGGGAGGAAAGAG
------------------AATGAGGGAAGGGACTTGCATATGTTTGTTTGGAGCTCGAGC
GCTTCGCCGGTTTCAGAG---GGTGGGATTCATGTGTTT---------AGAGGAGGGGAG
TTTGGG---------------------GAAAACCATGGTGGTGCTGACCTGAGGTTGGGG
ATG---GGTCCTCATGGTGGTGAAGTTGCTAAAGAAGCCAAT---CATGAAAGC---TAT
GACGAGTTTGGTAGAGACGATTTCAGCTTTGGGAACAGGCCATTGTCTCAGGGTGAT---
GAGCTTCCTAGAGATGGCCATGGACCC---AGCCTTTCTAAGTTC---------GGTTCG
AGCTCAACAGCTGAGCTC---CACCCGAAGGCAAGTGGC---------GATGGCGGTCCG
AAACCTTCGGCTATGCCTCCAACGAGCGTGATGACCAGGCTCATTCTCATCATGGTCTGG
CGCAAGCTTATTCGAAATCCCAACACTTATTCAAGTCTCATTGGCCTTACTTGGTCTCTG
GTTTGTTTCAGGTGGGGCATACAAATGCCTGTTATTGTTGCACGTTCCATATCGATTCTC
TCTGATGCAGGTCTGGGAATGGCCATGTTTAGTCTTGGGCTTTTCATGGCTCTGCAGCCT
AGGATCATTGCCTGTGGGAATTCTATTGCAGCTTTTGCGATGGCTGTTAGGTTCCTCACA
GGCCCTGCTATCATGGCTGTCGCCTCCATTGCTGTGGGACTGAGAGGTGTTCTCTTGCAC
GTTGCGATTGTGCAGGGTCATCTTTGGCAT---------------------GCTGATTGC
TTTACCCATCACCCTGGTCTACTACATTTTGCT---------ACTATGATGGCAGCAAAG
CCAGCTGGACTTGCTTTCTATCTTTTT---------
>gnl_Ambtr_v1.0_evm_27.model.AmTr_v1.0_scaffold00024.330
ATGATAACATGGAAGGATCTATACAAAGTCCTGACTGCTGTAGTCCCGCTCTATGTGGCC
ATGATCCTCGCCTATGGCTCTGTTCGGTGGTGGAAAATCTTCTCTCCTGATCAGTGCTCC
GGGATCAACCGCTTCGTTGCGATTTTTGCGGTCCCCCTCCTCTCCTTCCATTTCATCTCA
ACCAACAACCCCTACGCCATGAACCTCCGGTTCATCGCAGCTGATACTCTGCAGAAGATC
ATCATGCTCTTTGTTCTTGCTTTGTGGACCAATCTCACTCGAGCCGGCTGTCTCGAGTGG
ATGATCACCATCTTTTCTCTTTCTACCCTGCCCAACACCCTGGTCATGGGCATCCCCCTC
CTCATAGCAATGTATGATGAG---TACTCAGGGAGCCTCATGGTCCAGGTTGTGGTGCTC
CAGTGCATCATTTGGTATACCCTGCTCCTCTTCCTCTTCGAGTACAGGGGAGCCAAGCTT
CTCATAATGGAGCAATTCCCT---GACACCGCCGGCTCCATAGTCTCTCTGAAGGTCGAT
TCCGATGTCATGTCATTGGATGGTCAGGAGTTCCTGCAAGCCGATGCCGAGGTAGGAGAT
GATGGCAAGCTCCATGTCACAGTGCGTAAATCCACTTCTTCGTCAAGA------------
------AGATCACAGGGTCTCGGTTCTCTGCCCTCTCTCACTCCTCGGCCCTCGAATCTC
ACCGGGGCCGAGATTTACAGTCTGAACTCATCACGGAACCCAACCCCACGAGGGTCCAAT
TTTAACAATTCGGATTTCTACTCGATGATG---GCGGGG------------------CCT
CGACACTCC---------AATTTCGCC------CAACCCGACCTCTACTCATTGCAGTCA
TCTCGAGGGCCAACACCTCGGCCATCAAATTTT---------------GATTACCCTTAC
AATTCTACGACTGCAACA---AAGAATCAAGGTGGTGGTGTTCATTTTGGGATCGAAAAT
GGGAAT---------GGAGGGAATGGGAGCTCTGGTTATCCAGCTCCG---AATCCCGAA
GTT---TTCGCTTCTTCGAATGTGAATTCGAAGCCACTACACTCGAGGAGATTGCAGCAA
CCAAGATCTCCACAAAGGAGTGCCAATAACAATAGGGAGAGCCATAGTCAAAGTAATCAC
------------------CATGATGCAAAGGAATTGCATATGTTTGTGTGGAGTTCGAGC
GCGTCCCCGGTTTCTGAAGGTGGTGGGTTGCATGTGTTC---------GGGGGGCCGGAT
TTCGCCAGGAATGAGCAGCCGGGGAGAAGTGACCATGGCGCAAAGGAGATCAGGATGTTG
GTG---TCTGACCACCTCCCCAACGGGGAGACTAAAGCTATACCACAGAGT------GGA
GACGATTATGAGGGAGAAGATTTCAGCTTCAGCAACAGAGTAATGGGCGAAGGAGAG---
GAACTTCCCTTAGAGAAAGAAGGTCCC---AATCTCTCCAAATTC---------GGATCG
AGCTCCACTGTCGAGCTT---CACCCGAAGCCTGGA------------CCAGAGGATTGG
CGGAAGAAGCAGATGCCTCCAGCAAGTGTTATGACCAGGCTCATACTGATTATGGTCTGG
AGGAAGCTCATCCGAAATCCGAACACTTACTCGAGCCTCATTGGTCTGATATGGTCCCTC
ATTGCTTTCAGGTGGGACGTCGCCATGCCGAAAATTGTCAAGAAATCGATTTCCATTCTC
TCTGATGCCGGCTTGGGAATGGCCATGTTTAGTCTAGGATTGTTCATGGCTTTGCAACCA
AAGATCATTGCATGTGGAAACTCTGTTGCTGCGTTTGCGATGGCAGTTAGGTTTCTCACT
GGCCCTGCAGTAATGGCTGCCGCCTCCATTGCTGTCGGCCTTCGTGGTAAACTCCTTCAT
GTGGCTATCGTCCAGGCTGCCCTTCCTCAAGGCATTGTCCCCTTTGTGTTTGCAAAAGAA
TACAATGTCCATCCTGCAATTTTGAGCACAGGGGTCATCTTTGGAATGCTGATTGCTTTG
CCAATTACGCTTGTTTATTACATTGTTCTTGGACTG
>gnl_Ambtr_v1.0_evm_27.model.AmTr_v1.0_scaffold00019.408
ATGATCTCAGGAAAGGATTTCTATGATGTTTTAGCTGCCATGGTCCCTCTCTATGTGGCC
ATGATGTTGGCTTATGGATCAGTGAGGTGGTGGAAAATATTTACTCCTGATCAATGCTCC
GGCATAAACCGCTTCGTGGCAGTTTTTGCAGTGCCTCTTCTCTCTTTCCATTTCATCTCA
ACAAATGATCCATACTCCATGAATTATAGGTTCATAGCAGCTGATACCCTTCAGAAAGTA
GTGATCTTGATTGCTTTGGGAGCATGGGTGAACCTAGCAAAAAACGGAAGCTTAGAGTGG
ATGATCACCTTATTTTCTCTCTCTTCACTACCCAACACTCTGGTCATGGGGATCCCTCTC
TTGAAGGCCATGTATGGGGAG---TTTTCAGGAGCCCTCATGGTGCAGGTGGTGGTGCTC
CAAAGTGTGATTTGGTACACCCTCATGCTCTTCATGTTTGAATACAGAGGAGCAAAGGTC
CTTATAACTGAACAGTTCCCT---GATACAGCACAGTCCATAACCTCTTTCAAGGTGGAA
TCAGACATTCTCTCTCTAGATGGAAGAGAGCCTCTCCTAGCTGACGCAGAGATAGGGCAA
GATGGAAAACTTCATGTGGTGGTGAGAAAATCTCTCTCCTCAAGGTCTCAAATCTCATCC
TAC---AAATCACAGTGCCTCAACTCTGCAACCTCAGTCACACCAAGGACCTCAAACCTC
ACAGGTGTGGAGATTTACTCTTTGCAGTCCTCAAGAGAGCCCACACCGAGGGGATCAAGC
TTTAACCACACTGATTTCTATGCCATGTTC---AGTAAGTTGCCGGCGGGT------GGC
GGCCAAGCG---------AATTACGGG------------GAGGTGTACTCGCTGAATTCG
TCAAGGGGGCCGACGCCGAGGACTTCGAATTTT---------------GATGAGGAGGTC
AGCACGAGGTTG---------------------GGGCGGATGAGGTCGGGGAAGAGTAAG
AGTGGTGAGTTC---------------------GGGTACCCGGCTCCG---AACCCATTG
CTG---TTGAAGTCTCCTAATGGG------------------------------------
------------------------------------GATAACAAGAGGAGGTGCAGTGAG
------------------GTGGGGGCTAAGGAGCTGCATATGTATGTCTGGAGCTCAAGT
GCTTCTCCAGGTTCAGAGGCTCATGTCCATGGGTCAGTGGCGAGAGGGGGGTCTCATGAT
TTCGGA---------------GGGGCCATGGGGTTGGATTCTAAGGGGGTTAATGGCTTT
ACACAGTCCCCA---AGG---ACTGGTTACAAAGGC---------------------ATG
CAGGATCAGGGT---GAAAACTACAGCCCAAACAGGAAAATTGCACCAGATGGCGATCTA
GAG---------ATACAAAGCGGGTGCATTAGCCCTAATAAGTTATCAGCCGTTGCCTCT
CCTTTT---------------GCCCAAAAGACCCCCGATTTTAATCGCATTAGTGCCAAT
AATAATGCCCAAATGCCCCCTGCTAGTGTCATGACAAGGCTCATACTTATCATGGTGTGG
AGAAAACTCATTAGGAATCCAAACACTTATTCTAGCCTCTTTGGGCTAGCTTGGTCTCTT
GTTTCTTTCAGGTGGCAAATTCAAATGCCCACGATTGTGCATGGATCTATAGCAATTCTC
TCTGATGCAGGGCTTGGAATGGCCATGTTCAGCTTAGGTCTATTCATGGCTTTGCAGCCT
AAGATTATAGCCTGTGGAACATCAGTTGCTGGCTACTCCATGGCAGTTAGATTCTTGGTG
GGGCCCGCTGTCATGGCAGCTACTTCCTCAGCTATAGGGCTTCGAGGGGTCCTCCTCCAT
GTGGCTATTGTTCAGGCAGCTCTTCCACAAGGGATCGTTCCTTTTGTTTTCGCTAAGGAG
TACAGTGTTCATGCTGATGTTCTTAGTACTGCG---------------------------
------------------------------------
>gnl_Ambtr_v1.0_evm_27.model.AmTr_v1.0_scaffold00010.98
ATGATCAGCTTATTGGACCTCTACCATGTCTTAACAGCGGTGGTTCCACTCTATGTGGCC
ATGATCTTAGCTTACGGTTCAGTAAAATGGTGGAAAATCTTCACTCCCGATCAGTGCTCA
GGAATCAACAGATTTGTGGCGTTGTTCGCTGTTCCTTTGCTTTCTTTCCACTTCATCGCC
GCTAATGATCCTTATTCCATGAACTTTCGATTCATTGCAGCTGATACCCTGCAAAAACTC
ATTGTCCTCGGTGTTTTAGCAGTATGGTGCAGAGTTAGTAAGAGGGGCACACTGGAATGG
ACCATCACACTGTTTTCTCTCTCTACACTGCCTAACACTCTGGTCATGGGTATCCCCTTA
CTGAAAGGCATGTATGGTGAT---TTCTCGGGGAGTCTCATGGTCCAGATCGTGGTGCTT
CAGTGCATCATATGGTACACTCTCATGCTCTTCCTGTTCGAATATAGGGGAGCCAAGCTC
CTTATCACCGAGCAATTTCCC---GACACAGCGGCCGCCATTAAGTCCTTCACTGTGGAT
TCAGATGTTCTCTCTCTAGATGGCCGAGAACCGCTGGAGACCAACGCTGAGATTGGAGAA
GATGGAAAGCTTCACGTTACGGTGAGGAAGTCCAATGCTTCTCGCTCTGATATCTTCTCT
CGA---AGATCGCAGGGA------------------ATCACTCCTCGACCTTCTAATCTC
ACAAACGCTGAGATTTACTCTCTGCAATCCTCTCGAAACCCAACGCCGAGAGGTTCAAGC
TTCAACCACACTGATTTCTACTCCATGATC---GCCGGCCGTGGCAACCCAATGAGCCCA
AGACACTCC---------AATTTTGGA------GCTAATGATCTCTAC---------TCC
AGCAGGGGACCAACGCCCAGGCCCTCTAATTTC---------------GAAGACGAGACT
AAGGACAGCGATTAC---------------CATCACAAATCGCGATTCGCAAGGGGTTCT
TCAGAGAATCACCCTAAT---CCTTCCATTGCTCAATATCCCGCTCCC---AATCCTGCC
ATG---TTTTCGCCTAATAGCGGG---------------------------------ACT
AAGCCCGCGGTT------------------------------AAAGGTGCTAATGGGCAA
------------CAAAATGAGGGAGCCAAGGATTTGCACATGTTCGTCTGGAGCTCGAGT
GCTTCTCCTGTATCGGAA---------------GTTTTC---------GGACAGCATGAG
TTTGGG------------------------------GCTTCTAAAGAAGTAAGGGTTGGT
GTA---TCCCCGTCGAAAGGAGAAAGTTATCCAAGAGAG------------------AGT
CAGGAATATGAGCGTGGCGATTTTAGCTTTGGGAACGCAGGT---------------GCA
GAA------------GGAGAGGGGCAA---AATCAAGGGAAGTTC---------GGTTCA
AGCTCAGCTATGGAGCTT---CACTCTAGG------------------CCAACGGATGGA
AAAGCCACGTCCATGCCTCCTGCCAGTGTTATGACAAGACTTATTCTCATCATGGTTTGG
AGGAAGCTTATTCGAAACCCAAACACATATTCCAGCTTGATTGGTCTCACATGGTCCCTT
GTCTCCTTCAGGTGGCACGTCAAGATGCCTGCTATTGTGGCTCAGTCCATTTCGATTCTC
TCAGATGCAGGCCTTGGAATGGCTATGTTCAGTTTGGGGTTATTCATGGCGTTGCAGCCG
AGGATCATAGCATGTGGGAATTCGATAGCAGCTTTTGCGATGGGAGTGAGATTCCTTAGC
GGACCAGCTGTCATGGCTGCTGCTTCCATTGCTGTTGGATTGCGAGGCGTCCTCTTACAC
GTCGCCATTGTACAGGCGGCACTTCCTCAAGGCATTGTCCCCTTCGTCTTCGCCAAAGAG
TACAACGTACACCCCGATATTCTGAGCACCGGAGTTATATTTGGCATGCTGATCGCCTTG
CCCATAACACTAGTCTACTACATCTTATTGGGTCTT
>gnl_Aquco_v3.1_Aqcoe7G304900.1
ATGATCTCAGGCAAGGACATTTACGATGTGTTAGCGGCTATTGTACCACTATATGTTGCA
ATGATCTTAGCTTATGGATCAGTTAGATGGTGGAAGATTTTCACACCTGATCAGTGCTCC
GGCATCAATCGTTTTGTTGCTGTATTTGCTGTTCCTCTCCTTTCCTTCCATTTTATCTCT
AACAATGATCCTTATGCCATGGATTATCGTTTTATTGCTGCAGATTCCCTTCAAAAGGTA
GTCATTCTTTTCGCACTTTTTATCTGGCAGATTTTTTGTAAGAATGGTAGTTTAGAATGG
ATGATAACACTCTTTTCACTTTCAACTCTTCCAAACACTCTTGTTATGGGCATTCCCCTT
CTTAAAGCCATGTATGGTGAT---TTTTCGGGTAATCTAATGGTTCAAATTGTGGTCTTA
CAAAGTGTTATTTGGTATACTCTCATGCTCTTCATGTTTGAATATAGAGGTGCTAAGCTT
CTTATAAATGAACAATTTCCT---GAAACTGCTGGCTCCATTACCTCTTTTAGGGTAGAA
TCAGATGTCATCTCTCTTAATGGACGCGAGCCATTAGAAACCAATGCAGAGATTGGCGAC
GATGGCAAACTCCATGTCAGAGTTAAAAGATCGACGTCATCATCAGTTGTGTCT---TCT
TATAACAAATCTCATGGATTGAATTCGATAAATACCATGACTCCCCGGGCTTCAAATCTC
ACTGGAGTTGAGATCTACTCAATTCAATCCTCACGAGAGGCAACACCAAGGGCTTCTAGC
TTTAATCAGAATGATTTTTACGCCATGTTT---TCAAGCAAGATGCCTAGT------CCA
AAACATGGATATACTAATAGTTTTCAAAGTGGTGGTGCCGATGTTTATTCATTACAATCT
TCAAAAGGACCAACACCTAGAACATCGAATTTC---------------GAAGAGGAGATG
ATGAGACTTGGT------------------------AAGAAGAAAGGAGGCAGGAGTATG
AGTGCTGAGTTATTGAATGGTACTTTAACTTCTTCATACCCTCCTCCA---AATCCAATG
TTT---TCGGGTTCAGGGAGTGCTGGTAAGAGGAAGGAA---------------------
---------------------------------------GGTGGTAGTATTGGTGGTAAT
------------------AATCCTAATAAGGAGCTTCACATGTTTGTTTGGAGTTCAAGT
GCTTCCCCTGTTTCTGAAGGAAACTTGAGGCATGCAGTAAATAGAGCTGCTTCTACTGAT
TTTGGTGTGGTAGATTCTTCTAAAGCTGTT------CTTCAACAAGAA------------
ATAGCTGCTTCC---------------------------------AGAGCA---GGCATG
CATGATTTCAAT---GAAACAGCATCCCCTATCAGAAAAGTGGTTGATGACGGAGAAGTA
GAA---------ATCGAAGACGGATTA------------AAGTATCCTGCAAATGGATCA
CCATTTTTGAGC---------CAGAAGAAGATT---GATATGGCAGTTGGAGGAGGACAG
AAGAGGAGTCAAATGCCTCCTGCAAGTGTGATGACTAGACTCATTCTTATCATGGTGTGG
AGAAAGCTCATTAGAAATCCCAACACTTATTCAAGTGTTATTGGCCTTGTTTGGTCACTG
GTCTCTTTCAGGTTCCACATCGAAATGCCTTCTATCGTGGCAGGATCAATTACAATACTA
TCAAATGCAGGACTTGGAATGGCTATGTTCAGTTTAGGTTTGTTCATGGCTTTGCAACCA
AAGCTCATTGCTTGTGGTAAAAGAGTAGCCACATTTTCCATGGCTGTTAGATTTTTGACA
GGCCCAGCAGTAATTGCAGCTACGTCTATCGCATGCGGTCTTAGGGGTGTGCTTTTGCAT
GTTGCTATTGTTCAGGCAGCTCTTCCTCAAGGAATTGTTCCTTTCGTATTTGCAAAGGAG
TACAATGTCCATGCAGACATACTTAGCACAGCGGTTATATTTGGAATGCTAATTGCACTA
CCTATAACAATTCTTTACTACATTCTTCTTGGTCTC
>gnl_Aquco_v3.1_Aqcoe1G048900.1
ATGATTACTGGAACTGACCTATACCATGTTTTTACAGCAGTTGTTCCTCTCTATGTTGCT
ATGATCTTAGCTTATGGGTCTGTGAAATGGTGGAAAATCTTTAGTCCTGATCAATGTTCT
GGTATCAATCGTTTTGTTGCTCTTTTTGCTGTTCCTTTGCTTTCTTTCCATTTCATCTCT
AGTAATGATCCATATCACATGAACTTCAGATTCATTGCAGCTGATACTCTTCAGAAGATA
ATAGTTTTAGTTGTTCTTGCTATTTGGTCTAGATTTAGTGCTAGAGGATCTCTTGAGTGG
TCTATTACACTCTTTTCACTCTCTACACTTCCAAACACTCTTGTTATGGGAATCCCTCTT
TTGAAAGGGATGTATGGTGAT---GCTTCAGGAACTTTAATGGTTCAAATTGTTGTTCTC
CAGTGTATTATTTGGTACACTTTAATGCTCTTCTTGTTTGAGTATAGAGGAGCTAAGCTT
CTTATTAATGAACAATTTCCA---GATACTGCTGGTTCTATTATTTCCTTTAGAGTAGAC
TCTGATATTCTCTCTTTAGATGGAAAAGAACCACTTCAGACTGAAGCTGAAGTTGGGGAA
GATGGTAAACTTCATGTTACTGTAAGAAAATCAACTAGTTCAAGATCTGAGATCTTTTCC
AGG---AGATCCCATGGACCAAATTCAACAGTTTCATTAACACCAAGGCCTTCTAATTTG
ACAAATGCAGAGATTTACTCTCTTCAGTCTTCAAGGAATCCGACGCCGAGGGGGTCTAGT
TTTAATCATACTGATTTCTATTCAATGGTT---AAT---------------------GGA
AGGAACATG---------AAC---------------------------------------
------AATGCTAGTCCCAGGCAATCAAATTTTGGAAACATGGGTTTCGACGAGGAGAGT
GGACTCAATGGGTTT---------------TCGAATCCTCCTAAGGCCAATGGT------
---------------------GTTCAGGGTAATGCATATCCAGCACCACCAAGTGCTGGA
ATA---TTTTCTCCTGCAGCTGGTCCA---------------------------------
------GGAGCG---------------------------AAGAAGTCGACACCAAATGGA
------------------ACTGATGGGAAGGATCTTCACATGTTTGTTTGGAGCTCAAGT
GCTTCTCCAGTCTCTCAA---GGAGGTCTTCATGTTTAT---------AGAGAGTTTGAA
CATGGT---------------------------------------------------GGT
GTA---GCACCACATCATATTGATACT---------CAC------ACCAAAGAA---TAT
GGAGAGTATGGTGGAGATGAGTTCAGCTTTGGAAACAAAAAGGCTGGAGAGGTTGCT---
GAT------------CGAGATGGACCT---ACCCTATCTAAGCTT---------GGTTCC
AGCTCTACAACTGAGCTT---CATCCCAAGAGTGGTGTT---------CATGGAGACTCA
AAAAACACTTCAATGCCTCCAGCCAGTGTAATGACTAGACTAATTCTGATTATGGTTTGG
AGAAAGCTCATCAGGAATCCAAATACATATTCAAGTCTCATTGGTCTCACATGGTCTCTT
GTGTCTTTCAGGTGGGGAATCCAAATGCCAATCATTATAGCAAAGTCCATATCAATTCTG
TCTGATGCTGGTCTGGGGATGGCGATGTTTAGTCTTGGGTTGTTTATGGCGTTGCAACCG
CGAATTATTGCCTGTGGTAAATCTGTCGCTGCATTTTCCATGGCTGTTAGGTTTCTCACA
GGTCCTGCTGTCATGGCGGCAGCCTCAATTACTGTTGGATTGCGGGGTGTACTCTTACAC
ATTGCAATTGTACAGGCATCTCTTCCTCAAGGCATTGTTCCCTTTGTCTTTGCCAAAGAA
TACAATGTGCACCCTGATATACTAAGCACGGGGGTTATCTTTGGAATGTTAATAGCTCTT
CCCATTACACTAGTTTACTACATTCTACTTGGACTT
>gnl_Aquco_v3.1_Aqcoe3G003200.1
ATGATCAAACTATCAGATTTCTATCATGTTATGACTGCAGTTGTTCCTTTATATGTTGCT
ATGATATTAGCATATGGGTCTGTAAAATGGTGGAAGATCTTTACACCTGATCAATGTTCT
GGTATTAATCGATTTGTTGCACTTTTCGCAGTCCCACTTCTTTCTTTCCATTTCATTGCT
AGTAATAATCCTTACAAAATGAATTTTCGGTTTATTGCTGCTGATACTCTTCAAAAAATT
ATAATGTTAGTAGTATTGGGAATTTGGAGTAGAGTAAGTAAAAGGGGTTGCTTAGAATGG
ACTATTACATTGTTTTCATTATCTACACTTCCAAATACTCTTGTGATGGGAATTCCATTA
CTTAAAGGAATGTATGGAAAT---TTTTCTGGAAGTTTAATGGTTCAAATAGTGGTGCTT
CAATGCATTATTTGGTACACTTTGATGTTGTTTATGTTTGAATACAGAGGAGCTAGGATG
CTTATTACTGAACAGTTTCCT---GATACAGCTGGTTCTATTGTTTCAATTACTGTTGAT
TCTGATGTTGTTTCATTAGATGGAAGAGATGGTATGGAAACAGAAACTGAGATTAAAGAA
GATGGGAAACTTCATGTTACTGTAAGGAAATCAAATGCATCAAGGTCTGAGATCTTTTCA
AGA---AGATCACAAGGCTTGTCT---------TCAAATACACCAAGACCATCAAATCTA
ACAAATGCTGAGATTTACTCTTTACAATCATCAAGAAACCCAACACCAAGAGGGTCTAGT
TTCAATCACACAGATTTCTATTCAATGGTT---GCTGGT------------------GGT
AGGGGATCA---------AATTTTGGT------CCATCTGATGCTTATGGACTTACTACG
TCGAGGGGACCGACACCAAGGCCATCTAATTAT---------------GAAGAAGAAATG
AAC---------------------------AATAACAAGACCAGGTTCCATTACCATGGT
GGA------------CAA---GATGTGGGAAGGCATTACCCAGCTCCT---AATCCTGAT
ATG---TTCTCACCAACTGCTTCAAGA---ACTCTAGCTACTACTACTACT---ACTACT
ACTGCTACCACA------------------------------AAGAAGCCTAATGGACAA
GTAACACAAAAACCAGAAGAAGGTACAAGAGATCTTCACATGTTTGTTTGGAGTTCAAGT
GCTTCTCCAGTGTCTGAT---------------GTGTTT---------GGCAGTCAAGAA
TATGCTGCT------------------CATGAGCATTCTGCTAAGGATGTAAGAGTTGCT
GTT---TCACCTGGAAAAGTTGAAGGTCAGAGAGACATTCAC---CAAGAAGAT---TAC
------TTAGATCAGGATCAGTTCAGCTTTGGAAATAGAGCATTGGGT------------
GAT------------AGAGAAATG------------------------------------
ATTGAT------GAA------CCAACTAAG------------------ATTACTGAAACT
AGAGGCAAAGCAATGCCACCAACAAGTGTGATGACAAGGTTGATTTTGATAATGGTGTGG
AGGAAACTGATCAGAAATCCAAACACTTATTCCAGCTTAATTGGTCTAACTTGGTCTTTA
GTCTCATTCAGGTGGGACGTTAAGATGCCTGCAATCATAGCACAGTCCATTTCCATATTG
TCAGATGCAGGTCTTGGCATGGCCATGTTCAGTCTTGGTTTGTTCATGGCTTTGCAACCA
AGGATCATAGCATGTGGGAATTCTATAGCAACTTTTGCTATGGCTGTGAGATTCCTTACA
GGTCCAGCTGTTATGGCTGCTGCTTCCATTGCTGTTGGATTAAGGGGTGTTCTCTTACAT
GTCGCCATTGTACAGGCTGCTCTTCCACAAGGAATTGTTCCCTTTGTGTTTGCAAAGGAA
TACAACGTACATCCTGATATTCTCAGCACTGCTGTGATTTTTGGGATGTTGATCGCTTTA
CCAATCACACTTGTGTACTATATCTTACTGGGACTT
>gnl_Aquco_v3.1_Aqcoe3G016800.1
ATGATCTCATGGAAAGATCTTTATACTGTGTTAACTGCGGTTGTTCCGCTTTATGTTGCA
ATGATTTTAGCTTATGGTTCAGTTCGTTGGTGGAAGATTTTTACTCCAGATCAATGTTCT
GGCATCAATCGTTTTGTAGCAGTGTTTGCAGTTCCACTACTTTCATTCCATTTTATTTCT
ACTAATGATCCTTATGCTATGAACTTCAGGTTTATCGCAGCTGATACGTTACAAAAAATC
ATTATGCTTGTTGTTCTAGGCATCTGGACTAAGTTCTCTGAGCATGGAAATCTTGAATGG
ATGATTACTATATTTTCTTTAAGTACACTACCTAATACTTTAGTTATGGGAATTCCATTA
TTGATTGCTATGTATGGTGAT---TTTTCGGGTAGTTTAATGGTTCAAGTAGTTGTTCTT
CAGTGTATTATTTGGTACACACTTTTACTATTCTTGTTTGAGTATCGCGGTGCAAAGATG
TTGATTATGGAACAATTTCCA---GAAACTGCAGCATCGATTGTTTCGTTTAAGATTGAC
TCAGATGTTATGTCACTTGATGGTCGTGATTTCTTACAAACTGATGCTGAAATTGGAAAT
GATGGTAAACTTCATGTTACAGTGAGGAAATCGAATGCGTCTAGAAGGTCATTA------
---------------GGACCATGTTCGCTTTCTGGGTTGACACCTCGACCGTCTAATCTT
ACTGGAGCAGAGATATATAGCTTAAGTTCTTCGAGAAATCCAACGCCTAGAGCATCAAAT
TTTAATAATTCGGATTTCTATTCTATGATG---GGATGTCAAGGATTACAA------GGA
AGACAATCG---------AATTTTGGT------ACGACAGATTTATATTCAGTTCAGTCA
TCTAGAGGGCCTACACCTAGGCCCTCGAATTTT---------------GAAGAAACTTGT
GCACCAGGTTCT---------GTGCAAGCCGTGAATTCCTCAAGGTTCGGAATTCATCCT
GCA------------CCA---CCTGTGACAAATTCTTACCCTATGCCT---AACCCGGAA
ATC---TCTAATACTGGAGCAAAAGTACAGAAAAGTCAGCCGCAG------CAGCAACTA
CAACAAGGGCAA------------------------ATCCAATCACAAACCAAAACCACC
------------------CATGATGCAAAGGAGCTACACATGTTTGTGTGGAGTGCAAGT
ACTTCACCAGTTTCAGAAGGAGGTGGACTTCATGTATTT---------GGGGGTACAGAT
TACGGTGCTTCGGATCAATCAGGACGGTCGGATCAGGGTGCCAAGGAGATCAGAATGTTA
GTT---ACTGATCATCCACAAAATGGGGAAGCCAAAGCTACACCGGAAAAT---------
GAGGATTTTGCTACTGAAGACTTCAGTTTTATGGGAAGCAGAGATGAA---GGGGAT---
GAGGAGAGAGACAAAAATAGTGGGCCTAATGGTTTGTCCAAACTA---------GGGTCA
AGTTCAACTTCAGAGCTC---CACCCGAAGACCGGAGCTATG------TCAGATTCTGGT
GCCGGAAAACAAATGCCTCCCGCAAGTGTCATGTCGCGTCTAATTTTGATCATGGTGTGG
CGCAAGCTTATCCGCAATCCTAATACCTACTCTAGTCTTATCGGTCTCATTTGGTCCCTT
GTTGCTTTTAGGTGGCATGTGGCCATGCCGAAAATAATAGAGAAGTCTATTTCCATTCTC
TCTGATGCTGGTTTAGGAATGGCCATGTTCAGCTTAGGGCTGTTTATGGCACTTCAACCA
AAAATAATTGCATGTGGGAAATCTGTCGCTACCTTCTCAATGGCCGTTAGATTCCTCACT
GGACCAGCAGTTATGGCTGCAGCTTCTATTGCAGTTGGTCTACGTGGGGTCCTACTTCAC
GTGGCAATTGTACAGGCAGCTCTTCCTCAAGGCATAGTTCCCTTCGTGTTCGCCAAAGAA
TATAATGTCCACCCTCAAATTCTTAGCACTGCGGTAATTTTTGGAATGCTGATAGCATTG
CCCATCACATTAGTCTACTACATTATTCTTGGATTG
>gnl_Arath_TAIR10_AT2G01420.2
ATGATTACGTGGCACGACTTGTACACCGTCCTCACCGCCGTGGTACCACTTTACGTAGCT
ATGATTCTCGCCTACGGATCCGTACAGTGGTGGAAGATATTCTCACCAGACCAGTGCTCC
GGCATCAACCGCTTCGTCGCTATCTTCGCCGTCCCTCTCCTCTCCTTCCACTTCATCTCC
ACCAACGATCCTTACGCCATGAATTTCCGCTTCGTCGCCGCCGACACGCTTCAAAAAATC
ATCATGCTCGTCTTACTTGCTCTATGGGCTAACCTAACCAAGAACGGTAGCTTGGAGTGG
ATGATCACAATCTTCTCTCTCAGCACTCTCCCAAACACTCTTGTCATGGGGATCCCTCTG
TTGATCGCCATGTACGGAACC---TACGCAGGTTCTCTAATGGTCCAAGTCGTTGTTCTT
CAGTGTATCATTTGGTACACTCTCCTTCTCTTCCTCTTCGAGTACCGTGGCGCTAAGCTT
CTTATTATGGAGCAGTTCCCG---GAGACTGGTGCGTCTATTGTTTCGTTTAAAGTTGAA
TCCGACGTCGTTTCTCTCGACGGTCATGATTTTCTTGAGACGGATGCTGAGATAGGAAAC
GACGGGAAGCTTCATGTTACCGTGAGGAAATCAAACGCATCGAGACGGTCACTG------
---------------------------------ATGATGACTCCACGGCCTTCGAATCTT
ACCGGAGCTGAGATCTATAGTCTTAGTTCG------------ACTCCGAGAGGTTCTAAC
TTTAACCATTCTGATTTTTACTCTGTTATG---GGGTTTCCCGGC------------GGG
AGGCTTTCG---------AATTTTGGT------CCGGCGGATTTGTACTCCGTTCAATCT
TCTCGTGGTCCGACTCCACGGCCTTCGAACTTC---------------GAAGAGAACAAC
GCCGTT------------------------------------AAATATGGATTTTACAAT
AACACTAAC------AGT---TCTGCGGCCGGTTCGTACCCGGCTCCG---AACCCGGAG
TTT---TCAACCGGTACGGGTGTTTCAACTAAACCGAATAAAATT------CCTAAAGAA
AACCAACAGCAA---------------------CTGCAAGAGAAAGATAGCAAAGCGAGC
------------------CATGACGCTAAGGAGCTTCACATGTTTGTTTGGAGCTCAAGC
GCTTCTCCGGTCTCCGAC---------------GTGTTT---------GGCGGAGGTGAC
AACGTGGCAACGGAACAA---------TCTGAACAAGGTGCTAAGGAGATTCGGATGGTT
GTC---TCTGATCAACCTCGAAAGAGTAATGCTAGAGGTGGTGGT---------------
GATGATATCGGCGGTGAT------AGT------------------------GGAGAGGGA
GAA---AGAGAGATAGAGAAAGCTACAGCAGGGCTGAATAAAATG---------GGGTCT
AATTCCACGGCGGAGCTA---GAGGCGGCT---GGTGGAGAT------GGCGGCGGCAAC
AACGGAACACATATGCCGCCGACAAGTGTGATGACACGACTGATATTGATAATGGTGTGG
AGAAAGCTGATCAGAAACCCAAACACGTACTCCAGTCTAATCGGTCTCATATGGGCTCTT
GTTGCTTACCGGTGGCATGTGGCTATGCCCAAAATATTACAACAATCCATCTCCATACTC
TCAGATGCTGGTCTTGGAATGGCTATGTTCAGCTTAGGTTTATTCATGGCACTTCAACCC
AAAATCATTGCTTGTGGGAACTCTGTCGCCACGTTTGCCATGGCGGTCAGATTTATAACC
GGTCCGGCCATCATGGCTGTTGCTGGGATTGCCATTGGCTTACACGGCGACCTTCTCCGT
ATAGCCATCGTTCAGGCTGCGTTGCCTCAAGGAATAGTTCCGTTTGTGTTTGCAAAAGAG
TACAATGTGCATCCCACGATTCTAAGCACTGGGGTCATATTTGGAATGTTAATAGCCTTA
CCTATAACTCTGGTCTACTATATTCTTCTTGGCCTT
>gnl_Arath_TAIR10_AT1G23080.1
ATGATCACATGGCACGACCTCTACACCGTCCTCACGGCGGTGATACCACTCTACGTAGCC
ATGATCCTCGCTTACGGCTCAGTCCGGTGGTGGAAAATCTTCTCACCAGACCAATGTTCC
GGCATAAACCGCTTCGTCGCTATTTTCGCCGTCCCTCTTCTCTCTTTCCACTTCATCTCC
TCAAACAATCCTTACGCAATGAATCTCCGATTCATCGCAGCCGATACACTCCAAAAACTA
ATCATGCTCACTCTCCTAATCATCTGGGCTAACTTCACTCGCTCCGGTAGTCTTGAATGG
AGCATCACAATCTTCTCTCTTTCAACACTTCCCAACACTCTCGTTATGGGAATACCTCTC
TTGATCGCCATGTACGGAGAA---TATTCCGGCTCACTCATGGTTCAGATCGTTGTTCTT
CAGTGTATAATCTGGTACACGCTTCTTCTCTTTCTTTTCGAATACAGAGGAGCTAAGATC
TTGATCATGGAACAGTTTCCA---GAGACTGGTGCTTCGATTGTATCGTTCAAAGTTGAG
TCCGATGTTGTTTCTTTAGATGGACATGATTTTCTTGAAACTGATGCTCAAATCGGTGAC
GATGGTAAGCTTCATGTTACGGTGAGAAAATCAAACGCTTCTCGGAGATCTTTT------
---------------TACGGTGGTGGTGGTACTAATATGACTCCTCGTCCGTCTAATCTC
ACCGGAGCTGAGATTTATAGTCTT------------AACACTACTCCAAGAGGATCTAAC
TTCAATCATTCTGATTTTTACTCTATGATG---GGGTTTCCCGGT------------GGC
CGGCTTTCG---------AACTTTGGT------CCGGCGGATATGTACTCTGTTCAGTCC
TCGAGAGGACCTACTCCTAGACCTTCGAATTTT---------------GAGGAGAGTTGT
GCTATG------------------------GCTTCTTCGCCAAGATTCGGGTATTACCCG
GGA------------------GGAGCTCCCGGGTCGTACCCAGCTCCT---AATCCGGAG
TTT---TCTACCGGTAATAAAACCGGTAGTAAAGCTCCAAAAGAGAAT------------
---------------------------------CATCATCATGTAGGAAAATCAAATAGT
------------------AATGATGCTAAGGAGCTTCATATGTTTGTTTGGGGATCCAAC
GGATCACCCGTTTCGGACCGAGCTGGTCTTCAAGTT---------------------GAT
AATGGAGCCAATGAACAAGTCGGAAAATCCGATCAAGGTGCAAAAGAGATTCGAATGTTG
ATC---TCTGATCATACTCAAAATGGTGAAAACAAAGCTGGTCCGATGAAC---------
GGGGACTATGGCGGGGAA------------------------------------GAA---
GAGTCGGAGAGGGTAAAGGAAGTGCCTAACGGACTACACAAGCTT---------CGGTGT
AACTCCACAGCAGAGCTA---AACCCTAAAGAAGCTGAAACG------GGTGAAACTGTA
CCGGTAAAACATATGCCACCAGCGAGTGTGATGACTCGGCTGATATTGATAATGGTGTGG
AGGAAACTCATAAGAAACCCAAACACTTACTCTAGTCTCATTGGTCTCATTTGGGCTCTT
GTTGCTTTCAGGTGGGATGTGGCAATGCCTAAAATTATTCAACAATCAATCTCAATTCTT
TCTGATGCTGGTCTTGGTATGGCAATGTTCAGTTTGGGGTTGTTCATGGCATTGCAACCG
AAATTAATTGCTTGCGGAAATTCGACGGCGACTTTTGCGATGGCGGTGAGATTCTTTACT
GGACCAGCGGTAATGGCCGTGGCAGCAATGGCTATTGGATTACGTGGAGACCTATTGCGT
GTGGCCATTGTTCAAGCTGCATTGCCTCAAGGGATCGTGCCGTTTGTGTTTGCAAAAGAG
TATAATGTTCATCCCGCAATCTTGAGTACAGGGGTAATATTTGGAATGCTTATCGCACTA
CCGATTACACTTGTTTACTACATTTTACTCGGGCTA
>gnl_Arath_TAIR10_AT1G73590.1
ATGATTACGGCGGCGGACTTCTACCACGTTATGACGGCTATGGTTCCGTTATACGTAGCT
ATGATCCTCGCTTACGGCTCTGTCAAATGGTGGAAAATCTTCACACCAGACCAATGCTCC
GGCATAAACCGTTTCGTCGCTCTCTTCGCCGTTCCTCTCCTCTCTTTCCACTTCATCGCC
GCTAACAACCCTTACGCCATGAACCTCCGTTTCCTCGCCGCAGATTCTCTCCAGAAAGTC
ATTGTCCTCTCTCTCCTCTTCCTCTGGTGCAAACTCAGCCGCAACGGTTCTTTAGATTGG
ACCATAACTCTCTTCTCTCTCTCGACACTCCCCAACACTCTAGTCATGGGGATACCTCTT
CTCAAAGGCATGTATGGTAAT---TTCTCCGGCGACCTCATGGTTCAAATCGTTGTTCTT
CAGTGTATCATTTGGTACACACTCATGCTCTTTCTCTTTGAGTACCGTGGAGCTAAGCTT
TTGATCTCCGAGCAGTTTCCA---GACACAGCAGGATCTATTGTTTCGATTCATGTTGAT
TCCGACATTATGTCTTTAGATGGAAGACAACCTTTGGAAACTGAAGCTGAGATTAAAGAA
GATGGGAAGCTTCATGTTACTGTTCGTCGTTCTAATGCTTCAAGGTCTGATATTTACTCG
AGA---AGGTCTCAAGGCTTATCT------------GCGACACCTAGACCTTCGAATCTA
ACCAACGCTGAGATATATTCGCTTCAGAGTTCAAGAAACCCAACGCCACGTGGCTCTAGT
TTTAATCATACTGATTTTTACTCGATGATG---GCTTCTGGTGGT------------GGT
CGGAACTCT---------AACTTTGGT------CCTGGAGAAGCTTTTGGT---------
TCTAAAGGTCCTACTCCGAGACCTTCCAACTAC---------------GAAGAAGACGGT
GGTCCTGCTAAACCGACGGCTGGAACTGCTGCTGGAGCTGGGAGGTTTCATTATCAATCT
GGAGGAAGT------GGC---GGTGGAGGAGCGCATTATCCGGCGCCG---AACCCAGGG
ATG---TTTTCGCCCAACACTGGCGGT---------------------------------
------GGTGGA---------------------------GGCACGGCGGCGAAAGGAAAC
GCTCCGAAAAGACAAGACGGAAACGGAAGAGATCTTCACATGTTTGTGTGGAGCTCAAGT
GCTTCGCCGGTCTCAGAT---------------GTGTTC---------GGCGGTGGAGAT
TACTCCACCGCTACG------------AACGATCAT---CAAAAGGACGTTAAGATCTCT
GTA---CCTCAGGGGAAT---------------AGTAAC------GACAACCAG---TAC
------GTGGAGAGGGAAGAGTTTAGTTTCGGTAACAAAGAC------------------
GAT---------------GATAGCAAA---GTATTGGCAACGGAC---------GGTGGG
AACAAC---------ATA---AGCAACAAA------------------------ACGACG
CAGGCTAAGGTGATGCCACCAACAAGTGTGATGACAAGACTCATTCTCATTATGGTTTGG
AGGAAACTTATTCGTAATCCCAACTCTTACTCCAGTTTATTCGGCATCACCTGGTCCCTC
ATTTCCTTCAAGTGGAACATTGAAATGCCAGCTCTTATAGCAAAGTCTATCTCCATACTC
TCAGATGCAGGTCTAGGCATGGCTATGTTCAGTCTTGGGTTGTTCATGGCGTTAAACCCA
AGAATAATAGCTTGTGGAAACAGAAGAGCAGCTTTTGCGGCGGCTATGAGATTTGTCGTT
GGACCTGCCGTCATGCTCGTTGCTTCTTATGCCGTTGGCCTCCGTGGCGTCCTCCTCCAT
GTTGCCATTATCCAGGCAGCTTTGCCGCAAGGAATAGTACCGTTTGTGTTTGCCAAAGAG
TATAATGTGCATCCTGACATTCTTAGCACTGCGGTGATATTTGGGATGTTGATCGCGTTG
CCCATAACTCTTCTCTACTACATTCTCTTGGGTCTA
>gnl_Arath_TAIR10_AT1G77110.1
ATGATAACGGGAAACGAATTCTACACGGTGATGTGTGCCATGGCACCACTCTACTTCGCC
ATGTTCGTGGCTTATGGATCGGTAAAGTGGTGCAAGATCTTCACGCCGGCGCAATGTTCC
GGAATCAACCGTTTTGTCTCCGTTTTCGCCGTCCCAGTCCTCTCTTTCCACTTCATCTCA
CAAAACAACCCTTACAAAATGGACACAATGTTCATCCTCGCCGACACTTTGTCCAAAATC
TTCGTCTTCGTTTTGCTCTCTCTATGGGCCGTTTTCTTCAAAGCCGGTGGTCTCGATTGG
CTCATCACTCTATTCTCAATCGCTACTCTCCCTAACACTCTCGTTATGGGCATACCTTTG
CTTCAGGCCATGTATGGAGAT---TACACTCAAACCCTCATGGTCCAACTCGTTGTTCTT
CAATGCATCATTTGGTATACTCTGCTACTATTCCTCTTTGAACTCCGAGCAGCGAGGTTG
CTTATCCGAGCAGAGTTTCCGGGTCAAGCAGCCGGATCAATCGCCAAGATCCAAGTCGAC
GATGACGTCATTTCCTTAGACGGCATGGATCCGCTCCGTACAGAAACTGAAACCGATGTT
AACGGTCGGATCAGGCTCAGGATCCGACGGTCCGTATCATCCGTACCTGATTCT------
---------------GTTATGTCCTCCTCCTTGTGCTTAACCCCTAGAGCCTCTAATCTT
TCTAACGCCGAGATTTTCTCCGTCAACACTCCTAATAACCGTTTCTTCCACGGCGGAGGA
TTTTGTAACGGAGATTTAGGCGGGTTC------GGATTTCGACCCGGA---GCAAGTCCT
AGACTCTCG---------GGTTATGCT------TCCTCCGATGCTTACTCGTTGCAG---
---------CCAACACCACGTGCCTCGAACTTT---------------AACGAGCTTGAC
GTTAAC------------------------------------------------------
---------------------------GGAAACGGT---------------ACGCCGGTT
TGGATGAAATCTCCTGCCGCC---------------------------------------
------------------------------------------------------------
------------------------GGGAGAATATAC---AAGATGATGTGGGAGTCTGGG
CAA---------------------------------------------------------
---------------CATGCA------------------GCCAAAGATATC---------
---------------------------------------------------------AAT
GGATCAGTGCCAGAGAAGGAGATTAGCTTCAGAGACGCACTT------------------
---------------------------------------AAGGCTGCACCAGCCGGTGGT
GCTTCCATGGAGGAAGGAGCCGCCGGAAAA------------GACCCGGTGGCTGCGATT
GGCAAGCAAGAAATGCCAAGTGCAATTGTAATGATGCGCCTCATACTAACAGTCGTGGGC
CGCAAGCTTTCTCGAAACCCTAACACTTATTCCAGCCTCTTAGGTCTTGTCTGGTCACTT
ATATCCTTCAAATGGAATATACCGATGCCAAATATAGTGGATTTCTCGATAAAGATCATT
TCAGATGCAGGTCTTGGGATGGCTATGTTTAGTTTAGGCCTGTTTATGGCGCTGCAGCCA
AAGATGATCCCTTGTGGGGCGAAAAAGGCAACAATGGGGATGTTGATCAGGTTCATCTCA
GGTCCTCTTTTCATGGCTGGTGCTTCCCTTCTTGTCGGATTAAGAGGTTCTAGGTTACAT
GCTGCTATCGTACAGGCTGCTCTACCGCAAGGGATAGTACCATTTGTGTTTGCGAGGGAG
TACAATTTGCATCCAGACCTACTCAGTACATTGGTTATCTTTGGGATGATAGTATCTTTA
CCAGTAACTATTTTGTACTACGTCCTCTTGGGCCTA
>gnl_Arath_TAIR10_AT1G70940.1
ATGATCTCATGGCACGACCTCTACACGGTCCTCACCGCCGTGATTCCTCTCTACGTGGCC
ATGATCCTCGCTTACGGCTCTGTCCGGTGGTGGAAAATCTTCTCACCCGACCAATGCTCC
GGAATCAACCGTTTTGTCGCCATCTTCGCCGTCCCTCTCCTCTCTTTTCACTTCATCTCC
ACCAACAATCCTTACGCAATGAATCTCCGGTTCATCGCCGCCGACACTCTCCAAAAAATC
ATCATGTTGTCACTTTTAGTCCTATGGGCTAATTTCACTCGCTCCGGTAGCCTCGAGTGG
AGCATCACAATCTTTTCCCTCTCCACACTTCCCAACACTCTTGTTATGGGGATTCCTCTC
TTGATCGCCATGTATGGCGAA---TACTCTGGTTCCCTCATGGTCCAAATCGTCGTCCTC
CAGTGTATCATCTGGTACACGCTTCTCCTTTTTCTCTTCGAGTTTCGTGGCGCCAAGATG
CTCATCATGGAGCAGTTCCCT---GAGACGGCTGCTTCCATTGTTTCTTTCAAAGTCGAA
TCCGACGTCGTTTCGCTCGACGGCCATGATTTTCTTGAGACCGATGCAGAGATAGGTGAC
GACGGGAAGCTTCACGTCACCGTGAGAAAATCCAACGCTTCACGTCGTTCGTTC------
---------------TGC---------GGCCCGAACATGACTCCACGGCCGTCAAATCTC
ACCGGAGCTGAGATTTATAGTCTCAGCACC------------ACTCCTAGAGGCTCTAAT
TTCAACCACTCTGATTTTTACAACATGATG---GGTTTCCCCGGT------------GGT
CGTCTCTCC---------AATTTCGGT------CCGGCGGATATGTACTCCGTTCAATCA
TCTAGAGGTCCAACTCCTCGACCTTCAAACTTC---------------GAGGAGAATTGC
GCCATG------------------------GCATCCTCCCCGAGATTCGGGTATTACCCT
GGA------------------GGAGGAGCCGGGTCTTATCCGGCTCCG---AATCCAGAG
TTC---TCTTCAACCACCACATCTACCGCCAATAAAAGCGTCAATAAA---AACCCGAAA
GACGTTAATACGAATCAGCAG---------ACTCTTCCAACGGGCGGCAAGTCAAACAGC
------------------CATGACGCCAAGGAGCTTCACATGTTCGTCTGGAGCTCAAAC
GGGTCACCCGTTTCAGACCGGGCGGGTCTTAACGTTTTC---------GGCGGAGCA---
---CCTGACAACGATCAAGGCGGAAGATCTGACCAAGGTGCTAAAGAGATCCGTATGTTA
GTC---CCAGATCAATCTCACAACGGCGAGACCAAAGCTGTAGCTGCAAGT---------
GGAGATTTCGGAGGAGAACAATTTAGTTTCGCCGGAAAAGAA------------GAA---
GAAGCAGAGAGACCAAAAGACGCCGAGAATGGTCTAAACAAACTT---------GCTCCA
AATTCCACGGCGGCGCTA---CAATCCAAGACAGGTGGAGGA------GCCGAAGCAAGT
CAACGAAAAAATATGCCTCCGGCGAGTGTGATGACAAGGCTGATACTGATAATGGTTTGG
AGGAAACTCATCAGAAACCCAAACACTTACTCTAGTCTCATTGGACTTATTTGGGCTCTC
GTCGCTTTCCGGTGGCACGTGGCAATGCCCAAAATCATTCAACAATCTATCTCCATTCTA
TCTGATGCTGGTCTTGGAATGGCAATGTTTAGTTTGGGGTTGTTCATGGCGTTGCAACCC
AAATTAATCGCTTGTGGGAATTCAGTGGCAACGTTTGCCATGGCGGTTAGGTTCCTTACG
GGTCCGGCCGTGATGGCGGTTGCTGCTATAGCCATCGGATTACGTGGTGATTTACTGCGT
GTCGCTATAGTTCAGGCCGCATTACCTCAAGGAATTGTGCCCTTTGTGTTTGCGAAGGAG
TACAATGTTCATCCTGCTATTTTAAGTACAGGGGTAATATTTGGAATGCTTATAGCGCTT
CCGATCACGCTGGTTTACTACATTCTACTCGGGTTA
>gnl_Arath_TAIR10_AT5G57090.1
ATGATCACCGGCAAAGACATGTACGATGTTTTAGCGGCTATGGTGCCGCTATACGTTGCT
ATGATATTAGCCTATGGTTCGGTACGGTGGTGGGGGATATTCACACCGGACCAATGTTCC
GGTATAAACCGGTTCGTTGCGGTTTTCGCGGTTCCTCTTCTCTCTTTCCATTTCATCTCC
TCCAATGATCCTTATGCAATGAATTACCACTTCCTCGCTGCTGATTCTCTTCAGAAAGTC
GTTATCCTCGCCGCACTCTTTCTTTGGCAGGCGTTTAGCCGCAGAGGAAGCCTAGAATGG
ATGATAACGCTCTTTTCACTATCAACACTGCCTAACACGTTGGTAATGGGAATCCCATTG
CTTAGGGCGATGTACGGAGAC---TTCTCCGGTAACCTAATGGTGCAGATCGTGGTGCTT
CAGAGCATCATATGGTATACATTAATGCTCTTCTTGTTTGAGTTCCGTGGGGCTAAGCTT
CTCATCTCCGAGCAGTTCCCG---GAGACGGCTGGTTCAATTACTTCCTTCAGAGTTGAC
TCTGATGTTATCTCTCTTAATGGCCGTGAACCCCTCCAGACCGATGCGGAGATAGGAGAC
GACGGAAAGCTACACGTGGTGGTTCGAAGATCAAGTGCCGCCTCAATGATCTCT---TCA
TTCAACAAATCTCACGGACTTAACTCC---TCCATGATAACGCCGCGAGCTTCAAATCTC
ACCGGCGTAGAGATTTACTCCGTTCAATCGTCACGAGAGCCGACGCCGAGAGCTTCTAGC
TTTAATCAGACAGATTTCTACGCAATGTTTAACGCAAGCAAAGCTCCAAGC------CCT
CGTCACGGTTACACTAATAGCTACGGCGGTCCAGGTGGAGATGTTTACTCACTTCAGTCT
TCTAAAGGCGTGACGCCGAGAACGTCAAATTTT---------------GATGAGGAAGTT
ATGAAGACGGCG---------------------AAGAAAGCAAGAGGAGGCAGAAGTATG
AGTGGGGAATTATACAACAATAATAGTGTTCCGTCGTACCCACCGCCG---AACCCAATG
TTC---ACGGGGTCAACGAGTGGAGGAGTCAAGAAAAAGGAAAGT---------------
------GGTGGCGGAGGA------------------AGCGGTGGCGGAGTAGGAGTAGGA
------------------GGACAAAACAAGGAGATGAACATGTTCGTGTGGAGTTCGAGT
GCTTCTCCGGTGTCGGAAGCCAACGCGAAGAATGCTATGACCAGAGGTTCTTCCACCGAT
GTA---TCCACCGACCCTAAAGTTTCTATT------CCTCCTCACGAC------------
AACCTCGCTACT---------------------------------AAA------GCGATG
CAGAATCTGATA---GAGAACATGTCACCGGGAAGAAAAGGGCATGTGGAAATGGACCAA
GAC---------GGTAATAACGGGGGA------------AAG---------------TCA
CCTTACATGGGC---------AAAAAAGGTAGC---GACGTGGAA---GGTCCCGGTCCT
AGGAAACAGCAGATGCCGCCGGCGAGTGTGATGACGAGACTAATTCTGATAATGGTTTGG
AGAAAACTCATTCGAAACCCTAACACTTACTCTAGTCTCTTTGGCCTTGCTTGGTCCCTT
GTCTCTTTCAAGTGGAATATAAAGATGCCAACGATAATGAGTGGATCGATTTCGATATTA
TCTGATGCTGGTCTTGGAATGGCTATGTTTAGTCTTGGTCTATTTATGGCATTGCAACCA
AAGATTATTGCGTGCGGAAAATCAGTAGCAGGGTTTGCGATGGCCGTAAGGTTCTTGACT
GGACCAGCCGTGATCGCAGCCACCTCAATAGCAATTGGTATTCGAGGTGATCTCCTCCAT
ATCGCCATCGTTCAGGCTGCTCTTCCTCAAGGAATCGTTCCTTTTGTTTTCGCCAAAGAA
TATAACGTCCATCCTGATATTCTCAGCACTGCGGTTATATTCGGAATGCTGGTTGCTTTG
CCTGTAACAGTACTCTACTACGTTCTTTTGGGGCTT
>gnl_Betvu_v1.2_Bv3_061190_owyj.t1
ATGATTTCATGGCACGACCTGTACACTGTACTGGCCGCTATGGTGCCCCTTTATGTAGCC
ATGATATTAGCCTACGGCTCGGTCCGGTGGTGGAAGATCTTCTCACCGGACCAATGTTCT
GGGATTAACCGTTTCGTGGCGATTTTCGCCGTGCCATTGCTTTCTTTTCATTTCATATCT
ACTAACAATCCATGGGAAATGAACCTTCATTTCATTGCTGCTGACACTCTTCAGAAGGTC
ATTATGCTGGTGCTTTTAGCCCTTTGGACTAATCTCACTCGCAACGGTAGTCTCGAGTGG
ATGATAACTATATTTTCGCTTTCAACTCTTCCTAATACTCTTGTTATGGGTATCCCACTT
CTCATTGCTATGTATGGTCCG---TATTCAGGTAGTTTGATGGTTCAAGTTGTGGTGCTT
CAGTGTATTATTTGGTATACACTTTTGTTATTTTTGTTTGAATATCGTGGTGCTAAGATT
TTAATCATGGAGCAGTTTCCT---GAAACTGCTGCATCCATTGTGTCGTTTAAGGTTGAT
TCTGATGTTGTGTCGTTAGATGGTCGTGATTTCCTTGAAACGGATGCTGAGATTGGTGAT
GATGGGAAACTTCATGTTGTTGTTAGAAAATCTAATGTATCAAGACGGTCTATG------
------------------------------TCGGGTATGACCCCTAGACCGTCTAATTTA
ACAGGAGCTGAGATTTATAGTCTCAGCTCCTCTCGAAATCCGACCCCTAGAGGGTCGAAT
TTTAATACCTCTGATTTTTATTCTATGATG---GGATATCAAGGATTTGGT------GGC
AGGTTGTCA---------AATTTTGGA------CCAGCCGATTTGTACTCTGTGCAGTCC
TCTCGAGGACCCACGCCTCGTCCTTCGAATTTC---------------GATGAGAATCCC
AACCCGACT------------------------GCCTCTCCGAGGTTCGGGTATTACCCG
GCTACTTCGGGT---AAT---TCTGTGGGTGGGTCGTACCCAGCCCCG---AATCCGGAG
TTTGGAGCTGCTAGTTCAAATAAGGGCGGGAAGAATCAGATGCAG------CAGCCTGCG
CCACAACAACAACAGCTACAGCAACAGCAACAACAGGGTCACCACGAAAGTAAGCTGAGC
------------------CATGATGCAAAAGAGCTGCATATGTTCGTGTGGAGTTCTAGT
GCATCTCCTGTTTCAGAAGTAGGTGGGCTCCACGTATTT---------GGCAGTAATGAT
TACGGAAATTCTGATCAATCTGGTCGCTCTGATCAGGGAGCTAAGGAAATTCGGATGTTG
GTT---TCAGATCACCCACAAAATGGTGAAACAAAAGGAGTTAGGAAAAGT---------
GAGGAATTTGCAAGGGAAGATTTCAGCTTCACAGGT---------------GGAGAA---
GAGGAGAAAGAAGAGAAAGACGGAGCGGCGGCGTTAAACAAATTG---------GCGTCC
AGTTCGACTGCGGAGCTA---CACCCGAAAGTGTCGGGTACA------GCGGAATTAGGT
GGCGCAAAACAAATGCCACCAGCAAGTGTAATGACAAGATTAATCTTAATCATGGTTTGG
AGAAAGCTCATTAGAAATCCTAACACGTACTCAAGTCTAATCGGCCTAATTTGGTCTTTG
GTTTCTTTTCGATGGCATGTGGCAATGCCAAAAATAATTGAGAATTCAATATCAATACTT
TCAGATGCTGGACTTGGTATGGCTATGTTCAGCTTAGGTTTGTTCATGGCTTTACAACCC
AAGATGATTGCTTGCGGGAATAAAGTTGCTGGTTTTGCTATGGCTGTGAGGTTCCTCACT
GGTCCCGCTGTCATGGCGGTCGCCGCCATTGCTATTGGTTTAAGGGGTGATCTTCTAAGA
GTGGCCATCGTTCAGGCAGCACTTCCTCAAGGGATTGTCCCATTTGTTTTTGCCAAAGAG
TACAACAATCATCCAGCTATTCTGAGTACTGCCGTGATCTTTGGGATGTTGATAGCACTA
CCAATAACTTTGGTGTATTACATCCTTCTAGGACTG
>gnl_Betvu_v1.2_Bv3_063090_cnrg.t1
------------------------------------------------------------
------------------------------------------------------------
------------------------------------------------------------
------------------------------------------------------------
------------------------------------------------------------
---------------------------------------------ATGGGCATTCCTTTA
TTAACAGGAATGTATGGTGAT---TTTTCAGCAACTTTAATGGTGCAAATTGTGGTGTTA
CAATGCATTATTTGGTACACTTTAATGCTGTTTTTGTTTGAGTTTAGGGGTGCAAGAGTC
CTTATTTCGGAGCAATTTTGT---GAATCTGCTGCTTCGATTGCATCGTTTAAGGTTGAT
TCTGATGTAGTTTCACTTGATGGGAGAGAACCTTTGGAGACTGAAGCTGAAATTGGGCAA
GATGGTAAAGTTCATGTTACAGTTAAAAAATCAAGAAGTTTAAATTTAGCGGATAATTCT
AAA---TATTCTGATGATGTTAGG---TTTTGTTTAAGTGATCCTACACATTCTAATTTG
ACTAGAGTAGAGATTTATTCTCTTCAATCTACGAGAGGGTCTAAGTTAAGGACTTCAAGT
ATGGGAAATGTGGGATTTGAT------------------------------GAGGAGAAA
AGA---------------AGTGGTGGT------GTTGGTGGAGTT---TCAATTGGG---
---------------------TTAACAAGGTTT---------------AATGGGATGCAC
GGTGGTAGT---------------------------------CGTGGC---------AGT
GGT---------------------GCTGTTGGGGGACACCTAACCCCGTCAACAGCTGGG
AAT---TTCTCGCCTACGGAGGGA------------------------------------
---------------------------------CACACAACGGCGATGAAGAAGAAGGAG
------------------GTTGGTGGGAAAGAACTTCATGTGTTTGTTAGGAGTTTAAGT
GTTCCTGCTATATCTAAA------GGTGTGCATGGTTTT---------AGAGGTAATGAT
TAT---------GATCATACT---------------------------------------
---------------------TGTGGAGGAAATACTCAT---CCTAAAGAT------TAT
GACAAAAATGGAATAGATGAACTCAATCTTGGGAACAAACCTGGTGGAAATGGGCCA---
GAA------------GTTGAAGGCCCA---ATATTGCTAAAAGTC---------AGTTCA
AGTTCGACCACCAAAGCC---CAACCCGAA---------------GCTCAATGTGAAGTC
AAGCCCACTGCTATGCCCCCTGCTAGAGTGATGATCAAACTCATATTGAAGATGGTGTGG
AGGAAACTTATCAGGAACCCTAATACCTACTCAAGTCTTATTGGTCTTGCTTGGTCCTTG
ATCTCATTCAGGTGGCGGGTTGAATTACCTTCTATAGTGGCAAACTCGATTAAGATTCTA
TCTGATACCGGACTTGGAATGGCAATGTTTAGTCTTGGTTTGTTCATGGCATTGCAACCA
AGGATAATTGGTGGAGGGAAAGCAATGGCTGCCTATGCGACAGCATTGAGGTTCATCCTA
GGCCCCGCTATCATGGCAGCCGCTGCAGCAATTGTTGGGTTGAGAGGAGCTCTCCTACAA
ATAGCTATTGTACAGGCTGCTCTACCACAAGGAATTGTACCTTTTGTATTCGCCAAAGAG
TACAATGTTCATCCTCAAATTCTTAGTACAGCGGTTATATTTGGAATGTTGATAGCTCTA
CCAATTACACTGGTTTATTTCATCTTGTTGGGCCTT
>gnl_Betvu_v1.2_Bv3_063100_srwc.t1
ATGATAACTTTACTAGATTTATACCATGTTTTAACTGCAGTAGTACCTCTTTATGTTGCA
ATGATCTTAGCATATGGTTCAGTAAAATGGTGGAAAATATTTTCACCTGATCAATGTTCA
GGTATTAACAGATTTGTTGCACTTTTTGCAGTACCACTTCTTTCATTCCATTTCATCTCA
TCAAACGACCCGTATTCAATGAACTACCGTTTTATAGCAGCTGACACACTACAAAAACTC
ATCGTTTTAATCCTTCTTTTCCTTTGGTCAAAACTTAGCTCAAAAGGTTCACTTGAATGG
TCAATCACACTATTTTCTCTTTCAACTCTTCCAAACACTCTTGTTATGGGTATACCTTTA
TTAAAGGGTATGTATGGTGAT---GAATCTGGTACTTTAATGGTACAAATTGTTGTTTTA
CAGTGTATTATTTGGTACACATTAATGTTGTTTTTGTTTGAATATCGTGGTGCAAGATTA
TTAATATCTGAACAATTTCCT---GATACTGCTGGTTCAATTATATCATTTAAAGTTGAT
TCTGATATTATATCACTTGATGGAAAAGAACCATTAGAAACTGAAGCTGCACTTGGTGAT
GATGGTAAACTTCATGTTAAAGTTAGGAAATCAACAAGTTCAAGATCAGAAGTTTATTCA
AGA---AATTCATATGGT------------------GTTACACCTAGACCATCAAATTTG
ACAAATGCTGAGATTTATTCTTTGCAATCTTCTAGGAATCAAACTCCTAGAGGTTCTAGT
TTTAATCATACTGATTTTTACTCATTTGTG---AATGGTGCT---------------GGA
AAA---------------AGT---------------------------GGATTAAGT---
------ACTATTAGTCCGAGAACTTCTAACTTTGGTAATATTGGTTTCGATGAAGAAACT
GGTATCAGTGGAATG---------------GGA---------AAAGGAACACAT------
---------------------CAAGGTGGTAGTGGCTACCCGGCTCCGCCAACTGCGGGG
ATT---TTTTCTCCTGCGGCCGGGCCG---------------------------------
GGGCCGGGGGTGGGG------------------GTTGGTGCTGGGAAGAATAAGAAAGGG
------------------GAGAATGGGAAAGATCTTCATATGTTTGTTTGGAGTTCAAGT
GCTTCCCCTGTTTCTGAA---GGTGGTCTTCATGTTTAT---------AGAGGTGGTGGT
TATAAT------------------------------------AATAAT---AATAGTCAT
CTT---GATCATGCTCCTCTT---------------AAT------ACTAAAGAT---TAT
GATGATTATGGAAGAGATGAATTCAGCTTTGGAAACAAAAATGGTGGGAATGGGCCA---
GAA------------GTCGACGGTCCT---ACACTATCGAAGCTT---------GGTTCG
AGCTCGACCACTGAGCTT---CGACCTAAAGCCGCTGCT---------CAGAGTGAAGCA
AAGGGAACTTCCATGCCACCTACTAGTGTGATGACAAGGCTTATATTGATCATGGTTTGG
AGGAAACTCATCAGGAACCCTAACACATATTCTAGTCTTATTGGCCTTTCTTGGTCCTTG
ATCTCATACAGGTGGCATGTTGAAATGCCTGCAATTGTGGCCAGTTCTATCAAAATTCTC
TCTGATGCAGGACTTGGAATGGCGATGTTTAGTCTTGGTCTGTTCATGGCATTGCAGCCG
AGGATCATAGCGTGTGGAAATACAGTGGCTACCTTTGCGGCTGGGGTGAGGTTCATCACT
GGACCGGCTGTCATGGCAGCTGCCTCAATTGCAGTTGGGTTGAAGGGAACCCTTTTGCAT
GTAGCCATAGTTCAGGCTGCTCTACCACAAGGGATTGTTCCTTTCGTCTTTGCTAAGGAG
TACAATGTTCATCCTGATATTCTCAGCACAGCGGTTATATTTGGCATGCTTATAGCTTTA
CCAATAACACTGGTATACTACATCTTGCTGGGACTT
>gnl_Betvu_v1.2_Bv5_111350_gqhy.t1
ATGATAAGTTTATCAGATTTCTACCATGTTATGACCGCAGTTGTGCCACTCTATGTGGCT
ATGATCCTCGCTTACGGTTCCGTAAAATGGTGGAAAATTTTCAGCCCAGATCAATGTTCT
GGCATTAACAGGTTTGTTGCTTTATTTGCTGTTCCTCTTCTTTCTTTCCATTTCATTTCA
AGCAACAATCCTTACTCGATGAACCTCAAGTTTATCGCGGCCGATTCCCTCCAGAAGGTG
ATTGTTCTGACTGTGCTATTCGTCTGGAGTAAATTCAGCAAGCGTGGCTCGCTCGAATGG
ACAATCACTCTCTTTTCTCTTTCCACCCTTCCAAACACACTTGTAATGGGCATCCCTTTA
TTAAAAGGAATGTACGGGGAC---TTCTCCGGTAGTTTAATGGTACAAATTGTTGTCCTC
CAATGTATCATTTGGTATACATTAATGTTATTCATGTTCGAATACCGAGCTGCAAAGATG
CTGATATCAGAACAATTCCCC---GACACTGCTGGCTCAATCGTATCCATACACGTCGAC
TCCGATGTAGTATCATTAGATGGGCGGCAGCCGTTGGAGACGGAGGCCGAGATTAAGGAA
GATGGAAAGTTGCATGTAACAGTCCGCAGATCAAATGCATCAAGGTCTGATATCTTCTCA
AGA---AGGTCTCATGGATTTTCC---------TCTACCACTCCTCGTCCTTCGAATTTA
ACAAATGCAGAGATCTACTCCCTTCAGTCGTCGCATAATCCGACGCCGCGAGGCTCCAGC
TTTAACCACACTGATTTCTACTCAATGGTT---GGTGCTGCTGGTGCTGGT---GCTGCT
AGGAGGTCC---------AACTTTGGT------GCAGGGGATGTTTATGGACTAACCACT
TCTAGGGGTCCCACTCCAAGACCGTCTAATTTT---------------GAAGAGGAAAGT
GGAGGG---------------------------AATAGTAACAGGACTAAGTAT------
------------------------GGTCATGCTCATTACCCTGCCCCT---AACCCGGGG
ATG---TTTTCACCCACTAAGAAAGATGCAAGTGTTAATGCTAATAAT------ACTAGT
ACTAATACTACT------------------------------ACGACGACGAATAATAAC
CTGAAAAAGGGAGGAGAAGAAGGAGGGAAAGATCTTCATATGTTTGTATGGAGTTCAAGT
GCTTCTCCTGTATCGGAT---------------GTATTC---------GGTGGACAACAA
TATGCTGTT------------------TCAGACCAGGCTGTTAAAGAAGTCCGAATGAAC
GTG---TCTCCTGGTAAAGTGGAGGGTGGAAGAGATAAC------CACGAAGAG---TAC
------TTGAGTAAAGATGAATTCAGCTTTAGAAATAGAGGATTA---------------
GAA------------GGAGAAATGAAA------------------------------GAC
CATCAT------CAG------GGTAGCAAA------------------ATGGAAGATGGG
ACGTCCAAAATTTTGCCTCCAGCAAGCGTTATGACAAGGCTCATTCTCATCATGGTTTGG
AGGAAACTTATAAGAAATCCTAATACTTATTCAAGTTTAATTGGCCTTACGTGGTCTTTG
ATCTCCTTCAGGTGGCATGTAGAGATGCCGGCCATCATCGCAAAGTCCATTTCAATATTG
TCCGATGCAGGTCTTGGCATGGCCATGTTCAGTCTCGGTCTGTTCATGGCTTTGCAACCA
AGGATTATAGCATGTGGCAATTCCGTAGCAACTTTTTCAATGGGAGTAAGATTCCTTACA
GGCCCAGCTGTCATGGCCGCTGCTTCTATTGTTGTTGGCCTACGTGGCGTACTTTTACAT
GTTGCCATCGTCCAGGCAGCACTGCCACAAGGAATAGTTCCGTTTGTGTTTGCAAAGGAG
TACAATGTGCATCCTGACATTTTGAGCACGGGTGTCATATTTGGGATGCTAATCGCGTTA
CCTATCACACTCGTTTACTACATTTTGCTGGGCCTA
>gnl_Betvu_v1.2_Bv6_155380_roxe.t1
ATGATTACAGGCAAAGACATATATGATGTATTTGCCGCGATCATACCACTCTACGTGGCA
ATGATCCTAGCCTATGGTTCGGTCCGGTGGTGGAAGATCTTCACCCCGGATCAATGCTCA
GGGATCAACCGTTTTGTCGCAGTTTTTGCGGTGCCTTTACTATCCTTCCATTTCATATCC
AACAACAACATCTACAAGATGAACTATCATTTCATAGCCGCAGATTGCCTACAAAAGGTA
GTCATCCTAGTTGCCCTTTGCTTATGGCTTATAATCACCAAGAAAGGAAACTTAGAGTGG
ATGATCACCCTATTTTCACTTTCCACTTTGCCTAATACTCTTGTGATGGGCATCCCTCTG
TTGAAGGCTATGTACGGAGAC---TTTAGTGGTAGCCTTATGGTCCAAATTGTGGTCTTA
CAAAGTATCATTTGGTATACACTTATGTTGTTTTTATTCGAGTATAGAGGGGCTAAGTTG
CTCATCTCCGAGCAGTTTCCA---GAGACCGCTGCGTCCATCACTTCTTTCCGGGTCGAG
TCGGACGTCGTCTCCCTCAACGGCAGGGAACCCATACAGGCAGATGCAGAAATAGGGGAT
GATGGGAAACTGCACGTAGTGGTGCGACGATCAACAGCATCAAGCATGGTTTCAGGCTCT
CATAACAAGTCTCAC---CTCCACTCTCTCACCTCAATGACACCGCGAGCTTCAAACCTC
ACCGGCGTAGAAATCTACAGCATACAATCGTCGAGGGAGCCTACCCCTCGAGCATCTAGC
TTCAATCAAACCGATTTCTACGCCATGTTT---GCTAGCAAGGCAGCGAGC------CCT
AGGCACGCTGCCTCAGGTCCCGCTCAAGGTAGCGGAGGGGACGTATTCTCACTTCAGTCA
TCCAAGGGGCCTACACCAAGGACGTCTAACTTT---------------GATGAAGAGTTG
ATCTTCAAACAACAACAACAACAACAAGGTGGTGGGAAAAGGAGGTTTGGGAGGAGTATG
AGTGGAGAATTGTATAATGGTGGTTCGCTTCCGCCTTATCCGCCACCG---AACCCGATG
ATT---TCGGGGACTACGAGTGGTGGTGGAAGAAGGAAGGAA------------------
---------------------------------------GGTGGTGGGAACCCTCCTACA
------------------CCACCTAATAAGGACTTGCATATGTTTGTTTGGAGTTCAAAT
CAATCGCCTGTTTCGGAGATGAATAATAATAATGTTAATAATAGGGTAGGACCTAATGAT
TTGGGTGTTTTAGATTCGTCTAAAGCTGTG------CTTCAACAAGAG------------
ATTGCTGCTGCT---------------------------------AGAGCT---GGGATG
AATAATTTTCCA---GAGAACTCGAGTCCAGGCAGAAAAATGAGTGGAGATAAGGTGGTG
GAA---------GGGGAGGAAGGACTA------------AAATTTCCGGCGATCGGATCG
CCGTAC---------------CAGAAGAAGGTGGTGGACATGGAAGAAGGGAATATGGAG
AGGAAACATCAGATGCCCCCTGCTAGTGTTATGACTAGACTTATACTCATCATGGTTTGG
AGGAAACTTATTCGTAACCCCAACACTTATTCCAGCCTTATAGGCTTAGCTTGGTCTCTT
GTATCATTCAGATGGAACATCGAAATGCCCACAATTGTGAAAGGATCGATATCAATATTG
TCCGACGCAGGCTTAGGAATGGCCATGTTCAGTCTAGGGTTGTTCATGGCCTTGCAACCA
AGACTAATAGCATGTGGAAATAGAGTGGCTGCATTTGCAATGGCTGTGAGATTTTTGACT
GGCCCCGCTGTCATTGCTGCTACTTCTATCGCCATTGGCCTTCGTGGAGTTCTTCTACAC
GTTGCCATTGTTCAGGCTGCTCTTCCTCAAGGAATTGTCCCTTTTGTGTTTGCAAAGGAG
TATAATGTCCATCCTGATATTCTCAGCACGGGGGTTATATTCGGAATGTTGATTGCATTA
CCGATTACAATATTGTACTACGTGCTTCTTGGACTC
>gnl_Carpa_v0.4_evm.model.supercontig_115.56
ATGATCAATGGCAAGGACATTTACGATGTCCTTTCGGCTATCGTTCCTCTCTACGTAGCC
ATGTTATTGGCTTACGGCTCCGTCCGGTGGTGGAAAATCTTCTCGCCGGATCAATGCGCC
GGAATTAACCGATTCGTCGCCGTTTTCGCAGTTCCTTTACTCTCCTTCCATTTCATCTCC
ACCAATGATCCGTACATGATGAACTACCGTTTCATCGCAGCGGATTCTCTGCAAAAACTT
GTCATCCTCACCGCTCTCTTTCTCTGGAACGCTTTCACCAAAACCGGCAGCCTCGAATGG
GTCATCACGCTTTTTTCCCTTTGCACTTTACCAAACACTCTCGTCATGGGGATCCCGCTT
CTGCAAGCCATGTACGGAGAA---TTCTCTGGGTCGTTGATGGTCCAGATTGTGGTGTTG
CAGAGCGTGATTTGGTATACTCTCATGTTGTTCCTGTTCGAGTACAGGGGAGCCAAGCTT
TTAATCGCCGAGCAGTTTCCC---GAAACCGCCGGGTCTATAACCTCGTTTCGAGTTGAC
TCCGACGTCGTTTCGTTAAACGGGAGAGAACCATTGCAGGCGGATGCGGAGATCGGCGAT
GACGGGAAGCTTCACGTGGTGGTTAGAAGGTCAAGCGCCGCGTCGATGGTCTCT---TCG
TTCAATAAAACGCATGGGATGAACTCGTTGACTTCTATGACTCCACGTGCATCAAATTTG
ACTGGCGTTGAGATTTATTCAGTGCAGTCTTCAAGAGAGCCGACGCCAAGAGCTTCAAGT
TTTAATCAGACAGATTTCTACGCCATGTTT---GCCAGCAAAGCTCCGAGT------CCT
AAACATGGATACACCAACAGTTTCCAT---------GGCGACGTTTACTCTCTGCAATCT
TCCAAAGGAGCAACACCGAGGACGTCGAATTTC---------------GACGAGGAGATG
TTGAAGATAAAC---------------------GCGAAGAAACGAGGAGGGAGGAGTATG
AGCGGTGAGCTTTTTAATGGCGGT---CTGCCATCTTATCCCCCTCCG---AATCCCATG
TTCGCCTCAGGGTCCACAAGCGGCGGTACGAGGAGGAAGGAAAAC---------------
------GGCGGCGGGGGC------------------GCAAGCATTTCGGCAGGAACGACG
------------------ACGCCGAACAAGGAGCTTCACATGTTTGTGTGGAGCTCGAGC
GCGTCTCCAGTGTCGGAAGGGAACATGAGACATGCAGTTCAGAAAGGCGGCTCCACCGAT
TTGGCCGCCATGGATGCCAAG---------------------CAAGAA------------
AATGCCGCTTCA---------------------------------AGA------GCTATG
CAGCGTTTGATA---GAGAATATGAGTCCGGGAAGGAAA---GATCATCAGCAACAGGTG
GAG---------ATGGAGGAAGGGAGC------------AAGGTGCAGGGAAATGGATCG
CCGTTTAATTAC---------CAGAAGAAGTTA---AGCGTTGAG---GAGGGAGGTGGA
AGGAAACAGAGAATGCCTCCTGCAAGTGTGATGACAAGACTCATCCTCATCATGGTCTGG
AGAAAGCTCATCAGAAATCCTAACACCTATGCCAGTCTCCTTGGCTTGGCTTGGTCCCTC
GTGTCTTTCAAGTTACATGTCAAAATGCCAAAAATTATAAGTGCATCCATATCCATATTA
TCAGACACTGGTCTGGGCATGGCTATGTTCAGTCTAGGATTATTCATGGCACTACAACCC
AAGGTGATAGCTTGTGGGAAATCAGTGGCATTATTTTCCATGGCGGTTCGGTTCTTAACA
GGTCCAGCAGTGATGGCTGCTTGCTCTATTGCCATTGGCATTCGTGGTGTTCTTCTTCAT
GTTGCAATTGTCCAGGCTGCTCTTCCTCAAGGTATAGTTCCTTTTGTATTTGCCAAGGAA
TACAACGTGCATGCCAATATACTTAGCACAGGGGTTATATTTGGAATGCTGATTGCCTTG
CCGATAACAATAATCTACTACGTGCTTCTTGGACTA
>gnl_Carpa_v0.4_evm.model.supercontig_65.140
ATGATCACTTGGAAGGATCTCTACACAGTTTTGACGGCGGTTATTCCGCTCTACGTGGCG
ATGATCCTCGCCTACGGTTCCGTCCGGTGGTGGAAGATTTTCTCGCCCGACCAGTGCTCT
GGGATCAACCGCTTTGTGGCGATATTTGCTGTCCCCCTGCTCTCCTTTCACTTTATCTCC
ACCAACGACCCTTACGCCATGAACTTCCGGTTTATTGCAGCAGATACGTTGCAGAAGATA
ATTATGCTGTTTGTGCTCGCTCTATGGACCAATTTAAGCAGGAATGGAAGCCTGGAGTGG
ATGATAACCATATTCTCTCTCTCCACGCTTCCAAACACGCTGGTCATGGGCATACCTCTC
CTTATCGCCATGTATGGCCAG---TACTCTGGTTCTCTCATGGTCCAGATCGTCGTCCTC
CAGTGTATCATCTGGTACACCCTCCTGCTCTTCCTCTTCGAGTATCGCGGAGCTAAGATC
CTTATCATGGAGCAGTTTCCA---GAGACCGCCGCCTCCATCGTTTCCGTCCGAGTCGAA
TCAGACGTTGTCTCTTTGGACGGCCGAGACTTCTTGGAGACCGACGCGGAGATTGGCCAA
GACGGAAAGCTCCATGTAACCGTCCGCAAATCTAATGCCTCGAGACGCTCGCTT------
---------------GGGCCTTGCTCCCTACCAGCATTGACGCCCAGGCCCTCGAACCTC
ACCGGCGCTGAGATATACAGCTTGAGTTCGTCCAGGAACCCCACTCCAAGAGGCTCCAAT
TTCAACAATTCGGACTTCTACTCCATGATG---GGCGTTCCTGGATTCCCT------GGC
CGGCATTCC---------AACTTCGGC------CCTGCAGATTTGTACTCGGTGCAGTCT
TCGCGAGGACAAACACCTAGGCCATCAAATTTC---------------GAGGAGAATTGC
ACA------------------------GGGATATCTTCTCCAAGATTTGGGTTCTACCCT
GCGACG---------CAG---ACTGTACCCACGTCGTACCCGGCTCCA---AATCCAGAG
TTC---TCATCCACTGTTACCAAGAACAACAAAACCCAGAAGGAA------AACAACCAC
CCGCAACAGCAACAGCAACAAAACCAGAACCAGAACCAGAACCAGAACAACAAAGCGAAC
------------------CATGACGCCAAGGAGCTCCATATGTTCGTGTGGAGCTCGAGC
GCGTCACCGGTTTCCGACGTAGCAGGGCTCCACGTTTTC---------GGCGGGAATGAT
TTCGAGGGGACAGAGCAATCTAGACGGTCCGATCAAGGAGCAAAAGAGATCAGGATGATC
GTA---TCTGATCATGCCCAGAATGGTGAAAGCAAAGGTTGTATTCCAGTC---------
CAATCATTTTCAAATGACGAT---------------------------------------
GAA---------------------------------------------------------
------------GATTTA------------------------------------------
------------------------------------------------------------
------------------------------------------------------------
------------------------------------------------------------
---------------------------------ATT------------------------
------------------------------------------------------------
------------------------------------------------------------
------------------------------------------------------------
------ATTCGC------------------------------------------------
------------------------------------
>gnl_Carpa_v0.4_evm.model.supercontig_92.84
ATGATCACTTTAACAGACCTCTACCATGTTCTCACCGCCGTGGTGCCACTATATGTGGCG
ATGATCCTGGCCTACGGCTCTGTCAAGTGGTGGAAAATCTTCAGCCCTGATCAGTGTTCC
GGCATCAACAGATTTGTTGCTCTGTTTGCGGTTCCTCTTCTCTCTTTTCACTTCATCTCC
ACCAACAACCCGTACACCATGAACTTAAAGTTCATAGCCGCTGACACACTCCAGAAAGTA
ATCGTGTTGGGAGTTTTGGCCGTCTGGTCAAGAACTAGCTCGAGAGGCTCCCTTGAGTGG
TCCATTACTCTGTTCTCCCTCTCAACACTGCCCAACACTCTTGTCATGGGCATCCCTCTC
TTGAAGGGCATGTATGGAGAC---TTTTCAGGCAGCTTAATGGTTCAGATTGTTGTGTTA
CAGTGTATAATTTGGTATACGTTAATGCTATTTCTCTTTGAGTACAGAGGAGCAAGGCTC
CTCATTGCAGAGCAGTTTCCT---GACACTGCTGGGTCTATCATTTCGTTTAGAGTCGAT
TCTGATATTATTTCCTTGGATGGCAAAGAGCCACTGCAGACTGAAGCTGAGGTTGGAGAA
GACGGTAAACTTCACGTAACCGTTAGGAAATCAACGAGCTCTCGATCAGAGATCTTCTCT
CGC---CGATCACACGGCCCCAACTCCGGCCTTTCTCTTACACCAAGACCATCTAACTTA
ACAAACGCAGAGATTTACTCTCTGCAATCATCAAGAAACCCAACGCCAAGATGCTCTAGT
TTCAACCACACTGATTTCTACTCCATGGTG---AAC---------------------GGT
AAAGGCGGC---------ACT---------------------------------------
------AATGTAAGCCCAAGGCAATCAAATTTTGGGAACTTGGGGTTTGATGAAGAGAAC
GCAGTCGGTGTTTTT---------------GGGAATGCCGGGAAAGCA------------
---------------------GCTAACGGGAGTGCTTACCCGGTACCCACAAACGCCGGA
ATC---TTTTCCCCAGTTGCAGGTCCA---------------------------------
------GGAGCA------------------------GCGAAGAAGAAAGTCAATGGCGCT
------------------GAAGTCGGCAAGGATCTGCATATGTTTGTTTGGAGCTCCAGT
GCGTCCCCGGTATCAGAA---GGAGGAATTCATGTCTTC---------AGAGGTGGAGAA
TATGGC------------------------------------AATGATCTCGGTGGG---
GTA---GCT---------------------------CAC------CAGAAAGAT---TAT
GAAGAATTTGGACGAGATGAGTTCAGTTTTGGCAACAGACGTGTAGGAAATGGGGGT---
GAG------------CAGGATGGTCCA---GTTCTTTCTAAGTTG---------GGTTCG
AGCTCCACGGCTGAGCTG---CATCCTAAGGCTGCC------------CAAGGTGAATCC
AAGCCATCTGCCATGCCACCTGCTAGTGTCATGACCAGGCTTATTCTGATCATGGTCTGG
CGAAAACTAATCAGGAATCCAAACACTTACTCCAGCCTCGTTGGCCTCACTTGGTCTTTG
GTCTCTTTTAAGTGGAACGTTGTTATGCCTGCAATTGTCGCTGGTTCAATCAAAATTCTG
TCAGATGCAGGTCTTGGGATGGCCATGTTTAGTCTTGGTTTGTTTATGGCATTGCAGCCA
AGGATTATCGCCTGTGGAAACTCAGTTGCGGCATTTGCAATGGCGGTCCGGTTTCTCACC
GGTCCTGCTGTTATGGCTGCTGCGTCCATTGTAATAGGATTGAAGGGAACTCTGTTGCAC
ATAGCCATCGTACAGGCAGCTCTTCCACAAGGGATTGTCCCTTATGTCTTCGCCAAGGAA
TATAATGTTCATCCGGATATTTTGAGCACCGGGTTA------------------------
------------------------------------
>gnl_Carpa_v0.4_evm.TU.contig_35483.1
ATGATCACCGGAACAGATTTCTACCATGTCATGACGGCAATGGTGCCACTTTACGTGGCC
ATGATTCTCGCTTACGGCTCTGTTAAGTGGTGGAAGATCTTCACTCCTGACCAGTGTTCT
GGTATCAACCGTTTTGTCGCTCTCTTTGCCGTTCCTCTTCTCTCTTTCCACTTCATTGCC
GGCAATGATCCTTACACCATGAACTTCCGCTTCATAGCTGCTGATACTCTCCAAAAGGTT
ATTGTCCTCGTGGTTCTTGCTCTCTGGACTAAGCTCAGCAAAAGGGGTTGTCTAGAATGG
ACCATTACTCTCTTTTCACTTTCCACTCTCCCAAACACTTTGGTCATGGGCATCCCTCTG
CTTAAAGGGATGTACGGCGAG---TTCTCCGGCAGCTTGATGGTTCAAATCGTTGTTCTT
CAGTGCATTATCTGGTACACTTTAATGCTTTTCATGTTTGAATACAGAGGTGCCAAATTG
CTCATCTCCGAGCAGTTTCCG---GACACTGCCGGCTCCATTGTCTCCATCAATGTCGAG
TCCGATATCGTCTCGCTTGACGGACGGCAGCCGCTGGAGACGGAAGCTGAGATTAAAGAA
GATGGAAAGCTACATATCACTGTTCGAAAATCCAATGCGTCGAGATCAGATATCTTCTCC
AGA---AGGTCTCAAGGGTTA------------TCAACAACTCCGCGTCCCTCAAACTTA
ACCAATGCGGAGATTTACTCTCTGCAATCGTCGAGGAACCCGACGCCGAGAGGTTCCAGC
TTCAACCACACTGATTTTTACTCGATGATG---GCTGGT------------------GGG
CGCAACTCT---------AACTTCGGC------GCCAACGATGTTTATGGACTATCGGCG
TCGCGAGGGCCGACGCCGAGGCCGTCTAATTAC---------------GAGGAAGATGGT
GCAGCC------------------------GGTGGCAAGCCGAGGTTTCATTACCACGGG
TCC------------------GGTGGTGCGGCTCATTATCCGGCGCCG---AACCCGGGG
ATG---TTCTCGCCAACTGGGTCTAAA---GGTGTTGGA------GCTAAC---------
---GCTAGTGCG------------------------------AAGAAGCCTAATGGACAG
GCGCAGCAGAAGCAAGAAGATGGAGNN---------------------------------
------------------------------------------------------------
------------------------------------------------------------
------------------------------------------------------------
------------------------------------------------------------
------------------------------------------------------------
------------------------------------------------------------
------------------------------------------------------------
------------------------------------------------------------
------------------------------------------------------------
------------------------------------------------------------
------------------------------------------------------------
------------------------------------------------------------
------------------------------------------------------------
------------------------------------------------------------
------------------------------------
>gnl_Carpa_v0.4_evm.TU.contig_44255.1
ATGATGGCTGGT------------------------------------------------
------------------------------------------------------------
------------------------------------------------------------
------------------------------------------------------------
---------------------------------------------GGG------------
------------------------------------------------------------
------------------------------------------------------------
------------------------------------------------------------
------------------------------------------------------------
------------------------------------------------------------
------------------------------------------------------------
---------------------------------------------CGCAACTCTAACTTC
GGCGCCAACGATGTTTATGGACTATCGGCGTCGCGAGGGCCG------------------
------------------------------------------------------------
------------------------------------------------------------
------------ACGCCGAGGCCGTCTAATTAC---------------GAGGAAGATGGT
GCAGCCGGTGGC------------------------AAGCCGAGGTTTCATTACCACGGG
TCCGGT------------------GGTGCGGCTCATTATCCGGCGCCG---AACCCGGGG
ATG---TTCTCGCCAACTTCTGGTAGTGCGAAGAAG------------------------
------------------------------CCTAATGGACAGGCGCAGCAGAAGCAAGAA
------------------GATGGAGGTAGGGATCTTCACATGTTTGTTTGGAGCTCTAGT
GCTTCTCCAGTATCCGAT---------------GTGTTT---------GGCGGCCATGAA
TATGGA------------------------------GACCATAAGGAGGTTAGATTAGCT
GTG---TCTCCTGGCAAAGTAGAAGGTCATAGGGAGAATCATGATCAA---------GAA
TACAATATGGAGAGGGATGACTTCAGCTTTGGGAACAGAGAG---------------AGG
GAA---ACGAACAACCATGAAGGAGAC------------AAAGTT---------GGG---
------------------------------------------------------GATGGG
AAGCCTAAAGCCATGCCACCAACAAGTGTAATGACAAGGCTTATACTCATCATGGTTTGG
AGAAAACTTATCAGAAATCCAAACACTTACTCAAGCTTAATAGGCCTGACTTGGTCATTA
GTTTCATTCAGGTGGCATGTTCAAATGCCTGCCATTATAGCACAGTCCATTTCCATACTG
TCAGATGCAGGTCTTGGCATGGCCATGTTCAGTCTTGGT---------------------
------------------------------------------------------------
------------------------------------------------------------
------------------------------------------------------------
------------------------------------------------------------
------------------------------------
>gnl_Elagu_v2.0_p5_sc00004.V1.gene1168
ATGATCACCCTATCCGATTTCTACAACGTCATGACCGCCGTGGTGCCGCTTTACGTGGCC
ATGATCCTCGCCTACGGCTCCGTCAAATGGTGGAAAATCTTCTCCCCTGACCAGTGCTCC
GGCATCAACCGCTTCGTCGCCCTCTTCGCCGTCCCCCTTCTCTCCTTCCATTTCATCTCC
ACCAACGATCCCTACGCCATGAACCTCCGCTTCATCGCCGCCGACACCCTCCAGAAGCTC
ATGGTGCTCGGTGTCCTCACCCTCTGGACCCAACTCACCCGCCGTGGCTCCCTCGAGTGG
ACCATCACCCTCTTCTCCCTCTCCACCCTCCCCAATACCCTCGTCATGGGCATCCCCCTC
CTTAAAGGCATGTACGGCCCC---TTCTCCGGCGGCCTCATGGTCCAGATCGTAGTCCTC
CAATGCATCATTTGGTACACCCTCATGTTGTTCCTCTTCGAGTACCGCGGCGCCAAGATG
CTTATCACCGAACAGTTTCCC---GACACTGCCGGCTCCATCGCCTCCATCGCTGTCGAC
TCCGATGTCGTCTCCCTCGACGGGAGGGACGCCCTCGAGACCGAGGCCGAGATCGGAGAA
GACGGCAGGATTCACGTCACCGTCCGACGGTCGAACGCCTCCCGGTCGGATATTTACTCC
AGG---AGGTCGCAGGGTTTCTCC---------ACCACCACCCCTCGTCCTTCCAACCTC
ACCAACGCCGAGATTTACTCGCTTCAGTCCTCCCGCAATCCCACGCCGCGGGGCTCCAGC
TTCAACCACAACGACTTCTACTCCATGGTC---------------------------GGC
AGGAGCTCC---------AACTTCGGC------GCGGCGGATGCCTACGGCGCG------
---------------TCGAGGCCGTCCAACTAT---------------GAGGAGGAGCAC
GGCACC---------------------------GCCAGGTCCAGGTTC------------
---------------------------------CACTACCCGGCGCCG---AATCCGACC
ATT---TTTTCGACGGCGGCGGTGGGCGCTCCGAGG------------------GTGCAG
GTGGTGGGCGGC------------------------------AAGGTGGCCAACGGGCAA
TCCCATAAAGCGGAGGACGGAGGTACCAAGGATCTCCACATGTTCGTGTGGAGCTCCAGC
GCGTCTCCAGTCTCCGAC---------------GTGTTC---------GGAAATAACGAA
TACGTCTTCCCACCGGCGCCC------ACGGATCCTGCCGTCAAACAAGTCAGAATGACA
GTT---TCTCCGAGCAAAGTAGATGAGCGGAAGGAG---------CGGGATGAT---TAC
------TTGGAGCGAAACGACTTCAGCTTCGGAAACGGAGGGATGATG------------
GCG------------AGAGAGGGTGGG---------------------------GCCGGA
GGAGACGATGAGAAGATG---CATGAGAGC---------------AGCAAAGGAGCAAAG
AGAGCCACGGCGTTGCCTCCGGCCAGCGTCATGACGAGACTGATCCTAATCATGGTGTGG
CGCAAGCTCATCCGCAACCCCAACACCTACTCCAGCCTCATCGGTCTCACCTGGTCCCTC
GTCTCCTTCAGG------------------------------------------------
------------------------------------------------------------
------------------------------------------------------------
------------------------------------------------------------
------------------------------------------------------------
------------------------------------------------------------
------------------------------------
>gnl_Elagu_v2.0_p5_sc00005.V1.gene1009
ATGATCACCGGGAAGGACATCTATGAAGTTCTGGCGGCGATCGTACCCCTCTATGTGGCG
ATGATCTTGGCCTACGGCTCCGTCCGATGGTGGAAGATCTTCTCAAAGGACCAATGCTCC
GGCATCAACCGCTTCGTGGCGGTTTTCGCCGTCCCGCTCCTCTCCTTCCACTTCATCTCC
ACCAACAACCCCTATGCCATGAACTACCACTTCATCGCGGCCGACTCCCTCCAGAAGGTG
GTCATCCTCCTCGCGCTCTTCCTCTGGCACAACCTCTCCAAGCGCGGCAACCTCGACTGG
ACGATCACCCTCTTCTCCCTCTCCACTCTCCCCAACACCCTCGTCATGGGGATCCCCCTC
CTCCGCGCCATGTACGGTGAC---TTCTCCGGTAGCCTCATGGTCCAGATCGTGGTGCTG
CAGAGCGTCATTTGGTACACCCTCATGCTCTTCCTCTTCGAGTACCGGGGTGCCAAGGCC
TTGATCTCCGAGCAATTCCCCCCTGACATCGCTGGATCCATCACCTCCTTTCGAGTCGAC
TCCGACGTGGTCTCCCTCAATGGTCGGGAGCCGCTGCAGGCGGATGCGGAGATCGGGCAG
GACGGGAAGCTCCATGTGGTAGTCAGGAGGTCCAGCTCTTCGAGGTCCACGGTGTCCTCC
TATAACAAGTCTCATGGTTTTAATTCTATGACCTCGATGACTCCAAGGGCTTCGAACCTC
ACCGGAGTCGAGATCTATTCCATCCAATCATCGAGAGAGCCAACCCCGAGGGCTTCGAGC
TTCAACCAGACGGACTTCTATGCCATGTTC---TCTAGCAAGGTGACCAGC------CCG
AGGACAGGGTGCGGTGGTGGGTTCGAG------GAGGAGCCGGGGACGAGGTTGGGGAAG
CACAAGGGAGCTGGGAGCAAGAGCAGTGACTTC---------------------------
---------------------------------------------------------ATG
AATGGGGGGCTCTTCTCCACCTCTTCGTCTTCCACCTACCCGGCTCCC---AATCCTTTA
ATG---CTTTCCGGCCCGGCTTGCGGCAGTAAGAAG------------------------
---------------------------------GGTGGCACGAGTTCAGCCATGAGTGCC
------------------AATTCCAATAAGGAGCTCCACATGTTTGTTTGGAGCTCCAGT
GCTTCGCCGGGCTCGGAGGCTAATCTAAGAAATGCGGTGAACCGGGCTGCCTCTCATGAT
TTTGGAAATATGGATCCTTCGAAGCCTACT------TTCCACCAGGACATC---------
------GCTCGT---AAA------------------------------------GGACTG
CATGCCCCTAGT---GGAAATGCTAGTCCAATAAGGAAGGCAGGAGTTAATGGAGAGCTT
GAA---------ATAGAGGACGGGTGCAAGAGCCTGGAAAAGTTTCCAGCG------TCT
CCTTTTGTGGCC---------CAGAAGAAGGGGGCAGACACGGGGGCAGGGCTGGTGGAG
AGCAACCACAGGATGCCACCAGCCAGTGTGATGACTAGGCTCATACTCATCATGGTGTGG
AGGAAGCTCATCAGAAACCCTAACACATACTCCAGCCTTTTAGGCCTAGTGTGGTCCCTC
GTATCTTTCAGG------------------------------------------------
------------------------------------------------------------
------------------------------------------------------------
------------------------------------------------------------
------------------------------------------------------------
------------------------------------------------------------
------------------------------------
>gnl_Elagu_v2.0_p5_sc00008.V1.gene759
ATGATCACGTGGCACGACCTGTACACGGTGCTGACGGCGGTGGTGCCGCTGTACGTGGCG
ATGATCCTGGCCTACGGGTCGGTGCGATGGTGGGGGATCTTCTCGCCCGACCAGTGCTCC
GGCATCAACCGCTTCGTCGCCATCTTCGCCGTCCCCCTGCTCTCCTTCCACTTCATCTCC
ACCAACGACCCCTACACCATGAACTTCCGCTTCATCGCCGCGGACACCCTCCAGAAGCTG
ATCGTCCTCGCCGCTCTCACCGCCTGGGCCCGCCTCTCTTCCCGCGGCTCCCTCGATTGG
GCCATCACCGTCTTCTCTCTCGCCACCCTCCCAAACACCCTCGTCATGGGAATTCCCCTC
CTCATCGCCATGTACGGCGGC---TTCTCCGGATCCCTCATGGTCCAGGTCGTCGTCCTC
CAGTGTATCATCTGGTACACCCTCCTTCTCTTTCTTTTCGAGTACCGCGCCGCCCGCCTC
CTCATCGCCGACCAGTTTCCC---AACACCGCTGCCTCCATCGTCTCCTTCCGCGTCGAC
TCCGACGTCGTCTCTCTTGATGGCCGCGACCTCCTCCAAGCCGACGCCGAGGTCGGCGGC
GACGGCAAGATCCACGTCACCGTCCGCCGCTCCAACGCCTCCCGCCGCTCCTTC------
---------------------------TCCATGGCCATGACCCCGCGCCCCTCCAACCTC
ACCGGCGCCGAGATCTACTCCCTGAGCTCCTCCCGGAATCCTACTCCACGGGGATCCAAC
TTCAATCACTCCGACTTCTTCGCCATGGTC---GGCGGCGCCCCTCCACCA------CTC
CGCCCCTCC---------AACTTCGGT------CCTGCAGATCTCTACTCTCTCCACTCC
TCCCGTGGCCCGACTCCTCGCCCCTCCAACTTC---------------GACGACGGCGCC
GCCGCCGTC------------------------GGATCCCCACGCTTCGGG---------
---------------------------------CGTTACCCGGCTCCC---AACCCGGAG
ATC---TCCTCCGCCTCCGCCACCGTGATAAAGAAAACCGCCAGCAATCCAACCCTGCCG
ACAACAACTGCAGCGACG---------------CAGCAGCAGCAGAACAGAGCGGCGAAC
------------------CACGACGCGAAGGAGCTCCACATGTTTGTTTGGAGCTCCAGC
GCGTCGCCGGTGTCGGATGCCGGCGGCCTGCACGTGTTC---------GGCGGCGCGGAT
TTCGCCGCCCCGGACCTCGCTGGCCGGCTGGACCACGGCGCCAAGGAGATCCGCATGCTC
GTTCCCACCGATCTCCCCCAAAATGGCGGAACCAAAGGAGTGGTGGAAGGT---------
GAGGATTGTGGAGGAGAAGATTTTAGCTTTGAAGGAGGGAAGGGATTAGAA---------
GACGAGAGAGACAGGGACAGCGGGCCGGATGGGTTATCGAAGCTG---------GGGTCG
AGCTCGACGGCGGAGCTC---CACCCCAAGGGCGGCGGAGGACCATCCAATGGAAAGCAC
ACCCACCCCCAGATGCCTCCTGCTAGCGTCATGACCCGTCTGATCCTCATCATGGTGTGG
CGCAAACTGATCCGCAACCCTAACACCTACTCCAGCCTTGTCGGCCTCATCTGGTCCCTC
GTCGCCTTCCGGTCCATCTCCCAACTAACTATCATTTTG---------------------
------------------------------------------------------------
------------------------------------------------------------
------------------------------------------------------------
---------------------------------------CCC------------------
------------CCC---------------------ATTTTT------------------
------------------------------------
>gnl_Elagu_v2.0_p5_sc00051.V1.gene466
ATGATCACCCCGGAGGACTTCTACACCGTTATGTGCGCCATGGTCCCCCTCTATGTGGCC
ATGCTCCTCGCCTACGCCTCCGTCAAATGGTGGAAGATCTTCACCCCCGAGCAGTGCTCC
GGCATCAACCGCTTCGTCGCCGTCTTCGCTGTCCCGGTCCTCTCCTTCCACTTCATCTCC
CACAACAACCCCTACCAGATGGACACCCGCTTCATCCTCGCTGACACCCTCTCTAAGCTC
CTCGTCCTCCTCCTCCTCTCCCTCTGGGCTTGCCTCTCCCCCCGCAGCCGCCTCGACTGG
CTCATCACCCTCTTCTCCATCGCCACCCTCCCTAACACCCTTGTCATGGGCATTCCCCTC
CTACGTGCCATG------------------------------------------------
---------------TACACTTTGCTGCTCTTCCTGTTCGAGTATCGCGCGGCCACTCTC
TTGATCCAAGAGCAGTTTCCGGGGCCGGTGGCGGCGGCCATCGCCAAGATCAAGGTCGAC
GGCGATGTCATCTCGTTGGACGGGCGAGACCCGATCCACGCCGAGTCGGAGATGGATGCG
GACGGGAGGGTTCGTCTCCGGATCCGGCGGTCCGTGTCATCGGCGCCGGAATCC------
---------------GGGTTGTCGTCGTCGGTGGGGTTCACGCCGCGCCTGTCGAACATA
TCGGGCGCGGAGATATACTCGCTGAACACGCCGGGCCGGCAT---CCCATGGAGCAA---
TTCACCATCGCCGACGTC---ACGTTT------GGGTACCGGTCG------GCGAGCCCG
CGGCTGTCG---------GGGTATGCG------TCGTCGGATGCGTACTCGCTGCAG---
---------CCGACGCCGAGGGAGTCGAATTTT---------------AATGAGATGGAG
ATAGGG------------------------------------------------------
---------------------------------------------------ACTCCGGTG
TGGATGAGGTCGCCGGCGGCG---------------------------------------
------------------------------------------------------GCGGCA
GGA------------------GGAGGGAGGGTGGCCGCCAAGGTGGTGCGCGGTTGTCAC
GAGGGTGGCAGCGGTGGT---------------------------------GGGGAG---
---------------CAAGGG---------------------------------------
------------------------------------------------------------
------------GACAAGGATGTTGGA---------------------------------
------------------------------------------------------------
------------------------------------------------------------
------------------------------------------------------------
------------------------------------------------------------
------------------------------------------------------------
------------------------------------GGT---------------------
------------------------------------------------------------
---------------------------------------------------------AAG
TACGCCGCTGGCGCTGCGGCTCTTCCTCAAGGTATTGTACCATTCGTCTTCGCTAGAGAA
TACGGGCTACATCCAGACATACTTAGCACCGGG---------------------------
------------------------------------
>gnl_Elagu_v2.0_p5_sc00061.V1.gene311
ATGATCACGTGGCAGGACCTGTACACGGTGCTGACGGCGGTGGTGCCGCTGTACGTGGCG
ATGATCCTGGCCTACGGGTCGGTGCGGTGGTGGGGGATCTTCTCCCCCGACCAGTGCTCC
GGCATCAACCGATTCGTCGCCATCTTCGCCGTTCCCCTCCTCTCCTTCCACTTCATCTCC
ACCAACAACCCCTACGCCATGAACTTCCGCTTCATCGCCGCCGACACCCTCCAGAAGCTC
ATCGTCCTCGCCGCCCTCGCCGCCTGGGCCCGCCTCTCCTCCCGCGGCTCCCTCGACTGG
GCCATCACCGTCTTCTCCCTCGCCACCCTCCCCAACACCCTCGTCATGGGCATCCCCCTC
CTCATCGCCATGTACGGCGCC---TTCTCCGGCTCCCTCATGGTCCAGATCGTTGTTCTC
CAGTGTATCATCTGGTACACCCTCCTCCTCTTCCTCTTCGAGTATCGCGCCGCCCGCCTC
CTCATCGCCGACCAGTTCCCC---GACACCGCCGCCTCCATCGTCTCCTTCCGCGTCGAC
TCCGACATCGTCTCCCTCGACGGCCGCGACCTCCTCCAGACCGACGCTGAGGTCGGCGGC
GACGGCAAGATCCACGTCACCGTCCGCCGCTCCAACGCCTCCCGTCGCTCCTTC------
---------------------------TCCATGGCCATGACCCCGCGCCCCTCCAACCTC
ACCGGCGCCGAGATCTACTCCCTGAGCTCCTCCCGGAATCCTACTCCTAGGGGTTCCAAC
TTTAACCACTCCGACTTCTTCGCCATGGTC---GGCGGTGCTCCGCCCCCT------CTC
CGCCCCTCC---------AACTTTGGC------CCCGCCGACCTCTACTCCCTCCAGTCC
TCCCGCGGCCCCAGCCCCCGCCCCTCCAACTTC---------------GACGATGGTGCC
ACCGCCGTC------------------------GGATCGCCACGCTTCGGG---------
---------------------------------CATTACCCCGCACCC---AACCCCGTA
ATC---TCCTCCGCCTCCGGCGCCGCCGCAAAGAACAACGCCACCAATCCGACCCCTCCA
GCGGCCGCTGCTCCGCCG---------------CAGCAGCAGCAGAACGGGGCGGCACAA
------------------CATGACGCGAAGGAGCTCCACATGTTCGTGTGGAGCTCGAGC
GCGTCGCCGGTGTCGGAGGTCGGCGGTCTGCACGTGTTC---------GGCGGCGCGGAC
TTCGCCGCGACGGACCTCGCCGGCCTGCCAGACAACGGCGCCAAGGAGATCCGGATGCTC
GTTCCCGCCGATCTCCCCCAACACGGCGGAACCAAAGGAGCAGTAGAGGGT---------
GCGGACTACGGACGAGAAGATTTTAGCTTCGGAGGAGGAAAGGGATTAGAA---------
GATGCGAAAGACACGGAAAACGGCCCGGAGGGGGTACCGAAGCTT---------GGGTCG
AGTTCGACGGTGGAGCTC---CACCTGAAAGGCGGCGGGCCGCCGGACAGCGGCAAGCAC
ACCGACCATCAGATGCCTCCGACGAGCGTCATGACCCGTCTGATCCTCATCATGGTGTGG
CGCAAGCTGATCCGCAACCCCAACACCTACTCCAGCCTCATCGGCCTCATCTGGTCCCTC
GTCGCCTTCCGGTGGCACGTGTCCATGCCAAAAATAATAGAGAAGTCGATCTCTATACTA
TCCGACGCCGGGCTGGGGATGGCTATGTTTAGCTTAGGT---------------------
------------------------------------------------------------
------------------------------------------------------------
------------------------------------------------------------
------------------------------------------GGGTTA------------
------------------------------------
>gnl_Elagu_v2.0_p5_sc00094.V1.gene87
ATGATCACAGCTGCCGATCTCTACCACGTCCTCTCGGCCGTAGTCCCGCTCTACGTCGCC
ATGATCCTGGCCTACGGCTCCGTCAAATGGTGGAGGATATTCAGCCCCGACCAGTGCTCC
GGCATCAACCGCTTCGTCGCGCTCTTCGCCGTCCCCCTCCTCTCCTTCCACTTCATCTCC
ACCAACAACCCCTACGCCATGAACTACCGCTTCATCGCGGCCGACACCCTCCAGAAGCTC
ATCGTCCTCGTGGTCTTGGCCATTTGGTCCAAAACCAGCTCCAGAGGGTGCTTGGAGTGG
ACCATAACACTCTTCTCCCTCGCCACACTTCCAAACACTCTCGTCATGGGCATCCCCTTG
CTCAAGGGAATGTATGGCCCC---GCTTCGGGGAGCCTCATGGTCCAAATCGTCGTCCTC
CAATGCATAATTTGGTACACATTGATGCTCTTCTTGTTTGAGTACAGGGGAGCTAAGCTT
CTCATCACCGAGCAGTTCCCC---GACACCGCCGGCTCCATCATCTCCTTCCGGGTCGAC
TCCGACATCATCTCCCTCGACGGCAAGGAGCCGCTGCAGACCGAGGCTGAGGTCGGGGAG
GATGGGAAGCTCCATGTCACGGTGAGGAAGTCGACGAGCTCGCGCTCGGAGATATATTCC
CGC---CGGTCACACGGCCTGAATTCCGGCGTCTCCATCACTCCCCGACCATCCAATCTA
TCGAATGCCGAGATATATTCGCTTCAGTCGTCGAGGAATCCGACGCCAAGGGGGTCCAGT
TTCAACCACACCGATTTCTATTCCATGGTG---AAT---------------------GGG
AGGAATGCG---------AGT---------------------------------------
------GGTGTGAGCCCGAGGCATTCCAACTTTGGGAACGTGGGCTTCGACGAGGAGAGT
GGTGGCGGGGTGGCG---------------GCGGGGATTCCCAAGGCGAATGGG------
------------------------GTGGCGGGCGGATATCCGGGGCCGCCGGGCACCGGA
ATA---TTCTCTCCCGTG------------------------------------------
------GGGGCG---------------------------AAGAAGAAGGTGGGTGGGGGT
------------------GAGGGGGGGAAGGATCTGCACATGTTTGTTTGGAGCTCGAGT
GCTTCGCCGGTGTCGGAG---GGAGGGATGCACGTGTTT---------AGAGGGGGGGAG
TTTGGA------------------------------------AATGAGCATGGTGGAGCA
GCT---CACCCA------ACCGATCAC---------CAT------CCAAAAGATGCCTAT
GATGTATATGGTCGCGATGACTTCAGCTTCCAGAACAGAGCTGGTACCCAGGGAATG---
GAC---TCACTGCAGAAGGATGGGCCT---AGTCTCTCGAAGCTC---------GGTTCC
AATTCCACAGCTGAACTC---CACCCGAAATCTGGGGCT---------GATGGAGAAATC
AAGCCGACTTCGATGCCACCTGCTAGTGTGATGACCAGGCTTATTTTGATCATGGTCTGG
CGAAAGCTAATTAGAAATCCAAACACCTACTCCAGCCTAATT------------------
------------------------------------------------------------
------------------------------------GGTTTATTTATGGCATTGCAACCA
AGGATTATAGCTTGTGGCAATTCGATTGCTGCATTTGCAATGGCTGTCAGATTTGTTACA
GGCCCTGCTGTCATGGCTGCAGCCTCAATTGCTGTTGGACTTAGAGGCGTTCTCTTGCAT
ATCGGCATCGTACAGGCAGCTCTTCCTCAAGGAATTGTTCCATTTGTGTTCGCCAAGGAG
TATAATGTCCATCCTGATATTCTAAGCACAGGAGTGATCCTCGGGATGTGGGCCGCCTGC
CCGCTTCCGGCGGTCTTCTATCTCCTCCTTGGTCTC
>gnl_Elagu_v2.0_p5_sc00189.V1.gene42
ATGATCAGCGCTGGTGATCTCTACCACGTCCTCACAGCGGTAGTCCCGCTCTACGTCGCC
ATGATCCTGGCCTATGGCTCGGTCAAGTGGTGGAGGATATTTAGCCCAGACCAGTGCTCC
GGCATCAACCGCTTCGTCGCTCTCTTCGCCGTCCCACTCCTCTCATTCCACTTCATCTCC
ACCAACGACCCCTACGCCATGAACTACCGCTTCATCGCCGCCGACAGCCTCCAGAAGCTC
ATCGTTCTCACCGTCTTGGCCATTTGGACTAAAACCAGCTCCCGAGGCTGCTTGGAGTGG
ACCGTAACTCTGTTCTCGCTTGCCACGCTTCCAAACACTCTGGTCATGGGCATACCCTTG
TTGAAAGGAATGTACGGCCCC---GACTCGGGGAGCCTAATGGTCCAGATCGTTGTTCTC
CAATGCATAATTTGGTACACGTTGATGCTCTTCTTGTTCGAGTACAGGGGAGCTAAGCTT
CTGATCGTCGAGCAGTTCCCC---GACATCGCTGGGTCCATAGTTTCCTTCCACGTGGAC
TCCGACGTCATCTCGCTCGACGGCAAGGAGCTGCTGCAGACAGAGGCCGAGGTCGGAGAG
GATGGCAAGCTCCATGTCACGGTGAGGAAGTCCACGGGCTCGCGGTCGGAGATATGCTCC
CAG---CAATCCCAGGGGCCGTATTCCGGCGTGTCCATCACATCCCGACCGTCCAATCTA
TCGAACGCCGAGATATATTCGCTTCAGTCATCGGTGAATCCGACGCCGAGGGGTTCTAGC
TTCAATCGCAATGATTTCTACTCGATGGTG---AAT---------------------GGG
AGG------------------------------------------------------AGT
GCTAGTGGAGTGAGCCCAAGGCATTCTAACTTT---------------GGGAGTGTGGCT
TTCGACGTGCAG------------------------------------------------
---------------------------------AGCATTCCGATGGGG---GTGCCGGCG
ACCCTGTTCTCGCCGGCGAGG---------------------------------------
------------------------------------GCGAAGAAGAAGGTGATTGGGGTG
------------------GACGGGGGGAACGATTTGCACATGTTTGTCTGGAGCTCCAGC
GCTTCGTCGGGGGGAGAGTTTGGAAGTGAGCAT------------------GGT------
---GGAGCTGCTCAC------------------------CCAAAAGATGCC---------
---------------------------------------------------------TAT
GATGTATATGGTCGTGATGAATTCAGCTTGCAGAACCGGCCCGGTACTCAG---------
GAAATCGAC------------------------------TCTCTG---------CAGAAC
GATGGGCCTACCGAGCTC---CTCCCAAAA---------------GCTGCTGCGGAAATC
AAGCAGACTTCCATGCCTCCTGCCGGTGTGATGACCAGGCTTATTTTGATCATG------
------------------------------------------------------------
------------------------------------------------------------
------------------------------------------------------------
------------------------------------------------------------
------------------------------------------------------------
---------------GCAGCTCTTCCTCAAGGAATTGTTCCATTTGTGTTTGCCAAGGAG
TACAACGTGCATCCTGATATTCTAAGCACAGCATTGAACAAAGACTACCTGTTGAATTTG
GACTCCAGTCCAGCATATCAGATGCTCTTCAACATC
>gnl_Elagu_v2.0_p5_sc01123.V1.gene15
ATGATAACCCTGTCGGATTTCTACAACGTCATGACGGCTGTCGTGCCGCTCTACGTGGCC
ATGATCCTGGCCTATGGCTCGGTGAAGTGGTGGAAAATTTTCTCCCCGGACCAGTGCTCG
GGCATCAACCGCTTCGTGGCGCTGTTCGCGGTGCCGCTGCTCTCCTTCCACTTCATCTCC
ACCAACGATCCTTACAAGATGAACCTGCGGTTCATCGCCGCCGACACGCTCCAGAAGCTG
ATGGTGCTGGCGATCCTGACGGTGTGGAGCAATGTCAGCCGCCGAGGCTGCCTCGAGTGG
ACTATAACTCTCTTCTCCCTCTCCACCCTCCCCAACACTCTTGTCATGGGCATCCCCCTC
CTCAAGGGTATGTACGGCGGC---GACTCCGGCAGCCTCATGGTCCAGATCGTCGTCCTC
CAATGCATCATCTGGTACACTCTCATGCTCTTCATGTTCGAGTACCGCGGCGCCAAGCTG
CTCATCACCGAGCAGTTCCCC---GACACCGCCGGCTCCATCGCCTCCATCACCGTCGAC
TCCGACGTCGTGTCGCTCGACGGGCGCGACGCGCTCGAGACCGAGGCAGAGATCAAAGAG
GACGGCAAGCTCCACGTCACTGTCCGGCGGTCCAACGCCTCCCGGTCGGACGTCTACTCC
AGG---AGGTCCCAGGGGTTCTCC---------ACCGCCACCCCTCGCCCTTCCAACCTC
ACCAACGCCGAGATTTACTCGCTTCAGTCGTCCCGCAACCCGACGCCGAGAGGCTCCAGC
TTCAACCACACCGACTTCTACTCCATGGTC---------------------------GGC
AGGAGCTCC---------AATTTCGGT------GCATCGGATGCCTACGGCGCGATGGCA
GTGAGGGGGCCGACGCCGAGGCCGTCCAGCTTT---------------GAGGAAGAGCAC
GGCACCGCCGCAGCTGGC---GCCGGCGCAGGTGCCAAGGCCCGCTTCCACTACCAGATG
CCGGTG---------ACC---GCCGGGACGCCCCACTACCCGGCGCCG---AATCCCTCC
GTG---TTTTCGACGGCGGCGACAGGCGGTCCAAGA------------------GCTGCA
CCGATGGGCGGC------------------------------AAGAAGGCTAACGGGCAG
TCCCATAAAGCGGAGGACGGAGGGACGAAAGATCTCCACATGTTTGTATGGAGCTCCAGT
GCGTCTCCCGTCTCCGAT---------------GTGTTT---------GGTAACAACGAG
TACGGTTTGCCG------GCG------ACGGATCCTGCTGCCAAAGAAGTTAGAATGACG
GTT---TCTCCAGGCAAAGTGGATGGGCGCAAGGAG---------AGGGATGAT---TAC
------ATGGAGCGAGAGGACTTCAGCTTCGGAAATAGGGGAATGATG------------
GAG------------AGAGATGGTGCG---------------------------GGAGGT
GGC---GACGAGAAGATG---CATGAGAGC---------------ACCAAAGGAGGAGGG
AGAGGCACGGTGTTGCCCCCGGCCAGCGTCATGACGAGGCTGATCCTCATCATGGTGTGG
CGGAAGCTCATCCGCAACCCCAACACCTACTCCAGCCTCATCGGCATCACCTGGGCCCTC
GTCTCCTTCAGGCTGAGTGGGGATGTCTTTTGGCTGTGC---------------------
------TGCGGGTGTGGGTGG---GTCGGGGGGCCAGGTCTGTTTATGGCGTTGCAGCCA
AGGATCATAGCATGTGGGAATTCGGTTGCAGCTTTTGCCATGGCTGTGAGATTCTTCGCA
GGCCCAGCTGTCATGGCCGCCGCTTCCATCGTCGTGGGTCTCCGAGGCGTCCTCCTCCAC
ATCGCCATTGTGCAGGCAGCACTCCCCCAAGGAATTGTCCCCTTCGTCTTTGCAAAGGAG
TACAATCTGCATCCTGATATCCTCAGCACTGCAATTTTGCTGTCGATG------------
------ACCGCGGCCGCC---------GTCGGGACC
>gnl_Eucgr_v2.0_Eucgr.C00078.1
ATGATCACCGGGAAGGACATGTATGATGTGCTCGCGGCGGTGGTGCCGCTCTATGTGGCG
ATGATCCTCGCCTACGGGTCGGTGCGGTGGTGGAAGATCTTCACCCCGGACCAGTGCTCG
GGGATCAACCGGTTCGTGGCGGTGTTCTCT------------------------------
------------------------------------------------------AAGGTG
GTCATCCTCTTCGCGCTCTTCCTCTGGCACGCCTTCACCAAGCGCAGCAGCCTCGAGTGG
ATGATCACCCTCTTCTCTCTCTCCACCCTGCCCAACACGCTGGTCATGGGCATTCCTCTT
CTCAAGGCCATGTACGGCGAC---TTCTCGGGCTCCCTCATGGTCCAGATCGTGGTGATG
CAGAGCGTCATTTGGTACACCCTCATGCTCTTCATGTTCGAGTACCGAGGCGCCAAGCTG
CTCATCAACGAGCAGTTCCCC---GAGACCGCAGGGTCCATCACCTCGTTCCGGGTCGAG
TCGGACGTCATGTCGCTCAATGGTCGTGAGCCGCTGCAGGCCGACGCCGAGATCGGTGAG
GACGGGAAGCTCCACGTGGTTGTCCGCAGGTCCAACGCTTCCTCCATGATCTCA---TCC
TTC---AAGTCTCATGGCCTCAACTCC---------ATCACACCGCGCGCCTCCAACCTC
ACGGGTGTCGAGATCTACTCGGTGCAGTCATCCCGAGAGCCAACTCCGAGGGCTTCGAGC
TTCAACCAAACCGACTTCTACGCCATGTTC---GCGAGCAAAGCGGCGAGC------CCC
AAGCACGGCTACACCAACAGCTTCCAGGGAGGAGTTCCGGACGTTTACTCATTGCAGTCG
TCCAAGGTGGCGACACCGAGGACGTCCAACTTC---------------GACGAGGAGATG
ATGAAGATGAGCGGCAGC---AACAATGTGAACGCCAAAAGACGCGGAGGGAGGAGCATG
AGCGGAGAGCTGTTCAACGGGGGTGTCTTCCCTTCGTATCCGCCTCCA---AACCCGATG
TTT---TCGGGGTCGACCAGCGGGAATACGAAGAAGAAGGACAGT---------------
------------------------------------------------------------
------------------GGGAACAACAAGGAGCTGCATATGTTTGTGTGGAGCTCGAGC
GCGTCGCCAGTTTCCGAAGGTAACATGAGGCACGCTGTGAATAGAGCCACTTCCACTGAA
CTTGGGCTAGTAGATGCCGCCAAGGCATCT------CTGCAACATGCGGAA------GCT
CCTGCTAATTCC---------------------------------AAA------GGAATG
CAGGATTTGATA---GAGAACATGAGTCCAGGAAAGAGAATGATGGATAACAAGGAAGTT
GAACAGAATCAGATAGAGGACGGATCA---GGTGCATGCAAGTTCCCAGTGAATGGGTCA
CCATACACCAACAGCTGC---CAGAAGAAGGTGGCCGATGAGGAA---GGTGGAGAGAAG
AAGAAGCAACAGATGCCGCCCGCTAGTGTAATGACAAGGCTCATCCTCATCATGGTTTGG
AGGAAGCTCATCCGCAACCCTAACACCTACTCTAGTCTCCTCGGTCTCGCTTGGTCCCTC
ATCTCTTACAGGTGGAACATCCAAATGCCCTCGATAGTAAAAGGATCCATCTCAATATTA
TCGGACGCCGGTCTTGGAATGGCTATGTTCAGTCTAGGTCTGTTCATGGCATTGCAACCG
AAGATCATAGCGTGCGGGAAATCAGTGGCCACATTTTCAATGGCGGTGAGGTTCTTGACC
GGCCCTGCTGTGATTGCTGCAACCTCCATAGCCATCGGTCTTCGCGGCGTCCTTTTGCAC
GTCGCCATCGTCCAGGCTGCTCTTCCCCAAGGAATCGTTCCCTTTGTGTTCGCAAAGGAG
TATAATGTTCATCCGGACATCCTCAGCACTGCGGTCATTTTCGGAATGCTGATAGCCTTG
CCCATAACAATAGTCTACTACGTACTTCTCGGGGTC
>gnl_Eucgr_v2.0_Eucgr.H01390.1
ATGCTCTCTGGTAAGGACATCTACACTATCATTGCAGCGATCATGCCCTTGTACGTGGCC
ATGATCATAGGCTATGCCTCTGTTTGGTTCTGGAATATCTTCGACCCACAACAGTGCGCC
GGCATCAACCGGTACGTGGCCTCTTATGCGGTCCCCATCCTTTCCTTCGATGTGATTGCA
TCTTGCAACTTCTACGACATGAATTATCGCTTTATTGGAGGTGACACTCTCCAGAAAGTG
GTGATTCTAGCCGCTCTTCTGCTGTGGATAATCTTCAGCCGAAAGTCGAGCCTCGAGTGG
GTGATTTCTTTCTTCTCCCTCTCCACCCTTCCAAACACTCTGATCATAGGCATCCCTCTC
CTCCAGGCCATGTACGGAGAA---TACACGAGGGATCTGATGGTTCAAATAGTGGTGCTG
CAGGGTTTAATATGGTATACCCTCTTGCTAATCTTGTTTGAATATAGAGGTGCAATGATC
CTAATCAATGAAAACTTTCCC---GATTGCTCTTGGGCCATAACCTCCATCAGGGTCGAT
CCTGATGTTGTTTCGCTTAATGGTTGTGAAACATTAGAGACTGAGGCTGAGATAGATGAT
AATGGTAGGGTCCACGTGGTGGTCAGGAGATCCTCCGTTTCATCTATGGAGTCCCCACTT
CGT---CCATCCCTCGATCGACTGAGTTCCATCACAACAACCCCACGGGCATCAAACCTG
TCAGGGGTAGAGATTTATTCATTGCAAAGTTATAGGGGAAGA------CGGGGCAGCGAG
TTGATAAATAGCTTCCTGTTT---------------------------------------
---CCATCG------------------------------------TACCAG---------
---------CCTTCTCACCGG---------------------------------------
------------------------------------------------------------
---------------------------------ACATCTCCCAGCGAG---ATGCCAGTG
ATG---TTCAGAGACAGTTCC---------------------------------------
------------------------------------------------------AGTGCA
------------------GGGCCTGCCAAGGGGCTTCACATGTTTGCATGGGGTTCGAGG
GCAGACAAGTCGAGGCACGCCAGCTCTAGGATCACACAT------------CCTTCCGAT
CTTGGTGAG------------------------------TTTCAAAACCTT---------
------------------------------------------------------------
------------------AACATCCCCTTCACTAATCATACC---------------TCA
CAAACGTGGCATCCAAAGTACGGACAAGGA---------AAATTGAACGAACAT---GCA
GAGAATGCATCCAAGATGAGTGAAGAAAGG------------------AATGCAGTGAAT
GCTGAGCTTGGGAGGCCTCCACTTACTGTCATGACAAGACTAGTCTTATTGATGGTTTGG
AGGAAGCTCATTGTAAACCCTAACATATACAGCAGCGTAATCGGTCTTGCTTGGTCTCTA
CTTTCATTCAAGTTGCACATCCAATTCCCTCTGATTGTCAGCGGGTCAATAAAAATACTC
TCGGATACAGGTCTTGGAATGGCAATGTTCAGTATAGGTTTATTCATGGGGTCACAACCA
ACATTGATACCTTGTGGATATTGGTTAGCAGCATTAAGCATGGTCTTGAAGTTCATAGTA
GGACCTCTAGTGGCTGCAGCTACTTCAGCTGCACTGGGTCTTCGTGGCGAACTTTTGTGT
GTATCAATTGTACAGGCTGCCCTTCCGGAAGCTGTTGTTCCATTTGTATTTGCTAACCAA
TACAAAGTACATGCCGATATAATGAGTGTCTCG---------------------------
------------------------------------
>gnl_Eucgr_v2.0_Eucgr.A02229.1
ATGATCAAGGCTTCGGACCTGTACCACGTGCTGACGGCGGTGGTGCCGCTGTACGTGGCC
ATGATCCTGGCCTACGGCTCCGTCAAGTGGTGGAAGATCTTCAGCCCCGACCAATGCTCG
GGGATCAATCGCTTCGTGGCCCTCTTCGCCGTCCCCCTCCTATCCTTCCACTTTATCTCC
CTCAACAACCCGTACAAGATGAACTACCGCTTCATCGCCGCCGATACCCTCCAGAAGCTC
ATCGTCCTCGCCGTCCTCGCCGTCTGGTCCCGCGTCAGCCGCCGCGGCTCCCTGGAGTGG
TCCATCACCCTCTTCTCCCTCTCCACCCTCCCCAACACCCTCGTCATGGGCATCCCCTTG
CTGCAGGGCATGTACGGCCCC---GAGTCCAAGAGCCTCATGGTCCAGATCGTCGTCCTC
CAGTGCATCATCTGGTACACCCTCATGCTCTTCCTCTTCGAGTACCGGGGCGCCAGGCTC
CTCATCGCCGAGCAATTCCCC---GACACCGCCGCCTCCATCATCTCCTTCCGCGTCGAC
TCCGACATCATCTCCCTCGACGGCAAGGAGCCCCTCCAGACCGAGGCCGCGGTCGGCGAC
GACGGCAAGCTCCACGTCACCGTCCGCAAGTCCACCAGCTCCCGCTCCGAGGTCTTCTCC
CGC---CGCTCGCACGGCCCCAACTCGGGCCTCTCCCTCACCCCGAGGCCGTCCAACCTG
ACCAATGCCGAGATTTACTCCCTCCAGTCGTCGCGGAACCCGACCCCCCGGGGGTCCAGC
TTCAACCACACCGACTTCTACTCCATGGTG---AAC---------------------GGC
AAGGGCATG---------AGC---------------------------------------
------GGCGTGAGCCCGCGGCAGTCCAACTTCGGGGGCCTGGGCTTCGACGAGGAGAGC
GGCGTCCCCCCGGTGTAC------------GGCAACGGGGCGAGGGCCAAT---------
------------------------GGCGGCGGAGCGTACCCCGCGCCGCCGAATGCGGGG
ATT---TTCTCACCCGTGGCGGCGGCG---------------------------------
------GCTGCG---------------------------AAGAAGAAGGGAGGC------
---------------------GATGGGAAGGACCTGCACATGTTCGTCTGGAGCTCCAGC
GCCTCGCCGGTGTCGGAG---GGCGGCCTTCACGTCTTC---------CGAGGGGGCGAC
TACGGG------------------------------------AATGAGCTCGGCGTTGGG
GTG---GCT---------------------------CAC------CAGAAAGAT---TAT
GACGAGTTTGGGAGGGATGAGTTTAGCTTCGGGAACAGGCAGGTCCCGAACGGGGTC---
GAC------------CGTGATGGGCCG---GTGCTGTCCAAGCTG---------GGGTCG
AGCTCCACGGCGGAGCTC---CATCCCAAGGCGGCCGTG---------GACGGCGAGGCC
AAGCTGACTTCCATGCCTCCGGCTAGCGTGATGACCAGGCTCATCCTCATTATGGTGTGG
AGGAAACTCATCAGGAACCCCAACACATACTCCAGTCTCTTTGGCCTCACTTGGTCCTTG
GTTTCGTGCAGGTGGAATTTGGCTATGCCGGCCATAATTGGCAAGTCGATTGCTATATTG
TCGGATGCAGGTCTTGGGATGGCAATGTTCAGTCTTGGTCTGTTCATGGCATTACAACCG
AGGATAATTGCTTGTGGAAACTCGATAGCGGCCTTTTCGATGGCCGTGCGCTTTCTCACT
GGTCCGGCTGTCATGGCAGCCGCATCCATTGCCGTTGGTCTAAAACATAACCTGTTACAC
ATAGCCATCGTGCAGGCTGCTCTTCCCCAAGGAATTGTGCCCTTCGTATTTGCCAAGGAG
TACAACGTTCATCCGGACATTCTGAGCACAGGGGTCATATTTGGGATGCTAATTGCTCTT
CCCATCACCCTGGTCTACTACATCTTTCTCCAACTG
>gnl_Eucgr_v2.0_Eucgr.F04265.1
ATGATAACGTCGGACGACCTGTACAAGGTGATGTGCGCCATGGTCCCTCTCTACTTCGCC
ATGCTGGTGGCTTACGGGTCGGTCAAGTGGTGGAAAATCTTCACCCCCTCGCAGTGCTCC
GGCATCAACCGCTTCGTCGCGGTCTTCGCCGTCCCCATACTCTCCTTCCACTTCATATCC
CAGAACAACCCTTACGAGATGGACACCCGGTTCATCGCTGCCGACACCCTCTCGAAGGTC
CTCGTGCTCGCATCGCTCTCCGCTTGGACCGCCTTCTTCAAT---GGCAGCTTGGAGTGG
CTGATAACCCTGTTCTCCGTCGCCACTTTGCCCAACACTCTGGTCATGGGTATACCTCTG
TTGAAGGCCATGTACGGAGAC---TTCACTCAGAGCCTCATGGTCCAAGTTGTCGTGCTT
CAGTGCATTATCTGGTACACCCTTCTTCTCTTTCTACTCGAATATAGAGCTGCCACCCAA
CTCATCCGAAACCAATTTCCGGGCCCAACCGCGGCCTCCATAGCCAAGATTGAGCTCGAC
GGGGATGTGATATCGCTCGACGGCCGGGACCCAATATGCACCGAGTCTGAAGTCGACAAC
AACGGGCGGATCCGAGTCCGCATCCGACGGTCCACCTCGTCTGCCCCAGACTCT------
---------------GCCCTATCTTCCACCGTCGGCATCACTCCGAGAGCGTCCAATCTG
TCTAACGTGGAGATCTTCTCAATAAACACTCCTGGA---------CCTCTCCATGAGTAT
TTTGGAATCGGGGACCTA---GCATTC------GGGTGCCGCTCC------GCGAGCCCC
CGGCTATCC---------GGGTACGCG------TCATCGGATGCGTACTCGCTTCAG---
---------CCGACTCCGCGTGCCTCAAATTTC---------------AACGAGTTAGAC
AGTATCTCCGTG------------------------------------------------
------------------------ACAACTGCGACT---------------ACACCGGTG
TGGGTCAAGTCGCCAATTTCA---------------------------------------
------------------------------------------------------------
------------------------GGGAAGGTTTTC------------------------
------------------------------------------------------------
------------------------------------------------------------
------------------------------------------------------------
------ATAACAGAGAAAGAGATAAGCTTCAGAGAATGCACA------------------
---------------------------------------ATAACT---------------
---TCTGGGCCAGAGCCACCTGATAAGAAG---------------------CAAGCAGCA
ACCCCACAAGAAATGCCAAATGCCTTGGTCATGCTGAAGCTCATCCTCACGGTTGTGGGA
AGAAAGCTCTCTCGCAATCCCAACACTTACTCCAGCATTCTGGGGCTTCTCTGGTCTCTT
ATCTCGTTCAAATGGAATTTGGGGATGCCCAGCTTGGTGAAATATTCGATAAAGATCATA
TCAGATGCTGGTCTTGGGATGGCAATGTTCAGCTTAGGACTGTTCATGGCCCTCCAGCCC
CGGCTCATCGCCTGCGGCACCAAGATGGCGACCATCTCAATGGCGATCCGCTTCATCTCC
GGGCCGCTGGTCATGTCTGCCGCGTGCCTCGCGGTTAGGTTGAGAGGAGTGCGGCTTCAC
GCAGCGATAGTGCAGGCTGCTCTTCCACAAGGGATTGTCCCATTTGTATTTGCTAGGGAA
TATGGGGTGCATCCAGATATTCTTAGCACAGGGGTAATATTTGGGATGTTGGTTTCTTTG
CCAGTGACCCTCCTTTATTACATACTTCTAGGCCTA
>gnl_Eucgr_v2.0_Eucgr.B02902.1
ATGATCACGTGGCACGACCTCTACACCGTCCTGTCGGCGGTCGTCCCCCTCTACGTCGCC
ATGATCCTGGCCTACGGCTCGGTGCGGTGGTGGAAGATCTTCTCCCCCGACCAGTGCTCC
GGCATCAACCGCTTCGTCGCCATCTTCGCCGTCCCCCTCCTCTCCTTCCACTTCATCGCC
AAGAACGACATCTACGCCATGAACCTCCGCTTCATCGCCGCCGACACCCTCCAGAAGCTC
ATCATGCTCGCCGTCCTCGCCCTCTGGGCCAACTTCACCCGCAACGGCTCCCTCGAGTGG
ATGATCACCATCTTCTCCCTCTCCACCCTCCCCAACACCCTCGTCATGGGCATCCCCCTC
CTCGAGGCCATGTACGGCCCCGACGACGCCGGCGGCCTCATGGTCCAGGTCGTCGTCCTC
CAGTGCATCATCTGGTACACCCTCCTCCTCTTCCTCTTCGAGTACCGCGGCGCCAAGATC
CTCATCATGGAGCAGTTCCCG---GAGACCGCCGCCTCCATCGTCTCCTTCAAGGTCGAG
TCCGACGTCGTCTCCCTCGACGGTCGCGACTTCCTCGAGACCGACGCTGAGATCGGCGAC
GACGGCAAGCTCCACGTCACCCTCAGGAAGTCCAACGCCTCCAGGCGGTCCCTA------
---------------GGCCCCGGCTCCTTCTCCGGGCTGACCCCGAGGCCCTCGAACCTC
ACCGGCGCCGAGATTTACAGCCTGAGCTCGTCCCGGAACCCGACCCCGAGGGGTTCCAAC
TTCAACCAGTCGGACTTCTACTCCATGATG---GGGTTCGCC---------------CCG
AGGCGGTCC---------AACTTCGGG------TCCGCCGATCTGTACTCTGTCCAGTCG
TCCCGCGGCCCGACCCCGAGGCCATCGAATTTC---------------GAGGAGAACTCT
GCGGCA---------------GCACAGTCCGTGCCGTCTCCAAGATTCGGGTTCTACCCG
TCA------------CAG---ACGGTTCCGACAGCATACCCGGCTCCG---AATCCAGAA
ATC---GCATCCGCTTTCACCAAAAACAGCAAGAACGCGCCACAG------CATTTGCAG
------------------------------------CCAAAGCAGGAAGGAAAAGCCAAC
------------------CACGACGCCAAGGAGCTCCACATGTTCGTGTGGAGCTCCAGC
GCGTCGCCGGTGTCCGAAGGAGGCGGGCACCACGTGTTC---------GGGGGGACCGAA
GTCGGAGCGTCGGAGCAATCCGGACGGTCCGATCAGGGCGCCAAGGAGATCCGCATGATC
GTC---GCTGACCACCCACCCAATGGCGAAACCAAAGCGGTTGCGGAAGCC------GAG
GGCTTGGGCGGGGGGGATGACTTCAGCTTTGGTGGGAAAGGCGGGGAG---GGCGAC---
GAGGAGAGGGAGAACAAGGAGGGCCCCACCGGGCTGACCAAGCTG---------GGGTCG
AGCTCCACGGCGGAGCTG---CACCCGAAGGCCGCGGGTGCGGCGGGTGCCGGCGGCGAG
GGCGGGAAGCATATGCCCCCGGCGAAAGTCATGACCCGCCTTATCCTCATCATGGTGTGG
CGCAAGCTCATCCGCAACCCCAACACCTACTCCAGCCTCATCGGCCTCACGTGGTCCCTC
ATCGCTTTCCGGTGGAACGTGACAATGCCGGTGATAATAAACGAGTCGATCGAGATACTG
TCCCGTGCCGGGCTGGGAATGGCTATGTTCAGCTTAGGTCTGTTCATGGCTTTGCAGCCC
AAGATCATTGCGTGCGGGAACTCGGTCGCCTCGTTTGCCATGGCAGTGAGGTTCCTCACT
GGCCCGGCCGTGATGGCCGCTGCTTCGATCGCCATCGGCTTGCACGGGAGACTCCTTCAC
ATCGCCATTGTCCAGGCTGCTCTTCCGCAAGGCATCGTGCCCTTCGTGTTCGCCAAAGAG
TACAACGTCCATCCAGCCATTCTTAGCACAGGGGTGATTTTCGGGATGTTGATAGCACTG
CCGATTACCCTAGTGTACTACATCCTTCTCGGGCTG
>gnl_Eucgr_v2.0_Eucgr.B00948.1
ATGATCACGGGGTCGGACTTCTACCATGTCATGACGGCGATGGTGCCGCTGTACGTGGCG
ATGATCCTGGCCTACGGCTCCGTCCGGTGGTGGCGCATCTTCACCCCGGACCAGTGCTCC
GGCATCAACCGCTTCGTCGCCCTCTTCGCGGTCCCCCTCCTCTCCTTCCACTTCATCTCC
TCCAACAACCCTTTCACCATGAACCTCCGCTTCCTCGCCGCCGACTCCCTCCAGAAGCTC
CTCATCCTCCTCGCCCTCGCCCTCTGGTCCCACCTCTCCCGCCGCGGCTCCCTCGACTGG
TCCATCACCCTCTTCTCCCTCTCAACCCTCCCAAACACCCTCGTCATGGGCATCCCCCTC
CTCCGCGGCATGTACGGCCCC---TACTCCGGTGACCTCATGGTCCAGATCGTCGTCCTC
CAGTGCATCATCTGGTACACTCTTATGCTCTTCCTGTTCGAGTTCCGCGCCGCCCGAACC
CTCATCTCCAACCAGTTCCCT---GGCACTGCCGCGTCCATCATCTCCATCCGAGTTGAT
CCTGACGTCGTCTCCCTTGACGGACGGCAGCCCCTTGAGACCGAGGCTGAGGTAGGCAGT
GATGGCAAGCTCCGTGTCACCGTCCGCCGCTCCAGCGCCTCGCGGTCAGACATCTTCAAG
CCC---GCG---------------------GCATGGCTCTCTCCACGGCCGTCAAACCTG
ACCAATGCTGAGATCTACTCACTACAGTCGTCGCGGAACCCAACGCCAAGAGGGTCCAGC
TTCAACCATGCCGAACTCTACTCCGTTGCT---GCGGGGCTCGGAGGCGGT------GGG
AGGGGATCA---------AACTTCGGG------TCTGCTGACGTGTACGGCCTATCAGCA
TCGTTCGGGCCAACGCCGAGGCCATCAAATTAC---------------GAAGAGGAT---
------------------------------------AAACCGAAGTTCCCATATGGCAGC
GGA------------GGC---AGCACGGCCGGTAGCTACCCCGCCCCA---AATCCAGGG
ATG---TTCTCACCAAAGAACAACGGT---------------------------------
GGGAGCGGAGGG------------------------------AAGAGGGCGAATGTCCAA
GGAGGGGGAGCTGAAGATGGTGGTCGGAGGGATCTTCACATGTTTGTTTGGAGCTCAAGT
ACTTCTCCAGTTTCTGAT---------------GTGTTT---------GGGAACAAC---
------------------------------------------CATGACTTGCCCACCGGT
GCA---ACTCATGAGAAAGTGGATCAGAATCATATTAAA------GAAGGTGAT------
---CAGCTGGAGAGAGATGAGTTCAGCTTCAGGAACAGAAGGCCGGAGAATGTT------
------------------------------------------------------------
---------------------------------------------------GAAGCGGGC
GGCGGGGATGCGATGCCACCAACGAGTGTGATGACGAGGCTCATCTTGATCATGGTGTGG
AGGAAGCTCATCCGGAACCCTAACACCTACTCCAGCTTGATCGGCATCACTTGGTCCCTC
GTCTCCTTCAGGTGGCACATCGAGATGCCCGCAATCATAGCCAAGTCCATTTCCATACTG
TCAGATGCAGGACTTGGCATGGCCATGTTCAGCCTTGGTCTGTTCATGGCGTTGCAACCC
AAGATCATAGCTTGCGGGAATTCCGTCGCAACTTTTGCTATGGCCGTCAGATTCCTCACC
GGTCCGGCCGTCATGGCCGCTGCCTCCCTGGTAATCGGCCTCAGGGGTGATCTCCTCCGC
GTCGCCATCGTACAGGCAGCTCTTCCTCAGGGGATCGTCCCCTTCGTCTTCGCCAAAGAA
TACGGCCTACACCCGGACATTCTTAGCACAGCTGTCATATTCGGGATGTTAATCGCCTTG
CCAATTACACTCGTCTACTACATTTTGCTGGGCATC
>gnl_Eucgr_v2.0_Eucgr.K02271.1
ATGATCACGGGAACCGACTTCTACCACGTGATGACCGCCATGGTTCCACTCTACGTGGCC
ATGATCTTGGCCTATGGCTCGGTCAAGTGGTGGAAGATCTTCACCCCCGACCAGTGCTCC
GGCATCAACCGGTTCGTGGCCTTGTTCGCGGTCCCTCTCCTCTCCTTCCACTTCATCTCC
ACTAATGACCCTTACACCATGAACTTCAAGTTCATCGCAGCGGACACGCTGCAAAAAATC
GTCGTCTTGGCAGTCCTCTTCGTGTGGGCTAAGGTGAGCAAGAGAGGCTCATTGGATTGG
ACTATCACGCTGTTCTCTCTGTCGACTCTGCCCAACACGCTGGTCATGGGCATTCCTTTG
CTCCAGGGCATGTATGGGGAG---TACTCCGGGAGCCTCATGGTCCAGATTGTGGTGCTT
CAGTGCATCATCTGGTACACTCTGATGCTCTTCATGTTCGAGTACCGAGGTGCAAAAATA
CTCATCTCCGAGCAGTTCCCG---GACATGGCAGGGTCGATAGTATCGATCCATGTCGAC
TCCGACATCATGTCGTTGGATGGAAGACAGCCCTTGGAGACAGAGGCCGAGGTCAAGGAA
GACGGCAAGCTCCATGTGACAGTGAGGAGGTCCAATGCTTCAAGGTCAGACATCTTCTCA
AGG---AGGTCCCAAGGCCTGTCC---------TCGACCACCCCTAGGCCATCGAACCTT
ACCAATGCAGAAATTTACTCGCTCCAGTCTTCGAGGAACCCCACCCCAAGAGGGTCCAGC
TTCAACCACACCGACTTCTATTCCATGATG---GCCGGC------------------CAA
CGGAGCTCC---------AACTTTGGC------TCGGCCGACGTCTACGGGCTCTCGGCA
TCGCGTGGCCCCACGCCGAGGCCATCAAATTAT---------------GAGGAAGACGGT
GGG------------------------------AACAAGCCGAGGTTCCACTACCATGGC
CAG------------------GGTGGCGGTGCTCACTACCCAGCCCCA---AACCCGGGA
ATG---TTCTCGCCAAAGAGTGGCGGA---------------------------GGCGGC
GGTAATAATGTG------------------------------AAGAAGCCTAATGGCCAG
GCTCAA---AAGGGTGAGGATGGTGGGAAGGATTTGCACATGTTTGTCTGGAGCTCGAGT
GCTTCCCCAGTTTCTGAT---------------GTGTTC---------GGAAATAACAAC
CATGGACCT------------------AATGAATCA------AAGGACGTGAGGCTGGCT
GTT---TCTCCTGGTAAAGTGGAGAATCACGGAGAGAAC------CAAGAAGAG---TAC
------ATGGAGAGGAACGAGTTCAGCTTCGGCAACAGAGAG------------------
AAC------------------------------------------------------GTG
ACCCAC------GAG------GCTGAGAAG------------------GTGGATGATGGG
AAGCCCAAGGCAATGCCTCCGAGCAGTGTAATGACCAGGCTCATCCTCATCATGGTATGG
AGGAAGCTCATCAGGAACCCCAACACATACTCAAGCTTGATTGGCCTCACTTGGTCCTTG
GTCTCATTCAGGTGGCATTTGGTGATGCCTGCAATTATAGCAAAGTCCATCGCAATACTG
TCAGATGCGGGACTTGGCATGGCCATGTTCAGTCTTGGGCTGTTCATGGCATTGCAACCG
AGGATAATAGCATGTGGGAATTCTGTAGCAGCTTTTGCGATGGCCGTGAGATTCCTCACA
GGCCCAGCTGTCATGGCTGCTGCCTCCATCGCTGTTGGCCTCAAAGGAGACCTCTTGCAC
ATTGCCATTGTCCAAGCAGCTCTTCCACAAGGGATTGTCCCCTTCGTCTTTGCCAAAGAG
TACAGCGTGCACCCGGACATTCTGAGCACAGCGGTCATATTCGGGATGTTAATTGCTTTG
CCCATAACGCTCGTCTACTACATATTGCTGGGCATA
>gnl_Eucgr_v2.0_Eucgr.G02187.1
ATGATCAAGTGGCACGATCTCTACGCGGTGCTGGTCGCGGTGGTGCCGCTCTACGTGGCG
ATGATCCTGGCCTACGGCTCCGTGCGGTGGTGGAGGATCTTCTCCCCCGACCAGTGCTCC
GGCATCAACCGCTTCGTCGCCATCTTCGCCGTCCCGCTCCTCTCCTTCCACTTCATCTCC
ACCAACGACCCCTACCGCATGAACCTCCGCTTCATCGCCGCCGACACCCTCCAGAAGCTC
CTCCTCCTCCTCCTCCTCGCCCTCTGGGCCAACCTCCACCGCCGCGGCTCCCTCGACTGG
TCCATCACCGTCTTCTCCCTCTCCACCCTCCCCAACACCCTCGTCATGGGCATCCCTCTC
CTCGGCGCCATGTACGGCACC---GAAGCTAGCAACCTCATGGTCCAGGTGGTCGTGCTG
CAGTGCATCATCTGGTACACCCTCCTCCTCTTCCTCTTCGAGTACCGGGGCGCGAAGATC
CTCATCATGGAGCAGTTCCCC---GAGACCGCCGCGTCCATCGTGTCCTTCAATGTCGAC
CCGGACGTCGTCTCCCTCGACGGCCGGAACTTCCTCGAGACCGACGCGGAGGTCGGCCAA
GACGGGAAGCTGCACGTCACGGTGAGGAAGTCGAACGCGTCGCGGCGGTCCTTCGGCCTG
GGG---CCTGGC---GGTGGCGGCTCGTTCTCCGGGATGACGCCGCGGCCTTCGAACCTC
AGCGGCGTGGAGATCTACAGCCTGAGCTCGTCGCGGAACCTGACTCCGAGGGGTTCCAAC
---------TCGGACTTCTACTCCATCATG---GGCGTG------------------CCT
CGGCTCTCC---------AACTTCGGA------CCCTCCGACGTGTACTCCGTCCAGTCC
TCCCGGGGCCCGACCCCGAGGCCATCGAACTTC---------------GACGAGAACCTG
CAGCCG------------------------------TCCCCGAAGTTCGGGTTCTACCCG
GCC------------CAG---GTCGCGTCCGCCCCGTACCCGGCTCCG---ATCCCCGAT
TTC---GCATCAGCATTCGCGAAGAGCGGCAAACCCAACCAGCAA------CAGCAGCAG
CCGGCGCCGGCGCCGCCGGAGCAGCAATCT------AACGGCGCGGCAAAGGCAAACAGT
------------------TACGACGCCAAGGAGCTCCACATGTTCGTGTGGAGCTCCAGC
GCCTCGCCGGTTTCGGAAGTCGGCGGGCTCCACGTTTTC---------GGCAGCGGCGAT
TTCGGGGCTCCGGACCAATCCAGGCGGGCCGATCACAGCGTCAAGGAGATCCGGATGATG
GTT---GCCGATAATAACCAGAACGGCGAGACCAAAACTGCCCCGGAAACG---------
ACGGGATTTACTGGGCAACAGTTCAACTTCGTGGCTAAAGCAGACGAA---AGGGAC---
GAGGGAGAGAAGGAGGCGGCCGGGCCCGACCGGCCCAACAAGCTC---------TGCGCG
AGCTCCTCCGCCGGAGAG---CCGGGGGGGTACGGCGGCTGC------GACGACGCCGGG
AACGACAAGCAGATGCCGCCGGCGAGCGTGATGACCCGCCTCATCTTGATCATGGTGTGG
AGGAAGCTGATCCGGAACCCCAACACCTACTCGAGCCTCATCGGCATCATCTGGTCCTTG
ATCGCCTTCCGGTGGGATGTGGGAATGCCCGAGATCGTCGACAAGTCCATCCACATACTG
TCCGACGCCGGGCTGGGAATGGCCATGTTCAGCTTGGGTCTGTTCATGGCTCTTCAGCCT
AAGCTAATTGCGTGCGGGAACTCTGTCGCCACGTTCGCCATGGCCGTCAGGTTCCTCGTT
GGCCCAGCTGCGATGGCCATCGCCTCCGCCGCTATCGGATTGCGCGGGCCCCTACTCCAT
ATAGCCATCGTCCAGGCGGCGCTTCCCCAGGGAATCGTCCCGTTCGTGTTTGCCAAGGAG
TACAACGTTCATCCGGCCGTTCTCAGCACCATGGTCATATTCGGGATGCTGATAGCCCTG
CCAATCACGCTTGTCTATTACATTCTTCTAGGACTA
>gnl_Manes_v6.1_Manes.08G060200.1
ATGATCAGTATCACAGACCTCTACCATGTTCTCACAGCTGTTGTGCCACTTTATGTGGCT
ATGATCTTAGCCTATGGCTCAGTGAAATGGTGGAAGATCTTTAGCCCTGACCAGTGTTCA
GGGATCAACAGATTCGTTGCTCTATTTGCCGTGCCTTTGCTTTCTTTTCACTTTATCTCC
ACTAACAATCCTTACGCTATGAACTATAGGTTCATTGCAGCGGACACTCTCCAAAAAATC
ATAGTTCTTGTGGTTTTAGCCATCTGGTCTAGACTTAGTTCTAGAGGCTCCCTTGAATGG
TCCATCACTCTCTTTTCTCTCTCCACTCTCCCAAACACTCTGGTTATGGGCATCCCTTTG
TTGAAGGGTATGTATGGGGAC---TCCTCGGGAACCCTTATGGTTCAAATAGTTGTCCTT
CAATGCATAATATGGTACACGTTGATGCTTTTTCTATTTGAATATAGAGGAGCTAGAATC
TTGATTGGCGAACAGTTTCCT---GACACTGCTGGCTCTATAATCTCCTTCAGAGTTGAT
TCTGATATAATTTCTTTAGATGGTAGAGAGCCATTGCAAACTGAAGCAGAGCTTGGTGAG
GATGGCAAGCTCCATGTTACAGTGAGGAAATCAACCAGCTCAAGATCAGAAATCTTCTCT
CGC---AGATCCCATGGTCCAAATTCAGGCCTATCATTGACTCCTAGACCATCCAATCTA
ACAAATGCAGAGATATATTCTCTCCAATCTTCAAGAAATCCAACACCAAGAGGCTCAAGC
TTTAACCACACTGATTTTTACTCAATGGTG---AAT---------------------GGC
AAAAATGCA---------AGC---------------------------------------
------AATGTGAGTCCTAGACAATCAAACTTTGGTAACCTGCCATTTGATGAAGAAAAT
GGAGGAATTGGAGTGTAT------------GGAAATGTTTCAAGAGCAAAT---------
---------------------------GGGAATGCTTATCCTGCTCCACCAAATGCTGGG
ATA---TTCTCTCCT---------------------------------------------
------GGAACC---------------------------AAGAAGAAAGCAAATGGAGCT
------------------GATAATGGCAGAGACTTGCACATGTTTGTTTGGAGTTCTAGT
GCTTCACCAGTTTCAGAA---GGTGGGATACATGTCTTC---------AGGGGAGGAGAT
TATGCC------------------------------------AATGAACTTGGTGGG---
GCA---ACT---------------------------CAC------CAGAAAGAT---TAT
GATGAGTTTGGTCGGGATGAGTTCAGCTTTGGAAACAGACAGGTAGCCAATGGGGTA---
GAC------------AGGGAGGGTCCA---GTGCTATCCAAGCTT---------GGTTCA
AGCTCCACAGCAGAGCTC---CACCCAAAGGCTGGTGCT---------GATGGCGAACCC
AAGCCCACTGCCATGCCACCTGCTAGTGTTATGACAAGACTTATTCTCATTATGGTTTGG
AGAAAACTTATAAGGAATCCCAATACTTATTCGAGCCTCATTGGCCTTACTTGGTCTCTT
GTTTCTTTCAAATGGAACGTAGAGATGCCTGCGATTATTGCTCGTTCCATATCTATCCTA
TCTGATGCTGGTCTTGGAATGGCTATGTTTAGCCTTGGTTTGTTTATGGCATTACAGCCG
AAGATCATTGCTTGTGGAAACTCGGTCGCGTCATTTGCAATGGCTGTTAGATTTCTCACT
GGTCCTGCAGTTATGGCTGCTGCTTCAATTGCTGTTGGATTAAGGGGAGTTCTGTTGCAC
ATTGCCATAGTACAGGCAGCTCTTCCACAAGGAATTGTCCCCTTTGTTTTTGCGAAGGAA
TATAATGTTCATCCTGACATATTGAGCACTGGGGTTATATTTGGGATGTTAATAGCTCTT
CCCATTACACTGGTCTATTACATCTTGCTGGGACTT
>gnl_Manes_v6.1_Manes.06G000100.1
ATGATTACAGGCAAGGATATTTACGATGTTCTCGCAGCGATTGTTCCTCTATATGTTGCT
ATGATACTAGCCTATGGCTCAGTCCGATGGTGGAAAATCTTCACGCCCGATCAATGCTCC
GGTATTAATCGTTTTGTGGCAGTCTTTGCGGTTCCTTTACTCTCTTTCCATTTCATCTCT
TCCAACGACCCTTACGCCATGAACTATCGCTTCATTGCTGCCGATTCTCTCCAGAAAGTA
GTCATTCTTACGGCTCTCTTTCTTTGGCAAGCTTTTAGCAAACGAGGTAACCTTGAGTGG
ATGATCACTCTCTTCTCTCTCTCTACCCTCCCCAACACTCTGGTCATGGGCATCCCTCTT
TTGAAAGCCATGTATGGAGAT---TTTTCGGGGAGTCTTATGGTTCAAATCGTGGTCTTG
CAGAGTGTAATTTGGTATACTTTAATGCTCTTCATGTTCGAATATAGAGGAGCCAAGTTA
CTCATCTCCGACCAATTTCCT---GAGACAGCCGGTTCCATTACCTCCTTCAAAGTTGAT
TCTGATGTCGTTTCGCTAAATGGTCGGGAACCATTACAAGCAGATGCTGAGATAGGGGAT
GATGGTAAGCTTCATGTGGTTGTTAGAAGATCTAGCGCCTCGTCAATGGTGTCT---TCC
TTTAACAAGTCACATGGACTAAACTCAATAACATCCATGACCCCAAGAGCTTCGAATCTC
ACGGGTGTAGAGATCTATTCAGTACAATCTTCTCGAGAACCAACACCAAGGGCTTCAAGT
TTTAACCAGACAGATTTTTATGCGATGTTT---GCTAGCAAAGCCGCAAGT------CCC
AAGCACGGGTACACCAATAGTTTCCAGGGAGCTATTGGTGATGTTTACTCTCTGCAATCT
TCTAAAGGAGTCACGCCTAGAACTTCAAATTTT---------------GATGAGGAAACA
TTGAAAATCGGG------------------------AAGAAAAGAGGTGGGAGAAGCATG
AGTGGGGAGTTGTTTAATGGT---------------TATCCGCCTCCT---AATCCAATG
TTT---GCAGGATCTACTAGTGGTTGTCCTAGAAAGAAGGAAAGT---------------
------------------------------------------------------GGCGCG
------------------ATGCCTAACAAGGAGCTTCACATGTTCGTCTGGAGCTCGAGT
GCCTCACCAGTTTCTGAAGGGAATCTGAGACATGCAGTTCATAGAGCTGCCTCCTCTGAC
TTTGGGGCCATAGACTCTTCTAAAGTCGGT------CTTCAGCATGAG---------ACT
AGTGCTGCTTCA---------------------------------AAA------GCCATG
CATGAATTGATT---GAAAATATGAGTCCCGCTGGCAAAATGAATGGAGAAAAAGAGATC
GAC---------ATAGAGGATGGACAA------------AAGTTTGCAGTAACTGGTTCC
CCCTTC------AATTGT---CAAAAGAAGATG---GAAATGGAA---TGCGATGGATCA
AGAAAGCACCAGATGCCTCCTGCAAGTGTCATGACTAGACTCATACTAATCATGGTTTGG
AGGAAGCTGATAAGAAACCCTAACACATATTCAAGCCTTTTGGGCGTAGTGTGGTCTCTC
ATATCTTTCAGATGGAACATCCAAATGCCGTCAATTGTAAGAGGGTCCATATCAATATTA
TCAGATGCTGGTTTGGGAATGGCCATGTTCAGTCTAGGTTTATTCATGGCTTTGCAACCA
AAAATTATAGCTTGTGGAAAATCTGTAGCGACTTTTGCTATGGCTGTAAGGTTTCTGACT
GGTCCAGCTGTAATTGCTGCAACCTCTATTGCTATTGGTCTTCGTGGCCCTCTTCTACAT
GTGGCGATTGTTCAGGCGGCTCTTCCCCAAGGGATTGTTCCATTTGTATTTGCCAAGGAA
TACAATGTCCACGCTGACATACTTAGCACTGCGGTTATCTTCGGAATGTTGATTGCCTTG
CCCATTACAATACTCTATTACGTGCTTCTCGGCCTT
>gnl_Manes_v6.1_Manes.06G006800.1
ATGATTACGATAACAGATTTTTACCATGTAATGACTGCAATGGTGCCACTGTACGTGGCC
ATGATCTTGGCTTATGGGTCAGTGAAATGGTGGAAGATCTTTACTCCTGATCAGTGTTCA
GGAATCAATCGTTTTGTTGCTCTTTTTGCAGTCCCTCTTCTTTCTTTTCACTTCATATCT
AGTAATGATCCTTATGCTATGAACTTTCGTTTCATAGCTGCTGATACTCTTCAGAAAGTC
ATTGTTCTTGTAGTCTTAGCTTTCTGGACTAAGTTAAGCAAAAGGGGTTGTTTGGAATGG
ACGATTACGCTATTTTCACTTTCTACTCTTCCAAACACTCTTGTCATGGGCATTCCTTTG
CTCAAAGGAATGTATGGTGAA---TTTTCTGGGAGTTTAATGGTGCAAATTGTTGTTCTT
CAATGTATTATTTGGTATACTTTGATGCTTTTCTTGTTTGAATATAGAGGAGCTAAACTG
CTCATCTCTGAGCAATTTCCA---GACACTGCTGGTTCCATTGTCTCAATCCATGTCGAC
TCTGATATTATGTCTCTCGACGGTCGGCAGCCTCTTGAAACTGAAGCAGAGATCAAAGAA
GATGGTAAGCTACATGTAACTGTAAGAAAATCTAATGCTTCAAGGTCAGATATTTTCTCG
AGA---AGATCTCAGGGACTATCA---------TCTACAACGCCAAGGCCATCAAATCTA
AGCAATGCAGAGATTTACTCTTTACAATCTTCAAGAAATCCAACACCAAGAGGCTCTAGC
TTTAACCACACTGATTTTTACTCCATGATG---GCCACT------------------GGG
AGGAACTCT---------AATTTTGGT------GCTTCAGATGTCTATGGCCTATCAGCG
TCTCGAGGACCAACACCAAGGTCATCAAATTAT---------------GAAGAGGATGGT
GGTGGT---------------------TTGGGTAACAAGCCAAGGTTCCATTACCATGCA
TCT------------------GGTGGTGCAGCCCATTATCCAGCTCCT---AATCCAGGC
ATG---TTTTCGCCAACTGGGTCTAAAGGTGGCGTTGCTGCTAAT---AAT---GCAGCG
GCAGCTGCTACA------------------------------AAGAAGCCTAATGGTCAA
GCTCAACAGAAAGCTGAAGATGGTGGTAAAGATCTTCATATGTTCGTTTGGAGTTCTAGT
GCTTCTCCTGTTTCAGAT---------------GTGTTT---------GGTAGCCATGAT
TATGGTGGT------------------CATGATCAG------AAAGAAGCTAGATTGGCT
GTA---TCTCCAGGAAAAGTGGAAGGAAATAGAGAGAATCAT---CAAGAGGAT---TAT
------ATGGAAAGAGAAGATTTCAGCTTTGGCAACATAGGAGTA---------------
GAA------------AGAGAAATG---------------------------------AAC
AATAAT---------------CATGAGAAA------------------GTGAATGTTGGA
AAACCAAAACCCATGCCTCCAACAAGTGTAATGACAAGGCTTATACTCATCATGGTTTGG
AGGAAACTGATTAGAAATCCAAACACTTACTCAAGCTTAATTGGTCTCATTTGGTCTCTA
GTTTCATTCAGGTGGCATATAGAAATGCCTGCCATTATAGCAAAGTCCATTTCCATTTTG
TCAGATGCAGGGCTTGGCATGGCCATGTTCAGTCTTGGACTGTTCATGGCATTGCAACCA
AGGATAATAGCATGTGGAAATTCCATAGCAGCTTTTGCAATGGCTGTGAGATTCCTTACA
GGACCAGCTGTTATGGCAGCTGCTTCTATTGCTGTTGGACTTAGAGGAACTCTCTTACAT
GTTGCCATTGTCCAGGCAGCTCTACCACAAGGAATTGTCCCCTTTGTCTTTGCCAAGGAA
TACAATGTGCACCCTGATATTCTCAGCACAGGTGTCATATTTGGGATGCTAATTGCATTG
CCCATAACTCTTGTGTACTACATTCTATTGGGTTTA
>gnl_Manes_v6.1_Manes.18G087300.1
ATGATAACAGGAGATGATTTCTACAAGGTGATGTGTGCAATGGTGCCTTTGTATTTTGCA
ATGCTGGTTGCATATGGGTCAGTGAAATGGTGGAAGATATTCACACCAGAGCAATGTTCA
GGGATCAACAGATTTGTTGCTGTTTTTGCAGTCCCAGTTTTATCTTTCCACTTTATTTCT
CAAAATAATCCATACCAAATGGATACCAAGTTCATATTAGCTGATACACTCTCTAAGATC
ATAGTCCTTGTTGTTCTCTCAGTTTGGGCTGTTTTCTTTAAT---GGAGGATTGGATTGG
CTCATCACTCTCTTCTCAGTCGCAACTTTGCCTAACACTCTTGTCATGGGCATCCCTTTG
CTCATGGCCATGTATGGAGAT---TTCACTCAGAGCCTTATGGTGCAAGTGGTTGTTCTT
CAGTGCATCATATGGTACACTCTTTTGCTCTTCCTCTTCGAGTACAGAGCAGCAACCCTC
CTAATCAAAACCCAGTTCCCAGGACCCACAGCAGCCTCCATTACCAAAATCGAACTCGAC
AATGATGTCATCTCCCTCGATGGCAGGGACCCACTCCGCACTGAATCTGAAACCGACGGC
AACGGCCGAATCCGAGTTCGTATCCGCAGGTCCACTTCCTCCGCCCCAGAATCC------
---------------GCCCTATCATCCTCCATCTGCCTCACTCCTAGACCCTCAAATCTC
TCCAACGCAGAAATCTTTTCTGTCAACACCCCTGCG---------CCATTTTATGAATAC
ATATGTAATGGGGACTTG---GGTTTC------GGATATCGGTCC------ACGAGTCCT
AGACTATCG---------GGATACGCT------TCATCGGATGCTTACTCGCTGCAA---
---------CCCACGCCAAGGGCGTCGAATTTT---------------AATGAGCTGGAT
GTGACG------------------------------------------------------
------------------------AACGCCGGGGGT---------------ACGCCATAC
TGGGTCAGGTCTCCGGTTGCC---------------------------------------
------------------------------------------------------------
------------------------GGGAAATTTTTCGTCAGAATGGTATGGGAGTCGCCA
GGAAAGTGTCAAAATGGA---------------------------------GGA------
---------------GCAGGC---------------GCCGGCAAAGAT------------
------------------------------------------------------------
------ATTACAGAAAAGGAAATTAGCTTTAGAGACAGTAGC------------------
---------------------------------------AAAACG---------------
---GCAGCGCTTGAGGAGACTAATTCAAAA---------------------GAAGCAGCA
ACTGACCAAGAAATGCCTCGTGCGTTTGTGATGCTGAAGCTCATACTCATTGTAGTAGGA
CGGAAGCTCTCTCGCAACCCAAATACATATTCTAGTGTGATAGGCCTTCTCTGGTCTTTA
ATCTCATTCAAATGGAATGTGGGAATGCCAAGCCTGGTAAAAAACTCTATCAAAATCATT
TCAGATGCAGGACTTGGAATGGCCATGTTCAGTTTAGGGTTGTTCATGGCCCTTCAACCT
CGAATAATTGCATGTGGGAAGAAAAGGGCAACAATGGGAATGGCAATCCGATTTATTTGC
GGTCCCATAGTGATGTCAGCCGCTTCTGTCGCCGTTGGTCTAAGAGGAGTTCGGTTACGC
GCCGCCATAGTCCAGGCAGCTCTTCCACAAGGGATTGTACCGTTTGTTTTCGCAAGGGAA
TATGGATTACATCCTGACATTTTAAGCACAGGGGTCATATTTGGGATGCTAGTTGCTTTA
CCAGTAACGCTGCTCTATTACATAAGCCTAGGGCTT
>gnl_Manes_v6.1_Manes.15G127700.1
ATGATTACGGGGAAGGATCTGTACACCGTCTTAACGGCGGTTGTTCCTCTCTATGTTGCG
ATGATCTTGGCTTATGGCTCTGTGCGTTGGTGGAAGATTTTCAGCCCCGACCAGTGCTCC
GGCATCAACCGGTTCGTGGCGATATTTGCTGTGCCGTTACTGTCGTTCCATTTCATCTCC
ACTAACGATCCTTATGCCATGAATTTCCGGTTCATTGCCGCCGATACGCTTCAAAAGATT
ATAATGCTTGTCGCTCTCGGAATTTGGACTAATTTCACTAAAAATGGAAGTTTAGAATGG
ATGATTACCATTTTCTCTTTGTCTACTCTTCCAAACACTCTGGTTATGGGCATTCCTCTG
TTAATCGCCATGTACGGTGAG---TACTCCGGTAGCCTTATGGTTCAGGTGGTGGTTTTG
CAGTGTATCATTTGGTACACTCTTCTCTTGTTTCTGTTCGAGTACAGAGGAGCCAAGATG
TTGATCATGGAGCAGTTCCCT---GAAACTGCAGCTTCCATTGTTTCCTTCAAGGTCGAT
TCTGATGTTGTTTCTTTAGACGGTAGAGATTTCTTGGAAACAGATGCTGAGATTGGTGGT
GATGGGAAGCTACATGTGACGGTGAGGAAATCGAATGCTTCGCGGCGATCTTTG------
---------------GGGCCTGGTTCTTTCTCTGCATTGACTCCTCGTCCGTCGAATCTT
ACTGGAGCTGAGATTTATAGCTTGAGTTCATCGAGAAATCCTACACCAAGGGGATCTAAT
TTTAACACTTCCGACTTTTACAATATGATG---GGAGTTCAGGGATTCCCT---GGCGGA
AGGCTTTCA---------AATTTTGGC------CCAGCAGACTTGTACTCTGTGCAATCT
TCAAGAGGTCCAACGCCTCGGCCCTCAAATTTT---------------GAAGAAAATTGT
GCTCCA---------------ATGGCTACAATTTCTTCTCCGAGATTCGGGTTCTATCCG
GCG------------CAG---ACGGTTCCAACATCTTACCCAGCACCG---AGTGCAGAA
TTT---TCTGCAACAGTCACTAAGAATTCTAAGAATCAACAGCAG------CAGCTGCAG
GAGCAACAGCAACAGCAGCAA---------------CAGCAACAGAATTCCAAAGCAAAC
------------------CATGACGCTAAGGAGCTGCACATGTTTGTATGGAGCTCAAGT
GCCTCCCCGGTCTCCGAT---------------GTATTT---------GGTGGGAATGAT
TTCGGAGCATCCCAGCAATCTGGCCGGTCCGACCAGGGAGCAAAGGAGATCAGGATGTTA
GTT---GCTGACCACCCACAGGATGGGGAAACCAAAGCCATTGCACATGCT---------
GGAGAATTTCCTGGCGAGGACTTCAGTTTTGCTGGTAAAGGA---GAA---GGAGAA---
GAGGATGGGCGAGAAAAAGAGGGACCCACTGGCCTTAACAAGCTA---------GGGTCA
AGCTCAACCGCGGAACTC---CACCCAAAAGCCGCCGGAGCA------CCAGAATCTGGA
GCCAACAAACATATGCCTCCGGCAAGCGTGATGACCCGTCTGATACTGATCATGGTTTGG
CGCAAACTGATTCGGAACCCAAACACATACTCCAGTCTCATTGGCCTGGTGTGGTCTCTA
ATTTGTTTCCGGTGGCATGTGGCTATGCCTAAAATAATTGAGAAGTCCATCTCCATACTG
TCTGATGCTGGCCTTGGAATGGCTATGTTCAGCCTAGGTCTGTTTATGGCTTTACAACCG
AAGATAATTGCCTGTGGGAACTCGGTGGCCGCATTCGCCATGGCTGTTCGTTTCCTGACT
GGTCCTGCAGTGATGGCTGCAGCTTCAATTGCAGTTGGCCTGCGTGGTACTCTCCTCCAT
GTCGCTATTGTTCAGGCTGCGCTGCCACAAGGGATTGTTCCATTTGTGTTTGCCAAGGAA
TACAATGTCCATCCAGCCATTCTCAGCACTGCGGTTATCTTCGGAATGTTGATAGCATTA
CCAATTACACTTGTCTACTACATTCTCCTTGGATTG
>gnl_Manes_v6.1_Manes.14G171100.1
ATGATTACACCAACCGATTTTTACCATGTAATGACTGCAATGGTGCCACTATACGTGGCT
ATGATATTGGCTTATGGGTCAGTGAAATGGTGGAAGATCTTCACTCCTGATCAGTGTTCA
GGAATCAATCGTTTTGTTGCTCTTTTTGCAGTCCCCCTTCTCTCTTTCCACTTCATATCT
TCCAATGATCCTTACGCCATGAACTTTCGTTTCATAGCTGCTGATACTCTCCAAAAGGTC
ATAGTTCTTGGAGTCCTAGCTCTGTGGACTAATTTGAGCAAAAGGGGATGCTTGGAATGG
ACCATTACGCTTTTTTCACTTTCTACTCTTCCAAACACTCTTGTGATGGGCATCCCTTTG
CTCAAAGGGATGTATGGTGAA---TATTCTGGAAGTTTAATGGTGCAAATAGTTGTTCTT
CAATGTATTATTTGGTATACTTTGATGCTTTTTATGTTTGAATATAGAGGTGCTAAAATG
CTCATCGCTGAGCAATTTCCA---GACACTGCTGGTTCCATTGTCTCAATCCATGTCGAT
TCTGATATTATGTCTCTTGATGGTAGACAACCTCTAGAAACTGAAGCAGAGATAAAAGAA
GATGGCAAGTTACATGTCACTGTAAGAAAATCCAATGCTTCAAGATCAGATATCTTCTCA
AGG---AGATCTCAAGGGCTATCT---------TCTACAACTCCTAGGCCGTCAAACCTA
ACCAATGCAGAGATTTACTCTTTACAATCTTCAAGGAATCCAACTCCAAGAGGCTCTAGC
TTTAACCACAATGATTTTTACTCCATGATG---GCTGCT------------------GGG
AGGAACTCA---------AATTTTGGT------TCTTCAGATGTCTATGGCTTATCAGCA
TCTCGAGGACCTACACCCAGGCCGTCAAATTAT---------------GAAGAAGATGGT
GGGGGT---------------------------AACAAGCCAAGGTTCCATTACCACGGG
TCT------------------GGTGGTGCAACCCATTATCCAGCACCT---AACCCAGGC
ATG---TTTTCGCCAACTGGGTCTAAGGGTGGAGTTGCTGCTAAT------------AAT
GCAGCTGGTCCG------------------------------AAAAAGCCTAATGGTCAA
GCTCATATGAAAGCTGAAGATGGTGGCAGAGATCTTCATATGTTCGTTTGGAGTTCTAGT
GCTTCTCCTGTTTCAGAT---------------GTGTTT---------GGTAGCCATGAT
TATGGTGCT------------------CATGACCAG------AAAGAAGTTCGATTGGCT
GTA---TCTCCAGGAAAAGTAGAGGGACACAGAGAGAATCATCAACATGAAGAT---TAT
------ATGGAAAGAGAAGATTTCAGCTTTGGCAACAGAGGAATA---------------
GAA------------AGAGAAATGAAT------------------------------AAC
AATCAT------CAA------GGTGAGAAA------------------ATTGATGAAGGA
AAATCCAAAGCCATGCCTCCAACAAGTGTAATGACAAGGCTTATTCTGATCATGGTTTGG
AGGAAACTGATTAGAAACCCTAATACTTACTCCAGCTTAATTGGTCTCACTTGGTCTCTA
ATTTCATTCAGGTGGCATGTAGAAATGCCTGCCATTATAGCAAAATCCATTTCTATACTG
TCAGATGCAGGGCTTGGCATGGCCATGTTCAGTCTTGGTCTGTTCATGGCTTTGCAACCA
AGGATCATAGCATGTGGAAATTCCATAGCAGCTTTTGCAATGGCTGTGAGATTCCTTACA
GGTCCAGCTGTTATGGCAGCTGCTTCTATTGTTGTTGGTCTTAGAGGAACTCTCTTACAC
ATTGCCATTGTCCAGGCAGCTCTACCACAAGGAATTGTCCCCTTTGTCTTTGCCAAGGAA
TACAATGTACACCCTGATATTCTCAGCACAGGGGTGATATTTGGAATGCTAATTGCATTG
CCAATAACTCTTGTGTACTACGTTTTGTTGGGGTTG
>gnl_Manes_v6.1_Manes.17G077100.1
ATGATTAGCTGGAAAGATCTCTACACCGTTTTAACGGCGGTGATTCCTCTTTATGTTGCT
ATGATCTTGGCCTATGGCTCCGTTCGCTGGTGGAAGATCTTCAGCCCGGACCAGTGCTCA
GGTATCAACCGGTTCGTCGCTATTTTCGCTGTGCCGCTATTGTCTTTCCATTTCATCTCC
AGCAACGATCCTTACGCTATGAATTTCCGGTTCATTGCCGCCGATACGCTTCAAAAGATT
ATAATGCTTTTCGCTCTCGGTATTTGGACTAATTTCACTAAAAATGGAAGTTTAGAATGG
ATGATTACGATTTTCTCCTTATCTACTCTTCCAAACACGCTAGTCATGGGCATTCCTTTG
TTGATTGCCATGTACGGCAAG---TACTCCGGTAGCCTCATGGTTCAGGTGGTGGTTTTG
CAGTGTATCATTTGGTACACTCTTCTCTTGTTTCTTTTTGAGTACAGAGGAGCCAAGATG
TTGATCATGGAGCAATTCCCT---GAAACTGCAGCTTCCATTGTTTCGTTTAAGGTAGAT
TCCGATGTTGTTTCTTTAGACGGTAGAGATTTCTTGGAAACAGATGCTGAGATTGGTGAT
GATGGGAAGCTGCATGTGACGGTGAGGAAATCCAATGCTTCGCGGCGATCTTTG------
---------------GGGCCTGGTTCTTTCTCTGGATTGACTCCTCGTCCCTCGAATCTT
ACTGGCGCTGAGATTTATAGCTTGAGTTCATCAAGAAATCCAACCCCAAGAGGATCTAAT
TTTAACACTTCCGACTTCTATAATATGATG---GGTGTGCAGGGATTCCCC---GGTGGA
AGACTCTCA---------AATTTTGGT------CCGGCGGACTTGTACTCGGTACAATCT
TCAAGAGGTCCAACTCCTCGGCCCTCAAACTTT---------------GAAGAAAACTGT
GCTCCA---------------ATGGCTACAAATTCTTCTCCAAGATTCGGGTTTTATCCG
GCG------------CAA---ACGGTGCCAACATCTTATCCAGCACCA---AATCCGGAA
TTT---TCTTCAACGGTTACAAAAAACACCAAGAATCTTCAGCAG------CAGCAACAG
GAGCAACAACAGCAGCAGCAG------------CCTCAGCAACAGAATTCCAAAGCAAAC
------------------CATGACGCTAAGGAGCTCCACATGTTTGTTTGGAGCTCGAGT
GCCTCGCCGGTCTCCGAC---------------GTATTT---------GGAGGGAACGAT
TTTGGGGCATCCCAGCCATCTGGCCGGTCCGACCAGGGAGCCAAGGAGATCAGGATGTTA
GTT---GCTGACCACCCACAAAATGGTGAATCCAAA------------------------
GGAGAATTTCCTGGCGAGGACTTCAGTTTTGCTGGTAAAGTA---GAA---GGAGAA---
GATGAAGGGCGAGAAAAAGGGGGACCCACTGGACTTAACAAACTG---------GGGTCG
AGCTCAACCGCAGAGCTC---CACCCCAAAACCTCCGGAGCA------CCAGAGTCTGGA
GGCAACAAACAGATGCCTCCAGCAAGTGTGATGACCCGTCTGATATTGATCATGGTATGG
CGTAAACTGATTCGGAATCCAAACACATACTCCAGTCTCATTGGCTTGGTTTGGTCTCTA
ATTTCATTCCGGTGGCATGTGGCTATGCCTAAAATAATAGAGAAATCCATCTCTATACTC
TCTGATGCTGGCCTCGGAATGGCTATGTTCAGCTTAGGTCTGTTTATGGCTTTACAACCA
AAGATAATTGCCTGTGGGAATTCGGTGGCTGCATTTGCTATGGCTGTTCGCTTCCTTACT
GGGCCTGCAGTGATGGCTGCGGCTTCAATTGCTGTTGGCCTGCGTGGTACTCTTCTCCAT
GTCGCTATTGTTCAGGCTGCACTACCACAAGGAATTGTTCCATTTGTGTTTGCCAAAGAG
TACAACGTCCATCCAGCCATCCTTAGCACTGCGGTTATCTTCGGAATGTTAATAGCGTTA
CCAATTACCCTTGTCTACTACATTCTCCTTGGATTG
>gnl_Medtr_Mt4.0v1_Medtr2g038470.1
ATGATCAAAGGTAAAGATGTATACAATATTCTTGAGAGTATTATGCCCCTATATGTAGCC
ATGATATTAGGCTATGGGTCAATTAAATGGTGGAAAATCTTTACACCAGATCAATGTGCT
GGTATAAACCGTTTTGTGGCAATGTTTGCAGTTCCTACACTTTCTTTTATTTACATATAC
CCAATTAACCCTTATCATATGAATTGGAGGTTAATACTAGCTGACACACTTCAAAAAGTT
GTGACATTGGCTTGTCTAGCTCTATGGAACATTTTCACAAAACGTGGTGGTTTAGATTGG
AGTATAACTCTTTTCTCACTTACCAATTTACCAAACACACTTGTTGTTGGGATCCCTCTT
TTGAATGCAATGTATGGAGAA---TTTACAAAACCACTTTTGACCCAAATTTTGGTTTTG
CAAGGTGTTGTATGGTATACTATTTTGTTGTTGATGTATGAATATAGAGCTGCTAAGCTT
TTTATTTCTCAACAATTTGTT---GACACTAATGAAGGGTCCCACAAGATTGAAATTGAA
TCATCACTTGATGATGTAGAATTGAGA---------------------GAAATTGGTAAT
AAC------CTAAGTGTCAAG------------------TCT------------------
------CAT---------------------------TCAACACCTAGAGTGCCAAATCTT
ACTAGGGTTGAGGTACATTCA---------AGCTACACAAATAGTCCCCAAAGTAATGGT
TTTGAAGAC---------------------------------------------------
---------------------------------------AATATATTCAACATTCAT---
ACAAGATTTAAGAAGAGTAGGTTGACCAATGTG---------------AGTGCATTTATG
AAGAGCAAGAGTTGCACT------------------------------------------
------------------------ACTATGGGTGCTAGGGTTTCTCCT---TACCCAATT
CTAACTTTTTCAGAAAAA------GACCAAAGAAAGAATTTC------------------
------------------------------------------------------AGTGAT
GGCTTACCACAAGAAATTGAAGCTTCAAAAGGTGTTCATGAATTGATTGGCAGAAGTACT
TCTAGTGGTAAAGTAAGT---------------------------------GGAGACGAT
CAT---------------------------------------------------------
------------------------------------------------------------
---------------GAG------AGT------------------------------GAG
GAG------------------------------------AAGAAG---------------
------------GAGCTGGTGGAGATTAAA---------------------GAAACCAAT
GAACATCAAATGCAACCTGGTCATGGCACGATGACAAAGCTCATTCTTTTTAGGGTTTGG
AAGAAGCTATCAGTAAATCCTAATCTCTATGCTTCAGTTCTTGGCATTGTATGGGCTCTC
ATATCAGCTAGGTGGAATATCAAAATGCCTTCAATCATACATGACTCGATTACAATAATA
TCTCATACTGGACTAGGAATGTCCATGTTTAGTCTAGGAATATTCATGGCATTACAACCT
AAGATCATTGCTTGTGGAAAAACTCAAGCAACAATTTCTATGGTACTTAAGTTCTTGGTT
GGTCCTGCATCATTTGGTGCAACCTCTGCTGCCGTTGGTATTCGTGGAGTTGTTTTTAAA
GTAGGAATTATTCAGGCTGCTCTTCCACAAGGTATCGTTCCATTTGTATTCGCCAAAGAG
TACAATCTCCATGCCGAAATATTTAACACAGCGGTTTCTCTTGGATTGGCAATTGCGTTT
CCTGTAGCAATACTATACTATGTTCTACTTGAGCTT
>gnl_Medtr_Mt4.0v1_Medtr8g107360.1
ATGATAACGTTAACAGATTTCTACCATGTGATGACATCAATGGTGCCACTTTACGTGGCT
ATGATATTAGCTTATGGTTCAGTGAAATGGTGGAAGATATTCTCTCCCGATCAATGCTCC
GGCATCAATCGCTTCGTTGCTCTGTTTGCAGTTCCTTTACTTTCATTCCATTTCATTGCC
TCTAACAATCCTTACAAAATGAACACACGCTTCCTCGTCGCAGACACACTTCAAAAGATT
ATCGTCTTACTTGCTCTCACCATTTGGGCCAACGTCAGCAAAAGGGGTTGTTTAGAATGG
ACAATAACACTCTTCTCCATTTCAACACTCCCAAACACTTTGGTTATGGGAATCCCTCTT
CTCAAATGTATGTACGGTGAA---TTTTCTGGGAGTTTGATGGTACAAATTGTGGTCCTT
CAGTGTATTATTTGGTACACGTTGATTTTGTTCATGTTTGAGTTTAGAGGAGCAAGAATG
CTTATCTCAGAACAGTTTCCA---GACACTGCTGGTACCATTGTTTCCATTCATGTTGAC
TCTGATGTGATGTCGTTGGATGGAAGACAGTGTTTGGAAACAGAAGCTGTAATCAAAGAA
GATGGGAAGCTTCATGTTATAGTGAGGAGATCAAATGCT------------------TCA
AGA---AGGTCTCATTCTCAGTCT---------CATACAACACCTCGAGCTTCAAATCTG
ACGAATGCAGAGATATACTCTTTGCAATCATCAAGGAATCCAACTCCAAGAGGGTCTAGT
TTCAACCACACAGATTTACATTCCATGATG---GGTGGT------------------AGT
CGTAATTCT---------AACTTTGGT------GCTTTTGATTTG---------------
---AAAGGAACACCACCGAGGACTTGTAATTAT---------------GATAATTCAATG
TCT---------------------------------------------------------
---------------------ACGACAAAGGGGAATTACCCTGCGCCA---AACCCCGAA
ATG---TTCTCTCCAAAA------------AACGTT------------------------
---GTTGCTGCT------------------------------AAGAAA------------
------------------------ACGGAGGATCTTCATATGTTTTTTTGGAGTTCAAGT
GATTCCCTTGTTTCTGAT------------------------------------------
------------------------------------------------GTTAAATTGAAT
GTC---TCTCCAGAAAAAGTGGAGGGTGAGGATGAGCAC------AAGAGA---------
------------------------------------------------------------
------------------------------------------------------------
------------------------------------------------GGGGAGGAAGGT
GGGGCAAAAACGATGCCACCAGCAAGTATAATGACGAGGCTGATATTGATAATGGTTTGG
AGAAAACTTATCAGAAACCCAAACACATATTCGAGCATTATCGGCCTAACTTGGTCACTC
ATTTCATTCAGGTGGAATATTGAAATGCCTGTTATCATAGCAAAGTCTATTTCCATATTG
TCGGATGCAGGGCTTGGCATGGCCATGTTCAGTCTTGGTCTGTTCATGGCTTTGCAACCG
AGGATTATAGCATGTGGTAATCGCATAGCAGCTTTCTCTATGGCCATTAGATTCCTTACC
GGTCCAGCTGTCATGGCAGCTGCTTCCATTGTTGTTGGACTCAGAGGAACCCTCTTGAAC
GTTGCCATTGTTCAGGCAGCACTTCCACAAGGAATTGTCCCATTTGTCTTCGCCAAGGAA
TACAATGTACATCCTGATATTCTCAGTACAGGGGTAATTTTTGGGATGTTGATTGCATTG
CCCATAACGCTCGTTTATTACATCTTGTTGGGTCTA
>gnl_Medtr_Mt4.0v1_Medtr7g089360.1
ATGATAAGTGCTTTAGACTTATACCATGTCCTCACAGCAGTAGTACCACTCTATGTAGCA
ATGATCCTTGCCTATGGTTCTGTAAAATGGTGGAAAATCTTCACACCAGATCAATGTTCA
GGCATAAACCGTTTTGTAGCACTTTTTGCAGTTCCACTTCTCTCATTCCACTTCATCTCA
ACCAACAATCCTTACACTATGAACTACAGGTTCATAGCAGCTGATTCACTTCAAAAAACT
ATCATCCTAACACTCCTTTTCATTTGGTCAAGAACAAGCTCCAGAGGGTCATTAGAATGG
TCTATAACACTGTTCTCACTTTCAACACTTCCTAACACACTTGTTATGGGCATTCCTTTG
TTGAAAGGAATGTATGGTGAT---GATTCTGGTACCCTTATGGTTCAAATAGTTGTTCTT
CAATGTATCATTTGGTATACATTGATGTTGTTTTTGTTTGAGTATAGGGGTGCTAGGATT
CTCATTGTTGAACAGTTTCCT---GATACTGCTGGTTCTATTATATCATTCAAAGTTGAT
TCTGATGTTCTTTCTTTGGATGGTAAAGAGCCACTTCAAACTGAAGCTGAAGTTGGTGAA
GATGGTAAACTTCATGTGAAAGTTAGAAAATCAACTAGTTCAAGAAGTGAGATTTTTTCT
AGA---AGGTCTCATGGTGTTAACTCTGGTGTTTCTTTGACACCAAGACCTTCTAATTTG
ACTAATGCTGAGATTTATTCTCTTCAATCTTCTAGAAATCCTACACCAAGAGGGTCTAGT
TTTAATCATACTGATTTTTATTCTATGGTG---AAT------------------------
---AATGGA---------AGA---------------------------------------
------AATGTTAGTCCTAGACAATCTAACTTTGGAAGTTTAGGTTTTGATGAGGAAAGT
GGTGTTGCT---------------------------------AAAGCTAATGGA------
---------------------AATGGTGGAAATGGCTACCCTGCTCCTCATAGTGCAGGG
ATT---TTTTCACCTGTGGCTAAT------------------------------------
---------------------------------------AAGAAAAAGGGTCATGGTGGT
------------GCTGGTGATGGTGGAAAAGATCTTCATATGTTTGTTTGGAGTTCAAGT
GCTTCACCTGTTTCTGAA---GGTGGAATCCATGTCTTT---------AGAGGTGGTGAT
TATGGA------------------------------------AATGATCAGAATGGA---
GTA---GCT---------------------------CAC------CAAAAAGAT---TAT
GAAGAATTTGGTCATGATGAGTTTAGCTTTGGAAATAGAACTGTTGCTAATGGTGTG---
GAC------------AAAGAAGGACCA---GTGCTATCCAAACTT---------GGTTCA
AGCTCAACTACTGAGCTT---CATCCTAAAGCTGGATCT---------CAAGGTGAAGCT
AAGCCAACAAACATGCCACCTGCTAGTGTTATGACAAGACTCATTTTGATTATGGTGTGG
AGGAAATTGATTAGGAATCCTAATACTTATTCCAGCCTTATTGGTCTTACCTGGTCCCTG
GTCTCATTCAGGTGGAATGTTGTTATGCCTGCTATTGTTGCTAAATCGATTGCAATTTTA
TCTGATGCTGGCCTTGGAATGGCTATGTTTAGCCTTGGGTTGTTCATGGCATTGCAACCA
AGGATTATTGCTTGTGGAAACACCGTTGCTTCTTTCGCGATGGCGGTTCGCTTCCTTACC
GGCCCTGCTGTCATGGCTTTTTCTTCATTTGTTGTAGGACTCAGGGGAGTTCTGTTGCAC
ATTGCTATTGTACAGGCTGCTCTTCCCCAAGGAATAGTCCCTTTTGTGTTTGCCAAGGAA
TACAATGTTCATCCTGACATTCTTAGCACTGGGGTTATATTTGGAATGCTAATTGCTCTT
CCTATCACATTAGTTTACTACATTTTATTGGGACTT
>gnl_Medtr_Mt4.0v1_Medtr1g029190.1
ATGGTGACAAGAGAAGATTTATACAACGTGATGTGTGCAATGGTACCTCTATATTTTGCA
ATGTTAGTTGCTTATGGTTCAGTAAAGTGTTGCAAAATGTTCACCCCAGATCAATGTTCC
GGCATAAACCGATTCGTCGCAGTTTTTGCTGTTCCAGTTCTATCTTTTCACTTCATTTCT
CTCAACAATCCTTATCAAATGGACACAAAATTTATCTTGGCAGATACAATTTCTAAGCTA
CTTGTTCTATTTTTTCTTACCATTTGGGCCATTTTCTTTACTAAAGGCTCATTGGATTGG
GTTATAACTTTATTCTCAGTGGCTACTTTGCCTAATACCCTTGTTATGGGTATCCCTCTT
CTTCAAGCTATGTATGGTGAT---TTTACACAAAGTCTCATGGTGCAACTAGTTGTTCTT
CAATGTATTATATGGTATACTCTGCTTCTATTCCTACTAGAATACAGAGCAGCCAAACTC
TTAATCAAAAGCCAGTTTCCAGGAACAACAGCAGCCTCCATAACAAAAATCTCCCTCGAC
GACGACGTAATTTCCCTCTACAGCCACGACCCGCTCACAACGCAATCAGAAACCGACGAA
AATGGCAGAATCAAAGTCCGAATCCGACGCTCCATTTCCTCAGCACCAGAATCA------
------------------ACTTCCTCAGGTAAAAGCTTTACTCCTAGACTCTCCAATCTC
TCCAACGCCGACATCTTCTCCATCAACACGCCGGGGAAT---------------------
TTTCTCGATAAT---------------------------------------ACAAGTCCA
CAGCTGTCT---------GGTTATGCT------TCAACGGACGCTTATTCCTTGCAG---
---------CCGACGCCTAGGGCGTCGAATTTT---------------AATGAAATGGAG
ATAGTT------------------------------------------------------
---------------------------GGCGGTGGT---------------ACGCCTGTT
TGGGGGAGGTCTCCGGTGGCC---------------------------------------
------------------------------------------------------------
---------------------GGAGGTAGGGTTTTGGGGATGGTAGTGTGGGAATCACCT
GAGAAATGGCGGGGAGAT---------------------------------GGG------
---------------CATGGA------------------TGCAAGGACATT---------
------------------------------------------------------------
---ACTATGTCAGATAAAGAAATTAGCTTCAGAGACAGCCTC------------------
---------------------------------------AAAGTC---------------
---TCAGTGGCAGAAGTTGTGGACCCCAAA---------------------GACATTGCC
AGTAGCCCGAAAATGCCATATGCCTTTGTAATGTTAAGGCTTATACTTATTGTAGCTGGA
AGAAAACTTTCTAGAAATCCTAACACATATTCTAGTCTATTAGGACTTCTATGGTCTCTA
ATCTCCTTCAAATGGAATATAGAAATGCCCAGTTTGATCAAATCATCTATCAAGATCATA
TCTGATGCAGGTCTTGGGATGGCAATGTTTAGCTTAGGGCTTTTCATGGCTCTTCAGCCT
CGTATCATTGCTTGTGGCACCAAAAGAGCAGCCATGGGAATGGCCATTAGATTTCTATTT
GGGCCTCTTGTAATGTCCTTATCCTCGATTGCCGTTGGATTGAGAGGGAAAAAATTGCAT
ACTGCAATTGTACAGGCTGCTCTTCCACAAGGAATAGTTCCATTTGTATTTGCAAGAGAA
TATGGGCTGCATCCTGATATTTTGAGCACAGGGGTAATCTTTGGCATGTTAATTTCCTTG
CCAATAACTCTCATTTACTACATATTTCTTGGCTTG
>gnl_Medtr_Mt4.0v1_Medtr1g030890.1
ATGATAACACTAAAAGATCTTTACACTGTCTTAACAGCAGTGGTTCCATTATATGTTGCT
ATGATCTTAGCCTACGGTTCGGTCCGTTGGTGGAAGATTTTCTCACCGGATCAATGTTCC
GGTATAAACCGTTTTGTCGCGGTTTTCGCCGTACCTCTCCTTTCCTTCCACTTCATCTCA
ACCAATAATCCATACCAAATGAACTTCAGGTTCATAGCTGCAGACACACTTCAAAAAATC
ATCATGCTAGTAGCACTTTCATTATGGACATTGTTCACTAAAAATGGCAATTTAGAATGG
ATGATAACAATCTTTTCATTATCAACACTTCCTAACACTTTGGTTATGGGAATTCCTTTG
TTAATTGCTATGTATGGTGAT---TATTCAGGTAGCTTAATGGTTCAAGTTGTGGTTCTT
CAGTGTATTATTTGGTACACTCTTTTGCTTTTTCTTTTTGAGTACCGTGGTGCTAAGCTT
TTAATCATGGAGCAGTTTCCA---GAAACCGCGGCTTCCATCGTTTCCTTTAAGGTCGAT
TCGGACGTTATGTCGTTAGATGGAAGAGATTTTCTTGAAACTGATGCATCAGTTGGTGAT
GATGGGAAGTTACATGTTACTGTTAGGAAGTCTAACGCGTCGCGGAGGTCATTT------
------------------------------ATGATGAATACTCCGCGACCGTCAAATTTG
ACTGGAGCTGAGATTTATAGTCTCAGCTCC------------ACACCTAGAGGATCCAAT
TTCAACCATCAGGAGTTTTACTCCATGATG---GGTTATCAA---------------CCA
AGACATTCC---------AATTTTGGG------GCTAATGATTTGTATTCTGTTCAGTCT
TCTAGAGGACCAACTCCTAGACCTTCAAATTTC---------------GAAGAAAACGGT
GCA------------------------------AGTTCTCCTAGATTCGGGTTTTATCCG
GCTGCG---------CAA---ACCGTGCCTACTTCGTATCCGGTGCCG---AACCCGGAA
TTC---TCCTCTACTACT---AAACCTGTGAAGAATCAGAATCAA------AATTTGATG
CCGCAACAACCGCAG---------------------GTTCAATTGCAGACAAAAGGTTCT
---------------------CAGGATAAAGAGTTGCATATGTTTGTGTGGAGCTCAAGT
GCTTCGCCGGTTTCGGAAAGTGCTGGCCTCAACGTGTTC---------CGA---------
---------------AATTCGGAACAATCGGAAGAGGGTGCTAAGGAGATCAGGATGGTG
GTG---GCTGATCATAATCAAAATGGTGAAACCAATAACAAAGGTCAAGAA---------
AAGGAAATAGGTGGGGAGGACTTCAAGTTCAATGGGGTGAAG------------------
---GTAGGAGAACAAGGAGAAGGACCCAATGGGCCTAACAAGCTC---------GGGTCG
AATTCAACGCCGGAGCTC---CACCCTAAAGCCACTGGAGTC------GCGGATTCAAGT
GTCGGAAAACTCATGCCTCCGGCGAGCGTCATGACACGTCTCATACTCATTATGGTTTGG
AGGAAGCTTATCCGTAATCCAAACACTTATTCAAGTCTCATTGGTCTTATTTGGTCCCTT
GTTGCCTTTAGGTGGGATGTTCATATGCCTAAAATAATAGAGAAATCAATTTCCATACTG
TCTGATGCTGGTCTTGGAATGGCTATGTTTAGCTTAGGTCTGTTTATGGCTCTTCAACCC
AAGATCATTGCATGTGGGAATTCTGTTGCTTCATTTGCCATGGCTATAAGATTCCTTACT
GGTCCAGCAGTTATGGCAGCAGCTTCTATCGCCGTTGGCCTCCGTGGGACCCTCCTACAT
GTAGCTATTGTTCAGGCTGCACTTCCACAAGGGATTGTTCCATTTGTGTTTGCAAAAGAG
TACAATGTTCATCCAGCCATTCTTAGTACAGCGGTTATATTTGGTATGTTAATAGCCCTT
CCAATTACTCTACTCTACTACATTCTCCTTGGTTTG
>gnl_Medtr_Mt4.0v1_Medtr6g069510.1
ATGATCACTTTAACAGATTTCTACCATGTCATGACAGCAATGGTGCCACTTTATGTAGCT
ATGATCTTAGCTTATGGATCAGTAAAATGGTGGAAAATATTTTCACCTGATCAATGTTCA
GGAATCAACCGTTTTGTTGCACTCTTTGCAGTTCCACTTCTTTCATTCCATTTCATAGCA
TCAAACAATCCTTACAAAATGAACCTTAGGTTTTTAGCAGCTGATACACTTCAAAAACTC
ATAATCTTATGTCTTCTTGCTATTTGGAGCAATTTCTCCAAAAGGGGTTGTTTAGAATGG
ACTATAACACTCTTTTCACTCTCAACACTTCCAAACACTTTGGTTATGGGAATTCCTTTA
CTTAAAGGAATGTATGGTGAA---TTTTCAGGTAGTTTAATGGTACAAATTGTTGTTCTT
CAATGTATCATTTGGTATACTTTGATGCTTTTCATGTTTGAGTTTAGAGGAGCAAGGTTG
TTGATTTCTGAACAGTTTCCT---GACACTGCTGGTTCCATTGTTTCAATCCATGTTGAT
TCTGATGTCATGTCATTGGATGGTAGAACACCATTGGAAACTGATGCTGAAATCAAAGAA
GATGGTAAACTTCATATCACTGTTAGAAAATCAAATGCTTCAAGATCAGATATTTACTCA
AGA---AGATCACAAGGTCTTTCT---------TCAAATACTCCAAGACCTTCTAATCTT
ACTAACGCTGAAATTTACTCTTTGCAATCTTCTAGAAACCCTACACCAAGAGGTTCTAGT
TTTAATCATACTGATTTTTATTCTATGATG---GGTGGTGGA------------AATGGA
AGAAACTCA---------AACTTTGGT------GCTAATGATGTTTATGGTTTATCTGCT
TCAAGAGGTGTTACTCCAAGACCTTCTAATTAT---------------GAAGAAGAAGCT
AAT---------------------------AATAATGCTAAGAAATTC------------
------------------------------AAAAACTATCCTGCACCT---AATCCAGGA
ATG---TTTTCTCCTACTAATAATAAT---AATGGTAAAAATCTTGGTTCT---AATGTT
AGTGTTAATGCT------------------------------AAGAAGAGTAATGGTCAA
AGTCAACAG------------AAACAAGAAGATCTTCATATGTTTGTTTGGAGTTCTAGT
GCTTCACCTGTCTCTGAT---------------GTGTTT---------GGTGGACATGAC
TTTGGTGCT------------------CATGATCAG------AAAGAAGTTAAATTGAAT
GTG---TCTCCTGGAAAAGTGGAGGGTCATAGAGAAACT------CAAGAGGAC---TAT
------TTGGAGAAAGATGAATTCAGCTTTGGTAATAAAGGGATG---------------
GAA------------AGGGAAATG---------------------------------AAT
CAACAT------GAAGGA---GGTGAGAAA------------------GGTGGAGATGGA
AAATCAAAAGTTATGCCACCAGCTAGTGTGATGACAAGGCTTATATTGATTATGGTTTGG
AGAAAACTTATCAGAAATCCAAACACTTATTCTAGCTTAATTGGTCTCACTTGGTCTTTG
GTTTCATTCAGGTATCATATTGAAATGCCTGCCATTATAGCAAAGTCTATTTCCATTCTG
TCAGATGCAGGACTTGGCATGGCTATGTTCAGTCTTGGTTTGTTCATGGCTTTGCAACCA
AAAATCATAGCATGTGGAAATTCCATTGCAGCTTTTTCAATGGGTGTGAGATTCCTTGTT
GGTCCAGCTGTCATGGCAGCTGCTTCATTTGCTGTTGGACTCAAAGGTGTTCTCTTTCAT
GTTGCCATTGTTCAGGCAGCTCTTCCACAAGGAATTGTCCCATTTGTCTTTGCTAAAGAA
TATAATGTACATCCTGATATTCTAAGCACAGGTGTCATTTTTGGAATGTTGATTGCATTA
CCCATTACTCTTGTGTACTACATTTTAATGGGGCTA
>gnl_Medtr_Mt4.0v1_Medtr4g127090.1
ATGATTACCGGCAAGGACATATACAATGTTTTAGCGGCGATTGTGCCACTATATGTCGCT
ATGATATTAGCATATGGTTCGGTCCGATGGTGGAAAATCTTCACACCAGATCAATGTTCT
GGAATAAACCGTTTTGTCTCGGTTTTTGCAGTTCCGTTACTATCATTCCATTTTATTTCA
TCCAATGATCCTTATGCTATGAATTACCATTTCTTAGCAGCCGATTCACTTCAAAAAGTA
GTTATCCTTGGTGCTCTTTTTATATGGAACACATTCTCAAAACAAGATAGTCTTGATTGG
ACCATTACACTTTTCTCCATTTCAACTCTTCCTAACACACTTATCATGGGAATCCCTCTT
TTAAAAGCCATGTATGGTGAT---TTCTCAGGAAATCTTATGGTACAAATTGTTGTTCTG
CAAAGTGTTATCTGGTACACACTCATTCTTTTCTTGTTTGAATATAGAGCTGCTAAACTT
CTTATTTCAGAACAGTTTCCA---GAAACTGCAGCTTCTATAACATCATTCAAAGTTGAT
TCTGATGTTGTTTCGCTTAACGGTAGAGAAACACTTCAAACTGATGCAGAGACAGGTGAA
GATGGTAAACTTCACGTTGTTGTTAAAAGATCAACTACAAACTCTATTGCATCTGGATCG
TTTAACAAATCTCAT------------TTAAATAATATGACGCTGCGAGCTTCAAATCTT
ACAGGTGTTGAGATATATTCGGTTCAAACATCAACAGAACCAACACCGAGAGCTTCTGGT
TTTAACCAAACTGATTTTTATATG------------------CCTCCGAGT------CCA
AAAAATGGTTACCCAAATAGTGTTCGGGGTACTAATGGTGATGTTTACTCTGTGCAATCT
TCGAAAGGGGCAACACCTCAGTATTCAATACCA---------------GAAGATGAGAAT
TCGAAGATGAAT------------------------AGGAATAGGAGAGGGCGGAGTATC
GGTGGTGAGTTGTTTAATAATAAT---GGTGGTTCTTACCCTCTTCCA---AATCCAATG
CTT---TTTTGTTCTACAAGTGTGGGCACAAAAAAGAAAGATAGC---------------
------------------------------------ATTGGTGGTGGAAATGGT------
------------------------------------------------------------
------------------------------------------------------------
------------------------------------------------------------
------------------------------------------------------------
------TTGATG---GAGAACATGAGTGATAGTCGAAGA---------GAAAGAGACTTT
GAA---------ATTGAGGAAGAAACA------------AAG---------------TCT
CCATATATTAGC---------CAGAAGAAGGTG---GACTTGGAA---GGGGATGTAAAC
AAAAACAAACAGATGCCACCAGCAAGTGTGATGACAAAACTCATCCTCTTCATGGTTTGG
AGAAAACTCATCAGAAATCCTAACACATACGCAAGTCTTATCGGACTTGTTTGGTCTCTT
ATATCATTTGGGTTGCACATTGAAATGCCCTCGATTGTAAACGGTTCCATCTCAATACTA
TCTAATACTGGTCTTGGAATGGCCATGTTTAGTCTAGGTTTGTTCATGGGATTACAACCT
AAGCTGATTTCACGTGGGAAAAAAATTGCAACATATTCTATGGCTGTAAGGTTCTTGGTC
GGTCCAGCTGTGATTGCGGCAACCTCGTTAGCAGTTGGTCTCCGTGGAGTTCTCTTACAT
GTTGCAATTGTTCAGGCTGCTCTTCCCCAAGCTATCGTTCCCTTTGTGTTTGCCAAAGAA
TACAATATCCATCCAAACATACTCGGTACTGGGGTTATATTTGGAATGTTGATTGCATTG
CCAATAACAGTACTCCACTATGTAATTCTTGCATTA
>gnl_Medtr_Mt4.0v1_Medtr4g127100.1
ATGATTACCGGTAAGGATATATACGATGTTTTCGCAGCAATTGTGCCGCTATATGTTGCT
ATGATATTAGCATACGGTTCAGTTCGTTGGTGGAAAATCTTCACACCAGATCAATGTTCT
GGTATAAACCGTTTTGTCGCTGTTTTCGCAGTTCCATTACTATCTTTCCATTTTATATCT
TCCAATGATCCTTATGCTATGAATTACCATTTCTTAGCAGCTGATTCACTTCAAAAAGTA
GTTATCCTTGGTGCTCTTTTTATATGGAACACATTCTCAAAACAAGATAGTCTTGATTGG
ACTATTACACTTTTCTCCCTTTCAACTCTTCCTAACACACTTGTTATGGGAATCCCTCTT
TTAAGAGCTATGTATGGTGAT---TTCTCAGGAAATCTTATGGTACAAATTGTTGTTCTT
CAAAGTGTTATTTGGTACACTCTTATGTTGTTTTTGTTTGAATATAGAGCTGCTAAACTT
CTTATAACAGAACAGTTTCCT---GAAACTGCAGCTTCTATAACATCATTCAAAGTTGAT
TCTGACGTTGTTTCTCTTAACGGTAGAGAACCACTTCAAACTGATGCAGAGATAGGTGAA
GATGGTAAACTTCATGTTGTTGTTAAAAGATCAACTACTAACTCTATGGTATCTGGTTCA
TTTAACAAATCTCAT------------TTAAATAATATGACGCCACGAGCTTCAAATCTA
ACCGGTGTTGAGATATATTCTGTTCAATCATCAAGAGAACCAACACCAAGAGGTTCTAGT
TTTAACCAAACTGATTTTTATGCCATGTTT---CAAAGTAAAGCACCGAGT------CCA
AAACACGGTTACACAAATAGTTTTCAAAATGGTAATGGTGATATTTATTCTATGCAATCT
TCAAAAGGGGCTACTCCGAGGACTTCAAATTTC---------------GAAGATGAGACA
TTGAGGATGCAT------------------------AAGAAAAGGGGAGGGAGGAGTATG
AGTGGTGAGTTGTTCAATAATGGT------GGTTCTTACCCTCCTCCA---AATCCTATG
CTT---TCTGGTTCTACAAGTGCTGGCACAAAGAAGAAAGATAGC---------------
------------------------------------ATGGGCGGTGGAAGTGGTAATGGA
------------------CCTAATAACAAGGAGTTACACATGTTTGTTTGGAGTTCAAGT
GCTTCACCTGTTTCTGAAGGGAATCTTAGACATGCAGTAAATAGAGCTGCTTCTACTGAT
TTTGGCACTGTTGATCCTTCCAAATATGTT------CCACATGAAAAT------------
TCCGTTGCATCA---------------------------------AAA------GCTGTT
ACTGAATTGATT---GAGAACATGAGTCCTAGAGAA---------------AGGGATGTT
GAA---------ATTGAGGAAGCAGTA------------AAG---------------TCT
CCATATATTAGC---------CAGAAGAAGATG---GACTTGGAA---GGGGATGTAAGC
AAAAATACACAGATGCCACCAGCAAGTGTCATGACAAGACTAATCCTCATCATGGTTTGG
AGAAAACTCATCAGAAATCCTAATACCTACTCAAGTCTTATAGGACTTGTTTGGTCTCTT
GTATCATTTAGGTTTCACATTGAAATGCCATCCATTGTAAAAGGTTCCATCTCAATACTG
TCTGATGCTGGTCTTGGAATGGCCATGTTCAGTCTAGGTCTGTTCATGGCTTTACAGCCT
AAGCTGATTGCATGTGGAAAACGAGTTGCAACATTTTCTATGGCTGTAAGGTTCTTGACC
GGTCCAGCTGTGATTGCGGCAACCTCAATAGCAATTGGTATCCGTGGAGTTCTGTTACAT
GTTGCAATTGTTCAGGCTGCACTTCCCCAAGGTATTGTTCCCTTTGTGTTTGCCAAAGAA
TACAATCTCCATCCAAATATACTCAGTACTGGGGTTATATTTGGAATGTTGATTGCATTG
CCCATAACAATACTCTACTATGTGCTTCTTGGAGTA
>gnl_Medtr_Mt4.0v1_Medtr4g084870.1
ATGATAACCTGGCACGATCTATACACAGTTTTAACCGCAGTAGTTCCACTTTACGTAGCC
ATGATCTTAGCCTATGGCTCCGTACGGTGGTGGAAAATATTCTCACCGGACCAATGTTCC
GGCATAAACCGTTTCGTCGCGATTTTCGCAGTTCCTCTTCTATCCTTTCATTTCATCTCC
ACAAATAACCCTTATGCCATGAACTATAGGTTCATCGCAGCTGATACACTTCAAAAAATC
ATCATGCTCCTTGCACTTACAATTTGGACTAATTTCACAGCTAATGGTAGCTTAGAGTGG
ATGATCACAATCTTCTCTCTTTCAACATTACCCAACACTTTGGTTATGGGAATTCCACTT
CTCATAGCTATGTATGGTGAA---TATTCCGGTACCCTTATGGTTCAAGTTGTGGTTCTT
CAGTGTATCATTTGGTACACTTTGTTATTGTTTCTTTTTGAGTATCGTGGTGCTAAGCTT
CTAATTATGGAACAGTTTCCT---GAAACTGCTGCTTCTATTATTTCCTTTAAGGTTGAT
TCTGATGTTGTTTCTCTTGATGGGAGAGATTTTCTTGAGACAGATGCTGAGGTTGGTGAT
GATGGTAAGCTTCATGTTCATGTCAGAAAATCAAACGCTTCCCGGAGATCTTTT------
---------------------------------ATGATGACTCCACGGCCGTCGAATCTC
ACCGGAGCAGAGATTTATAGTTTGAGTTCTTCCCGGAATCCGACGCCGCGAGGGTCTAAT
TTTAATCATACGGATTTCTACTCTATGATG---GGCTATGCT---------------CCG
AGACATTCT---------AATTTTGGT------GCTAATGATGTGTATTCCGTTCAGTCC
TCCCGTGGGCCGACTCCAAGACCGTCAAACTTC---------------GAAGAGAACCCT
GTGCCAACTGCA---------GCACAGACTGTTAACTCTCCGAAATTTGGATTTTATCCG
GCA------------CAA---AATGTGCCGGCAGCTTACCCTGCTCCA---AACCCGGAA
TTC---TCTTCCGGGTTGAGCAAGAGTGTTAGTAAAAACTCTCAGCAACATCAGACTCAG
CAAACAGTTCAAGTACAACCAACTAGCAATGGC---TCTGCTGCTGCTGCTAAAACTAGC
------------------CATGATGCTAAAGAGCTTCACATGTTTGTGTGGAGCTCTAGT
GCCTCACCGGTTTCCGAAGCCAGCGGGCTTCAAGTTTTT------AGTGGTGCTGCTGAT
TACGGAGCGTCTGATCAATCTGGACGCTCCGAACAAGGTGCTAAAGAGATTAGAATGTTG
GTT---TCTGATCATCCACCAAATGGTGTTAATATTAAAGGTATGCAAGAA---------
ACAGAGCTTGGTGGGGAAGAGTTGAAGTTTCCAGTAAAAGAAGAAGAATTGGTAGAA---
GAA---GAGGTAGGGAAAGTGGAACCAGCTGCCCTGAACAAGCTA------GGAGGATCC
AGCTCAACGGCGGAGCTA---CACCCA---------------------------ACAGCC
ACCGTGAAACACATGCCTCCGGCAAGTGTTATGACCCGTCTCATTCTGATCATGGTTTGG
CGGAAGCTTATCCGTAACCCAAACACGTACTCCAGCCTCATTGGTCTAATTTGGTCTCTT
GTGGCATTTAGGTGGCATGTGCATATGCCTAAAATAATAGAGAAATCAATCTCCATACTG
TCTGATGCTGGTCTTGGAATGGCTATGTTCAGTTTAGGTTTGTTTATGGCTCTACAACCC
AAGATGATTGCATGTGGAAACTCAGTTGCTTCATTTGCAATGGCTGTTCGATTTCTTACA
GGTCCTGCAGTCATGGCTGCAGCTTCCATTGCTGTTGGACTGCGTGGTAACCTTTTACGT
GTAGCTATTGTTCAGGCTGCACTTCCTCAAGGGATTGTTCCATTTGTGTTTGCCAAGGAG
TACAATGTTCATCCAGCCATTCTTAGTACAGGGGTTATTTTTGGAATGTTGATAGCTCTA
CCAATTACTCTAGTCTACTACATATTACTTGGTTTG
>gnl_Mimgu_v2.0_Migut.E00429.1
ATGATAAGCTGGCACGATCTGTACGTTGTGCTAACTGCGGTGGTCCCACTCTACGTGGCG
ATGTTTCTGGCGTACGGCTCCGTCCGGTGGTGGAAGATATTCACCCCCGATCAGTGCTCC
GGCATCAATCGATTCGTCGCCATTTTCGCCGTTCCCCTTCTCTCTTTCCACTTCATCTCC
AAAAACGACATCTACGCTATGAACTTCCGATTCATCGCCGCCGACACCTTGCAGAAGATC
ATCATGCTCGTGGTGCTTGGATTCTGGGCCAATTTCACCAAAAACGGCAGCCTCGAGTGG
TCGATTACCATTTTCTCCCTCTCGACTCTGCCGAACACGCTCGTGATGGGGATTCCGCTG
CTCATCGCCATGTACGGCGAG---TACGCCGGCAGCCTCATGGTCCAGGTGGTGGTGCTG
CAGTGCATCATCTGGTACACGCTCCTCCTCTTCCTGTTCGAGTACCGCGGCGCCAAAATG
CTGATTATGGAGCAGTTCCCC---GAGACGGCCGCCTCGATTGTCTCCTTCAAGGTCGAA
TCCGACGTCGTTTCGCTCGACGGCCAGGATTTTCTCGAGGCGGACGCCGCCCTCGGCCGC
GACGGGAAGCTCCACGTCACCGTGAGGAAATCCAACGCCTCGAGGCGGTCCTTA------
---------------GGGCACGGATCCTTCGCCGGAATAACTCCCCGGCCGTCGAACTTG
ACCGGAGCCGAGATTTACAGCTTGAGCTCTTCCCGAAACCCTACCCCGAGGGCGTCTAAT
TTTAACCACTCCGATTTCTACTCCATGATG---GGGTTCGGAGGAAGACTGGATACCGGC
AGACTCTCC---------AATTTCAAC------GTGGCTGATATGTGTTCGGTGCAGTCG
TCGAGAGGGCCAACTCCGCGGCCGTCGAATTTC---------------GAAGAGAATTGC
GCTCCG---------------GGAGGTCTGATGAACTCGCCGAGATTCGGTTACTACCCG
CCGCCG---------CAGCCTGCGCCGCCCACTTCTTACCCCGCTCCA---AACCCTGAT
ATC---GCTTCAGCTATGCCGAAAACTGCGAAAACCCACCACCAC------AATCATCAC
CAG---------------------------------CAGCAACAGGGCGGCAAGGCAAAT
------------------CACGACTCCAAGGAGCTTCACATGTTCGTGTGGAGCTCGAGC
GCGTCGCCGGTTTCCGAAGGCGGCGGTCTGCACGTGTTC---------GGTGGCCAGGAT
TTCGGCGCTCCCGAAAATTCCGGGAAGTCTGATCAGGGAGCGAAGGAAATCAGGATGGTT
GTT---AATGATCATCCTCAAAACGGGGACACCAAAGGTGTTCCGCAAACC---------
GGGAACTTTGCCGGAGAAGACTTCAGCTTCGGGGGT---------------GGAGAT---
GAC---GAGAAAGAAAAGGAAGGCCCCGTCGGACTG------TTG---------AGCTCC
ACCGCCACCGAG---------------------------------------GCCGCCGGA
GCTAGAAAACACATGCCGCCAACAAGTGTGATGACACGCCTAATCTTGATCATGGTTTGG
CGAAAACTTATCCGAAACCCAAACACTTACTCCAGCCTTATCGGCCTCATTTGGTCTCTA
GTCTCCTTTAGGTGGCATGTGCATATGCCTAGCATCATAGAGCAGTCAATCTCTATACTT
TCTGATGCTGGTCTTGGAATGGCCATGTTCAGCTTAGGTCTGTTTATGGCACTTCAACCA
AAGATAATCGCGTGTGGGAACACGGTGGCCTCCTTTTCGATGGCGGTGAGGTTTCTCACC
GGCCCTGCAGTTATGGCTGCAGCTTCCATTGCCGTCGGTCTTCGTGGGACCCTCCTCCAC
GTCGCTATTGTCCAGGCCGCACTTCCACAAGGGATTGTCCCATTTGTGTTTGCTAAAGAG
TACAATGTTCATCCAGCAATTCTTAGCACCGGGGTCATATTTGGAATGTTGATCGCGCTA
CCGATAACTCTGGTCTATTATATTCTTCTTGGATTG
>gnl_Mimgu_v2.0_Migut.D01545.1
ATGATAAGCCTAGGTGATTTTTACCACGTTATGACGGCGGTGGTGCCGCTCTACGTGGCG
ATGATACTAGCTTACGGCTCCGTTAAGTGGTGGAAGATCTTCACGCCCGACCAGTGCTCC
GGCATCAACCGCTTCGTCGCCTTATTCGCCGTCCCTCTCCTCTCCTTCCACTTCATCGCC
AGCAATAACCCCTATGCTATGAACCTGAGGTTCATCGCAGCGGATACACTACAAAAACTC
ATCGTACTCGCGGTTCTCGCCGTGTGGGCTAATTTCAGCAAAAGGGGCTGCCTCGAGTGG
ACAATTACCCTTTTCTCCCTGTCGACCCTGCCCAACACACTCGTTATGGGGATCCCTCTG
CTGAAGGGCATGTACGGCGAC---TTCTCCGGGAACCTGATGGTGCAGATCGTCGTGCTC
CAGTGTATTATCTGGTACACTTTGATGCTGTTCATGTTCGAGTACAGGGGAGCGAGGATG
CTGATCTCCGAGCAGTTTCCC---GGCACGGCGGGGTCGATCGTATCGATCCACGTGGAC
TCCGACGTCATGTCGCTGGACGGGCGGCAGCCGCTCGAGACGGCGGCCGAGGTCAAGGAG
GACGGGAAGCTCCACGTCACCGTGCGGAGATCGAACGCTTCGCGGTCGGATATCTACTCG
AGG---AGGTCGGTGGGCTTTTCG---------TCGAACACCCCGCGTGCGTCGAATTTG
ACGAACGCGGAGATTTACTCCCTGCAGTCGTCGAGGAATCCAACTCCGAGAGGGTCGAGT
TTCAACCACACCGACTTCTACTCCATGATG---CAGGGCGGTGGG---------ACTGGG
AGGGCATCG---------AACTTCGGC------GCAAATGACGTTTATGCCCTCCCGAAT
TCTAGGGGCCCCACCCCGAGGCCGTCGAATTTT---------------GAGGAGGAAAGT
GGAAACAATATTAAT---------------GGAAGCAAAGCAACGTTCTACCATGGCGGC
GGTAATAATAATAGTAGT---AGTAGTAACGCGCATTATCCAGCGCCG---AACCCAGGT
ATG---TTTTCTCCGGCGGGTTCGAAA------------------------------ACA
AATGCGGCGGCG------------------------------AAGAAGCCA---------
------------TTAAATGAAGGTGGGAAAGATCTACACATGTTTGTATGGAGCTCGAGC
GCTTCTCCAGTTTCGGAT---------------GTTTTT---------GGAGGTTCG---
---------------------------TTAGACCACCATGGCAGAGAAGTTAGGGTTCCT
GTT---TCACCTACTAAAGGGGAAGGGCAAAGAGAGCAA------GAAGACAAT---TAC
------ATGGAGAGAGAAGAGTTGAGGTTTGGGAAGAGAGAG------------------
AAT---------------------------------------------------------
------------GAA------GGTGAGAAAATGGGAGGT---------GGAGATGAGAAC
AAAGTGAAATTAATGCCACCAACAAGTGTGATGACGAGGCTGATTTTGATCATGGTTTGG
AGGAAACTCATCAGAAATCCCAACACTTACTCCAGCTTGATTGGCCTTACTTGGTCTCTT
GTTTCTTTCAGGTGGCATGTTGAAATGCCGGCCATTATAGCAAAGTCCATCTCCATATTG
TCGGATGCAGGTCTTGGCATGGCCATGTTCAGTCTTGGTCTATTCATGGCATTGCAACCG
AGGATAATAGCATGTGGGAATAGTGTGGCAGGATTTGCAATGGCTGTTAGATTCCTTACA
GGGCCAGCTGTCATGGCTGCTGCTTCCATTGCTGTTGGCCTTCGTGGTGTTCTCTTGCGA
GTCGCCATCGTTCAGGCTGCTCTGCCTCAAGGAATTGTCCCCTTTGTTTTTGCTAAGGAG
TATAATGTACACCCCGATATACTCAGCACCGGGGTCATATTCGGGATGCTAATCGCTTTG
CCAATAACGTTAGTCTACTACATTTTGTTGGGGCTA
>gnl_Mimgu_v2.0_Migut.I00299.1
ATGATAACCTCAACCGATTTCTACCACGTGATGACCGCGGTGGTGCCGCTCTACGTGGCG
ATGATCCTCGCCTACGGCTCCGTAAAATGGTGGAAGATCTTCACGCCGACGCAATGCTCC
GGCATCAACCGGTTTGTGGCAATGTTCGCGGTGCCGCTCCTCTCGTTCCACTTCATAGCC
GGCAACAACCCGTACACAATGAACGTACGCTTCATCGCGGCCGACACCCTCCAGAAGCTC
ATAGTCCTCGCGGCACTCGCCGTGTGGGCCAACTTCACCAAGAGGGGCTGTTTGGAATGG
ACGATAACCTTCTTCTCGCTATCCACGCTCCCAAACACCCTCGTTATGGGAATCCCGTTA
TTGAAGGGGATGTACGGCGAC---TTCTCCGGCGGGCTGATGGTCCAGATCGTCGTTCTC
CAGTGCATCGTCTGGTACACGTTGATGCTGTTCTTGTTCGAGTTCAGAGGCGCCCGGTTG
CTCATCTCCGAGCAGTTTCCCGACGACACCGCCGGAGCTATAGCGTCCATCACCGTCGAC
TCCGACGTGACGTCGCTCGACGGGCGGCAGATGCTGGAGACGGCGGCGGAGGTTATGGAG
GACGGGAAGCTCCACGTCACCGTCAGGAAATCCAGCGCCTCGAAATCCGACGTGTTCTCG
AGA---AAGTCCGTCGGCCCCTCC---------GGCGCGACGCCCCGGCCGTCGAATCTG
ACGAACGCCGAGATTTATTCTTTACAGTCGTCGAGGAATCCGACGCCGAGAGGGTCGAGC
TTCAACCACTCCGATTTCTACTCGGCCGGC---GGC---------------------GGG
AGAAACTCA---------AACTTCGGA------GCTAACGACGTTTACGGGCTGTCC---
------------GGTTCGAGGCCGTCGAACTTC---------------TTCGAGGAGGAG
GCGGCGGCGGCG---------------------AATAAGTCTAGATTCTTCCAT------
---------------------GGGAATGGGACAAACTACCCGGCGCCG---AACCCCGGG
ATG---TTTTCACCTTCAAAAATGGCG---------------------------------
------------------------------------------------------GGAAAT
---------AAAAAGGAAAGTGGCGGGAAAGATGTTCATATGTTCGTATGGAGCACGAGT
GCTTCTCCTGTTTCGGAT---------------GTGTTT---------GGCGGT------
---------------------------------------------------------GGT
GTT---TCTCCTGCCAAAGTGGAGGGACAAGGAGAAAATAATAAGGAAGAGGAA---TGT
------GTAGAGAGAGAAGATTTGAGTTTTAGAAATAACAGAGAA---------------
GAT------------CAAGAAGGA------------------------------GGA---
---------------------GGAGAGAGA------------------GAGGGAAAGAGA
GAGAAAGTGAATATGCCACCAACAAGTGTGATGACTAGGCTTATTTTGATCATGGTTTGG
CGGAAACTCATCAGAAATCCCAACACTTATTCCAGCTTAATTGGTCTCATTTGGTCTCTT
GTTTCTTTCAGGTGGAATGTAGAGATGCCTGCTATAATAGCAAAGTCGATATCTATACTG
TCTGATGCAGGGCTTGGGATGGCCATGTTTAGTCTTGGTCTGTTCATGGCATTGCAACCG
AGGATAATAGCATGTGGTAATTCAGTGGCGACTTTTGCTATGGCTGTCAGATTTCTTACA
GGACCAGCTGTCATGGCCGCTGCTTCTATTGCCGTTGGCCTACGTGGCGTTCTTCTCCGC
GTCGCCATTGTTCAGGCTGCTCTGCCGCAAGGAATTGTCCCCTTTGTTTTTGCCAAGGAG
TACAATGTACACCCTGATATTCTCAGCACAGGTGTAATATTCGGAATGTTGATCGCGTTG
CCGATAACACTGGTGTACTACATTTTGCTGGGGCTA
>gnl_Mimgu_v2.0_Migut.L00994.1
ATGATTAGCTGGAACGATCTGTACGTAGTGCTGACGGCAGTAATCCCTCTGTACGTGGCC
ATGATCCTTGCCTACGGCTCGGTCCGGTGGTGGAAGATATTCACCCCGGACCAGTGCTCC
GGCATCAACCGCTTCGTGGCGGTGTTCGCCGTGCCCCTACTGTCGTTCCACTTCATCTCC
AAGAACGACATCTACGCCATGAACTTCCGCTTCGTCGCCGCCGACACGTTGCAGAAGATA
ATCATGCTGGCGGTGTTGGCGATGTGGGCCAACATCAGCAAGAACGGCAGCCTCGAGTGG
TCGATCACCATTTTTTCTCTTTCCACACTCCCCAACACGCTCGTGATGGGGATCCCGTTG
CTCATCGCCATGTACGGCGAC---TACTCCGGCAGCCTCATGGTCCAGGTGGTGGTGCTC
CAGTGCATCATCTGGTACACGCTCCTCCTCTTTTTATTCGAGTACCGCGGCGCTAAGATG
CTTATCATGGAGCAGTTCCCG---GAGACCGCCGCCTCCATTGTTTCGTTCAAGGTTGAG
TCCGACGTC------------------------------------------CTGGGGAAC
GACGGGAAGCTCCACGTCACTGTCAGGAAATCCAACGCCTCGCGGCGGTCGTTC------
---------------GGGATTGGGTCATACTCCGGCGTCACTCCCCGGCCGTCTAATCTG
ACCGGCGCCGAAATCTACAGCCTGAGCTCGTCCAGAAACCCGACCCCCAGAGGCTCGAAT
TTCAACCACTCCGATTTCTACTCGATGATG---GGTTTG---GGAAGGCTGGACACCGGC
AGGCTGTCC---------AATTTCAAC------GTCGCTGATATGTATTCAGTTCAGTCG
TCCAGGGGCCCGACGCCGCGGCCGTCGAACTTC---------------GAAGAGAACTCC
GCTCCC---------------GGAGCTTTAATGACGTCACCGAAATTCGGCTACTTTCCG
GCG------------CAGCCTCCGCCGCCGAGTTCTTACCCTGCTCCG---AATCCTGAA
ATC---TCATCGGCAATGCCCAAAACGGCCAAAACCCATCAGCCG---------------
------------------------------------CAGCAGCTCGGAGGAAAAACTTCT
------------------AGCGACGCCAAGGAGCTTCACATGTTTGTATGGAGCTCAAGT
GCGTCGCCGGTGTCTGAAGCCGCCGGCCTCCACGTCTTC---------GGCGGTCCTGAT
TACGGTGCTTCCGACCAATCCGGCCGGTCCGATCCAGGCGCAAAGGAAATCAGGTTGTTG
GTC---CCCGATCATCCTCAAAATGGAGAACCCAAAGCTGTTGCGCAAACT---------
GGGGAACTTGGTAGAGAGGACTTCAGCTTCGGCGGTGCAGGG------------GAA---
GAG---GACAGAGAAAAGGAGCCTCCAATCGGGCTATCGAAACTG---------GGGCCC
ACCTCCGATGCTGAGCTG---GACTCCAAGGTG---------------------GCCGGT
GGCGGAAAACACATGCCGCCAACAAGCGTGATGACACGCCTAATCTTGATCATGGTTTGG
CGTAAACTTATCCGAAACCCGAACACCTACTCCAGTCTCATCGGCCTAATTTGGTCCTTG
ATCTCGTTCAGGTGGCATGTGCAAATGCCGAAACTTCTCGAGGAGTCAATCCGGATACTC
TCCGATGCCGGTCTTGGAATGGCTATGTTTAGCTTAGGTCTTTTTATGGCCCTTCAACCG
AAGATAATCGCATGTGGTAACACGGTTGCTTCGTTCGCCATGGCTGTGAGGTTTCTCACT
GGCCCAGCAGTTATGGCTGCAGCTTCTATTGCCGTTGGCCTTCGTGGCACTCTTCTCCAT
GTCGCTATTGTCCAGGCGGCACTTCCACAAGGGATTGTTCCGTTTGTTTTTGCGAAAGAG
TACAATGTTCATCCTGCGATTCTAAGCACCGGGGTTATATTCGGAATGCTGATTGCGTTA
CCTATTACACTTGTGTATTACATTCTTCTTGGTTTG
>gnl_Mimgu_v2.0_Migut.J01639.1
ATGATCTCGTTAACAGACCTGTACCACGTGCTCACCGCCGTGGTCCCACTCTACGTTGCC
ATGATACTCGCGTACGGCTCCGTCAAGTGGTGGAAGATCTTCACCCCCGACCAGTGCTCC
GGCATCAACAGATTCGTCGCGTTGTTCGCCGTCCCGCTCCTCTCGTTCCACTTCATCTCC
TCCAACAACCCCTACGCCATGAACTACCGCTTCATCGCCGCCGACACGCTCCAGAAACTC
ATCGTCCTCGCCGTGCTCGCCGTCTGGTCGAGAACCAGCGCCAGGGGCTCCCTCGAGTGG
TCGATCACCCTCTTCTCTCTCTCCACGCTCCCCAACACACTCGTGATGGGGATCCCACTC
CTGAAAGGGATGTACGGCGAG---AACTCCGGCACGCTGATGGTGCAGATCGTCGTGCTG
CAGTGCATCATCTGGTACACGCTGATGCTGTTTTTATTCGAGTACAGAGGCGCGCGTATG
CTCATCGCCGAGCAGTTCCCC---GACACCGCCGCGTCCATCATCTCCTTCCGAGTCGAC
TCGGACATACTATCGCTCGACGGGAAGGAGCCTCTCCAGACGGAGGCCGAAGTCGGCGAC
GACGGGAAACTACACGTCACCGTGAGGAAATCCACAAGCTCGAGATCGGAGATCTTCTCC
AGA---AGGTCCCACGGCCCCAACTCCGGCGTCTCGTTGACCCCGCGCCCCTCCAACTTA
ACCAACGCCGAGATTTACTCGCTCCAGTCATCGAGGAACCCAACTCCACGTGGCTCCAGC
TTCAACCACACCGATTTCTATTCAATGGTG---AAC---------------------GGG
AAAAACGCG---------AGTAAT------------------------------------
---ACTAATATCAGCCCGCGGCAATCGAACTACGGCAAC------TTCGACGAGGAGAAC
GGCGGCTAT---------------------GGAAATCAGCCGAGGCAGGGGAAT------
------------------------ATCAATACGGCGTACCCTGCACCTGCTAGCGCCGGA
ATA---TTCTCTCCGGTGGCGGGGCCCGCC---------------------------GCC
GCCGCGGCGGCG---------------------------AAGAAGAAACCTAATGGGAAT
------------------GAAGGCGGGAAAGATCTTCACATGTTTGTTTGGAGCTCGAGT
GCTTCGCCGGTTTCTGAA---GGTGGGATTCATGTTTTC---------CGGGGAGGTGAT
TATGGT------------------------------------AATGAACTCAACGTT---
GGA---GCT---------------------------CAC------CCCAAAGAT---TAC
GATGATTTCGGGCCG---------------------------------------------
GAT------------CGAAACGGGCCG---GTTCTGTCTAAGCTC---------GGTTCC
AGCTCCACCGCGGAGCTC---CACCCCAAGAACGGG------------GGTTTAGATGCT
AAATCCACTGCCATGCCGCCAGCGAGTGTGATGACGAGGCTGATTCTGATCATGGTGTGG
CGGAAACTGATCAGAAATCCCAACACTTACTCGAGCCTCGTCGGCCTCACTTGGTCTTTG
GTCTCATACAAGTGGCATGTGGAGATGCCTGCGATTATAGCGAAATCGATATCGATTCTG
TCCGATGCTGGTCTTGGAATGGCAATGTTCAGCCTCGGGCTGTTTATGGCATTGCAGCCA
AGAATTATTGCGTGTGGAAAATCGGTAGCTGCATTCTCGATGGCTGTTCGTTTTTTAACG
GGGCCCGCAGTTATGGCTGCTGCTTCGATTGCTGTTGGTCTTCGAGGGGTCCTTCTGCAT
ATCGCAATTGTTCAGGCAGCGCTCCCGCAAGGTATCGTACCGTTCGTCTTCGCAAAGGAA
TACAATGTTCATCCCGATATACTTAGTACCGGGGTTATTTTTGGAATGCTAGTGGCACTG
CCAATCACTTTAGTCTACTACATCTTGCTGGGACTT
>gnl_Mimgu_v2.0_Migut.J01508.1
ATGATTACAGGTAAAGATATATACGATGTACTAGCAGCAATAGTCCCGCTGTACGTGGCG
ATGATCCTCGCGTACGGCTCGGTCCGGTGGTGGAAGATCTTCACACCGGACCAATGCTCC
GGCATCAACCGCTTCGTGGCGGTGTTCGCCGTCCCACTCCTAGGGTTCCACTTCATCTCC
TCCAACAACATCTACGCCATGAACTACCACTTCATCGCCGCCGACTCCCTCCAGAAGGTC
GTCATCCTCGCCGCCCTCTTCCTCTGGCAGGCCTTCTCCACCCGGTCCTCCTCCGACTGG
ATGATCACCCTCTTCTCGTTATCCACCCTCCCCAACACCCTAGTCATGGGCATCCCGCTC
CTCCGCGCCATGTACGGCGAC---TTCTCCGGCGACCTCATGGTGCAGATCGTCGTCATG
CAGAGCGTCGTGTGGTACACGCTCATGCTGTTCATGTTCGAGTACCGGGGGGCCAAGCTA
CTCATCACCGACCAGTTTCCG---GAGACCGCCGCCTCCATCACCTCCTTCAAGGTTGAC
TCCGACGTCCTCTCCCTCAACGGCCGGGAGCCACTCCAGGCCGACGCTGAGATCGGCGAC
GACGGAAAACTCCACGTCGTCGTGAAGAGGTCCACGTCAGCATCGATGATATCC---TCC
TACAACCACAACAAGGGTTTGAACTCC---AGCGCGATTACTCCGAGGGCTTCGAATCTC
ACCGGGGTCGAGATTTACTCCGTCCAGTCTTCGCGTGAGCCGACGCCACGCGCCTCCAGC
TTCAACCAGACGGATTTCTACGCCATGTTT---GCCAACAAAACCGCCAGC------CCG
AAGCATGGGTACACGAACAGCTACGGC------GGAGGGGATGTTTTCTCGTTGCAGTCG
TCGAAGGGGGTCACCCCCCGCACGTCGAATTTC---------------GACGAGGAAATG
ATGAAGATGGGG------------------------AAGAAGAGGAGCGGGAGGAGTATG
AGTGGTGAGCTTTTTCAGCAT------------TCGTATCCTCCCCCG---AATCCCATG
TTC---TCCGGT---------GGTGGCCCGAGGAGGAAGGAAAGT---------------
------GGCAGCAGCGGCGGCGGCAGCATTGTTAGTGGTGGTGGTAGTGGGAATAGCAAT
------------------AATCCGAATAAAGAACTGCACATGTTTGTTTGGAGCTCGAGC
GCTTCGCCCGTGTCCGAAGCAAATATGAGAAATGCCGTTAACAAAGCCGCCTCCGGTGAT
TTTGCTACCATTGACCCGTCA---------------------------------------
---------------------------------------------AGA------------
---------------GAGAATGGAAGTCCAGTTGGGAAAATGGGAGACGAAAAGGAGACT
GAG---------ATTGAGAATGTAGCG------------AAGTTTCCGGCGAACGCGTCG
CCGTATAATAATACATGC---CAGAAGAAGATG---GAGATGGATGAAGGTGGTATGGGT
AAAAAGACACAAATGCCCCCAGCAAGTGTTATGACTAGGCTTATACTAATCATGGTTTGG
AGGAAGCTCATTAGGAACCCTAATACTTATTCCAGTCTTATTGGCCTTATTTGGTCTCTT
GTATCATTCAGGTGGAATATCGAGATGCCTTCGATCGTGAAAGGGTCGATATCGATTTTG
TCCGATGCAGGTCTTGGCATGGCCATGTTTAGTCTAGGTTTATTCATGGCTTTGCAGCCG
AAAATCATAGCTTGCGGAAAATCGGTGGCGACGTTTTCGATGGCGGTTAGGTTCTTGACA
GGGCCAGCTGTCATCGCCGCAACCTCCATCGCAATCGGCCTCCGAGGAGTTCTCCTGCAC
ATAGCAATTGTTCAGGCTGCTCTTCCACAGGGAATTGTCCCCTTTGTGTTTGCTAAAGAA
TACAATGTTCATCCAGACATACTCAGCACTGCGGTTATTTTCGGGATGCTGATAGCTTTG
CCCATAACAATTCTGTACTATGTGCTACTTGGGCTG
>gnl_Mimgu_v2.0_Migut.C01042.1
ATGATAAGCACAAATGACTTCTACAACGTGATGTGCTCAATGGTGCCACTCTACTTCGCA
ATGCTGGTGGCCTACGCGTCGGTGAAGTGGTGGGGAATATTCTCTCCGGAGCAGTGCTCC
GGCATCAACCGGTTCGTGGCGGTGTTTGCGGTTCCGGTGTTGTCGTTCCACTTCATCTCT
CAGAACAACCCTTACCAAATGGACACCAAATTCATATTGGCCGACACTCTCTCCAAATCA
CTCGTCCTCGTCTCGCTATCGATTTGGTGCGTATGT------AAAGGCCAAATCGACTGG
CTAATCACTCTCTTTTCGGTATCGACTTTGCCCAACACTCTTGTTATGGGCATCCCTTTG
CTCAAAGCAATGTACGGCGAC---TTCACTACATCTCTCATGGTTCAATTAGTCGTTCTC
CAATGCATCATCTGGTATACGCTGTTGCTCTTCCTCTTTGAATACAGGGCGGCGGCGATA
CTTATCCAGACGCAGTTCCCCGGACAAGCGGCGGCCGCCATAACCAAATTCGAAATAGAC
AATGACGTCATCTCACTCGACGGGCGGGACCCACTTCTCACCGAGTCCGAAGTCGACGAC
AACGGCCGTATCCACGTCCGGATCCGACGGTCCACGTCATCGGCC---------------
---------------------GCCACCTCCGTGGGGCCCACCCCCAGGGGTTCGAATCTC
TCCAACGCCGAAATCTTCTCCATCGGCACCCCGCTC------------------------
------------GAGTAC---GGGTTC------GGGTTCCGACCC------GTCAGCCCG
GCCTTTTCT---------GGCTACGCC------TCGTCGGATGCTTATTCTCTGCAG---
---------CCCACGCCGAGGGCTTCGAGTTTC---------------AACGAGCTTGAT
TCCGCC------------------------------------------------------
------------------------------------------------------------
---GCCGCGAGCCCGGTTGCC---------------------------------------
------------------------------------------------------------
------------------------GGGAAGATTTTCGTGAAAATGGTGTGGGAGTCCCCG
GAG---------------------------------------------------------
------------GAACACGGG------------------TTCGGAGAT------------
------------------------------------------------------------
------GTTGCGGAGAAAGATCTAAGCTTCAGAGATTGCGGA------------------
---------------------------------------AGGATT---------------
---TCAGTGGAAGAAGGATTAGATATGAAG---------------------GAAACATCA
ACCAATCAAGAAATGCCACGTGCCCTAGTAATGCTAAGGCTTATACTAATCATGGTTGGA
AGGAAGCTTCTACGTAACCCCAACACTTATTCCAGCGTTTTAGGCCTTTCTTGGTCTCTA
ATCTCCTTTAAATGGAACGTGGGAATGCCAAGTTTGGTTAAATACTCTGTCAAAATCATT
TCAGATGCAGGGCTAGGAATGGCAATGTTCAGTTTGGGGCTTTTTATGGCACTTCAGCCT
CGATTAATAGCATGCGGTACGAAAATGGCAACAATATCGATGCTGATTAGATTCATCGGA
GGCCCGATTTTGATGTGCGCCGCTTCTTTCGCCGTCGGGCTTAGAGGGGCCCACCTTCAC
GCCGCCATAGTTCAGGCAGCTCTGCCGCAAGGGATTGTTCCGTTTGTGTTTGCACGAGAA
TACGGATTGCATCCAGACATACTAAGTACCGGGGTTATTTTTGGAATGTTGGTGTCCTTA
CCGGTAACTCTCATGTATTACATATTATTGGGCTTA
>gnl_Musac_v1_GSMUA_Achr3T22010_001
ATGATCACCTGGGAGGACTTCTACACCGTGATGTGCGCCATGGTCCCTCTCTACTTCGCC
ATGTTCGTCGCCTACGGCTCCGTCAAGTGGTGGAAGATCTTCACCCCGGAGCAGTGCTCC
GGCATCAACCGCTTCGTCGCCACCTTCGCCGTCCCCGTCCTCTCCTTTCACTTCATCTCC
CACAACAACCCTTACCAGATGGACTCCCGCTTCATCCTTGCCGACACCCTCTCCAAGCTC
CTCGTCCTCGTCATCCTCTCCCTGTGGGCCTCCCTGTCCGCCCGCGGCCGGCTCGACTGG
GTCATCACCCTCTTCTCCGTCGGGACGCTCCCCAACACTCTCGTGATGGGCATCCCCCTC
CTCCGCGCCATGTACGGCGAC---TTCACCCAGAGCCTCATGGTGCAGCTGGTGGTGCTG
CAGTGTATCATCTGGTACACGCTGCTGCTCTTCCTCTTCGAGTACCGCGCAGCCACGATG
CTAATCGAAGACCAATTCCCGGGTACGGCGGCGGCCGCCATTGCCAAGTTCGAGGTAGAC
GGCGACATCATCTCCCTCGACGGGCGAGACCCGATCCGGGCCGAGTCGGAGATGGAGATC
GGCACGCCGGTGTGGGTGCGGATCAGGCAGCAATCGCCG---------------------
------------------------------------GCGACACCCGGGGCGCTGAAGCTG
GCGTCTCCTCTTTGG---ACTTTGCTGGCT------------------------------
---------------------------------GGATCACGTAGA------AGCCAAAGT
AGTCTTCAC---------CAATTTGCT------CGCATCAAACTTCACCATCTACGT---
---------GAATCTCGAAGCCACAGTCCCTTT---------------ATTCTGCTAGGA
ATGGGACTTGAGGCTGTAAAA---------------------------------------
------------------------ACCACTGCAACG---------------GTTCCTGTT
CTT---------------------------------------------------------
------------------------------------------------------------
------------------------------------------------------------
------------------------------------------------------------
------------------------------------CACATCACAGACACAAGATTG---
---------------------GAAGGAAGG------------------------------
------------GAGAAAGATCTGAGCTTCCGGAGCACTTCA------------------
---------------------------------------AAGTTC---------------
---GTGGTCGACAAAGAAGATGAAGAGGAG------------------TTGGAGGTGGAA
GGAGATCAAGAGATGCCGGCAGCGTTTGTCATGCTCAGGCTCATCCTGACCGTCCTCGGC
CGGAAGCTGTCGCGCAACCCAAACACGTACTCCAGCATATTAGGCCTCCTTTGGTCCCTC
ATCTCGTTCAAGTGGGGCGTCGACATGCCGACGCTGGTGAAGGAGTCCATCAAAATAATC
TCAGATGCAGGGCTTGGAATGGCCATGTTCAGCCTCGGGCTGTTCATGGCTCTGCAGCCA
AGGATCATTGCCTGCGGGCCAAAGATGGCGGCCATAAGCATGGCGATCCGATTCCTAAGC
GGCCCCATGGTGATGTCTGTTGCATCCATGGTAGTGGGGTTAAGAGGTGTACGGCTTCAC
ACAGCCATCGTGCAGGCAGCTCTTCCTCAAGGGATCGTACCATTTGTTTTTGCCAGAGAA
TACGGATTGCATCCTGATATATTAAGCACTGGGGTCATCTTTGGCATGCTTGTCTCTTTG
CCCGTAACCTTGCTTTACTACATACTCCTGGGGCTG
>gnl_Musac_v1_GSMUA_Achr3T07280_001
ATGATTACGCTTGCGGACTTCTACCATGTGATGACGGCGGTGGTGCCGCTGTACGTGGCG
ATGATACTGGCGTACGGGTCGGTGAAGTGGTGGAAGATCTTTACGCCGGACCAGTGCTCC
GGGATCAACCGCTTCGTGGCGCTCTTCGCGGTGCCGCTGCTGTCCTTCCACTTCATCTCC
ACCAATAACCCTTATGAGATGAACATGCGGTTCATCGCGGCGGACACGCTGCAGAAGCTG
ATGGTGCTCGCCGTCCTCGCCGCCTGGTGCAGGCTCAGCCGCCGTGGCTCCCTCGAGTGG
ACCATCACCATCTTCTCGCTGTCCACCCTCCCCAACACGCTCGTGATGGGCATCCCGCTG
CTGAAGGGCATGTACGGGAGC---TACTCCGGCACCCTGATGGTGCAGATCGTGGTGCTG
CAGTGCATCATCTGGTACACCCTCATGCTGTTCCTGTTCGAGTACCGCGCCGCCCGGATG
CTGATCTCGGAGCAGTTCCCG---GACACCGCCGGGGCCATCGCGTCCATCACTGTCGAC
TCCGATGTTACGTCGCTGGACGGGCGCGACATGCTGGAGACGGAGGCGGAGATCAAGGAG
GACGGTAAGCTGCACATCACGGTGCGTCGGTCGAACGCGTCGCGGTCGGACATCTACTCC
CGG---CGGTCCATGGGGTTCTCT---------GCCACCACCCCCCGCCCCTCCAACCTC
ACCAACGCAGAGATCTACTCGCTGCAGTCGTCCAGGAACCCCACGCCCCGGGGCTCCAGC
TTCAACCACAACGACTTCTACTCCATGGTG---------------------------GGC
CGGAGCTCC---------AACTTCGGC------GCCGCCGACGTCCACGGCATGAGA---
------GGCTCCAAGCCC---------AATTAC---------------CAGTTGCCG---
------------------------------------------------------------
---------------ACG---GCGGCCACGCAGAACTACCCAGCACCG---AATCCTTCG
GTT---TTCTCCGCG---------------------------------------------
------------------------------------------------------------
------------GAAGACGGTGGGACTAAGGATCTCCACATGTTCGTCTGGAGCTCCAGC
GCGTCACCGGTCTCCGAC---------------GTATTC---------GGTGGCAACGAG
TATGGCTTGCCGGCC------------GCTGATCCTGCCATGAAAGAAGTCCGAATGGCT
GTT---TCTCCGGGCAAAGGTACGACCTTTCACTCACTCCCTCTTCGCGGTCGT---TAC
CGAGCTTGGAATTTGGACCGATTTACGGGCGGAAGGAAAGGCGGCGGGCAC---------
---------------------------------------GAAGAC---------GGCGGC
GACAAGGTTCAA---------GCGGCCAAG------------------GGCGGGCTCATG
CGGGCGACGGCGATGCCGCCGACGAGCGTCATGACGAGGCTAATCCTAATCATGGTGTGG
AGGAAGCTGATCCGCAACCCCAACACCTACTCCAGCCTGATCGGCGTCGTCTGGTCCCTC
GTCTCCTTCAAATGGCACGTTAACATGCCTGACATCGTGTCGCACTCCATCTCCATCTTG
TCGGATGCAGGCCTCGGAATGGCCATGTTCAGCCTCGGGCTGTTCATGGCGCTGCAGCCA
AGGATCATAGCATGTGGGAACTCCGTAGCAGCTTTTGCCATGGCCGTGAGATTCCTGACA
GGCCCAGCTGTCATGGCCGCCGCCTCCATCGCCGTGGGTCTGCGTGGCGTCCTCCTCCGC
ATCGCCATTGTGCAGGCGGCGCTCCCACAAGGCATCGTCCCCTTTGTGTTCGCCAAGGAG
TACAACCTGCATCCCGATATCCTCAGCACAGCGGTGATATTTGGGATGCTGATCGCGCTG
CCCATAACACTGGTGTACTACATTTTACTTGGCCTG
>gnl_Musac_v1_GSMUA_Achr7T07300_001
ATGATCACGTTGGGAGACTTCTACAATGTGATGACGGCGGTGGTGCCGCTGTACGTGGCG
ATGATCCTGGCTTACGGGTCGGTGAAGTGGTGGAAGATCTTCACGCCGTTGCAGTGCTCC
GGCATCAACCGCTTCGTGGCGCTGTTCGCGGTGCCGCTGCTCTCCTTCCACTTCATCTCC
GGGAACAACCCCTACACCATGAACCTCCGATTCATCGCCGCCGACACGCTGCAGAAGCTG
ATGGTGCTGGCGGCGCTCACCGCCTGGGGCTGCCTCAGCCGCCGTGGCCGCCTCGACTGG
ACCATCACTACCTTCTCCCTCTCCACCCTCCCCAACACCCTGGTGATGGGCATCCCCCTC
CTCCGGGGCATGTACGGCGAA---GTCTCCCACAGCCTCATGGTCCAGATCGTCGTCCTC
CAGTGTATCATCTGGTACACCCTCATGCTCTTCCTCTTCGAGTACCGCGCCGCCAAGCTT
CTCATCGCCGAGCAGTTCCCC---GACACCGCCGGGGCCATCGCCTCCATCAGCGTCGAC
TCCGACGTCGTCTCGCTCGACGGGCGCGAGATGCTGGAGACGGAGACGCAGATCAAGGAG
GACGGCAAGCTGCATGTGACCGTCCGGCGATCGAACGCTTCGCGGTCGGACATCCACTCC
AGG---CGGTCGCTCGGCTTCTCG---------GCCACCACCCCTCGCCCCTCCAACCTC
ACCAACGCCGAGATCTATTCGCTGCAGTCGTCGCGGAACCCCACGCCGAGAGGCTCCAGC
TTCAACCACAACGACTTCTACAACATGGTG---------------------------GGC
AGGAGCTCC---------AATTTCGGC------GCTGCCGAC------------------
---------------CCCCGG---------------------------------------
---------------------------------------------TTCCAGTACCAATTG
CCAGTGACC------ACC---GCAGCAGCTCCGCACTACCCGGCTCCA---AACCCAGCC
GAC---------------------------------------------------------
------------------------------------------------------------
------------------GGTGGGGCGAAGGATCTGCACATGTTCGTGTGGAGCTCCAGC
GCGTCTCCGGTCTCCGAA---------------GCGTTC---------GGTAACAGCGAG
TACGGTTTGCCGGCG------------ACCGAAGCTGGCTTAAAAGAACTTCGTTCGAAT
TTG---ATTTGGTTCACAGTGGACGGATGGAAGGACGGC------AGGGACGAC---TAT
------TTAGAGCGGGAGGAGTTCAGCTTTGCGAACAAGGCAACCATG------------
GAC------------AAAGAGGGTGCT------------CAGGAG---------GGAGAC
GAGAAAGCCAACGAG------GCCAACAAG------------------GGAGGGCTCAGA
GAAGTGAAAGCCATGCCGCCGACGAGCGTGATGACCAGGCTGATCCTGATCATGGTGTGG
CGGAAGCTGATCCGCAACCCCAACACCTACTCCAGCTTGATCGGCCTCATCTGGTCCCTC
GTCTGCTTCAGATGGAACTTTCAGATGCCCGCGATCGTACTGCGTTCCATCTCCATACTG
TCGGACGCCGGCCTAGGCATGGCCATGTTCAGCCTCGGTCTGTTCATGGCCTTGCAGCCA
AGGATCATAGCATGTGGGAACAAGGCAGCAGCTTTTGCTATGGCGGTGAGGTTCCTAACA
GGCCCCGCTGTCATGGCTGCCGCTTCTCTTGTCGTCGGTCTTCGTGGTGTCCTCTTGCAC
ATCGCCATTGTACAGGCAGCACTGCCCCAAGGCATCGTTCCCTTCGTATTCGCAAAGGAG
TACAATGTACATCCGGACATTCTCAGCACAGCGGTGATATTTGGGATGCTAATCGCCTTG
CCTATAACCCTGGTGTACTACATCCTAATGGGCATC
>gnl_Musac_v1_GSMUA_Achr7T17140_001
ATGATCTCGTGGCACGACCTGTATACGGTGCTGGCGGCGGTGGTGCCGTTGTACGTGGCG
ATGATCCTGGCTTATGGATCCGTGCGGTGGTGGGGAATCTTCACGCCGGACCAGTGCTCC
GGCATCAACCGCTTCGTCGCAATCTTCGCGGTGCCGCTCCTGTCCTTCCACTTCATCTCC
ACCAACGACCCCTTCACCATGAACCTCCGCTTTATCGCAGCCGACACCCTGCAGAAGCTG
CTCGTCCTGGCGGCCCTCGCCGCTTGGTCTAATCTCCTCCCCCACGCCCCCCTCGACTGG
TCCATCACCGTCTTCTCCCTCTCCACGCTCCCCAACACCCTGGTGATGGGCATCCCGCTC
CTCATCGCCATGTACGGTCCC---TACTCCGGCTCCCTCATGGTCCAGATCGTCGTCCTC
CAGTGCATCATCTGGTACACCCTCATGCTCTTCCTCTTCGAGTTCCGAGCCGCTCGCCTC
CTCATCGCCGAGCAGTTCCCC---GACACCGCGGCCTCCATCGTCTCCTGCCGCATCGAC
CCCGACGTCGTCTCGCTCGACGCC------GCCGCAGAGGCGGCCGCCGAGGTCGGCAGC
GACGGCAAGATACACGTCACCGTACGCAAGTCCACGTCGTCGAGGAGGTCGGCA------
---------------------------------ATGATGACCCCCCGACCCTCCAACCTC
ACCGGCGCAGAGATCTACTCGCTCAGCTCCTCCAGGAACCCCACCCCGAGGGGTTCCAAT
TTCAACCACGCCGAGTTCTTCGCCATGATC---TCC------------------------
------------------------------------------------ACC------GCT
GAAAAGAAGCCCTACCCACAA---CTCAACTAC---------------CATCGACAC---
------------------------------------------------------------
---------------------------------CACCACAATCGACCC------------
------------------------------------------------------------
------------------------------------------GGTGCTGCAACGGCGACG
------------------GCGGACGCGAAGGAGCTGCACATGTTCGTGTGGAGCTCGAGC
GCGTCGCCGGTGTCGGAGGTGAGCGGGATTCACGCCTTC---------GGCGGCCAGGAT
CTCGCATCATTGGAGCCCGGTGGCCGCGCCGATCACGGGGCCAAGGAGATACGGATGCTC
GTGCCCACCGAACTCGCCCGCAATGGCCCCACCACT---------AAAGGT---------
GACGCGTGCCGGGCGGAGGAGTTCAGCTTCGGGGGCGAAATGAGGGAA---TCGGAG---
CAG---CAGACAGGCGTGAGGGCAACGCGGGTGCTGCAGAAGCTG---------GGGTCC
AGCTCGACGGCGGAGCTG---GACCCGAAGGGCGGAGGGACGCCCAGGGCGGGCGGCGCG
GCCCACCACCAGATGCCTCCGGCCAGCGTCATGACCCGTCTCATCCTCATCATGGTGTGG
CGCAAGCTGATCCGCAACCCCAACACCTACTCCAGCCTCATCGGCCTCGTCTGGTCCCTC
GTCGCCTTCCGGTGGCACGTGACCATGCCGAAGATAGTAGAGCAGTCCATCTCAATCCTC
TCCGACGCCGGCCTCGGAATGGCCATGTTTAGCTTAGGGCTGTTCATGGCGCTGCAGCCG
CGAGTAATCGCGTGCGGGAACAAGGTGGCGACGTTCGCGATGGCCGTCCGGTTCCTGGCC
GGGCCGGCGGTGATGGCTGCGGCGTCCGTAGCCGTCGGGCTACGCGGGACGCTCCTCCAC
GTGGCGATCGTTCAGGCGGCGCTTCCGCAAGGCATTGTGCCCTTCGTGTTCGCCAAGGAG
TACGGCGTCCACCCCGCCATCCTTAGCACAGCGGTTATATTTGGGATGCTGATTGCGCTT
CCCATCACTCTGGTTTACTACATCCTCCTCGGTCTA
>gnl_Musac_v1_GSMUA_Achr2T00910_001
ATGATCTCCGCCGCTGACCTTTACCACGTGCTGGTGGCCGTGGTGCCACTGTACGTGGCC
ATGATCCTGGCCTACGCTTCCGTGAAGTGGTGGTGCATCTTCACCCCAGACCAGTGCTCC
GGCATCAACCGCTTCGTGGCGCTCTTTGCTGTCCCCCTCCTCTCCTTCCATTTCATCTCC
ACTAACAACCCGTATGCCATGAACTACCGCTTCATCGCCGCAGACACGCTGCAGAAGCTC
ATCGTGCTCGTCGTGCTTACTGTGTGGACCAAGGTCTGCTCCCGTGGCTGTCTCGAGTGG
ACCATCACCCTCTTCTCCCTCTCCACACTCCCAAACACCCTCGTCATGGGCATCCCCCTC
CTCAAGGGCATGTACGGCCCC---GACTCCGGCAGCCTCATGGTGCAGATCGTCGTGCTC
CAGTGCATCATATGGTACACCCTCATGCTCTTCCTCTTCGAGTACAGGGGTGCCAGGCTC
CTTATCATGGATCAGTTCCCG---GACACCGCCGGTTCCATCATCTCGTTCCGGGTGGAC
TCCGACATCATCTCCCTCGATGGCAAGGAGACGCTCCAGACGGACGCGGAGATCGGCGAC
GACGGAAAGCTCCACGTCACGGTGCGTAAGTCGACGAGCTCCCGTTCCGAGATCTGCTCC
AGG---AGGTCACACGGGCTCAACTCCGGCATCTCGATAACGCCGCGCCCCTCCAACTTG
TCCAACGCAGAGATTTACTCCCTGCAGTCATCAAGGAACCCGACGCCCCGGGGCTCCAGC
TTCAACCACGCCGATTTCTATTCCATGGAA---AGCGAC------------------CTG
AGGGCGAGT---------------------------------------------------
------GGCATC------------------------------------------------
------------------------------------------------------------
---------------------GCAGCGCCTTGCGGCTATCCAGCCCCGCCCGCCACCGGA
ATA---TTCTCGCCGGTCATGGCG------------------------------------
---------------------------------------ACGAAGAAGGCACGTGCGGCC
------------------GAGGGTGGAAAAGACCTGCACATGTTTGTATGGAGTTCGAGC
GCGTCACCCGTGTCGGAA---GGTGGGATGCATGTGTTC---------AGAGACACAGAT
TTCGCT------------------------------------AACGAGAATGGTGGG---
GCA---ACT---------------------------CAC------GCAGCCGAT---CAC
CATCAC------AGAGAG------GCC---------------CATCACGATGCTTAC---
GAT------------GTTGATGGTCCA---AGCCTCTCCAAACTA---------GGTTCC
AGCTCTACCGCCGAGCTT---CACCCCAAAGCTGGTGCT---------GCAGGAAACCCA
AAGCCTAATTCAATGCCTCCTGCAAGTGTGATGAGCAGACTTATACTGAGCATGGTCTGG
CGGAAGCTGATCAGAAACCCAAACACCTATTCCAGCCTTCTTGGTGTCATCTGGTCTCTT
GTCTCTTACAGGTGGGACATAGAAATGCCTGCTATTATTGCTCGCTCCATCTCAATACTC
TCTGATGCAGGACTTGGAATGGCTATGTTCAGTCTCGGTTTATTTATGGCCTTACAGCCG
AGAATTATAGCTTGTGGCAATTCTGTAGCTGCATTTGCTATGGCTGTCAGATTCGTCACT
GGTCCTGCTGTCATGGCTGCAGCTTCCATTGCGGTAGGCCTGCGTGGAGTGCTGCTACAT
GTTGCTATCGTGCAGGCAGCTCTTCCACAAGGAATTGTTCCATTTGTCTTTGCAAAAGAA
TACAATGTGTATCCTGATATTTTAAGCACAGCGGTTATCTTTGGGATGCTAATTGCTCTA
CCCATCACCTTGGTGTATTATATCTTGCTCGGACTT
>gnl_Musac_v1_GSMUA_Achr9T27160_001
ATGATCACGGCGGGGGATTTCTACAATGTGATGACGGCGGTGGTGCCGCTGTACGTAGCC
ATGATCCTGGCTTACGGCTCCGTGAAGTGGTGGAAGGTCTTCACGCCGACCCAGTGCTCC
GGCATCAACCGCTTCGTTGCTCTCTTCGCCGTGCCGCTCCTCTCTTTCCACTTCATCTCT
GGGAATGACCCCTACACCATGAACCTCCGGTTCATCGCCGCCGACACCCTGCAGAAGCTG
ATCGTGCTGGCCGGGCTCGCAGCCTGGGGCGTCCTCAGCCGCCGCGGCCGCCTCGACTGG
ACCATCACCACCTTCGCCCTCGGGACCCTCCCCAACACCCTGGTGATGGGCATCCCCCTC
CTTCGGGGCATGTATGGAGAG---GTCTCCCACAGTCTCATGGTCCAGATCGTTGTCCTC
CAGTGCATCATCTGGTACACTCTCATGCTCTTCCTCTTCGAGTACCGCGCCGCCAAGCTC
CTCATCGCCGAGCAG---------------------------------------------
------------------------------------------------------------
------------------------------------------------------------
------CGCTCGATGGGCTTCTCG---------GCGGCCACACCCCGGCCGTCCAACCTC
ACCAACGCGGAGATCTACTCGCTGCAGTCGTCGCGCAACCCCACGCCCAGAGGTTCCAGC
TTCAACCACAACGACTTCTACTCCATGGTG---GCC---------------------GGC
AGGGGCTCC---------AATTTCGGG------GCGGCCGACGTCTACGGGGTGCGAGCG
GCGGCGGCGACGACACCGAGACCGTCCAACTAC---------------GAGGAGGAGCAC
------------------------------------------------------------
------------------------GCATCTCCGAACTACCCGGCTCCG---AATCCAGCT
GTG---TTCGTTCAGGCGGCGTCA---------------------------------AGG
ACGAGCGGGCCT------------------------------AAAAGAGCCAATGGACAA
CCCCATAAGACGGAGGACGGAGGGGGGAAAGACCTCCACATGTTCTTGTGGAGCTCAAGC
GCATCTCCAGTCTCCGAC---------------GTGTTC---------GGCAACGGCGAG
TACGGTGTGCCGTCG------------ACAGATCCTGGTATAAAAGATGTCAGGGTGGCA
GTT---TCTCCCGGCAAAGTGGATGGCCGGAGGGAGAAC------AGGGATGAG---TAT
------GTAGGGCGAGAGGATTTCAGCTTTGGCAACAGGGCAGCCATG------------
GAC------------AAAGATGGCACA------------CACGAG---------GGAGAT
GAGAAGGTAAAGGAGGTC------AAGAAA------------------GGAGGGCTACGA
GAAGTGACAGCGATGCCGCCGACCAGCGTCATGACCAGGCTGATACTGATCATGGTGTGG
CGGAAGCTGATCCGCAATCCCAACACCTACTCCAGCTTGATCGGCATCATCTGGGCTCTC
GTCTGCTTCAGATGGAATGTTCAGATGCCTGCGATTGTATTGCAGTCCATCTCCATACTG
TCGGATGCTGGCCTTGGAATGGCCATGTTCAGCCTTGGTCTGTTCATGGCGTTGCAGCCA
AGGGTCATAGCATGTGGGAACAAGGCAGCAGCTTTCGCCATGGCGGTGAGGTTCCTAACA
GGCCCGGCTGTCATGGCTGTGGCTTCCCTAGCCATCGGCCTACGTGGTGTTCTCTTGCGC
GTCGCCATCGTACAGGCAGCGCTGCCTCAAGGCATCGTTCCCTTCGTGTTTGCCAAGGAG
TACAATGTGCACCCTGATATCCTTAGCACAGCAGTGATCTTTGGAATGCTAATCGCCCTG
CCCATCACACTGGTGTATTACATCCTACTGGGCATA
>gnl_Musac_v1_GSMUA_Achr8T23120_001
ATGATTACGGGTGCAGACTTCTACCATGTGATGACGGCGGTGGTGCCGCTGTACGTGGCG
ATGATACTGGCGTATGGGTCGGTGAAGTGGTGGAAGATCTTCACGCCGGACCAGTGCTCC
GGGATCAACCGCTTCGTGGCGCTCTTCGCGGTGCCGCTCCTCTCCTTCCACTTCATCTCC
ACTAACAACCCATACGAGATGAACATGCGGTTCATCGCCGCGGACACGCTGCAGAAGCTG
ATGGTGCTCGCCATGCTCGCCGCCTGGAACAGGCTCAGCCGCCGTGGCTCCCTCGAGTGG
ACCATCACCATCTTCTCCCTGTCCACGTTGCCCAACACCCTCGTCATGGGCATCCCGCTG
CTTAAGGGCATGTACGGCAGC---TACTCCGGCAGCCTTATGGTCCAGATCGTGGTGCTG
CAGTGCATCATCTGGTACACGCTCATGCTGTTCCTGTTCGAGTACCGCGCCGCTCGGATC
CTGATCACGGAGCAGTTCCCG---GACACTGCCGGCGCCATCGCG---------------
------------------------------------------------------------
------------------------------------------------------------
------------------------------------------------------------
------------------------------------AACCCCACGCCCCGGGGTTCCAGC
TTCAACCACACCGACTTCTACTCTATGGTC---------------------------GGG
CGGAGCTCC---------AACTTCGGC------GCCGCCGACTCC---------------
------------------------------------------------------------
------------------------------------------AAGATCAGTTACCAATTG
CCG------------ACG---GCAGGTACGCCGCACTACCCAGCTCCG---AATCCCTCA
GCC---------------------------------------------------------
---------------------------------------------------AACGGGCAA
GCACCCAAGGCGGAGGATGGTGGGACTAAGGATCTTCACATGTTCGTGTGGAGCTCAAGC
GCTTCACCGGTCTCCGAC---------------GTGTTC---------GTCGGCAGTGAG
TACGGCTTTCCGTCC------------GTCGTTCCTGCTCTTAAAGAAGTCCGGGTGGCC
GTT---TCGCCTGGCAGAATGGAGGGGCGGAAGGAGAAC------CCGGCGGAC---TGC
------TTGGAGAGGGACGACTTCAGCTTCGGAAACAAAGGAGACGGCTGCGGGCAC---
GAC---------------------------------------------------GCCGAC
GACAAGGTCCAG---------CCAGCCAAG------------------GCCGGGCTCACG
CGGGTGACGACGATGCCACCGACGAGCGTCATGACGAGGCTCATCCTGATCATGGTGTGG
AGGAAGCTGATCCGCAACCCCAACACCTACTCCAGCCTCATCGGCGTCGTCTGGTCTCTC
ATCTCCTTCAAATGGCAAGTTAACATGCCCGACATTGTATCGGGCTCCATCTCCATCTTG
TCGGACGCAGGCCTCGGAATGGCCATGTTCAGCCTGGGGCTGTTCATGGCGCTGCAGCCG
AGGATCATAGCATGTGGGAATTCGGTGGCAGCTTTTGCCATGGCCGTGAGATTCCTAACA
GGCCCAGCTGTCATGGCCGCCGCCTCCATTGCCGTGGGTCTCCGCGGCGTCCTCCTCCGC
ATCGCCATCGTGCAGGCGTCACTCCCGCAAGGCATCGTCCCTTTCGTGTTTGCGAAGGAG
TACAATTTGCATCCCGATATCCTCAGCACAGCGGTGATATTTGGGATGCTGATTGCGCTG
CCAATCACGCTGGTGTACTACATCTTACTGGGGCTC
>gnl_Musac_v1_GSMUA_Achr8T09440_001
ATGATCACCGCTGCGGACCTGTACCATGTTCTCACGGCCGTGGTGCCGTTATACGTGGCC
ATGATCCTGGCCTACGGCTCCGTGAAGTGGTGGCGCATCTTTAGCCCGGACCAGTGCTCC
GGCATCAACCGCTTCGTGGCCCTTTTCGCCGTCCCCCTCCTTTCCTTCCACTTTATCTCC
ACCAACAATCCATATGCCATGAACTACCGCTTCATAGCCGCCGACACGCTTCAGAAGCTC
ATCGTGCTCACCGTGCTCTCCGTTTGGACCAAGGCCAGCCGCCGTGGCTGCCTTGAGTGG
GCCATCACCCTCTTCTCGCTTTCCACCCTCCCCAACACCCTCGTCATGGGCATTCCTCTG
CTGAAGGGCATGTACGGCTCC---GAGTCCGGTAGCCTCATGGTCCAGATCGTCGTGCTC
CAATGCATCATCTGGTACACGCTCATGCTCTTCCTGTTCGAGTACAGGGGAGCCAGGCTC
CTCATCATGGAGCAGTTCCCC---GACTCCGCCGGCTCCATCATCTCCTTCAGGGTCGAC
TCCGACATCATCTCTCTGGATGGCAAGGAGCCGCTACAGACCGAGGCCGAGGTCGGCGAC
GACGGGAAGCTCCACGTCACGGTACGAAAGTCGACGAGCTCCCGCTCCGATATCTACTCC
CGG---AGGTCTCACGGGCTGAACTCCGGCATCTCCATAACGCCGCGGCCGTCCAACTTG
TCCAACGCGGAGATTTACTCGTTGCGGTCATCGAGGAACCCGACGCCGAGGGGCTCGAGC
TTCAACCACGCGGATTTCTGTTCCATG---------------------------------
------------------------------------------------------------
---------------CCGAGGAAGGGCGGC------------------------------
---------------------------------------CCGAGGGCGAACGGCTTGGCA
---------------------------------------------------ATGAGCGGG
ATC---------------------------------------------------------
------------------------------------------------------------
------------------GAGGGAGGGAAGGACCTGCACATGTTTGTGTGGAGTTCGAGC
GCTTCCCCGGTGTCGGAA---GGTGGGATGCATGTGTTT---------GCCGGGGCGGAA
TTCTTC------------------------------------TTTGAAGATTCTGCA---
GTG---TCT---------------------------CAC------CTCGGTGATGCTTAC
GACGGGTACCGCCAGGATGATTTCAGCTTCAGGAACAAGCCT---ACTGACCCTCTG---
CAG------------AGGGACGGGCTG---AGCCTCTCTAAGCTC---------GGTTCA
AACTCCACC---GAACTC---CACTCGAAAGCTGAGGCA---------GATGGAGTTGGA
AAGCCT---TCCATGCCTCCTGCAGGCGTGATGACCAGGCTTATATTGATTATGGTATGG
CGGAAGCTAATCCGAAATCCGAACACCTATTCCAGCCTACTCGGTCTCATCTGGTCCCTC
GTCTCGTTCAGGTGGGAAATCGAAATGCCTGCAATCGTCGCTCGTTCGATATCGTTACTG
TCTGATGCAGGACTTGGGATGGCTATGTTTAGTCTTGGGTTGTTTATGGCGTTACAGACG
AGAATTATAGCTTGTGGCAATTCTGTTGCTGCGTTCGCAATGGCTGTCAGATTTGTCACT
GGCCCTGCTGTAATGGCTGCAGCTTCTATCACAGTCGGCCTACGCGGGGTGCTCCTACAT
ATTGCGATCGTACAGGCAGCTCTTCCGCAAGGTATCGTTCCATTCGTGTTTGCTAAAGAA
TACAATGTTCATCCTGATATCCTAAGCACAGGGGTTATCTTTGGGATGTTAATTGCTCTC
CCCATCACTTTAGTATACTACATATTACTGGGACTT
>gnl_Musac_v1_GSMUA_Achr8T08300_001
ATGATCACCTGGGAGGACTTCTACACCGTGATGTGCGCCATGATCCCCCTCTACTTCGCC
ATGTTCCTCGCCTACGGCTCCGTGAAGTGGTGGAAGATCTTCACACCGGAGCAGTGCTCC
GGCATCAACCGCTTCGTCGCCACCTTCGCCGTCCCCGTCCTCTCATTCCACTTCATCTCC
CACAACAACCCCTACCAGATGGACTCCCGCTTCATCCTCGCTGACACCCTCTCCAAGCTC
CTCGTCCTCATGGCCATCTCCCTCTGGGCCGCCCTGTCCGCCCGCGGCCGCCTCGACTGG
GTCATCACCCTCTTCTCCGTCGGTACGCTCCCCAACACTCTGGTGATGGGCATCCCCCTC
CTCCGCGCCATGTACGGCGAC---TTCACCCAGAGCCTCATGGTGCAGCTGGTCGTCCTG
CAGTGCATCATCTGGTACACTCTGCTGCTCTTCCTCTTCGAATACCGTGCGGCCACGCTG
CTCATCGAGGATCAATTCCCGGGTACGGCGGCGGCCGCCATTGCTAAGTTCGAGATAGAC
GGCGACATCATCTCCCTCGACGGGCGAGACCCGATCCAGGCGGAGTCGGAGATCGACGCG
GACGGCCGCCTCCGAGTACGCATCCGACGGTCCACTTCGTCTGCGCCGGGCTCG------
---------------GGCATGTCGTCTTCGCTCGGCATCACGCCACGCCGCCTC------
------------------------------------------------------------
---------------------------------------------------------CCG
CACCCGTCA---------GGGTACGCG------TCCTCCGACGCGTACTCGCTGCAG---
---------CCCACGCCGCGGGCGTCCAACTTC---------------AACGAGCTGGAG
ATCTGC------------------------------------------------------
---------------------------------------------------ACGCCGGTG
TGGACACACATGCCATCCGCT---------------------------------------
------------------------------------------------------------
---------------------GCTGTCAGGTCTCTCACTGCAGTAATTTACAACACAACT
CAA---------------ATTCACGGTCTCAGATTCTTCAATGTCATGGCAGGCAGCTCC
GCTGCTGTCACT---CAAGGT------------------TGTAGGAGATGCTCTCTC---
---------------------TCCCTGCGTATGCCA---------TTAGAA---TCTCAT
TATGTCCTTGGGGAGAAAGATCTGAGCTTTAGGAGCACCTCA------------------
---------------------------------------AAGTTT---------------
---GTGGTTCGCAAAGAAGACGAGATAGAG------------------ATGGAGGGAGAA
GCTGAGCAAGAGATGCCGGCCGCGCTGGTCATGCTGAGGCTCATCCTCACCGTCGTCGGC
CGGAAGCTCTCCCGCAACCCGAACACATACTCCAGCATATTAGGCCTTCTCTGGTCTCTG
ATCTCGTTCAAGTGGGATATCAGCATGCCAAGTCTGCTAAAGGAGTCCATTAAAATTATC
TCAGATGCAGGCCTTGGCATGGCCATGTTCAGCCTTGGATTGTTCATGGCTCTGCAACCA
AGGATCATTGCCTGTGGGCCAAAGATGGCAGCCATAAGCATGGCGATTCGGTTCCTGAGC
GGACCCACGGTGATGTCAGCTGCATCCATGGCTGTGGGATTAAGAGGAGTGAGGCTGCAC
ACAGCCATCGTGCAGGCAGCTCTTCCTCAAGGGATCGTGCCTTTCGTCTTCGCCAGAGAA
TATGGACTGCACCCTGATATCTTGAGCACTGGGGTCATCTTTGGGATGCTTGTCTCCTTG
CCTGTAACCCTACTTTACTACATTCTCTTGGGTCTG
>gnl_Musac_v1_GSMUA_Achr1T15720_001
ATGATCACCGGGAAGGACATTTACGACGTGCTGGCGGCGGTGGTGCCGCTGTACGTGGCG
ATGATCCTAGCCTACGGCTCGGTGCGGTGGTGGAAGATCTTCACCCCCAACCAGTGCTCC
GGGATCAACCGCTTCGTTGCGGTGTTCGCCGTCCCACTCCTCTCCTTCCACTTCATCTCC
ACCAACAACATCTACGCCATGAACTTCCACTTCATCGCCGCCGACTCGCTGCAGAAGGTG
GTCATCCTAGTGGCGCTGTTCCTGTGGCACAACCTCTCCCGACGCGGCAGCCTCGACTGG
AGCATCACCCTCTTCTCCCTCTCCACTCTCCCCAACACCCTGGTGATGGGCATCCCCCTC
CTCCGGGCCATGTACGGCGAC---TTCTCCGGCAACCTCATGGTCCAGATCGTGGTGATG
CAGAGCGTCATCTGGTACACCCTCATGCTCTTCCTCTTCGAGTACCGCGGCGCCAAGGCC
CTCATCTCGGAGCAG---------AAGTCGAGCTCCTCC---------------------
------------------------------------------------------------
---------------------ATCGCACGATCCATGGCGTCC---------------TCC
TACAACAAGTCTCACGGACTCAACTCCATGACTTCCATGACGCCGAGGGCCTCCAATCTC
ACAGGCGTCGAGATCTACTCCCTGCAGTCGTCGAGGGACCCGACGCCGAGGGCGTCCAGC
TTCAACCAGACTGACTTCTACGCCATGTTC---TCGAGCAAGGTCACCAGC------CCG
AGGGCCGCC---------------------------------------------------
------------------------------------------------------------
------------------------------------------------------------
------------------------------------------------------------
---------------------GGCGGGGCCAAGGAG------------------------
------------------------------------------GGCGCCGCCGCCGCGGCC
------------------AATGGCAACAAGGAGCTCCACATGTTCGTGTGGAGCTCCAGT
GCTTCCCCGGGCTCGGAGGCCAACCTAAGGAACATAGTGAACCGAGCTGCCTCCACAGAA
TTCGGGATCGTGGATCCTCCCAAGGCCGCC------CACTTCCAAGAA------------
AACCCTACTCCC---------------------------------AAAGGT---AGCGTG
CATGCAACCAGC---GGCAACGCCAGCCCGACAAAGAAGGCGGCGGCAAGCGGGGAGTTG
GAC---------ATGGAAGACGGCCGGAAAAGCCACGGTAAGTTC---------------
------------------------------------------------------CCGACA
AACACCCACCGGATGCCGCCAGCCAGCGTGATGACCCGACTCATAGTCATCATGGTTTGG
AGGAAGCTCATCCGGAACCCTAACACCTACTCCAGCCTCATCGGCCTCATCTGGTCCCTC
GTATCCTACAGGTGGAACATCGAGATGCCGACGATAATAAAAGGTTCGATATCGATACTA
TCTGATGCAGGACTGGGAATGGCCATGTTCAGTTTAGGTCTTTTCATGGCACTCCAACCA
AAGATCATTTCATGTGGGAAGTCGGTGGCTGCTTTCTCCATGGCGGTCAGGTTCTTGACA
GGCCCAGCAGTGATCGCAGCGACCTCCATCGCCATTGGAGTCCGTGGAGTTCTCCTGCAT
GTGGCCATTGTCCAGGCAGCTCTACCCCAAGGAATTGTCCCATTTGTGTTCGCCAAGGAG
TACAATTGCCACCCTGACATACTTAGCACTGCGGTTATCTTTGGCATGCTCATCGCCCTA
CCCATCACAATCCTCTACTACGTTCTCCTGGGAGTG
>gnl_Musac_v1_GSMUA_Achr1T25190_001
ATGATCTCGTGGCACGACCTGTACACGGTGCTAGCGGCGGTGGTGCCGCTGTACGTGGCG
ATGATACTGGCGTACGGGTCGGTGCGGTGGTGGGGCATCTTCACGCCGGACCAGTGCTCC
GGCATCAACCGCTTCGTGGCCATCTTCGCGGTGCCCCTCCTCTCCTTCCACTTCATCTCC
ACCAACGACCCCTACGCCATGAACCTCCGGTTCGTCGCCGCTGACACGTTGCAGAAGCTG
CTCGTCCTCGGGGCTCTCGCCGCCTGGTCGAACCTGCTCCCACACGCCCCTCTCGACTGG
TCCATCACGGTCTTCTCCCTGTCCACTCTCCCTAACACGCTGGTGATGGGCATCCCCCTC
CTCATCGCCATGTACGGGCCC---TACTCCGGCTCCCTCATGGTCCAGATCGTCGTCCTC
CAGTGCATCATCTGGTACACCCTCATGCTCTTCCTCTTCGAGTTCCGCGCCGCCCGCCTC
CTCATTGCCGACCAGTTCCCC---GACACCGCCGCCTCGATTGTCTCCTTCCGGATCGAC
CCCGATGTCGTCTCGCTCGACGCC------GCCACCGAGGCTGCCGCCGAGGTCAGCGGC
GATGGAAAGATCCACGTCACGGTTCGCAAGTCGACGTCGTCGAGGAGGTCGGCG------
---------------------------------ATGATGACCCCCCGCCCCTCCAACCTC
ACCGGCGCCGAGATCTATTCCCTCAGCTCCTCCAGGAACCCCACCCCGAGGGGGTCCAAC
TTCAACCACGCCGAGTTCTTCGCTATGGTC---GGCGGGGGCGCACCCGCCCAAACCTTC
CGCCCCTCG---------AGCTTCGGG------GCCGCCGACATCTACTCCCTCCAATCC
TCTCGCGGCCCCACCCCGCGTGCCGCAACGGCA---------------------------
------------------------------------------------------------
------------------------------------------------------------
------------------------------------------------------------
------------------------------------------ACGGCGACCGGGGCGGCG
------------------GCGGACGCAAAGGAGCTACACATGTTCGTGTGGAGCTCGAGC
GCGTCACCGGTGTCGGAGGTGGCCGGCCTCCACGCTTTC---------GGCGGTCAGGAC
CTCTCCGCGTCGGACCTCGGCGGCCGCGCCGATCACGGAGCGAAGGAGATCCGGATGCTT
CTGCCCGCCGAACTACCCCTCAACGGCCCCACCACCAAAGGTTTACAAACA---CCCGGT
GAGGATTACCGCGCGGAGGAGTTCAGCTTCGGAGACGGGAGGAGGGGAGCGGGACGT---
GAG---GAGAAGGAGGTGATCACCCCTGAGGTGCTGCAGAAGCTG---------------
---------------------GAGGCGAAGGTCGTCGGAGGCCAAAGGCCAGGCGGGGCC
GTCCACCACCAGATGCCGCCCGCCAGCGTAATGACCCGCCTCATCCTCATCATGGTGTGG
CGCAAGCTGATTCGCAACCCCAACACCTACTCCAGCCTCATCGGCCTCATCTGGTCCCTC
GTCGCCTTCCGATGGCACGTTGCTATGCCGAAGATCGTAGAGAAGTCCATCTCTATACTC
TCCGATGCTGGCCTCGGGATGGCCATGTTTAGCTTAGGGCTGTTCATGGCGCTGCAGCCG
CGGATAATAGCGTGCGGGAACACGGCGGCGGCGTTCGCGATGGCCGTACGGTTCCTCACC
GGGCCAGCGGTGATGGCCGCTGCGTCCATCGCCGTCGGGCTGCGCGGGACCCTCCTCCAC
GTGGCAATCGTTCAGGCGGCACTTCCGCAAGGCATCGTGCCCTTCGTGTTCGCCAAGGAG
TACAACGTCCACCCTGCCATCCTTAGCACGGCGGTTATATTCGGAATGCTGATTGCTCTT
CCCATCACTCTGGTCTACTACATCCTCCTCGGACTG
>gnl_Nelnu_v1.0_NNU_025337-RA
ATGATCACCGGAACCGACATGTATCACGTTCTCGCGGCCGTAGTGCCTCTCTATGTGGCT
ATGATCCTTGCTTACGGTTCGGTGAAATGGTGGAAGATATTCAGCCCCGATCAGTGTTCC
GGCATCAACCGCTTTGTCGCTCTGTTCGCTGTTCCTCTGCTTTCTTTTCACTTCATCTCT
ACTAATAACCCATACACCATGAACATACGTTTCATTGCTGCTGATACGCTTCAGAAGATC
ATTGTCTTATCTGTCCTTGCAATCTGGTCAAGAGCCAGCTCGAGAGGCTCCCTTGAATGG
TCGATAACACTCTTCTCCCTCTCTGCTCTCCCCAACACTCTTGTTATGGGCATTCCCCTT
CTGAAGGGTATGTATGGAGAG---TTGTCAGGGAGTTTAATGGTTCAAATCGTTGTTCTC
CAGTGCATAATCTGGTACACTTTGATGCTCTTCTTGTTCGAGTACAGAGGAGCCAGGCTT
CTCATCGTAGAACAGTTTCCG---GACACCGCTGGTTCGATAATTTCCTTTAGGGTTGAC
TCTGATATCATCTCCTTAGATGGTAAAGAGCCTCTCCAGACAGAGGCAGAGGTCAGCGAA
GATGGCAAGCTTCACGTTACAGTGAGGAAATCCACGAGCTCGCGGTCGGAGATATTTTCC
CGA---CGATCTCATGGACCCAACTCTGGCGTTTCTTTGACTCCTCGGCCGTCGAACTTG
ACAAATGCAGAGATTTACTCTCTACAATCCTCGAGAAATCCAACACCAAGAGGGTCGAGC
TTCAACCACACTGATTTCTATTCCATGCTG---AAC---------------------GGG
AGAAATGCC---------AAC---------------------------------------
------AGTGCAAGTCCCAGACGATCCAATTTCGGGAATTTGGGTTTTGATGAGGACAAT
GGTATGGTC------------------------AATCCACTGAGGGCTAATGGGATTTTT
TCACAAGGA------TCA---GTGGAGGGTGTTGGCTATCCAGCGCCACCTAATGCCGGA
ATA---TTTTCTCCGGCGGCCGGACCC---------------------------------
------GGGGCC---------------------------AAGGAGAAGGCCAATGGGATC
------------------GGTGGGGAGAAAGATCTGCACATGTTTGTTTGGAGTTCCAGT
GCTTCCCCAGTCTCTGAA---GGGGGAATTCATGTCTTC---------AGAGGAGGAGAT
TTTGGT------------------------------------AATCAACATGGAGGT---
GTA---GCT---------------------------CAT------CCTGCAGAT---TAT
GAAGAGTTTGGCCGGGAT------------------------------------------
GAG------------CGAGAGGGACCA---GTCTTGTCGAAGCTG---------GGCTCA
AGCTCTACAGCCGAGCTT---CACCCAAAAGCTGGGGTC---------CATGGAGACTCT
AAACCTACATCCATGCCACCTGCCAGTGTTATGACCAGACTCATTCTGATAATGGTCTGG
CGTAAGCTCATTAGGAATCCGAACACATACTCCAGCCTCATTGGCCTTACCTGGTCTCTA
GTATCTTTCAGGTGGGAGATTGAGATGCCAGCAATCATAGATGGTTCGATTAAGATTCTA
TCGAATGCGGGTCTCGGAATGGCTATGTTCAGTCTTGGTTTGTTTATGGCCTTGCAGCCA
AGGATCATTGNTTGTGGGAATTCAGTTGCTGCCTTCACCATGGTTGTTCGGTTCCTCACA
GGTCCTGCTGTCATGGCTGCAGCCTCAATTGCTGTTGGTTTGCGAGGCGTCCTCTTACAT
GTTGCCATTGTACAGGCAGCTCTTCCCCAAGGAATTGTCCCCTTTGTCTTTGCCAAGGAA
TATAATGTGCATCCTGACATCCTGAGCACAGGGGTTATCTTTGGAATGTTAATAGCTCTG
CCAATAACACTAGTTTACTATATCTTACTGGGGCTT
>gnl_Nelnu_v1.0_NNU_018727-RA
ATGATTTCATGGGGAGATCTCTACACGGTCTTAGCCGCCATGGTTCCTCTCTACGTGGCT
ATGATCTTAGCCTATGGCTCAGTTCGGTGGTGGAAGATTTTCTCGCCGGACCAGTGCTCC
GGCATCAACCGCTTCGTCGCTATATTCGCCGTTCCACTTCTCTCCTTCCACTTCATCTCC
ACCAACAACCCTTACAAGATGAACTTCCATTTCATCGCCGCCGATACATTGCAGAAGATA
ATTATGATCGTCGTTCTCGGCATCTGGGCTAACTTTACCAGGAACGGAAGCCTTGAATGG
TTAATCACAATCTTCTCTCTTTCCACGCTGCCCAACACCTTGGTTATGGGGATCCCTCTC
TTGATAGCCATGTATAATCCG---GAGGCAGGCAATCTCATGGTTCAGGTCGTCGTGTTG
CAGTGTATCATCTGGTATACACTGCTTCTGTTCCTCTTCGAGTACCGTGGCGCGAAGATG
CTGATCATGGAGCAGTTCCCT---GATACCGCAGGGTCGATCGTCTCGTTCAAGATCGAC
TCCGATGTCGTGTCGCTCGACGGCCGGGACTTCTTGGAGACGGATGCGGAGATCGGAAAC
GATGGGAAGCTTCACGTGACTGTGAGGAAGTCGAATGCGTCAAGAAGGTCGCTT------
---------------GGACCGGGTTCACTCTCGGCATTGACGCCTCGCCCATCCAATCTC
ACCGGGGCAGAGATTTACAGCTTGAGTTCGTCGAAGAATCCAACGCCGAGGGGTTCGAAT
TTTAACAACTCGGATTTCTATTCAATGATC---GGACTTCAAGGCTTCCCA------GCG
AGGCAGTCC---------AATTTTGGA------CCGGGAGACTTGTATTCAGTACAGTCA
TCGAGGGGTCCGACCCCGAGGCCGTCGAATTTC---------------GAGGAGAATTGT
GCCCCAGCTGCA---------GCAGCATCCGTCACCTCTCCTCGCTTCGGCTTCTATCCT
GCT------------GTG---CCGACTGCGAGCACTTATCCTGCGCCG---AATCCGGAG
ATT---TCTTCAACCGGCACCAAAAGCGCAAAGAAAGAGCAGCAA------CAGCAGCTG
CAGCAGACGACGACGCAA------------------GCGCAAGGACAGGGCAAAGCGAAC
------------------CACGATGCCAAGGAACTTCACATGTTCGTATGGAGCTCCAGC
GCTTCGCCAGTGTCCGAAGGCGGTGGGCTCCACGTATTC---------GGT---------
------GCGACGGAGCAATCTGGACGCTCTGATCAGAGCGCCAAGGAGATCCGGATGTTA
GTA---GGTGATCACCCTCAAAATGGTGGGAACAAA------------------------
GAGGTCTTTGGTGGGGAGGACCTCCGTTTCCCGGGTAGAGGAGGTGAA---GGAGAA---
GAG---GACGGAGAGAAAGAAGGGGCGACTGGCCTTTCCAAGCTG---------GGGTCG
AGCTCGACTGCTGAGTTA---CACCCGAAAGCTGTGGGAACG------ACAGAATCCGGC
GCCGGGAAACAGATGCCACCGGCAAGTGTGATGACCCGGCTTATTCTAATCATGGTTTGG
CGCAAGCTAATCCGGAACCCAAACACGTACTCGAGCCTCATCGGTGTCGTCTGGTCTCTC
ATCGCTTTTCGGTGGGATCTGTCTATGCCCAAAATAATAAAGGGTTCAATCTCTATACTC
TCCGATGCTGGTCTCGGCATGGCCATGTTCAGCTTAGGGCTGTTCATGGCACTCCAACCG
AAGATAATCGCCTGCGGGAACTCGGTGGCCGCCTTCGCCATGGCCGTCAGGTTTCTGACG
GGTCCGGCCGTAATGGCCGCGGCTTCTATTGCAGTTGGCTTACGCGGCCAGCTCCTCCAC
ATCGCAATTGTACAGGCCGCTCTTCCGCAGGGGATCGTCCCTTTTGTGTTCGCCAAAGAA
TATAACGTCCACCCAACCATTCTCAGTACTGCGGTGATATTTGGGATGTTAATAGCGCTG
CCAATCACTCTGGTCTACTATATTGTTCTTGGGTTA
>gnl_Nelnu_v1.0_NNU_018797-RA
ATGATTAAATTATTAGACTTCTACCATGTCATGACTGCAATGGTTCCACTCTACGTGGCC
ATGATCTTAGCTTATGGCTCTGTCAAATGGTGGAAGATCTTCTCGCCGGATCAATGCTCC
GGAATCAATCGCTTCGTTGCCCTCTTTGCCGTTCCACTTCTCTCCTTCCACTTCATCTCC
ACCAACAATCCCTACGCCATGAACTTCCGCTTCATCGCAGCTGATACCCTTCAAAAGCTT
ATCGTCTTGGGCATTTTGGCCGTGTGGTCCAACGTCAGCAAGCGAGGCTGCTTGGAGTGG
ACCATCACGCTCTTTTCTCTGTCTACTCTCCCAAACACGCTCGTCATGGGCATCCCTTTG
CTTAAAGGGATGTATGGAGAT---TTCTCGGGGAGTTTAATGGTGCAAATCGTGGTGCTT
CAGTGCATCATTTGGTACACTTTGATGCTGTTCATGTTTGAGTACAGAGGGGCCAAGATG
TTGATCACTGAGCAGTTTCCG---GAGACAGCTGGTTCCATTGTGTCCATCGCTGTTGAT
TCCGATGTGATGTCGTTGGATGGCCGTGAGCCGCTGGAGACTCAGGCGGAAATTAAGGAA
GACGGGAAGCTTCATGTTACTGTAAGGAAGTCCAATGCTTCCAGGTCAGAGATCTTCTCT
AGA---CGCTCTCAAGGGTTG------------TCGACCACGCCGAGGCCTTCCAATTTA
ACAAATGCAGAGATATACTCTCTGCAGTCGTCCAGGAACCCAACTCCAAGAGGGTCCAGC
TTCAATCACACGGATTTCTACTCAATGGTT---GCCGGT------------------GGC
CGGAACTCT---------AACTTCGGA------GCCTCGGATGTTTATGGGCTTTCAGCG
TCGAGAGGACCGACACCGAGGCCGTCTAATTAT---------------GAAGAGGAT---
---------------------------------AACAAGGCTAGATTCCATCACCATGCA
ACA---------------------GGTGGGGCACAGTACCCGGCTCCA---AATCCCGGC
ATG---TTCTCTCCTACTGGATCCAAA---CCGGCCAATACAGCTGCCACC---GCTGCT
GCTACTTCTGCT---------------------------AAAAAGACCACCAATGGCCAA
GTGCAGCAGAAACCAGAAGAAGGGACGAAAGATCTTCATATGTTCGTCTGGAGCTCAAGT
GCTTCTCCAGTCTCAGAT---------------GTCTTT---------GGTGGTCAAGAA
TATGGCGTT------------------GCAGACCAGACTGTAAAAGATGTTAGAATGGCT
GTT---TCTCCCGGAAAAGTGGAGGGTCGTAGAGAGAAC------CAAGAAGAG---TAC
------ATGGAGAGAAATGATTACAGT---GGAGTA------GTAGTA------------
GAT------------AGGGAGATG---------------------------------AAC
GAT---------GCA------GGGCACAAA------------------ATGGGTGATAGC
AAACCCAAAGGCATGCCTCCTGCTAGTGTCATGACGAGGCTTATTCTGATCATGGTGTGG
AGGAAACTCATCCGAAACCCCAACACATATTCCAGCCTACTCGGCCTCACTTGGTCTCTA
ATTTCATTCAGGTGGCACGTTGAGATGCCTGCTATAATAGCAAAGTCCATCTCAATACTG
TCAGATGCGGGCCTTGGCATGGCCATGTTCAGTCTGGGTCTGTTCATGGCCTTGCAACCG
AGGATCATAGCATGTGGGAATTCTATAGCATCTTTTGCCATGGCTGTGAGATTCCTTACA
GGTCCAGCTGTCATGGCAGCTGCTTCCATTGCTGTTGGGCTGCGGGGCGTTCTCTTACAC
GTCGCCATTGTACAGGCTGCTCTTCCACAGGGAATTGTCCCCTTTGTCTTCGCCAAGGAA
TACAACGTACATCCTGATATTCTCAGTACCGCTGTTATTTTTGGGATGCTGATTGCATTG
CCCATCACGCTGGTTTACTACATTTTGTTGGGTCTG
>gnl_Nelnu_v1.0_NNU_023985-RA
ATGATAAGTGCAGATGACTTCTACAAGGTTATGTGCGCGATGGTTCCACTCTACTTTGCC
ATGTTGGTGGCGTATGGTTCGGTGAAATGGTGGAAGATATTTACGCCGGAGCAATGCTCC
GGCATCAATCGGTTCGTTGCTGTGTTTGCTGTTCCTGTGTTGTCATTCCACTTCATATCT
CAGAACAACCCATACCAGATGGACACCAAGTTCATACTGGCTGATACTGTTTCTAAGATC
TTGGTGCTTGTTTTGCTCTCCCTCTGGGCCATGATCTTCCAT---GGAGGACTAGATTGG
TTAATTACTCTCTTCTCTGTTGCAACACTGCCAAACACACTAGTCATGGGCATTCCATTG
CTCAAGTCCATGTATGGAGAC---TTCACTCAGAGCCTCATGGTGCAACTGGTCGTTTTA
CAATGTATAATCTGGTATACGCTTCTACTGTTCTTGTTTGAATATAGAGCTGCAACCCTA
CTAATCCAGGACCAGTTCCCGGGCTCCGCAGCTGCTTCCATAGAAAAATTCGAGATCGAC
GGTGATGTAATTTCCCTCGACGGCCGGGACCCACTACGTACCGAGTCGGAAGTTGACGGC
AACGGCCGCATTCGAGTTCGTATCCGACGGTCTACGTCGTCCGCCCCGGATTCA------
---------------GCATTATCATCCTCCATTGGAATTACCCCACGTGCATCAAACCTA
TCAGGAGCCGAAATCTATTCAGTAAACACTCCAGCC---------CCACCTCGCGAGTTC
TTCTGCAATGCCGATTTG---GCATTC------GGCTACCGGTCG------GCCAGCCCC
CGGCTATCC---------GGGTATGCA------TCATCCGACGCCTACTCCCTCCAG---
---------CCAACGCCACGCGCATCAAATTTT---------------AATGAATTGGAT
ACAACGACGGTG------------------------------------------------
------------------------ACAACATCAAAT---------------ACACCGACG
TGGATCAGATCTCCGGCAGGT---------------------------------------
------------------------------------------------------------
------------------------GGGAGGGTTTTCGTGAAGATGGTGTGGGAGTCACCG
GGGAAGGGTCAAGCTGGG---------------------------------GGG------
------------GACCAAGGG------------------TGCAAAGATGTT---------
------------------------------------------------------------
---GGACTCGGAGAGAAAGATCTTAGCTTCAGAAATGACACA------------------
---------------------------------------AAAATT---------------
---ACAGAAAATGAGGAAACAGAATCGAAG------------------CCCGCAGCGGCC
GGGAATCAGGAAATGCCGCGCACCCTTGTGATGTTGAGACTCATACTTATCATGGTTGGT
CGAAAACTATCTCGCAATCCTAACGCTTACTCCAGCGTATTAGGCCTCCTCTGGTCTCTA
ATTTCATTCAAGTGGGGTGTTGGCATGCCTAGTTTGGTGAAACATTCAATAAAGATAATT
TCGGATGCAGGACTTGGGATGGCCATGTTCAGTCTAGGGCTGTTCATGGCTCTTCAGCCC
AGGATCATAGCCTGTGGAATGAAAATGGCAACACTAGGTATGGTGATTCGTTTTATCACC
GGACCTACAGTAATGTCAGCAGCATCTCTCGCGGTTGGATTAAGAGGAGTTCGGTTACAT
ACCGCCATTGTACAGGCTGCTCTTCCACAAGGAATTGTACCATTCGTCTTTGCTAGGGAA
TATGGACTGCACCCTGACATACTTAGCACAGGGGTCATCTTTGGCATGTTAGTTTCCTTG
CCTGTCACCCTCCTCTACTACATATTGCTAGGCCTA
>gnl_Nelnu_v1.0_NNU_017022-RA
ATGATCACCGGAACCGATCTGTATCACGTTCTCACGGCCGTTGTGCCTCTATATGTTGCT
ATGATCCTTGCTTACGGTTCAGTGAAATGGTGGAAGATTTTCAGTCCCGATCAATGTTCG
GGTATAAATCGCTTTGTTGCTCTATTCGCTGTTCCTCTGCTTTCCTTTCACTTCATCTCA
ACCAACAACCCGTACACCATGAACCTAAGATTCATTGCTGCTGATACACTTCAGAAGATC
ATGGCATTAACAGTCCTGGCAATCTGGTCCAGAGTCAGCTCGAGAGGTTCTCTCGAGTGG
TCAATAACACTCTTTTCCCTTTCTACTCTGCCCAACACTCTTGTTATGGGTATTCCCCTT
CTGAAGGGTATGTATGGAGAT---TTCTCAGGGAGTTTAATGGTTCAGATCGTTGTTCTC
CAATGCATAATATGGTACACTTTGATGCTCTTCTTGTTCGAGTACAGAGGAGCTAGGCTT
CTCATTGTAGAACAGTTCCCC---GACACGGCTGGTTCGATCATTTCCTTCAGAGTGGAC
TCCGATATTATTTCCTTAGATGGAAAAGAACCTCTCCAGACCGAAGCCGAGGTCGGTGAG
GATGGGAAGCTTCATGTTACAGTGAGGAAATCAACCAGTTCCCGTTCAGAGATTTTCTCT
CGA---CGGTCACATGGGCCTAACTCCGGTGTTTCGTTGACTCCCAGACCGTCGAACTTG
ACGAATGCAGAGATTTACTCGCTGCAGTCATCCAGAAATCCAACACCGAGGGGCTCGAGC
TTCAACCACACTGATTTTTATTCCATGGTG---AAT---------------------GGA
AGGAATGCC---------AAC---------------------------------------
------AGCATAAGTCCCAGACAGTCGAATTTCGGGAACCTGGCTTTCGACGAGGAGAAC
GGGATGGGTGGATTC---------------ACGAATCCTCCCAGAGCAAATGGGATCTTT
TCACAGGGG------CCG---GTGCAGGGTGCAGGGTATCCTGCCCCGCCAAGTGCGGGA
ATA---TTTTCGCCAGCTGCCGGACCT---------------------------------
------GGGGCG---------------------------AAGAAGAAGGCAAATGGGACC
------------------GATGGGGGGAAAGATCTCCACATGTTTGTTTGGAGCTCCAGT
GCTTCCCCCGTCTCTGAA---GGGGGAATTCATGTCTTC---------AGAGGAGGGGAT
TTTGGG------------------------------------AATGAACATGGTGTA---
GGT---CATCCT------GCAGAAAAT---------CAT------ACTAAAGAT---TAC
GAAGAATTTGGCCGGGATGAGTTCAGCTTCGGGAACAGGCCGGGCTCCCAAGTGGCT---
GAG------------CGAGATGGACCG---ACCTTGTCAAAGCTG---------GGTTCA
AGCTCTACGACCGAGCTC---CACCCTAAGGCTGCGATG---------CAAGGCGACGCC
AAGTCCTCATCCATGCCGCCTGCCAGTGTTATGACCCGGCTCATCCTGATCATGGTTTGG
CGTAAACTCATTAGGAATCCCAACACTTACTCCAGCCTCATTGGCCTCACCTGGTCCCTG
GTTTCTTTTAGGTGGGGGATTGAGATGCCAGCCATTATAGATGGTTCGATTAAAATCCTT
TCTAACGCCGGTCTCGGAATGGCCATGTTCAGTCTTGGGTTGTTTATGGCATTACAGCCA
AGAATCATTGCTTGTGGGAACTCAGTTGCTTCCTTCGCTATGGCTGTCCGGTTCCTCACG
GGTCCTGCAGTCATGGCTGCAGCCTCCATTGCCGTTGGTCTGCGAGGAGTTCTCTTACAT
GTCGCCATCGTACAGGCAGCTCTTCCCCAGGGAATTGTACCCTTTGTGTTTGCCAAGGAA
TATAATGTGCATCCGGACATACTGAGCACTGGGTTTGTATTCGGTTATCTTTGGAATGTT
GATAGCAGTCTACTACATTAT------AGAGGGATG
>gnl_Nelnu_v1.0_NNU_000121-RA
ATGATTTCATGGAAAGATCTCTACACGGTCTTGGCCGCCATGGTTCCTCTCTACGTGGCC
ATGATCTTAGCCTATGGTTCAGTTCGATGGTGGAAGATTTTCTCGCCGGACCAGTGCTCC
GGCATCAACCGCTTCGTCGCCGTATTCGCAGTTCCGCTTCTCTCCTTCCACTTCATCTCT
ACCAACAACCCTTACAAGATGAACTTCCATTTCATCGCTGCCGATACTCTGCAGAAGATA
ATTATGCTCGTTGTTCTGGGTATCTGGGCTAACTTCACCCGGAACGGAAGCCTTGAATGG
TTGATCACCATCTTCTCTCTCTCCACGCTCCCTAACACCTTGGTCATGGGGATTCCTCTC
TTGATCGCCATGTATGACAAG---AACGCCGGCAGCCTCATGGTTCAGGTCGTTGTGTTA
CAGTGTATCATTTGGTATACACTGCTTCTGTTTCTCTTCGAATACCGAGGTGCCAAGATG
CTGATCATGGAGCAGTTCCCT---GATACCGCGGGGTCTATCGTTTCTTTCAAGGTTGAC
TCGGATGTCGTGTCGCTCGACGGCCGGGATTTCTTGGAGACGGATGCGGAGATCGGAGAG
GATGGGAAGCTTCACGTGACCGTGAGGAAGTCGAATGCGTCAAGGAGGTCGCTT------
---------------GGGCCGGGATCGCTTCCGGCATTGACTCCTCGCCCGTCGAATCTC
ACCGGAGCAGAGATTTACAGCTTGAGTTCGTCAAGGAATCCGACGCCGAGAGGTTCGAAT
TTTAACAATTCGGATTTCTATTCAATGATT---GGACTTCAGGGTTTTCCT------GGG
AGGCAGTCC---------AATTTTGGG------CCGGGGGACTTGTAT---------TCG
TCGAGAGGTCCTACGCCGAGGCCATCGAATTTC---------------GAGGAGAATTGC
GCACCG------------------GCGGCAATCAGTTCTCCTCGTTTCGGATTCTATCCA
GCA------------GTG---CCGGCGGCGAGCACTTATCCTGCTCCG---AATCCGGAA
ATT---TCTTCTACTGGGAGCAAGAACGCGAAGAAAGAACAGAAC---------CAGCAG
CAGCAGACGCAAGTGCAAGGG------------ACGGTGCAGTCACAGAGTAAAGCGAAC
------------------CATGACGCCAAGGAGCTTCACATGTTCGTTTGGAGCTCCAGC
GCTTCGCCTGTTTCCGAAGGTGGTGGGCTCCACGTCTTT---------GGTGGGACGGAT
TTCGGTGCGACGGAGCAGTCTGGACGGTCTGATCAGAGCGCAAAGGAGATCCGGATGTTA
GTT---GCCGATCACCCACAAAATGGGGGAAACAAA------------------------
GAGGAATTTGGAGGGGAAGACTTCAGTTTCGCGGGGAGAGGAGCGGAG---GGAGAA---
GAG---GACAGAGAGAAAGAAGGGCCAACTGGACTGTCAAAGCTC---------GGCTCA
AGCTCGACGGCGGAATTA---CACCCGAAAGCCGGGGGAACG------TCGGATTCAGGC
GCCGGGAAACAGATGCCACCGACGAGCGTCATGACCCGACTGATTTTGATTATGGTGTGG
CGCAAGCTCATCCGGAACCCAAACACGTATTCGAGCCTTGTTGGTGTTATTTGGTCCCTC
ATTTCCTTCCGGTGGGATGTGTCGATGCCGCAAATAATAAAGGGATCGATCTCTATACTC
TCCGACGCCGGTCTTGGGATGGCCATGTTCAGCTTAGGGCTGTTTATGGCGCTTCAGCCG
AAGATAATTGCATGTGGGAACTCCGTTGCCGCGTTCGCCATGGCCGTGCGGTTTCTGACG
GGCCCAGCAGTAATGGCCGCGGCTTCCATTGCTGTTGGCTTACGAGGCCAGCTCCTCCAC
ATCGCAATTGTACAGGCCGCACTCCCTCAAGGGATCGTCCCTTTCGTCTTCGCCAAAGAG
TATAATGTTCACCCGGCGATTCTCAGTACTGCGGTGATATTTGGAATGCTAATAGCGCTG
CCCATCACTTTGGTTTATTACATTGTTCTTGGGTTG
>gnl_Nelnu_v1.0_NNU_000155-RA
ATGATTAATTTATCAGATTTCTACCATGTCATGACTGCTATGGTTCCACTCTACGTGGCC
ATGATCTTAGCCTATGGCTCCGTCAAATGGTGGAAAATCTTCTCCCCCGACCAATGTTCC
GGCATCAACCGCTTCGTCGCCCTCTTCGCCGTCCCACTTCTCTCCTTCCACTTCATCTCC
ACCAACGATCCTTACGCCATGAACTTCCGCTTCATCGCAGCTGATACGCTTCAGAAGCTC
ATCGTCCTAGGCATCTTGGCCGTGTGGACCAACTTCAGCAAGCGGGGTTGCTTGGAATGG
ACCATCACGCTCTTCTCTCTGTCCTCTCTCCCAAACACCCTCGTCATGGGTATTCCTTTG
CTTAAAGGGATGTATGGAGAG---TTCTCGGGGAGTTTGATGGTTCAAATCGTTGTGCTT
CAATGCATTATCTGGTACACTTTAATGCTGTTCATGTTTGAGTACAGAGGGGCTAAGATG
TTGATCAGCGAGCAGTTCCCA---GATACCGCTGGTTCTATTGTGTCCATCGCTGTTGAT
TCCGATGTGATGTCGTTGGATGGCCGGGAACCCCTGGAGACCCAGGCGGAGATTAAGGAG
GACGGGAAGCTTCATGTTACTGTAAGGAAGTCCAATGCTTCCAGGTCGGAGATTTTCTCC
AGA---CGATCTCAAGGGTTGTCG---------TCGACGACGCCCAGGCCTTCTAATTTA
ACAAATGCGGAGATATACTCTCTGCAGTCATCCAGGAATCCAACCCCAAGAGGCTCTAGT
TTCAATCATACGGATTTCTATTCAATGGTC---GCCGGT------------------GGC
CGGAACTCC---------AATTTCGGA------GCTTCGGATGCTTATGGGCTTGGGGCG
TCGAGGGGTCCGACGCCGAGGCCGTCTAATTAC---------------GAAGAAGAT---
---------------------------------AACAAGGCCAGGTTCCATTACCAT---
------------------------------------------------------------
------------------------------------------------------------
------------------------------------------------------------
------------------------------------------------------------
---GCATCAGTCTCAGAT---------------GTCTTC---------GGGGGCCAAGAA
TATGGTGTT------------------GCAGACCAGACTGTAAAAGAAGTTAGAATGGCT
GTT---TCTCCTGGAAAAGTGGAGGGTCGCAGAGAGAAC------CAAGAGGAG---TAC
------TTGGAGAGAGATGATTTCAGCTTTGGAAACAGAGGGGTAGCA------------
GAT------------ACAGAGATG---------------------------------AAC
GAT---------GAA------GGCCACAAA------------------ATGGGTACCACG
AAAGCCAAAAGCTTGCCTCCTGCAAGTGTCATGACCAGGCTTATTCTCATCATGGTTTGG
AGGAAACTCATCCGAAACCCAAATACATACTCCAGCTTAATCGGCCTCACTTGGTCTCTT
ATTTCATTCAGGTGGCACGTTGAGATGCCTGCTATAATAGCAAAGTCCATCTCCATACTG
TCAGATGCAGGCCTTGGCATGGCCATGTTCAGTCTTGGTCTGTTCATGGCTTTGCAGCCG
AGGATCATAGCATGTGGGAATTCTATAGCAGCTTTTGCCATGGCTGTGAGATTCCTTACA
GGTCCAGCTGTCATGGCAGCAGCTTCCATTGCTGTTGGGCTGAGGGGCGTTCTCTTACAC
GTCGCCATTGTACAGGCTGCACTTCCCCAAGGAATTGTCCCGTTTGTCTTCGCCAAGGAA
TACAACGTACATCCTGATATTCTCAGCACTGCTGTTATTTTTGGGATGCTGATTGCATTA
CCTATCACGTTGGTTTACTACATCCTATTGGGTCTG
>gnl_Nelnu_v1.0_NNU_014665-RA
ATGATAAGTTTCAGCGATCTATACTGTGTCTTATCTTCTGTTGTTCCTCTCTATGTCACC
ATGTTCTTGGCTTATGCTTCCGTAAAATGGTGGAACGTCTTCACGCCCGACCAGTGTGCT
GGGATCAACAAGTTTGTCGCTATCTTTGCTGTCCCACTTCTCTCGTTCGAGTTCATTTCT
CGGATAAATCCATACAAGATGAATCTCTTGTTCATCGCTGCTGACAGTGTATCCAAAGTT
GTAATTCTGATAGTGTTGTTTTCTTGGGCTAAGTTGTCTAAGAGAGGGAGTCTGGACTGG
GTCATCACCCTCTTCTCGCTCTCCACCCTCCCGAACACTCTTGTCATGGGCATTCCACTT
CTGAAATCCATGTATGGAAGT---GACAAGGAAAATCTGATGGTCCAGGTGGTGGTTTTA
CAGTGTATAATTTGGTATACTTTGATGTTGTTTTTGTTTGAATATAGAGAAGCAAGGATT
CTGGTACTGCAGAAATTTGAT---GGTGGT---------GATAACACTGAGAAGCATGGA
GAAGATGTAAGTTCAGCT------CGAAGCAGTAGCAGTGGTAGTGCTGGTCTTGATCAA
GATGAGGTTGTTCATGTGATTGTAACTAGACCAAGTTCT---------------------
------------------------------------GGATCTCCACAATCTGATACACAG
AGT---------------ACTCTCCAGAACTTGAACAAAGTGGCACCTGATTCCAGGCGA
TTCAACCAAATG------------------------------------------------
---------------------------------------------TTTGCA---------
------------------------------------------------------------
------------------------------------------------------------
------------------------------------------------------------
------------------------------------------------------------
------------------------------------------ACAGCAGCGGCAGCTGCA
------------------GAAGACGGTAAAGAGCTACACTTGTTCATTTGGAGATGCGGA
TGCTGCAGTTCTGAAGGC------------------------------------------
------------------AAGAGACGT---------CCTGAGCAGTCTGTTGAAGTT---
------TCTACT------------------------------------------------
------------AGAGAAGAAGCAGAC---------AAAGGG------------------
---------------------------------------AAGAGC---------------
------ACCAGAGAGGCT---GATGAAAAGTCACAAGTTCTA---------CAGGCTCCT
GATGACCATTCTTCCAACATGTCCTCAGTGATGTTTAAGCTGATCTTGAAAATGGTGTGG
TTTAAGCTCATCAAGAACCCAAATTCTTATGCAAGCTTACTGGGCCTAAGCTGGGCTCTA
GCTTCTTGCAGGTGGAGTTTTAAGAAACCCCAAATCATAGAAAACTCTGTCACAATCTTG
TCAAATGCAGGCCTTGGAATGGCAATGTTTAGCCTTGGTCTGTTCATGGCGCTTCAACCA
AGAATTATCGCCTGTGGAAATAGATTGGCAGCATATGGGATGCTCATGAGGTTTGTGGTT
GGACCTGCTGTAATGGCAGTTGCTTCTATAGCTGTTGGTCTTAGGGGAACGGTACTGAGA
GTTTCCATTGTTCAAGCTGCCTTGCCACAAGGAATAGTCCCTTTTGTGTTTGCAAGGGAA
TATAATTTACACCCAGATGTATTAAGCACAGCGGTTATCTTTGGGATGATAATCTCACTG
CCCATTACAGTACTATATTACGTCTTCCTTGGTCTC
>gnl_Nelnu_v1.0_NNU_025285-RA
ATGATCACCGGCAAGGACATCTACGATGTGCTAGCAGCAATTGTACCACTCTATGTTGCT
ATGATCCTCGCCTATGGTTCAGTTCGGTGGTGGAAGATCTTCACCCCCGATCAGTGCTCC
GGCATCAATCGCTTTGTGGCAGTCTTCGCCGTCCCCCTCCTTTCCTTCCATTTCATCTCC
AGTAACAATCCTTATGCCATGAACTACCGCTTCATCGCTGCCGACTCTCTGCAAAAGATT
GTCATCCTCTCTGCTCTATTCCTCTGGCAGGCCTTCAGCGAGAATGGTAGCCTGGAATGG
ATGATCACCCTCTTCTCCCTTTCCACTCTCCCCAACACTCTTGTCATGGGCATTCCCCTC
CTTAAGGCCATGTATGGAGAG---TTCTCTGGGAGTCTCATGGTGCAAATTGTGGTGTTG
CAGAGTGTGATCTGGTACACTCTTATGCTCTTCATGTTTGAATACAGAGGTGCAAAGCTC
CTCATCGGAGAGCAGTTCCCA---GAGACTGCTGGCTCCATCACTTCCTTCAGGGTTGAC
TCTGACGTCGCTTCACTGAATGGTCGGGAGCCATTGCAGGCCGACGCTGAGATTGGAGAC
GACGGGAAGCTCCATGTGGTCGTCAGGAGATCAACCACAACGTCGGTGACATCT---TCT
TACAACAAATCACATGGGCTAAATTCAATT---TCGATGACCCCAAGAGCGTCCAACCTC
ACTGGTATGGAGATCTACTCGGTCCAGTCGTCCCGAGAGCCAACGCCAAGGGCTTCAAGC
TTCAACCAGACTGACTTCTACGCCATGTTT---GCAAGTAAGATGCCAAGT------CCA
AAGCACGGCCACACAAACAGTTGTCAAGGTGGCTCTGGGGATGTTTATTCCCTGCAGTCC
TCGAGAGGGGCAACGCCGAGGACTTCGAATTTT---------------GAAGAGGAGATG
ATGAGGTTTGGG------------------------AAGAGGAAAGGAGGGAGGAGCATG
AGTGGCGAGCTCTTCAATGGAGTACTGTCTTCTTCTTACCCACCTCCG---AACCCAATG
TTA---TCAGGGGCAACCAGT---GGCGCCAAGAAGAAGGAAGCT---------------
------------------------------------------------GGAGGCAGTGCG
------------------CCTAATAATAAGGAACTCCATATGTTTGTTTGGAGCTCAAGT
GCATCTCCTGTCTCAGAAGGAAATCTCAGAAATGCCGTTAATAGAGTTGCTTCTACAGAT
TTTGGAGTGCTTGATTCTTCAAAGGCTGTT------CTTCAACAAGAA------------
ATAGCTGCTTCA---------------------------------AGA------GGTATG
CATGATTTCAAT---GAAAATGATAGCCCACTTACAAAAATGGGGGGAGATAGAGAGTTT
GAC---------ATAGAAGATGGTCCC------------AAGAATCAGGCCTCTGGATCA
CCCCATTTGACA---------GAGAAGAAGGTT---GAATTGGGA---GGAGAGGGTGAA
AAGAAACACCAGATGCCCCCTGCAAGTGTTATGACCAGGCTCATTCTTATCATGGTTTGG
AGGAAGCTTATAAGGAATCCAAACACTTACTCAAGTCTCTTTGGGCTAGCGTGGTCCCTC
ATATCTTTCAGATGGAACATTCAAATGCCTTCAATCGTGAGTGGGTCGATAGCCATATTA
TCTAATGCTGGTCTGGGGATGGCTATGTTTAGTCTAGGCTTGTTCATGGCTCTGCAACCA
AAAATCATAGCTTGTGGCAAAACTGTAGCCACATTTTCCATGGCCGTTAGGTTTTTGACA
GGACCAGCAGTAATGGCAGCGACTTCAATCACTATTGGT---------------------
---------------GCCGCTCTTCCCCAAGGGATTGTCCCCTTTGTGTTTGCAAAAGAA
TATAATGTTCATCCAGATATACTGAGCACTGCGGTCATTTTTGGAATGTTGATTGCACTA
CCCATAACAATACTCTACTACGTTCTTCTCGGACTC
>gnl_Nelnu_v1.0_NNU_025286-RA
ATGATCACCGGCAAGGACATCTACGATGTGTTGGCAGCAATTGTACCACTCTATGTTGCC
ATGATCCTTGCCTACGGTTCAGTTCGGTGGTGGAAGATCTTCACCCCCGATCAATGCTCC
GGCATCAACCGCTTTGTGGCAGTATTCGCCGTCCCCCTCCTTTCCTTTCACTTCATCTCC
AACAACGACCCTTACGCCATGAACTACCGCTTCATTGCAGCAGACTCTCTGCAAAAGATT
GTGATCCTCTTTGCTCTATTCCTCTGGCAGGCCTTCAGCAAGAATGGTAGCCTTGAATGG
ATGATCACCCTCTTCTCCCTTTCCACTCTCCCCAACACTCTTGTCATGGGCATTCCCCTC
CTTAAGGCCATGTATGGAGAG---TTCTCTGGGACTCTCATGGTGCAAATTGTGGTGTTG
CAGAGTGTGATCTGGTATACTCTTATGCTCTTCATGTTTGAATACAGAGGTGCAAAGCTC
CTCATCGGAGAACAGTTCCCA---GAAACTGCTGGCTCCATCACTTCCTTCAAGGTTGAC
TCCGACGTTGTTTCACTTAATGGTCGAGAGCCATTGCAGGCCGATGCTGAGATCGGAGAT
GACGGGAAGCTCCATGTGGTCGTAAGGAGATCGACAACAACGTCGGTGATATCT---TCT
TACAACAAATCCCATGGACTAAATTCAATC---TCAATGACCCCAAGAGCGTCCAACCTC
ACTGGCGTCGAGATCTACTCGGTCCAGTCGTCCCGAGAGCCAACGCCAAGGGCTTCGAGC
TTCAACCAGACCGACTTCTATGCCATGTTT---GCGAGTAAGATGCCGAGT------CCA
AAGCACGGTCACACAAACAGTTTTCAAGGTGGCGCTGGGGAAGTTTATTCCGTGCAGTCC
TCGAGAGGGGCAACGCCGAGGGCCTCGAATTTT---------------GAGGAGGAG---
ATGAGGTTCGGG------------------------AAGAGGAAAGGAGGGAGGAGTATG
AGTGGCGAGCTCTTCAATGGA---TTGCCTTCTTCTTACCCACCTCCG---AACCCAATG
TTT---TCAGGGTCAACCAGTGGCGCCAAGAAGAAGGAAGCTACT---------------
---------------------------------------GGTGGTGGTGGTGGTGGTGCG
------------------CCTAATAATAAGGAACTCCACATGTTTGTTTGGAGCTCAAGT
GCATCACCAGTTTCAGAAGGAAATCTCAAACATGTCGTTAATAAAGCTACTTCTACTGAT
TTTGGGGTGGTTGATTCTTCCAAAGCCGTT------CTTCAACAAGAA------------
ATAGCTGCTTCA---------------------------------AGA------GGTATG
CATGATTTCAAT---GAAAATGCTAGCCCACTTACAAAAATGGGGAGAGATAGAGAGTTT
GAC---------ATAGAAGATGTTCCC------------AAGAATCCGGCAGCTGGATCT
CCCCATTTGAGC---------CAGAAGAAGGTT---GAATTAGGA---GGAGAGGGTGAA
AAGAAACACCAGATGCCCCCTGCAAGTGTCATGACCAGACTCATTCTTATCATGGTTTGG
AGGAAGCTTATAAGGAATCCAAACACTTACTCAAGTCTCTTTGGGCTGGTGTGGTCCCTA
ATATCTTTCAGATGGAACATTCAAATGCCTTCAATTGTGAGAGGGTCGATAACCATATTA
TCTAATGCTGGCCTGGGGATGGCTATGTTTAGTCTAGGCTTGTTCATGGCTCTGCAACCA
AAAATCATAGCTTGTGGCAAAACCATAGCCACATTTTCCATGGCAGTTAGGTTTTTGACA
GGGCCAGCAGTAATGGCAGCGACTGCAATCACTATTGGTATTAGGGGAGTTCTATTGCAT
GTTGCAATTGTTCAGGCCGCTCTTCCGCAAGGGATTGTCCCCTTCGTGTTTGCAAAAGAA
TATAATGGTCATAAGGAAGTTTTGGAAACAGATACCATTTCATCACTAAGACAGGCTGAG
GTAATTAGA---------------------------
>gnl_Orysa_v7.0_LOC_Os01g45550.1
ATGATATCCGGGCACGACTTCTACACGGTGATGGCGGCGGTGGTGCCGCTGTACGTGGCG
ATGTTCCTGGCGTACGGGTCGGTGCGGTGGTGGGGCATCTTCACGCCGGACCAGTGCTCC
GGCATCAACCGCTTCGTCGCCATCTTCGCCGTGCCGCTCCTGTCCTTCCACTTCATCTCC
ACCAACGACCCGTACGCCATGAACCTCCGCTTCCTGGCGGCGGACACGCTGCAGAAGCTG
CTCGTCCTGGCGGGGCTCGCCGCGTGGTCGCGCCTCCCCTCGCGGACCGGCCTGGACTGG
TCCATCACGCTCTTCTCCCTCTCCACGCTGCCCAACACGCTCGTCATGGGGATCCCGCTG
CTGATCGCCATGTACGGGCCA---TACTCCGGCTCGCTCATGGTCCAGATCGTCGTGCTC
CAGTGCATCATCTGGTACACGCTGATGCTCTTCCTCTTCGAGTTCCGCGCCGCGCGGATG
CTGATCGCCGACCAGTTCCCG---GACACGGCGGCGTCCATCGTGTCCCTGCACGTCGAC
CCGGACGTGGTGTCGCTGGAGGGCGGCCAC------GAGACGGAGGCCGAGGTGGCGGCG
GACGGGCGGCTGCACGTCACCGTGCGCCGGTCCTCGGTGTCGCGGCGG------------
---------------------------TCGCTGCTGGTCACGCCGCGGCCGTCGAACCTG
ACGGGAGCGGAGATCTACTCGCTTAGCTCGTCGCGGAACCCAACCCCGCGGGGCTCCAAC
TTCAACCACGCCGACTTCTTCGCCATGGTC---GGCGGCGGGCCACCGCCCGCTGCGGTG
CGCGGCTCG---------AGCTTCGGC------GCCTCCGAGCTCTACTCGCTGCAATCG
TCGCGGGGCCCAACCCCGAGGCAGTCCAACTTC---------------GACGAGCACTCG
GCACGG------------------------------------------------------
------------------------------------CCGCCGAAACCA------CCGGCA
ACG---------------------------------------------------------
------------------------------------------ACCACGGGGGCACTCAAC
------------------CACGATGCCAAGGAGCTCCACATGTTCGTGTGGAGCTCGAGC
GCGTCTCCCGTCTCAGAAGTCAGCGGCCTGCCTGTGTTCAGTGGCGGCGGCGGCGGC---
---GGCGCTCTCGAC---------------------GGCGCCAAGGAAATCCACATGGTC
ATCCCCGCCGACCTGCCGCAGAACGGCTCAGGCAAA------------------GAGCAC
GAGGAGTACGGCGGAGAGAACTTCAGCTTCGGAGGCGGCAAGACGGTGGACGGCGCC---
GAGGTAGACGAGGAGGCGGCCTTGCCTGACGGGCTGACGAAGATG---------GGGTCG
AGCTCGACGGCGGAGCTG---CACCCGAAGGTCGTCGACGTCGACGGCGCCGCGGGCGCG
GGGCAGTACCAAATGCCGCCGGCGAGCGTGATGACACGCCTCATCCTCATAATGGTGTGG
CGCAAGCTCATCCGCAACCCCAACACTTACTCCAGCCTCCTCGGCCTCGCCTGGTCCCTC
GTCGCCTTCCGGTGGCAAATC---------------------------------------
------------------------------AGCCTCGGC---------GCTCCTGCACGT
CGCCATTGTTCAGGCGGCTCTACCACATGTGCCTTTTGTTTTTGCAAAAGAATACAATGT
CCACCCGGCCATCCTGAGCACAGCGGTAATTTTTGGCATGCTAATAGCTCTTCCAATCAC
ATTGCTGTACTACAT------------------------CCTACTATGATCAAGAAAGCT
TATGGAGTCCATCAGCGTATGCTT---------ATAATAGCC------TGTCGGACATTG
CCCATGAGAGCTATATATTATGTGTTC---------
>gnl_Orysa_v7.0_LOC_Os02g50960.1
ATGATTACGGCGGCGGACTTCTACCACGTGATGACGGCGATGGTGCCGTTGTACGTGGCG
ATGATACTGGCGTACGGGTCGGTGAAGTGGTGGCGCATCTTCACGCCGGACCAGTGCTCC
GGGATCAACCGCTTCGTGGCGCTCTTCGCCGTGCCGCTGCTGTCGTTCCACTTCATCTCC
ACCAACAACCCGTACACGATGAACCTCCGGTTCATCGCCGCCGACACGCTGCAGAAGCTG
ATGGTGCTGGCCATGCTCACGGCGTGGAGCCACCTCAGCCGCCGGGGGAGCCTCGAGTGG
ACCATCACGCTCTTCTCCCTCTCCACGCTGCCCAACACGCTCGTCATGGGGATCCCTTTG
CTCAAGGGCATGTACGGGGAG---TTCTCCGGCAGCCTCATGGTGCAGATCGTCGTGCTG
CAGTGCATCATCTGGTACACGCTCATGCTCTTCATGTTCGAGTACCGCGGCGCCCGGATG
CTCATCACCGAGCAGTTCCCG---GACACCGCCGCCAACATCGCCTCCATCGTCGTCGAC
CCGGACGTCGTGTCGCTGGACGGCAGGGACGCCATCGAGACGGAGACGGAGGTGAAGGAG
GACGGCAGGATACACGTCACCGTGCGCCGCTCCAACGCGTCTCGCTCGGACATCTACTCC
CGC---CGCTCCATGGGCTTCTCC---------AGCACCACGCCGCGGCCGAGCAACCTC
ACCAACGCCGAGATCTACTCGCTGCAGTCGTCGCGGAACCCGACGCCGAGGGGTTCAAGC
TTCAACCACACCGACTTCTACTCCATGGTG---------------------------GGC
CGCAGCTCC---------AACTTCGGC------GCGGCCGACGCGTTCGGCGTCCGCACC
------GGCGCCACGCCGCGCCCGTCCAACTAC---------------GAGGACGACGCG
TCCAAGCCC---------------------------------AAGTACCCGCTCCCGGCG
TCGAATGCGGCG---------CCCATGGCGGGCCACTACCCGGCGCCG---AACCCGGCC
GTG---TCGTCGGCGCCCAAG---------------------------------------
------GGCGCC------------------------AAGAAGGCGGCCACGAACGGGCAG
------------------GCCAAGGGCGAGGACCTCCACATGTTCGTCTGGAGCTCCAGC
GCGTCGCCCGTGTCCGAC---------------GTCTTC---------GGCGGCGGCGAC
TAC------------------------AACGACGCC---------------------GCA
GTCAAGTCCCCCCGCAAAATGGATGGAGCGAAGGAC---------AGGGAGGAC---TAC
------GTGGAGCGGGACGATTTCAGCTTCGGGAACAGGGGCGTCATG------------
GAC------------AGGGACGCG---------------GAGGCA---------GGGGAC
GAGAAGGCGGCGGCGGCGGGCGACCCCAGC------------------AAGGCCATGGCG
GCGCCGACGGCGATGCCGCCGACGAGCGTGATGACCCGCCTCATCCTGATCATGGTGTGG
CGCAAGCTCATCCGCAACCCGAACACCTACTCCAGCCTCATCGGCCTCATCTGGTCCCTC
GTCTGCTTCAGGTGGAACTTCGAGATGCCGGCCATCGTCCTGAAATCCATCTCGATCCTG
TCGGACGCGGGGCTCGGCATGGCCATGTTCAGTCTCGGTCTGTTCATGGCGCTGCAGCCG
CACATCATCGCGTGCGGGAACAAGGTGGCGACGTACGCCATGGCGGTGCGGTTCCTGGCC
GGGCCGGCCGTGATGGCGGCGGCGTCCTTCGCCGTCGGACTCCGTGGCACGCTCCTGCAC
GTCGCCATTGTCCAGGCAGCTCTGCCCCAGGGCATTGTCCCCTTCGTCTTCGCCAAGGAG
TACAGCGTGCACCCTAGCATTCTCAGCACAGCTGTCATCTTTGGCATGCTCATCGCCTTG
CCTATCACCCTCGTCTACTACATCTTGCTTGGGCTG
>gnl_Orysa_v7.0_LOC_Os06g12610.1
ATGATAACGGGGGCGGACTTCTACCACGTGATGACGGCGATGGTGCCGCTGTACGTGGCG
ATGATCCTGGCGTACGGGTCGGTGAAGTGGTGGCGCATCTTCACGCCCGACCAGTGCTCC
GGGATCAACCGCTTCGTGGCGCTCTTCGCCGTCCCGCTCCTCTCCTTCCACTTCATCTCC
ACCAACAACCCCTACACCATGAACCTCCGCTTCATCGCCGCCGACACCCTGCAGAAGCTC
ATCGTCCTCGCGCTCCTCACCCTGTGGAGCCACCTCTCCCGCCGCGGCTCCCTCGAGTGG
ACCATCACCCTCTTCTCCCTCTCCACGCTGCCCAACACGCTCGTCATGGGGATCCCGCTG
CTGAAGGGGATGTACGGGGAG---TTCTCCGGTAGCCTCATGGTGCAGATCGTGGTGCTC
CAGTGCATCATCTGGTACACGCTGATGCTCTTCATGTTCGAGTACCGCGGCGCCAGGATC
CTCATCACCGAGCAGTTCCCG---GACACCGCGGGCGCCATCGCGTCCATCGTCGTGGAC
GCCGACGTCGTGTCGCTCGACGGGAGGGACATGATCGAGACGGAGGCCGAGGTGAAGGAG
GACGGCAAGATACACGTCACCGTGCGCCGCTCCAACGCGTCGCGCTCCGACGTCTACTCG
CGG---CGCTCCATGGGGTTCTCC---------AGCACCACGCCGCGGCCGAGCAACCTC
ACCAACGCCGAGATCTACTCGCTGCAGTCGTCGCGCAACCCGACGCCGCGGGGCTCCAGC
TTCAACCACACTGACTTCTACTCCATGGTC---------------------------GGG
CGCAGCTCC---------AACTTCGCC------GCCGGGGACGCGTTCGGGGTGCGCACC
------GGCGCCACGCCGCGGCCGTCCAACTAC---------------GAGGAGGACGCG
GCGGCGCCCAACAAG---------------------------------------------
---------------GGC---AGCAAGTACGGGCAGTACCCGGCGCCC---AACCCGGCC
ATG---GCGGCGCCGCCCAAGCCC------------------------------------
---------------------------------------AAGAAGGCGGCCAACGGCCAG
GCC---------AAGGGCGAGGACGGCAAAGACCTCCACATGTTCGTCTGGAGCTCCAGC
GCGTCGCCCGTGTCCGAC---------------GTCTTC---------GGCAACGGCGAG
TAC------------------------AACGACGCCGCCGTCAAGGAGGTCCGCATGGCC
GTCGCCTCGCCGCGCAAAGCGGACGGC---------------------------------
------GTGGAGAGGGACGACTTCAGCTTCGGGAACAGAGGCGTCGCC------------
GAG------------AGGGACGCG---------------GAGGCC---------GGCGAC
GAGAAGAGCGTGGCGGCGGGTCATGGCAAG---------------CCTGGCTTGACGCCG
GCGCCGACGGCGATGCCGCCGACGAGCGTGATGACGCGGCTCATCCTGATCATGGTGTGG
CGCAAGCTCATCCGCAACCCCAACACCTACTCCAGCCTCATCGGCCTCATCTGGTCGCTC
GTCTGCTTCCGGTGGAACTTCGAGATGCCGGCGATCATCCTGAAATCCATCTCCATCCTC
TCCGACGCCGGCCTCGGCATGGCCATGTTCAGCCTCGGGCTGTTCATGGCGCTGCAGCCG
CGGATCATCGCGTGCGGGAACAAGGTGGCGACGTTCGCCATGGCGGTGCGGTTCCTGACC
GGCCCGGCCGTCATGGCCGCCGCCTCCATCGCCGTCGGCCTCCGCGGCACGCTCCTCCAC
GTCGCCATCGTGCAGGCAGCGTTGCCACAGGGCATTGTCCCCTTCGTCTTCGCCAAGGAG
TACAGCGTGCACCCCGACATTCTCAGCACGGCGGTCATCTTTGGCATGCTCATCGCGCTG
CCCATCACGCTGGTGTACTACATCCTGCTGGGGCTG
>gnl_Orysa_v7.0_LOC_Os06g44970.1
ATGATCACCGGACGCGACATCTACGACGTGCTGGCGGCGATCGTGCCGCTGTACGTGGCG
ATGTTCCTGGCGTACGGGTCGGTGCGGTGGTGGGGGATATTCACGCCGGACCAGTGCTCC
GGCATCAACCGCTTCGTCGCCGTCTTCGCCGTGCCGCTCCTCTCCTTCCACTTCATCTCC
ACCAACGACCCCTACTCCATGAACTACCGCTTCCTCGCCGCCGACTCGCTCCAGAAGCTC
GTCATCCTCGCCGCGCTCGCCGTCTGGCACAACCTGCTCTCCCGCGCGTCGCTCGACTGG
ACCATCACCCTCTTCTCGCTGTCCACGCTGCCCAACACGCTGGTCATGGGCATCCCGCTG
CTCCGCGCCATGTACGGCGAC---TTCTCCGGCTCGCTCATGGTGCAGATCGTCGTGCTC
CAGAGCGTCATCTGGTACACCCTCATGCTCTTCCTCTTCGAGTACCGCGGCGCCAAGGCG
CTCATCTCCGAGCAGTTCCCGCCGGACGTCGGCGCCAGCATCGCCTCGTTCCGCGTCGAC
TCCGACGTCGTCTCGCTCAACGGGAGGGAGGCGCTGCAGGCGGACGCCGAGGTGGGGCGC
GACGGCCGCGTCCACGTCGTCATCCGCCGCTCCGCCTCGGCCTCCACCACGGGCGGCGGC
GGCTCCCGGGCGTACGGC---------TCCAACGCCATGACGCCGCGCGCCTCCAACCTC
ACCGGCGTGGAGATCTACTCGCTGCAGACGTCGCGCGAGCCCACGCCGCGGGCGTCCAGC
TTCAACCAGGCCGACTTCTACGCCATGTTC---TCCAGCAAGATGGCCAGC------CAG
ATGGCTAGC---------------------------------------CCCATGGCGCAG
CACGGCGGCGCCGGCGGCCGCGCCCAGGGCCTC---------------GACGAGCAGGTC
ACCAACAAGTTC---------------------GCCTCCGGCAAGGCCGCC---------
------------------------GACCCGCCGTCGTATCCCGCCCCG---AACCCCGGC
ATG---ATGCCGGCG------------CCAAGGAAGAAGGAGCTC---------------
---------------------------------------------GGGGGCTCAAACTCC
------------------AACTCCAACAAGGAGCTACACATGTTCGTGTGGAGCTCTAGC
GCGTCGCCGGTGTCGGAGGCCAACCTCCGCAACGCCGTCAACCACGCCGCCTCCACCGAC
TTCGCCTCCGCGCCGCCGCCGGCAGCCGTT---------CCCGTCGGC------------
GGCGCCACTCCC---------------------------------AAA------GGGGTG
AGT------------GGCAGTGTCACGCCGGCGGCGAAG---AACGGCGGCGGCGAGTTG
GAG---------ATCGAGGACGGGCTGGCGGGGCTGGCGAAGTTCCCGGTGTCGGGGTCG
CCGTACGTGGCG---------AGGAAGAAGGGCGGCGACGTGCCC---GGGCTGGCGGAG
GCGGCGCACCCGATGCCGCCGACGAGCGTGATGACGCGGCTCATCCTCATCATGGTGTGG
CGCAAGCTCATCAGAAACCCCAACACCTACTCCAGCCTCATCGGCCTCGTCTGGTCCCTC
GTCTCCTTCAGGTGGAATATCCAAATGCCTTCAATAATAAAGGGCTCAATATCAATATTG
TCAGATGCAGGGCTAGGAATGGCTATGTTCAGCTTAGGCTTGTTCATGGCTCTGCAACCA
AAGATCATTTCTTGTGGCAAGACCGTTGCGACATTTGCAATGGCAGTGAGGTTCTTGACT
GGTCCAGCTGTTATTGCAGCTACTTCCATTGCCATTGGGCTCAGGGGAGTACTCTTGCAT
GTTGCCATTGTTCAGGCAGCACTTCCACAAGGCATTGTCCCGTTTGTGTTTGCCAAGGAG
TACAATTGCCATCCTCAAATACTTAGCACAGCGGTTATTTTTGGGATGCTCATCGCGCTT
CCGATCACGATACTCTACTATGTGCTTCTTGGGATA
>gnl_Orysa_v7.0_LOC_Os12g04000.1
------------------------------------------------------------
------------------------------------------------------------
------------------------------------------------------------
------------------------------------------------------------
------------------------------------------------------------
------------------------------------------------------------
------------------------------------------------------------
------------------------------------------------------------
------ATGGAGCAGTTCCCG---GACACCGCCGCCTCCATCGTCTCCTTCCGGGTGGAT
TCCGACGTCGTCTCGCTCGGTGGAGCCGCGGAGCTGCAGGCGGAGGCGGAGGTCGGGGAC
GATGGCAAGATGCGAGTCACCGTGCGCAAGTCGACGAGCTCGCGCTCCGAGGCGGCGTGC
TCG---CACACGCAGTCACACTCGCAG------TCCATGCAGCCGCGCGTCTCCAACCTC
TCCGGCGTCGAGATTTACTCGCTGCAGTCGTCGCGGAACCCGACGCCGCGGGGCTCCAGC
TTCAACCACGCCGAGTTCTTCAACATCGTC---GGCAAC------------------GGC
AAGCACGGC---------------------------------------------------
------------------------------------------------GACGAGGAGAAG
GGCGCCGCC---------------------------------------------------
---------------------GGTGGCGGGGGCCACTCGCCGCAGCCG------------
------------------------------------------------------------
------------------------------------------------------GTGGTG
------------------GGGAAGAGGAAGGACCTGCACATGTTCGTGTGGAGCTCAAGC
GCCTCGCCGGTGTCGGAGGCCGGCGCGGTGCACGTCTTC---------GGCGGTGGT---
---GGC------------------------------------------------------
------GCCGAC---------CACGGCGACGCCAAAGGT------GCTCAGGCC---TAT
---------------GATGAGTACAGCTTCGGGAACAAGAAT------------------
GAG------------AAGGACGGGCCG---ACACTGTCGAAGCTG---------GGGTCC
AACTCGACGGCGCAGCTC---CGGCCAAAG---------------GACGACGGCGAGGGG
AGGGCGGCAGCGATGCCGCCGGCGAGCGTGATGACGAGGCTCATACTGATCATGGTCTGG
AGGAAGCTGATCAGGAACCCAAACACTTACTCCAGCCTCCTCGGTGTCATCTGGTCCCTC
GTCTCCTACAGGTGGGGAATTGAGATGCCGGCTATCATCGCCCGGTCGATTTCGATCCTT
TCAGATGCAGGGCTCGGAATGGCCATGTTCAGCCTAGGATTGTTCATGGCATTGCAGCCA
CGGATCATTGCCTGTGGGAACTCCCTTGCTTCGTATGCCATGGCCGTCAGGTTCCTCGTT
GGTCCTGCCGTCATGGCTGCGGCCTCCATCGCCGTCGGACTTCGCGGGGTGCTTCTGCAC
ATTGCCATTGTTCAGGCCGCTCTTCCTCAAGGAATCGTGCCCTTCGTGTTTGCCAAGGAG
TACAATGTTCATCCTAACATTCTGAGCACAGCCGTGATATTCGGGATGCTGATAGCTCTC
CCCATCACATTGGTCTACTACATACTGCTGGGGCTC
>gnl_Orysa_v7.0_LOC_Os05g50140.2
ATGATATCGTGGCACGAGCTGTACATGGTGCTGTCGGCGGTGGTGCCGCTGTACGTGGCG
ATGATGGTGGCGTACGGCTCCGTGCGGTGGTGGGGCGTCCTCACGCCGGAGCAGTGCTCC
GGCATCAACCGCTTCGTCGCCGTCATCGCCGTCCCGCTCCTCTCCTTCCACTTCATCTCC
TCCAGCGACCCCTACGCCATGAACCTCCGCTTCGTCGCCGCCGACACCCTGCAGAAGGTG
CTCGTCCTCGCCGCGCTCGCCGCGTGGTCGCGCTTCCCCGCGCGCCCGCCGCTCGACTGC
TCCATCACGCTCTTCTCCGTCTCCACCCTCCCCAACACGCTCGTCATGGGGATCCCGCTC
CTCGTCTCCATGTACGGCCCT---TACTCCGGCGACCTCATGGTCCAGATCGTCGTGCTC
CAGTCCATCGTCTGGTACACGCTCCTGCTCTTCCTCTTCGAGTTCCGCGCCGCGCGGGTG
CTCATCGCGGCGCAGTTCCCG---GACACCGCGGCGTCCATCGCCGCCGTGCACGTCGAC
CCGGACGTGGTGTCGCTCGAGGGCAGCCAG------GAGGCGCACGCCGAGGTGGCGCCC
GACGGGAGGCTGCGCATGGTCGTGTGCCGCTCGTCGGTGTCGAGGCGGTCCGCC------
---------------------------GCCGCCGCCGCCACGCCGCGCGCGTCGAACCTG
ACCGGCGTGGAGATCTACTCGATCAGCTCGTCGCGGAACGCCACCCCGAGGGGCTCCACC
TTCACCCTCGCCGACATCCCTGGTCACCAG---------------------AGCGCGCTG
CGCGCGTCC---------AGCTTCGGC------GCCGCGGACCTCTTCTCGCTGCACTCG
TCGAGGCAGCACACCCCGAGGCCGTCCAGCTTC---------------GACGAGCACGCG
GCGGCGCGG---------------------------------------------------
------------------------------------------------------------
------------------GCC---------------------------------------
---------------------------------AGAGCATCCGCGACCGTGGCTCCCACC
------------------AATGACCTCAAGGACACGCACATGATCGAGTGGAGCTCCGGC
GCTTCCGCCGCGTCGGAGGTCACCGGCCTGCCGGTGTTC---------CGC---------
------------------------------------AGCGGCCGGGAGACGCGCCGGCTT
GTCCCCTCCGACGCGCCATCCATTGCCTCGTCGAGA---------CGACCG---CCGCCG
GGAGCGACGGGCGGGGAGCGCGCGAGCTTCAACAAG------GCCGTGGGCGGGCAG---
GAC---------------------------GAGCTAGCGAAGCTG---------GAGGCC
GGCGCCAAGACGGAGCAGACTACGACGAAGGGCGGCGGCGCAGCGGGCGCGGAGCGGGCG
AGAGGGCAGCAGAACGCGCCGGCCGGCGTGATGCTGCGGCTCATCCTCACTACGGTTTGG
CGCCGGCTGATCCGGAACCCCAACACGTACGCCAGCCTCATCGGCCTCACCTGGTCGCTC
ATCGCGTTCCGGTTCCACATCACGATGCCAATCATAGTAGCCAAATCAATCTCCATTCTC
TCCGATGCAGGGTTAGGCATGGCCATGTTTAGCTTAGGATTGTTCATGGCCACGCAGCCG
AAGATCATCGCCTGCGGCTACTCCGTCGCGGCGGCCAGCATGGGCGTCCGCTTCTTCTTC
GGCCCCGCCATCATGGCCGCCGCGTCCGCCGCCGTCGGCATCCGAGGCACGCTCTTGCGT
ATCGCCATTGTTCAGGCCGCCCTGCCACAAGGAATTGTGCCATTTGTGTTCGCTAAGGAA
TACAACCTCCACGCTACCATCCTTTGCACTTTGGTCATATTTGGCATGCTAATAGCTCTC
CCCATCACCTTGGTCTACTATATTATTCTTGGGCTA
>gnl_Orysa_v7.0_LOC_Os11g04190.1
ATGATCACGGTGGTGGACCTGTACCACGTCCTGACGGCGGTGGTGCCGCTGTACGTGGCG
ATGACGCTGGCGTACGCCTCCGTCCGGTGGTGGCGCATCTTCTCCCCGGACCAGTGCTCC
GGCATCAACCGCTTCGTCGCGCTCTTCGCCGTCCCGCTCCTCTCCTTCCACTTCATCTCC
ACCAACAACCCCTTCGCCATGAACCTCCGCTTCCTCGCCGCCGACACGCTCCAGAAGCTC
ATCGTCCTCGCCCTCCTCGCCCTCTGGTGCCGCCTCTCCGCGCGCGGGTCACTCGACTGG
CTCATCACCCTCTTCTCCCTCTCCACCCTCCCCAACACCCTCGTCATGGGCATCCCGCTG
CTCAAGGGGATGTACGCCGCCGTCGACTCCGGCAGCCTCATGGTGCAGATCGTCGTGCTC
CAGTGCATCATCTGGTACACGCTCATGCTGTTCCTCTTCGAGTACCGCGGCGCGCGGCTT
CTTGTCATGGAGCAGTTCCCG---GACACCGCCGCCTCCATCGTCTCCTTCCGGGTGGAT
TCCGACGTCGTCTCGCTCGGTGGAGCCGCGGAGCTGCAGGCGGAGGCGGAGGTCGGGGAC
GATGGCAGGATGCGGGTCACCGTGCGCAAGTCGACGAGCTCGCGCTCCGAGGCGGCGTGC
TCG---CACACGCAGTCACACTCGCAG------TCCATGCAGCCGCGCGTCTCCAACCTC
TCCGGCGTCGAGATTTACTCGCTGCAGTCGTCGCGGAACCCGACGCCGCGTGGCTCCAGC
TTCAACCACGCCGAGTTCTTCAACATCGTC---GGCAAC------------------GGC
AAGCAGGGC---------------------------------------------------
------------------------------------------------GACGAGGAGAAG
GGCGCCGCC---------------------------------------------------
---------------------GGTGGCGGGGGCCACTCGCCGCAGCCG------------
------------------------------------------------------------
------------------------------------------------------GTGGTG
------------------GGGAAGAGGAAGGACCTGCACATGTTCGTGTGGAGCTCAAGC
GCCTCGCCGGTGTCGGAGGCTGGCGCGGTGCACGTCTTC---------GGCGGTGGT---
---GGC------------------------------------------------------
------GCCGAC---------CACGGCGACGCCAAAGGA------GCTCAGGCC---TAT
---------------GATGAGTACAGTTTCGGGAACAAGAAC------------------
GAG------------AAGGACGGGCCG---ACGCTGTCCAAGCTG---------GGGTCC
AACTCGACGGCGCAGCTC---CGGCCAAAG---------------GACGACGGCGAGGGG
ATGGCGGCGGCGATGCCGCCGGCGAGCGTGATGACGAGGCTCATCCTGATCATGGTTTGG
AGGAAGCTGATCAGGAACCCCAACACTTACTCCAGCCTCCTTGGTGTCATCTGGTCCCTC
GTCTCCTACAGGTGGGGGATTGAGATGCCAGCCATCATCGCCCGGTCGATTTCGATCCTG
TCAGATGCAGGGCTTGGAATGGCCATGTTCAGCCTAGGATTGTTCATGGCATTGCAGCCA
CGGATCATTGCCTGTGGGAACTCCCTTGCTTCGTATGCCATGGCCGTCAGGTTCCTCGTG
GGTCCGGCCGTCATGGCTGCCGCCTCCATCGCCGTCGGACTTCGCGGGGTGCTTCTGCAC
ATTGCCATTGTTCAGGCCGCTCTTCCTCAAGGAATCGTGCCCTTTGTGTTTGCCAAGGAG
TACAATGTTCATCCTAACATTCTGAGCACAGCCGTGATATTCGGGATGCTGATTGCTCTC
CCCATCACATTGGTCTACTACATACTGCTGGGGCTC
>gnl_Phavu_v2.1_Phvul.003G032500.1
ATGATAACATGGAAAGACCTATACACGGTGCTCACCTCAGTGGTGCCTCTCTACGTCGCC
ATGATCCTCGCCTATGGTTCGGTCAGGTGGTGGAAGATATTCTCGCCGGACCAGTGCTCC
GGCATAAACCGCTTCGTCGCCATCTTCGCCGTTCCCCTCCTCTCCTTTCACTTCATCTCC
TCCAACAACCCCTACGCCATGAACTTCCGCTTCATCGCCGCCGACACCCTCCAGAAAATC
ATCATGCTCTTCGCCCTCACTCTCTGGACCAACCTCACCAAAACGGGGTCGTTGGAGTGG
ATGATCACCATCTTCTCCCTCTCCACGCTCCCCAACACGCTCGTCATGGGCATCCCCCTC
CTCATCGCCATGTACGGGGAC---TACTCCGGCTCCCTCATGGTCCAGGTCGTCGTGCTC
CAGTGCATCATCTGGTACACCCTCCTCCTCTTCCTCTTCGAATACCGCGCCGCCAAAATC
CTCATCATGGAACAGTTCCCC---GAAACCGCTGCCTCCATCGTCTCCTTCAAGGTCGAC
TCCGACGTCGTCTCGCTCGACGGCAGGGACTTTCTCGAAACCGACGCGGAGGTCGGGGAC
GACGGGAAGCTCCACGTCACCGTGAGGAAATCCAACGCCTCGCGACGGTCCTTC------
---------------------------------ATGATGACGCCGCGCCCCTCCAACCTC
ACCGGCGCCGAGATTTACAGCCTCAGCTCCTCGCATAACCCCACGCCACGCGGCTCCAAC
TTCAACCACGCCGATTTCTTCTCCATGATG---GGGTACCAA---------------CCG
CGCCACTCA---------AACTTCACC------GCCAATGATTTGTTC---------TCC
TCCCGTGGACCCACTCCTCGACCTTCCAATTTC---------------GAAGAATCCTCC
ATGCCT---------------CCCGTCGCCGTCGCTTCTCCCCGCTTCGGGTTTTACCCG
ACC------------CAG---ACTGTCCCCGCTTCGTACCCGCCGCCC---AACCCGGAG
TTC---TCTTCCGCTCCTGCTAAACCCACCGTAGCCAAGACCCAG---------------
---------------------------------AACCAGCAGACTCCCACTAAGGGTGCC
------------------CACGATGCGAAGGAGCTCCACATGTTTGTGTGGAGCTCCAGC
GCGTCGCCGGTGTCGGAAAATGCCGGGCTCAACATGTTC---------GGGAGCACCGAC
CTTGGAACCTCCGAACAA---------CCCGACCAGGGCGCCAAGGAGATCAGGATGTTG
GTG---GCTGATCACGTACAAAATGGGGAAGCAAACAAAGGTGGTTCGGAG---------
GCGGAATTTGGTGGGGAAGAGTTCAAGTTTCCGGTGAACGGCGGAGAA---CAGGAG---
GAGAAAGAGAAAGAAAAAGAGGGGCTGAACGGGCTGAACAAGTTG---------GGGTCG
ACCTCCACGGCAGAGCTC---CACCCGAAAGTTATCGGAGCCGGC---GAGTCTTCCGGC
GGAGGAAAACACATGCCGCCGGCGAGTGTGATGACTCGTCTCATTCTGATCATGGTGTGG
AGGAAGCTTATCCGCAACCCCAACACGTATTCAAGCCTCATTGGTGTAGTATGGTCCCTC
ATTGCCTTCAGGTGGCACGTGCACATGCCCAAAATAATAGAGAAATCAATTTCCATACTG
TCTGATGCTGGTCTTGGAATGGCAATGTTCAGCTTAGGTCTGTTTATGGCACTTCAACCA
AAGATAATTGCATGTGGAAACTCTGTGGCTACATTTGCTATGGCTATTAGGTTTCTCACT
GGTCCAGCCGTTATGGCTGCAGCTTCCATAGCAGTTGGCCTCCGTGGCACTCTCCTACAC
GTGGCCATTGTTCAGGCTGCACTTCCTCAAGGGATTGTTCCATTTGTGTTTGCTAAGGAG
TACAATGTTCATCCAGCCATTCTTAGCACAGGGGTTATATTTGGGATGTTGATAGCACTT
CCGATTACTCTGGTCTACTACATTCTCCTTGGTTTA
>gnl_Phavu_v2.1_Phvul.003G139600.1
ATGATAACCGTTAAGGATATTTATGATGTTTTCGCGGCTATTGTGCCCCTGTACGTGGCT
ATGATATTAGCATATGGTTCAGTTCGGTGGTGGAAAATTTTCACACCTGATCAGTGTTCA
GGTATAAACCGCTTTGTCGCCGTGTTCGCAGTTCCACTGCTTAGTTTCCACTTCATCTCC
TCCAATGACCCTTATGCTATGAACTACCACTTCATAGCAGCTGATTGTCTTCAAAAAGTT
GTCATTCTGGGTGCTCTCTTTCTATGGAACACCTTCACAAAACATGGCAGCCTAGACTGG
ACCATCACCCTGTTCTCTCTTTCCACTCTTCCAAACACCCTTGTCATGGGGATCCCTCTA
TTGAAGGCCATGTATGGGGAC---TTTTCAGGGAGCCTCATGGTTCAAATTGTGGTGTTG
CAAAGTGTCATATGGTACACTCTCATGTTGTTCTTGTTTGAATATAGAGGTGCCAAACTC
CTCATAACGGAACAGTTCCCT---GAGACTGCAGGCTCCATCACCTCCTTCAGGGTTGAC
TCAGATGTTGTCTCACTCAATGGTAGGGAGGCACTGCAAACTGATGCTGAGATAGGAGAA
GATGGAAAGCTCCATGTGGTGGTTAAGAGATCAGCAGCTTCTTCCATGATATCT---TCC
TTCAACAAATCCCAT------------TTAACTTCTATGACTCCTAGAGCATCTAATCTC
ACTGGGGTTGAGATCTATTCCGTTCAGTCATCAAGAGAACCAACCCCAAGAGCTTCAAGT
TTCAATCAAACAGACTTTTATGCCATGTTT---GCAAGCAAGGCACCGAGT------CCA
AAGCATGGCTACACAAACAGTTTCCAGAGTGGTATTGGTGATGTTTACTCGCTGCAATCT
TCCAAGGGGCCAACACCAAGGACTTCTAACTTT---------------GAAGAGGAGATG
TTGAAGATGCAG------------------------AAAAAGAGAGGCGGGAGGAGCATG
AGTGGAGAGTTGTTTAATGGAGGTTTGGTTTCTTCTTACCCACCTCCT---AATCCAATG
TTT---TCAGGGTCTACAAGCGGTGGCCCAAAAAAGAAAGATACT---------------
---------------------------------------------------GCCGCTGCT
------------------GCACCTAACAAGGAGTTACACATGTTTGTTTGGAGTTCAAGT
GCATCACCAGTTTCCGAGGGAAATTTGAGGCATGCAGTTAATAGAGCTGCCTCTACCGAC
TTTGGGACTGTTGATCCTTCTAAGGCTGTT---------CCACACGAA------------
ACTGTTGCTTCC---------------------------------AAA------GCTGTT
CAAGAATTGATT---GAGAACATGAGTCCTGGTCGTAGAGGGAGCGGAGAGAAGGAGCTT
GAA---------ATGGATGAGGGAGCC------------AAATATCCCACAAGTGGATCT
CCATACACCAGC---------CAGAAGAAGGTG---GATTTGGAA---GGCAATGCAAAC
AAAAACCAACAGATGCCACCTGCAAGTGTCATGACAAGACTCATCCTCATCATGGTCTGG
AGAAAACTCATAAGAAATCCTAATACCTACTCTAGTCTTTTGGGACTCGCATGGTCTCTC
ATATCATTTAGGTGGCACATTGAAATGCCAACTATTGTAAAAGGTTCCATCTCAATACTG
TCTGATGCTGGTCTTGGAATGGCCATGTTCAGTCTAGGTCTGTTCATGGCATTACAACCC
AAGATCATTGCCTGTGGAAAATCTGTGGCAGCATTTTCTATGGCTGTAAGGTTCTTGACA
GGTCCAGCTGTTATTGCTGCAACCTCCATAGGCATTGGACTCCGTGGAGTTCTTTTGCAT
ATTGCAATTGTCCAGGCTGCCCTTCCCCAAGGTATCGTTCCCTTTGTGTTTGCCAAAGAA
TACAATCTCCACGCAGATATACTTAGCACTGCGGTTATATTTGGAATGCTGGTTGCATTG
CCCATAACCATACTCTACTACGTGCTGCTTGGACTC
>gnl_Phavu_v2.1_Phvul.009G234200.1
ATGATCAAAGGTAAAGACGTGTATGATGTAGTGTCAGCTATTGTGCCCCTCTATGTGGCT
TTGATCTTAGCCTATTGCTCCGTCCGTTGGTGGAAGATCTTCACACCAGAACAGTGTGCT
GGTATAAACCGTTTTGTGTCGGTTTTTGCAGTGCCCTTCCTCTCCTTCCGTTTCATATCC
AACAATAACCCTTACACCATGAACTTCAGGTTCTTAGCCGCGGACTCTCTTCAAAAGGTT
GTGATTTTGGTTGCACTTGTTCTGTGGAACAGTTTGACAAAGTGGGGTAGCATTAACTGG
ACCATCACACTCTTCTCACTCTCCACTCTCCCCAACACACTCATCATGGGGGTTCCTCTT
CTCAAAGCCATGTATGGAGAC---TTCACAGCCCCCCTCATGATCCAAATTGTGGTTTTC
CAAAGTGTCATTTGGTTCACTCTCTTGCTCATCATGTATGAATATAGAGGGGCCAAGCTG
CTCCTCTCAGAGCAATTCCCT---GAGAAAGCTGGAGCCATTGCCTCCCTAAGGGTTGAT
TCAAATGTTGATTCTCTGAGTGACAGGAAGATACTAGAAACTAATGCAGAAACAGGAGAA
GATGGGAATCTTCATGTGGTGGTGAGGAGCATGTCACGTTCT------------------
---------------------------------------GTGTCCGTTGCATCAAGCTTC
ACTGGGATTGACATCTACTCGATGGAA------------------CCTCGTGGTTCCAAA
------------------------------------------------------------
AGAGAAAGG---------ATG------------------------------TTGAAAATG
CATGAGAAAAGTTTTCCAAGAAGCAATAGTGTT---------------GCTCATGAT---
------------------------------------------------------------
------------------------TTGGCTTGTGCATATCCGTCTCTA---AAACCAATA
GGG------------------CAG------------------------------------
------------------------------------------------------------
------------------------------------------------------------
---TCACCAACTTCTGATGCTAATGTGAGACATGCAGCAAATAGAGCTGGGTATCATGAG
CTTAAGACCATGGAATCTTCAAAGGGTGTTGAT---TTTGCAAAAGAA---------ACT
GCT---GCATCA---AAAGTT---------------------------------------
------------CATGAAGATGAT------------------------------------
GAA------------AATGAAGGTATT------------AAAGATCCTGTATTAGGGAGT
GAGATGAATGAGAGCATC---------------------------GAAGAAGATTCAAAT
AGAATGCAAGAAATGCCTCGTGCTACTGTCATGATAAAACTTATTCTCACCATGGTTTGG
AGGAATCTCATAAGAAACCCTAATACCTATGCAAGTGTTTCGGGTCTTGTTTGGTCTCTC
ATATTTTTTAGATGGAACATCACAACGCCACCTATAATAAAAGGATCCATAGAAATAATT
TCTAATGCTGGGTTGGGAATGGCCATGTTCAGTTTAGGTTTATTCATGGGATTACAACCT
AAAATCATTACTTGTGGAAAATCTCGAGCTATAATGTCAATGGTAATTAAGTTCTTGGTT
GGTCCCTTAGTGATGTTTGCAACCTCTAAAGTCATGGATATCAATGGAGTTCTTTTAAGG
GTTGCAATTCTTCAGGCATCTCTTCCCGAGGCTCTTGTTTGCTTTGTTTTTGCCAAAGAA
TATAATCTTCATGCAGACATACTCAGCACAGCG---------------------------
------------------------------------
>gnl_Phavu_v2.1_Phvul.009G234100.1
ATGATCAAAGGTAAAGACGTGTATGATGTAGTGGCAGTTATTGTGCCCCTCTACGTGGCT
CTGTTCTTAGCATATGGCTCTGTCCGTTGGTGGAAGATCTTCACACCAGAACAGTGTTCT
GGTATAAACCGTTTTGTGTCGGTTTTTGCAGTGCCCTTTCTCTCCTTCCATTTCATATCC
AACAACAACCCTTACACCATGAACTTCAGGTTCTTAGCCGCGGACTCTCTTCAAAAGGTT
GTGATTTTGGTTGCACTTGTTCTGTGGAACAGTTTGACAAAGTGGGGTAGCATTAACTGG
ACCATCACTCTGTTCTCACTCTCCACTCTCCCCAACACACTCATCATGGGGGTTCCTCTT
CTCAAAGCCATGTATGGAGAC---TTCACAGCCACCCTCATGATCCAAATTGTGGTTTTC
CAAAGTGTCATTTGGTACACTCTCTTGCTGTTCATGTTTGAATACAGAGGAGCCAAGCTG
CTGATTCTGGAGAAATTCCCT---GATACTGCAGGGGCTATATCCTCTGTTTGGGTTGAT
TCAAATGTTGATTCTCTGAGTGACAGGAAGATACTAGAAACTAATGCAGAAGCAGGAGAA
GATGGGAATCTTCGTGTGGTGGTGAGGAGCATGTCACGTTCT------------------
---------------------------------------GTGTCCATTGCATCAAACCTC
ACTGGGATTGAGATCCATTCGATGGAATCGTCTAGAGAACCAAGGCTGAAAAATTCAAAT
TATAGTGCTACAGATTTGCAC---------CGTGGT------------------CCCAAA
AGAGAAAGC---------ATG------------------------------TTGAAAATG
CATGAGAAAAGTTTTCCAAGAAGCAAAAGTGTT---------------GGTTATGAT---
------------------------------------------------------------
------------------------TTGGTT---TCTTATCCGTCTCTA---AAACCAATA
GGG------------------CAA------------------------------------
---------------------------------------------------AAGGAGACT
------------------AATAGGAACAAGGTTTTAAACATGTTCGAGTTGAGTTCAAGT
GCATCACCAACTTCTGATCCTAATGTGAGACATGAAGCAAATAGAGTTGGGTATTATGAG
TTTGAGACCATGGAATCTTCAAAGGGTGTTGAT---TTTGCAAGCGAA---------ACT
ACT---CCATCA---AAAGTT---------------------------------------
------------CATGAAGATATT------------------------------------
GAA------------ATTGAAGGTCTT------------AAAGATCCTGTATTAGGGAGT
CATCATAATGAGAACATT---------------------------GAAAGAGATTCAAAT
AGAAGGCAAGAAATGCCTCGTGCTAGTGTTATGATAAAGCTTATTCTCACCATGGTTTGG
AGGAATCTCATGAGAAACCCTAATACATATGCAAGTGTTTCGGGTCTTGTTTGGTCTCTC
ATATTTTTTAAGTATTTCTTCCACCTC---------------------------------
------------------TTTAATTGCTTTCTAACGTGTTTATTCATGGCATTACAACCT
AAAATCATTACTTGTGGAAAAACTCAAGCTATGATTTCAATGGTAATTAAGTTCTTGGTT
GGTCCCATAGTGATGCTTGCAACCTCAAAAGCCATGGGTATCAATGGAGTTCTTTTAAAG
GTTGCAATTGTTCAGGCTTCTCTTCCAGAGGCTATTGTTCCTTTTGTTTTTGCCAAAGAA
TATAATCTCCATGCAAACATACTAAGCACAGCGGTTATCTTCGGAATGGTGGCTGCATTA
CCCGTAACAATAATCTACTACGTGATTCTTGAATTC
>gnl_Phavu_v2.1_Phvul.011G164500.1
ATGATCACCTTAGTTGACTTCTACCATATCATGACTGCATTGATGCCACTTTATGTGGCT
ATTATTCTAGCCTATGGCTCAGTTAAGTGGTGGAAGATTTTCTCTCATGACCAATGTTCA
CACATCATTTGTTTTATGGCTCTCTTTGCAGTGCATCTTCTTTCCTTCCGTTTCATAGCC
TCCAACAACCCTTACAAGATGAACCTTGGGTTCCTAGCTGCTCACACCCTTCAGAAGATC
ATACTACTAGTCCTTCTTGCATTCTGGAGCAACTTCACCAAAAAGGGGTGCTTGGAGTGG
ACCATAACCTTGTTCTCTCTCTCCACCCTCCCCAACACTTTGGTCATGGGCATCCCTTTG
CTCAAAGGGATGTATGAGGAA---TTCTCTAGGAGTCTGATGGTACAAATTGTGGTCCTT
CAGTGCATTATTTGGTACACCTTGATGCTTTTCATGTTTGAGTTTAGGGGTGCCAGAATG
TTAATCTCTAAGCAGTTCCCT---GACACTGCTGGCTCCATTGTCTCCATCCATGTGGAC
TTTGTTGTCATGTCATTGGATGGAAGACAACCACTTGAGATTGAAACTGAGATCAAAGAA
GATGGGAAACTCCATGTCACTGTGAGGAAATCCAATGCCTCAAGATCAGACATCTTCTCC
AGA---AGATCTCAAGGTCTTTCT---------TCCACCACTCCACGCCCTTCTAACCTT
ACAAATGTAGAGTTATACTCTTTGCAATCTTCTAGGAACCCAACACCAAGAGGGTCTAGC
TTCAACCACACAGACTTCTACTCAATGATG---GTTGTTGGT---------------GGC
AGGAACTCC---------AACTTTAGA------GCCTTGGATGTTTATGGCCTTTCAGCT
TCAAGAGGGCCAACTCCAAGGCCTTCTAACTAT---------------GATAAAGATAGT
GGG---------------------------------AAGCCAAAGCTTCATTACCATGCC
GGT---------------------GGAACTGGACACTACCCTACACCA---AACCCTGGC
ATG---TTCTCTCCCTCTAAT---------------------------------------
------------------------------------------------------------
---------------------GGGTCCAAAAGTCTG------------------------
------------------------------------------------------------
------------------------------------------------------------
------------------------------------------------------------
------------------------------------------------------------
------------------------------------------------------------
------------------------------------------------------------
---------------------------------------CTAATTCTAATGCTA------
------------------------------------------------------------
------------------ATGCAAATGCCAAGA---------------------------
------------------------------AGCCTAGGT---------------------
------------------------------------------------------------
------------------------------------------------------------
------------------------------------------------------------
------CTCAGT------------------------------------------------
------------------------------------
>gnl_Phavu_v2.1_Phvul.004G150600.1
ATGATCACCTTAGTAGACTTCTACCATGTCATGACTGCAATGGTGCCACTCTATGTGGCT
ATGATACTAGCCTATGGCTCAGTTAAGTGGTGGAAGATTTTCTCCCCTGACCAATGTTCA
GGCATCAACCGTTTTGTGGCACTCTTTGCAGTGCCTCTTCTTTCCTTCCACTTCATAGCA
TCCAACAACCCTTACAAGATGAACCTTAGGTTCCTAGCTGCTGACACACTTCAGAAGATC
ATACTACTAGTCCTTCTTGCAATCTGGAGCAACTTCACCAAAAAGGGGTGCTTGGAGTGG
ACCATAACCTTGTTCTCCCTCTCCACCCTCCCCAACACTTTGGTCATGGGCATCCCTTTG
CTCAAAGGGATGTATGGGGAG---TTCTCTGGGAGTCTCATGGTGCAAATTGTGGTCCTT
CAGTGCATCATTTGGTACACCTTGATGCTGTTCATGTTTGAGTTCAGGGGTGCCAGAATG
CTAATCTCTGAGCAGTTCCCT---GACACTGCTGGCTCCATTGTCTCCATCCATGTGGAC
TCTGATGTCATGTCATTGGATGGAAGACAACCACTTGAGACTGAAGCTGAGATCAAAGAA
GATGGGAAACTCCATGTCACTGTGAGGAAATCCAATGCCTCAAGATCAGACATCTTCTCT
AGA---AGGTCTCAGGGTCTTTCT---------TCCACCACTCCACGCCCTTCTAACCTC
ACAAATGCAGAGATATACTCTTTGCAGTCTTCTAGGAACCCAACACCAAGAGGGTCTAGC
TTCAACCACACAGACTTCTACTCAATGATG---GCTGCTGGT---------------GGC
AGGAACTCC---------AACTTTGGA------GCCTCGGATGTTTATGGCCTTTCAGCT
TCAAGAGGGCCAACTCCAAGGCCTTCTAACTAT---------------GATGAAGATAGT
GGG---------------------------------AAGCCAAAGTTTCATTACCATGCC
---------------------GGTGGAACTGGACACTACCCTGCACCA---AACCCTGGC
ATG---TTCTCTCCCTCTGGCTCCAAA---AGTGTTGCTGCTAATGCTAAT---GCTAAT
GCTGCTAATGCC------------------------------AAGAAGCCTAATGGGCAG
GCTCAGCTGAAGCCTGAGGATGGGAATAGGGACCTTCACATGTTTGTTTGGAGTTCAAGC
GCTTCACCTGTTTCTGAT---------------GTGTTT---------GGTGGCCATGAG
TATGGAGGT------------------CATGATCAG------AAAGAAGTCAAATTGACT
GTT---TCTCCAGGAAAAGTGGAGAATCATAGAGACACT------CAGGAGGAC---TAC
------CTAGAGAAAGATGAGTTCAGTTTTGGGAATAGAGGAATG---------------
GAG------------AGGGAGATG---------------------------------AAT
CAGCAT------GAG------GGTGAGAAA------------------GTTGGAGATGGG
AAGCCAAAAACCATGCCTCCTGCAAGTGTGATGACAAGACTTATATTGATTATGGTGTGG
AGGAAACTCATCAGAAACCCCAACACATACTCTAGTCTAATTGGCCTCACTTGGTCTCTT
GTTTCATTCAGGTGGAATGTTGAGATGCCTGCCATAATAGCAAAGTCTATCTCCATACTG
TCAGATGCAGGGCTTGGCATGGCCATGTTCAGTCTTGGTCTCTTCATGGCTTTGCAACCG
AGGATCATAGCATGTGGAAATTCCATAGCAGCTTTTGCCATGGCTGTGAGATTCCTTACA
GGTCCAGCTGTCATGGCAGCTGCTTCCATTGCTGTTGGACTCAAAGGTGTTCTCCTACAC
GTTGCCATTGTTCAGGCAGCTCTTCCCCAAGGAATTGTCCCATTTGTCTTTGCCAAGGAA
TATAATGTACATCCAGATATTCTGAGCACAGCTGTTATTTTTGGGATGTTGATTGCGTTG
CCCATAACTCTAGTGTACTACATTTTGATGGGGTTG
>gnl_Phavu_v2.1_Phvul.001G063900.1
ATGATCACGGGAGAGGATTTGTACAAGGTGATGTGCGCCATGGTGCCGCTGTACTTCGCA
ATGCTGGTGGCGTACGGTTCGGTGAAATGGTGCAAGATGTTCACCCCGGAGCAGTGTTCC
GGCATAAACCGGTTCGTGGCGGTTTTCGCCGTTCCGGTCCTCTCCTTCCACTTCATTTCG
ATGAACAACCCGTACCAGATGAACACGAGGTTCATCATCGCGGACACACTCTCGAAGCTC
CTGGTGCTTCTCTTCCTCTCGCTTTGGGCCATTTTGTTCGCAAAAGGCTCCCTGGAGTGG
CTCATCACTCTCTTCTCCCTCGCCACCCTTCCCAACACCCTCGTCATGGGCATTCCCCTC
CTCCAAGTCATGTACGGCGAC---TTCACTCAGTCCCTCATGGTGCAACTCGTCGTCCTC
CAATGCATCATATGGTATACTCTACTTCTGTTTTTGTTCGAGTACAGAGCTGCGACGCTT
TTGATCCAGAGGCAGTTTCCGGGACAAGCGGCGGCGTCTATCACGAGATTCGAGGTGGAC
GGCGACGTTATATCGCTGGACGGCCACGACCCGCTGCGGACGGAGTCAGAGACCGATGAC
CTCGGGCGGATCCGGGTGCGGATCCGGCGATCCGTTTCGTCGGTGCCGGAGTCC------
---------AGCTCCTCCATCGGCAACGCCGCCGTCCTCACTCCGCGACCCTCCAACCTC
TCCAACGCCGACATTTTCTCCATCAACACGCCCCTGCAC---------------------
CTGCACGACGGCGATCAC---------------------CCCGCC------GCCAGCCCC
TACCTCTCT---------GGCTACGCC------TCCTCGGACGCGTACTCGCTGCAG---
---------CCCACGCCGCGGGCCTCCAACTTC---------------AACGAGATGGAG
GCC---------------------------------------------------------
---------------------------------GGC---------------ACCCCCGTC
TGGGGGCGTTCGCCGGTCGCC---------------------------------------
------------------------------------------------------------
---------------------GCAGGAAGACTGTGCGCCAGGGTTGTGTGGGAGTCGCCG
GGGAAATACGGTAGAGGA---------------------------------------GAA
------------GAGCAAGGT------------------TGCAAGGATATC---------
------------------------------------------------------------
---ACTCTCTCAGATAAAGAGATGAGCTTCAGAGACAGCACC------------------
---------------------------------------AAAGTC---------------
---CCAATGCCG---------------------------------------GGGGATGCT
GCAGACCAGAAAATGCCACATGCCTTTGTCATGATGAGGCTTATACTGGTTGTAGTGGGA
AGAAAACTTTCCCGAAATCCTAATACATATTCTAGTGTATTAGGACTTCTTTGGTCTTTA
ATCTCTTTCAAATGGAATATGGAAATGCCAAGTCTCATCAAATCATCAGTCAAAATCGTC
TCAGATGCCGGCCTTGGGATGGCTATGTTTAGCTTAGGGCTTTTCATGGCCCTTCAGCCC
CGTATCATAGCCTGTGGTACTAAAAGGGCAGTTATGGGCATGGTCATTCGCTTCCTGTGT
GGGCCTCTTGTGATGTCTGCATCTTCCATTGCCATTGGACTAAGACATGACATACTTCAC
ACTGCCATTGTACAGGCTGCTCTTCCACAGGGGATAGTGCCATTTGTATTTGCCAGAGAA
TATGGACTGCATCCTGATATTTTGAGCACAGGGGTTATCTTTGGCATGCTGGTTTCCTTA
CCAATAACTCTCTTATATTACATATTTCTTGGCTTA
>gnl_Phavu_v2.1_Phvul.001G121100.1
ATGATAACCTTGCTGGACCTGTACCATGTTCTCACCGCGGTGGTGCCGCTCTACGTCGCC
ATGATCCTCGCCTACGGTTCCGTCAAGTGGTGGAAGATCTTCACCCCGGACCAATGCTCC
GGCATCAACCGCTTCGTCGCGCTCTTTGCGGTGCCCCTACTCTCCTTCCACTTCATCTCC
ACCAACAATCCCTACGCCATGAACTACAAGTTCATAGCTGCGGATTCGCTTCAGAAAACC
ATAGTCCTTGCCGTGCTCTTCGTCTGGTCCAGAACCAGCTCACGGGGCTCTCTGGAATGG
TCCATCACGCTCTTCTCCCTCTCCACGCTCCCCAACACGCTCGTCATGGGGATCCCATTA
CTTAAGGGCATGTACGGGGAC---GCATCGGGGACCCTCATGGTGCAGATAGTGGTGCTT
CAGTGCATCATCTGGTACACTCTGATGCTGTTTTTGTTTGAGTATAGGGGTGCCAAGCTT
CTCATCGTGGAGCAGTTTCCC---GACACTGCAGGGTCCATTATCTCGTTCAAGGTTGAC
TCTGATATCTTATCTTTGGATGGGAAGGAACCGCTTCAGACTGAAGCTGAGGTTGGTGAC
GATGGCAAGCTTCATGTTACTGTCAGAAAGTCCACCAGTTCGCGCTCTGAGATCTTCTCG
CGG---CGCTCGCATGGTCCCAACTCG---GTTTCGTTGACTCCGAGGCCTTCCAATTTA
ACCAATGCAGAGATTTACTCGCTGCAGTCTTCCAGGAATCCAACGCCGAGAGGGTCCAGT
TTCAACCATACGGACTTCTACTCGATGGTG---AAT------------------------
---AATGGG---------AGG---------------------------------------
------AACGTGAGTCCGAGGCAGAGTAGTTTTGGGGGCGTGGCATTTGATGAGGAGAGT
GGTGTG------------------------------------AGGGTTAATGGG------
------------------------GGTGCAGGAGGGTACCCTGCACCTCACAATGCGGGG
ATT---TTTTCTCCGGTG---GGG------------------------------------
---------------------------------------AAGAAGAAAGGTGGTGGTGGT
------------------GAAGGAGGGAAGGATCTTCACATGTTTGTCTGGAGTTCTAGT
GCTTCTCCGGTGTCGGAA---GGCGGGATTCATGTGTTC---------AGAGGTGGGGAT
TATGGA------------------------------------AATGACCAAGGTGGG---
GTG---GCT---------------------------CAC------CCGAAAGAC---TAT
GATGATTTTGGTCACGACGAGTTTAGCTTCGGGAACGGAACCGTCCCTAATGGAGTG---
GAG------------AAGGAAGGGCCA---GTACTTTCGAAGCTT---------GGCTCA
AGTTCGACGGCTGAGCTT---CACCCAAAAGCACAA---------------GTTGAATCC
AAAGCCACGTCCATGCCACCCACAAGTGTTATGACAAGACTCATTCTGATTATGGTTTGG
AGAAAGCTGATTAGGAACCCCAACACATATTCCAGCCTCTTTGGTCTCACTTGGTCTTTG
ATCTCATTCAAGTGGAATGTTGTTATGCCTGCTATTGTTGCTCGATCGATATCAATTTTA
TCTGATGCTGGCCTTGGGATGGCAATGTTTAGCCTAGGGTTATTCATGGCTTTGCAACCA
AAGATTATTGCATGTGGAAACTCGGTTGCTTCCTTTGCTATGGCAGTTCGTTTCCTCACT
GGACCCGCTGTCATGGCTGTCGCTTCAATAGTTGTAGGGCTCAGGGGAGTTCTGTTGCAC
ATTGCTATTGTACAGGCTGCTCTGCCCCAAGGGATTGTCCCTTTTGTGTTTGCCAAGGAA
TACAACGTTCATCCAGACATCCTTAGCACAGGGGTTATATTTGGGATGTTAATTGCTCTT
CCTATCACGCTAGTTTACTACATTTTGCTTGGGCTT
>gnl_Phavu_v2.1_Phvul.002G094000.1
ATGATAAGCTGGGCCGATTTGTACACCGTCTTGACGGCGGTCATTCCGCTCTACGTCGCC
ATGATCTTAGCGTACGGTTCTGTACGGTGGTGGAAGATATTCTCGCCGGACCAATGCTCC
GGCATAAACCGCTTCGTCGCGATCTTCGCCGTTCCGCTTCTTTCCTTCCACTTCATCTCC
ACCAACAACCCTTACGCCATGAACTTCCGCTTCATCGCTGCCGACACGCTCCAGAAAATC
ATCATGCTTTTTGCGCTGGCAATCTGGACCAACTTCACCGCCAACGGGAGCTTGGAGTGG
ATGATTACCATTTTCTCCCTCTCTACATTGCCCAACACGCTAGTCATGGGAATCCCTCTT
CTTATCGCCATGTACGGCGAA---TATTCCGGCAGCCTCATGGTCCAGGTCGTGGTGCTC
CAGTGCATCATCTGGTACACGCTCCTCCTCTTCCTCTTCGAGTACCGCGGCGCCAAGCTC
TTGATAATGGAACAGTTTCCC---GAAACCGCTGCTTCCATAGTTTCCTTCAAGGTCGAC
TCCGATGTCGTTTCGCTCGACGGAAGGGATTTCCTCGAAACTGATGCTGAAGTAGGCGAC
GATGGGAAGCTCCACGTGACCGTTAGGAAATCCAATGCTTCTAGAAGGTCCTTC------
---------------------------------ATGATGACCCCTCGCCCGTCTAACCTC
ACCGGTGCCGAGATTTACAGCCTCAGCTCCTCTCGTAACCCCACGCCACGTGGCTCCAAC
TTCAACCACGCGGATTTCTACTCCATGATG---GGTTACGCG---------------CCT
AGGCATTCT---------AACTTCGGC------GCTGCGGATTTGTACTCCGTGCAGTCC
TCACGCGGGGTCACACCGAGGCCCTCCAATTTC---------------GAAGAGAACTCT
GCACCC---------------CCTCAGGCTATCAGCTCCCCCAGGTTCGGCTTCTACCCC
GCCGTG---------CAG---ACCGTGCCCGCCGCCTACCCTGCTCCG---AACCCTGAA
TTC---TCTTCTGGGTTAACAAAGAGTGTGAGCAAGAATTCGCAGACG---CAGCCACAG
CCACAGCCACTGCCACAGCCTGTTGCTCAACCA---CCCAACGGCAGTAACAAAGCTAGC
------------------CACGACGCTAAGGAGCTGCACATGTTCGTGTGGAGCTCCAGT
GCCTCGCCGGTTTCTGAAGCTGGCGGCCTCCATGTGTTC---------AGTGGAGCCGAT
TTCGGAGCTTCCGACCAATCGGGCCGCTCCGATCAAGGTGCCAAGGAGATTAGGATGTTG
GTA---GCCGACCACCCTCAAAATGGAGAAGCCAACAAAGCTGCAGCAGAA---------
GGAGAATTTAGGGGTGAAGATTTGAAGTTTCCAGGGAAAGAAGGTGAA---CAAGTG---
GAGGAAGAGGGAGAGAAAGCGGGAGCCACTGGGCTTAACAAGCTG---------GGTTCC
AGTTCAACGGCGGAGCTA---CACCCGAAATCGGGT---------------GTGGCCACC
GCGGCGAAACACATGCCTCCTGCGAGTGTGATGACTCGTCTCATACTGATTATGGTGTGG
CGGAAGCTTATCCGCAACCCCAACACTTACTCCAGCCTCATTGGTGTCGTTTGGTCTCTG
GTGGCGTTTAGGTGGCATGTGCACATGCCCAAAATAATAGAGAAATCAATCTCCATACTG
TCTGATGCTGGTCTTGGAATGGCTATGTTCAGCTTGGGTCTCTTCATGGCTCTTCAACCC
AACATAATTGCGTGTGGGAACTCGGTTGCAACATTTGCCATGGCTGTTCGATTCCTCACA
GGTCCAGCCGTCATGGCTGCAGCTTCCATCGCTGTTGGCCTACGTGGCACTCTTTTACGT
GTAGCTATTGTTCAGGCTGCCCTTCCGCAAGGGATTGTTCCATTTGTGTTTGCCAAGGAG
TACAACGTTCATCCAGCCATTCTTAGCACAGGGGTTATATTTGGGATGTTGATAGCTCTA
CCAATTACTCTAGTCTACTACATATTACTTGGTTTG
>gnl_Phavu_v2.1_Phvul.002G330300.1
ATGATCACTTTAGCCGACTTTTACCACGTCATGACCGCAATGCTGCCACTCTATGTGGCC
ATGTTACTCGCTTACGCGTCGGTCAAATGGTGGAAAATCTTCTCCCCGGACCAATGCTCC
GGCATAAACCGCTTCGTCGCTCTGTTCGCAGTCCCTCTGCTCTCCTTCCACTTCATCGCC
TCCAACAACCCCTACCAGATGAACTTCCGGTTCATCGCGGCGGACACGCTGCAGAAGACG
ATCGTGTTGGCGGTGCTGACGATCTGGAGCAACGTCAGCAAGAGGGGGTGTTTGGAATGG
ACCATAACTCTGTTCTCCATCTCCACCCTCCCCAACACGCTGGTGATGGGCATTCCGTTG
CTGAAGGGGATGTACGGGGAA---TTCTCCGGGAGTTTGATGGTCCAAATAGTGGTCCTC
CAGTGCATCATCTGGTACACCTTGATGCTGTTCATGTTCGAGTACAGAGGCGCCAGAATG
TTGATATCAGAGCAGTTTCCA---GACAGTGGCGCCGCCATTGTCGCCATCCACGTGGAC
TCCGATGTGATGTCGCTTGATGGACGACAGACCTTGGAAACGCAAGCCCAGATCATGGAG
GACGGCAAGCTCCACGTCACCGTCAGAAAGTCCAACGCTTCCAGATCCGACATCTTCTCC
AGA---AGGTCCCATGGCTTCTCT---------TCCACCACCCCTCGCCCTTCCAACCTC
ACCAATGCAGAGATTTACTCTCTCCAATCCTCCACCAACCCCACTCCCAGAGCCTCCAGC
TTCAACCACTCCGATTTCTACTCCATGATG---GCCCCT------------------CCT
CGTACCTCC---------AACTTCGCC------ACCAACGACGGTTATGCCTTCTCTGCT
TCCAGAGGACCAACTCCCAGACCTTCCAACTAC---------------GACGAAGATGCT
TCCGCAGCTGCTAATGCTAAT---GCCAACAACGACAAACCCAGGCAC------------
---------------------------------CATTACCCTGCTCCT---AACCCTGAC
ATC---TTCTCCCCCGCCGCGTATAAA---------------------------------
---AATGGCCCC------------------------------AAGAAGCCCAATGGGCAT
GCCAGTTCCAAAGCAGAGGATCCAAACAGGGACCTTCATATGGTCGTTTGGAGTTCAAGT
GCTTCCCCTGTTTCAGAT---------------GTGTTT---------GGTGGACATGAA
CAC---------------------------------GATCATAGAGAAGTGAAGATAGCT
GTG---TCTCCCAAAAAAGGGGAGGGTAACAGAGAGAGT------GAAGAGGAG---TAC
------CTTGAGAAGGAGGGTTTTAGTTTTGGAAAGAGGGAGATT---------------
GAG------------------------------------------------------AAT
GAGCAT------GAA------GTTGAGAAA------------------GCTGGGAACAGA
AATCCAAAAACTATGCCTCCAACGAGTGTGATGACAAGACTTATTTTGATCATGGTGTGG
AGGAAACTTATCAGAAACCCCAACACATATTCCAGCCTAATTGGCCTAACTTGGTCACTT
ATTTCCTTCAGGTGGAACGTGGAAATGCCAGCCATAATTGCCAAGTCTATTTCCATATTG
TCAGATGCAGGGCTTGGGATGGCCATGTTTAGTCTTGGTCTGTTCATGGCTTTGCAACCA
AGGATCATAGCATGTGGAAATTCCACAGCAGCTTTTTCTATGGCCGTGAGATTCCTTACA
GGTCCAGCTGTCATGGCCGTTGCTTCCATTGTTGTTGGACTCAAAGGTGTTCTCTTACAC
GTTGCCATTGTTCAGGCAGCTCTTCCTCAGGGAATTGTCCCATTTGTGTTTGCAAAGGAA
TACAATGTGCACCCTGATATTCTGAGCACTGGTGTTATTTTTGGGATGTTGATTGCATTG
CCCATTACTCTGGTGTACTACATCTTGCTGGGGTTA
>gnl_Phypa_v3.3_Pp3c10_24880V3.1
ATGATTACGGGTCATGACATGTATAATGTCTTGAGCGCCATGGTGCCGCTGTACGTGGCG
ATGATGTTGGCCTACGCGTCTGTGAAATGGTGGGGAATTCTAACGCCGCAACAATGTGAC
GGAATCAACAGATTCGTGTCGATTTTCGCCGTCCCACTGCTCTCTTTCCAGTTCGTCTCG
GGCAACAACCCTTACGAGATGAATTTCAGATTCATTGCAGCGGACGCCGTGTCCAAGGTG
TTCGTTCTCTCGTGCTTAGGTCTTTGGGTCCGGTTCTCAAAGCGGGGAAGTCTGGAGTGG
GTGATTACATTGTTTATGCTGACGACGATTCCAAACACCCTGGTGATCGGAACGCCTCTG
TTGGCCGCCATGTATGGGTCT---AAGCCTGGCCAACTCACAGTCCAAGCCGTTGTCCTG
CAATGCATAATTTGGTATACTCTCTTGCTTGTGATGTACGAGTACCGGGCTGCCCGAATT
CTCATCATGCACCGATTCCCA---GAGAATGCTGCATCCATCGTCTCCTTCAAGGTGGAA
TCAGATGTGATGTCCCTGGATGGCCCGGACCCTGTGCTCACGGAAGCTGAATTTAGGAAC
GATGGGAAGCTCCACGTGAGGGTGAGGAGATCTGTGTCATCCAGGTCGCAAGGTGTGCAC
TCC---GCCAACCACTCCATACCCTCGTCGAAAGCGCTCACGCCGCGCGCTTCCAACCTC
AGCAACGCAGAAATATACTCCATGAATTCGTCCGTGAATTTGACTCCGAGAGGTTCGAGC
TTTGATCGAGGGGAGGACTGCTCTACCATG---GCTCACAGG---------GATCCAAAC
CGTAAGTCA---------AACTTCGAT------ACCTCTGATATCTACTCTCTGCAATCA
TCCCGCGGCCCCACTCCGCGCAATTCTAACTTC---------------AATGAGGAAAAT
TCTAAGGAGGTGCATAATCACGCCCTTAACGTGAACATTCCTCGGTTCCGCAACGGCTCC
GGAGGTCGATTGTTCGACCTCGGTGCCCATAGCGGTTATCCAGGAATC---ACTGTTGTC
ACTGTGTTTTCTCCGCTTTCTCAAGTGGCAAAGAAGAATGAT------------------
---------------------------------CCAAGAGCTTCGATACCCAAGACAGAC
------------------GAAGAAGCGAAGGAGCTTCACATGTTTGTAAGCAGCGCAAAT
CCAACGTCCGTCTCGGAA---GGCGAGTTGCACGTCTTC---------GGAGGAAGCGAT
ATCTCCATTAACCTCCAGCAAAGTGTT---------AACCCTAAAGAACTGCATGTGCAT
GTG---CATCCTCAGTCGGAGCATCACCTCCCCGGTGCAAACCATAAAACA------CAA
GACGAGCATGCTCGGCAAGGCTTTAGCTTCGGAAACAGGAGGGATTTGAAA------GTG
GAG---GATGTTGACAATAACGGGTCA---AAGCTGGACAAATTT---------CGATCA
ATATTGACTGCAGAACTG---GCACCGAAG---------------CATCCAATGGACGAA
GGGAAGACGAGCATGCCGCCTTCCTCAGTGATGATTAAGCTGATATGTGTCATGACCTTC
AGAAAACTCACTCGCAATCCGAACACTTACTCCAGTTTACTCGGAGTGGTGTGGTCATTA
ATCTCATTCAAGTGCCATTTGGACATGCCTCTGATCCTATACAAGTCCTATCACATAATC
TCAGATGCAGGAATTGGGATGGCCATGTTCAGTCTTGGCTTGTTCATGGGAATGGGAGAC
CGCATTATAGCGTGCGGGACCAAGCATGCACTATTCGCAATGCTTCTACGGTTCCTAGTC
GGCCCTGCGGTGTTTGCTGCGGCATCATATCTAGTGGGCCTTCGAGGAGTGAGCCTCAAC
GTTTCCACAGTGCAGGCTGCATTACCACAAGGCATTGTACCATTTGTGTTCGCAAAGGAA
TACAATGTGCATCCAGAGATCCTCAGCACTGCGGTGATCTTTGGAATGATTGTAACACTA
CCAACTGCACTTTTGTACTACATCCTACTGGGCCTC
>gnl_Phypa_v3.3_Pp3c24_2970V3.1
ATGATTAACGGGCATGACATTTACAATGTCCTCAGCGCCATGGTGCCACTCTACGTGGCG
ATGATGTTGGCTTACGGTTCGGTGAAATGGTGGGGGATATTGACGCCACAGCAATGTGGT
GGGATCAACAGATTCGTCTCCATTTTTGCTGTCCCTCTCCTATCCTTCCAGTTCATCTCC
GGCAACAACCCCTACGCGATGAATTTTAGGTTCATTGCAGCCGATGCGGTGTCCAAGGTG
TTTGTCCTCTTGTGCCTTGGTCTCTGGGCTCGATACTCAAAGCGAGGAAGCCTCGAGTGG
ATGATTACATTGTTTGTGCTGATCACGATACCCAACACTTTGGTGATGGGAACACCTCTA
TTGGCAGCCATGTATGGGCCC---GGGCCTGGCGATCTTACGATCCAGGCAGTTGTCCTG
CAGTGTATAATTTGGTACACCCTCTTGCTTTTGATGTACGAGTACCGAGCTGCGAAGATT
CTTATCATGCAGCAGTTCCCA---GAAAACGCTGGATCCATCGTGTCTTTCAAGGTGGAC
TCAGACGTTATGTCTTTGGACGGACGGGAGCCAGTGCTCACTGAAGCTGAAATAGGCGAC
GACGGGAAACTGCACGTCAAAGTTCGAAGGTCTGTGTCATCCAGGTCGCAGGGCATGCAC
TCC---GCTCATCACTCCATGCCTTCGTCGAAGGCCCTGACACCACGTCCCTCCAACCTC
ACCGGCGCAGAAATCTATTCCATGCATTCTTCAGTGAATCTAACGCCACGAGATTCGAGT
TTCAACCAGGGCGAATACTTCTCCATGATG---GCGCAAAGG---------AGCCCCCAC
CGTCAGTCG---------AATTTCGAC------ATCTCTGATGTTTACTCCCTGCAGTCA
TCTCGAGGCCCCACTCCACGAACTTCGAATTTC---------------AATGAAGAAAAT
TCCAAGGATATGCACACTCACGGCCTGAATTTGACTTCCCCGAGGTTTCGGAATGTTGCA
GGAGGTCGAATGTTCGGGCTTGGTACGCCGGGGGGTTATCCGGGAAGC---CAAACTGCC
ATCGTTTATTCTCCACGGTCTCAAATCGCTAAAAAGAAAGAC------------------
------------------------------------ACAAGAACCTCTCCGAAATCAGAC
------------------GAGGATGCCAAGGAGCTTCACATGTTTGTGTGGAGTGCGAAT
GCGTCGCCTGTCTCGGAA---GCTGGGTTGCACGTCTTT---------GGAGGAAATGAC
ACATCCGCTAATCTCCACCAAAGCTTT---------GACCCCAAAGAAGTGCGTATGCTT
GTG---CACCCGCAGTCGGACCTTCGCCACCCAGAAGCGAACCCCAGAACT------TAT
GATAATTATGCTCAAGAGGACTTCAGCTTCGGAAACAGGAATGATTTGAAA------TTG
GAG---GATCTTGACAAGGATGGGCCT---AGGCTGGACAAGTTC---------GGTTCA
ACGTCCACTGCAGAATTG---ACACCCAAG---------------GTACCCGAAGACGAA
GCAAAGAAGAGCATGCCACCTTCGGCAGTGATGATCAAGCTCATCGCTGTCATGACCTTC
AGAAAACTTGTCTGGAATCCAAATACTTACTCCAGTTTACTTGGGGTGATCTGGTCACTA
GTTGCAAATAGGTGGCATTTCACCATGCCGCTGATCCTCTACAAGTCCGTGCATATTCTT
TCAGATGCAGGACTTGGGATGGCTATGTTCAGTCTTGGCTTGTTCATGGGATTGGGCGAC
CGAATTGTTGTGTGCGGACGTAAAATGGCAATATTTGGGATGAGTCTTCGATTTCTAGCA
GGTCCAGCTGTGTTCGCTGCCGCATCTTATTTGGTGGGCCTTCGTGGTGTGCCGCTTAAA
GTGTCCATAGTGCAGGCTGCCTTACCTCAAGGAATTGTACCATTTGTTTTTGCAAAGGAG
TATGGAGTCCATCCAGAGATGCTCAGTACTGCGGTGATATTTGGAATGCTTATTGCTTTG
CCAATTACTATGGTGTACTACATATTACTTGGTCTG
>gnl_Phypa_v3.3_Pp3c23_10200V3.1
ATGATTAACGGCCATGACATATACAATGTTCTCAGTGCCATGGTACCTTTATACGTGGCG
ATGATGTTGGCCTACGGCTCTGTGAAGTGGTGGGGGATTTTGACACCACAGCAATGTGGC
GGAATCAACAGATTTGTGTCCATTTTCGCCGTCCCCCTTCTATCCTTCCAGTTCATCTCC
GGAAACAACCCATACGCGATGAATTTCAAATTCATTGCAGCCGATGCGGTGTCCAAGGTG
CTTGTTCTCCTATGCTTGGGTCTCTGGGCACGATATGCCAAGCGGGGAAGTCTGGAATGG
ATGATAACATTGTTTGTGCTGATCACAATACCCAATACCCTGGTGATGGGAACCCCTCTG
TTGGCAGCTATGTATGGAGCT---GGGCCAGGCGATCTCACCGTCCAAGCAGTCGTCCTG
CAGTGTATAATCTGGTACACTCTCTTACTTGTAATGTACGAGTATCGGGCTGCAAAGATT
CTAATCATGCAGCAGTTCCCA---GAAAACGCTGCATCTATCGTCTCCTTCAAGGTGGAC
TCAGACGTGATGTCCCTGGATGGGCGGGAGCCAGTGCTCACGGAAGCTGAAATAGGCGAT
GATGGCAAACTGCACGTCAAGGTTCGAAGGTCTGTGTCATCTAGGTCGCAGGGTATGCAC
TCA---GCGCACCACTCCATGCCTTCTTCAAAGGCACTAACGCCCCGCCCTTCCAACCTT
ACTGGTGCAGAAATCTACTCCATGCATTCCTCAGTGAATCTTACGCCACGAGATTCGAGT
TTTAACCAGGGCGAATTCCACTCCATGATG---TCGCAGCGA---------AGCCCTCAT
CGTCAGTCG---------AATTTTGAC------ACTTCGGATGTCTACTCCTTGCAATCA
TCTCGAGGTCCCACACCAAGATCTTCCAATTTC---------------AACGAGGAAAAC
TCGAAGGATATACACACGCATGGATTGAACATGAATTCCCCTCGGTTCCGGAACGGAATG
GGGGCTAGGATGTTCGGCCTTGGAGCCCCGGGAGGCTATCCAGGAAGC---CAAACAGCC
ATCGTGTATTCACCACAGTCACAAATCGCGAAGAAGAAGGAT------------------
------------------------------------CCAAAAGCCTCTCCAAGGGCGGAC
------------------GAGGATGCCAAGGAACTTCACATGTTTGTGTGGAGCGCGAAT
GCATCCCCCGTCTCTGAA---GCTGGTTTGCACGTCTTT---------GGAGGAAATGAT
ACCTCTGCTAATCTTCAGCAAAGATTT---------GACCCAAAAGAAGTGCGCATGCTT
GTA---CATCCACAGTTGGACCGTGGCCTTGCTGCAGCAAGCCCTAGAACG------TAT
GATGAATACACTCGAGAGGACTTCAGCTTTGGAAACAGAAACGATTTGAAA------TTG
GAG---GATCTTGACAAGGATGGACCT---CGGTTGGACAAGTTT---------GGTTCG
ACGTCGACTGCTGAATTG---ACACCGAAA---------------CTGGCAGAGGACGAA
GCGAAGAAAAGCATGCCACCTTCTGCTGTGATGATTAAGCTAATTGCGGTCATGACCTTC
AGAAAACTTGTTTGGAATCCAAATACTTACTCCAGTTTACTCGGGGTTATCTGGTCATTG
GTTGCAAATAGGTGGCACCTCTCTATGCCGCTGATCCTTTACAAGTCTGTGCACATTCTT
TCAGATGCAGGTCTTGGGATGGCAATGTTTAGCCTCGGTCTATTCATGGGATTGGGCGAT
CGTATAATTGTGTGCGGGACGAAAATGGCAGTGTTTGGGATGGCTCTGCGATTCCTGGCA
GGCCCAGCTGTATTTGCTGCAGCCTCTTATTTAGTGGGCCTCCGTGGCGTGCCGCTCAAG
GTTTCCATAGTGCAGGCTGCGTTACCACAGGGCATTGTACCATTTGTGTTTGCAAAGGAG
TATGGTGTGCATCCAGAGATACTAAGCACTGCGGTGATCTTTGGAATGCTTATTGCATTG
CCAATTACGATGGTATACTACATATTACTTGGTCTG
>gnl_Pinta_v2.0_PITA_000024726-RA
ATGATTAATGGAGCGGACATATACAACGTACTCTCGGCAGTGGTGCCACTGTACGTGGCC
ATGATCTTAGCATACGGTTCTGTGAAATGGTGGAAGATTTTCAGCCCCGATCAGTGCTCG
GGAATCAACCGTTTCGTGGCCCTGTTCGCAGTTCCCCTGCTCTCCTTCCATTTCATCTCC
ACCAACAACCCATATGCCATGAATTTGAGATTCATAGCAGCAGATTCGCTGCAGAAGATC
ATCATATTGGCAATGCTGGTCATATGGGCCAAAGTGGGGAAAAGAGGGAGCCAAGAATGG
ATGATAACACTTTTTTCGTTGTCCACTCTGCCCAACACTCTGGTCATGGGAATTCCCCTG
CTCAAGGCAATGTATGGAAAT---TTTTCGGGTGACCTGATGGTACAGGTTGTGGTGCTG
CAGTGCATAATTTGGTATACTCTCATGCTTTTCATGTTCGAATACCGCGGAGCCAAGCTT
TTGATCATGGAGCAGTTTCCC---GACACAGCTGCCTCCATTGTTTCTTTCCGGGTGGAT
TCCGACGTCCTGTCATTGGATGGCAGAGAACCTATTCAGACGGACGCGCAAGTCGGAGAA
GACGGGAAGCTTCATGTTACAGTCAGAAAATCCACTTCTTGTCTCTCTGTTTTGTCGTCT
CAT---AGATCTCAGGGG---------GCGCTGAGCCTCACTCCCAGGCCTTCCAATTTA
AGCAATGCAGAGATCTATTCA---------------AACCCAACACCCAGAGGCTCCAGT
TTTAATCATGCTGATTTCTATTCCCTGTTC---ACCAACAGAACAGCAGCAATGAGCCCT
CGCGCATCC---------AATTTTGGC------CTTTCAGATGTCTATTCACTCCATTCC
TCCCGGGGTCCTACACCCAGAAATTCGAATTTC---------------GATGAAGAAAAT
TTCAAGGACATAAATAACAAGGCGAACAATGCCAACTCCCCTCGATTCGGACCTCGGCCC
CTGTATTCCCCATATCAAGGGAGCAGTGTGAGTTCTTATCCCACTCCT---AGTCCAACT
CATGTGTTATCTCCAAACTCGAAAACAGGGAAGACG------------------------
ACTGTGGGTGATAATCCAAGG------------CACTATCAGCAGAGAATGATGGCAACG
------------------GATGATAACAAGGAGCTTCATATGTTTGTATGGAGTTCTAGC
GCATCCCCTGTATCAGAAGCAAATCACCACCATGTATTC---------GCTGGCTCAGAT
ATTATAGCTCCTGACAACAACCATAACAGTAATTCCCATGTCAAGGATATACGGATGTTG
AATTCTTCCCCACTCACTCAGAATGGGACCAAAGGTCATGAGGCTCGAGACACA---TAC
GAAGACTATTTCCGTCAGGAGTTCAGTTTTGGGAACAGGGGAATGTCCCCACAAGAA---
GAA---ATACACTCTAAGGAAGTTCCTCTCAGTCTCTCCAAATTT---------GGTTCC
AGTTCAACGGCAGAGCTG---CATCCCAAG---------------CGCCAGCATGAACCG
AGATTTGCAAGTATGCCTCCTGCTAGTGTCATGACCAGACTTATTCTTATCATGGTGTGG
AGGAAACTCATCCGCAATCCTAATACCTATTCCAGCCTTGTAGGTCTCATATGGGCACTC
GTCTCCTACAGATGGGGTATTGCAATGCCAAGAATCATGGAGGGATCAATACGAATTTTG
TCTGATGCTGGTCTCGGTATGGCCATGTTCAGTCTGGGCCTGTTTATGGCATTGCAACCA
CGCATTATAGCCTGTGGGAATTCTATTGCAGCATTTGCAATGGCTGTGAGGTTTCTTACT
GGACCAGCTGTAATGGCTGCAGCTTCTATTGCTGTTGGCCTTCGAGGAGTTTTTCTTCAT
GTCGCTATTGTGCAGGCAGCACTCCCTCAAGGCATTGTTCCCTTTGTGTTTGCTAAAGAG
TACAATGTACATCCAGATATACTTAGCACAGCAGTGATATTTGGCATGCTGATTGCATTA
CCAATAACTCTTGTGTATTACATTCTTCTTGGAGTT
>gnl_Pinta_v2.0_PITA_000012975-RA
ATGATAACTTGGAAGGATTTATACACTGTAATCAGTGCTGTTGTTCCACTGTATGTAACA
ATGTTCTTTGCTTATGGGTCTGTAAAATGGTTGAAGGTATTCAGTCCCGAGCAATGTGCA
GGGATCAATAAGTTTGTGGCTGTATTTGCTGTCCCTCTACTGTCATTTGAGTTTATATCC
AGGATCAACCCTTACAAGTTGAATTTTACTTTCATTGCTGCTGATGTGGTATCTAAAGCC
ATGGCACTTTTGGTTCTGGGCTTGTGGGCTAAGTGGTCACATAGAGGAAGCTTGGATTGG
GTCATCACACTGTTCTCATTATCTACATTGCCTAATACTCTAGTCATGGGAATCCCAATT
TTAAAGGCCATGTATGGGGAT---TCAGCAGAAAAATTGATGGTACAAACAGTTGTTCTG
CAATCTATTATCTGGTATACTATTTTGTTATTTCTATATGAGTACAGAAGTGCTAAAATG
TTGCAT------------------GATAATGTACCTTCCATTCTTAAGGAAAGAGAAAAT
TCA---------------------------AGTCTGTCAAGAGATGCCCAGGTGGATGAC
AATGAAAGGATACATGTTGTAGTCAGAAAATCATCTTCCTCGTCATTTTCACAGCGAAAC
TCT------TCTCAAAGAATTTCAAATTCACTGCATTTGATGCCAATGGCCATGACTCAC
TCAGATTTGGACATGAAATCTGTTCATTCCTCCAGAAACCTGTGTCCTATGGATTCTGGC
TACAAAATTACA---------------------GGA------------------------
---------------------------------------GAAATGGTATCA---------
GAAAAAACACCAACTCCGACTGAAGGCATTTTT---------------TCTGATGACAGC
------------------------------------------------------------
---------------------------------TCAACCATTACTCCCCACAATGCAGTG
CAGATGGCCTCCCCCTCTGCA---------------------------------------
---------------------------------ACTAATCATCACCCTGACATTGAAGAT
------------------GAATGTTCAAAGGAGATTCAGAAGTTTGTTTGGAGCTGTGAA
AGTTCTTTACTCTCTGAA---------------------------------GGCAAGTCA
TTTAAAACACTTTGCCATAGCAACTAT---------TGGTGGAACTGTTTGAAGTTATTT
ATA---TCGAATGCA---GTC---------------ACCGACCCAGAGCAG---CTACAT
AAAGAAGTTAGTAGA---GATTTTTCTATGGGGGAT---------------GGAGATATT
GAA---AAAGAGGATCATAAGCTTCCAGAATCTATCTCAAAAGCT---------------
------ACACCAGCTCTT---GCTATAAAGGTTGAT---------GATGGGAAAGATCTG
TCTGAACCAAACTCTCCACATGCAGCTGCAGTGATGAGAATAATATTAGGCATGGTTGGG
CGTAAGCTTCTCTGTAATCCCAACTCCTATTCAAGCGTAATAGGAATGATATGGGCACTC
ATTTCAGCAAGGTTGCATGTTGAACTACCTCCAATGGTGCAAGGTTCGGTCACAATTCTG
TCAAACGCTGGATTGGGAATGGCAATGTTTAGTCTAGGGTTATTCATGGCCCTGCAACCC
AGAATCATTTCATGTGGAACATCTCTTGCATTGTTAGCGATGCTTATGCGTTTTCTTGCT
GGACCAGCTTTCATGGGCATCGCTTCAATTGCAACTGGTCTTCGAGGAACTGTGTGGCAT
CTGTCCATTGTGCAGGCAGCGTTGCCTCAAGGAATAGTCCCATTTGTGTTTGCAAGGGAG
TACGATTTACACTCAGATATTCTGAGCACAGCGGTAATATTTGGCATGCTCGTTTCTTTG
CCAATCACTGTGGCATACTACGTCCTTCTTGAAGTC
>gnl_Poptr_v3.0_Potri.010G112800.1
ATGATTAGCTGGAATGATCTCTACAACGTTTTGTCCGCTGTGATTCCTCTATATGTTGCC
ATGATCTTGGCTTATGGGTCTGTTCGGTGGTGGAAAATTTTCAGCCCGGACCAGTGTTCC
GGTATCAACCGTTTCGTGGCGATATTCGCAGTGCCACTACTGTCATTCCATTTTATCTCC
ACCAATGATCCCTATGCTATGAACTTCAGGTTCATTGCGGCCGACACGCTTCAAAAAATA
ATAATGCTGATCGCTCTGGGAATTTGGACTAATTTCACAAAAAATGGAAGCTTGGAATGG
ATGATTACCATCTTTTCTGTCTCGACTCTTCCGAACACTCTTGTCATGGGCATTCCTCTT
TTAACCGCCATGTACGGCAAG---TACTCGGGAAGCCTAATGGTTCAAATTGTGGTGTTG
CAGTGTATCATTTGGTACACTCTCCTCTTGTTTCTTTTCGAGTATAGAGGTGCCAAGATG
TTGATCATGGAGCAATTTCCT---GAAACTGCAGCCTCCATTATTTCGTTTAAGGTTGAT
TCTGACGTGGTCTCTTTAGATGGCCGGGATTTTCTGGAAACTGATGCTGAAATCGGTGAT
GATGGCAAGTTACATGTGACTGTCAGGAAATCTAATGCCTCCAGGCGGTCTCTT------
---------------GGGCCGGGTTCTTTCTCTGGAATGACTCCTCGGCCATCAAATCTT
ACTGGAGCTGAGATTTATAGCCTGAGTTCTTCAAGGAATCCTACTCCGAGAGGGTCTAAT
TTCAACCCTTCAGATTTCTACTCCATGATG---GGAGTTCAGGGATTCCCT------GGA
AGGCATTCA---------AATCTCGGC------CCGGCTGATTTGTACTCGGTACAATCT
TCAAGAGGGCCAACTCCAAGGCCGTCTAATTTC---------------GAAGAAAATTGT
GCTCCA---------------ACGGCTACTTTATCCTCTCCTAGATTCGGGTTTTATCCA
GCA------------CAG---ACAGTACCCACGTCTTATCCGGCACCA---AATCCTGAA
TTT---GCCTCTACTGTCACTAAAACAGCAAAAAATCAGCAG------------------
---------------------------------------CAGCAAAATAGCAAGGCAAAC
------------------CATGATGCCAAGGAGCTGCACATGTTCGTGTGGAGCTCGAGT
GCATCACCAGTTTCTGAAGGAGGTGGGCTCCACGTATTC---------GGTGGGGCTGAT
TTTGGTGCATCAGAGCAATCTGGACGGTCTGATCAGGGCGCCAAGGAGATCAGGATGTTG
GTT---GCTGACCATCCGCAAAATGGGGAAACCAAAACTATTCCACAACAA------GAT
GGAGATTTTGCTGGCGAGGACTTCAGTTTTGCGGGCAGAGGA---GAA---GGAGAT---
GACGACCAAAGGGAAAAAGAGGGGCCCACTGGACTTAACAAACTA---------GGGTCC
AGCTCAACAGCCGAGTTG---CAACCAAAAGCAGCCGAAGCT------CCAGATTCCGGT
GGCAGTAGGAAGATGCCTCCGGCAAGCGTTATGACCCGTTTGATATTGATCATGGTTTGG
CGCAAACTTATTCGAAACCCCAACACATACTCCAGTCTCATTGGTCTCACTTGGTCTCTA
GTCGCTTTCCGGTGGCATGTGGAAATGCCTAAAATAATAAAACAGTCAATCTCCATACTG
TCTGATGCTGGACTAGGAATGGCTATGTTCAGCTTAGGTCTTTTTATGGCTTTACAACCG
AAGCTAATTGCTTGTGGGAATTCGGTTGCCACATTCGCCATGGCTGTTCGATTCTTGACT
GGCCCTGCGGTGATGGCCGCTGCTTCAATTGCTGTCGGCCTGCGTGGTACCCTCCTTCAC
GTTGCTATTGTTCAGGCTGCACTGCCACAAGGAATTGTTCCATTTGTGTTTGCCAAGGAG
TACAATGTCCATCCAGCCATTCTTAGCACCGCGGTTATCTTTGGAATGCTGATAGCATTA
CCAATTACTCTTGTTTACTACATTTTCCTTGGATTA
>gnl_Poptr_v3.0_Potri.006G037000.1
ATGATCAGTCTCACAGACCTTTACCATGTTCTCACAGCTGTGGTACCACTTTATGTGGCC
ATGATTTTGGCTTATGGTTCAGTCAAATGGTGGAAAATATTTAGCCCTGACCAATGTTCA
GGGATCAACAGATTTGTGGCTCTATTCGCTGTACCTTTGCTTTCTTTTCACTTCATTTCC
ACCAACAACCCCTATGCTATGAACTACAGGTTCATTGCAGCAGATACTCTTCAAAAAATC
ATAGTCTTGGTGGTTTTAGCTATTTGGACCAGAGTTATCTCTAGAGGCTCCCTTGAATGG
TCCATTACTTTGTTTTCACTCTCTACTCTCCCAAACACTCTTGTTATGGGCATCCCTTTG
TTGAAGGGTATGTATGGAGAA---GCCTCAGGGAGTCTTATGGTCCAAATAGTTGTTCTT
CAATGCATAATATGGTACACATTGATGCTGTTCTTGTTTGAGTATAGAGGAGCTAGAATC
TTGATTGGTGAACAGTTTCCC---GATACTGCTGGTTCTATAATATCATTCAGGGTTGAC
TCTGATATTCTTTCTTTAGATGGTAGAGAGCCATTGCAAACTGATGCTGAAGTCGGTGAA
GATGGGAAGTTACATGTTACTGTTAGGAAATCAACTAGCTCGAGATCAGACGTGTTTTCT
CGG---ATGTCTCATGGTCTAAACTCGGGCCTTTCAATGACTCCTAGACCGTCTAATTTA
ACCAACGCAGAGATATACTCCCTTCAATCTTCTAGGAATCCTACCCCAAGAGCCTCCAGT
TTTAACCATACTGATTTTTATTCT------------------------------------
AAGAATGCA---------AGC---------------------------------------
------AATGCCAGTCCAAGACACTCGAACTTCAGTAACCTGCAATTTGATGAAGAAAGT
GGAGGGCTTGGGGTGTTT------------GGTAATGTTCCAAGAGCAAAT---------
---------------------------GGAAGCGCTTATCCTACTCCACCTAATGCTGGG
ATC---TTTTCTCCC---------------------------------------------
------GGGGGT---------------------------AAAAAGAAGGCAAACGGGACT
------------------GAGAATGGCAAGGATTTGCATATGTTTGTTTGGAGTTCAAGT
GCTTCACCAGTATCAGAA---GGTGGCCTACATGTCTTT---------AGGGGAGGGGAT
TATGGC------------------------------------AATGACCTTGGTGGG---
GTA---GCT---------------------------AAC------CAAAAAGAT---TAT
GAAGAATTTGGTCGAGATGAGTTCAGCTTTGGAAACAGACCTGTACCTAATGGGGTA---
GAC------------CGTGACGGTCCA---GTGCTTTCTAAGCTT---------GCTTCA
AGCTCCACAGCTGAGCTG---CACCCGAAGAGTGCTGCT---------AATGGTGAACCG
AAGCCAACTGCCATGCCTCCTACTAGCGTTGTGACAAGACTCATTCTCATTATGGTGTGG
AGAAAACTTATCAGGAATCCCAATACTTATTCCAGTCTAATTGGGCTCACATGGTCTCTT
GTTTCGTTCAAGTGGGACTTGGAGATGCCTCAAATAATTGCTCATTCTATATCTATTCTA
TCCGATGCTGGTCTTGGAATGGCCATGTTTAGTCTTGGTTTGTTCATGGCATTGCAGCCT
AGGATTATTGCTTGTGGAAACTCAGTTGCTGCCTTTGCCATGAGTGTTAGATTCCTCACT
GGTCCTGCAGTCATGGCTGCTGCTTCATTTGCTGTTGGACTACGAGGAGTTCTACTGCAC
ATTGCCATAGTGCAGTCAGCTCTTCCACAAGGGATTGTGCCCTTTGTCTTTGCAAAGGAA
TACAATGTTCATCCTGACATACTGAGCACTGGAGTTATATTTGGGATGCTAATTGCTTTG
CCAATCACACTGGTTTACTATATTTTGCTTGGACTT
>gnl_Poptr_v3.0_Potri.018G139400.1
ATGATCACTGGCAAGGACATTTATGATGTTCTAGCAGCAATTGTGCCTCTTTATGTTGCT
ATGATTTTAGCCTATGGCTCAGTCCGATGGTGGAAAATCTTTACACCTGATCAATGCTCA
GGCATTAACCGTTTTGTAGCAGTCTTTGCAGTTCCTTTATTGTCTTTCCATTTCATATCA
TCCAATGATCCTTATGCTATGAACTTTAGGTTCATTGCTGCTGATACTCTTCAAAAAGTT
GTTATTCTTGGGGCTCTTTTTATTTGGCAAGCCTTTAGCAAACGTGGGAATCTTGAATGG
ATGATCACTCTCTTCTCTCTTTCTACTCTCCCAAATACTCTTGTCATGGGAATCCCTCTT
TTGAAAGCCATGTATGGAGAC---TTCTCGGGGAATCTTATGGTTCAAATTGTGGTTTTG
CAAAGTGTAATTTGGTATACTATTATGCTCTTCTTGTTTGAATATAGAGGAGCTAGGCTA
CTAATCTCCGAGCAATTCCCT---GAAACGGCTGGGTCTATTACATCATTCAGAGTTGAC
TCTGATGTTGTTTCGCTCAACGGGCGGGAACCATTACAGGCTGATGCTGAGATTGGAGAT
GATGGTAAGCTACATGTGGTGGTGAAAAGATCAAATGCATCATCAATAGTGTCT---TCC
TTTAACAAGTCTCATGGACTAAACTCAATAACTTCAATGACTCCGAGAGCTTCGAATCTT
ACTGGTGTGGAGATCTACTCGGTTCAATCTTCTCGAGAGCCAACACCGAGAGCTTCAAGC
TTTAATCAAACAGATTTTTATGCCATGTTT---GCTAGCAAGGCCGCAAGT------CCG
AAACATGGATACACAAATAGTTTCCAAGGAGGGATTGGTGATGTCTACTCTTTGCAATCT
TCGAAAGGAGCGACACCAAGAACTTCAAATTAT---------------GACGAGGAGATG
TTGAAGTTAGGG------------------------AAGAAAAAAGGAAGAACAAATATG
AGTGGTGAATTATTTAATGGTGGCTTAGTTTCTTCTTATCCACCTCCA---AATCCAATG
TTT---TCAGGGTCTACAAGTGGTGGACCAAAGAAGAAGGAAAGT---------------
------------------------------------------------GGTTCTGGTGCA
------------------ATGCCTAACAAGGAGCTTCATATGTTTGTTTGGAGCTCGAGT
GCATCTCCGGTTTCAGAAGGGAACCTGAGGCACGCAGTTAATAGAGCTGCCTCCACTGAT
TTCGGGGTCACCGACCCTTCTAAAGCTGCT------TTTCAACCTGAA------------
TCCGCTGCTTCA---------------------------------AAA------GCAATG
AACCAATTAATT---GAAAACATGAGCCCTTCTGGGAAATGGAGTGGAGAAAAGGAACAT
GAT---------GTAGAAGATGGGTGC------------AAGTTTCCTCAAAATGTGTCT
CCTTTC------ACTTGC---CAAAAGAAGATG---GATATGGCA---GCAGATGGCTCA
AAAAAACACCAAATGCCTCCTGCAAGTGTCATGACTAGACTCATCCTTATCATGGTCTGG
AGGAAGTTGATAAGAAACCCTAATACTTACTCAAGCCTTTTGGGTGTTATATGGTCTCTC
GTATCATACAGGTGGAACATCAAGATGCCGTCGATAGTTAGTGGATCTATAGCAATATTA
TCTGATGCAGGTCTAGGAATGGCTATGTTCAGTCTAGGATTGTTCATGGCTCTACAACCA
AAGATTATAGCTTGTGGAAAATCAGTGGCAACTTTTGCAATGGCAGTGAGGTTCTTGACA
GGCCCTGCTGTGATTGCTGCAACCTCTATTGCCATTGGCATTCGTGGTGTTCTTTTACAT
GTTGCAATTGTTCAGGCAGCTCTTCCCCAAGGTATAGTCCCTTTTGTATTTGCCAAGGAG
TACAACGTCCATCCAGACATACTTAGCACAGCGGTTATTTTTGGGATGTTGATTGCCTTG
CCCATTACAGTACTCTATTATGTGCTTCTTGGCGTT
>gnl_Poptr_v3.0_Potri.016G035300.1
ATGATCAGTATAGGAGACCTCTACCATGTCCTTACAGCTGTGGTACCCCTCTATGTGGCC
ATGATTTTGGCTTATGGTTCTGTCAAATGGTGGAAAATCTTTAGCCCTGATCAATGTTCA
GGGATCAACAGATTTGTTGCTCTGTTTGCAGTGCCCTTGCTTTCTTTTCACTTCATTTCC
ACCAACAACCCCTATGCTATGAACTTAAGGTTCATTGCTGCAGATACTCTTCAAAAAATT
ATTGTCTTGGTGGTTTTAGCTATTTGGTCCAGAGCTAGCTCCAGAGGCTCCCTTGAATGG
TCCATTACTTTGTTTTCACTCTCTAGTCTCCCAAACACTCTTGTTATGGGCATCCCTTTG
TTGAAGGGAATGTATGGACAT---TCCTCAGGGAGTCTCATGGTCCAAATAGTTGTTCTT
CAATGCATAATATGGTACACATTGATGCTGTTCTTGTTTGAGTATAGAGGAGCTAGAATC
TTGATTGGTGAACAGTTTCCT---GACACAGCTGGCTCTATAATATCCTTCAGGGTTGAT
TCTGATATTCTTTCTTTAGATGGTAGAGAGCCATTGCAAACCGAGGCTGAAGTCGGTGAA
GATGGGAAGTTACATGTTACTGTTCGGAAATCAACTAGTTCAAGATCAGAAGTTTTTTCT
CAC---ATGTCCCATGGTCTAAATTCTGGTCTTTCATTGACTCCTAGACCATCTAATTTG
ACCAATGCAGAGATATACTCTCTACAATCCTCAAGGAATCCTACCCCAAGAGCATCGAGT
TTTAACCATACCGATTTTTATTCCATGGTT---AAT---------------------GGC
AAG---------------------------------------------------------
------AATGCGAGTCCAAGACACTCTAACTTCACTAACTTGCAATTCGATGAAGAAAGT
GGAGGACTTGGGGTATTT------------GGTAATGTTCCAAGAGCAAAT---------
---------------------------GGAAGTGCTTATCCTGCTCCACCAAATGCTGGA
ATC---TTTTCTCCT---------------------------------------------
------GGGGGT---------------------------AAAAAGAAGGCAAATGGGGCT
------------------GAGAATGGCAAGGATTTGCATATGTTTGTTTGGAGTTCAAGT
GCCTCACCAGTATCTGAA---GGTGGCCTCCATGTCTTT---------AAGGGAGGGGAT
TATGGC------------------------------------AATGACCTCGGTGGG---
GTA---GCT---------------------------CAC------CATAAAGAT---TAT
GATGAGTTTGGTCGAGATGAGTTCAGCTTTGGAAACAGACCTGGACCTAATGGGGTG---
GAT------------CGGGATGGTCCA---GTGCTTTCTAAGCTT---------GGTTCA
GGCTCTACAGCCGAGCTA---CACCCAAAGAGTGCTGCT---------AATGGTGAAGCC
AAGCCAACTGTTATGCCTCCTACAAGCGTTATGACAAGACTCATTCTCATTATGGTGTGG
AGAAAACTTATAAGAAATCCAAATACCTATTCCAGCCTGATTGGCCTCACCTGGTCTCTT
GTTTCATTCAAGTGGAACATAATGATGCCCGCGATCATTGCTGATTCAATAGCTATTCTA
TCTAATGCTGGTCTCGGGATGGCCATGTTTAGTCTTGGTTTGTTCATGGCATTGCAGCCT
AGGATTATCGCCTGTGGAAACTCAATTGCTTCCTTTGCCATGGGTGTTAGATTCCTCACA
GGTCCTGCAGTCATGGCTGCTGCTTCGTTTGCCGTTGGTCTACGAGGAGATCTGCTGCGC
ATTGCCATAGTGCAGGCAGCTCTTCCACAAGGGATTGTGCCCTTTGTCTTTGCAAAAGAA
TATAATGTTCATCCTGACATACTGAGCACTGGAGTTATATTTGGGATGCTAATTGCTCTA
CCCATCACACTGGTTTACTACATTTTGCTGGGACTT
>gnl_Poptr_v3.0_Potri.015G038700.1
ATGATTTCTTTACTAGATTTCTACCATGTAATGACTGCAATGGTGCCACTTTACGTGGCC
ATGATCTTAGCCTACGGCTCGGTGAAATGGTGGAAGATCTTCACTCCTGATCAGTGCTCA
GGCATAAACCGTTTTGTGGCTCTTTTTGCAGTCCCTCTCCTCTCTTTCCACTTCATATCT
ACCAATGATCCTTATAATATGAACCTTCGTTTCATAACTGCTGATTCTCTACAAAAGATC
ATAGTTTTGGTAGTATTAGCACTTTGGACTAAGTTGAGTAAAAGGGGTTGCTTGGAATGG
ACCATTACATTGTTCTCGCTTTCAACCCTGCCGAACACTCTTGTTATGGGCATTCCTTTG
CTCAAAGGAATGTATGGTGAT---TATTCTGGTAGTTTAATGGTGCAAGTGGTTGTCCTT
CAATGTATCATTTGGTACACTTTGATGCTGTTTATGTTCGAATATAGGGGTGCTAAACTG
CTCATCTCTGAGCAATTCCCA---GACACTGCTGGTTCCATTGTGTCAATCCATGTTGAT
TCTGATATCATGTCACTTGATGGTAGACAGCCTCTAGAAACCGAAGCAGCGATCAAAGAA
GATGGAAAGCTACATGTCACTGTTAGGAAATCCAATGCTTCAAGATCAGATATCTTCTCA
AGA---AGGTCTCAAGGTCTGTCA---------TCAACAACACCAAGGCCATCAAATCTC
ACAAATGCAGAGATTTACTCTTTACAATCATCAAGAAACCCAACTCCAAGAGGGTCTAGC
TTCAACCATACAGATTTCTACTCGATGATG---GCTGCT------------------GGA
AGAAACTCA---------AATTTTGGT------GCTTCAGATGTTTATGGACTATCAGCG
TCGAGGGGACCGACACCACGGCCATCAAATTTT---------------GAAGAAGAACAT
GGTGGA------------------------AGTAACAAACCAAGGTTCCATTACCACGCG
CCA------------------GGTGGTGCAACTCATTATCCAGCACCG---AACCCTGGC
ATG---TTCTCTCCAACAGCATCTAAA---GGTGTTTCTGCCAATGCTAATAATACTGCT
GCTGCTGCTGCG------------------------------AAGAAGCCTAATGGCCAG
GCCCAACAGAAAGCTGAAGAT---GGTAGGGACCTTCATATGTTTGTTTGGAGTTCAAGC
GCTTCTCCTGTTTCAGAT---------------GTTTTT---------GGTGGTCATGAT
TATGGCGCC------------------CATGACCTG------AAAGATGTTAGAGTTGCT
GTA---TCCCCTGGAAAAGTAGAGGGACAGAGAGAAAAC------CAGGAGGAC---TAT
---AATTTGGAGAGAGATGATTTTAGCTTTGGAAATAGAGGGTTG---------------
GAC------------AGAGAAAGG---------------------------------AAT
AGCCAT------GAA------GGTGAGAAA------------------GTCGGTGATGGG
AAACCAAAACCAATGCCTCCAACAAGTGTCATGACAAGGCTTATACTAATCATGGTCTGG
AGAAAACTTATCAGAAACCCCAACACTTACTCCAGCTTAATTGGTCTCATTTGGTCTTTA
GTTTCTTTCAGGTGGAATGTAAAGATGCCACTCATTATAGCAAAGTCCATTTCCATTCTG
TCAGATGCAGGGCTTGGCATGGCAATGTTCAGTCTTGGTCTGTTCATGGCTTTGCAACCA
AGGATCATAGCATGTGGAAATTCCATTGCAGCTTTTTCTATGGCTGTGAGATTCCTTACA
GGTCCAGCTATCATGGCAGCTGCTTCTATTGCTGTTGGTATTAGAGGCACGCTCTTACAC
ATCGCCATTGTTCAGGCAGCTCTACCACAAGGAATAGTCCCCTTTGTCTTTGCCAAGGAG
TACAACGTGCATCCTGAAATTCTCAGCACAGGTGTCATATTTGGGATGCTGATTGCATTG
CCCATAACTCTTGTGTACTACATTTTGTTGGGGCTA
>gnl_Poptr_v3.0_Potri.002G072200.1
ATGATAACTGCCGGCGATTTCTACAAGGTCATGTGTGCGATGGTGCCTCTGTATTTTGCA
ATGCTGGTTGCGTATGGGTCAGTTAAACGGTACAAGATATTCACACCGGAGCAGTGCTCA
GGGATCAACAGATTTGTTGCTGTTTTTGCAGTCCCGGTGCTATCTTTCCACTTCATAGCT
CAAAATAATCCATACCAGATGGACACCAGGTTCATAATGGCCGATACCCTTTCGAAAGTC
TTGGTCCTTGTTCTGCTGTCAATATGGGTTATTTTCTTCAAT---GGAGGATTGGATTGG
CTCATCACTCTCTTCTCAATTGCTACTTTGCCTAACACACTTGTCATGGGCATTCCTTTG
CTCAAGGCCATGTATGGAGAT---TTCACCCAGAGCCTCATGGTGCAAGTGGTTGTTCTC
CAATGTATAATATGGTACACGCTTTTGCTCTTCCTCTTTGAATACAGGGCTGCAACCCTC
CTGATCAAAACCCAATTCCCTGGCCCCAAAGCAGCCTCCATTTCCAAAATCGAACTCGAC
AATGATGTCATCTCCCTCGACGGCAGGGATCCACTTCGCACAGAATCTGAAACAGACGGA
AACGGACGCCTTCGCGTCCGCATCAGACGGTCCACGTCATCGGCTCCCGACTCT------
---------------GCTCTATCATCTTCCATATGCCTTACTCCTAGACCCTCAAACCTC
TCCAACGCCGAAGTTTTCTCGGTCAGCACTCCTGCC---------CCATTGCAAGAATAC
CTTTGTAATGGTGACTTG---GGATTT------GGATATCGGTCT------ACGAGTCCG
AGGTTGTCA---------GGATACGCG------TCATCAGATGCTTACTCACTTCAA---
---------CCCACGCCACGGACTTCCAATTTT---------------AATGAATGGGAC
TTGACT------------------------------------------------------
------------------------AATGCAACCAAC---------------ACACCTTTC
TGGGCCCGATCTCCAGTCGCC---------------------------------------
------------------------------------------------------------
------------------------GGTAAAATATCCCTCAGGCTAGTATGGGAGTCACCG
GTAATGTGTCCAAATGGC---------------------------------GGC------
---------------------------------------GGCAAAGAG------------
------------------------------------------------------------
------ATTGCAGAAAAAGAAATCAGCTTCAGAGACAGTTGT------------------
---------------------------------------AAAATG---------------
---CCAGCACCAGAGGAAACAAATTCGAAG---------------------GAAGCAGTG
ACCAGCCAAGAAATGCCACATGCCATTGTCATGCTAAGACTTATACTTCTTGTTGTAGGG
AGGAAGCTCTCTCGCAATCCCAACACATATTCAAGTGTTTTGGGGCTTCTTTGGTCTTTA
GTCTCTTTCAAATGGAATGTGGGAATGCCCAGCTTGGTGAAATATTCAATAAAAATAATT
TCAGATGCAGGTCTTGGGATGGCTATGTTCAGTTTAGGGTTGTTCATGGCTCTTCAGCCT
CGGATTATTGTCTGTGGCAAGAAGAGGGCGACCATGGCAATGGCAATCCGATTCATTTGT
GGACCCGTCGTAATGTCAACCGCTTCGCTTGCTGTTGGAATGAGAGGGGAACGGCTCCGT
GCAGCCATAGTGCAGGCAGCTCTCTCACAGGGGATTGTGCCATTTGTCTTTGCAAGAGAA
TATGGGTTGCATCCTGATATAATGAGCACAGGGGTGATTTTCGGCATGCTAGTTTCCTTA
CCGGTAACCCTCCTCTACTATATATTTATAGGGCTG
>gnl_Poptr_v3.0_Potri.005G187500.1
ATGATCACTGCAGATGATTTCTACAAGGTCATGTGTGCAATGGTGCCTCTGTATTTTGCA
ATGCTGGTTGCGTATGGATCAGTGAAATGGTACAAGATATTCACACCAGAGCAGTGCTCA
GGGATCAACAGATTTGTTGCTGTTTTTGCAGTCCCTGTGCTGTCTTTCCACTTCATCGCT
CAAAACAATCCATACCAAATGGACACCAAGTTCATACTGGCTGATACTCTTTCGAAAGTC
TTAGCCCTTGTTCTGCTCTCAGTGTGGGCTGTTTTCTTTAAT---GGAGAATTTGATTGG
CTTATCACTCTCTTCTCAGTCGCTACTTTGCCTAACACACTTGTCATGGGCATTCCTTTG
CTCAAGGCCATGTATGGAGAT---TTCACACAGAGCCTCATGGTGCAAGTGGTTGTTCTT
CAATGTATAATATGGTACACGCTTCTGCTCTTCCTCTTTGAATACAGAGCTGCAACCCTC
CTAATCAAAGCCCAATTTCCCGGCCCCACAGCAGCCACCATTTCCAAAATCGAACTCGAC
GACGACGTCATCTCGCTCGACGGCAGGGATCCACTCCGCACAGAATCAGAAACAGACGGC
AACGGACGCATACGAGTCCGCATCAGACGGTCCACATCTTCGGCTCCAGACTCC------
---------------GCTCTATCATCCTCCATATGCCTCACTCCTAGACCATCAAACCTC
TCCAACGCCGAAGTTTTCTCCGTTAACACACCTGTA---------CCACTGCACGAATAC
CTATGTAATGGTGACTTG---GGATTG------GCATATCGGTCT------ACGAGTCCG
AGGTTGTCA---------GGATACGCG------TCGTCTGATGCTTACTCACTTCAA---
---------CCGACACCACGTGCGTCCAACTTT---------------AACGAATTGGAC
CTAACT------------------------------------------------------
------------------------AATGCAACGAAC---------------ACGCCTTTT
TGGGTCCGATCTCCGGTCGCC---------------------------------------
------------------------------------------------------------
------------------------GGTAAAATTTACGTCAAGCTAGTCTGGGAGTCGCCA
GTAATATGTCCAAATGGC---------------------------------GGC------
---------------------------------------GGCAAAGAT------------
------------------------------------------------------------
------GTGCCAGGCAAGGAAATCAGCTTCAGAGACAGTTGT------------------
---------------------------------------AAAATG---------------
---CCAGCACCAGAGGAATCGAATTCGAAG---------------------GAATCAGTG
AGCAACCAAGAAATGCCGCATGCCATTGTCATGATTAGACTTATACTTGTTGTGGTAGGG
AGGAAGCTCTCTCGAAATCCAAATACATACTCGAGTGTCTTGGGGCTTCTCTGGTCTTTA
GCCTCTTTCAAATGGAATGTGGGAATGCCCAGCTTGGTGAAATATTCAATAAAAATAATT
TCAGACGCAGGTCTTGGGATGGCCATGTTCAGTTTAGGGTTGTTCATGGCTCTTCAGCCT
CGGATAATTGTATGCGGCAAGAAAAGGGCAACAATGGCAATGGCAATCCGATTCATTTGT
GGGCCAATCGTAATGTCGACAACTTCGGTCGCTGTTGGAATGAGAGGAGTGCGGCTCCGT
GCGGCCATAGTGCAGGCAGCTCTTTCACAAGGGATTGTGCCATTCGTCTTTGCAAGGGAA
TACGGGTTGCATCCCGATATAATGAGTACAGGGGTAATCTTCGGCATGTTGGTTTCCTTG
CCGGTAACCCTCATCTACTATATATTTCTAGGCCTG
>gnl_Poptr_v3.0_Potri.008G129400.1
ATGATTAGTTGGAATGATCTCTACAACGTTTTGTCCGCTGTTATTCCTCTTTATGTTGCT
ATGATCTTGGCTTATGGGTCTGTTCGATGGTGGAAAATCTTCAGCCCGGACCAGTGTTCC
GGTATCAACCGTTTCGTGGCGATTTTCGCAGTGCCACTGTTGTCATTTCATTTTATCTCC
ACCAATGATCCTTATTCTATGAACTTCAGGTTCATTGCGGCCGACACGCTTCAAAAAATA
ATAATGCTGTTTGCTCTGGGAATTTGGACTAATTTCACCAAAAATGGAAGCCTGGAATGG
ATGATTACCATCTTTTCTTTGTCGACTCTTCCGAATACTCTTGTCATGGGCATTCCTCTT
TTAATCGCCATGTATGACGAC---TACTCGGGAAGCCTGATGGTTCAAGTTGTGGTATTA
CAGTGTATCATTTGGTACACTCTCCTCTTGTTTCTTTTCGAATATAGAGGTGCAAAGATG
TTGATCATGGAGCAATTTCCT---GAAACTGCAGCCTCCATTGTTTCGTTTAAGGTTGAT
TCTGATGTGGTATCTTTAGATGGTCGAGATTTTCTGGAAACTGATGCTGAAATCGGTGAC
GATGGCAAGTTACATGTGACGGTCAGGAAATCTAATGCCTCCAGACGGTCTCTT------
---------------GGCCCGGGTTCTTTCTCTGGATTGACTCCCCGGCCATCAAATCTT
ACTGGAGCTGAGATTTACAGTCTGAGTTCTTCAAGGAATCCTACTCCAAGAGGGTCCAAT
TTTAACCCTTCTGATTTCTACTCCATGATG---GGAGTTCAGGGG------------GGA
AGGCATTCA---------AATTTAGGT------CCAGCTGATTTGTACTCAGTACAATCT
TCAAGAGGGCCAACTCCAAGGCCGTCGAATTTC---------------GAGGAAAATTGT
GCTCCA---------------ATGGCTACTATAACCTCTCCAAGATTCGGGTTTTATCCA
GCA------------CAG---ACAGTACCTACATCTTATCCAGCACCG---AATCCTGAA
CTT---GCCTCTACTATCTCTAAAACCACAAAAAATCAGCAGCAG------CAGAACCAC
CAGCAGCAGCTGCTGCAGCCG---------------CCGCAACAGAATAGCAAAGTAAAT
------------------CATGATGCTAAGGAACTACACATGTTTGTGTGGAGCTCAAGT
GCATCACCAGTTTCCGAAGGAGGTGGGCTCCACGTCTTC---------GGCGGGACTGAT
TTTGGGGCATCAGAACAATCCGGACGGTCTGATCAGGGCGCCAAGGAGATCAGGATGTTG
GTT---GCTGACCACCCGCAAAATGGGGATAGCAAAACCATTCCACAAGCT---------
GGAAATTTTGCTGGCGAGGACTTTAGTTTTGCTGGGAGAGGA---GAA---GGAGAA---
GATGATCAGAGGGAAAAAGAGGGTCCCACTGGACTTAACAAACTT---------GGGTCC
AGCTCAACTGCCGAGTTG---CACCCAAAAGCAGTCGGCGCT------CCAGATTCCGGT
GGCAGTAAGCAGATGCCACCGGCAAGCGTTATGACCCGTCTGATATTGATCATGGTTTGG
CGGAAACTTATTCGCAACCCCAACACATACTCTAGTCTCATTGGTCTCATTTGGTCTCTA
ATTGCTTTCCGGTGGCATGTGGAAATGCCTAAGATAATAAAACAGTCAATCTCCATACTG
TCTGATGCCGGACTTGGAATGGCTATGTTCAGCTTAGGTCTGTTTATGGCTTTGCAACCG
AAGATAATTGCTTGTGGAAATTCGGTTGCCACATTCGCCATGGCTGTTCGATTCTTGACT
GGCCCTGCAGTGATGGCTGCTGCATCAATTGCTGTTGGTCTGCGTGGTACCCTCCTTCAT
GTTGCTATTGTCCAGGCTGCACTGCCACAAGGAATTGTTCCATTTGTGTTTGCCAAGGAG
TACAATGTCCATCCAGCCATTCTTAGCACTGGGGTTATCTTTGGAATGTTGATAGCATTA
CCAATTACTCTTGTTTACTACATTCTTCTTGGACTG
>gnl_Poptr_v3.0_Potri.001G205200.1
ATGATTTCCGGTAAGGACATTTACCAGGTTGTTTCGGCGTTGGTTCCTCTCTATGCTGCA
ATGATATTAGCCTATGGTTCAGTGAGATGGTGGAAAGTTTTTACACCAGATCAGTGCGCA
GGCATCAATCGTTTTGTTGCAGTTTTTGCAACTCCTTTTCTCGTTTTTGATTTTATATGT
TCTAACAACCCTTATAAAATGAACTTACGCTTCATCGCTGCTGATTCTCTCCAAAAAGTG
GTGGTTCTGGTGGTTCTCTTCATTTGGAAAGCCACCGCCAGACGTGGTGACCTTGACTGG
ACAATCACTCTTTTTTCTCTATCTACTCTTCCCAACACTCTTGTCATGGGCGTCCCTCTT
TTGAAATCCATGTATGGAGAA---TTCACATCGCCTCTTATGATTCAAGTTTGTTTCATG
CAGAGTGTACTTTGGTACACTCTGCTGCTGTCCATGTTTGAATACAGAGGTGCAAAGAGA
CTCGTTGCTGGGCAGTTTCCT---GAAACAGCTGCCTCTATTTCCTCTTTCAAGGTTGAT
TCGGCTGTTGTTTCTCTCGGTGGTCACGAACCACTAGAGACGGATGCTGAGATTGATGAT
GATGGCAAGCTCCGAGTGGTGGTGAGAAGATCAAGTGCAACATCCTCAAATTTCTCATCG
CGCGACAGGTTCGACGGACCGGTCCTTAGTGTTCATCTTCCACCCAGAGCTTCAAACTTC
TCCAGCGTAGAGGTTTTCTCCGTACAATCC------------TCACCAAGGGCTTCAAGT
TACAGGCAGACAGATCTCCCTAACTTAACT---AAT------------------------
------------------AGTTTTGGA------------GACATTTACTCATTACAATCT
TCAAGGAATTCTGTTCCAAGGTCTTCGAATCTT---------------GAGGAGGAAATG
AGAAGGAAAAATGGAGTT------------------------------------------
---------------------------------GCTTTTCCAGGT------TCTCCAAGC
TGT---GCAGTACCACAA------------------------------------------
---------------------------------------AAGGAAGGTGGTGGGGCGCCA
------------------GCACCTAACAAAGACCTTCACATGTTTGTTTGGAGTTCAAGT
ATTTCCTCTAATATTTCT---------------------------------------GAT
CAT------------------------------------------------AGATATCTG
AGA---GCTGATCAA---ATAAATGGCAGACACACC------------------------
---------------GATCCCTTCAAT---------------GGAGCAGATCAAGAG---
GAC------------------------------------AACATT---------------
---------------------------------------------GCTGCTTCAACAGCG
AAGAAACAACAGATGCCTCCGGCGACTGTCGTGGCTCGACTCATCGCTATGATGGTGGGG
AGGAAGCTCGTTAGAAACCCTAACACTTACGCAAGCTTGCTGGGCTTGCTATGGTCTTTG
ATATCATTTAGGTGGAGCATCAAGTTGCCATTGATCGTGGATGGATCTGTAAGAATATTA
TCCAATGCTGGTCTGGGAATGGCTATGTTCAGTCTAGGTTTATTTGCAGCGTTACAGCCC
AAGGTCATAGCTTCTGGAAAGGTTTTAGCGTTGATTTCTATGGCTATTAAATTCTTGATA
GGACCAGCAGTTCTTGCCGCAACATCTCTTGCCGTTGGCCTTCGCGGTGATCTCCTACGT
ATAGCTATTGTTCAGGCTGCACTTCCATCAGGCATTCTTCCTTTCATATTCGCCAAGGAG
TACAATCTCCACGCGAATATACAGAGCACTTCGGTCATTTTTGGAATGGTGGTTGCCTTG
CCTGTTACAATAATATATTATGTGCTCTTGGACCTT
>gnl_Poptr_v3.0_Potri.012G047200.1
ATGATTAGTTTACTAGATTTCTACCATGTGATGACTGCAATGGTGCCACTTTACGTGGCC
ATGATTTTGGCCTATGGCTCGGTGAAATGGTGGAAGATTTTCACTCCTGATCAGTGCTCG
GGCATCAACCGTTTTGTGGCGCTTTTTGCTGTCCCTCTCCTCTCTTTCCACTTCATATCT
ACTAATGATCCTTACAAAATGAACTTTCGCTTCATAGCTGCTGATACTCTACAAAAGATC
ATAGTTTTAGTAGTATTAGCATTTTGGACTATGTTTAGTAAAAGGGGTTGCTTGGAATGG
ACCATTACATTGTTTTCACTTTCAACACTGCCCAACACTCTTGTTATGGGCATTCCTTTG
CTCAAAGGAATGTATGGTGAT---TATTCTGGTAGTTTAATGGTGCAAGTTGTGGTCCTT
CAATGCATCATTTGGTACACTTTGATGCTGTTTCTGTTTGAATATAGGGGTGCTAAACTG
CTCATCTCTGAGCAATTTCCA---GACACTGCTGGTTCCATTGTGTCAATCCATGTAGAC
TCTGATATCATGTCACTTGATGGTAGACAGCCTCTAGAAACTGAAGCAGAGATCAAAGAA
GATGGAAAGTTACATGTCACTGTTAGGAAATCCAATGCTTCAAGATCGGATATTTTCTCT
AGA---AGGTCTCAAGGTCTATCA---------TCAACAACACCAAGGCCATCAAACCTT
ACCAATGCTGAGATTTACTCCTTACAATCATCAAGAAATCCAACTCCGAGAGGGTCTAGT
TTCAATCACACGGATTTCTACTCAATGATG---GCGGCT------------------GGT
AGAAACTCA---------AATTTTGGT------GCTTCAGATGTTTATGGACTATCAGCA
TCTCGGGGCCCAACACCGAGGCCATCCAATTTT---------------GAAGAAGAGAAT
GGTGGA------------------------AGTAACAAACCAAGGTTCCATTACCACGCG
CCA------------------GGTGGTGCAACTCATTATCCAGCACCA---AACCCTGGC
ATG---TTTTCGCCAACAGCATCTAAA---GGTGTTGCAGCAAATGCCAAT---------
AATGCTGCTGCA------------------------------AAGAAACCTAATGGGCAA
GCTCAACAGAAAGCTGAAGAT---GGTAGGGACCTTCATATGTTTGTTTGGAGTTCAAGT
GCTTCTCCTGTTTCAGAT---------------GTTTTC---------GGTGGTCATGAT
TATGGTGCC------------------CATGACCAG------AAAGATGTTAGGCTCGCT
GTA---TCTCCTGGAAAAGTTGAGGGGCATACAGAGAAT------CAGGAAGAC---TAT
---AATTTAGAGAGAGATGGTTTTAGCTTTGGAAATAGAGGAATG---------------
GAC------------AGAGAAATG---------------------------------AAT
AACCCT------GAA------GGTGAGAAA------------------GTTGGTGCAGGC
AAACCAAAACCAATGCCCCCAACAAGTGTCATGACAAGGCTTATACTCATCATGGTCTGG
AGGAAACTTATCAGAAACCCCAACACTTACTCCAGCTTAATTGGTCTCACCTGGTCCTTG
GTTTCTTTCAGGTGGGATGTACAGATGCCTGCGATTATAGCTAAGTCCATTTCCATTCTG
TCAGATGCAGGGCTCGGCATGGCAATGTTCAGTCTCGGTCTGTTTATGGCTTTGCAACCA
AGGATCATAGCATGTGGGAATTCCGTCGCAGCTTTTGCTATGGCTGTGAGATTCCTTACA
GGTCCAGCTGTCATGGCAGCTGCTTCTATTGCTGTTGGTCTAAGAGGCACGCTCTTACAC
ATTGCCATCGTTCAGGCAGCTCTACCACAAGGAATTGTCCCCTTTGTCTTTGCCAAGGAG
TACAACGTGCATCCTGATATTCTCAGTACAGCTGTCATATTTGGGATGCTAATTGCATTG
CCCATAACTCTTGTGTACTACATCTTAATGGGGCTA
>gnl_Prupe_v2.1_Prupe.8G018200.1
ATGATAACAGCAGAAGATTTCTACAAAGTCACCTGTGCAATTGTCCCGCTATACTTTGCA
ATGCTGGTGGCCTATGCCTCTGTCAAATGGTGCAAAATATTCACACCGGAGCAGTGCTCC
GGCATCAACCGCTTCGTCGCGGTTTTCGCCGTTCCGGTGCTGTCTTTCCACTTCATATCC
CAAAACAACCCTTATCAGATGGACACCAAGTTCATATTGGCTGACACTTTCTCTAAGCTC
TTGGTCCTTGCTTTGCTCTCACTTTGGGCAATTTTCTTCAAGGCAGGAGGTCTTGACTGG
CTTATCACTCTCTTCTCATTGGCCACTCTGCCCAATACACTGGTCATGGGCATCCCTTTG
CTCAAGGCCATGTATGGTGAT---TTCACTCAATCCCTCATGGTTCAAGTGGTTGTGCTT
CAATGCATAATATGGTACACACTTTTGCTCTTCCTCTTTGAATACAGAGCAGCCACACTA
CTCATCCAAACGCAGTTCCCAGGACCCACCGCCGCAGCCATAACGAAGTTCGAAATCGAT
GACGACGTTATCTCCTTAGACGGCCGAAACCCGCTTTGTACGGAGTCGGAAACCGACGAT
AACGGCCGTATCCGGGTCCGCATCCGACGCTCCACGTCATCACTCCCTTCCTCA------
---------------GCTCTATCATCCTCCATGGGTCTCACTCCCAGACCATCAAACCTT
TCCAACGCCGAAATTTTCTCAATCAACACACCTCAC------------------------
TTGGGGCATGGTGACGTG---GCGTTT------GGGTATCGATCC------GCAAGCCCT
CAATTTTCC---------GGCTACGCG------TCTTCTGATGCGTACTCGCTACAG---
---------CCGACGCCGCGTGCGTCGACTTTT---------------AATGAAATGGAC
ACGACGACTGTC------------------------------------------------
------------------------ACCACGGCCAAC---------------ACTCCGGTT
TGGGGGAGGTCTCCTGTGGCC---------------------------------------
------------------------------------------------------------
------------------------GGAAAGTTTTCCGTGAGGATGGTGTGGGAGTCGCCG
GTGAAATGTGAAAGTGGG---------------------------------------GAT
------------CAGCAACAA---------------GGTCGCAAAGAG------------
------------------------------------------------------------
------GTTGGAGAGAAAGAAATCAGCTTCAGAGACTGCACC------------------
---------------------------------------AAAATC---------------
---CCAATGCCAGAGGAGGCAGATACGAAG---------------------GCCGCAGCA
ACTAATCAAGAAATGCCAAGTGCCCTAGTCATGCTAAGGCTTATACTAATCATGGTTGGA
AGAAAGCTTTCCCGCAACCCAAACACATACTCAAGTGTCTTAGGCCTTGTCTGGTCTCTC
ATCTCATTCAAGTGGGATGTGGGGATGCCGAATTTGGTGAAATATTCCATAAAAATAATA
TCCGATGCAGGTCTAGGGATGGCGATGTTCAGTTTAGGGTTGTTCATGGCCCTTCAGCCT
CGGATTATTGCGTGTGGCACAAAAAGGGCAACAATGGGGATGGGGATCCGTTTTATTTGT
GGGCCTCTTCTAATGTCTGCTGCCTCTGTCACCACTGGTCTAAGAGGAGTAAAACTTCAT
GCTGCCATAGTTCAGGCAGCGCTTCCACAAGGAATAGTACCATTTGTCTTTGCTAGGGAA
TACGGGCTGCATCCTGACATTTTGAGTACAGGGGTTATTTTTGGGATGCTAGTGTCCTTA
CCAGTAACGCTCCTCTACTACATACTTCTAGGGTTG
>gnl_Prupe_v2.1_Prupe.5G233100.1
ATGATCTCATTATCTGACTTCTACCATGTCATGACTGCAGTGGTTCCACTCTACGTGGCC
ATGATCTTAGCCTATGGCTCAGTGAAATGGTGGAAGATCTTCACCCCTGACCAGTGCTCT
GGCATCAACAGGTTTGTGGCTCTGTTTGCAGTCCCACTCCTCTCCTTCCACTTCATCTCC
TCCAACGACCCTTACAACATGAACACTCGCTTCATAGCAGCTGACACTCTCCAGAAGCTC
ATCGTTCTTGCTGTGCTTGCTGTCTGGACCAAAGTCAGCAAAAGGGGCTGCTTGGAATGG
ACCATCACTCTGTTTTCCCTCTCCACTCTGCCCAACACTCTGGTCATGGGCATCCCCCTG
CTCAAAGGAATGTATGGCGAT---TTTTCAGGAAGCCTCATGGTCCAAATTGTTGTGCTT
CAGTGCATTATTTGGTACACTTTGATGCTCTTCATGTTTGAATACAGAGGTGCCAAATTG
CTCATCTCCGAACAGTTCCCA---GACACTGCTGGCTCCATTGTCTCCATCCATGTTGAT
TCTGACATCATGTCATTGGATGGGAGGCAGCCACTTGAAACTGAAGCTGAAATCAAAGAA
GACGGCAAGCTTCATGTTACTGTGAGGAAATCAAATGCTTCGAGGTCTGATATCTTTTCA
AGA---AGGTCTCAGGGATTGTCG---------TCCACAACTCCAAGGCCTTCAAACCTC
ACCAATGCAGAGATTTACTCTCTGCAGTCTTCAAGAAACCCAACTCCACGAGGGTCTAGT
TTCAATCACACAGACTTTTACTCTATGATG---GCGGCT------------------GGG
AGGAACTCC---------AACTTTGGT------TCTTCAGATGTTTATGGGCTCTCTGCA
TCCAGAGGGCCAACTCCAAGGCCGTCAAATTAT---------------GAGGAAGATGGT
ACTGGT------GTGGTCAGC---GCTACAGGTAATAAGCCAAGGTTTTACCACGGCGGC
CAGCAA---------AAC---AATACGACAGCGCATTACCCGGCACCG---AACCCAGGA
ATG---TTTTCACCTACAGCCTCCAAA---AACGTTGCTGCTAATAATAAT---AGTAAT
GCCATTAATGCA------------------------------AAGAGGCCTAATGGGCAA
GCTCAGCAGAAGCCAGAGGATGGTGGTAAGGATCTTCATATGTTTGTCTGGAGTTCCAGT
GCCTCTCCTGTTTCAGAT---------------GTGTTT---------GGAAGCAATGAA
TATGGTGCT------------------CATGACCAA------AAAGAGGTGAAATTGGCT
GTG---TCTCCTGGAAAAGTGGAAGGTCGTAGAGAGAAT------CAAGAAGAG---TAC
------TTGGAGAGAGATGATTTCAGCTTTGGCAACAGGGAT------------------
CAG------------ATGAACATG---------------------------------AAC
CAT---------GAG------CAAGCTGAAAAAGCA------------GCAGGGGATGGG
AAGGGCAAAGTGATGCCTCCAACCAGTGTGATGACTAGGCTGATTCTGATCATGGTTTGG
AGAAAACTCATCAGAAACCCCAACACTTACTCAAGCTTGATTGGCCTCACCTGGTCTCTA
GTTTCATTCAGGTGGCATATTCAAATGCCAGCCATTATAGCAAAGTCCATTGCCATACTA
TCTGATGCAGGACTTGGCATGGCCATGTTCAGTCTTGGTCTGTTTATGGCTTTGCAACCG
AGGATCATAGCATGTGGAAATTCCATTGCAGCTTTTACTATGGCTGTGAGATTCCTTACA
GGTCCAGCTGTCATGGCAGCTGCTTCCATTGCTGTTGGCTTAAGAGGCACTCTCTTGCAC
GTTGCCATTGTTCAGGCAGCTCTACCCCAAGGAATTGTTCCCTTTGTCTTTGCTAAGGAA
TACAATGTACACCCTGATATTCTCAGCACAGGAGTTATATTTGGAATGTTGATTGCGTTG
CCCATAACGCTTGTCTACTACATCTTGTTGGGGCTA
>gnl_Prupe_v2.1_Prupe.7G031400.1
ATGATCAGTTTCACAGACCTCTACCACGTTCTCACAGCTGTTGTGCCACTCTATGTGGCC
ATGATCTTAGCCTACGGCTCAGTGAAATGGTGGAAGATCTTCAGCCCTGATCAGTGTTCG
GGCATAAACCGCTTTGTGGCTCTGTTTGCAGTTCCTCTGCTCTCTTTCCACTTCATCTCT
ACCAACAATCCCTATGCCATGAACTACAGGTTCATAGCAGCTGACACTCTTCAGAAAGTC
ATAGTCTTGGTGGCCCTAGCAGTATGGTCAAGAACCAGCTCAAGAGGCTCTCTAGAATGG
TCCATAACTCTCTTTTCTCTCTCCACTCTCCCCAACACTCTGGTCATGGGCATACCCTTG
TTAAAGGGCATGTATGGAGAT---GCCTCAGGCAGCTTGATGGTCCAAATTGTGGTCCTC
CAATGCATTATTTGGTACACTCTGATGCTCTTCTTGTTTGAGTACAGAGGAGCTAGGCTC
TTGATTGGGGAACAGTTCCCA---GACACTGCTGGCTCCATCATTTCCTTCAGGGTTGAT
TCTGATATCATTTCCTTAGATGGGAAAGAGCCGTTGCAAACTGAAGCTGAGGTTGGTGAA
GATGGCAAGCTCCATGTCACTGTCAGAAAATCTACAAGCTCTCGCTCTGAAATCTACTCC
AGA---AGATCCCACGGACCCAACTCTGGCGTTTCCTTAACTCCAAGGCCTTCGAATCTA
ACAAATGCTGAGATTTACAGCCTTCAGTCTTCAAGAAACCCAACTCCCAGAGGCTCAAGC
TTTAACCACACTGATTTCTACTCCATGGTG---AAC---------------------GGC
AAGAACATG---------AGC---------------------------------------
------AATGCGAGTCCAAGGCAGTCAAATTATGGAAATGTTGGGTTTGATGAAGAGGCA
GGAGGAGTTGGGATGAGA---------GGAGGAACAAATGGGGTTTATCCGCCG------
------------------------GGGAATTCGGGGTATCCCGCACCTCCTACGGCCGGA
ATT---TTCTCTCCGGTGACAGGGCCC---------------------------------
------AATGCG---------------------------AAGAAGAAACCCAATGGGGCT
------------------GATGGCGGTAAAGATCTTCACATGTTTGTTTGGAGCTCAAGC
GCCTCACCTGTGTCTGAA---GGAGGCATTCATGTTTTC---------AGAGGTGGAGAG
TATGGC------------------------------------AACGACATTGGTGGG---
GTT---GCT---------------------------CAC------CAAAAGGAT---TAT
GATGAGTTTGGCCGAGATGAGTTCAGCTTTGACAACAGACCAAATTCAAATGGGGTT---
GAC------------CGGGAAGGTCCT---GTGCTTTCCAAGTTG---------GGTTCA
AGCTCCACCACTGAACTC---CATCCCAAGACAGCT------------CATGGTGAACCA
AAGGCCACAGCCATGCCACCTGCTAGTGTTATGACCAGACTGATTCTTATCATGGTTTGG
CGAAAACTCATTCGGAACCCAAACACTTACTCCAGCCTTATTGGCCTCACCTGGTCTTTA
GTCTCATATAAGTGGCACGTTGTTATGCCCGCAATCGTGGCCCGTTCAATCGCCATTCTG
TCAGATGCAGGTCTTGGAATGGCCATGTTTAGTCTTGGCTTGTTCATGGCATTACAACCA
AAGATGATTGCCTGTGGAAATTCAGTTGCTTCCTTTGCCATGGCAGTTCGATTCCTCTCT
GGTCCGGCTGTCATGGCGGCAGCCTCAATTGCTGTAGGACTGCGAGGTGTTCTGTTGCAC
ATTGCCATTGTACAGGCAGCTCTTCCACAAGGGATTGTTCCCTTTGTCTTTGCCAAGGAA
TACAATGTTCATCCTGACATACTAAGCACCGGGGTTATTTTTGGAATGCTAATTGCTCTG
CCTATCACATTGGTTTACTACATCCTGCTTGGACTG
>gnl_Prupe_v2.1_Prupe.1G071800.1
ATGATCACTGGCAAGGACATATACGATGTTTTTGCAGCCATAGTCCCTTTATACGTGGCT
ATGATCTTAGCCTACGGTTCCGTCCGGTGGTGGAAAATCTTCACCCCGGACCAATGCTCC
GGCATAAATCGCTTCGTGGCCGTTTTCGCCGTCCCATTGCTCTCCTTCCACTTCATCTCC
TCCAACGACCCTTACGCCATGAACTACCAGTTTATCCTCGCCGACTCCCTCCAAAAAGTC
GTCATCCTCACCGCCCTCTTCCTTTGGCAAGCCTTCTCCAAACGCGGCAACCTCGAGTGG
ATGATCACGCTTTTCTCCCTCTCCACCCTCCCCAACACCCTCGTCATGGGCATCCCGCTG
CTCAAAGCCATGTACGGCGAC---TTCTCCGGCACCTTGATGGTTCAGATTGTTGTTTTG
CAGAGCGTGATCTGGTACACTCTCATGCTCTTCATGTTCGAGTACCGCGGCGCCAAGCTC
TTGATCTCCGAGCAGTTCCCG---GAGACTGCAGCTTCGATCACGTCGTTCAGAGTTGAC
TCCGACGTTGTTTCACTCAACGGCCGAGAGCCGCTGCAAACAGACGCGGAGATCGGCGAC
GACGGGAAGCTTCACGTGGTGGTGAAGCGGTCCAGTGCTTCGTCTATGGTGTCG---TCC
TTCAACAAGTCACACGGGTTGAACTCGCTGACTTCGATGACCCCGCGGGCTTCGAATCTC
ACGGGAGTGGAGATTTACTCGGTGCAGTCCTCCCGTGAACCGACGCCGCGGGCGTCCAGC
TTCAACCAAACGGATTTTTACGCCATGTTTAATGCCAGCAAGGCCCCGAGC------CCC
AAGCACGGCTACACAAACAGTTTCCAAGGTGGATTCGGGGACGTTTATTCAGTGCAGTCT
TCGAAAGGGGTGACGCCGAGGACTTCAAATTTT---------------GATGAGGAGGCG
TTGAAGATGAGTACT---------------AGTAATAAGAAGAGGGGGGCGAGGAGTATG
AGCGGTGAGATCTTCAATGGTGGTATGGTCTCTTCGTACCCTCCTCCA---AACCCGATG
TTT---TCCGGGTCTACCAGTGGTGGGCCGAAGAAGAAAGACAGT---------------
------GGAGGTGGCGGTGGA------------GGCGGTGGTGGTGGTAGTGGTGGGGCA
------------------GCGCCTAATAAAGAGCTTCACATGTTTGTTTGGAGTTCGAGT
GCATCGCCAGTTTCTGAAGGGAATCTTAGACATGCAGTAAATCGAGCTGCTTCCACTGAC
TTTGGGGTAATTGATCCTTCCAAGGCTGCAGCTCTTCATCAACATGAA------------
ACTGCTGCTTCA---------------------------------AAA------GGTATG
CATGAGTTAATT---GAGAATATGAGTCCTGGGAGGAAAATGAGTGGAGATAGGGAGCTT
GAG---------ACAGAAGAAGGATCC------------AAGTTTCCACCAAGTGCTTCG
CCGTACAGT---AGTTGC---CAGAAGAAGGTG---GACATGGAA---GGAGGTGTAGCC
AAGAAGCACCAAATGCCTCCTGCCAGTGTCATGACTAGACTTATACTCATCATGGTCTGG
AGAAAGCTCATTAGAAACCCCAACACCTACTCCAGCCTTCTTGGCGTGGCCTGGTCTCTC
ATATCATACAAGTGGCACATCAAAATGCCAACAATTGTAAGTGGATCCATATCAATCTTA
TCTGATGCTGGTTTGGGAATGGCTATGTTCAGTCTCGGATTATTCATGGCTTTACAACCA
AAGATCATAGCTTGTGGAAAATCTGTTGCAACATTTGCAATGGCTGTTAGGTTTTTAACA
GGCCCAGCAGTGATTGCTGCAACCTCTATTGCTGTTGGTCTTCGGGGAGTTCTTTTACAT
GTTGCAATAGTTCAGGCTGCTCTTCCTCAAGGCATTGTTCCCTTTGTATTTGCCAAGGAA
TACAATGTCCACGCAGACATACTTAGCACTGCGGTCATTTTTGGAATGCTGGTTGCCTTG
CCCATAACAATTCTCTATTATTTTCTTCTTGGGCTT
>gnl_Prupe_v2.1_Prupe.1G071700.1
ATGATCACTGGCAAGGACATATACGATGTTTTTGCAGCCATACTTTATACTTGGCTAGCT
ATGATCTTAGCCTACGGTTCCGTCCGGTGGTGGAAAATCTTCACTCCGGACCAATGCTCC
GGCATAAACCGCTTCGTGGCGGTTTTCGCCGTCCCATTGCTCTCCTTCCACCTCATCTCC
TCCAACGACCCTTACGCCATGAACTACAAGTTTATCCTCGCCGACTCCCTCCAAAAAGTT
GTCATTTTGGTCGCCTTGTTTCTCTGGCGAGCCTTCTCCAAACGTAACAACCTCGAGTGG
ATGATCACGCTCTTCTCCCTCTCCACCCTCCCCAACACCCTCGTCATGGGCATCCCGCTG
CTCAAAGCCATGTACGGCGAC---TTCTCCGGCACCTTGATGGTTCAGATTGTTGTTTTG
CAGAGCGTGATGTGGTACACTCTCATACTCTTCATGTACGAGTACCGCGACGCCAAGCTC
TGGGTCTCCGAGCATTTCCCG---GAGACTGCAGCTTCGATCACGTCGTTCAGAGTTGAC
TCTGATGTCGTTTCGCTCAGCGGCAGAGAGCCTCTGCAAACAGACTCGGAGATCGGCGAC
GACGGGAAGCTTCACGTGGTGGTGAAACGATCCAATGCGTTG---------------TCT
TTCAACAGGTCACACAGGTTAAACTCGTTGAATTCGATGACCTCGCGGGTTTCCAATCTG
ACTGGAGTCGAGTTTTACTCTGTACAGTCTTCCCTTGAGACGACCACACGGGCCTCCAGC
TTCAACCAGACGGATTTTTACGCCATGTTTAGTGCCAGCAAGGCGCCGAGC------AGC
AAACACGGCTATACAAACAGTTTCCAAGGCGGATTCGGGGAT------------------
------------------------------------------------AATGAGGAGGCG
TTGAAGATGAGCACT---------------ACTAATAAGAAGAGGAGGGGGAGAAGCATG
AGTTGTGAGGTCTTCAATGATGGTATGGTCTCTTCGTATCCGCCTGCG---AACCCAATG
TTT---GAGAGGTCTACCAGTGGCGTTCCGAAGAAAAAAGATAGT---------------
---------------------------------------GGTGGTGGTGATGGTGAGGCA
------------------GTGCGTAATAAGGACCTCCATATGTTTGTTTGGAATTCCAGT
GCATCGCCAGATCCCGAAGGGAATCTTAGACATGCAGTAAATCGAGCTGCTTCCACTGAC
TTTGGGGTAATTGATCCTTCCAAGGCTGCAGCTCTTCAACAACATGAA------------
ACTGCTGCTTCA---------------------------------AAA------GGTATG
CATGATTTAATT---GCAAATATGAGTCCCGGGAGGAAAACGAGTGCAGATAGAGAGCTT
GAG---------ATAGAAGAAGGGTCC------------AAGTTTCCAGCAAGTGAGTCT
CCGTACGGT---AGTTTC---CGGAAGAAGGTG---GACATGGAA---GGAGGTGTAGCC
AAGAATCACCAAATGCCTCGTGCCAGTATCATGATTAGACTTATACTTATTATGATCTGG
AGGAAGCTTATTAGAAACCCCAACACCTACGCCAGCCTTCTTGGCTTGGCCTGGTCTCTC
ATATCATACAAGTGGCACATCAAAATGCCGACAATTGTAAGTGGATCCATATCGATATTA
TCTGATGCTGGCTTCGGAATGGCTATGTTCAGTCTCGGATTATTCATGGCTTTACAACCA
AAGATCATAGCTTGTGGAAAATCTGTTGCAACATTTGCAATGGCTATCAGGTTTTTAGCA
GGCCCGGCAGTGATTGCTGGAACCTCTATTGCTGTTGGTCTTCGGGGAGTTCTTTTACAT
GTTGCAATAGTTCAGGCTGCTCTTCCTCAAGGCATTGTTCCTTTTGTATTTGCCAAGGAA
TACAATGTCCATGCAGACGTACTTAGCACTGCGGTCATTTTTGGAATGCTGCTAAACGTG
GCCGTAACAATAATCTACTATATTCTTCTTGGGCTC
>gnl_Prupe_v2.1_Prupe.1G324900.1
ATGATATCGTGGCACGACCTTTACAACGTCTTAACGGCGGTGGTGCCGCTGTACGTTGCC
ATGATCTTAGCCTACGGCTCCGTCAGGTGGTGGAAGATCTTCTCCCCTGACCAGTGCTCC
GGCATCAACCGCTTCGTCGCCATCTTTGCCGTCCCTTTACTCTCCTTCCACTTCATCTCC
ACCAACAACCCCTACACCATGAACTTCCGCTTCATCGCCGCCGACACCCTCCAGAAAATC
ATCATGCTCTTCGCCTTGGGCCTCTGGACCAACTTCACCCGCAACGGTAGCCTCGAGTGG
ATGATCACCATTTTCTCCCTCTCCACCCTCCCCAACACTCTCGTCATGGGAATTCCCCTC
CTAATCGCCATGTACGGCCACCCCGAATCCGGCAGCCTCATGGTGCAAGTGGTGGTCCTG
CAGTGCATCATTTGGTACACTCTCCTCCTCTTCCTCTTCGAGTACCGCGGCGCCAAGCTC
CTCATCATGGAGCAGTTCCCC---GAAACCGCCGCCTCCATCGTCTCCTTCAAAGTCGAC
TCCGACGTCGTTTCGCTCGACGGCCGCGATTTCCTCGAGACCGACGCCGAGATTGGAGAC
GACGGTAAGCTCCACGTCAAGGTCCGCAAGTCCAACGCCTCCCGGCGGTCGCTC------
------------------------------TCCGCAATGACGCCTCGGCCATCTAACCTT
ACAGGCGCAGAGATTTACAGCTTGAGCTCGTCCCGGAACCCGACTCCGAGGGGCTCGAAT
TTCAACCCCTCCGATTTTTACTCCATGATG---GGAGTTCAAGGCTTCAAC------ACG
AGGCACTCC---------AATTTCGGA------CCCGCCGACTTGTATTCGGTTCAGTCC
TCCCGAGGTCCGACTCCGAGACCGTCAAATTTC---------------GAAGAGACTCCA
ATGCCG---------------GCGCAGACGGTTACGTCTCCGCGGTTTGGGTTTTACCCG
GCG------------CAG---ACGGTACCGGCTTCATACCCGGGGCCG---AATCCCGAG
TTC---TCGGCCCCTGTCAGTAAAAGCAGTACCAAAAACCAACAG---------CAGCAA
CCGCAAGTGGCAGCGCAACAGGCTTTGAATAAT---GGTGCTACTAAAACGAATAGTCAT
CCA---------------CATGATGCTAAGGAGCTCCACATGTTTGTTTGGAGCTCCAGT
GCCTCCCCTGTTTCGGAAGGCGGTGGGCTCCATGTATTT---------GGCGGTACTGAT
TTTGGCGCGTCCGAGCAATCTGGACGGTCCGATCAGGGCGCTAAGGAGATAAGGATGTTG
GTT---GCTGATCACCCCCAAAATGGAGAAAACAAAAGTGGTGGTGGTGAG---------
GGGGTGTATGGTGGAGAAGCGTTTAGCTTTGGCGGGAGGGGTGGTGCT---GCAGAGGGA
GAGGAAGAGAGGGAAAAAGAGGGACCCACTGGGCTCAACAAGGTG---------GGTTCG
AGCTCAACAGCTGAGCTA---CACCCAAAGGGCGGTGGAGGTCCT---GATCCGTCTGGT
AGCGGAAAACAAATGCCTCCTGCGAGCGTTATGACCCGTCTGATCTTGATCATGGTGTGG
CGCAAGCTTATCCGCAATCCCAACACGTATTCTAGTCTCATTGGTCTCATCTGGTCTCTG
ATCGCTTTCCGGTGGCATGTGGCGATGCCGAAAATAATAGCCAAGTCAATCTCCATACTG
TCCGATGCTGGGCTAGGAATGGCTATGTTCAGCTTAGGTCTGTTCATGGCACTTCAACCC
AAGATAATTGCTTGTGGGAACTCGGTCGCCGGATTTGCAATGGCTGTGAGGTTCCTGACT
GGCCCAGCCGTCATGGCTGCTGCCTCCATTGCTGTTGGCCTGCGCGGTACCCTCCTCCAT
TTAGCTATTGTCCAGGGTTATATT------------------------------------
TGGAATGTT------------------GATAGCGTTTACTCTTGTCTACTACATTATTCT
CGGACTGTAAATGTTTGTTATGTTGTGGCGCAATTG
>gnl_Selmo_v1.0_234325
ATGATCAGCGCGCACGACTTCTATGTGGTGATGAGCGCCGTGGTGCCGCTCTACGTCGCA
ATGATCCTGGCCTACGGCTCAGTCCGGTGGTGGAAGATCCTCACTCCGGATCAATGCGGC
GGCATCAATCGCTTCGTGGCGATCTTCGCGGTCCCACTCCTCTCCTTCCAGATTCTCGCC
ACCAACAATCCTTACAAGATGAACGCGCAGTTCATCGCCGCCGACGTCCTCCAGAAGCTG
GCCATTCTCGCGGTTCTTCTCGTCTGGTGCCGCTACTCCAGCAATGGAAGCATGGAGTGG
ACTATCACTCTCTTCATGCTGGCCACGCTTCCCAACACTCTGGTCATGGGGATCCCTTTG
CTCGCAGCGATGTATGGGACC---GAGTCTGGAAGTCTCGTCGTCCAGGCAGTGGTCCTC
CAATGCATCATCTGGTACACGCTGCTGCTCGTCTTCTACGAGTACCGCAGTGCCAGGAAC
CTCATCCGGGACCAGTTCCCC---AAGACCGCTGCGTCCATCGTTTCCTTCAAAGTCGAC
TCGGACGTAGTCTCTCTGGATGGACGAGAGCCCATCCAGGCCGACGCGGAGATTGGTGAC
GACGGTAAGATTCACGTCACTGTGCGGCGCTCCACTGCTTCCAGGCACGACCTCTATCCT
CCT------TCT---CCCATCGCGTCCTCGAAAGCTCTCACGCCGCGGCCTTCCAATCTC
ACCGGAGCTGACATCTACTCTATCCACTCCTCGAGGAACATGACCCCGCGGGAGTCCAGC
TTCAACCACGCCGAGTACTACTCCATGATG---ATGATGATGAACAATCCACCGCCACCT
CGCCACTCG---------AGCTTCACT------GCCTCGGATATCTACTCGCTCCATTCT
TCCAGGGGGCCGACGCCGAGAACTTCCAACTTT---------------AACATCGAAGAG
CAGCACCGACCGTCGACAAAG------------CCTCCACCGCGGATG------------
------------------------ATTCCTCCTCCTGTTCCTGCTCCA---CCCCCTGCC
CCTCCTCTAGCTCCAGCTGCT---------------------------------------
------------------------------------------------------GCTGCC
------------------AGCAAGAACGACCTCGTCCATATGTTCGTGTGGAGTTCCAGC
GGCTCTCCAATTTCCGAA---GGCAATGTCCGAATGCTC------------AACGATGAC
TTCCGCTCCAACAAT------------------------AACAAGGACGTCCGGCTTCTC
GTA---GGTGACGATGAC---GATTCAACAGCAACA---------------------GCA
GCGTCCGGAGCTCCTCATGACTTTAGCTTCGGTCACGCTGGAGGAGTGGAC---------
GAG---------GGCAACAGCAGCACC------------AACATTCCTGCTCGAAATTCC
AGCTCCGGCTTGGAAATG---CCTCCGAAG---------------AACCTCGCGGACGAT
CAGCCGACCGAGATGCCCTCTGTTGGTGTCATGACCCGGCTCATCGTGGACATGGTGTGG
AGAAAGCTGATCCGCAATCCCAACACGTACTCCAGCTTGCTCGGCCTCGGCTGGGCTCTC
GTCGCCTACAAGTGGCACGTCAGGATGCCGGCTATCATCGACAACTCCATCCAAATCTTA
TCCAAGGCCGGACTCGGAATGGCCATGTTCAGCTTAGGCCTGTTCATGGCATTGCAGAAG
CGCATTCTGGTGTGTGGCACATCAATGGCGTTGTTCGGGATGGTGGTACGCTTTGTAACA
GGCCCTGCGGTAATGGCAGCAACTTCCATAGCTGTCGGCCTCAAAGGTGTCAATCTCCAC
GTCTCTATAGTACAGGCCTCGCTTCCCCAAGGCATTGTCCCATTCGTCTTCGCGAAGGAG
TACAACGTGCATCCAGACGTCCTCAGCACAGCGGTGATATTCGGCATGCTGGTGGCCTTT
CCCATCACAATGCTCTACTACGTGCTCCTGGGCCTG
>gnl_Selmo_v1.0_102666
ATGATTAGCGGGGGCGATTTCTACCAAGTCATGGCCGCTGTGGTGCCGCTCTACGTCGCC
ATGATCCTGGCCTACGGCTCCGTGCGCTGGTGGGGGATCCTCACGCCCGAGCAGTGCTCG
GGCATCAATCGATTCGTGGCGCTCTTCGCAGTGCCACTGCTCTCCTTCCAGATCATCTCC
AAGAACAACCCCTACCTCATGAACCCCCAGTTCATCGCCGCCGACGCCATCCAAAAGGCG
GCCGTGATGCTCGTCCTCGCCATCTGGGCGCGCTACTCGTCGCGCGCCAGCTTCGAGTGG
GTCATCACGCACTTCATGGTGGCGACGCTGCCCAACACGCTGGTGATGGGAATTCCCCTC
CTCTACGCCATGTATGGCGAG---AAGCACGGCAGCCTCGTCGTCCAGGCCGTGGTTCTC
CAGTGCATCGTCTGGTACACGCTCCTCCTCGTCATGTACGAGTACCGCAGCGCCAAGATC
CTCATCCTGGAGCAATTCCCC---GACACCGCCGCCTCCATCGTCTCCTTCAAGGTGGAC
TCGGACGTGATCTCGCTCGATGGCCGCGACCCCGTGCTCACCGAGGCCGAGGTGGGCGAC
GACGGCCGGATCCACGTCAAGGTCCGCAAGTCCACCTCCTCCGCGCAGTCCGCCAGATCG
CCC---ATGGCA---TCGATGTTCTCGAGCAAGGCGGGGACTCCCCGCCCCTCCAATCTC
ACCGGGGCCGAGATCTACTCGCTGCATTCTTCGCGGAATATGACCCCCCGCGACTCGAGC
TTCACCCGCGGGGACGCGTATCTCATGAGC---GGC---------------------GGC
GGGAACTCG---------AGCTTGATG------AGCTCCAACATATTTGGACGAGCGAGC
------------ACTGGGCAT---------------------------------------
------------------------------------------------------------
------------------------CACGCTGGGGGGACGTACTCGCCA---TCGCCATCC
ATG---CAGCTCCCCAAATCCAGCACCACAGGCAAAAACAGTGCCACCAATGTTTTGCAA
---------------------------------GGGATTCCACAGGGAAAATCGGCTGAC
------------------TACGACGCCAAAGAGCTTCATATGTTTGTGTGGAGCTCGAGC
GCTTCCCCAACGTCCGAG---AAGGGTTTGCATGTCTTC---------GGTGGAACCGAC
TTCAATGCCCGAGATGGAGCCAAGTTT---------GATCCAAAAGAAACCAAACTGTAC
TTG---------------------------------------------------------
------------CACCAGGAATTCAGCTTTGCTGATCGAAACGGTGCGTAT---------
GAT---CCATCCGATAAGCTTGAGCCG---AATCTTGCGAAGCTA---------GAATCG
AGCTCCACTGTGGAGCTT---GCTCCAAAAACTCCAAACTTG---GGTGGTACTGGAGAA
GGGAATCAAGCAATGCCTCCAGCAACAGTCATGACTAGGCTCATCCTTGACATGGTGTGG
AGAAAACTCGTGAGGAATCCAAACACTTACTCGAGTCTCATCGGCTTGGTCTGGGCTCTC
GTCTCTTTCAGGTGGAATGTCAAGGCGCCGAAACTCATTGAAAAGTCCATCACTATTCTC
TCGGATGCTGGCTTGGGGATGGCTATGTTCAGTCTAGGACTTTTCATGGCGCTGCAACCG
AGAATTTTGGCCTGTGGAACTTCCATGGCAATGTTTGGAATGTTGCTCAGATTTTTCTGT
AGCCCGGCTATCATGTCTGTGGCGTCCATCGCTGTGGGGTTAAGAAAGCTGGATCTTCGA
GCGGCCATTGTCCAGGCAGCTCTACCTCAAGGAATCGTGCCGTTCGTTTTTGCGAAAGAA
TATAATGTTCATCCAGATGTTCTCAGCACGGCTGTGATCTTCGGTATGCTAGTGGCACTG
CCTATAACTCTTTTATACTACGTTTTACTTGGCATC
>gnl_Selmo_v1.0_119024
ATGATCACGTTGCAAGAGTTTTACACGGTGATGTCGGCTGTGGTGCCACTCTATGTCGCA
ATGATCCTTGCTTATGGCTCCGTTCGATGGTGGAAGCTGCTCACACCTGCACAGTGCTCT
GGGATAAATAGATTTGTGGCAATCTTTGCAGTACCTCTGCTCTCCTTTCAAATCATAGCG
CACAACAATCCATACGACATGAATCCCAGGTTCGTAGCCGCTGATGTCCTCCAGAAGCTC
ATTGTTCTCGCAGTCCTCGCATCCTGGTCTAGGCTCAAAAAGTTCAGCTCGTTGGACTGG
GCCATTACCTTGTTCATGGTGTCAACGCTCCCAAACACACTGGTATTGGGGATTCCTCTC
GAAGTCGCGATGTACGGAGAG---AAGCCAGCTGAATTAGTCGTCCAAGCGGTCGTTCTG
CAGTGCATTGTCTGGTACACGCTGCTGCTCTTCCTCTACGAGTACAGAAGTGCCAAAAAT
CTCATCTTGGAGCAGTTTCCTGGACCGTCAGCTGCCAACATCGTCTCCTTTAGAATTGAT
CCGGATGTCATCTCGCTGGACGGACAGCAGCAGATCAAAACCGAGGCCGAGATCGGACAG
GACGGGAAAATACATGTCCAGGTGAAGCGGTCACCACCATCATCCTCCAGCATTTCT---
------AGATCACCTGGCCCTCTGTCCTCGAAAGCTGGAACTCCGAGAGCTTCCGACCTC
ACAGGAGTAGAGATCTACTCGGTTCAATCTTCCAGGAACATGACTCCAACAGGCTCTTAT
---------ACGGATCTCGGCTTGATGACG---GGAACTCACGGCTCAAGT------CTT
CGACCAAGT---AGCAACAATCCCGGC------------------CTCTCTATCGAAACT
TCGAGCAACGAGCTTCCACATTACTCCAATCAC---------------TCCTCCAATATG
------------------------------------------------------------
---------------------------------CACACTCCCAGGGAG---CCTCCTTCG
GAACAGACTGAAGCCGCG------------------------------------------
---------------------------------AGAAAGATGGACTACCAGCAACAGCAA
------------------TACGAATCTCGAGAGATGCAAATGCTGGTGTGGAGCTCGAGC
AACTCTCCTGCGTCTGATAGAGGCTGTTACGAGACCAGG------TTGACAAGCCACAAC
CTGTCA------------------------------CAAAGTAAGTACGTTTCTATTTCT
GTT---TCAAGG---------------------------------AAAACT---TACATC
CTTACTTACGAA---GAAGACACCACCCTGTCAGAGAAGAAT------------------
---CTGAAGAGCGAATCACATTTGCCT------------AAGGTTCCCTTC---------
---------------------CCACCGAAA---------------GACAGCGACTCGTCA
GCTCCGACTCAAATGCCACCACCTACAGTCATGACAAAACTCATCGTGAGAATGATGTGG
AAGAAGCTGATCCGAAATCCAAATACTTACGCAAGTCTGCTCGGGCTTGCATGGGCCCTG
ATATCCTTCAGATGGAACGTCGGAATGCCAAAAATTCTTGAGCATTCCATCACAATCTTG
TCCGACGCAGGCTTGGGGATGGCCATGTTCAGTCTGGGCCTCTTTATGGCGCTGCAATCG
AGTTTAATAGCCTGCGGGACTACCATGGCTGTTGTCGTGATGATCATTCGCTTCGTGACA
GGCCCTGCTATTATGTCTGCGACATCGATTGCTGTTGGCCTCCGAAATGTCCAGTTGAGG
GCCTCCATCATCCAGGCAGCACTGCCACAAGGAATAGTTCCTTTTGTGTTCGCGAAGGAG
TACAACGTCCATCCAGATGTCCTCAGCACGGCTGTAATCTTCGGCATGCTGATCTCACTT
CCCATCAATCTTCTCTACTATGTGCTGCTGGGCCTT
>gnl_Selmo_v1.0_231064
ATGATAAGTCCGGCGGAGTTCTACTCGGTCATGGCGGCAATGGTTCCACTCTACGTCGCC
ATGCTCCTCGCCTACGCCTCCGTGAGGTGGTGGGGAATCCTCACGCCTGACCAGTGCTCC
GGCATCAACCGCTTCGTCGCCATCTTCGCGGTGCCGCTCCTCTCCTTCCAGATCATCGCT
CACAACAATCCTTACGACATGAGCCTCAAGTTCGTCCTCGCGGACGCTCTCCAGAAGATC
ATCGTCCTGGCGGTCCTGGGAGCCTGGGCGAGATACTCACGCCGCGGCAGCCTCGAGTGG
ATGATCACTCTCTTCATGCTGGCGACGCTTCCGAACACGCTGGTGATGGGAATCCCGCTG
CTCAACGCCATGTATGGTGGC---GACCCCTCCAGGCTCGTCGTCCAAGCCGTCGTCCTC
CAGTGCATTGTCTGGTACACGCTCCTCCTCGTCCTGTTCGAGTACCGCAGCGCAAAGATC
CTCGTCGCACAAAAGTTTCCA---AAGCCCGCCGCTGCCATCGCCTCCGTCAAGGCCGAT
CCGGACGTGGTTTCTCTCAGCTTCAAGGAAGGCCTGACCACCGAGGCCTCCGTGGGAGAA
GATGGCAAGATTTACGTCCAGCTCAAGCGCTCACCACCACCAATTCGCACTGCTCCTGCG
ACG---AAAGCGAGCACGGCGTTTTCTTCCAAGGCCAGCACTCCCGGAGCCTCGGACCTG
AGCAACGCGGAGATATACTCGGTGCACTCCTCGAGCGTCTTGACTCCTGGGCACAGC---
TTCCATCGCAGCAGCGACCGGAGGCTTCTC------------------------------
------------------------------------------------------------
------------------------------------------------------------
------------------------------------------------------------
------------------------------------------------------------
------------------------GCAGACGGCGGTGATCAC------------------
---------------------------------CAAGAAGGACAACGACGAGGA------
------------------------GGGCGCGTCCTCCAACTT------------------
---------------------------------------------------------GGA
CTA---------------------------------TGCGAAAGAGCTCCAGATGTTCGT
GTGGAGTGCGAG------------------------------------------TACGTC
GCCGAGGTCGCC------------AGCGTCGGTGGC---------------GGCGAAGCG
GAACGAGAAACGGAAAGGAACAGGCCA------------AAAACT---------------
------------TTTCTA---CCATCAAAG---------------GCTGCAAAGCTGCCA
GACGATCCGGACATGCCGTCTACAGCTGTGATGACGAAGCTCATCCTGGACATGGTGTGG
AGGAAGCTTGTTCGGAATCCAAACACGTACTCGAGCTTACTGGGCTTGACGTGGGCACTC
ATTTCCTTCCGATGGAACCTCCGCATGCCAAAGATTATCGAAGGCTCCATCACGATTCTA
TCGGACGCCGGGCTTGGAATGGCCATGTTTAGCCTGGGATTGTTCATGGCTTTGCAACCA
AAGCTACTCGCGTGCGGGACGTCGATGACGATAATCGGAATGGTTATCAGGTTTGTGACC
AGTCCCGCGATCATGTCGGCTACTTCAATCGCAGCGGGGCTTCGCAATATGGATTTGAGA
GCGTCGATT------GCTGCCTTGCCGCAAGGTATTGTCCCTTTCGTTTTTGCTAAAGAG
TACAATGTGCATCCAGACGTCCTGAGCACTGCAGTCATCTTTGGTATGCTCGTATCGCTT
CCTATCACACTGCTCTATTACGTGCTTCTGGGATTA
>gnl_Selmo_v1.0_268490
ATGATAAGTCCGGCGGAGTTCTACACGGTCATGGCGGCAATGGTTCCACTCTACGTCGCC
ATGCTCCTCGCCTACGCCTCCGTGAGGTGGTGGGGAATCCTCACGCCTGACCAGTGCTCC
GGCATCAACCGCTTCGTCGCCATCTTCGCGGTGCCGCTCCTCTCCTTCCAGATCATCGCT
CACAACAATCCTTACGACATGAGCCTCAAGTTCGTCCTCGCCGACGCTCTCCAGAAGATC
ATCGTCCTGGCGGTCCTGGGAGCCTGGACGAGATACTCGCGCCGCGGCAGCCTCGAGTGG
ATGATCACTCTCTTCATGCTGGCGACGCTTCCGAACACGCTGGTGATGGGAATCCCGCTG
CTCAACGCCATGTATGGTGGC---GACCCCTCCAGGCTCGTCGTCCAAGCCGTCGTCCTC
CAGTGCATTGTCTGGTACACGCTCCTCCTCGTCCTGTTCGAGTACCGCAGCGCAAAGATC
CTCGTCGCGCAAAAGTTTCCA---AAGCCCGCCGCTGCCATCGCCTCCGTCAAGGCCGAT
CCGGACGTGGTTTCTCTCAGCTTCAAGGAAGGCCTGACCACCGAGGCCTCCGTGGGAGAA
GATGGCAAGATTTACGTCCAGCTCAAGCGCTCGCCACCACCAATTCGCACTGCTCCTGCG
ACG---AAAACGAGCACGGCGTTTTCTTCCAAGGCCAGCACTCCCGGAGCCTCGGACCTG
AGCAACGCGGAGATATACTCGGTGCACTCCTCGAGCGTCTTGACTCCGGGGCACAGCTTC
AGCGACCGGAGTGATTTCTATCTGATGACG---CCGTCA------------------TCT
CGGTCAGGG---------------------------------------ACGATCATATCT
TCCCGCTGGACATGTACCGAACTGGAGGGCTTC---------------TCGCAGACGGCG
GTGCAG------------------------------------------------------
------------------------------------------------------------
------------------------ATCACCAAGAAGAACAAC------------------
---------------------------------GAGGAGGGCGCGTCCTCCAACTTGGAC
------------------TACGATGCGAAAGAGCTCCAGATGTTCGTGTGGAGTGCGAGT
ACGTCGCCGAGGTCGCCAGCGTCGGTGGCTGCTCCGGCG------------------AAG
CTC---------------------------------TGGCGGAAGGACGAGAAAGTTCTC
ATGTCACACGAA------------------------------------------ACAACG
CTGGAAGTTCCCGAAGAA------GCAGTGACAAGA---------------GGAAGTGCT
GTTACTCCAGCGGAAAGGAACAGGCCA------------AAAACT---------------
------------TTTCTA---CCATCAAAG---------------GCTGCAAAGCTGCCA
GACGATCCGGACATGCCGTCTACAGCTGTGATGACGAAGCTCATCCTGGACATGGTGTGG
AGGAAGCTTGTTCGGAATCCAAACACGTACTCGAGCTTACTGGGCTTGACGTGGGCACTC
ATTTCCTTCCGATGGAACCTCCGCATGCCAAAGATTATCGAAGGCTCCATCACGATTCTA
TCGGACGCCGGGCTTGGAATGGCCATGTTTAGCTTGGGATTGTTCATGGCTTTGCAACCA
AAGCTACTCGCGTGCGGGACGTCGATGACGATAATCGGAATGGTTATCAGGTTTGTGACC
AGCCCCGCGATCATGTCGGCTACTTCAATCGCAGCGGGGCTTCGCAATATGGATTTGAGA
GCGTCGATTGTCCAGGCTGCCTTGCCGCAAGGTATTGTCCCTTTCGTTTTTGCTAAAGAG
TACAATGTGCATCCAGACGTCCTGAGCACTGCAGTCATCTTTGGTATGCTCGTATCGCTT
CCTATCACACTGCTCTATTACGTGCTTCTGGGATTA
>gnl_Selmo_v1.0_99301
ATGATAAGTCTCCATGATCTCTACACCGTGCTGAGCGCCGTGGTGCCACTCTACGTCGCG
ATGATCCTGGCCTACGGCTCGGTGAGGTGGTGGGGGATCCTCACGCCGGAGCAGTGCGGC
GGGATCAATCGCTTCGTCGCCATCTTCGCGGTGCCGCTGCTCTCGTTCGAGATCGTCAGC
AGCAACAACCCCTACGCCATGAATCTCAAGTTCATCGCCGCCGACATCGTCCAGAAGCTC
GCAATTCTCGCCGCGCTCGCGCTCTGGGTCAAGTTGTCGCGCCACGGCAGCCTCGAGTGG
CTCATCACCTTGTTCATGCTCGCCACGCTTCCAAACACGCTGGTGATGGGAATTCCACTC
CTGGCAGCCATGTATGGAGCC---AAGCCCGGTGGATTGATCGTCCAGGCGGTGGTGCTC
CAGTGCGTCATCTGGTACACCTTTCTACTCTTCCTCTACGAGTACCGCAGCGCGAAGTTG
CTCATCCAAGAACAGTTCCCC---GACACCGCCGGATCCATCATCTCGTTCAAGATCGAG
TCGGACGTGGTTTCGCTCGACGGCCGCGAGCCGCTCCAGACCGACGCCGAGGTGGGCGAC
GATGGAAAGATTCACGTCACCGTGAGGAAGTCGGTGTCCTCGCACCACTCCATGCTCTCG
CCGAGGAGATCCGTGGGTATGCCGTCGTCCAAAGCGCTCACACCCCGGCCCTCCAACCTC
ACCGGAGCGGAGATTTACTCGATGCATTCGTCGCGGAACTTGACTCCGAGAGAGTCGAGC
TTCAACCGGAATGACTTCTACTCGCTCATG---AGCTTCACC---------CCACCACCG
CGGCAGTCG---------AATTTCACC------AACACGGATGTCTACTCGCTCCACTCC
TCCATCTTTCCAAAGCCCGGCGATGGCGGCTTT---------------GGATTCTCTCCA
AAGCATCACCAC---------------------GGAGGAGAACGCGCT------------
---------------------------------------------------TCTCCAAAG
CTC---GTCCACAAC---------------------------------------------
---------------------------------AACAGGTCGGCGGTAGCGGCCGAGGAT
------------------CCAAACGCCAAAGATCTCCACATGTTCGTGTGGAGCTCCAGC
GCCTCGCCAGTCTCGGAAGCTCATCCGCAGCACCAGCAGCAGCAACACGGTGGTGTT---
---GGCTATGTTCCG------------------------GGCCGACAG------------
---------------------------------------------------------TAT
GACGAGTACGATCGAGACGACTTTAGTTTTGGCAACAGGCCGAGCTTCCGCGGGGAT---
GAAATGATCGCGGATAAAGAGGGGCCA---AGCCTCACCAAGATT---------GGATCC
AGCTCCACGGCGGAGCTG---GCTCCGAAA------------------------GGCGAC
AACAAGGCCGAGATGCCTCCGGCTCGGATTATGACGAGGGTGATACTGAGCATGGTGTGG
CGAAAGCTTGTTCGCAATCCCAACACTTACTCGAGCTTGATTGGAGTTATCTGGGCTCTC
ATCTCGTTCAAGTGGCACATCGAAATGCCTGTGATCGTCGACAAGTCCATCACAATTCTC
TCCAGAGCTGGCCTGGGGATGGCTATGTTCAGCTTGGGACTTTTCATGGCTCTCCAGAAG
AGACTTTTGGCGTGTGGAACTTCTCTGGCGATCTACGGCATGGTGGTGCGATTTCTCACC
GGCCCGGCGGTCATGGCGGCCGCGTCCATCGCCTGTGGACTCCGGAGTGTGGAGCTCAAA
GTCTCCATCGTCCAGGCCGCACTGCCTCAAGGAATCGTGCCTTTTGTTTTCGCCAAGGAG
TATAATGTCCATCCCGACATTTTGAGCACCGCGGTCATCTTCGGCATGCTCGTGTCATTT
CCAATCACTCTCTTGTATTACGTGCTCTTGGGTCTG
>gnl_Solly_v2.4_Solyc06g059730.1.1
ATGATAGGTGTAAATGATTTTTACAAAGTAATGTGTGCAATGGTTCCATTATACTTTGCT
ATGATAGTGGCATATGGTTCAGTAAAATGGTGGAAGATATTCTCGCCGGAGCAATGCTCC
GGCATCAACCGTTTCGTCGCGGTATTTGCCGTTCCGGTCCTATCCTTCCACTTCATCTCT
CAGAATAATCCTTACCAAATGGACACGAAATTCATATTGGCTGATACTTTGTCGAAGATT
TTGGTTCTTGTATTGCTCTCAGTTTGGGCCATTTGT------AAAGGGCAGTTGGATTGG
CTTATCACTCTTTTTTCTGTTTCAACTTTGCCTAATACATTAGTTATGGGCATTCCTTTG
CTTAATGCCATGTATGGTGAT---TTCACTCAAAGCCTCATGGTTCAACTTGTTGTCCTT
CAATGCATTATATGGTATACTTTATTATTGTTCTTGTTTGAATATAGAGCTGCCACAATA
TTAATCAAAAATCAATTCCCCGGCAATGTTGCTGCATCCATAACAAAATTCGAAATCGAC
AACGACGTCATCTCACTAGACGGCCGGAATCCACTTTGTACGGAATCAGAAATCGACGGT
AACGGACGTATCCACGTCCGTATCCGTCGATCCACTTCATCGGCACCGGAATCC------
---------------GCATTTTCATCCTCTATAGGGATCACACCTAGGGCATCAAATCTC
TCCAATGCTGAAATTTTTTCCGTTCATACCCCTTTACAC---------------------
TTTGGGCATGGAGACCTG---GGCGTG------GGGTTTCGTGCA------GCGAGTCCT
CGGTTGTCT---------GGGTACGCG------TCTTCTGACGCGTACTCGCTGCAA---
---------CCGACGCCCAGGGCCTCGAATTTC---------------AACGAATTGGAT
GTGACA------------------------------------------------------
------------------------ACAAGTGGGAAT---------------ACCCCAATG
TGGGTAATGTCCCCAGTGGGT---------------------------------------
------------------------------------------------------------
------------------------GGTAAGGTGTTTAGTAAAATGGCGTGGGAGTCTTCA
------TGTTTAAATGGA------------------------------------------
------------GAGCAAGGG------------------TACAGAGAT------------
------------------------------------------------------------
---GATGTTGGAGAAAAGGAAATCAGCTTTAGAGATATATCA------------------
---------------------------------------AATTTC---------------
---CCAGTACAAGAAGTTGGAGCTGCAGAT---------------AATACAAATAATATT
ATTAAACAAGAAATGCCAAATGCTTTAGTGATGCTAAGGCTCATTATCGTTATGGTTGGC
AGAAAACTTTCTCGTAATCCAAATACTTACTCCAGTATTTTAGGACTTCTATGGTCTCTT
ATCTCATTCAAATGGAATGTGGGGATGCCAAGTTTGGTAAAATATTCCATTAAAATAATT
TCAGACGCAGGCCTTGGGATGGCAATGTTCAGTTTA------------------------
------------------------------GCAATAGGGATGGCCATAAGATTTATAGGT
GGACCTCTAGTAATGTCAGCCACTTCTATTGCCGTTGGACTTAAAGGAGTTCGACTTCAT
ACCGCAATTGTACAGGCAGCTCTTCCCCAAGGAATCGTTCCATTTGTCTTCGCTAGAGAA
TATGGGTTGCATCCAGACATACTAAGCACAGGGGTTATATTCGGGATGTTGGTTTCATTA
CCAGTAACCCTTCTTTATTATGTCCTTTTGGGGCTA
>gnl_Solly_v2.4_Solyc03g118740.2.1
ATGATAACTTTATCTGATTTCTACCATGTTATGACTGCTGTTGTGCCACTTTATGTAGCT
ATGATACTAGCTTATGGCTCTGTTAAGTGGTGGAAGATTTTCTCACCAGATCAGTGTTCT
GGGATCAACAGATTTGTTGCACTTTTTGCAGTTCCACTTCTATCTTTCCACTTTATAGCT
GCTAATAATCCTTACGCTATGAACTTGAGATTCATTGCTGCAGATACTCTGCAGAAACTT
ATTGTTCTTGGGGTTCTTGCTGTTTGGGCTAATGTAAGCAAAAGGGGTAGTTTGGAATGG
AGTATAACTCTGTTTTCACTATCAACTCTTCCAAATACTTTAGTTATGGGCATTCCTTTG
TTAAAAGGAATGTATGGTGAT---TTCTCTGGGAGTTTAATGGTTCAAATTGTTGTATTA
CAGTGTATCATTTGGTACACTCTGATGCTTTTTATGTTTGAGTTTAGAGGTGCAAGACTG
CTAATTTCTGAGCAGTTTCCT---GATACTGCTGGTTCAATTGTATCTATTCATGTTGAT
TCTGATGTCATGTCATTAGATGGTAGACAAGTTTTAGAGACTGAAGCAGAGTTAAAAGAA
GATGGAAAACTTCATGTCACTGTTAGAAAATCAAATGCCTCAAGGTCTGATATATTTTCA
AGA---AGGTCAGGTGGATTTTCT---------TCTACTACACCAAGACCATCCAATTTG
ACAAATGCAGAGATTTACTCTCTGCAGTCATCAAGAAATCCAACACCAAGAGGGTCTAGT
TTTAATCATACTGATTTTTACTCAATGGTG---GCTGGTACT------------GCTGGG
AGAAACTCA---------AACTTTGGT------GCTAATGATGTTTATGGTATGTCTAAT
TCAAGAGGGCCAACTCCAAGACCTTCTAATTAT---------------GAAGAAGAAAGT
GGA---------------------------------AAATCAAGATTCAATTATCATGGT
GGAGCAGCA------AGT---AATAGTAACACTCATTATCCAGCACCA---AATCCAGGC
ATG---TTTTCACCTAGTAACAATGGC---AACAAA------------------GCACAC
AAGAGTACAGCT------------------------------AAAAAAGGAGAT------
---------------CAAGAAGTTGGCAAGGATCTTCATATGTTTGTTTGGAGTTCAAGT
AACTCTCCTGTTTCTGAT---------------GTTTTT---------GGAGGACATGAT
TATACAGCTAAT---------------CTAGACCAGCCTAATAAGGATGTGAGAGTACCT
ATC---TCCCCTGGAAAAGTTGAGGGGCAAAGGAACAATAAT---CAAGAAAAC---TAC
------ATGGAGAGAGATGATTTCAGCTTTGCAAATAGAGATGGAGTT------------
GAT---------------CAAATG---------------------------------AAC
AATCAA------GAT------GGTGAAAAA------------------GCTGGAGAAAAC
AAAGCAAAAGTAATGCCACCAACAAGTGTAATGACTAGGCTAATACTTATCATGGTTTGG
AGAAAACTTATTAGAAACCCAAACACTTATTCGAGCTTGTTTGGCCTCACTTGGTCTCTA
GTTTCATTCAGGTGGAATTTGAAGATGCCTGCTATAATTGCACAGTCCATATCTATACTG
TCAGATGCAGGACTTGGCATGGCAATGTTCAGTCTTGGTCTGTTCATGGCTTTGCAACCA
AGGATCATAGCATGTGGAAATTCTGTTGCATCTTTTGCTATGGCTGTGAGATTCCTTACA
GGTCCAGCTGTTATGGCAGCTGCTTCCATTGCTGTTGGTCTTCGTGGAACTCTATTACAC
GTGGCAATTGTACAGGCAGCTCTACCACAAGGAATTGTTCCTTTTGTCTTCGCTAAGGAA
TACAACGTTCATCCTGACATTCTTAGCACAGCTGTGATTTTTGGGATGTTGATTGCGTTG
CCGATTACATTGGTGTATTACATATTTATGGGACTT
>gnl_Solly_v2.4_Solyc04g007690.2.1
ATGATAAGTTGGCATGATCTTTACGTCGTCTTGACGGCCGTTGTTCCACTTTATGTCGCC
ATGATCTTAGCCTATGGCTCGGTCCGGTGGTGGAAAATCTTCTCACCGGATCAATGTTCA
GGAATCAATAGATTTGTAGCTATTTTCGCGGTCCCATTGTTGTCATTTCACTTCATTTCT
ATGAATAACCCTTACGAAATGAATTTTCGATTCATCGCAGCTGACACGTTGCAAAAAGTG
ATCATGTTGATAGTGTTATGCATTTGGTCTAACGTGACCAAAAATGGAAGTCTTGAATGG
AGTATAACGATTTTTTCGCTTTCAACACTTCCAAATACACTTGTTATGGGGATTCCATTA
TTGATAGCTATGTATGGTGAT---TATTCAGGTAGTTTGATGGTACAAGTTGTGGTGTTA
CAATGTATAATATGGTATACGTTGTTGCTATTTTTATTCGAATTTCGAGGTGCTAAGATG
TTGATTATGGAACAATTCCCA---GAAACAGCAGGGGAAATTGTTTCATTCAAAGTTGAA
TCTGATGTTGTTTCGTTAGATGGACAAGATTTTCTTGAAACTGATGCTGAATTAGGGCGA
GATGGGAAACTTCATGTTACGTTACGTAAGTCCAATGTGTCTAGAAGGTCATTT------
---------------------------------GCTATGACCCCTAGACCCTCAAATCTT
ACCGGGGCTGAAATTTATAGCTTGAATTCTTCTAGAAATCCTACCCCACGAGGGTCGAAT
TTCAATCACAGTGATTTCTACGCGATGATG---GGGTTTCCA---------------GGA
AGGTTATCG---------AATTTTGGT------CCGGTCGAT------------------
---------TCAACTCCTAGACCATCTAATTTC---------------GAAGAAAATTGT
GCT---------------------------CAGGGCTCCCCTAAATTCGGGTTTTACCCT
GCA------------CAA------------TCTAATTATCCGGCCCCA---AATCCGGAA
ATT---GCTTCCATAGTTTCTATAAACACGAAAAATCAACAAGTA------CAATACCAG
CACCAGCACCAG------------------------CAACAACAAAATGGTAAAGCTAGT
------------------CATGATGCTAAAGAGCTACACATGTTTGTGTGGAGCTCTAGT
GCTTCACCAGTATCGGAGGCCGCAGGCCTCCATGTGTTC---------GGTGGCACGGAT
TTTAGTGCCAACGAACAGTCTTGTAGGTCTGAT---GGTGCTAAAGAAATAAGAATGTTG
GTA---CCTGATCACCCTCAAATTGGGGATAATAAAGACGTTTCTCAA------------
---GATTTTGGTGGTGAAGAATTCAGCTTTGGTGGTAGTACTGGTGGTGGTAAAGAC---
GAAAAGAAAGAAGAAAAAGAAGGTCTCACCGGA---------------------------
---------------GTA---CACACTACGACTACCGGAGTT------CAAGATTCCGGT
ACCAGAAAACATATGCCTCCAGCAAGTGTTATGACTCGTTTGATTTTAATCATGGTTTGG
CGTAAGCTTATCCGAAATCCAAACACGTATTCGAGTCTCATTGGTTTGATTTGGTCCCTA
ATCTCGTATAGGTGGCATGTGCATATGCCTAAAATAATAGAGAAATCAATCTCTATTCTC
TCTGATGCTGGCCTTGGAATGGCTATGTTTAGCTTAGGTTTGTTTATGGCCCTTCAACCA
AAGATAATAGCATGTGGGAACACTGTGGCTACTTTTGCAATGGCAGTAAGATTTCTAACT
GGCCCGGCAGTTATGGCTGCCGCTTCTATTATCGTTGGCTTACGTGGTACACTCCTTCAT
GTCGCGATTGTTCAGGCTGCATTGCCACAAGGGATTGTTCCATTTGTGTTTGCTAAGGAG
TACAATGTTCATCCGGCTATTCTTAGTACTGCGGTTATTTTTGGAATGTTGATAGCATTA
CCAATCACATTAGTCTATTATATTATTCTTGGATTA
>gnl_Solly_v2.4_Solyc05g008060.2.1
ATGATCACTTGGCACGATCTGTATGTTGTGTTAACGGCAGTTGTTCCTCTGTATGTTGCT
ATGATATTAGCTTATGGTTCTGTTCGTTGGTGGAAGATCTTTTCTCCCGATCAATGTTCA
GGGATCAACAGATTCGTAGCTATTTTTGCAGTTCCTTTGTTGTCTTTCCATTTCATAGCT
ATGAACAATCCATATGAGATGAATTTCCGTTTCATTGCGGCGGATTCGCTGCAGAAAGTG
ATTATGCTTGTTGTACTTTCATTATGGGCTAATTTAACTAAAAATGGTAGCCTTGAATGG
AGTATTACCATTTTTTCACTTTCAACACTACCAAATACATTGGTGATGGGTATTCCTTTG
TTAATTGCTATGTATGGTGAG---TACTCTGGTAGTCTCATGGTACAAGTAGTGGTGTTG
CAGTGTATCATTTGGTACACACTTTTGCTTTTTTTGTTCGAATATCGCGGTGCGAAAATG
CTTATAATGGAGCAATTCCCA---GAAACTGCTGCTTCCATTGTTTCGTTTAAAGTTGAA
TCTGATGTTGTATCTCTAGATGGACATGATTTTCTCGAAACAGATGCTGAAATTGGTCAA
GATGGAAAACTGCATGTTACTGTGAGAAAATCGAATGCGTCCCGGAGATCGTTC------
---------------------------------GCTATGGATCATCGGCCGTCGAATCTC
ACCGGAGCTGAGATTTACAGTCTCAGTTCTTCGAGAAATCCGACTCCTCGAGGGTCTAAT
TTTAATCATAATGATTTTTACTCAATGATG---GGATTTCCTGGA------------GGA
AGATTATCC---------AATTTTGGT------CCTGCAGATATGTATTCTGTACAATCG
TCTCGGGGTCCGACCCCGAGACCATCTAATTTC---------------GAAGAAAACTGT
GCTCCG---------------GGTCTAGTTCAGAGTTCCCCGAGGTTCGGATACTTTCCG
ACGCAG---------CAG---CCTGCGCCGGGATCTTATCCTGCCCCG---AACCCCGAA
ATT---GCATCCGCAGGGCCTAAAAGCACAAAACCTCAGCAGCCAAATGTACAGAAGCAG
GAAGTACAACAGCAACAGCAG------------CACCAACAGCCAAATGCTAAAAATAAT
------------------CATGATGCTAAGGAACTTCACATGTTTGTATGGAGTTCGAGT
AATTCTCCGGTGTCGGAGGCCGGTGGCCTCCATGTGTTC---------GGTGGCAATGAT
TTCAGTGCCAACGAACAATCGGGTCGATCCGAT---GGAGCTAAAGAAATTCGAATGTTG
GTT---TCTGATCATACTCAAAATGGAGATAGTAAAGCCATTCCGCAAATA---------
GGGGAATTTGGTGGTGAGGATTTCACTTTTGGAGGTGCCAATGGTGGTGGAGGCGAT---
GAAGAAAAAGGCGAAAAAGAGGGACCCACTGGACTGACTAAACTA---------GGGTCT
AGCTCTACATCGGAGCTA---CACCCCAAGCTCGCTGGAGTA------CAAGATGCTGGT
ATGGGAAAACAGATGCCTCCGGCTAGTGTTATGACTCGTTTGATCTTAATCATGGTTTGG
CGTAAGCTTATTCGTAACCCAAACACGTATTCAAGCCTCATTGGTCTGATTTGGTCTCTA
ATCTCATTCAGATGGCATGTGCATATGCCCAAAATTATAGAGAAGTCAATCTCCATTCTC
TCTGATGCTGGTCTTGGAATGGCTATGTTTAGCTTGGGTTTGTTTATGGCTCTTCAACCA
AAAATCATTGCATGTGGTAACACAGTGGCTACATTTGCAATGGCTGTAAGGTTTCTAACT
GGCCCAGCAGTTATGGCTGCTGCTTCAATTGCTGTTGGGCTACGTGGTACTCTTCTTCAT
GTAGCCATTGTACAGGCTGCATTGCCACAAGGGATTGTCCCATTTGTGTTTGCTAAGGAG
TACAATGTTCATCCAGCTATTCTTAGTACTGCGGTTATTTTTGGGATGTTGATAGCGTTG
CCAATTACATTAGTGTACTACATTATTCTTGGATTA
>gnl_Solly_v2.4_Solyc10g080880.1.1
ATGATAACAGTTTCAGACCTTTATCATGTTCTAACTGCTGTAGTTCCACTTTATGTAGCT
ATGATATTGGCATATGGCTCAGTAAAATGGTGGAAGATATTTAGTCCAGATCAATGTTCA
GGAATCAATAGATTTGTGGCTCTTTTTGCAGTTCCATTGTTATCTTTTCACTTCATTGCT
TCAAACAATCCTTATGCCATGAACTACAGGTTCATAGCAGCTGACACATTACAAAAAGTT
ATTGTTCTGGTTGTTTTAGCTATTTGGTCAAGAATTAGCTCAAGGGGGTCTCTTGAATGG
TCCATTACTTTGTTTTCCCTTTCAACTTTGCCTAATACTTTAGTTATGGGAATCCCTTTG
TTAAAAGGGATGTATGGTGAT---GCCTCAGGTAGTTTAATGGTTCAAATTGTTGTTCTT
CAATGTATCATTTGGTACACTTTGATGCTTTTCTTGTTTGAGTATAGAGGTGCTAGAATG
CTTATTGCTGAACAGTTTCCT---GATACTGGAGGATCAATTGTTTCATTTAAAATTGAT
TCTGATGTTATTTCATTAGATGGAAAAGAACCATTAGAAACTCAAGCTGAAGTTGGTGAT
GATGGGAAACTTCATGTAGTTGTTAGGAAATCAGCTAGTTCAAGGTCTGAAATTTTTTCA
AGA---ATGTCACATGGTCATAACACTGGTCTTTCCATGACACCACGACCATCCAATTTG
TCTAATGCTGAGATTTACTCTTTGCAATCTTCAACAAATATGACCCCTAGAGATTCAAAT
TTTAACCATAATGATATATACTCAATGGTG---AAT---------------------GGG
AAAAATAAT---------GCA---------------------------------------
------AATATGAGTCCTAGGACATCAAATTTTGGTAACTTGGGATTTGATGAAGAGAGT
GGATTTGGG---------------------------------------------------
---------------------AAGACTAATGTAGGGTACCCTGCACCTACTAATGCTGGG
ATT---TTTTCTCCGGCAATCGGACCG---------------------------------
------GGGACA---------------------------AAAAAGAAGGCTAATGGGACA
------------------GAAAGTGGAAAAGATCTTCATATGTTTGTTTGGAGTTCAAGT
GCTTCACCAGTATCTGAA---GGAGGGATTCATGTGTTC---------AGGGGAGGTGAC
TTTGGT------------------------------------AATGAGCTTGGAATT---
GGA---CAT---------------------------CAC------TCAAAAGAT---TAT
GATGATTTTGGCCGAGAAGAGTTTTCTCTCAGGGATAAAAATAACTCCAATGGATGT---
CAT------------CGAGAAGAGCCG---GTGCTAAAGAAGCTA---------GGATCG
AGTTCTACAGCCGAGCTG---TTTCCCAGGACTGCT---------------ACTGAAACT
AAGGCTACTGCTATGCCTGCTGCTAGTGTGATGACCAGACTTATTCTGATTATGGTGTGG
CGAAAACTCATTAGGAACCCGAATACTTATTCTAGTCTCCTTGGTCTTGCTTGGTCCTTG
ATCTCATTCCGGTGGAACATTCAGATGCCTTTAGTTTTTGCTAAGTCGATATCAATTCTC
TCCGATGCTGGTCTTGGAATGGCAATGTTTAGTCTTGGTTTGTTCATGGCGTTGCAGCCT
AAAATGATCTCCTGTGGAAAATCAATTGCTGCCTTCTCTATGGCAGTGAGATTCATCAGC
GGTCCAGCAGTCATGGCTGCTGCCTCCTTCGCTATTGGACTTCGAGGTGTTCTTTTGCAT
ATTGCAATAGTTCAGGCAGCTCTACCTCAAGGAATCGTTCCTTTCGTCTTTGCAAAAGAA
TACAATCTTCATCCTGATATACTTAGCACAGGGGTTATATTTGGTATGTTAATAGCTCTT
CCAATCACTTTGGTTTACTACATTTTGCTGGGGCTT
>gnl_Solly_v2.4_Solyc10g078370.1.1
ATGATATCACTTTCAGACCTTTACCATGTTCTTACTGCTGTAGTTCCACTATATGTAGCA
ATGATCTTAGCTTATGGTTCTGTAAAATGGTGGAAAATTTTCAGCCCTGACCAATGTTCT
GGAATCAATAGATTTGTAGCTCTTTTTGCTGTTCCATTGCTATCTTTTCATTTCATTGCT
TCCAACAATCCATATGCAATGAACTACAGGTTCATAGCTGCTGACACCCTTCAGAAAATC
ATAGTTCTTTTTGTTCTAGCTATTTGGTCAAGAGTTAGCTCAAGGGGATCCCTTGAATGG
TCCATTACTTTGTTTTCACTATCCACTTTACCAAACACTTTAGTTATGGGGATTCCTTTG
TTAAAGGGTATGTATGGTGAT---GCCTCAGGAAGCTTAATGGTCCAAATTGTTGTGCTT
CAATGTATCATTTGGTACACTTTGATGCTTTTCTTGTTTGAGTATAGAGGGGCAAGAATG
CTTATTGCGGAACAGTTTCCT---GACACTGGAGGTTCCATTATTTCCTTTAAAGTGGAT
TCTGATATTATTTCATTAGATGGTAAAGAGCCATTGGAAACTCAGGCTGAAGTTGGTGAT
GATGGGAAACTTCATGTAACTGTTAGAAAATCCACTAGTTCCAGGTCTGAAATATTTTCA
AGA---AGATCCCATGGTCCTAATTCTGGCCTTTCATTAACTCCTAGACCATCAAACTTA
ACTAATGCTGAGATTTATTCATTGCAATCTTCAAGAAATCCAACTCCTAGAGGCTCAAGC
TTTAACCATACTGATTTTTACTCAATGGTG---AAT---------------------GGA
AAAAATGCA---------------------------------------------------
------AATATGAGTCCAAGGAATTCCAATTTTGGGAACTATGGTCATGATGAGGAGAGT
GGTGTTGCTGGATTT---------------GGG---------AGAGGAAATGGGGTTTAT
GGA------------------CAGGGAAATGCAGGGTACCCTGCTCCTACTAATGCTGGA
ATC---TTCTCTCCAGCCACTGGACCA---------------------------------
------GTTACA---------------------------AAGAAGAAAGCTAATGGTACA
------------------GAAGGTGGAAAAGATCTTCACATGTTTGTTTGGAGTTCAAGT
GCTTCACCAGTATCTGAA---GGAGGGATTCATGTCTTT---------AGGGGAGGTGAC
TATGGT------------------------------------AATGAGCTTGGTGTT---
GGA---GCC---------------------------CAC------CCAAAAGAT---TAT
GATGAATTTGGCCGAGAAGAGTTCACATTTGGAAACAAACAGAACCTGAATGGAAAT---
GAC------------CGGGAAGGGCCA---GTTGTGCGC------------------TCG
AGCTCCACAACCGAGCTC---CGTCCTAAGATTGCT------------CAAGAAGAGACC
AAGGCAACTGCCATGCCACCAGCTAGTGTCATGACCAGGCTCATTTTGATTATGGTGTGG
CGAAAACTAATCAGGAACCCAAATACTTACTCCAGCCTCATTGGCCTAACTTGGTCCTTG
GTCTCTTTCAAGTGGAATGTTCAAATGCCAGCGATTATAGCCAAATCAATATCGATTCTT
TCTGATGCTGGTCTCGGAATGGCAATGTTTAGTCTTGGTTTGTTCATGGCATTGTCGCCT
AGAATCATTGCATGTGGGAAAACAATTGCTATCTTCTCAATGGGTGTGAGATTCCTTACT
GGTCCTGCAGTTATGGCTGCTGCCTCCATTGCAGTCGGACTTCGAGGTGTCCTTTTGCAT
ATTGCTATCGTTCAGGCAGCTCTACCTCAGGGAATTGTTCCATTCGTCTTTGCCAAGGAA
TACGGCGTCCATCCTGATATATTGAGCACAGGGGTCATATTTGGTATGTTAGTTGCTCTT
CCTATAACTTTGGTCTACTACATTTTGCTGGGGCTT
>gnl_Solly_v2.4_Solyc07g006900.1.1
ATGATTAATGGCAAAGACATATATGATGTTCTTGCTGCAATTATACCATTATATGTTGCG
ATGATATTAGCTTATGGTTCTGTTCGATGGTGGAAGATCTTCACCCCCGATCAATGTTCT
GGAATCAATCGATTCGTGGCAGTTTTCGCTGTTCCTCTGCTCGGTTTCCATTTCATATCC
ACGAACGATCCTTACGCGATGAATTACCATTTCATCGCTGCTGATTCCCTTCAAAAAGTT
GTTATACTTTTCGCGCTTTTCATCTGGCATCTTTTCAGCAAAAGAGGAAATTTAGAATGG
GTGATTACTCTGTTTTCTCTTTCGACTTTGCCCAACACTCTAGTTATGGGGATCCCTCTG
CTTAAAGCAATGTACGGAGAT---TTTTCTGGGAATCTAATGGTACAAATTGTCGTTATG
CAAAGTGTGATTTGGTATACACTTATGCTTTTTCTGTTCGAATACAGAGGAGCTAAGTTA
CTGATCGGTGAGCAATTCCCC---GAAACTGCAGCTTCGATTACTTCGTTCAGAGTTGAA
TCTGATGTTGTTTCACTCAATGGACGTGAACCATTACAGGCCGATGCTGAAATCGGAGAC
GATGGAAAATTACATGTTATAGTTCGAAGATCCTCTGCTTCTTCAATTATTTCA---TCT
TATAATAAA------GGGATACTGCAATCGAATAACATGACTCCGCGAGCTTCGAACTTG
ACTGGTGTTGAGATTTATTCTGTGCAATCGTCTCGAGAGCCAACGCCAAGAGCGTCTAGT
TTTAATCAGACAGATTTTTACGCCATGTTT---GCTAGTAAAACAGCTAGT------CCG
AAGCATGGGTATACGAATAGCTATGGT---------GGAGATGTGTTTTCTCTGCAGTCA
TCTAAAGGGCCAACACCGCGAACTTCTAATTTT---------------GAAGAGGAGATG
TCGAAGATTGGAAGTAAT---------------AAGAAGAATCGAGGAGGTAGGAGTATG
AGCGGAGAGCTATATAATAGTAGTAGCACTGCTTCTTATCCACCTCCG---AATCCAATG
TTT---GTAGGGCAA---------------AGGAAAAAGGAAGTT---------------
------GGAAGCGGAAGTGGTGTACCAGTACCAGTATCAATGTCGAATAGTAATAGTAAT
------------------AGCAATAGTAAAGAGCTTCATATGTTTGTTTGGAGTTCAAGT
GCTTCTCCTACATCCGAAGGTAATCATAAGCACGCGATTAGCAAAGGTGGTTCAAGTGAA
CTTGGAGTTCTTGATGCATCCAAAGCCGTT------CTTCAACAAGAG------------
ATAGCTGCAGCA---------------------------------AGA------------
---------------GAGAATGCAAGTTCGGTTAGTAAAGGAAATGTAGACAAAGAAATA
GAG---------ATCGAGGATGGATCG------------AAG------------------
------------------------------------AATATAGAA------GATGGAGAG
AAGAAATCACAAATGCCTCCGGCTAGTGTTATGACAAGGCTAATCCTTATAATGGTATGG
AGGAAGTTGATAAGAAATCCAAACACCTATGCAAGTTTGATCGGACTCATTTGGTCTCTC
ATCTCGTACAGATGGAATATTCAAATGCCTTCAATTGTGAAAGGCTCGATCTCAATTCTA
TCAGATGCTGGTCTCGGAATGGCTATGTTCAGTCTAGGTTTATTCATGGCTTTACAACCA
AAGATCATAGCTTGTGGAAAATCTGTTGCTACATTCTCCATGGCAGTTAGGTTTTTAACA
GGACCAGCTGTTATTGCTGCTACTTCTATCGCGATTGGTCTTCGCGGTGTATTACTACAT
GTTGCTATCGTTCAGGCTGCTTTGCCCCAAGGCATTGTTCCGTTTGTGTTTGCAAAAGAA
TACAATCTCCATCCTGATATCCTTAGTACCGCGGTTATATTTGGAATGCTAGTTGCTTTA
CCAATTACAATATTATATTATGTGCTTCTTGGTGTG
>gnl_Sorbi_v3.1_Sobic.010G216700.1
ATGATCACCGGGCGGGACATCTACGACGTCCTGGCGGCGATCGTGCCGCTGTACGTGGCC
ATGTTCCTGGCGTACGGGTCGGTGCGGTGGTGGGGCATCTTCACCCCGGACCAGTGCTCG
GGCATCAACCGCTTCGTGGCCGTCTTCGCCGTGCCGCTGCTCTCCTTCCACTTCATCTCC
AGCTGCGACCCCTACGCGATGCAGTACCGGTTCCTGGCCGCCGACTCGCTCCAGAAGCTC
GTCATCCTGGCGGCGCTGGCGGTGTGGCACAACGTGCTCTCCCGCTCGTCGCTGGACTGG
ACCATCACGCTCTTCTCGCTGTCCACGCTGCCCAACACGCTGGTGATGGGCATCCCGCTG
CTCCGCGCCATGTACGGCGAC---TTCTCGGGCAACCTCATGGTGCAGATCGTGGTGCTG
CAGAGCGTCATCTGGTACACGCTCATGCTCTTCCTCTTCGAGTACCGCGGCGCCAAGGCG
CTCATCTCCGAGCAGTTCCCGCCGGACGTCGGCGCCAGCATCGCCTCCTTCAGGGTCGAC
TCCGACGTCGTCTCACTCAACGGCCGCGAGGCGCTGCAGGCCGACGCCGAGGTCGGCAGC
GACGGCCGCGTCCACGTCGTCATCCGCCGCTCCGCGTCCGCGTCCACCACGGGCGGCGGC
CACGGGCGCCCCTACGGC---------TCCTCGGCCATGACCCCGCGCGCCTCCAACCTC
ACGGGCGTCGAGATCTACTCGCTGCAGACGTCGCGGGAGCCCACGCCCCGCGGCTCCAGC
TTCAACCAGTCCGACTTCTACGCCATGTTC---AACAGCAAGATGGCCAGC------CCG
CTCGCGCAG---------------------------------------CCC---------
------------GGCGCACGCGCGCCGGGGCTC---------------GACGAGCAGGTG
GCCAACAAGTTC---------------------GCGTCTGGGAAAGGCGGCGAC------
------------------------GCGACGGCGGCGTACCCCGCGCCA---AACCCCGGC
ATG---ATGCCACCG------------CCACGGAAGAAGGAGCTC---------------
---------------------------------------------GGGGGCTCCAACTCC
------------------AACTCCAACAAGGAGCTGCACATGTTCGTGTGGAGCTCCAGC
GCGTCGCCCGTGTCGGAGGCCAACCTCCGCAACGCCGTCAACCACGCCGCCTCTACCGAC
TTCGCTGCCGTGCCGCCGCCACCGATG------------CCCGTCGAC------------
GGCGCCACCCCA---------------------------------AAA------GGCGTG
AGT------------GGGACTGTGACGCCGGCCAAGAAGCCGGCCAACGGCGGCGACCTG
GAG---------ATCGAGGACGGCCTCACGGGCCTGGCCAAGTTCCCGGTGTCGGGCTCG
CCGTACGTGGCA---------CGCAAGAAG------GACGCGCCG---GGGCTGGAGGAG
GCCGCGCACCCGATGCCGCCGGCGAGCGTGATGACGCGCCTCATCCTCATCATGGTGTGG
CGGAAGCTCATCAGGAACCCCAACACCTACTCCAGCCTCATCGGCCTCGTTTGGTCCCTC
GTCTCGTTCAGGTTTAACATCCAGATGCCCTCAATTATAAAGGGATCAATATCTATATTG
TCCGATGCAGGGCTAGGCATGGCTATGTTCAGCTTAGGTCTGTTCATGGCTCTGCAACCA
AAGATCATCTCTTGTGGCAAGAGGGTGGCGACGTTCGCCATGGCGGTGAGATTTTTGACT
GGTCCGGCAGTGATCGCGGCTACCTCCATCGCCATTGGGCTCCGGGGAGTGCTCCTGCAC
GTTGCCATCGTTCAGGCTGCACTTCCACAAGGCATCGTTCCCTTTGTGTTTGCAAAGGAA
TACAACTGCCATCCTCAAATACTTAGCACAGCGGTTATATTCGGGATGCTCATCGCGCTT
CCGATCACGATACTCTACTATGTTCTTCTTGGAATT
>gnl_Sorbi_v3.1_Sobic.010G051000.1
ATGATCTCGTGGCACGACCTGTACACGGTGCTTTGCGCGGTGGTGCCGCTGTACGTGGCG
ATGGTCCTGGCGTACGGCTCCGTGCGGTGGTGGGGCGTGCTGACGCCGGACCAGTGCGCC
GGCATCAACCGCTTCGTCGCCGTCTTCGCCGTGCCGCTCCTCTCCTTCCACTGCATCTCC
ACCAGCGACCCCTACGTGATGAACCTCCGCTTCATCGCCGCCGACACGCTGCAGAAGGTC
CTCGTCCTCGCCGCGCTCGCCGTCTGGTCGTACCTCCCGACCCGGGAGCCGTTGGACTGG
TCCATCACGCTCTTCTCCCTGTCCACGCTGCCCAACACGCTCATCATGGGGATCCCGCTC
CTGGTCGCCATGTACGGGCAG---TACTCGGGCGACCTCCTGGTGCAGGTGGTGGTGCTC
CAGTGCATCGTGTGGTACACCCTCCTGCTCGTCCTCTACGAGTTCCGCGCCGCGCGGGTG
CTCATCGCGGGGCAGTTCCCG---GCCGGCACCGCGGCCATCGCCGACGTGCGCGTGGAC
CCGGACGTGGTGTCGCTGGCCGGCAGCCAG------GAGGCGCAGGCCGAGGTGGCGCCC
GACGGCAGGATGCGCCTCGTCGTGCGCCGGTCCACGTCGGCGCCGTCA------------
------CGG------TCCCTGGCGGCGGCCACCGCCGCGACGCCGCGGCCGTCCAACCTG
ACAGGCGTGGAGATCTACTCGATGAGCTCGTCGCGGAACGCCACCCCGAGAGGGTCCAGC
ATCGCGCACGCCGACATA---------------GGCTGGCCCGCCGCCGCGTCGTCGCTG
CGCATGTCG---------AGCTTCGGC------GCGGCGGACCTCTTCTCCCTGCAC---
---------CCGACGCCGCGGCCGTCTAGCTTC---------------GACGAGCAAGCT
GTGCGG------------------------------------------------------
------------------------------------------------------------
------------------GCA---------------------------------------
---------------------------------AGATCGGCCGCCACGGTGGCGCCCAGC
------------------AACGACCCCAGGGACGTGCACATGATCGAGTGGAGCTCCGGC
GCGTCCACGACGTCGGAGGTGCGCGGCTTGCCGGTGTTC---------CACGGCGGCGAC
CTCCAC------------------------------CGCGGCATGGATTCCCGCCGGCTG
GTCCCCTCCGAGGTGCCTCCGAGAGCGATGCGGCCG------------------------
------------GGGGAGCGCGTCACGTTCCCGGCG------GACGCCGCCGGGCAG---
GAC---------------------------GCGCTGACGAAGCTG---------GAGTCC
GGGTCGACGGAGGAGGAG---CGGAAGGAC------GACAAGGACGGAGCGGGAGGGCAG
CAAACGGCGGCGGCGGCACCGGCCGGCGTGATGATGCGGCTGATCGTCACGATGGTGTGG
CGCCGGCTGATCCGCAACCCAAACACGTACGCCAGCGTTGTCGGCCTCACTTGGTCGCTC
ATCTCGTTCCGATTCCACGTCGCAATGCCAGTCCTAGTGAAGAACTCCATCAGCATACTC
TCCGATGCAGGGCTAGGGATGGCCATGTTTAGCTTAGGGCTGTTCATGGCCACGCAGCCC
AAGATCATTGCCTGCGGAAACAAAGTCGCGGCCATCACCATGGCAATTCGCTTCCTCTTC
GGCCCCGCCGTCATGGCCGCCACGTCCGCCGCCATCGGCCTCCGAGGCACGCTCCTGCGC
GTCGCCATTGTTCAGGCTGCTCTGCCGCAAGGAATTGTGCCATTTGTGTTCGGCAAGGAG
TACAATCTGCACGCCGCCATTCTTTGCACCGGGGTGATTTTTGGCATGCTAATCGCTCTT
CCCATCACCTTGGTCTACTATATTATTCTCGGACTA
>gnl_Sorbi_v3.1_Sobic.010G095100.1
ATGATCACGGGCACGGACTTCTACCACGTGATGACGGCCATGGTGCCGCTGTACGTCGCC
ATGATCCTGGCGTACGGCTCCGTCCGGTGGTGGCGCATCTTCACGCCGGATCAGTGCTCC
GGGATCAACCGCTTCGTGGCGCTCTTCGCCGTGCCGCTGCTCTCCTTCCACTTCATCTCC
ACCAACAACCCCTACACCATGAACCTCCGGTTCATCGCCGCCGACACGCTGCAGAAGCTC
ATCGTCCTGGCGCTGCTCACCGCCTGGAGCTACCTCTCCCGGCGGGGCTGCCTGGAGTGG
ACCATCACGCTCTTCTCCCTGTCCACGCTGCCCAACACGCTGGTGATGGGCATCCCGCTG
CTCAAGGGCATGTACGGCGAC---TTCTCCGGCAGCCTGATGGTGCAGATCGTGGTGCTC
CAGTGCATCATCTGGTACACGCTGATGCTCTTCATGTTCGAGTACCGCGGCGCCAGGATC
CTCATCACCGAGCAGTTCCCG---GACACGGCGGGCGCCATCGCGTCCATCGTCGTCGAC
CCCGACGTGGTGTCGCTGGACGGCAACGACGCCATCGAGACGGAGGCCGAGGTGAAGGAG
GACGGCAAGATACACGTGACGGTGCGCCGCTCCAACGCGTCCCGGTCGGACATCTACTCC
CGG---CGGTCCATGGGGTTCTCC---------AGCACCACGCCGCGGCCCAGCAACCTG
ACCAACGCCGAGATCTACTCGCTGCAGTCGTCGCGGAACCCGACGCCGCGGGGGTCCAGC
TTCAACCACACCGACTTCTACTCCATGGTG---------------------------GGG
CGCAGCTCC---------AACTTCGCC------GCCGGGGACGCCTTCGGGCTGCGCACC
------GGCGCCACGCCCAGGCCGTCCAACTAC---------------GAGGAGGAAGCG
CAGGGCGGCAAGGCG---------------------------------------------
---------------AAC---AAGTACGGCGGCCAGTACCCGGCGCCC---AACCCGGCC
ATG---GCGGCGCAGCCCATGCCC---------------------------------ACC
AAGCAGGGTCTC------------------------AAGAAGGCGGCGGCCAATGGGCAG
GCC---------AAGGGCGAGGACGGCAAGGACCTGCACATGTTCGTCTGGAGCTCCAGC
GCGTCGCCCGTGTCCGAC---------------GTGTTC---------GGCAATGGCGAG
TAC------------------------AACGACGCCGCCGTCAAGGAGGTCCGCATGGCC
GTCGCCTCCCCGCGCAAAGTTGACGGGAGGAAGGAGAGG------GGCGAGGAC---TTC
------ACAGAGCGGGACGACTTCAGCTTCGGCAACAAGGGCGCGGCG------------
GAG------------AGGGACGCG---------------GAAGCC---------GGCGAC
GAGAAGGCGGCGGCTCTG---GGGAATGCC---------------TGCGGCGTGGCGGCG
GCGCCCGCGGCGATGCCACCGACGAGCGTGATGACGCGGCTCATCCTCATCATGGTGTGG
CGCAAGCTCATCCGCAACCCGAACACCTACTCCAGCCTCATCGGCCTCGTCTGGTCGCTC
GTCTGCTTCAGGTGGAACTTCGAGATGCCGGCGATCATCCTCAAGTCCATCTCGATCCTC
TCCGACGCCGGGCTCGGCATGGCCATGTTCAGTCTGGGTCTGTTCATGGCGCTGCAGCCA
CGGATCATCGCGTGCGGTAACAAGGTGGCCACGTTCGCCATGGCCGTGCGGTTCCTCACC
GGCCCCGCCGTCATGGCCGCCGCCTCCCTGGCCGTCGGCCTCCGCGGCACGCTCCTCCAC
GTCGCCATCGTCCAGGCCGCGCTGCCGCAGGGCATTGTCCCCTTCGTCTTCGCCAAGGAG
TACGGCGTGCACCCTGACATCCTCAGCACGGCAGTGATCTTCGGCATGCTCATCGCGCTG
CCCATCACGCTGGTGTACTACATCCTGATGGGGCTG
>gnl_Sorbi_v3.1_Sobic.003G235800.1
ATGATATCGGGGAACGATGTATACACGGTGCTGACCGCGATGGTGCCTCTGTACGTGGCC
ATGTTCCTGGCGTACGGGTCGGTGCGGTGGTGGCGCATCTTCACGCCGGACCAGTGCTCC
GGCATCAACCGCTTCGTCGCCATCTTCGCCGTGCCGCTGCTGTCCTTCCACTTCATCTCC
ACCAACAACCCCTACGCCATGAACCTCCGGTTCCTGGCCGCCGACACACTGCAGAAGCTG
CTCGTCCTGGCGGGGCTGGCCGTGTGGTCGCGCCTGCTGCCCACCAGCTCCCTGGACTGG
TCCATCACGCTCTTCTCCGTGTCGACGCTGCCCAACACGCTGGTGATGGGGATCCCGCTG
CTGATCGCCATGTACGGTCCC---TACGCGGGCTCCCTCATGGTGCAGGTCATCGTGCTC
CAGTGCATCATCTGGTACACGCTGCTGCTCTTCCTCTTCGAGTTCCGCGCCGCGCGGATG
CTCATCGCGGACCAGTTCCCG---GACACCGCGGCGGCCATCGCGTCGCTGCACGTGGAC
GCGGACGTGGTGTCGCTGGAGGGCGGCCGCGCC---GAGACGGAGGCCGAGGTGGCGGAG
GACGGCCGCCTGCACGTCACGGTGCGCCGCTCGTCGGCGTCG---------------TCG
CGG---CGGTCGCTGCTGATGGTC---------ACGACGACGCCGCGACCGTCCAACCTC
ACGGGCGCGGAGATCTACTCCATGAGCTCGTCGCGGCAGCACAGCCCGCGGGGCTCCAAC
TTCAACCACGCCGACTTCTTCGCCGCCATG---GCCATGGTCGGCGCGCCTGGCGGGGCG
CGCGCCTCG---------AGCTTCGGC------GCCGCCGAGCTGTACTCGATGCACTCG
TCGCGGGGGCCGACGCCGCGGCAGTCCAACTTC---------------GACGAGCGCTCG
GCCTCGGCACGGTCG---------------------------------------------
---------------------TCG---------TCGAGACCCGCGGGC------------
------GCCGTGCCC---------------------------------------------
------------------------------------------------------AGCTGC
------------------CACGACGCCAAGGAGCTCCACATGTTCGTGTGGAGCTCCAGC
GCCTCCCCCGTCTCGGAAGTCAGCGGCCTGCCGGTATTC---------ACCGGTGGC---
---------------GCGGGCGGCGGCGTCAACGTCGGCGCCAAGGAAATTCGCATGGTT
GTC---CCCGCCGAGCCGCAGAACGGCTCGGCCGGCAAA------GAGAAGGAGGCGGCG
ACGGGGGAAGCCGCCGAGGCTTTCGGCTTCGGCGGTGGCAAGACGGCGACGGCGGAG---
GACGTAGAAGCAGGAGGAGGAGGGCCGGAGCAGGTGACGAAGCTA------GTAGGGTCC
ACGACGGCCGCCGAGGTG---CGCGTGAAGGTGGACGGAGTGGCGGGCGGCGGGGGCCGG
GCGCAGCAGCAGATGCCGCCGGCGAGCGTGATGACCCGGCTGATACTCATCATGGTGTGG
CGCAAGCTGATCCGCAACCCCAACACGTACTCCAGCCTCATCGGCCTCGCCTGGTCCCTC
ATCGCGTTCCGGTGGCACATCTCCATGCCGGCGGTCGTGGCCAAGTCCATCTCCATCCTC
TCGGACGCCGGGCTCGGGATGGCCATGTTTAGCCTAGGATTGTTTATGGCGCTGCAGCCG
AATATCATCGCGTGCGGATGGCGCGCCACCGGCATCTCCATGGGCGTCCGCTTCCTCGCC
GGCCCCGCCGTCATGACCGCCGCGTCACTAGCCATCGGCCTCCGAGGGAACCTTTTGCGC
GTCGCCATTGTGCAGGCGGCTCTACCGCAAGGGATCGTGCCCTTTGTGTTCGCGAAAGAA
TACAACGTCCACCCGGCCATCCTGAGCACTATGGTAATTTTTGGTATGCTGATAGCCCTG
CCGATCACCTTGCTCTACTACATCCTTCTTGGATTG
>gnl_Sorbi_v3.1_Sobic.005G025900.1
ATGATCACGGCGCTGGACCTGTACCACGTGCTGACGGCGGTGGTGCCGCTGTACGTAGCC
ATGACGCTCGCCTACGGCTCCGTCCGCTGGTGGCGGATCTTCACCCCGGACCAGTGCTCA
GGGATCAACCGCTTCGTCGCGCTCTTCGCCGTCCCGCTCCTCTCCTTCCACTTCATCTCC
ACCAACAACCCTTTCGCCATGAACCTGCGCTTCCTCGCCGCCGACACGCTGCAGAAGGTC
GCCGTCCTCGCGCTCCTCTTCCTCGCCTCCCGCCTCTTCTCCTCCTCCGGCCTCGACTGG
AGCATCACGCTCTTCTCCCTCTCCACGCTCCCCAACACGCTCGTCATGGGCATCCCGCTG
CTCCGCGGCATGTACGGCGGCATCGACGCGGGAACGCTCATGGTCCAGGTCGTCGTGCTC
CAGTGCATCATCTGGTACACGCTCATGCTCTTCCTCTTCGAGTACCGCGCCGCCCGCGCG
CTCGTGCTCGACCAGTTCCCC---GACGCCGCGGCGTCCATCGTCTCGTTCCGCGTCGAC
TCCGACGTCGTCTCGCTCAGGGGCGAGATCGAGCTCGAGGCAGACGCCGCCGGCGGCGAC
GGCGGACGGGTGCGGGTCACCGTGCGCAAGTCCACCAGCTCGCGCTCTGAGGCCGCGTGC
TCG---CACTCCCACTCCCACTCGCAG------TCCATGCAGCCACGGGTGTCCAACCTC
TCCGGGGTGGAGATCTACTCGCTGCAGTCGTCGCGCAACCCCACCCCGCGGGGATCCAGC
TTCAACCACACCGACTTCTTCAACATCGTC---GGCGCC------------------GGT
GCC---------------AAGGGAGGA------GCAGCA---------GCG------GCG
---------------------GCGGCCGGG------------------GACGAGGAGAAG
GGC---------------------------------------------------------
---------------------GGCGCCGGTGGACACTCGCCGCAGCCG------------
------------------------------------------------------------
---------------------------------------CAGGCCGTCGCCGCCGTGGCG
------------------GCCAAGAGGAAGGACCTGCACATGCTCGTCTGGAGCTCCAGT
GCCTCCCCGGTCTCCGAGGGTGCCGCCGTGCACGTCTTC---------GGCGCCGGC---
---GCC---------------------GCCGACCAT------------------------
------GCCGAC------GTCAAAGGAACCCAGGCC---------------------TAC
GACGAGTACGGGCGTGACGATTTCAGCAGGACCAAGAACGGGAACGGCGCG---------
GAC------------AAGGGCGGGCCG---ACGCTGTCCAAGCTT---------GGGTCC
AACTCCACGGCGCAGCTC---TACCCCAAG---------------GACGACGGCGGGAGG
CCGGCGGCCGCGATGCCGCCGGCGAGCGTCATGACGAGGCTCATCCTCATCATGGTCTGG
AGGAAGCTGATCAGGAACCCCAACACCTACTCCAGCCTCATCGGCGTCATCTGGTCCCTG
GTATCCTACAGGTGGGGCATTCAGATGCCGGCGATCATCGCCCGGTCGATTTCGATCCTG
TCAGATGCAGGGCTTGGGATGGCCATGTTCAGCCTCGGCTTGTTCATGGCATTGCAGCCG
AGGATCATCGCTTGTGGCAACAAGTTTGCCGTGATCGCGATGGCTGTCCGCTTCCTTGCG
GGTCCAGCAGTCATGGCTGCCGCCTCCATCGCTGTGGGGCTGCGAGGCGTACTTCTTCAC
ATTGCCATTGTTCAGGCTGCTCTACCTCAAGGAATCGTGCCATTTGTGTTTGCCAAGGAG
TACAATGTTCACCCTGACATACTGAGCACAGCTGTGATCTTCGGGATGCTCATCGCCCTG
CCCATCACCCTGGTCTACTACATCCTGCTGGGGCTC
>gnl_Sorbi_v3.1_Sobic.004G240900.1
ATGATTACCGCGACGGACTTCTACCACGTCATGACGGCCGTGGTGCCGCTGTACGTGGCG
ATGATCCTGGCCTACGGGTCGGTGCGGTGGTGGCGCATCTTCTCGCCGGACCAGTGCTCC
GGGATCAACCGCTTCGTCGCGCTCTTCGCCGTGCCGCTGCTGTCCTTCCACTTCATCTCC
ACCAACAACCCCTACACTATGAACCTGCGCTTCATCGCCGCCGACACGCTGCAGAAGCTC
ATGGTGCTGGCCATGCTCACCGCGTGGAGCCACCTCAGCCGCCGGGGCAGCCTGGAGTGG
ACCATCACGCTCTTCTCCCTCTCCACGCTGCCCAACACACTGGTCATGGGCATCCCGCTG
CTCAAGGGCATGTACGGCGAC---TTCTCCGGGAGCCTCATGGTGCAGATCGTCGTGCTC
CAGTGCATCATCTGGTACACGCTCATGCTCTTCATGTTCGAGTACCGCGGCGCGCGCTTG
CTCATCACCGAGCAGTTCCCG---GACAACGCGGGCGCCATCGCGTCCATCGTCGTCGAC
CCGGACGTCGTCTCCCTCGACGGCAGGGACGCCATCGAGACGGAGGCCGAGGTGAAGGAG
GACGGCAAGATACACGTCACCGTGCGCCGCTCCAACGCGTCGCGCTCCGACATCTACTCG
CGC---CGGTCCATGGGATTCTCA---------AGCACCACGCCGCGGCCCAGCAACCTG
ACCAACGCCGAGATCTACTCGCTGCAGTCGTCGCGGAACCCGACGCCACGGGGCTCCAGC
TTCAACCACAACGACTTCTACTCCATGGTG---------------------------GGG
CGCAGCTCC---------AACTTCGGC------GCGGCCGACGCGTTCGGCATCCGCACG
------GGCGCCACGCCGCGCCCGTCCAACTAC---------------GAGGACGACGCG
GCTAAGCCCGCC------------------------------AAGTACCCGCTCCCCGTG
GTGAATGCGGCGGCGGGG---GCGGCGGCGGGACACTACCCCGCGCCC---AACCCGGCG
GTG---GCCGCGGCGCCCAAGAAG------------------------------------
------------------------------------AAGGCGGCCGGCACCAACGGGCAG
------------------GCCAAGGGCGAGGACCTCCACATGTTCGTCTGGAGCTCCAGC
GCGTCGCCCGTGTCGGAC---------------GTCTTC---------GGCGGCGGCGAC
TAC------------------------AACGACGCCGCG------------------GCC
GTCAAGTCCCCCCGCAAAATGGGCGGAGCCAAGGAC---------AGGGACGAC---TAC
------GTGGAGCGCGACGAGTTCAGCTTCGGGAACAGGGGCGCGATG------------
GAC------------AGGGACGCG---------------GAGGCA---------GGGGAC
GAGAAGGCCGCGGCGGCGGGCGACCCCAAC---------------------GCGGTAGCC
GCGCCGACGGCGATGCCGCCGACGAGCGTGATGACCCGTCTCATCCTGATCATGGTGTGG
CGCAAGCTCATCCGCAACCCGAACACCTACTCCAGCCTCATCGGCGTCATCTGGTCACTC
GTCTGCTTCAGGTGGAACTTCCAGATGCCGGCCATCGTCCTGCAATCCATCTCCATCCTG
TCGGACGCGGGGCTCGGAATGGCCATGTTCAGTCTCGGGCTGTTCATGGCGCTGCAGCCG
CGGATCATCGCGTGCGGGAACAAGGTGGCGACGTTCGCCATGGCGGTGCGCTTCCTGACC
GGTCCGGCCGTTATGGCGGCCGCGTCCTTCGCCGTGGGCCTCCGCGGGACGCTTCTGCAC
GTCGCCATCGTCCAGGCAGCTCTGCCCCAGGGCATTGTCCCCTTCGTCTTCGCAAAGGAG
TACAACGTGCACCCTGACATTCTCAGCACGGCAGTCATTTTTGGCATGCTCATCGCCCTG
CCAATCACGCTCGTCTACTACATCCTGCTCGGCCTG
>gnl_Spipo_v2_Spipo4G0091500
ATGATAAGCGGAGGGGACTTCTACAACGTGATGTGCGCCATGGTGCCTCTCTACTTTGCC
ATGTTCATGGCCTATGGTTCGGTCAAGTGGTGGGGGGTCTTCTCGCCGGAGCAGTGCTCG
GGGATCAACCGATTCGTGGCGGTGTTCGCCGTGCCGGTGCTCTCTTTCTACTTCATCTCT
CAGAACAACCCATACCAGATGGACCTCAAGTTTGTCCTCGCTGATACCCTCTCCAAGATC
GCCGTGCTGGTTGTGCTCTCCCTGTGGGCCATCTTATCCAAA---GGAGGACTAGACTGG
CTGATCACCCTCTTCTCCGTGGCCACCCTGCCCAACACACTGGTCATGGGCATCCCCTTG
CTCCGCGCCATGTACGGCGAC---TTCACCCAGAGTCTAATGGTGCAGCTCGTCGTCTTA
CAGTGCATAATATGGTATACGCTGCTGCTCTTCCTCTTCGAATACCGTTCCGCTACGCTG
TTGATCCGGAACAACTTCCCCGGGCCCGCGGCGGCGGCAATTTCTCGAGTCGACGTCGAC
GGCGATGTCATTTCCTTGGACGGGCGGGACCCTGTCTGGGCGGACTCAGAGCTCGACACC
AACGGTCAAATCCGTGTCCGTATCAGGCGGTCCACTTCGTCGGCAGCCGACTCG------
---------------GCCATCTCCTCCTCCGTCGCGATGACCCCCCGCCATTCGAGCCTC
TCCGGAGCAGAGATATACTCCGCCAATACCCCTGGCCGCCCAGCGCCGCCGTCGCATGAC
TACGCCGGCGGCGACGCTGCTGCAATG------GGATGCAAGATG------ATGAGTCCC
CGCCTCTCT---------GGGTACGCG------TCCTCGGAGGTGTACTCCTTCCAT---
---------CCCACGCCGCGGGCCTCTAACTTC---------------AACGAAGTAGAC
GTGAGC------------------------------------------------------
---------------------------------------------------ACGCCGGTG
TGGGCCAAGTCCCCGGCCGCC---------------------------------------
------------------------------------------------------------
---------------------GCTGCGAGGGCTTTCGCGAGAGCAGTGTGGGAGTTTCAA
CAG---------------------------------------------------------
---------CCGACACAGCGG------------------TGCAAGGAC------------
------------------------------------------------------------
------CTTGGAGAGAAGGACTTGAGTTTCAGGAGCACTTCG------------------
---------------------------------------AAGTTC---------------
---GTTTTGAGGGAGGAAGACGAGCCAGAA---------------GATCCCGAAGAAGAA
ATCCGCCAGAAGATGCCACCGGCCGGCGTCATGGTGCGGCTCATATTGATCATGGTGGCC
CGGAAGCTCTTGCGGAACCCTAACACCTATTCGAGTGTCCTGGGCCTGGTCTGGTCTCTG
ATCTCCTTCAAGTGGGGCGTCGGCATGCCGGTCCTGTTGAAGAATTCGATAAATATAATC
GCGGATGCGGGGCTTGGAATGGCCATGTTCAGCTTAGGACTCTTCATGGCTCTTCAGCCA
AGGATCATCGCGTGCGGACCCAAAATGGCTGTTCTCAGCATGGCCATCCGATTCATCAGC
GGGCCTATGATAGTCACAGCTACTTCCTTCGCCGTGGAACTGAGAGGCGCGCGCCTGCGC
ACAGCAATCGTTCAGGCGGCTCTTCCTCAGGGGATCGTGCCCTTCGTCTTTGCTAGGGAA
TACGGACTTCATCCTGACATCCTCAGCACAGGGGTCATCTTCGGCATGCTGGTCTCCCTG
CCCACCACCATTCTCTACTACGTTCTGCTAGGGCTG
>gnl_Spipo_v2_Spipo15G0027400
ATGATTACCGGGACAGACTTCTACCATGTGATGACAGCGATGGTGCCGCTGTACGTGGCG
ATGATCCTAGCCTACGGCAGCGTGAGGTGGTGGAAGATCTTCACGCCGGACCAGTGCTCC
GGGATCAACCGGTTCGTGGCCCTGTTCGCTGTGCCGCTCCTGTCCTTCCACTTCATCTCC
ACCAACGATCCGTACACGATGAACCTCCGCTTCATCGCTGCCGACACCCTGCAGAAGCTG
CTTATGCTGGCGATGCTCGCCGTCTGGTCCAGGCTGAGCAGCCGGGGCAGCCTGGAGTGG
ACCATCACTCTCTTCTCCCTCTCGACCTTGCCCAATACCCTCGTCATGGGCATCCCCCTC
CTCAAGGCCATGTACGGCGAC---TACTCCGGCAGCCTCATGGTGCAGATCGTCGTCCTC
CAGTGCATCATCTGGTACACCTTCATGCTCTTCATGTTCGAGTACCGCGCCGCCCGCCTC
CTCATCACGGAGCAGTTCCCT---GACGTCGCCGGCTCCATCGTCTCCATCGCCGTCGAC
TCCGACGTCGTCTCCCTCGACGGCCGCGAGGCCATCGAGGCCGACGCCGAGGTCAAGGAG
GACGGCAAAGTCCACGTCACAGTCCGGCGCTCCAACGCCTCCCGCTCCGACGTCTTCTCC
CGC---CGCTCCGTCGGCTTCTCC---------GCCACCACGCCGCGCCCTTCCAACCTC
ACCAACGCGGAAATCTATTCGCTGCAGTCGTCCCGCAACCCCACACCGAGGGGTTCCAGC
TTCAACCACACCGACTTCTACTCCATGGCC---------------------------GGC
CGGAGCTCC---------AACTTCGGT------GCCACCGACGCCTTCGGCATGGTAACC
TCCCGGGGCCCAACCCCCCGCCCGTCGAACTAC---------------TACGAGGAGGAC
AACCTCGCCGCCGGAGGA------CCCGGCGGCGCGAAATCCAGGTTTCACTACCACACG
CCGGCGCCG------TCA---GCGGCAATGCACGGCTACCCAGCTCCC---AATCCGGGG
GTG---TTCTCGCCTCCACCGACGGCGCCGGCGAAGACCGTCTCCATG------TCCAAC
GCCGGTGGAGCG------------------------------AGGAAAGCCAACGGGCAG
CCGCAGGCGAAAGGGGACGAAGGGGGCAAGGACCTGCATATGTTCGTGTGGAGCTCCAGC
GCCTCGCCGGTTTCCGAC---------------GTGTTC---------GGCGGCGCGGAG
TACGCCGCCCCAGAC------------GCCGCCGCCCCTGTCAAGGATGTGAGGATGGTA
GTG---TCTCCGGGAAAGGTGGACGGCGCCCGG------------AGGGAGGAC---TTC
------TTGGAGAGGGACGACTTCAGCTTCGGCAACGAACGCGAGGCCCAC---------
GAG------GCGCGCGGAAGCGGCGGC---GACGTGGGGAAGGCGGCGATTGGCGGGGGA
GGGAAGGCCGGC---------GCCGACGGC------------------GGCGGGTTGGAG
GGGAAGGTGGCAATGCCGCCGACGAGCGTCATGACGAGGCTGATACTGATCATGGTGTGG
AGGAAGCTCATAAGGAACCCCAACACCTACTCCAGCCTCATCGGGCTCATCTGGTCCCTC
GTCTCCTTCAGGTGGCATGTGGAGATGCCGGCCATCGTCGCCAAGTCCATCTCCATACTG
TCGGACGCGGGGCTCGGAATGGCCATGTTCAGCCTGGGGCTGTTCATGGCCTTGCAGCCG
AGGATCGTAGCATGTGGAAACTCGGTGGCAGCCTTTGCCATGGCCGTCAGGTTCCTAACA
GGGCCAGCTGTCACGGCCGCCGCTGCCATCGCCGTCGGCATCCGGGGCGACCTCCTCCGC
ATCTCCATTGTCCAGGCGGCCCTCCCGCAGGGGATCGTCCCCTTCGTCTTCGCCAAGGAG
TACAACGTCCACCCGCAGATTCTTAGCACGACGGTCATTTTCGGAATGCTGATAGCCCTG
CCGATCGACCTGGTCTACTACGTCCTGCTGGGCCTC
>gnl_Spipo_v2_Spipo0G0150000
ATGATCACAGGCAGAGACATCTACGGCGTGCTGGCGGCGATGGTGCCGCTCTATGTGGCG
ATGATCGCCGCCTACGGCTCGGTGCGGTGGTGGAAGGTCTTCACCCCGGAGCAGTGCGCC
GGCATCAACCGCTTCGTGGCCCTCTTCGCCGTCCCGCTCCTCTCCTTCCACTTCATATCC
TCCAACAACCCCTATGCCATGAACTACCGCTTCATCGCCGCTGACTCCCTTCAGAAGGCG
GTCGTCCTCGCCGCCCTCGTCCTCTGGTCCAACCTCACCCGCCGCGGCAGCCTGGACTGG
TCCATCACCTTCTTCTCCCTTTCCACCCTCCCCAACACGCTCGTCATGGGGATCCCCCTC
CTGCGGGCCATGTACGGCGAC---TCCGCCGCCGACCTCATGGTGCAGATTGTCGTGCTT
CAGAGCGTGGTGTGGTACAGCCTCATGCTCTTCCTCTTCGAGTACCGCGCCGCCAAAGCT
CTTATCCCCGACCAGTTCCCC---GACGCCGCCGTCTCCATCGCCTCCCTCACCGTTGAC
CCTGACGTTCTCTCGCTTTGCGGCAAGGAGCAGCTGCAGGCTGACACCGAGGTTGGGGAA
GACGGCCAGCTTCACGTCGTCATCAGGAAGTCGAGCTCAAACTGCAGGTCAACGGCATCT
TGCAATAAGTGCAGCGGTATCAACTCTGCCCGCTCCATGGCGGCGAGGGCGTCGAGTATG
ACAGGCGTGGAGATATTCTCCGTACAGTCGTCGACGCTGATGACGCCGAGGACGTCCAGC
TTCAACCAGGCGGACGTCTACACCCTCTCC------------------------------
---------------------------------------------CAC------------
------------------------------------------------------------
------------------------------------------------------------
---------------------------------GTCTACCCTGCTCCG---AACCCGACG
TTA---ATATCGGGGACGAGTGGG------------------------------------
---------------------------------AAGGAAGGTCTCTCGAAGAATGGGAGT
------------------GCTTCGAACAAGGAGCTCAACATGTACACCTGGAGCTCCAGT
GAGTCACCGGGGTCAGAGGGAAACCGCGCAGCCTCAGTT------------------GAC
CTCGGACTGATCGAC---------------------TTCCCACGAGAGATT------GCA
GTA---TCGAAA------GTT---------------------------------------
---------------GATGACACCTCTGAGAGCACCAGACCAGGGATTGATGGTGAACCG
GAC------------------------------------GAGCTA---------AGTAAG
AGTCCGAATCGACCGCTC---CAGAAGAAGGGAGAG---------AGCCCTGTGCCTGGA
GAAGACCGTCCGATGCTCCCCACATACCTCATGACCAGACTGATCCTCGTCATGATCTCG
AGAAAACTTATCCGAAATCCGAACACGTACTCCAGCTTGTTTGGCCTCGTGTGGTCTCTC
GTCTCCTTCAGGTAC---------------------------------------------
------------------------------------------------------------
------------------------------------------------------------
------------------------------------------------------------
------------------------------------------------------------
---------------------------------GTA------------------------
------AATTTGGCAGAA------------------
>gnl_Spipo_v2_Spipo19G0020700
ATGATCACATGGAAGGATTTCTACACGGTGGTGGCGGCGGTGGTGCCGCTGTACGTGGCG
ATGATCCTGGGCTACGGTTCCGTGCGGTGGTGGCGGATCTTCTCCCCCGACCAGTGTTCC
GGGATCAACCGCTTCGTCGCCGTCTTCGCCGTGCCGCTGCTCTCCTTTCACTTCATCGCC
ACCAACGACCCCTACGCCATGGACCTCCGCTTCATCGCCGCTGACACCCTGCAGAAGGTC
ATCGTCCTCGCGGCCCTCGCCGTCTGGTCCAACATTCCGTCCAGAGCCTCCTTCGACTGG
GCCATCACCATCTTCTCCCTCTCCACACTCCCCAACACGCTCATCATGGGCATCCCCCTA
CTCACCGCCATGTACGGTGAT---TTCTCCGGCAGCTTGATGGTGCAGGTGGTGGTGCTC
CAGTGCATCATCTGGTACACCCTCCTCCTCTTCCTCTTCGAGTACCGCGCCGCCAGGCTG
TTGATCCTCGACCAGTTCCCC---GACACTGCAGCCTCCATCGTCTCCTTCAAGGTCGAC
TCAGATGTCGCCTCCCTCTCCGGCCACGAGTTCCTCCAGGCCGATGCGGACGTCGGCGAC
GATGGCAAGATCCGCGTCACCGTCCGCAAGTCCACTTCCTCCCGCCGCTCCGTC------
---------------------TCC---------CTGATAACTCCCCGGCCGTCTAACCTC
ACCGGCGCTGAGATCTACAGCTTGAGCTCTTCCCGGAACCCTACTCCCAGAGGCTCCAAT
TTTAACCCCTCCGACTTCTACTCCATGGCG------------------------------
------------------------------------------------------------
------CGGCCGACTCCTCGCCCTTCCAACGTC---------------GACGACGGCCAC
AGCCTC------------------------------------------------------
---------------------ACGGCGCCGGCGGCCTTTCCC---------AACCCGGAG
ATC---GCCGCCGGCAAA------------------------------------------
------------------------------------CCGATCAGTCACCTCCATCATAAC
------------------CACGACGCCAAGGAGCTCCACATGTTCGTGTGGAGCTCCAGC
GCCTCCCCCGTCTCCGACGTCGGTGGCTTCCAC---------------GGC------GAG
TTCACCGCC------------------GCAGAACAGGGCGCCAAGGAGATTCGTATGATC
GTCCCGGCGGATCCCCCCCAG---------------------------------------
------------AGGAAATCGGTAACCGGAGGGGAGGGGGGGACTGAG------------
GAG---GAGCCGGCGGCGGAGGGGCCGACCGCGGCGGCGCAGTTCCCTCAGGGCGGAGGC
GGAGGAGGGCTGCCCATG---GAGGAGAAG---------------------GTCCGTGGG
AATCGGCAGCAGATGCCCCCGGCGAGCGTGATGACGAGGCTGATACTGATCATGATGTGG
CGGAAGCTTATCCGCAACCCCAACACCTACTCCAGCCTCGTCGGCCTCATCTGGTCCCTC
ATCGCCTTCCGGTGGCATATTGCGATGCCGAAGATAGTAGAGCAGTCCATCTCCATCCTC
TCCGACGCCGGGCTGGGGATGGCCATGTTCAGCCTTGGGCTGTTCATGGCATTACAGCCG
AAGATCATAGCGTGCGGGAACTCGGTGGCGAGCTTCGCGATGACGGTGAGGTTCCTCACG
GGGCCGGCCGTGATGGCAGCGGCCTCCATTGCGGTGGGCCTGCGGGGAACCCTCCTCCAC
GTCGCCATCGTGCAGGCGGCGCTGCCGCAGGGGATCGTCCCGTTCGTCTTCGCCAAGGAG
TACAACGTCCACCCCACCATACTCAGCACAGGGGTCATCTTCGGGATGCTCATATCCCTC
CCCATCACCCTCCTCTACTACATCATTCTTGGGCTG
>gnl_Spipo_v2_Spipo3G0023400
ATGATCACTGCCTCGGACCTCTACCATGTTCTCACGGCGGTGGTGCCGCTGTACGTGGCC
ATGATCCTCGCCTACGGCTCGGTGAAGTGGTGGAAGATCTTCTCCCCCGACCAGTGCTCC
GGCATCAACCGCTTCGTCGCCATCTTCGCCGTCCCCCTGCTCTCCTTCCACTTCATCTCC
ACCAACGACCCCTACGCCATGAACTACCGCTTCATCGCCGCCGACACGCTGCAGAAGCTC
ATCATCCTCGCCGTGCTCGCCGTGTGGACCAACGTCAGCTCCCGGGGCTGCCTCGAGTGG
AGCATCACCCTCTTCTCCGTCTCCACCCTCCCCAACACGCTGGTGATGGGCATCCCCCTG
CTGAAGGGCATGTACGGCGCC---GCCACGGGCACCCTCATGGTGCAGATCGTCGTCCTC
CAGTGCATCATCTGGTACACCCTCATGCTCTTCCTGTTCGAGTACCGCGGGGCGCGTCTG
CTCATCGCCGAGCAGTTCCCC---GACACCGCCGGCTCCATCATCTCCTTCCGGGTCGAC
TCCGACGTTATCTCCCTCGACGGAAAGGAGCCGCTGCAGACCGAAGCGGAGCTCGGCGAC
GACGGCAAACTCAGGGTCACCGTGAGGAAATCCGCCGCTTCCCGCTCCGACGTCTTCTCC
CGG---CATTCTCACGGCCCGGCG---GGGGCGGCCATGACCCCGCGGCCGTCGAACCTC
AGCAACGCGGAGATCTACTCGCTCCAGTCTTCCAGGAACCCCACGCCGAGGGGGTCGAGC
TTCAACCACGCCGACTTCTACACGGCGGCA---GCGGCGGGT---------------GGC
CGGAACATG---------CCT---------------------------------------
------GGTCTGAGCCCACGGAGCTCCAACTTCGGCAACATGGGCTTCGACGAGGAGACC
GGCGGCGGT---------------------------------AAGCTG------------
------------------------------------------------------------
------CTGAGGCCCAACGGAGCG------------------------------------
GCTGCGGGGGCG---------------------------CGGAGGAAGGGG---------
------------------GATGGGGGCAAAGAGCTGCACATGTTCGTGTGGAGCTCCAGC
GCGTCCCCCGTGTCGGAA---ATCGGTGGTCAACTCTCC---------AGAGGGGGAGAG
CTCGGG------------------------------------AGCGACGAC---------
------------------------------------CAC------TGTAATGAG---GCT
CTGCAGAGGGAGAAAGACGAGTGCAAC---------------------------------
---------------------------------------AATCTA---------GCG---
---------------------AAGCCCGCG------------------------GCGGCG
GGGGCGTCGTCGACGCCGCCGGCGAGCGTGATGACGAGGCTCATCCTGATCATGGTCTGG
CGGAAGCTTATCAGGAATCCGAACACCTACTCCAGCCTCATCGGCCTCATCTGGTCTCTG
GTTTCCTTCAGGTGGGGAATCGAGATGCCCGCCATTATCGCCCGCTCGATCTCCATCCTT
TCCGACGCAGGGCTGGGCATGGCGATGTTCAGCCTCGGCCTGTTCATGGCGCTGCAGCCA
AAAATCATCGCCTGCGGGAACTCCGTCGCCGCCTTCGCCATGGCCGTGAGGTTCGTCACC
GGGCCGGCGGTGATGGCCGCCGCGTCCATAGCCGTGGGGCTGCGCGGTGTCCTCCTGCAC
ATCGCCATCGTGCAGGCGGCGCTCCCGCAGGGGATCGTCCCCTTCGTCTTCGCCAAGGAG
TACAACGTGCACCCGGACATCCTCAGCACCGGGGTCATCTTCGGGATGCTGATAGCGCTG
CCCATCACGCTGGTTTACTACATCCTGCTGGGGCTC
>gnl_Stras_v2.0_SGA_v2.0_scaffold66T22268
ATGATAACGGGCACTGACTTTTACCACGTGATGACCGCCGTGGTCCCCCTGTACGTGGCG
ATGATCCTCGCCTACGGCTCCGTCAAGTGGTGGCGGATCTTCACCCCCGACCAGTGCTCC
GGCATCAACCGCTTCGTGGCTCTGTTCGCCGTCCCCCTCCTCTCCTTCCACTTCATCTCC
ACCAACGATCCCTACACCATGAACCTCCGCTTCATCGCCGCCGACACCCTCCAGAAGCTC
ATCGTCCTCGCCGTCCTCGCCGTCTGGTCCCACACCAGCCGCCGCGGCTCCCTCGAGTGG
TCCATCACCCTCTTCTCCCTCTCCACCCTCCCCAACACTCTCGTCATGGGCATCCCCCTT
CTGAAAGGCATGTACGGCGAG---TTTTCCGGCAGCCTCATGGTCCAGATCGTCGTACTC
CAGTGCATAATCTGGTACACCCTCATGCTCTTCCTCTTCGAGTACAGGGGCGCCCGCACC
CTCATCGCCGAGCAGTTCCCC---GACACGGCCGGGTCCATCATCTCGTTCCGGGTCGAC
TCGGACATCATCTCGCTCGACGGGAAGGAGCCGCTGCAGACGGAGGCCGAGATCGGGGAG
GACGGCAAGCTCCACGTCACGGTCAGGAAGTCGGCCAGCTCGAGGTCGGAGATCTTCTCG
CGG---CGGTCTCACGGGCCGAACTCCGGGCTATCGTTGACCCCCCGGCCGTCGAACTTG
ACCAACGCCGAGATTTATTCCCTGCAGTCGTCGAGGAACCCTACGCCGAGGGGCTCGAGC
TTTAACCACACGGACTTCTACTCGATGGTG---AAC---------------------GGG
AGG---------------------------------------------------------
------AACGTGAGTCCCCGGCAGTCGAATTATGGGAACGCCGGGTATGACGAGGAGGGA
GGGTACGCGGGC------------------------CAGGCTCGGGCCAAC---------
---------------------------------------------------------GGG
ATG---TTCTCTCCC------GGGCCG---------------------------------
------GGTGGC---------------------------CCGAAGAAG------AAGGGT
------------------GAAAATGGGAAGGATCTTCACATGTTTGTCTGGAGTTCGAGT
GCATCCCCTGTTTCTGAA---GGGGGGATTCATGTCTTC---------AGAGGTGGGGAT
TATGGG------------------------------------AACGAGGCGAATGTC---
GGA---GCT---------------------------CAT------CCTAAAGAT---TAC
GATGATTTTGGTCGTGATAAATATAGCTTTGCAAACAAGCAAGGCCCGAACGCGACT---
GAG------------CGTGAAGGGCCC---GTTTTGTCTAAACTT---------GGGTCG
AGCTCGACTGCCGAGCTT---CACCCGAAGGCTAGTGTC---------------GAGACA
AAGCCAACTGCAATGCCGCCAACTAGCGTGATGACTAGGCTTATCCTAATCATGGTTTGG
CGAAAACTTATTCGAAATCCAAACACTTACTCGAGTCTCATTGGACTCACTTGGTCTTTA
GTCTCCTTCAAGTGGCATGTTGAGATGCCGGCCATAATAGCAAAGTCGATATCCATTTTG
TCGGATGCGGGTCTTGGAATGGCTATGTTCAGTCTTGGGTTGTTTATGGCATTGCAGCCA
AGAATCATCGCGTGTGGTAAATCAGTGGCTGCTTTCTCCATGGCCATTCGGTTTTTAACG
GGCCCTGCAGTTATGGCGGCTGCTTCTATTGCTGTTGGGCTTCGAGGCGTGCTTTTGCGA
GTTGCAATTGTGCAGGCTGCTCTACCACAAGGGATTGTGCCTTTTGTCTTTGCTAAGGAA
TACAATGTTCATCCGGACATACTTAGCACCGGGGTTATATTTGGAATGCTGGTGGCTCTC
CCCATAACTCTAGTCTACTATATCTTTTTGGGACTC
>gnl_Stras_v2.0_SGA_v2.0_scaffold25T11156
ATGATAAGTGGTGAGGACTTCTACAAGGTGATGTGTGCCATGGTCCCTCTCTACTTCGCC
ATGCTCGTGGCCTACTCGTCGGTCAAATGGGCCTCCATATTCACCCCGGCCCAATGCGCC
GGCGTGAACCGGTTCGTGGCCGTGTTCGCAGTCCCGGTTCTCTCGTTCCACTTCATAGCC
CAGAACGACCCCTACCGAATGGATGTGTGGTTCGTCGTGGCCGACACGGCCTCCAAGGTT
TTCGTGCTGGCCGCGCTCTTCGCGTGGACAGCATTAATCCGCCGTGGGGGCCTCGACTGG
CTCATCACCATCTTCTCCGTCTCGACGCTTCCCAACACGCTCGTTATGGGGATACCTTTG
CTCAAGGCCATGTATGGGGAC---TTCACTCAAAGCCTCATGGTACAAGTCGTTGTGCTT
CAATGCATTATATGGTACACACTATTGCTCTTCCTTTTCGAGTATCGGGCCGCCACCATC
CTAATCCGGGCCCAATTCCCCGGCCCGAATGCCGCAGCCATCACCGAGATCCACGTGGAC
AACGATGTCATCTCCCTCGACGGCCGGGACCCACTCTGCACGGACTCCGAGATCGACGGC
AGCGGTCGGATCCACGTCCGGATCCGACGGTCCACGTCATCAGCCCCG------------
------------------CAGTCTTCCACTGTGGGGCCCACGCCGCGGGCCTCCAACCTT
TCGAGTGCCGAGATATTCTCCGTGGCCACGCCCAAC------------------------
------------GAGTTC---GGGTTC------GGACTCAGGGGG------ATAAGCCCG
CGCCACTCG---------GGCTACGCG------TCCTCCGACGCGTACTCGCTGCAG---
---------CCCACGCCGCGTGCGTCAAACTTC---------------AACGAGATGGAC
GTAACTGCTGCT------------------------------------------------
------------------------------------------------------------
---ACAGCCAGCCCGACGCCG---------------------------------------
------------------------------------------------------------
------------------------GCAAAGGTGTTCGTGAGAATGGTGTGGGAGTCGCCG
GCAGAGGGGCGGGGCCCA---------------------------------TCT------
---------------------------------------GAAGACGACGTT---------
------------------------------------------------------------
------AGTGGAGAAAAAGATCTTAGCTTTAGGGACTGCGCA------------------
---------------------------------------AAGATT---------------
---CAAGTGGAAGAGGGGTCAGAGGGCAAA---------------------GGGGATAAT
AATAATCAAGAAATGCCACAGGCATTTGTGATGTTAAAGCTCATACTTATCATGGTTGGA
AGAAAGCTTTCACGTAATCCTAATACTTATTCAAGTGTATTAGGTCTTGCGTGGTCTCTA
ATCTCATTCAAATGGAATGTGGGGATGCCAAGTTTGGTGAAATACTCGATTAAAATCATT
TCTGATGCAGGGCTTGGGATGGCCATGTTCAGCTTGGGT---------------------
------------------------------------------------------------
------------------------------------------------------------
------------------------------------------------------AAATCA
TATGTCTCTCAT------------------------------------------------
------------------------------------
>gnl_Stras_v2.0_SGA_v2.0_scaffold38T15114
ATGATTACCTGGCACGACCTGTACGTCGTCCTGACAGCCGTGATCCCCCTCTACGTGGCC
ATGATTCTCGCGTACGGCTCCGTCCGCTGGTGGAAGATCTTCACTCCCGACCAGTGCTCC
GGCATCAACCGCTTCGTGGCCGTCTTCGCCGTCCCTCTCCTCTCCTTCCACTTCATCTCC
CAAAACAACATCTACACTATGAACTTCCGCTTCATAGCCGCCGACACCCTCCAGAAAATC
ATCATGCTCGCCGTCCTCTCTCTCTGGGCCAACCTCAGCCGCGCCGGAAGCCTCGAGTGG
TCCATCACAATCTTCTCACTCTCCACTCTACCAAACACACTCGTGATGGGAATCCCACTC
CTCATAGCCATGTACGGAGAA---TATTCCGGAAGCCTCATGGTCCAAGTAGTCGTCCTC
CAGTGCATTATATGGTACACTCTCCTCCTCTTCCTCTTCGAGTTTCGCGCCGCGAAAACC
CTCATATGTGACCAGTTCCCG---GACACCGCTGCTTCGATCGTCGCCTTTAAAGTCGAC
TCTGACGTCGTCTCCTTAGACGGGCAGGACTTTCTGGAGACGGACACGCAGATTGGGGAT
GACGGGAAGCTGCACGTCACGGTTCGAAAATCGAATGCCTCTCGCCGCTCTTTC------
---------------------------------------TCCGGCCGGCCGTCGAACCTC
ACCGGAGCTGAGATCTATAGTCTCAGCTCGTCGAGGAACCCCACTCCAAGGGGATCGAAT
TTTAACCACTCGGATTTCTACTCCATGATG---GGGATGGGGGGGCGACTTGACACTGGG
AGGCTTTCC---------AATTTCAAC---GTGGCTACGGATGTGTATTCGGTACAGTCG
TCGAGGGGGCCCACTCCGCGGCCATCCAATTAC---------------GAGGACAACTCG
TCCGGG------------------------------------AAAATG------------
---------------CAA------GTCCAGCAGCATTAT---------------------
------------------TCA---------------------------------------
---------------------------------GGAAAGGCGGCTCATCACAATAGTAGT
------------------CATGACGCGAAAGAGCTTCACATGTTCGTGTGGAGCTCGAGC
GCGTCGCCACTGTCCGAAGGGAGCGGACTTCACGTGTTC---------GGCGGCACAGAT
TTCAGTGCCGCCGAGCAGTCGGGTCGATCGGATCCGGGCGCCAAAGAAATCAGGCTGCTC
GTT---GCTGATCGTCCGCAAAACGGTGAGCCGAAA------------------------
GGGGACCACGGTGGAGATGAGTTCAGCTTTGGCGGAGCAGGAAAAGAACATGGGAAT---
GAG---GAAAAGGACAAGGAAGGAGCAAATGGGCTGTCCAAACTG---------GGCCCA
AACTCGACGGACGATCTC---GACCAGAAGGCGGCCGGAGGA------CATGAAGTGGGC
CCGGGAAAGAACATGCCGCCAGCCAGCGTGATGACGCGCCTCATCTTGATTATGGTTTGG
CGTAAGCTTATCCGCAACCCCAACACATACTCCAGCCTCATTGGGCTAATTTGGTCATTG
GTCTCCTACAGGTGGAATGTGCATATGCCTAAAATTCTTGAAGAATCAATTAAAATACTA
TCTGATGCTGGCCTTGGAATGGCTATGTTTAGCTTGGGCTTGTTTATGGCTCTTCAGCCT
AAGATAATCGCATGTGGGAACACTGTGGCTTCTTTTGCCATGGGCGTCAGGTTCCTCACT
GGCCCTGCAGTTATGGCTGCTGCCTCCATTGCTGTTGGCCTACGTGGCACTCTTCTTCAC
GTTGCAATTGTGCAGGCCGCGCTCCCACAAGGGATTGTCCCCTTTGTTTTTGCGAAAGAG
TACAATGTTCATCCAGCCATTCTTAGCACTGGGGTCATATTCGGGATGTTGATTGCACTA
CCTATTACACTAGTTTATTATATTCTTCTTGGTTTG
>gnl_Stras_v2.0_SGA_v2.0_scaffold172T39012
ATGATAACATCATCGGATTTCTACCACGTGATGACGGCGGTTGTGCCGCTGTACGTGGCG
ATGATCCTCGCCTACGGCTCGGTGAAGTGGTGGCGGATCTTCACTCCCGACCAGTGCTCC
GGCATCAACCGTTTCGTCGCCCTCTTCGCCGTCCCCCTCCTCTCCTTCCACTTCATCGCC
TCCAACGACCCCTACGCCATGAACTTCCGCTTCATCGCCGCCGACACCCTCCAGAAGCTC
GCCGTCCTCGCCGCCCTCGCCCTCTGGTCCCGCCTCTCCTCCTCCGGCGGCCTCGACTGG
ACCATCACCCTCTTCTCCCTCTCCACCCTCCCCAACACCCTCGTCATGGGCATCCCCCTC
TTGAAAGGCATGTACGGCGAC---TTCTCCGGCAGCCTCATGGTCCAAATCGTCGTCCTC
CAGTGCATCATCTGGTACACCCTCATGCTCTTCCTCTTCGAGTTCCGCGCCGCCCGCCTC
CTCATCTCCGACCAGTTCCCCGCCGCCGCCGCCGCCTCCATCGTCTCCATCCGCGTCGAC
TCCGACGTCGTCTCCCTCGACGGCCGCCACCCCCTCGAGACCCAGGCCGAGGTCGCCGCC
GACGGCCGCCTCCGCGTCACCGTCCGCCGCTCCAGCGCCTCCCGCTCCGACGTCTTCTCG
CGC---CGCTCCGCCGCGGCGCCGCCG------GACGCGCCGCCGCGCGCGTCCGGCCTC
ACCAACGCCGAGATCTACTCGCTCCAGTCGTCGAGGGGCCCCACCCCCCGCGGCTCGAGC
TTCAACCACGCCGACTTCTACTCCATGATG---GGC---------------------GGC
AGGGCCTCC---------AACTTCGGG------CCGGCCGAC---------------GGG
TCCAGAGGGCCCACTCCACGGCCCTCCAACTTC---------------GAAGACGAG---
------------------------------------------------------------
------------------------------------AGGCCGCGGCCC---AAC------
------TTTCCGGCGACCGCC---------------------------------------
------------------------------------------------------------
------------------GCCGGGAACAAAGATCTCCACATGTTTGTTTGGAGCTCCAGC
GCGTCCCCTGTCTCTGAC---------------GTGTTT---------GGTGGAGGCGAT
TATAATAATAATATTAATAATAATAATAATAATCTCGGTGGTAAAGAGCCTAGAGTTCCT
CTT---TCTCCCACCAAAGTGGAGAGACAGAGGGAGAAT------CAAGAAGGG---TAC
------TTGGAGAGAGATGAATTCAGTTTTACAAACAGAGGTGGCGGTGAAGGGGAT---
GAA---------------------------------------------------GGC---
---------------------GGAGAAAAA------------------ATGGATGAAAAC
AAAGCAAAGGTTATGCCTCCGGCGAGTGTGATGACGAGGCTTATTCTAATCATGGTTTGG
AGGAAGTTAATTAGAAATCCAAATACTTATTCCAGCTTGATTGGGCTAACATGGTCTCTA
GTTTCATTCAGATGGCACGTTGAGATGCCTGCAATAATAGCAAAGTCCATATCTATACTG
TCAGATGCAGGCCTTGGCATGGCCATGTTCAGTCTTGGTTTGTTCATGGCTTTGCAACCG
AGGATAATAGCATGTGGGAATTCTGTGGCAGCTTTTGCAATGGCTGTGAGATTCCTTACA
GGGCCAGCTGTCATGGCTGCTGCTTCCATTGCTGTTGGCCTTCGTGGTGTTCTCTTGCGC
GTTGCAATTGTTCAGGCGGCTCTACCTCAAGGAATTGTACCCTTTGTTTTCGCCAAGGAG
TACAATGTGTACCCTGATATCCTCAGCACGGCAGTCATTTTTGGAATGCTAATAGCATTA
CCAATAACACTCGTCTACTACATCTTGTTGGGGCTG
>gnl_Stras_v2.0_SGA_v2.0_scaffold39T15174
ATGATTAGCTGGCACGATCTATACGTGGTCCTCACCGCCGTGATTCCCCTGTACGTGGCG
ATGATTCTGGCCTACGGCTCCGTCCGGTGGTGGAAGATATTCACCCCCGACCAGTGCTCC
GGCATCAACCGCTTCGTGGCCGTCTTCGCCGTCCCACTCCTCTCTTTCCACTTCATCTCC
ACCAACGACCCCTACGCCATGAACTTCCGCTTCATCGCCGCCGACACCCTCCAGAAGGTC
ATCATGCTCGCCGCCCTCGCCCTCTGGACTTCCCTCTCACGCAACGGCAGCCTCGAGTGG
TCCATCACCATCTTCTCCCTCTCCACACTCCCCAACACTCTCGTCATGGGCATCCCCCTC
CTAATCGCCATGTACGGCGAG---TACTCCGGCAGCCTTATGGTCCAGATCGTCGTCCTC
CAGTGCATCATCTGGTACACCCTTCTCCTCTTCCTCTTCGAGTACCGCGGTGCTAAAACC
CTCATTATGGACCAGTTCCCC---GACACCGCCGCCTCTATTGTATCCTTCAAGGTCGAC
TCCGACGTTGTCTCCCTCGACGGCCAGGATTTCCTCGAGACCGACGCCCAGATCGGCGGC
GACGGCAAGCTCCACGTCACTGTAAGGAAGTCCAGCGCTTCCAGGAGGTCCTTC------
------------------------------TCCGGCGTTACCCCGCGGCCATCAAATCTG
ACCGGGGCCGAGATCTACAGCCTCAGCTCCTCCAGAAACCCCACGCCGAGGGGCTCCAAT
TTCAACCACTCCGATTTCTACTCGATGATG---GGGTTTGGGGGCCGGCTGGACACCGGC
AGGCTCTCC---------AATTTCAAC------GTCGCCGATATGTGCTCGGTGCAGTCT
TCCCGGGGGCCCACGCCGAGGCCGTCCAACTTC---------------GAGGAGAACTGC
GCGCCG---------------GGAGGGACGATGAGCTCGCCGAGATTCGGCCACTACCCG
GCGGCG---------CAG---CCGGCGCCGGGCTCTTACCCTGCCCCG---AATCCCGAA
ATA---GCTTCCTCCACG------------------------------------------
---------------------------------------------------------CCT
------------------AACACCGCCAAAGAGCTTCATATGTTCGTCTGGAGCTCGAGC
GCGTCGCCGGTGTCCGAGGGCAGCGGACTGCACGTGTTC---------GGC---------
------------GAGCAGTCGGGGAGGTCCGACCAGCGTGCCAAGGAGATCCGGTTGTTG
GTT---AGCGATCATTCCCAAAATGGGGAGGGCAAAGCCGGTCCGCAAAAC---------
GGGGATTTTGTTAAGGAGAAGTTCAGCTTTAGCGGTGCAGGT------------------
GAC---GAGAGAGGAAAGGAGGGGCCA---------------------------------
------ACGTCGGAGCTC---GACCCGAAGGCGGCGGCGGCCGCCGCCGGTGGTGGCCGC
GCCGGAAAAAATATGCCGCCTGCTAGCGTCGTCACTCGCCTCATCCTTATCATGGTCTGG
CGTAAGCTCATCAGAAACCCAAACACTTACTCCAGTCTCATCGGCCTCATTTGGTCTTTA
GTCTCGTTCAGATGGCATGTGCATATGCCCAAAATTATAGAACAGTCAATCTCTATCCTT
TCTGACGCAGGTCTGGGAATGGCTATGTTCAGCTTAGGTTTGTTCATGGCCCTTCAACCG
AAGATAATTGCTTGTGGTAATACAGTGGCTACATTTGCTATGGCCGTTCGATTCTTAACA
GGTCCAGCTGTAATGGCAGCAGCTTCCATTGCTGTAGGCCTCCGGGGAACACTACTCCAC
ATTGCAATCGTGCAGGCTGCTCTTCCACAAGGAATTGTCCCATTTGTGTTTGCTAAAGAG
TACAATGTCCATCCAGCAATACTCAGCACAGCGGTTCACTCTGGTCTATTACATTCTTCT
TGGACTTCTCTGCTCTTTAAGTCTTTGATTGGGATC
>gnl_Theca_v1.1_Thecc1EG023972t1
ATGATCAGTGCCACAGACCTCTACCATGTCCTTACTGCCGTGGTGCCGCTTTATGTGGCT
ATGATCTTAGCATATGGCTCTGTGAAATGGTGGAAAATCTTCAGCCCTGACCAATGCTCT
GGCATCAATCGGTTCGTTGCTTTATTTGCAGTGCCTCTACTTTCTTTCCATTTCATATCT
ACCAACAATCCATACGCTATGAACTTGAGGTTCATAGCAGCGGACACTCTCCAAAAGATC
ATAGTCTTGGTTGTGTTGGCTATCTGGTCAAGAACTAGCTCAAGAGGTTCCCTGGAATGG
TCCATCACCTTATTTTCGCTCTCAACTCTTCCTAACACTCTTGTCATGGGCATCCCTTTG
TTGAAAGGAATGTATGGAGAA---AATTCAGGGAGCTTAATGGTCCAAATAGTCGTTCTT
CAATGCATAATTTGGTACACGTTGATGCTCTTTCTCTTTGAATACAGAGGAGCTAGACTT
CTCATAGCTGAGCAATTCCCA---GATACTGCTGGCTCTATCATTTCCTTCAAAGTTGAT
TCTGATATCATTTCCCTGGATGGGAAAGAGCCATTGCAAACCGATGCCGAAGTTGGGGAA
GACGGGAAACTCCATGTCACTGTTAGAAAATCTACTAGTTCTCGCTCGGAAATTTTTTCT
CGC---CGATCACACGGTCCGAACTCAGGCGTCTCTTTAACCCCAAGACCATCAAATTTG
ACAAATGCGGAAATTTACTCCCTCCAATCATCAAGAAATCCTACTCCAAGAGGATCCAGC
TTCAACCACACTGATTTCTACTCAATGGTG---AAT---------------------GGA
AAAAACATA---------AGC---------------------------------------
------AATGTGAGTCCAAGACAATCGAACTTTGGGAACTTGGGTTTCGATGAAGAGAAC
GGACTT---GGGGTATTT------------GGTAATCCAGGGAGAGCAAAT---------
---------------------------GGAAATGCTTATCCTGCTCCAACTAGTGCTGGA
ATC---TTTTCTCCAGTGACTGGACCA---------------------------------
------GGTGCC---------------------------AAGAAGAAGGCAAATGGAACT
------------------GATAGTGGCAAGGATTTGCATATGTTTGTTTGGAGTTCAAGC
GCTTCTCCTGTATCAGAA---GGTGGGATTCATGTTTTC---------AGGGGAGGAGAG
TATGGG------------------------------------AATGATCTTGGTGGG---
GTA---GCT---------------------------CAC------CAAAAAGAC---TAT
GATGAGTATGGTAGAGATGAATTTAGCTTTGGTAATAAACAACTTACAAATGGGGTT---
GAT------------CGTGAAGGACCA---GTGCTTTCCAAGCTC---------GGTTCA
AGCTCCACAACTGAACTC---CACCCCAAGGCTAGTGCT---------CATGCTGAAACA
AAGCCATCTGCTATGCCTCCTGCTAGTGTTATGACCAGACTCATCCTCATCATGGTGTGG
CGAAAGCTAATCAGGAATCCCAATACTTATTCGAGTCTCATTGGCCTCACCTGGTCTCTC
GTTTCGTTCAAATGGGATATTCAGATGCCTGCTATAATTGCTCGTTCAATATCTATTCTT
TCTGATGCAGGTCTTGGAATGGCAATGTTTAGTCTTGGTTTATTCATGGCACTTCAGCCG
AGGATTATTGCATGTGGAAACACAATTGCAGCCTTTGCCATGGCAGTTCGATTCCTAACA
GGTCCTGCAGTCATGGCTGCTGCCTCGATCGCTGTTGGATTGAGAGGTGTCCTACTGCGC
ATCGCAATTGTGCAGGCGGCTCTTCCACAAGGGATTGTCCCTTTCGTCTTTGCAAAAGAA
TACAATGTTCACCCTGACATATTGAGCACAGGGGTCATATTCGGAATGCTGATTGCCCTT
CCTATAACAATGGTTTACTACATCCTGCTGGGACTT
>gnl_Theca_v1.1_Thecc1EG039622t1
ATGATCACTGGAAAGGATATTTACGATGTTCTTGCAGCTATTGTACCGCTATATGTTGCT
ATGATATTAGCATATGGATCGGTTAGGTGGTGGAAAATTTTCACTCCAGATCAATGTTCT
GGCATCAACCGTTTTGTTGCAGTGTTTGCAGTTCCATTACTTTCCTTCCATTTCATCTCC
TCAAATGATCCATATGCCATGAACTACCACTTCATAGCTGCCGATACTCTCCAGAAGGTA
GTCATTCTTGTAGCTCTCTTTCTATGGCAAGCCTTTACCAAACACGGCAGCCTTGAGTGG
ATGATTACTCTCTTCTCTCTATCTACTCTTCCCAACACGCTTGTCATGGGCATCCCCCTT
TTGAAAGCTATGTATGGAGAC---TTTTCAGGGACCCTTATGGTTCAAATTGTAGTTTTG
CAGAGTGTAATTTGGTACACTCTCATGCTCTTCTTGTTTGAGTATAGAGGGGCAAAGCTT
CTCATCAATGAGCAATTCCCC---GAGACTGCAGGATCCATCACCTCTTTCCGAGTTGAG
TCCGACGTTGTTTCACTTAACGGTCGTGAGCGTTTACAAGCTGACGCTGAGATTGGTGAT
GATGGTAAACTTCATGTGGTGGTCAGAAGATCAAGTGCATCGTCGATGGTGTCG---TCA
TTTAACAAATCACATGGATTGAATTCATTAACGTCCATGACACCAAGAGCATCAAATCTC
ACTGGTGTTGAAATATACTCTGTACAGTCATCCAGAGAACCGACTCCCAGGGCTTCAAGC
TTTAATCAAACCGACTTCTACGCCATGTTT---GCAAGTAAGGCTCCAAGT------CCA
AAGCATGGATGCACAAACAGCTTCCAGGGGGCAGTCGGGGATGTTTATTCCCTGCAGTCT
TCAAAAGGAGCGACACCAAGAACTTCAAACTTC---------------GATGAGGAGATG
ATGAAGATTGCG------------------------AAAAGAAGGGGAGGAAGGAGCATG
AGTGGCGAGTTGTTTAATGGTGGTGTTGTTTCTTCTTATCCACCTCCA---AATCCAATC
TTT---TCAGGGTCTACCAGCGGTGGCTCAAAGAAGAAGGAAAGT---------------
---------------------------------------------GGCGGTGCTGGTGCA
------------------ATGCCTAACAAGGAGCTTCATATGTTTGTTTGGAGCTCCAGT
GCTTCTCCTGTATCTGAAGGGAATCTAAGGCATGCAGTTAATAGAGCTGCCTCCACTGAA
TTTGGGGCCGTTGACTCTTCTAAAGGTGCT------CTTCAACATGAA------------
AACGCTGCTTCA---------------------------------AGA------GCAATG
CATGAGTTAATT---GAACATATGACTCCTACCGCTAAAGTTAGTGGAGACAAGGATCTT
GAG---------ATTGAGGAGGGATCA------------AAGTTTCCGACAAGTGGATCT
CCCTTC------AGCTGC---CAGAAGAAGGCT---AACATGGAA---GGTGATGGATCA
AGGAAGCAGCAGATGCCTCCAGCAAGTGTGATGACAAGGCTTATTCTTATCATGGTTTGG
AGGAAGCTCATAAGAAACCCTAACACATATTCGAGTCTTTTTGGCTTGACTTGGTCGCTT
ATATCCTTCAGGTGGAACATCCAAATGCCAACAATTGTGAGTGGATCGATCTCAATATTA
TCTGATGCTGGTCTAGGAATGGCAATGTTTAGCCTAGGCTTATTCATGGCTTTACAACCA
AAGATCATAGCCTGTGGAAAATCAGTAGCAACATTTTCCATGGCTGTCAGGTTTTTGACA
GGCCCCGCTGTGATTGCTGCAACCTCGATTGCAATTGGTCTTCGTGGCGTTCTTTTGCAT
GTCGCAATTGTTCAAGCTGCTCTTCCCCAAGGAATAGTTCCATTTGTCTTCGCCAAGGAG
TATAACGTTCATCCAGACATACTTAGCACTGCGGTTATCTTCGGCATGCTGATTGCTCTG
CCCATTACCATACTCTACTACGTGCTACTCGGACTG
>gnl_Theca_v1.1_Thecc1EG012854t1
ATGATCACGTTGACGGACTTCTATCATGTCATGACCGCAATGGTGCCACTTTACGTGGCC
ATGATTTTAGCTTATGGCTCGGTGAAATGGTGGAAGATCTTCTCTCCTGATCAGTGCTCA
GGCATCAACCGCTTTGTCGCTCTCTTTGCCGTTCCCCTCCTCTCTTTCCACTTTATCTCC
TCTAACGACCCCTATTCTATGAATTTTCGCTTCATAGCTGCTGATACTCTCCAAAAAATC
ATAGTTCTCGTAGTACTAGCAGTTTGGACCAAGGTGAGCAAAAGGGGTTGCTTAGAATGG
ACCATCACCTTATTTTCTCTCTCTACCCTTCCAAACACGTTGGTCATGGGCATCCCTTTA
CTTAAAGGAATGTACGGAGAG---TTTTCAGGAAGCTTGATGGTGCAAATAGTCGTCCTC
CAATGCATTATTTGGTACACTTTGATGCTTTTTATGTTTGAGTATAGAGGTGCCAAAATG
CTCATCTCGGAGCAATTTCCA---GACACTGCTGGCTCCATTGTTTCAATCCATGTCGAT
TCAGATATCATGTCGCTTGACGGTAGGCAACCTCTAGAAACTGAGGCTGAGATCAAAGAA
GATGGTAAGCTCCATGTCACTGTGAGAAAATCTAATGCCTCAAGATCAGATATTTTCTCA
AGA---AGGTCCCAAGGTTTATCT---------TCAACAACACCACGGCCTTCAAATCTG
ACCAATGCTGAGATATACTCTTTGCAATCATCAAGAAACCCAACGCCAAGAGGCTCAAGC
TTTAATCACACTGATTTCTACTCGATGATG---GCTGGG------------------GGA
CGCAATTCA---------AATTTTGGT------GCTGCAGATGTTTACGGGTTGTCTGCC
TCGCGTGGACCAACTCCGAGGCCATCCAACTAT---------------GAGGAGGATGGT
GCAGCC------------------------ACCGGTAAGCCAAGGTTCCATTACCACGCG
CCA------------------GGTGGTGCAGCCCATTATCCGGCTCCT---AATCCGGGT
ATG---TTCTCGCCGACTGGGTCTAAA---GGTGTCGGTGCTAATGCTAAT---------
---GCTAATGCA------------------------------AAGAAGCCCAATGGTCAG
GCTCAGCTAAAGTCTGAAGATGGTGGTAGGGATCTTCATATGTTTGTTTGGAGTTCGAGT
GCTTCTCCTGTATCCGAC---------------GTCTTT---------GCTGGCCATGAA
TATGGAGCT------------------AGTGACCAG------AAAGAAGTTAGATTGGCT
GTT---TCCCCTGGGAAAGTGGAAGGACATAGAGAGAAT------CATGAGGCG---TAT
------ATGGAGAGAGATGACTTCAGCTTTGGGAACAGAGGATTG---------------
GAC------------AGAGAAATG---------------------------------AAC
AACCAC------GAA------GGTGACAAA------------------GTGGGGGATGGC
AAGCCCAAAACTATGCCTCCAACAAGTGTCATGACAAGGCTTATTCTGATCATGGTTTGG
AGAAAGCTTATCAGAAATCCCAACACTTATTCAAGCTTAATAGGACTCACTTGGTCTCTA
GTCTCATTCAGGTGGAATGTACAAATGCCTGCCATCATAGCAAAGTCCATTTCCATTCTG
TCAGATGCAGGCCTTGGCATGGCCATGTTCAGTCTTGGTCTGTTCATGGCTTTGCAACCA
AGGATCATAGCATGTGGGAATTCCGTTGCAGCTTTTGCTATGGCTGTGAGATTCCTTACA
GGTCCAGCTGTCATGGCAGCCGCTTCCATCGCTGTTGGCCTTAGGGGAGTTCTTTTACAC
GTTGCCATTGTACAGGCAGCTCTTCCACAAGGGATTGTCCCCTTTGTCTTCGCTAAGGAA
TACAACGTACACCCTGATATTCTCAGCACAGCTGTTATCTTTGGGATGCTCATTGCATTG
CCCATAACGCTTGTCTACTACATTTTATTGGGGGTC
>gnl_Theca_v1.1_Thecc1EG035431t1
ATGATAACAGCAGGTGATTTTTACAAGGTGATGTGTGCAATGGTTCCATTGTATTTCGCA
ATGTTGGTCGCGTACGGGTCAGTGAAATGGTGGCGGATATTCAGCCCAGAGCAATGCTCT
GGGATCAACAGATTCGTGGCCGTTTTCGCTGTGCCGGTCTTGTCTTTCCATTTCATAGCT
CAGAACAACCCTTACCAAATGGACACCAAGTTCATCCTGGCTGATACTCTGTCCAAGGTC
TTGGTCCTTGTCTTGCTCTCAGGTTGGGCTATCTTCTTCCCCGGAGGATCCCTGGATTGG
CTCATCACCCTCTTCTCTGTTGCTACTTTGCCCAACACTCTTGTCATGGGCATCCCTTTG
CTTAATGCTATGTATGGAGAT---TTCACTCAAAGCCTCATGGTGCAACTCGTTGTTCTT
CAATGCATCATATGGTACACTCTGTTGCTCTTCCTCTTCGAATACAGAGCAGCAACTCTC
TTAATCAAAATCCAATTCCCCGGCCCCACTGCTGCCACCATTTCCAAATTCGAGCTCGAC
AACGACGTCATCTCATTGGACGGCCGTGATCCTCTCCGTACAGAATCCGAGACCGACATC
AACGGCCGTATCCGTGTCCGCATTAGGCGGTCCACGTCATCAGCCCCGGACTCA------
---------------GCTCTATCATCCTCCATATGCCTCACCCCTAGAGCATCCAACCTC
TCCAACGCCGAAATCTTTTCCGTTAATACGCCGGGCGGACCA------------------
TTCTGTAACGGCGATTTG---GGGTTC------GGTTACCGTGCC------GTTAGCCCG
CGTTTGTCG---------GGGTACGCT------TCGTCGGATGCTTACTCCTTGCAG---
---------CCGACGCCGAGGGCTTCGAATTTT---------------AATGAGATGGAT
GTGATTACGACGACG---------------------------------------------
------------------------ACGACGGGGAAT---------------ACACCAATA
TGGATGAGGTCTCCAGTGGCG---------------------------------------
------------------------------------------------------------
---------------------GGTGGGAAAGTTTCCATGAAAATGGTTTGGGAGTGTCAA
GGTGGTGGTGGTGGGAGT---------------------------------------GAT
------------AACCAGGGA------------------TTCAAAGAC------------
------------------------------------------------------------
------GTTGGTGAGAAGGAAATTAGCTTTCGAGACAACACC------------------
---------------------------------------AAAATA---------------
---ACAGTAGCAGAGGTTGCAGATGGGAAG---------------------GAAGCAGTG
AGCAAACAAGAAATGCCAAATGCCTTGGTCATGCTAAGACTCATACTAATTGTGGTCGGA
AGGAAGCTCTCTCGCAATCCAAATACCTACTCAAGTATCTTAGGCCTTCTTTGGTCTCTC
ATCTCCTTCAAGTGGAATGTAGGGATGCCAAGTTTGGTGAAATACTCAATAAAAATAATT
TCGGATGCAGGCCTTGGGATGGCAATGTTCAGTTTAGGGTTATTCATGGCACTTCAGCCA
AGGATTATTGCTTGTGGCACAAAAAGAGCAACAATGGGGATGGTGATCCGTTTCCTTAGT
GGTCCTGTAATAATGTCCACCGCATCGATTGCTATGGGATTGAGAGGACCAAAGCTTCAT
GCTGCCATAGTACAGGCTGCACTTCCCCAAGGGATTGTACCGTTCGTTTTTGCCAGGGAA
TACGGGTTGCATCCTGACATATTGAGTACAGGGGTTATCTTTGGCATGTTGGTGTCATTG
CCTGTAACACTAGTGTATTACATACTTTTAGGCATA
>gnl_Theca_v1.1_Thecc1EG010862t1
ATGATCACCTGGAAGGATCTTTACAGCGTTTTAACAGCGGTGATCCCACTGTACGTGGCT
ATGATCTTAGCTTACGGCTCTGTCCGTTGGTGGAAAATTTTCTCCCCTGACCAGTGCTCT
GGTATCAACCGCTTTGTCGCCATATTTGCCGTTCCCCTCTTGTCTTTCCATTTCATTTCC
ACTAACGACCCTTACGCCATGAACTTCAGGTTCATCGCGGCCGACACCCTTCAGAAAATC
ATCATGCTATTTGTTCTTGGGTTGTGGACTAATTTCACTAGAAACGGAAGCCTGGAATGG
ATGATCACCATTTTCTCTCTATCCACTCTACCCAACACTCTAGTCATGGGCATTCCTCTA
TTAATCGCTATGTACGGTCCT---TACTCAGGAATGCTAATGGTTCAGGTCGTGGTTCTC
CAGTGTATTATTTGGTACACTCTTCTTCTTTTCCTTTTCGAGTACCGCGGTGCCAAAATA
CTCATCATGGAGCAGTTCCCG---GAAACTGCAGCTTCCATAGTTTCCTTCAAAGTTGAT
TCCGATGTGGTGTCACTTGATGGCCGTGATTTTCTTGAAACCGACGCTGAAATTGGCGAA
GACGGAAAGCTTCACGTTACTGTGAGGAAATCCAATGCTTCCAGGAGGTCCTTG------
---------------GGGCCTTGCTCGCTTCCTGCATTGACTCCGAGGCCTTCGAACCTT
ACTGGAGCTGAGATATACAGCTTGAGCTCTTCTCGGAATCCGACTCCAAGAGGTTCGAAT
TTTAACAGCTCAGACTTTTATTCCATGATG---GGAATTCAAGGTTTTCCT------GGA
AGGCAGTCT---------AATTTCGGT------CCATCCGATTTGTACTCTGTTCAATCC
TCCAGAGGACCAACTCCAAGACCATCAAATTTT---------------GAGGAAAATTGT
---------------------------ACGGTCATGTCTCCAAGATTTGGATTTTATCCA
GCA------------CAG---ACAGTTCCGACATCTTACCCTGCTCCA---AATCCTGAA
TTC---TCATCCGTA---ACAAAGAACACTAAAAATAACCAGCCG------CAGCAGCAG
CAACAACAACAAGTTCAACCACAACAGCAGCAGCAGCAGAAGGAGAATAATAAAGTGAAT
------------------CACGATGCAAAGGAATTGCACATGTTTGTGTGGAGTTCCAGT
GCTTCGCCGGTATCAGAAGGCGGTGGACTTCACGTCTTT---------GGTGGGACAGAT
TTTGGGGCATCCGAGCAATCTGGACGATCTGATCAGGGAGCTAAAGAGATCAGGATGTTG
GTT---GCTGATCACCCTCAAAACGGGGAAAACAAAGCTGCGCCGGCCAGT---------
GGTGACTTTAATGGAGAGGACTTTAGCTTTGCTGGGAGAGAT---------GGGGAG---
GAG---GAGAGAGAGAAAGAAGGGCCCGCTGGACTCAATAAGTTG---------GGGTCA
AGTTCGACGGCTGAGCTG---CACCCTAAAGCTGCCGGAGCA------ACGGAGTCCGGC
GTTGGCAAACAAATGCCTCCGGCTAGTGTGATGACCCGCCTGATCTTGATAATGGTCTGG
CGCAAGCTTATTCGAAACCCCAACACATACTCCAGCCTCATTGGACTTGTTTGGTCTCTA
ATTGCTTTCAGGTGGCATGTGCGTATGCCGAAAATAATAGAGAAGTCTATCTCCATCCTG
TCGGATGCTGGACTAGGAATGGCCATGTTTAGCTTAGGCCTGTTTATGGCTCTGCAACCC
AAGATCATCGCTTGTGGGAATTCTGTGGCCGCCTTTGCCATGGCCGTTAGGTTCTTGACC
GGTCCGGCTGTCATGGCTGCAGCTTCAATTGCAGTAGGGTTGCGTGGCACGCTACTCCGT
GTTGCCATTGTTCAGGCTGCTCTGCCACAGGGAATTGTACCATTTGTGTTTGCCAAAGAA
TACAATGTTCACCCAGCAATTCTTAGCACAGCGGTCATCTTTGGGATGTTGATAGCATTA
CCGATAACGCTTGTGTACTACGTCCTTCTAGGATTA
>gnl_Utrgi_v4.1_Scf00621.g20162.t1
ATGATAAGTTCCAAGGACTTGTACCACGTGATGACGGCGATGGTGCCGTTGTACGTTGCC
ATGGCATTGGCCTACGCCTCCGTCAAGTGGTGGAAGATATTCACGCCGGAACAGTGCTCC
GGCATCAACCGCTACGTGGCCCTCTTCGCCGTCCCTCTTCTCTCCTTCCATTTCATTGCT
ACAAACGATCCCTACGCCATGAATTTCAGGTTCATAGTAGCCGATACGCTGCAGAAGCTG
ATGATTCTCGGGATCCTCTCTCTGTACGTGAGGTTCAGCAGACAGGGCTCCTTCGAACAG
ACCATTACCTTCTTCTCCCTCTCCACCCTCCCCAACACCCTGGTGATTGGGATCCCGTTG
CTGGAAGGGATGTACGGCGAG---TTTTGCGGAGGACTGATGGTGCAGATCGTGGTGCTG
CAGTGCATCATCTGGTACACTCTGATGCTCTTCATGTTCGAGTATAGGGCCGCCATGATT
CTCATATCCGATCGCTTCCCG---GAGACGGCTGATTCGATCATTTCGATCCGCGTGGAA
TCCGACGTGGTATCTCTCCAGCAGGAGCAGCCGCTGGAGACGGTGGGAGATGTCAGAGAA
GACGGCAAGTTCCACGTCACGGTGAGG---------------------------------
---------------------------------------------------------CTA
TCGAATGCCGAGATCTACTCCGTTCAATCCTCGATGAATCCGACGCCCCGGGGATCCAGC
GCGCGATCCACGTCTCCAATAAGAAAATTA------------------------------
---------------------------------------GATGCG---------------
------------------------------------------------------------
------------------------------------------------------------
---------------------------------GGTGGCCCTGAAGCG---GATCCA---
------------------------------------------------------------
------------------------------------------------------------
---------------------------------------GTCTTCCTCGGGAGCTCAACG
GGCTCCTCTGTTTCCGGC------------AGAGTTTTC------------GCCAGC---
---------CCAACACATCATCATCATCATCATCATCATGCGAAGGAAATCAGATTT---
GTT---TCTCCC------ATC---------------------------------------
------------AGA---------ACA---------AGATCC---------GGGGAG---
GAAATGGAAGTGGAAATGGAATCGGAA------------------------------AAG
AGTCCAACAGATGATTTG---GCGGAGAAG------------------------------
AAAGGGAAAGGGATGCCTCCCACCAAAGTAATGACGAGGCTGTTACTCGTTATGGTTTGG
CGGAAGCTTATAAGGAATCCCAACACTTACTCCAGCTTCATTGGCCTCTTCTGGTCTCTC
ATCTCCTTCAGGTGGGAGGTGGAGATGCCTCCCATAGTCGCCAAGTCCATCTCCATCTTA
TCTGATACGGGACTCGGCATGGCCATGTTCAGCCTCGGGCTGTTCATGGCGTTGCAACCG
AGGATGATAGCATGCGGGAAGACGATGGTGACCTTTGCCATCGCCGTGAGATTCATCATC
GGCCCCGCCTTCATGGCCATCGCTTCTCTCATCTCCGGCATCGGCGGCGTCCTCCTAAGT
GTCGCAATCGTTCAGGGTTATATTCGGGATGCT---------------------------
------------------------GCTAGCGGTACC------GGCGCTCTACTACCTCGT
CCTGGGGCTGTAAGTCAG---------ATG------
>gnl_Utrgi_v4.1_Scf00025.g3327.t1
ATGATTACTTTGCACGATCTGTACGTCGTACTAACGGCGGTGATTCCTCTGTACGTCGCC
ATGATACTGGCCTACGGCTCGGTGCGATGGTGGAAGATCTTCACTCCGGATCAGTGCTCC
GGAATCAACCGCTTCGTGGCAATCTTTGCGGTGCCGCTCCTGTCCTTCCATTTCATTTCC
CAGAACAATATCTATGAGATGAATTTTAGGTTCATAGCTGCGGACACTGTTCAGAAATTG
ATCATGCTTTTCCTGCTGTTGATTTGGGGGAATTTCAGTAGAAGAGGGAACCTAGAATGG
TCGATTACCGTTTTCTCCCTCGCCACGCTGCCCAACACTCTGGTGATGGGGATTCCGTTG
CTGATCGCTATGTACGGAGAA---TATTCTGGCAGCCTTATGGTTCAGATCGTGGTGCTG
CAGTGTATCATATGGTACACGCTTTTGCTCTTCTTGTTTGAGTACCGTGGTGCGAAAATG
CTGATATCGGAGCAGTTCCCG---GAGACGGCCGCGTCGATTGTGTCGTTTAAAGTTGAT
TCCGATGTCGTTTCACTCGACGGCCAGGATTTTCTGGAAACCGACGCGGAGATTGGGAGC
GACGGCAAGCTTCACGTTACAGTGAGGAAATCGAATGCTTCGAGGAGATCTCTA------
---------------GGGCATGGATCTATCCATGGGATTACGCCCCGGCCGTCGAATTTG
ACCGGGGCTGAAATTTACAGCTTGAGTTCTTCGCGGAATGCGACGCCGCGGGGTTCGAAT
TTTAACCCAGGGGATTTCTATTCGATGATG---GGGTTCCCCGGAAGATTGGATACGGGA
AGATTGTCA---------AATTTCAAT------GCTGCCGATATGTACTCTGTGCAATCA
TCGCGTGGGCCGACTCCACGGCCGTCGAATTTC---------------GAGGAAAGTTCT
GCTCCG---------------CCGGCGGTAACGAATTCCCCGAAATTTGGTTACTACGCG
GCG------------CCA------TCGGTGACTTCGTATCCTGCACCG---AATCCCGGA
ATC---TCCTCCGGTGCGCCAAAGCCCGTGAAATCTCAGCAG------------------
------------------------------------CCTCAACAGATCGCGAAATCTAAT
------------------CACGATGCTAAGGAGCTTCACATGTTCGTATGGAGTTCAAGC
GCTTCCCCTGCTTCTGAAGGCGGCGGCCTGCATGTTTTC---------AACGTTCCTGAG
TTT---------GAACAACCGGGGAGATCTGATCAAGGCGCAAAGGAGATCAGATTGCTG
GCT---AACGACCATCGCCATAATGGAGAAACCAAAGCCGCCGGAGAAACT---------
---------CACCATGATGACTTCAGCTTCGCGAAGCGGCAG---------CCCGAG---
GAA---CATAAAGACAAAGAAATCCCCATCGGGACTTCCAAAATG---------GGCTCC
ACTTCCACCACCACGGAA---CATGACCGGACCGGCGGCGGG------GATGACCCCATT
ACCCGAAACCACATGCCACCGGGCAGTGTAATGACTCGCCTCATCCTGATAATGGTTTGG
CGTAAGCTCATCCGCAACCCCAACACATACTCCAGCCTCATTGGCTTAATTTGGTCACTA
GTCGCGTTTCGGTGGAATGTCCACATGCCCAGAATAGTAGAGAAATCAATCTCCATCCTC
TCCGACGCCGGCCTCGGAATGGCCATGTTCAGTCTAGGTCTTTTCATGGCCCTTCAGCCT
AACATCATCGCCTGCGGCAACAAGATGGCCGTATTCGCCATGGCCATCAGGTTCCTCACC
GGTCCCGCC---------------------------------------------------
---------------------------------NNNNNNNNNNNNNNNNNNNNCAAAGAG
TACAACGTTCACCCTGCCATTCTCAGCACCGCGGTCATATTCGGAATGCTGATCGCCCTA
CCCATCACTTTGGTGTACTACATTCTCCTGGGACTG
>gnl_Utrgi_v4.1_Scf00293.g14833.t1
ATGATCTCCTGGCACGATCTCTACGTCGTTCTCACGGCGGTGATACCGCTCTACGTGGCT
ATGATATTGGCGTACGGCTCAGTCAGATGGTGGAAGATTTTCACGCCGGATCAGTGCTCC
GGCATCAATCGCTTCGTCGCGATCTTCGCTGTGCCGTTGCTGTCCTTCCATTTTATCTCG
CAGAACAACATCTACGCGATGAATTTCCGGTTCATCGCGGCAGATACTGTCCAGAAAGCG
ATCATGCTGGCTGTTCTTGCGATTTGGGGGAGTTTCAGTAAGCGCGGTAGTTTGGAATGG
TCGATTACCATTTTCTCGCTCTCCACGCTGCCGAATACCCTCGTGATGGGGATTCCCTTG
CTTATCGCGATGTACGGGGAG---TATTCCGGCAGCCTTATGGTTCAGATCGTCGTTCTT
CAGTGTATAATCTGGTACACGCTTCTGCTTTTCTTGTTCGAGTACCGTGGTGCGAAGATG
CTGATTACGGAACAGTTCCCG---GAGACGGCGGCGTCGATTGTGTCGCTTAAGGTTGAA
TCTGACGTCGTTTCACTTGACGGCCAGGACTTTCTCGAGACCGACGCGGAAATTGGAAAC
GACGGCAAGATCCACGTCATTGTGAGGAAATCGAACGCTTCGAGG---TCGCGT------
---------------GGGCAGGGATCCTTCCACGCCATTACGCCGCGGCCCTCGAATTTG
ACCGGCGCTGAAATTTACAGTATGAGCTCCTCGAGGAATCCGACGCCGCGGGGGTCTAAT
TTCAATCATGCCGATTTCTATTCGATGATG---GGGTTCCCGGGGAGATTGGACACCGGC
AGATTATCG---------AATTTCAAC------ATCGCTGATATGTATTCGGTTCAATCC
TCACGGGGGCCTACTCCACGGCCGTCAAATTTC---------------GAAGAAAAATCA
GCTCCG---------------GCGGCATTGACGAGTTCCCCCAAATTTGGGAGCTACCCC
GCC------------CAATCGGCGCCGCCGCCTTCCTACCCAGCACCG---AACCCTGAA
ATC---TCAACGGCCGCGACCAAATCTACAAAAACCCATCAC------------------
------------------------------------CCTCAACAGATTACGAAGTCCAAT
------------------CATGACGCCAAGGAGCTTCATATGTTCGTTTGGAGTTCAAGC
TCCTCCCCTGTTTCCGAAGGCGGCGGGCTTCACGTTTTC---------AACGTGCCTGAG
TACGGCGCCGCTGAGCAGCCAGGACGATCTGATCAAAGCGCTAGAGAAATCAGGTTGTTG
GTG---AGCGACCACCCGCAAAACGGGGCCAGTAAAGCCGTGACGCATACC---------
GCAGAAGATCTGCCGGAGGACTTCAGCTTCGGTAGAGCACAA---------GTTGAT---
GAG---GATAAAGACAGGGAACTACCCAGCGGAGTCCCAAAACTG---------GGCTCC
ACTCCCACCGCCGGAGCA---GAGCCAAAAGTCGCCAGCGGC------GACGATTCCGGG
ACTAGAAAACACATGCCACCAGCAAGTGTCATGACTCGCCTCATCCTGATAATGGTGTGG
CGGAAGCTCATCCGCAACCCAAACACTTATTCCAGCTTAATCGGCCTAATCTGGTCCCTG
GTCGCGTTTAGGTGGAATGTTCATATGCCGAGGATAGTCGAGAAATCGATTTCCATTCTC
TCCGACGCCGGCCTCGGAATGGCCATGTTCAGTTTAGGTTTGTTCATGGCCCTTCAGCCT
AAGATCATCGCATGTGGGAACTCCATGGCGCTGTTCGCTATGGCCGTCAGGTTTCTAGCT
GGTCCGGCGGTCATGGCCGTCGCTTCCTTCGCGGTCGGCCTGCGCAGTACTCTACTCCAC
GTGGCCATTGTCCAGGCAGCCCTTCCTCAAGGGATAGTCCCCTTCGTTTTTGCAAAAGAG
TATAATGTTCATCCCGCGATTCTAAGTACAGCTGTTATATTCGGCATGCTGATCGCTCTA
CCCATCACCCTGGTGTATTACATTCTTCTGGGACTG
>gnl_Utrgi_v4.1_Scf00231.g13302.t1
ATGATCTCTCTTACAGACCTCTACCATGTCCTTGCAGCTGTTGTTCCTCTCTACGTTGCA
ATGATTCTGGCGTATGGATCAGTGAAATGGTGGAAAATTTTCACCCCTGATCAGTGCTCT
GGGATCAACAGATTCGTTGCACTTTTCGCTGTTCCTCTTCTCTCGTTCCACTTCATCTCC
ACCAATAATCCCTACGCCATGAACTACCGCTTCATCGCCGCCGACACTCTGCAGAAACTC
ATTGTTCTTGCTGTTCTGGCTGTCTGGTCCAGACTCAGCTCCAGGGGATCCCTTGAATGG
TCCATTACACTGTTTTCTTTGTCAACTCTCCCAAACACGCTGGTTATGGGCATCCCTCTT
CTGAAAGGGATGTACGGAGAC---TTCTCTGGGAGTTTAATGGTCCAGATTGTTGTGCTT
CAATGCATCATCTGGTACACCTTGATGCTCTTCTTGTTTGAGTACAGAGGCGCGAGAATG
TTGATCGCTGAGCAGTTTCCA---GACACTGCTGGTGACATTATTTCGTTCAGAGTTGAT
TCGGACATCATTTCTTTGGATGGTAAGGAGCCATTACAGACGGAAGCGGAAGTTGGACAA
GATGGGAAGATCCATGTTACTGTCCGAAAATCAGCGAGTTCCAGGTCTGAAATCTTTTCA
AGA---AGATCACACGGTCCGAACTCCGGTCTCTCTTTGACACCCCGTCCCTCCAATTTG
ACAAACGCAGAGATTTACTCTCTTCAGTCATCCCGAAATCCAACACCAAGGGGCTCCAGT
TTCAATCACACCGATTTCTATTCAATGGTG---AAC---------------------GGT
AAAAGCGCC---------TTG---------------------------------------
------AGTGCTAGTCCAAGGCATTCCAATTTCGGGAACTCAGGATTTGATGAGGAGAAT
CAAGTA------------------------------------CGAGTCACCGGC------
---------------------------------GGTTATGGTGGTTCTGCAGCCGCCGGA
ATA---TTCTCTCCGGCTACAGGACCT---------------------------------
------AATGCG---------------------------AAAAAGAAGGCAAACGGGCAT
------------------GATGTCGGCAAAGATCTTCACATGTTTGTGTGGAGTTCAAGT
GCTTCTCCAGTTTCTGAA---GGAGGGATCCATGTTTTC---------AGAGGAGGCGAA
TATGGA------------------------------------AATGAGGTCACCGTG---
GGA---CCT---------------------------CAT------CCTAAAGAG---TAT
GATGATTTCGGGAGAGAAGAGTTCAGCTTCGGGAACAAACATGGACCAAAT---------
---------------------GGCCCA---GATGCATCTAAACTC---------GCATCG
AGCTCCACGGCGGAGCTC---CGAACCAAGAGCGGT---------------GGCGATGCC
AAGGCGAATGCCATGCCGCCCACCAGTGTGATGACGAGGCTGATTCTGATCATGGTTTGG
AGAAAGCTGATCAGAAATCCCAACACTTACTCCAGCCTCATTGGCCTCACCTGGTCTCTA
GTCTCGTTCAGATGGCACATTGAGATGCCTGTTATCGTTGCCAAATCGATTTCCATCCTG
TCTGATGCCGGCCTCGGGATGGCGATGTTTAGTCTCGGTTTGTTCATGGCGCTTCAGCCA
AAGATCATCGCCTGCGGGAAGTCGATCGCCGCCTTCTCGATGGCCATCCGGTTCCTCACA
GGTCCGGCCGTCATGGCTGCAGCATCGATAGCCGTTGGACTGAGAGGCGTGCTGCTGCAC
GTCGCAATAGTACAGGCCGCTCTTCCACAAGGAATCGTCCCCTTCGTCTTCGCAAAGGAG
TACAACGTTCACCCCGACATTCTCAGCACCGGGGTGATCTTCGGAATGCTGATAGCGCTC
CCCATAACTCTCGTGTACTACATCCTGTTGGGGTTG
>gnl_Utrgi_v4.1_Scf00218.g12926.t1
ATGATCTCCCTCACAGACCTCTATCATGTCCTGACCGCGGTGGTTCCTCTCTACGTGGCC
ATGATTTTGGCTTATGGCTCGGTGAAGTGGTGGAAGATCTTCACCCCGGACCAATGCTCC
GGCATCAACAGATTTGTCGCCCTTTTTGCCGTTCCATTGCTCTCTTTCCATTTCATCTCC
ACCAACAATCCCTATGCCATGAACTACCGTTTCATAGCCGCTGACACTTTGCAGAAACTC
ATAGTTCTTGCAGTTCTCGCAGTCTGGTCCAGGCTGAGCTCCAGAGGTTCCCTTGAATGG
TCCATTACTCTCTTTTCCTTGTCCACACTACCGAATACACTTGTCATGGGCATTCCTCTC
TTGAAAGGGATGTACGGCGAC---TTCTCCGGGAGTTTAATGGTCCAGATCGTTGTTCTC
CAGTGCATCATTTGGTACACATTGATGCTGTTCTTGTTTGAGTTCAGAGGAGCGAGGATG
CTTATTGCTGAACAGTTCCCA---GATACTGCGGGCGACATCATTTCTTTCAGGGTTGAT
TCAGACATTATTTCGTTGGACGGGAGAGATCCTCTCCAGACGGAGACGGAGGTTGGTGAA
GACGGCAAGATTCACGTGACTGTTCGAAAATCAGCCAGCTCGAGATCTGAAATCTTCTCA
AGA---GGATCGCATGGTCCGAAGTCGGGACTCTCCTTGACTCCTCGTCCGTCTAACTTA
ACCAATGCCGAGATTTACTCACTTCAATCGTCGAGAAATCCTACCCCAAGAGGCTCCAGT
TTCAACCACGCTGATTTCTATACGATGGTG---AAC---------------------GGG
AAAAACGCT---------ATC---------------------------------------
------AGTCACAGTCCAAGGCAATCGAGTTATGCGAACCCTGGATTAGATGAGGAGAAC
CAATCA------------------------------------CGAGTTAACACT------
---------------------AACGCAGGAGGTGGATATGCTCCTCCTGCAACCACCGGA
ATA---TTCTCTCCTGCT------------------------------------------
---------GCG---------------------------AAAAAGAAGGCGAACGGTCAC
------------------GAAAGCAGCAAGGATCTTCACATGTTTGTCTGGAGTTCGAGT
GCTTCTCCAGTTTCCGAA---CGAGGGATTCATGTCTTC---------CGAGGAGGTGAA
TATGGG------------------------------------AATGAGCTTAACTTG---
GGA---CCT---------------------------CAT------CCTAAAGAA---TAC
GATGAGTTTGGGCGAGATGACTTCAGCTTCGGGAACAAACAA------------------
---------------------GGTGCT---GATCCACTGAAGCTG---------GGATCA
AGCTCCAAGGCTGAGCTC---CGGACAAAAAGTGGA------------AACGACGACACG
AAACCGGCGGCCATGCCACCCACAAGTGTGATGACGAGACTGATTCTGATCATGGTGTGG
CGGAAGCTGATCAGAAATCCCAACACATACTCCAGCCTCATTGGCCTCACTTGGTCCTTG
GTCTCATTCAGGTGGCATCTTGAGATGCCGGCCATAGTTGCAAAATCTATTTCCATCCTG
TCAGACGCTGGTCTAGGAATGGCTATGTTTAGTCTTGGACTGTTCATGGCGCTGCAGCCT
AAAATCATTGCCTGTGGTAACTCCGTGGCGGCCTTTTCCATGGCGGTTCGCTTTCTTACT
GGACCGGCAGTCATGGCTGCAGCTTCCGTTGCGGTAGGACTAAGGGGCGTGCTCCTACGT
GTGGCGATTGTGCAGGCTGCTCTTCCGCAAGGAATAGTCCCTTTCGTGTTTGCCAAGGAG
TACAATGTGCATCCCAAGATCCTTAGCACTGGGGTGATATTTGGAATGTTGATAGCCCTC
CCAATCACCCTAGTGTATTACATCCTACTGGGGCTC
>gnl_Utrgi_v4.1_Scf01300.g24439.t1
ATGATTACTTTGCATGATCTATACGTGGTCCTCACGGCGGTGATTCCTCTGTACGTTGCC
ATGATACTGGCCTACGGCTCCGTGCGCTGGTGGAAAATCTTCACTCCCGATCAGTGCTCC
GGCATCAACCGCTTTGTTGCAATCTTTGCCGTTCCTCTGCTTTCCTTCCATTTCATCTCC
CAGAACAACATCTATGCGATGAATTTCAGATTCATAGCGGCAGACACTGTTCAGAAATTG
ATCATGCTTGCGCTGTTGTTCATTTGGGCGAATTTGAGTAGAAGGGGAAGCCTGGAATGG
TCGATTACCATTTTCTCGCTCTCCACTCTGCCAAACACTCTGGTAATGGGGATTCCCTTA
CTTATCGCTATGTACGGCGAG---TATTCTGGCAGCCTCATGGTGCAGATCGTGGTGCTG
CAGTGTATCATCTGGTACACTCTTTTGCTTTTCCTGTTCGAGTACCGTGGGGCGAAAATG
CTGATATCGGAACAGTTCCCG---GAGACGGCGGCGTCCATTGTGTCGTTTAAGGTTGAA
TCCGATGTCGTGTCACTCGACGGGCAGGATTTTCTGGAAACGGACGCGGAGATTGGGAAC
GACGGCAAGCTTCACGTTACTGTGAGGAAATCAAATGCTTCTCGGAGGTCTTTG------
---------------GGGCCTGGATCTTTCCATGGGATTACGCCGCGGCCGTCGAATTTG
ACCGGAGCTGAAATTTACAGTTTGAGTTCTTCAAGAAATCCGACGCCGAGAGGGTCGAAT
TTTAACCACGCTGATTTCTATTCGATGATG---GGGTTCCCGGGGAGATTGGATACCGGG
AGACTGTCG---------AATTTCAAT------GTTGCCGATATGTATTCCGTACAGTCA
TCGCGTGGGCCAACTCCCCGTCCGTCGAATTTC---------------GAGGAAAACTCT
GCCCCGGCAGCGGCGGTG---GCGGCTGTGACGAATTCCCCAAAATTTGGTTACTACGCC
GCGCCG---------TCTGCGGCGGCTGCAGCTTCTTACCCCGCACCG---AATCCCGGA
ATC---TCCTCCAGCGCGCCCAAACCTGTGAAATCTCAGCAG------------------
------------------------------------CCCCAACAGATTTCGAAATCCCAT
------------------AGCGATGCTAAGGAGCTTCACATGTTCGTCTGGAGTTCAAGC
GCTTCCCCTGTTTCTGAAGGCGGCGGCCTGCATGTTTTC---------AACGCGCCGGAG
TTA---------GAACAGCCGGGAAGATCCGATCAAAGCACTAAAGAAATCAGATTACTA
GTT---AATGACCATCCCCAGAAGGGAGAAACCAGAGCCGCCAGAGAAACT---------
---------CCCAATGAAGATTTCAGTTTCGCGAAAGGACTC---------CTGGAG---
GAG---GATAAAGACAAAGAGGAACCCACCGGCCTCCCCAAACTG---------GGCTCC
ACTTCCACCACCGAACAT---GACCCGAAA---AGCGGCGGC------GATGATCCCGCT
CCTCGGAAACACATGCCGCCGGCGAGTGTAATGACCCGGCTCATCCTGATCATGGTTTGG
CGTAAGCTTATCCGCAATCCCAACACATACTCCAGCCTCATCGGCTTAATCTGGTCCTTG
GTCGCATTTCGCTGGAATGTTCACATGCCTAAAATAGTAGAGAAATCAATCTCCATCCTC
TCCGACGCCGGCCTCGGAATGGCCATGTTCAGCTTAGGTCTTTTCATGGCCCTCCAGCCT
AAAATCATTGCCTGCGGCAACACCATGGCCGCCTTCGCCATGGCCATCAGGTTCCTCACC
GGCCCCGCCGTCATGGCCTTCGCCTCCATCGTCGTCGGCCTCCGCGGCACGCTTCTCCAC
GTCGCCATCGTTCAGGCGGCTCTTCCACAAGGCATCGTCCCCTTCGTCTTCGCTAAAGAG
TACAACGTCCACCCCGCCATTCTCAGCACAGCGGTCATTTTTGGAATGCTGATTGCTCTG
CCCATAACCTTGGTGTATTACATCCTCCTGGGATTG
>gnl_Vitvi_Genoscope.12X_GSVIVT01008430001
------------------------------------------------------------
------------------------------------------------------------
------------------------------------------------------------
------------------------------------------------------------
------------------------------------------------------------
------------------------------------------------------------
------------------------------------------------------------
------------------------------------------------------------
------------------------------------------------------------
------------------------------------------------------------
------------------------------------------------------------
------------------------------------------------------------
------------------------------------------------------------
------------------------------------------------------------
------------------------------------------------------------
------------------------------------------------------------
------------------------------------------------------------
------------------------------------------------------------
ATG---TTTTCGCCGACTGGGTCCAAA---AATGTT------------------GCTTCT
GCTGCTGCTGCT------------------------------AAGAAGCCTAATGGCCAA
GCTCAGCAGAAGCCAGACGAAGGAACTAGGGATCTTCATATGTTTGTTTGGAGTTCAAGT
GCTTCTCCTGTTTCAGAT---------------GTGTTT---------GGGGGCCATGAA
TACGGAGCC------------------AATGATCAGAACGTGAAAGAG---AGAGTGGCA
GTG---TCTCCCGGAAAAGTGGAGGGTCACAGAGAGAAT------CAAGAAGAT---TAC
------TTGGAGAGAGACGATTTCAGCTTTGGAAACAGGGTGTTA---------------
GCC------------CAAGAGATG---------------------------------AAC
AACCAC------GAA------GGTGAAAAA------------------GTGGGAGATGGA
AAAGCCAAAGCCATGCCTCCAGCTAGCGTCATGACTAGACTCATCCTGATAATGGTTTGG
AGAAAGCTCATCAGAAACCCCAACACTTACTCAAGCTTAATAGGCCTTATTTGGTCTCTA
GTTTCATTCAAGTGGAAAGTTCAGATGCCTGCTATTATAGAAAAGTCCATTGCCATACTG
TCAGATGCAGGGCTTGGCATGGCCATGTTCAGTCTAGGTCTGTTCATGGCTTTGCAACCA
AGGATCATAGCATGTGGAAATTCCATAGCAGTTTTTGCCATGGCCGTGAGATTCCTTACA
GGCCCAGCTGTCATGGCAGCTGCTTCCATTGCTGTTGGGCTTCGCGGAGTCCTCCTGCGC
GTTGCCATTGTCCAGGCAGCTTTACCCCAAGGAATCGTGCCCTTTGTCTTTGCTAAAGAA
TACAATGTACACCCTGATATTCTCAGCACAGGAGTCATATTTGGGATGTTAATTGCATTG
CCCATTACACTTGTCTACTACATTTTACTGGGAATA
>gnl_Vitvi_Genoscope.12X_GSVIVT01010025001
ATGATCAGTGCAGATGATTTCTACAAGGTCATGTGTGCAATGGTTCCATTGTATTTTGCA
ATGCTGGTTGCATATGGGTCAGTGAAATGGTGCAAGATATTCTCGCCGGAGCAGTGCTCC
GGCATTAACCGGTTCGTTGCGGTGTTTGCCGTTCCGGTTCTTTCCTTCCACTTCATATCT
CAGAACAACCCATATGAGATGGACACCAAGTTTATAGTTGCAGACACTCTCTCTAAGTTG
CTGGTTCTTGTGTTGCTGTCCGTGTGGGCTATCTTGTTTAAG---GGAGGGTTGGACTGG
CTCATCACTCTCTTCTCTCTCGCCACTTTGCCAAACACTCTGGTCATGGGCATCCCTTTG
CTCAATGCCATGTATGGAGAC---TTCACTCAGAGCCTCATGGTGCAACTGGTTGTTCTT
CAGTGCATTATCTGGTACACTCTACTGCTCTTCCTGTTTGAATACAGAGCTGCCACTCTA
CTGATCAAGAACCAGTTCCCTGGCTCCACTGCCGCTTCCATATCGAAATTTGAGATAGAC
GGAGACGTCATATCGCTAGATGGCCGTGACCCAGTACGCACCGAATCTGAAATCGATGGC
AATGGTCGTATCCGCGTGCGTATCAGACGGTCCACATCTTCCGCTCCGGACTCG------
---------------GCCTTATCATCGTCCATGGGCATCACTCCCAGGGCGTCCAATCTC
TCCGGAGCCGAAATTTTCTCCGTCAACACTCCCGCG---------CCGCTGCATGAT---
---------------------------------------------------------CCT
CGACTATCC---------GGGTACGCC------TCGTCCGACGCTTATTCGCTTCAA---
---------CCGACGCCACGCGCCTCCAATTTC---------------AATGAATTGGAC
ACCACTACAATA------------------------------------------------
------------------------ACAACGACGAAC---------------ACGCCATTC
TGGGTGAGATCCCCGGTGGCA---------------------------------------
------------------------------------------------------------
------------------------GGGAAGGTTTACGTGAGAATGGTGTGGGAGTCGCCG
GGAAAGTGCAACGGTGGT---------------------------------GGA---GGA
------------GAGCAAGGG------------------TGCAAAGATGTC---------
------------------------------------------------------------
------GTCGGAGAAAGAGAGATTAGTTTCAGGGACAGCTCC------------------
---------------------------------------AAATTT---------------
---CCAGTGGCGGAGGAAGAAGACCCAAAA---------------------GCGACAGCG
ACCGGTCAAGATATGCCACGCACCCATGTGATGCTGAGGCTCATACTGACCATGGTCGGC
CGGAAGCTCTCACGTAATCCCAATACCTACTCAAGTGTCCTAGGCCTTCTGTGGTCTCTA
ATCTCCTTCAAATGGAATGTGGGGATGCCGAGTTTGGTGAAGTATTCAATAAAAATAATT
TCAGATGCTGGTCTAGGGATGGCCATGTTCAGTTTAGGGCTGTTCATGGCTCTTCAGCCC
CGGATAATTGCCTGTGGAACAAAGAGGGCAACCATGGGAATGGGGATCCGCTTCATTTGC
GGGCCTATATTAATGTCAGCTGCGTCCATAGCTGTTGGACTAAGAGGAGTTCGACTTCAC
GCAGCCATAGTACAGGCATCTCTTCCTCAAGGGATTGTACCATTTGTCTTCGCTAGAGAA
TACGGTTTGCATCCTGATATTCTGAGTACCGGGGTTATATTTGGCATGTTAGTGTCCTTA
CCAGTAACGCTCCTCTACTACATATTATTAGGCCTA
>gnl_Vitvi_Genoscope.12X_GSVIVT01011756001
------------------------------------------------------------
------------------------------------------------------------
------------------------------------------------------------
------------------------------------------------------------
------------------------------------------------------------
------------------------------------------------------------
------------------------------------------------------------
------------------------------------------------------------
------------------------------------------------------------
------------------------------------------------------------
------------------------------------------------------------
------------------------------------------------------------
------------------------------------------------------------
------------------------------------------------------------
------------------------------------------------------------
------------------------------------------------------------
------------------------------------------------------------
------------------------------------------------------------
------------------------------------------------------------
------------------------------------------------------------
---------------------------------------ATGTTCGTATGGAGTTCGAGC
GCATCGCCGGTGTCGGAAGGTGGCGGACTCCATGTGTTT---------GGCGGAACCGAT
TTCGGCGCGGCGGAGCAATCTGGACGGTCCGATCAGGGCGCTAAGGAGATCAGGATGTTG
GTT---GCTGATCACCCCCAAAATGGGGAAAGCAAAGCTATTCCGGAAGCC---------
GAGGACTTTGGTGGAGAAGACTTCACCTTTGTTGGAAGAGGAGTGGAG---GGAGAA---
GAG---GAGAGGGAGAAGGAGGGACCCATTGGACTGTCCAAGCTG---------GGGTCA
AGCTCCACCGCTGAGCTA---CACCCAAAAATGTTGGGAGCT------CCAGAGTCCGGT
GCCGGCAAACAGATGCCTCCGGCCAGTGTGATGACCCGTCTCATCTTGATCATGGTGTGG
CGCAAGCTTATCCGCAACCCCAACACCTACTCAAGCCTCATTGGTCTGGTTTGGTCTCTC
ATTGCTTACCGGTGGGATGTGGCTATGCCCACAATCATAAAGCAGTCCATCTCTATACTG
TCGGATGCTGGTCTTGGAATGGCTATGTTCAGCTTAGGTCTGTTTATGGCCCTGCAACCA
AGGATAATCGCATGCGGTAACTCGGTGGCTACATTCGCCATGGCTGTGAGATTCCTAACT
GGCCCAGCAGTAATGGCTGCAGCTTCCATTGCTGTTGGCCTGCGGGGCACCCTCCTCCAT
GTTGCCATCGTGCAGGCTGCACTTCCACAGGGCATTGTTCCCTTTGTGTTCGCCAAAGAG
TACAACGTTCATCCAGCTATTCTCAGCACTGCGGTGATCTTTGGGATGCTAATAGCGTTA
CCGATTACCCTCGTCTACTACATCCTTCTGGGATTG
>gnl_Vitvi_Genoscope.12X_GSVIVT01025748001
ATGATTAGTATTACGGACCTCTACCACGTCCTCACGGCTGTCGTTCCTCTCTATGTAGCC
ATGATATTGGCGTATGGGTCTGTTAAATGGTGGAAGATCTTCAGCCCTGATCAATGTTCC
GGTATCAACCGGTTCGTGGCACTGTTTGCTGTCCCTCTGCTTTCGTTTCACTTCATCTCC
ACCAACAACCCATATGCCATGAACTATAGATTCATAGCTGCAGACACTCTTCAGAAAATC
ATAGTGTTGGTGGTTCTAGCTATCTGGTCCAGAACCAGCTCAAGAGGGTGTCTTGAATGG
TCCATCACTCTGTTTTCGCTCTCAACTCTGCCCAACACTCTGGTTATGGGCATTCCTTTG
ATGAAGGGTATGTATGGAGAG---GCTTCAGGAACCTTAATGGTGCAAATAGTCGTTCTT
CAATGTATAATATGGTACACTTTGATGCTGTTCTTGTTTGAGTACAGAGGAGCCAGGCTC
TTGATCGTAGAACAGTTTCCA---GATACTGCTGGGTCTATTATTTCATTCAGAGTTGAT
TCTGACATCATCTCTCTGGATGGGAAAGAGCCTCTGCAGACCGAGGCTGAAGTCGGTGAA
GATGGAAAACTTCATGTTACAGTGAGAAAGTCCACCAGTTCTCGCTCTGAAATATTTTCC
AGG---CGATCACACGGTCCTAATTCGGGAGTCTCCTTGACTCCCCGGCCTTCCAATTTA
ACGAATGCGGAGATTTACTCTCTTCAATCATCCAGGAATCCAACTCCCAGGGGTTCCAGT
TTCAATCACACTGACTTCTATTCAATG---------------------------------
------------------------------------------------------------
------------------------------------------------------------
------------------------------------------------------------
---------------------------GGTGGTGGTTACCCTGCACCGCCGAGTGCCGGA
ATC---TTCTCTCCGGTGGCGGGACCG---------------------------------
------GGAGCA---------------------------AAGAAGAAGGCCAACGGGGCA
------------------GACGGAGGGAAGGATCTTCACATGTTTGTTTGGAGCTCCAGC
GCATCACCAGTGTCGGAA---GGAGGCATTCATGTTTTC---------AGAGGTGGAGAC
TATGGG------------------------------------AATGAGCTTGGTGGG---
GTA---CCT---------------------------CAC------ACTAAAGAT---TAT
GATGAGTTCGGTCAAGATGAGTTCAGCTTCGGGAATAGAGCGTCTGTGAATGGGGGT---
GAC------------CGAGAAGGGCCG---ACCATGTCCAAGCTC---------GGCTCC
AGCTCCACCACAGAGCTT---CACCCCAAAACTGCT---------------CCCCAGTCC
AAGCCAACATCCATGCCCCCGGCTAGTGTTATGACCAGACTCATCCTGATAATGGTGTGG
AGAAAACTCATTAGGAATCCCAACACTTATTCTAGCCTCATTGGCCTCACCTGGTCCTTG
GTCTCTTTCAAGTGGGAGATTGAAATGCCTGCTATCATAGCTAAGTCTATATCCATTTTA
TCTGATGCAGGTCTTGGAATGGCCATGTTTAGTCTTGGTTTGTTCATGGCATTACAGCCC
AAAATTATTGCATGTGGGAACTCAGTTGCAACATTTGCCATGGCTGTTAGATTCCTTACT
GGTCCTGCGGTTATGGCTGCTGCTTCCATTGCAGTTGGATTAAGAGGGGTTCTTCTACAC
ATTGCCATTGTACAGGCAGCCCTACCACAGGGAATCGTCCCCTTTGTGTTTGCCAAGGAA
TACAATGTTCATCCTGATATATTGAGCACAGGGGTTATATTTGGGATGCTAATAGCTTTA
CCCATTACGCTGGTTTACTACATTCTGCTGGGGCTT
>gnl_Vitvi_Genoscope.12X_GSVIVT01025749001
ATGATTGCTATTACAGACCTCTACCACGTCCTCACATCCGTTGTTCCTCTCTATGTGGCC
ATGATATTGGCTTATGGGTCTGTAAAATGGTGGAAGATCTTCAGCCCTGATCAATGCTCC
GGTATCAACAGATTCGTAGCACTGTTTGCTGTCCCCCTGCTTTCGTTTCACTTCATCTCC
ACCAACGACCCATATGCCATGAACTACAGATTCATAGCTGCAGACACTCTTCAGAAAATC
ATAGTGTTGGTGGTTTTAGCTATTTGGTCCAGAGTCAGCTCAAGAGGGTGTCTTGAATGG
TCCATCACTCTGTTCTCGCTCTCAACTCTGCCCAACACTCTGGTCATGGGCATTCCTTTG
TTGAAGGGTATGTATGGAGAA---TATTCGGGAACCTTAATGGTGCAAATAGTTGTTCTT
CAATGCATAATATGGTATACTTTGATGCTGTTCTTGTTTGAGTACAGAGGAGCCAGGCTC
TTGATTGTAGAGCAGTTTCCA---GATACTGCTGGTTCTATTATTTCATTCAGAGTTGAT
TCTGACGTCATCTCTCTGGATGGGAAAGAGCCTCTGCAGACGGAGGCTGAAGTTGGTGAA
GATGGAAAACTTCATGTTACAGTGAGAAAGTCCACTAGTTCTCGCTCTGAAATATTTTCC
AGG---CGATCACACGGCCCTAATTCGGGCGTGTCCTTGACTCCCCGGCCTTCCAATTTA
ACGAATGCAGAGATTTACTCTCTGCAATCATCAAGGAATCCAACTCCCAGGGGTTCCAGT
TTCAATCACACTGATTTCTATTCAATG---------------------------------
------------------------------------------------------------
------------------------------------------------------------
------------------------------------------------------------
---------------------------GGTGGTGGTTACCCTGCACCGCCGAGTGCCGGA
ATC---TTCTCTCCGGTGGGGGGACCT---------------------------------
------GGAGCA---------------------------AAGAAGAAGGCGAACGGGGCA
------------------GATGGGGGGAAGGATCTTCACATGTTTGTATGGAGCTCCAGC
GCATCGCCAGTGTCGGAA---GGAGGCATTCATGTTTTC---------AGGGGTGGAGAT
TATGGG------------------------------------AATGAGGTTGCTGGTGGG
GTACTACCT---------------------------CAA------ACTAAAGAT---TAT
GATGAGTCCAGACAAGATGAGTTCAGTTTTGGAAACAGACCGGTCGCGAATGGTGGT---
GAC------------CGAGAAGGGGCC---ATGATGTCTAAGCTG---------GGGTCC
AGCTCCACCGCAGAGCTC---AACCCCAAGGCTGCT---------------GCCCAGTCA
AAGCCAACATCCATGCCGCCTGCTAGCGTCATGACCAGACTCATCCTGATAATGGTGTGG
AGAAAACTCATTAGGAATCCCAACACTTATTCTAGCCTCATTGGCCTCACCTGGTCCTTG
GTCTCTTTCAAGTGGGGGATTGAAATGCCTGCTATTATAGCCAAGTCTATATCCATTTTA
TCTGATGCAGGTCTTGGAATGGCCATGTTCAGTCTTGGTTTGTTCATGGCACTGCAGCCA
AGAATTATTGCTTGTGGGAACTCCATTGCCACATTTGCCATGGCTGTTAGATTCCTCACA
GGTCCTGCGGTCATGGCTGCTGCTTCCATTGCAGTTGGTTTAAGAGGGGTTCTCTTACAT
ATTGCCATTGTACAGGCGGCTCTTCCTCAGGGAATTGTCCCCTTTGTGTTTGCCAAGGAA
TACAATGTTCATCCTGACATTCTGAGCACAGGAGTAATATTCGGAATGCTAATAGCTCTA
CCCATCACACTTGTGTACTATATCTTACTGGGGCTA
>gnl_Vitvi_Genoscope.12X_GSVIVT01031663001
ATGATTAGCATCAAGGATCTGTATGGTGTTCTAAGTGCGGTGGTTCCTCTCTATGTGACT
ATGTTTTTGGCTTATGCTTCTGTAAAATGGTGGAACGTGTTCTCTCCGGATCAATGCGCA
GGCATCAACAGATTCGTGGCCATTTTCGCCATCCCACTTCTCTCCTTTGAGGTTATTTCA
AGGATAAATCCTTACAAGATGGACTTCCTCTTCATTGCTGCTGATGGAGTCTCCAAAGTT
CTAATCCTAATCATCTTGTTTTCTTGGGCTAAGTTCTCAAAGCGAGGCAGCCTTGACTGG
ACAATCACGCTTTTCTCCATTTCCACCCTCCCAAACACCCTTGTGATGGGGATCCCACTT
CTGAAATCCATGTACGGAGAC---GATAAGGAGTACCTCATTATCCAAGCCGTGGTTCTA
CAGTGCATAATTTGGTACACTTTGTTACTCTTTCTGTTTGAGTATAGAGAAGCAAGGATT
TTCATACTGAACAAGTTCAAG---GACAGTAGTGTGAGT---AACAGTGAGAGGAGCGGG
GAGAATTTCGGAGGAATCATCGGGAGAAACTGCGGCGGCACC------GGCGCCGGCGAA
GACGAAGTAGTTGATGTGGTGGTTAGAACGCCTTCC------------------------
---------------------------------------AATCCTCAGACCACGCAG---
---------------------------AATGTAAACAAGGTGGCTCCAGATTCTCGGTCA
TGT---------------------------------------------------------
---------------------------------------------------TTGAAA---
---------CCAACGCCG------------------------------------------
------------------------------------------------------------
------------------------------------------------------------
------------------------------------------------------------
------------------------------------------GCAGGAGGCGCCGCGCAG
------------------GAAGACGGTAAAGAGGTCCATCTGTTCATTTGGCGATGCGGG
TGTTGCAGTTCTCAAGGT------------------------------------------
------------------------------------TGTGGGCAGTCAGTGCAAGTC---
------TGCAGA------------------------------------------------
------------AGAGAAGAGGAAAAA---------CAAGGG------------------
---------------------------------------AAGACA---------------
------GGAGAA---------GATGAGAAGCCCAATTTCCTT------------AAAGAT
CAGAATATGGATTCCTCCACATCCTCAGCCATGTTGAAGCAAATCATGAAAAGGGTGTGG
TTTAAGCTTGTGAGGAACCCCAACTCTTATGCCAGCGTACTGGGTTTAGCCTGGGCTTTG
GCTTCCTGCAGATGGGACATAAAGAAGCCCCAAATCTTGGAGAACTCGGTCACAATACTG
TCAAATGCAGGCCTTGGGATGGCCATGTTTAGCCTTGGTCTGTTCATGGCTCTCCAATCA
AGGATCATAGCATGTGGGAATAGACTAGCCGCGTATGGCATGCTTGTCAGGTTCTTGGCT
GGCCCTGCTGTGATGGCAGTTGCTTCTGTTGCAGTAGGTCTTAGGGGCACCGTGTTGCGG
GTCTCCATTGTACAAGCCGCTCTGCCGCAAGGCATAGTTCCCTTTGTGTTTTCCAGGGAA
TACAACCTGCATCCAGAAATGCTAAGCACAGCGGTAATTTTTGGAATGATTGTCGCCCTT
CCCATCACAATTCTGTACTATGTTCTCCTGGGACTG
>Frave_01267-v1.0-hybrid.t2
ATGATTTCCCTAATTGATGTCTACCATGTTGTGGCAGCAACTGTTCCACTGTATGTTGCT
ATGATTTTAGCTTATGTTTCTGTGAAATGGTGGAAGCTGTTCACACCAGAACAGTGTTCT
GGTATAAACAAGTTCGTCGCGAAATTCTCAATCCCATTGCTGTCATTTCAAGTGATTTCT
GCCAATAATCCCTACAAAATGAACCTCAAACTCATTCTCTCTGATGGTCTACAAAAGGCA
ATTGCTTTCCTAGCACTGACAGCAATCACTAAATTCAGCTCCCATGGTGGATTGAATTCT
ATCATCACAGGTCTTTCACTCTCCACCTTGCCTAACACATTGATCCTTGGAATTCCACTT
TTGAAGGCTATGTATGCCGAA---GAAGCAGGCGCGCTCGTTAGTCAGATAGTTGTGTTA
CAAAGCTTAGTTTGGTACAATTTGTTGCTGTTTCTGTTCGAGTTTCGAGCAGCAAAG---
------------------------------GCAGCTTCT---------------------
------------------------------------------------------------
------------------------------------------------------------
------------------------------------GTGACACCT---------------
------------------------------------------------------------
------------------------------------------------------------
------------------------------------------------TCA---------
------TCA---------------------------------------------------
------------------------------------------------------------
------------------------------------------------------------
------------------------------------------------------------
------------------------------------------------------------
---------------------------------------------------GAAGCAACT
GCA---------------------------------------------------------
------------------------------------------------------------
------------------------------------------------------------
---------------GAGGAGATG------------------------------------
GAG------------------GCCCCT---------------------------------
------------GAAGCA---CAATCGAAA---------------------GACGAAGAA
GGGGGTGAAGAAAGAACCAGAAATCCCAAGAACATGAAATCTATTCTATTAACAGTTGGT
AGAAAGCTCTTTGCTAACCCCAACACTCATGCAACATTGTTGAGTCTAATTTGGGCTAGC
ATACACTTCAGATGGGGAGTGAAAATGCCAGAAATTGTTACGCAATCAATTTCAATAATG
GCAAATGGAGGACTTGGTATGGCAACATTCAGCTTAGGCCTTTTCATGGCGTCACGGCCT
AGTATAATAGCTTGCGGAGCACGAATGACAATGGTAGCAATGGGACTTAAGTTCCTTGCC
GGACCTGCTGTAATGGCATTGTCCTCCTTTGTTATAGGACTAAGAGGCAGAGCTCTCAGA
ATAGCAATTGTGCAGGCAGCTCTTCCTCAAGGAATTGTTCCTTTTGTTTTCGCCAAGGAA
TACAATGTGCATCCAGAAATTCTGAGCACTGCAGTAATTTTTGGCATGCTCATTGCTTTG
CCTGTAGCTTTGGCCTACTACTTCTTACTGGATATA
>Frave_04070-v1.0-hybrid.t1
ATGATATCCTGGAATGACCTCTACAAGGTCTTGACGGCGGTGGTGCCTCTCTACGTGGCC
ATGATCTTAGCCTACGGCTCCGTCCGGTGGTGGAAGATCTTCTCCACTGACCAATGCTCC
GGCATCAACCGCTTCGTCGCAATCTTCGCCGTTCCTCTTCTCTCCTTCCACTTCATCTCC
ACCAACGACCCTTACACCATGAACTTCCGCTTCATAGCCGCCGATACGCTCCAGAAGATC
ATCATGCTCTTTGCGCTGGCTCTTTGGACCAACTTCACCCGCAACGGAAGCTTAGAATGG
ATGATCACAATTTTCTCGCTCTCGACGCTTCCCAATACTTTAGTCATGGGAATCCCACTG
CTTATCGCCATGTACGGCCACCCGGAGGCCGGCAGCCTGATGGTCCAGGTCGTCGTGCTC
CAGTGCATCATTTGGTACACACTCCTGCTCTTCCTCTTCGAGTACCGCGGCGCAAAGTTG
CTTATCATGGAGCAGTTTCCA---GAGACCGCCGCCTCCATCGTCTCCTTCAAAGTCGAC
TCCGACGTCATGTCCCTTGACGGCCGGGACTTTCTCGAGACCGACGCCGAGATCGGCGAC
GACGGCAAGCTCCACGTGAAGGTGAGGAAGTCCAACGCGTCGAGACGGTCTCTC------
------------------------------TCGGCAATGACGCCTCGACCGTCGAACCTC
ACCGGAGCCGAGATTTACAGTCTCAGCTCTTCCCGGAACCCAACTCCCCGTGGCTCGAAT
TTTAATCCTTCCGATTTTTACTCCATGATG---GGAGTTCAGGGGTTCAAT------ACC
CGCCACTCC---------AACTTTGGC------GCCGGCGACATGTACTCGGTTCAGTCC
TCTAGAGGCCCGACTCCGAGACCTTCCAATTTC---------------GAAGAGAATTGT
GCTCCAATA------------GCGCAAACTGTTACTTCTCCCCGGTTCGGGTTTTACCCG
GCG------------CAG---ACTGTCCCGTCGTCGTACCCGGCTCCG---AATCCGGAA
TTC---TCCGCTCCGGTCACTAAAACCGCCGCTAAAACTAACCAACAG---CCACTCCAA
CCGCAA---------CCGCCGCCGCAGCAGGTT---AACTCCAACTCAAGCAAAGCAAAC
------------------CACGACGCGAAAGAGCTCCACATGTTTGTTTGGAGCTCCAGC
AATTCCCCTGTTTCCGAAGCCGGAGGGCTCCACGTTTTC---------GGGGGACCTGAC
TTCGCCGCGTCGGAGCAATCCGGGCGGTCAGATCAGGGCGCCAAGGAGATCAGGATGTTG
GTT---GCTGATCACCCCCAGAATGGAGAAACCAAAAATGACGGCGAACAC---------
CACCACCATCAGGCAGAAGCCTTTAAATTCGCCGGAAAAGCTGATCAG---GGAGAG---
GAA---GATAGAGAAAAGGAGGGGCCAATGGGATTTAATAAGCTG---------GGGTCA
AGCTCCACTGCCGAGCTA---CACCCAAAAGGTGTAGGAGTTGGT---CACGAGTCTAGC
GGAGGGAAACAAATGCCGCCTGCGAGCGTGATGACCCGTCTGATCTTGATCATGGTTTGG
CGGAAGCTTATCCGCAACCCCAACACATACTCCAGCCTCATCGGTCTCATTTGGTCACTC
GTCTCTTTCCGGTGGCACGTGGCTATGCCGAGCATTATAAAGGGGTCGATCTCCATACTG
TCCGATGCCGGCCTTGGAATGGCTATGTTCAGCTTAGGTCTCTTTATGGCACTTCAACCT
AAGATAATAGCATGTGGAAACTCGGTGGCCGGGTTTGCAATGGCCGTGAGATTCCTCACC
GGCCCGGCTGTGATGGCTGCAGCCTCCATTGCTGTTGGGCTACGAGGCACCCTCCTCCAC
TTAGCAATTGTCCAGGCTGCACTTCCTCAAGGAATCGTTCCCTTTGTCTTTGCCAAAGAG
TACAATGTTCATCCAGCCATTCTCAGCACTGGGGTAATATTCGGAATGCTGATAGCATTA
CCGATTACGCTAGTGTACTATATCGTTCTCGGATTG
>Frave_05434-v1.0-hybrid.t1
ATGATCAGCGGAAAAGACGTCTACAATGTCCTTGCGAGCATTGTGCCTCTTTACGTAGCC
ATGATCTTGGCCTACGGCTCGGTTCGGTGGTGGAACATCTTAACCCCGGACCAGTGCTCC
GGCATCAACCGTTTCGTGGTGGTTTTTGCCGTTCCTTTAATGCCAGGGAATCATCAGTTG
ATAAATAAT---------------------------------------------------
------------------------------------------------------------
------------------------------------------------------------
------------------------------------------------------------
------------------------------------------------------------
---------------------------ACG------------------------------
------------------------------------------------------------
---------------------------------------AGT------------------
---------------------------------------------TCTGGAAGGAAAATG
AGTGGAGATGAGGTGCTTGAAATAGAAGAA------------------------------
---------------------------------GGA------------------------
------------------------------------------------------------
------------------------------------------------------------
------------------------------------------------------------
------------------------------------------------------------
------------------------------------------------------------
------------------------------------------------------------
------------------------------------------------------------
------------------------------------------------------------
------------------------------------------------------------
------------------------------------------------------------
------------------------------------------------------------
------------------------------------------------------------
------------------------------------------------------------
------------------------------------------------------------
------------------------------------------------------------
------------------------------AAAATGTTACCGGCAAGTGCACCTCCATAT
AGTAGCGGCCAGAAGAAGATGGACATGGAAGAAGCAGGTTTATTCATGGCTTTACAACCA
AAGATTATAGCTGGTGGAAAATCACTAGCAACATTTGCAATTGTTGTTAGGTTCTTGATA
GGCCCAGCAGTGGTTGCTGCATGCTCCATAGCTGTTGGTCTTCGTGGA------------
---------------GCTGCTCTTCCTCTAGCGATTGTTCCTTTTGTATTTGCCAAAGAA
TACAATGTGCACGCAGAAATAATTAGCACTTCAGTCATTTTTGGAATGCTGGTTGCCTTG
CCTGTAACGATAGTGTACTATATTCTTCTCGGACTA
>Frave_06077-v1.0-hybrid.t1
------------------------------------------------------------
------ATGGTGGTGGGACGACAGTTGTGGTGGCTGGGTCTGGTGGCCGGGTCATTCCTT
GGGCTGAGAAGGATGGACATGGTGCTGGATCTATCTCTTCTTAGTGGACACCTTGCAGAA
GGGGATAAT---------------------------------------------------
------TTTGGTGGCTTTATTCTTTTGGAGAACCTTGTCAAACGG---CAACCTCGAGTG
GATATCACGCTCTTTACCCTATCCAGTCTCCCCAACACTCTTATCATTGGCATTCCTCTC
TTGAAGGCCATGTATGGTGAC---GCTTCAGTCACTCTAATGGTTCAAATCGGGGCGCTG
CAAAGTATCATTTGCCAAGTCAGCCGGAGATTC---------------GCCGCCGTCCTC
TTGCACGGACTAGCTAGTCCG------GTT---------CCGCCTTCGTTTAGACTGGGC
AGGAGTGCGTCGGGGTTG---GGC------TGGGTT------CGTGCCGAGATC---GAT
GATGGT------------------------------GCTGCGCGCTCGGGGCTCGACAGT
TCG---CGGGCT---GGACTGGGAAAGGGCGTTGCTTGCCGACGTGCGCCGGGGTCTGTG
GAGGAGGCCAGTGTTCTCATTCTCTTCGGT------------------------------
---------------------------------GGA---------------------GGC
CGC---------------CGG---------------------------GGACTGCAA---
GGTGAAGGTGGGTGCCCAGAG---------------------------------------
------------------------------------------------------------
------------------------------------------------------------
------------------------------------------------------------
------------------------------------------------------------
---------------------------------------------------AAGAAATCT
---------------------------------------------------GGG------
---GGA------------------------------------------------------
------------------------------------------------------------
---------------AAA------TCT------------------------GGTGAC---
------------------------------------------------------------
------------------------------------------------------------
------------------------------------------------------------
------------CGGAATCCGGCGGTC---------------------------------
------------------------------------------------------------
------------------------------------GGG---------------------
------------------------------------------------------GTGACC
GGTCCGGCGGTCGGGGAAATTTCG------GTGACCGGAATCCGGCGG------------
---------------------------------------CCG------------------
------------------------GTGACCGGAGTC------GGTTCC------------
------AGCCAAGTCTTT------------------
>Frave_09384-v2.0.a2-hybrid.t1
ATGATCACATTATCAGACTTTTACCACGTCATGACGGCGGTGGTGCCTCTGTACGTGGCC
ATGGTCTTGGCCTACGGCTCCGTCAAGTGGTGGAAGATCTTCACACCCGACCAGTGCTCA
GGCATCAACCGCTTCGTCGCCCTCTTCGCCGTTCCCTTACTCTCCTTCCACTTCATCTCC
TTAAACAACCCTTACACCATGAACATCCGCTTCCTCGCCGCCGACACTCTCCAGAAGCTC
ATTGTCCTCGCCGTCCTCGCCGTCTGGTCCAAAGTCAGCAAGCGCGGCTGCCTCGAGTGG
ACCATCACCCTCTTCTCCGTCTCCACTCTCCCCAACACCCTCGTCATGGGAATCCCTCTC
CTCAAAGGAATGTACGGCGAC---TTCTCCGGTAGCCTCATGGTCCAAATCGTCGTCCTC
CAGTGCATTATCTGGTACACATTGATGCTCTTCATGTTCGAATACCGCGGCGCAAGACTC
CTCATCTCCGAGCAGTTCCCG---GACACCGCAGGCTCCATCGTCTCGATCCACGTCGAC
TCGGATATCATGTCCTTGGACGGCAGGCAACCTCTCGAAACAGAAGCCGAGATCAAAGAA
GACGGCAAGCTCCACGTCACCGTTCGGAAATCCAACGCCTCCAGGTCGGACATTTACTCG
AGA---AGGTCTCAGGGCCTATCC---------TCCAATACTCCCCGCCCTTCCAATCTC
ACCAATGCCGAGATTTACTCCCTCCAGTCTTCTAGAAACCCTACTCCTAGAGGCTCCAGC
TTCAACCACACCGACTTTTACTCCATGATG---GCCGCC------------------GGC
CGGAACTCC---------AACTTCGGC------TCCTCCGACGTCTTCGGCTTGACCGCG
TCGAGAGGCCCGACGCCGCGTCCGTCGAACTAC---------------GAGGACGACGGA
GGCGCCGCGGTAGGAGCTGCT---GCAGCTGGGAACAAGCCGAGGTTTCATTACCAAGGA
GGC------------AAC---AATACAACCGCGCATTACCCGGCGCCA---AATCCGGGA
ATG---TTCTCGCCGACCGCTTCTAAG---AACGTT------------------------
---GTCGCTCCG------------------------------AAGAGGCCTAATGGAAAT
GGGCCTAATGGGGCTCAGGACGGCGGGAAAGATCTTCATATGTTTGTGTGGAGCTCCAGT
GCTTCTCCTGTTTCTGAT---------------GTGTTT---------GGAAGTAATGAA
TATGGCGCTACCGGC------------CATGATCAG------AAAGAAGTCAAGTTGGCT
GTT---TCTCCCGGGAAAGTGGAGGGTAGAAGAGAGAAC------CAAGAAGAG---TAC
---ATGGTGGAGAGAGACGAGTTCAGCTTTGGGAACAGAGTGGTG---------------
GAT---------------CAGATG---------------------------------AAC
ATGAAC------GAA------GGTGAGAAA------------------GGGGATTTGAAC
AAGGCCAAAGTGATGCCTCCGACGAGTGTGATGACGAGGCTGATTCTCATCATGGTCTGG
AGAAAATTGATCAGAAACCCAAACACTTACTCAAGCTTGATCGGCCTCACTTGGTCTCTC
GTATCCTACAGGTGGCATTTACAAATGCCAGCCATCATAGCAAAGTCGATAGCCATACTA
TCAGACGCAGGGCTTGGGATGGCTATGTTCAGTCTTGGTCTGTTTATGGCTTTACAACCA
AGGATCATAGCATGTGGAAATTCCATTGCAGCTTTTACTATGGCTGTGAGATTCCTTACA
GGCCCAGCTGTCATGGCAGCTGCTTCCATTGCTGTTGGCCTTAGGGGCACTCTCTTGCAT
GTTGCCATTGTCCAGGCAGCTCTACCCCAAGGAATTGTCCCCTTTGTCTTTGCCAAGGAA
TACAACGTACACCCTGATATTCTCAGCACGGGAGTTATATTCGGCATGTTGATCGCGTTG
CCCATTACACTTGTCTACTACATTTTGCTGGGGCTA
>Frave_12312-v1.0-hybrid.t1
ATGATCAGCGGAGAGGACGTTTACGAGGTGCTTGCGAGCATTGTGCCGCTTTACGTGGCC
ATGATCTTGGCCTACGGCTCAGTTCGGTGGTGGAAGATCTTCACACCGGATCAGTGCTTA
GGTATCAACCGCTTCGTGGCCGTTTTTGCCGTTCCTTTGCTTTCCTTTCACTTCATTGCT
TCCAACGATCCCTATGCCATGGACTACTTGTTCATCGCGGCGGACTCGCTGCAGAAAGTG
GTCATTTTTGTGGTTCTAATTCTCTGGCAGATCTTTTCCAAGCGCGGAAGCCTTGAGTGG
ATGATCACACTCTTCTCACTCTCCACTCTTCCCAACACTCTTGTCATGGGCATTCCTCTC
TTGAAGGCCATGTACGGAGAC---TCCTCGGCCACTCTAATGGTTCAAATCGTGGTGCTC
CAAAGCATCATCTGGTACACTCTCATGCTTATCATGTTCGAGTACAGAGGAGCCAAACTT
TTGATCGCAGAGCAGTTCCCG---GAAACAGCCGGGGCCATCACCTCGTTCCGGGTCGAC
TTCGACATCGTTTCGCTCAATGGACGTGAGCCTTTGCAGACTGATGCCGAGATTGGAGAG
GACGGGAAGTTACACGTGGTGGTGAGAAGATCGTCGACGTCGTCGTTCGTG---------
---------TCGCACGGGTGGAACTCCATGAACTCCATGACTCCTCGGGCTTCAAACCTC
ACCGGCGTTGAGATATACTCGATTCAATCGTCTCTTGAACCGACGCCGAGGCAATCCAGC
TTCAACCAGAGTGAATTCTTCACCATGTTC---AATGCC---------AGC------CCT
AAACATGGCTACACTAACAGCTTCCAA---------------------------------
------GGCGTAGCGCAGAGGACTTCGAATTAT---------------GAAGCGGAGATG
ATAAAAATGAGC---------------------AACAAGAAGAGAAGGGTCAAGAGCATG
AGCGGTGAGCTATTAAATGCCGGAATAGCGTCTTCGTACCCGCCTCCA---AATCCCTTG
TTT---TTGGGGTCTGCGAGTGGCGGACCGAAGAAGAAGGACAGCCGC------------
------GGCGCTGCTGAT------------------GCCGGTGGTGGTAGTGGTGGTGCA
------------------GTGGCTAATAAGGAGCTTCATATGTTTGTTTGGAGTTCAAGT
GCTTCGCCGGTCTCCGAGGGGAACCTGAAACATGCAACGAACCGAGCTGCCTCTACTGAT
TTTGAGGGCATTGATCCTTCCAAGGCTTCT------CATGATCAACCA------------
ATTGCTGGTTCA---------------------------------AAA------GGGATG
CATCAATTGATT---CACAATATGAGTTCTGGAAGGAAAATGAGTGAAGATGGGGTGCTT
GAA---------ATAGAAGAAGGAACA------------ATGTTTCCAGCAATTGCACCT
CCGCGTAGTGGT---------CAGAAGAAGACG---GATATGGAA---GGAGGTGCGGCA
AAGAAGCAACAAATGCCTCCTGTAAGTGTCATGAGTAGGCTTATAGTCATCATGGTTTGG
AGAAAGCTGATTAGAAATCCGAACACCTATGCTAGTGTGTTTGGTCTCGTCTGGTCTCTC
GTATCATACAGGTTGCACATCAAAATGCCAACAATTGTAAGCAATTCCATCGAAATATTA
TCTAATACTGGTTTGGGAATGGCTATGTTCAGTCTAGGTTTATTCATGGCTTTACAACCA
AAGATGATAGTTTGTGGAAAATCAGTAGCAACCTTTGCAATGGCTGTTAGGTTCTTGATA
GGCCCAGCAGTGATTGCTGCATGCGCCTTAGCTGTTGGTCTTCGTGGAGTTCTTTTGCAT
GTTTCAATACTTCAGGCTGCTCTTCCTCAGGGGATTGTTCCTTTTGTATTTGCCAAAGAA
TACAATGTGCATGCAGAAATACTAAGCTCTGCGGTCATTTTCGGAATGCTGGTTGCTTTG
CCTGTAACAATAGTGTACTATATTCTTCTCGAACTC
>Frave_12314-v1.0-hybrid.t1
ATGATCACCGGAAAGGATATTTACGATGTCCTTGCAAGCATTGTGCCGCTTTACGTGGCC
ATGCTCTTGGCCTACGGCTCGGTCCGGTGGTGGAAGATCTTCACCCCGGATCAATGCTCC
GGCATCAACCGCTTCGTGGCTGTCTTTGCCGTTCCTTTGCTTTCCTTTCACTTCATTTCC
TCTAACGATCCCTACACCATGGATTACCAGTTCATCGCGGCGGACTCGCTACAGAAAGTG
GTGATTCTGGTTGCTCTATTCCTATGGCAGACGTTCTCCAAACGCGGCAACCTCGAGTGG
ATGATCACGCTCTTCTCCCTCTCCACTCTCCCCAACACTCTCGTCATGGGCATTCCTCTC
TTGAAGGCCATGTACGGCGAC---TTTTCGGGCGGTCTCATGGTTCAAATCGTGGTGCTG
CAAAGCGTCATCTGGTACACTCTCATGCTCTTCATGTTCGAGTACAGAGGTGCGAGACTC
TTAATTTCAGAGCAGTTTCCG---GAAACCGCAGGTTCCATCACCTCGTTCCGAGTGGAC
TCCGACGTAGTTTCGCTTAACGGACGCGAGCCTTTGCAGACTGATGCCGAGATTGGAGAG
GACGGGAAGTTACACGTGGTGGTGAAAAGATCGGCGGCGTCGTCCATGGTGTCA---TCG
TTC---AAATCGCACGGGTTGAACTCCTTGAATTCCATGACTCCTAGGGCATCGAACCTC
ACCGGCGTTGAGATTTACTCGGTTCAGTCGTCTCGTGAACCAACTCCGAGGGCGTCAAGC
TTCAACCAGACTGATTTCTACGCCATGTTTAATGCTAGCAAAGCCCCAAGC------CCT
AAACACGGCTACACCAACAGCTTCCAAGGCGGGTTTGGCGATGTTTACTCGGTTCAGTCA
TCAAAAGGCGTCACCCCGAGGACTTCCAATTTT---------------GATGAGGAGATG
ATGAAGATAAGC---------------------AACAAGAAGAGAGGGGCCAGAAGCATG
AGCGGTGAGCTGTTCAATGCCGGGGCGGTATCTTCTTACCCCCCTCCG---AATCCAATG
TTT---TCGGGGTCTACGAGTGGCGGACCAAAGAAGAAGGAGAGC---------------
------GGCGGCACCTTTGCC------------AGTGCCGGTGGTGGTAGTGGTGGTGCA
------------------GTGCCTAATAAGGAGCTTCATATGTTTGTTTGGAGCTCGAGT
GCTTCGCCTGTTTCCGAGGGGAATATGAAACATGCAGTGAACCGAGCTGCCTCTACTGAT
TTTGGGAGCATTGATCCT---AAGGCTTCT---CAACATGACAATCCA------------
ATTGCTGGTTCA---------------------------------AAA------GGAATG
CATGAATTAATT---CAGAATATGAGTCCTGGAAGGAAAGTAAATGGAGACGGGGAGCTA
GAA---------ATAGAAGAAGGAACA------------AAGTTTCCGGCAAGTGCATCT
CCATATAGT---AGTTGC---CAGAAGAAGATG---GACATGGAA---GGAGGTGTGGCA
AAGAAGCAACAAATGCCTCCTGCAAGTGTCATGACTAGGCTTATACTCATCATGGTTTGG
AGGAAGCTCATTAGAAATCCCAACACCTACTCCAGTCTCCTTGGTGTCGCTTGGTCTCTC
GTATCATACAAGTGGCACATCAAAATGCCCACAATTATAAGCGGATCCATATCAATATTA
TCTGATGCTGGCTTGGGAATGGCTATGTTCAGTCTAGGTTTATTCATGGCTCTGCAACCA
AAGATCATAGCTTGTGGAAAATCAGTAGCAACATTTGCAATGGCTGTTAGATTCTTGACA
GGCCCGGCAGTGATTGCTGCATGCTCCATAGCCGTCGGTCTTCGTGGAGTTCTTTTGCAT
GTTGCAATAGTTCAGGCTGCTCTTCCACAAGGGATTGTTCCTTTTGTATTTGCCAAAGAA
TATAATGTGCACCCAGACATACTTAGCACTGCGGTCATTTTTGGAATGCTGGTTGCCTTG
CCTATAACAATACTCTACTATATTCTTCTGGGGCTC
>Frave_37698-v2.0.a2-hybrid.t1
------------------------------------------------------------
------------------------------------------------------------
------------------------------------------------------------
------------------------------------------------------------
------------------------------------------------------------
------------------------------------------------------------
------------------------------------------------------------
------------------------------------------------------------
------------------------------------------------------------
------------------------------------------------------------
------------------------------------------------------------
------------------------------------ATGAGACCC---------------
------------------------------------------------------------
------------------------------------------------------------
---------------------------------------------------ATGCAG---
------------------------------------------------------------
------------------------------------------------------------
---------------------------------GGGTATCCTACCCCTCCCAGCACCAGA
ATA---TTTTCTCCGGCGGCT---GGACCTGCCAAG------------------------
------------------------------------GTAAAACCCAATGGGACAGATACC
------------------GCCGCGGGTAAGGATCTTCATATGTTTGTTTGGAGCTCAAGT
GCTTCTCTAGTCTCCGAA---CGAGGCATTCATGTTTTC---------AGAGGT------
---GGAGCTGCTCAC------------------------CAGAAAGAT------------
---------------------------------------------------------CAC
GGTGAGTTCAGGGGAGATGAGTTCAGCTTCTGTAACATACCAGCTTCTAATGGGATT---
GAT------------CGAGATGGTCCA---GTGCTTTCCAAGTTG---------GGTAGC
TCCTCCACTACTGAACTC---CACCCAAAGACCTGTCATGTT------------GAATCG
ACGGCCACAGCAATGCCACCAGCCAGCGTTATGACCCGTCTCATTCTCATTATGGTCTGG
AGGAAACTCATTAGGAACCCAAACACCTACTCCAGCCTTATTGGCCTCACCTGGTCTTTA
GTCTCATTCAAGTGGAACATTGCCATGCCTGCAATCATAGCCCGTTCAATAGCCATTCTT
TCTGATACAGGTCTTGGAATGGCCATGTTTAGCCTT------------------------
---------------------------------------------GTTCGGTTCCTTGCC
GGTCCTGCTGTCATGGCAGCAGCCTCACTTGCT---------------------------
---------------GCAGCTCTTCCACAAGGAATTGTGCCCTTCGTGTTTGCCAAGGAA
TATAATGTTCATCCTAACATACTGAGCACCGGGGTTATTTTTGGGATGCTAATTGCTCTT
CCTATCACATTGGTTTACTACATCCTTCTAGGACTT
>Frave_37699-v2.0.a2-hybrid.t1
ATGATCAGCTTGGAAGACCTGTACCATGTTCTGACAGCAGTTGTGCCACTCTATGTGGCC
ATGATATTGGCCTACGGGTCAGTCAAGTGGTGGAAGATCTTCAACCCTGATCAATGTTCT
GGCATCAACCGCTTTGTGGCCCTCTTCGTCGTTCCTCTGCTCTCCTTCCACTTCATCTCC
ACCAAAAATCCATACGCCATGAACTACAGGTTCATAGCTGCAGACACTCTTCAGAAGCTC
ATTGTCCTTGGGGTCCTAGCCGTATGGTCCAGAACCAGCTCCCGAGGCTCTCTCGACTGG
TCCATCACTCTCTTCTCCCTCTCTACTCTCCCCAACACTCTAGTCATGGGCATACCCTTG
CTCAAAGGCATGTATGGAGAC---TCCTCAGGGACCTTAATGGTCCAGATTGTTGTCCTC
CAGTGCATTATCTGGTACACTCTCATGCTCTTCTTGTTTGAGTACAGAGGAGCTCGCCTC
TTGATTGGTGAGCAGTTCCTA---GACACTGCTGCCTCCATCATTTTCTTTCGTGTTGAT
TCCGACATCCTTTCTTTAGATGGGAAAGAGCCGTTACAGACAGAGGCCCAGGTCGGAGAA
GATGGTAAGCTCCATGTCACTGTCAGAAAATCCTCCAGCTCTCGTTCCGAAATCTTCTCC
AAA---CCATCCCTTGGACCCAACTCTGGTGTTTCGTGCACCCCAAGGCTTTCCAACCTG
ACTAATGCTGAAATCTACAGCCTCCAGTCCTCAAGAAACCCTACTCCCAGGGGTTCCAAT
TTCAGTCACACTGATTTCTATGCAATGGTG---AAT---------------------GGG
AAG---------------------------------------------------------
------AACACGAGTCCAAGGCTGTCCAAT------------------------------
------------------------------------------------------------
------------------------------------------------------------
------------------------------------------------------------
------------------------------------------------------------
------------------------------------------------------------
------------------------------------------------------------
------------------------------------------------------------
------------------------------------------------------------
------------------------------------------------------------
------------------------------------------------------------
------------------------------------------------------------
------------------------------------------------------------
------------------------------------------------------------
------------------------------------------------------------
------------------------------------------------------------
------------------------------------------------------------
------------------------------------------------------------
------------------------------------------------------------
------------------------------------------------------------
------------------------------------
>Maldo_GDDH_06G1226800
ATGATTACATTATCCGACTTCTACCACGTCATGACGGCGGTGGTGCCGCTCTACGTGGCC
ATGATCTTGGCCTACGGCTCCGTGAAGTGGTGGAAGATCTTCACCCCCGACCAGTGCTCC
GGCATCAACCGCTTCGTCGCCCTCTTCGCCGTCCCCCTCCTCTCCTTCCACTTCATCTCC
ACCAACGACCCTTACAACATGAACACCCGCTTCATTGCCGCCGACACCCTCCAGAAGCTC
ATCGTCCTCGCCGTCCTCGGCGTCTGGACCAAAGTCAGCAAAAGGGGATGCCTGGAATGG
ACGATCACTCTCTTCTCCGTCTCCACTCTGCCCAACACTCTGGTCATGGGAATCCCATTG
CTCAAGGGAATGTACGGCGAT---TTTTCCGGGAGTTTGATGGTGCAGATCGTCGTCCTC
CAGTGCATTATCTGGTACACTTTGATGCTTTTCATGTTCGAATACCGAGGAGCAAGACTC
CTCATCTCGGAGCAGTTTCCC---GACACTGCGGGATCCATTGTCTCCATCCACGTCGAC
TCCGATATTATGTCGCTCGACGGAAGACAGCCCCTCGAGACTGAAGCGGAGATCAAGGAG
GACGGCAAACTCCACGTCACTGTCAGAAAATCAAACGCTTCGCGCTCGGATATTTTATCG
CGG---CGATCTCAGGGGCTGTCG---------TCCACCACCCCGCGGCCGTCGAATCTC
ACTAATGCGGAGATTTACTCCCTGCAGTCTTCGAGAAATCCGACGCCGAGAGGGTCAAGT
TTCAACCACACGGACTTCTACTCCATGATG---GCTGCC------------------GGA
AGGAACTCG---------AATTTCGGA------GCTAACGATGTTTATGGGATGTCTGCG
TCCAGAGGGCCGACTCCACGGCCATCAAATTTC---------------GAGGAAGACGGT
GGCGGCGGCGCTGTCAGCTCC---GCTACTGGAAATAAGCCACGGTTTTACCACGGCGGA
CAG------------AAT---AATGCAGTGGCGCATTACCCGGCCCCA---AACCCAGGG
ATG---TTTTCTCCGACGGCGTCCAGA---ACCGTCACCGCTAATGCTAAT---AGCAAT
GCCATGAATGCA------------------------------AAGAGAGCTAATGGGCAA
GCTCAGAAAACAGAGGACAATGGCGGGAAGGATCTTCATATGTTTGTTTGGAGCTCAAGT
GCTTCTCCTGTTTCAGAT---------------GTGTTT---------GGAAGCAATGAA
TACGGTGCC------------------CATGATCAC------AAAGAAGTAAAATTGGCT
GTG---TCTCCAGGAAAAGTGGAGGGGAGGAGAGAGAAT------CAGGAAGAG---TAT
------TTGGAGAGAGAAGATTTCAGATTTGGAAACAGAGAT------------------
CAG------------ATGAACATG---------------------------------AAC
AAT---------GAG------GCTGAGAAAGGAGGG------------GATGGGATTGGA
AAAGCCAAAGTGATGCCTCCAACAAGTGTGATGACAAGGCTAATTCTCATCATGGTTTGG
AGAAAACTCATTAGAAACCCAAACACTTACTCCAGCTTGATCGGCCTCACTTGGTCTCTA
GTCTCATTCAGGTGGCACGTTCAAATGCCAGCCATTGTAGCGAAGTCCATCGCCATACTA
TCTGATGCAGGACTTGGCATGGCCATGTTCAGCCTCGGTTTGTTTATGGCTTTGCAGCCA
AAGATCATAGCTTGTGGAAACTCCGTTGCAGCTTTTGCCATGGCTGTGAGATTCCTTACA
GGTCCAGCTGTCATGGCAGCTGCTTCCATTGCTGTTGGCTTAAGAGGCACTCTCTTACAT
GTTGCCATTGTACAGGCAGCCCTACCCCAAGGAATTGTTCCCTTTGTCTTTGCCAAGGAA
TACAATGTACACCCTGATATTCTCAGCACGGGGGTTATATTTGGAATGTTGATTGCGTTG
CCCATAACGCTTGTTTACTACATTTTGTTGGGGCTA
>Maldo_GDDH_09G1047300
ATGATTTCTCTAACAGATGTCTACCATGTTGTGGCAGCCACTGTTCCTCTATATATTGCC
ATGATTTTGGCCTACCTTTCTGTGAAATGGTGGAAGCTCTTCACACCAGATCAATGCTCT
GGAATTAACAAATTCGTTGCCAAATTCTCAATCCCTCTTCTGTCCTTTCAAATCATTTCT
TCCAACAACCCTTACAAAATGAACCATAAACTCATCCTCTCGGACTGCCTCCAAAAACTG
ACTGCATTCCTGGCACTGGCAGCAGTCACTAAATTCAGTTCCTATGGCGGGTTGAATTCC
ATCATAACCGGCCTCTCTCTTTCGACGCTTCCTAACACGTTGATCCTCGGGATTCCGCTG
CTGAAGGCCATGTACGGGGAT---GAGGCGGCCAAGCTTGTGACACAGATAGTTGTGTTG
CAGAGCTTAATCTGGTACAATATGTTGCTGTTTCTGTTTGAGTTCAGGGCCGCTAAG---
------------------------------GCGGCGTCT---------------------
------------------------------------------------------------
------------------------------------------------------------
------------------------------------GTCACACCT---------------
------------------------------------------------------------
------------------------------------------------------------
------------------------------------------------TCA---------
------TCA---------------------------------------------------
------------------------------------------------------------
------------------------------------------------------------
------------------------------------------------------------
------------------------------------------------------------
---------------------------------------------------GAACCCACT
GCA---------------------------------------------------------
------------------------------------------------------------
------------------------------------------------------------
---------------GAGGATATG------------------------------------
GAG------------------GTGCCT---------------------------------
------------GAAGCG---CAATCGAAA---------------------GATGAGACG
GAGGACGAAACGAGAGCCGACAATACTAGGAAGATCAAATCTATTCTGTTAACAGTTGGG
AGGAAGCTTATAACCAACCCAAACACTCATGCAACAATGTTGGGTCTGATTTGGGCAAGC
ATACACTACAAGTGGGGAGTGAAGCTGCCAGAAATCATTGCGCAATCAATCTCGATACTG
TCGAATGGAGGACTTGGGATGGCAATGTTCAGCTTAGGCCTTTTCATGGCAACGCGCGGT
AGCATAATAGCGTGTGGGACACGAAAGGCGATGCTAGCCATGGGATTGAAGTTCATAGCC
GGCCCTGCGATAATGGCGCTGTCCTCCTTTGCAGTTGGACTAAGGGGCAAAGTTCTCAGA
GTGGCAGTAGTGCAGGCAACTCTTCCTCAAGGAATCGTTCCTTTCGTGTTTGCGAAAGAA
TACAATGTACATCCAGACGTTTTGAGCACCGGGGTTATTTTTGGGATGCTCATTGCATTG
CCGATAGCATTGGCCTACTACTTCCTTCTGGGATTG
>Maldo_GDDH_10G1014300
ATGATAACGGCACAAGATTTCTACAAGGTCAGCTGCGCAATTGTTCCACTATACTTTGCA
ATGCTGGTGGCCTATGCCTCTGTCAAATGGTGCAAAATATTCTCACCGGAGCAGTGCTCT
GGCATCAACCGCTTCGTGGCGGTGTTTGCGGTTCCGGTGCTGTCTTTCCACTTCATATCC
CAAAACAACCCTTACCAGATGGACACCAAGTTTATATTGGCTGACACTTTCTCCAAGCTT
TTGGTTCTTGCTTTGCTCTCATTATGGTCTATATTGTTTAAGGCAGGAGGGCTTGACTGG
CTTATCACGATTTTTTCTGTCGCCACTTTGCCAAACACATTGGTCATGGGCATCCCTTTG
CTCAAGGCCATGTATGGCGAT---TTCACACAGTCCCTCATGGTTCAAGTGGTTGTGCTT
CAATGCATCGTATGGTACACACTTTTGCTCTTTCTCTTTGAGTATAGAGCAGCCACTCTA
CTCATCCAAACCCAGTTCCCTGGCCCCACCGCCGCAGCCATAACAAAGTTCGAAATCGAC
GATGACATTATCTCCCTGGACGGCCGGAACCCCCTTTGCACCGAGTCTGAAACCGATCAA
AATGGGCGTATCCGGGTCCGAATCCGGCGCTCTACCTCATCAGTCCCCTCCTCA------
---------------GCTCTATCATCCTCGATGGGCCTCACTCCCAGACCATCAAACCTC
TCCAACGCGGAAATATTCTCAATCAACACACCTCAC------------------------
TTGGGATCTGGTGACGTG---GCCTTT------GGGTATCGATCT------ACCAGCCCT
CAACTCTCC---------GGGTACGCG------TCCTCGGACGCGTATTCCCTGCAG---
---------CCAACTCCACGTGCTTCAACTTTC---------------AATGAAATTGAC
ACGACCACATTC------------------------------------------------
------------------------ACCACCGCCAAT---------------ACCCCGGTG
TGGGCCAGGTCTCCGGCGACG---------------------------------------
------------------------------------------------------------
------------------------GGGAGATTTTCAGTGAAGATGGTATGGGAGTCACCT
GCGAAGTGTCAGGGTGAT---------------------------------------GAT
------------CAGCAAGGA---------------TATTTCAAAGAG------------
------------------------------------------------------------
------GTTGGAGAGAAAGAAATTAGCTTTAGAGACTGCACC------------------
---------------------------------------AAAATC---------------
---CCAATGCCGGAGGTGACGGATGCGAAG------------------GTCGAAGCAGCT
GCTAATCAAGAAATGCCAAGTGCCCCAGTCATGCTAAGGCTTATACTAATCATGGTTGGA
AGAAAGCTTTCCCGCAACCCAAACACATACTCAAGTGTGTTAGGCCTTGTCTGGTCTCTC
ATCTCATTCAAGTGGGATGTAGGGATGCCGAGTTTGGTGAAATATTCCATAAAATTGATA
TCAGATGCGGGTCTGGGGATGGCTATGTTCAGTTTAGGGTTGTTTATGGCCCTTCAGCCT
CGTATTTTAGCGTGTGGCGCAAAAAGGGCAACAATGGGGATGGTGGTCCGATTTATTTGC
GGGCCTCTTCTAATGTTTGCTGCCTCTGCCGCTACTGGTCTTAGAGGAGTAAAACTACAT
GCTGCCATAGTCCAGGCAGCGCTTCCACAAGGAATAGTACCATTTGTCTTTGCAAGGGAA
TACGGTTTGCATCCAGACATTTTAAGCACAGGGGTTATCTTTGGTATGTTAGTTTCCTTA
CCAGTGACGCTCCTCTATTACATACTTCTAGGCTTA
>Maldo_GDDH_12G1095100
ATGATCAGTTTCACAGACCTGTACCACGTCCTCACTGCCGTTGTGCCGCTGTACGTGGCC
ATGATCTTAGCCTACGGCTCCGTGAAATGGTGGAAAATCTTCAGCCCCGACCAATGCTCG
GGCATCAACAGGTTCGTCGCTCTGTTCGCAGTTCCTCTGCTCTCCTTCCACTTCATCTCC
ACCAACAACCCCTACGCCATGAACTACAGGTTCATAGCGGCTGACACCCTTCAGAAAATC
ATCGTCCTGGCGGTCCTGGCTGTTTGGTCGAGAACAAGCGCCAGAGGCTCTCTCGAATGG
TCCATCACTCTCTTCTCCCTCTCCACTCTGCCCAACACTCTGGTCATGGGGATACCACTT
TTGAAGGGCATGTACGGCGAC---GCCTCCGGCAGCCTCATGGTCCAAATCGTCGTCCTC
CAGTGCATCATTTGGTACACTCTCATGCTCTTCCTTTTCGAGTATAGAGGTGCCCGCCTC
CTCATTGGTGAACAGTTCCCG---GACACCGCCGGCTCCATCATTTCCTTCACGGTCGAT
TCCGACATCATATCCTTGGACGGGAAAGAGCCGTTGCAGACAGAGGCCGAGGTAGGAGAA
GACGGGAAGCTCCATGTCACTGTCAGAAAATCGACGAGCACTCGCTCCGAAATCCACTCC
AGA---AGATCCCACGGACCCAACTCCGGCGTGTCCTTAACCCCAAGGCCTTCTAATCTC
ACCAATGCGGAGATTTATAGCCTTCAGTCTTCGAGAAACCCGACTCCCAGAGGCTCCAGC
TTTAACCACACTGATTTTTACTCCATGGTG---AAC---------------------GGG
AAAAACATG---------AGC---------------------------------------
------AATGCCAGTCCGAGACAATCGCACTACGGCAATGTGGGGTCTGATGAGGAGGCC
GGAGGAGTTGGG------------------GGGGCCAGAGGACGAGCAAATGGG------
------------------------GGGAATTCGGGGTATCCGGCGCCTCCCAGTGCCGGA
ATT---TTCTCTCCGGTGACCGGACCC---------------------------------
TCTGCCGGAGCC---------------------------AAGAAGAAACCCATTGGGGCT
------------------GATGGTGGCAAAGACCTTCACATGTTTGTTTGGAGCTCAAAC
AATTCGCCTGCGTCGGAA---GGAGGCATTCATGTTTTC---------AGAGGAGGAGAA
TATGGC------------------------------------AATGAACTTGCTGGG---
GTT---GCTCCC------------------------CAC------TACAAAGAT---TAT
GATGAGTTTGGCCGAAATGAGTTCAGCTTTGACAACAGGCCGGCTTCAAACGAGGCA---
GAT------------CGGGAAGGTCCG---GGGCTTTCCAAGTTG---------GGTTCG
AGCTCCAGCACTGAACTC---CACCCCAAGACAGCTAAT---------GGTGGTGAATCA
AAGACCGCAGCCATGCCGCCTGCTAGCGTTATGACCCGGCTTATTCTAATTATGGTGTGG
CGAAAACTGATTAGGAACCCAAACACTTACTCAAGCCTCATTGGCCTCACCTGGTCTTTG
GTCTCCTACAAGTGGCACATTGTTATGCCTGCGATTGTAGCCCGCTCGATTGCCATTCTG
TCTGATGCAGGTCTTGGAATGGCCATGTTTAGTCTTGGCTTGTTCATGGCTTTACAACCA
AGGATGATTGCTTGCGGAAATACAATTGCTTCCTTCGCCATGGCAGTTCGATTCCTTACA
GGGCCGGCTGTCATGGCGGCGGCCTCAATTGCCGTTGGACTGCGAGGTGTTCTGTTGCAC
ATTGCCATTGTACAGGCAGCTCTTCCACAAGGGATTGTTCCGTTTGTCTTTTCTAAGGAA
TACAATGTTCATCCAAACATACTAAGCACCGGGGTTATCTTTGGAATGCTAATCGCTCTT
CCGATCACATTGGTTTACTACATCTTGCTAGGGCTT
>Maldo_GDDH_13G1025300
ATGATTTCGTGGCACGACCTTTACAAAGTCTTGACGGCGGTGGTGCCGCTGTACGTGGCC
ATGATCTTAGCCTACGGCTCCGTCCGGTGGTGGAAGATCTTCTCCCCCGACCAGTGCTCC
GGCATCAACCGCTTCGTCGCGATATTTGCCGTCCCCTTGCTCTCCTTCCACTTCATCTCC
ACCAACGACCCCTACACCATGAACTTCCGGTTCATCGCCGCCGATACCCTCCAGAAAATC
ATCATGCTCTTTGCCCTCGGCCTCTGGACCAACTTCACCCGCAACGGCAGCCTCGAGTGG
ATGATTACAATTTTCTCCCTCTCTACTCTCCCCAACACTCTCGTCATGGGGATTCCGCTG
TTAATCGCCATGTACGGCCATCCGGAATCCGGCAGCCTCATGGTGCAGGTGGTGGTACTG
CAGTGCATCATCTGGTACACTCTCCTCCTCTTCCTCTTCGAGTACCGTGGCGCCAAGCTT
CTAATCATGGAGCAGTTCCCG---GAGACCGCCGCCTCCATCGTCTCCTTCAAAGTCGAC
TCCGACGTCGTATCGCTCGACGGTCGCGATTTTCTCGAGACCGACGCCGAAATCGGCGAC
GACGGAAAGCTCCACGTCAAGGTCCGGAAGTCCAACGCATCAAGGCGGTCACTC------
[truncated: 258,488 more chars]
