# Supplementary material for: Building a foundation for gene family analysis in Rosaceae genomes with a novel workflow: A case study in Pyrus architecture genes
Source: Front Plant Sci. 2022 Nov 14;13:975942. doi: 10.3389/fpls.2022.975942 (PMC9702816; doi:10.3389/fpls.2022.975942)
Supplement: Supplementary file 1 [file DataSheet_1.zip › SupFiles/SupFile2_gene_family_trimmed_alignments/1006.fna.aln]

>gnl_Ambtr_v1.0_evm_27.model.AmTr_v1.0_scaffold00122.35
ATG------CCTTCCATATCGAGCGGCGATTTAAGCAGTCCCTTGGAT---GGT------
---GGGGTGGACTTTGGCTCGGTGAAGACGGTTCCGGAGAGCCATGCATGGCAG---GAA
CCGGAGGGC---TTC------------TCACTCGAGTCGTCTGATTTGGATGGCATTCCG
GTTATCGATTTGTCGACGCCTGGCGTTGCGAGGGAAATTGGAAGGGCTTGTGCTAGTTGG
GGCGCGTTCCAGGTCGTCAACCATGGGGTTCCCGATAATGTTTTGAAGAGAGTGGAGGAG
CAAGGGTGGCGCCTCTTCTCGCTCCCGCCGGATCAGAAGCTCAAGGCTGAGAGGGGGCCG
GACGAGATTGCCGGGTTCGGCGCGCCCCGTATCACGCATTTCTTCCCGAAGCGCATGTGG
ACCGAGGGGTTCACCGTCTTCGGGTCGCCCCTCGAGCAGGCTCGCCGCCTCTGGCCCCAT
GACCACATGCAATTTTGTGAGGTGATAGAGGAGTATCAGAGCGAGATGAAGAGTTTAACA
GTCAAGCTTTTGGAGTTGATACTGGAATGGGTAGGTGCAGGCAAAGAGGACTTGAATTGG
GAG------------------GTTGGGGACTCAAGTGGGGTGACCCAATTGAACTCGTAC
CCGTCGTGCCCGGAGCCGTCCCGGGCCATGGGGCTCGCGCCGCACACAGACTCGTCCCTC
CTCACGGTCATCCACCAGAGC---AACACCAGCGGCCTCCAGTTACTGGATGCC------
---TCTGGGCAGAAATGGGTCACAGTTCCTCCGGTACATGGAGCGCTAGTAGTGAACATT
GGAGATCTGCTCCACATCCTCTCGAACGGTCGGTGCAGATCTTCGATGCACCGCGCCGTC
GTGAATAGGGTCCACCACCGCCTGTCATTCGCCTATTTTTGTTTCCCGTCTCCGGGGGCC
ACCGTCGAACCG---------CTGATCGGACCGGATGAGACGGCCCTGTACCGCTCGGTG
ACATGGACAGAATACCTCAGGATCAAAGGGACGCTATTTAACAATGCCCTTTTCTCTCTC
CTCCTACCGGATCCCTCGCAGTCACGGCCT------ATGCAAGAG---------------
------
>gnl_Aquco_v3.1_Aqcoe2G173400.1
ATG---CCTTCAAGACTCTTGGAGGTCTTTAGAGCCCACCCTGTGCACCTTCATGATAAT
CAT---ATTGATTTTGAATCAGTACCTGAATTACCTGACTCGCATGCATGGCCG---CCA
GTAGTAGAC---TATCCATCT---------GAGGACTTGTAT---GAGGAATCAGTGCCC
ATTATCGACCTGATGGACCCCAACGCTACCAAACTTGTTGGTAATGCATGTGAGACATGG
GGTATGTTCCAAGTCACAAACCATGGAATCCCCATAAATCTACTCAAGGATGTGGAGACT
GAGGGAAGACGCCTTTTCCAGCTCCCCGCTCAACATAAGCTTAAAGCAGCACGTCCGTCT
AATGGCATATCTGGCTATGGTCGAGCTCGCATAAATTCCTTCTTTCCAAAACTCATGTGG
TCAGAAGGCTTCACAATTGTTGGCTCCCCAGTTGAACACGCTCGCCAATTATGGCCTCAA
GAGTACAACAAATTCTGTGATGTAATGGAAGAATACGAGAAGGAAATGAAAAACCTTTCT
AGCAGGGTTATGTGGATCATGCTTGGGTCATTGGGTATCACCAAGGAAGACCTGAGTTGG
GCAGGTCTGAAAAGCAAC---CCGGAAGGTGTATGCGCTGCATTACAATTAAACTCATAC
CCACCCTGTCCAGAACCCAATAGAGCCATGGGCCTAGCAGCTCACACTGACTCAACCCTA
CTCACTGTTCTGTACCAAAAT---AGCACAAGTGGTCTACAAGTCCTAAGGGAT------
------GGCGTCCAGTGGGTCACAGTACCACCAATAACTGGCACACTTGTTGTCAATGTT
GGGGATCTGCTTCACATTCTCTCCAATGGTCGATTCCTCAGCGTTCTCCACCGTGCAGTT
GTTCATCGCACTCGTCATCGTCTCTCCCTGGCTTACCTCTACGGTCCACCATCAGACATT
CAAATTTCACCTCTCTCAAAACTAATTGATCCAAAACACCCACCTCTATACCACCCCGTG
ACATGGAGCGAGTACCTTGGAAGAAAAGCCAAACATTTTAACAAAGCATTATCAACTGTT
CAACTCTGCGGGCCGCAAAACGGATTCATCGAT---ATCAATCAGAATAGG---ATGAAA
GTGGTG
>gnl_Aquco_v3.1_Aqcoe7G198300.1
ATG---CCTGTAGAACACTCTGAGGTCGTTAAAACCCACCCTGTGTATCTTCATGGCGAT
TTC---ATTGATTTTGATTCAGTGCAAGAGGTACCTGACTCACATAAGTGGCCA---CAT
GTCGTCGAC---TATCCATCT------GATCAGGATTTGCATGATGTCGAATCAGTGCCT
ATTATCGACCTTATGGACCCCAATGCTGCCAATCTTGTTGGTAATGCATGTCAGACATGG
GGTGTGTTCCAAGTCACAAACCATGGAATCCCCATACATCTTCTGGAGAATCTTGACTCT
GAAGGAAGACGCCTCTTCCAGCTCCCTACACAACAGAAGCTTAAAGCGGCACATCGTCCT
TGCATCTCTGGTGGTTATGGTCGAGCTCGC---AGTCGCGTCTGTTCAAAACAGATGTGG
TCTGAACGCTTCACCATCGTTGGTTCTCCAATTGAACAAGCTCGCCAACTATGGCCTGAA
GAGTACAAAACATTCTGTGATGTGATTGAAGAATACGAGAAGGAAATGAAAAAGCTTTCT
AAAATGCTTATGTGGATAATGCTTGGGACATTAGGCATAGCTGAGGATGACATGTGCTCG
GCTGGTCCAGAAAGCAAA---TCCGAATGTCCGTGCAATATATTACAACTAAACTCGTTC
CCACCCTGTCCAGACCCTAAGTTAGTCATGGGCCTAGCAGCTCACACTGACATATCCCTG
CTAACTGTTCACTATCAAACT---AACACAAGTGGTTTACAGGTGATTAGGGAT------
------GGCGGCCGATGGGTCACTGTACAACCAAAAAGTGGCGCACTTGTTATCAATGTT
GGGGATCTGCTTCAGATCATCTCCAACGGCCGATTTCGAAGCATATTCCAGCGTGCAGTA
GTGCATCAAACTCGTCACCGCCTCTCCTTTGCCTATTTATATGGCCCACCTTCCAATATT
CAAACTTCGGCACTCACAAAACTGATTGATCAGAAACGCCCACCTCTTTACCACCCTGAA
ACATGGACAAAGTTCCGGAAAGTGAATTACAAACGTTCGAACCAGGCTCTAACAACTTTT
CAACTCGCGGAGTCGCAAAACGAATCCACTGAT---ATGAATGATAAGAAAAGGATGAAA
GTGGGA
>gnl_Aquco_v3.1_Aqcoe7G198100.1
ATG---CCGGCAAGACTCTCAGAGGTTTTTAGAGCCCATCCTGTGCACCTCCATGATACT
AAT---ATCGAGTTTGAATCAGTGCGAGAATTACCTGACTCGCATGCATGGCCA---CTG
GTTATTGAC---TATCCATCT---------GAGGACATGTATGACATCGAAGCAGTACCT
ATTATCGACCTTATGGACCCGAATGCTACAAATCTTGTTGGTAATGCATGTGAGAGATGG
GGTGTGTTCCAAGTCACAAATCATGGAATCCCCATAGGTCTTCTCGAGGATGTGGAGTCT
GAGGGTAGACGCCTCTTCCAGCTCCCTGCTCAACAGAAGCTTAAAGCGGCAAGACCGCCT
AATGGCATCTCTGGTTATGGCCGAGCTCGAATAAATGCCTTCTTTCCGAAACTCATGTGG
TCTGAAGGCTTCACCATCGTTGGCTCCCCAGTCGAAGATGCTCGCCAACTATGGCCTCAA
GAGTACAACACATTCTGGAAAAGAATCAAAGAA---------------------------
------------------------------------------------------------
------------------------AGAAGCGCAAGCGCTGCATTACAATTAAATTCGTAC
CCACCCTGTCCAGAACCCAAGAGAGCCATGGGCCTAGCAGCTCACACTGACTCAACTCTA
CTGACTGTTCTCTACCAAAAT---AGCACAAGTGGTTTGCAAGTGCTCAAGGAT------
------GGCGTTCGGTGGGTCAGTGTACCACCAAGAAGTGGCACACTTGTTGTCAATGTT
GGGGATCTGCTTCACATCCTCTCCAACGGTCGATTCCTAAGTGTTCTCCATCGTGCAGTT
GTGCATCGCACTCGTCACCGCCTCTCCCTCGCCTACCTCTACGGCCCACCATCCAATATT
CAAATTGCACCACTTTCAAAACTGATTGATCAGAAACACCCACCTCTCTACCACCCTGTG
ACATGGAGTGAATATCTTGGAAGAAAGGCCAAACATTTTAACAAGGCTCTATCAACTGTT
CGACTCTGTGGGCCGCAAAACGTATTCATTGAC---ATGAATGATCAGAATAGGATGAAA
GTGGAA
>gnl_Aquco_v3.1_Aqcoe7G199100.1
ATG---CCTGTAAAACTCTCTGAGGTCTTTAAAACCCACCCTGTGTGCCTTCATCATGAT
TTC---ATCGATTTGTATTCAGTGAAAGAGGTACCTGACTCGTATAAATGGCCA---CAA
GTTGTCGAC---TATCCATCC------GATCAGGATTTATATGACGTCGAATCAGTGCCC
ATTATCGACCTTATGGACCCCAGTGCTGCCAATCTTGTTGTCCATGCATGTCAGACATGG
GGTTTCTTCCAAGTTACTAACCATGGAATCCCCATACATCTTCTGGAGGATATGGAGTTC
GAAGGAAGACATCTTTTCCAGCTCCCTGCACAACAGAAGCTTAAAGCGGCACGTCCTCCT
AATGGCATGTCTGGTTATGGTCGAGCTCACATAAGTTGCTTCTTTCCAAAACTCATGTGG
TCTGAAGGCTTCACCATAGTTGGTTCTCCAATTGAACAAGCTCGCCAACTATGGCCTCTA
GGGTACAAAACATTCTGTGAAGTAGTTGAAGAATACAAGAAGGAAATGAAAGAGCTTTCT
ACCAGGCTTATATGGATAATACTTGGGTCATTGGGCATAACTGAGGATGAGATGAGCTGG
GCTGGTCCAAAAAGCAAA---TCCGAATGTCTGTGCGCTGCATTACATCTAAACTCGTAC
CCACCCTGTCCAGACCCTAGGATAGCCATGGGCCTAGCACCTCACACTGACACATCCTTA
CTAACTGTTCTCTATCAAACT---AGCACAAGTGGTTTACAGGTGCTTAGGGAA------
------GGCGGCCGATGGGTCACTGTACCACCAAAAAGTGGCACACTTGTTGTCAATGTT
GGGGATCTGCTTCAGATCCTCTCCAACGGCCGATTCCGAAGTGTTTTCCATCGTGCAGTA
GTGCATCAAACTCATCACCGCCTCTCATTCGCTTATTTCTTTGGACCACCTTCCCATGTT
CAAATTTCAGCACTCTCAAAACTGAAGGATCAGAAACGCACACCTCTTTACCACCCTGTA
ACATCGGACGAGTTCCTCAGAGTAAAG---------------------------------
------------------------------------------------------------
------
>gnl_Aquco_v3.1_Aqcoe7G198700.1
ATG---TCTGTAAAACTCTCTGAGGTCTTTAAAACCCACCCTGTGTGCCTTCATCATGAT
TTC---ATCGATTTGTATTCAGTGAAAGAGGTACCTGACTCGCATAAATGGCAA---CAA
GTTGTCGAC---TATCCATCC------GATCAGGATTTATATGACGTTGAATCAGTGCCC
ATTATCGACCTTATGGACCCCAATGCTGCCAATCTTGTTGTCCATGCATGTCAGACATGG
GGTTTCTTCCAAGTCACTAACCATGGAATCCCCATACATCTTCTGGAGGATATGGAGTTC
GAAGGAAGACATCTTTTCCAGCTCCCTGCACAACAGAAGCTTAAAGTGGCAAGTCCTCCT
AATGGCATGTCTGGTTATGGTCAAGCTCGCATAAGTTGCTTCTTTGCAAAACTCATGTGG
TTTGAAGGCTTCACCATAGTTGGTTCTCCAATTGAACAAGCTCGCCAACTATGGCCTCTA
GAGTACAAAACATTCTGTGAAGTAGTTGAAGAATACAAGAAGGAAATGAAAGAGCTTTCT
ACCAGGCTTATATGGATAATACTTGGGTCATTGGGCATAACTGAGGATGAGATGAGCTGG
GCTGGTCCAAAAAGCAAA---TCCGAATGTCTGTGCGCTGCATTACATCTAAACTCGTAC
CCACCCTGTCCAGACCCTAGGATAGCCATGGGCCTAGCACCTCACACTGACACATCCTTA
CTAACTGTTCTCTATCAAACT---AGCACAAGTGGTTTACAGGTGCTTAGGGAA------
------GGCGACCAATGGGTCACGGTACCACCAAAAAGTGGCGCACTTGTTGTCAATGTT
GGGGATCTGCTTCAGATCCTCTCCAACGGCCGATTCCGAAGTGTTATCCACCGTGCAGTA
GTGCATCAAACTCGTCACCGCCTCTCCTTCGCTTATTTCTTTGGACCACCTTCCCATGTT
CAAACTTCAGCACTCTTAAAACTGAAGGATCAGAAACGCACACCTCTTTACCACCCTATA
ACATGGGACGAGTTCCTCAGATCACAAACCAGATCCATT---------------------
------------------------------GAC---ATGAATGATCAGAAAAGGATGAAA
GTGGGA
>gnl_Aquco_v3.1_Aqcoe7G198500.1
ATG---CCTGTAAATCACTCTGAGGTCTTTAAAACCCATCCTGTGTATCTTCATGGCGAT
TTC---ATTGATTTTCATTCAGTGCAAGATGTACCTGACTCATATAAGTGGCCA---CAA
GTCGTCGAC---TATCCATCT------GATCAGGATTTGCATGATGTCGAATCAGTGCCT
ATTATCGACCTTATGGACCCCAATGCTGCCAATCTTGTTGGTAATGCATGTCAGACATGG
GGTGTGTTCCAAGTCACAAACCATGGAATCCCCATACATCTTCTGGAGAATCTTGAGTCC
GAAGGAAGACGCCTCTTCCAGCTCCCTACACAAGAGAAGCTTAAAGCGGCACGTCGTCCT
AATGGCATCTCTGGTTATGGTCGAGCTCGCATTAGTTGCTTCTTTCCAAAACTCATGTGG
TCTGAAGGCTTCACCATCGTTGGTTCTCCAATTGAACAAGCTCGCCAACTATGGCCTGAA
GAGTACAAAACATTCTGTGATGTAATTGACGAATACGAGAAGGAAATGAAAAAGCTATCT
ACCATGCTTATGTGGATAATGTTTGGGTCATTAGGCATAACTGAGGATGACATGTGTTGG
GTTGGTCCAGAAAGCAAA---TCCGAATGTCCATGCGATATATTACAACTAAACTCGTAC
CCACCCTGTCCAGACCCTAAGATAGTCATGGGCCTAGCAGCTCACACTGATATATCCCTA
CTAACTGTTCTCTATCAAACT---GGCACAAGTGGTTTACAGGTGCTTAGGGAT------
------GACGGCCGATGGGTCACTGTACAACCAAAAAGTGGCGCACTTGTTATCAATGTT
GGGGATCTGCTTCAGATCCTCTCCAATGGCCGATTCCGAAGCGTATTCCAGCGTGCAGTA
GTGCATCAAACTCGTCACCGCCTCTCCTCTGCCTATTTCTTTGGCCCACCTTCCAATATT
CAAATTTCAGCACTCTCAAAATTGATTGATAAAAAATGCCCACCTCTTTACAACCCTGAA
ACATGGATAGAGTTCCTCTTAGTGAACTACAAACATATCAACCAGGCTCTAACAACTTTT
CAACTCGTGGAGTCAGAAAACGAATCCACTGAC---ATGAATGATCAGAAAAGGATGAAA
GTGCGA
>gnl_Aquco_v3.1_Aqcoe7G198000.1
ATG------AGTTCACTCTCTGAAATCCATAGAACACACCATGTCAACATCAACAACAAT
ACTCCCTTAGACTTCAGCAAGGTGAGAGAAGTACCCGATTCTCATGCATGGTCG---CAA
GTGGATCTT---AACGGCTACACTTCATCTGTGAAATCATTTGTAGTAGGAACAGTACCT
GTGATTGACCTTGCTGATACTAATGTTGTGAAGCTTGTGAAGAATGCATGTGAGACTTGG
GGTGCATTCCAAGTCATAAACCATGGAATTTCGACACGTCTTCTAGAAAAAGTTGAATCT
GAGTGTTGGCGTCTTTTCTCTCTCCCTACACAACGTAAGCTCAATGCACTTCGTTCACCA
GGTGGAGTATCTGGTTACGGTCTTCCTCAAATCTCACCCTTTTTCTCTAAGATTATGTGG
CATGAAGGCTTTACTATCATTCGGTCTCCAAAAGAACATGCCTACCAACTTTGGCCTGAT
GGCTGTACACAATTTTGTGACATAATTGAAGAATACCAGAAGGGAATGAAGAAGCTTGCA
GAGCGCCTTCTAAGTTTGATGTTTGAGTCACTAGGTGTTACAAGAGAAGAGGTAGACTGG
GCGAAGACGACA---GAG---ATCAATGGTGCACAAACTACGCTACAGTTGAACTCATAC
CCAGCTTGTCCAGACCCTGATCGAGCGCTGGGACTAGTACCACACACAGATACATCTCTG
TTAACTATTCTGTATCAAAGC---AGTACAAGTGGCCTTCAAATTTTCCGCGAT------
------GGGGTTGGCTGGGTAACCTTGCCTCCAGAACCTGGTGCACTCATAGTTAATGTT
GGTGATTTCCTACATATACTCTCAAATGCACAATTTCCATCTGCCCTTCACAGGGTCATT
GTTAACAATGCTCGCCACAGATTATCTAACGCTTACTTCTATGCTCCACCAATCAATGCG
CAAATCACACCATTCGCAAAGCTTGTAGATCGGAATCATGCTCCTCAATATCGTTTAGTG
AGTTGTAGTGAATATATTGGTCTGAAGGCAAAGCATCTGGACAAAGCACTCTCATTTATC
CACATT------------------------------------------------------
------
>gnl_Aquco_v3.1_Aqcoe7G198600.1
ATG---GCTGTTAAACTCTCAGAGGCCTTTAAATCCCAACCTGTGTACCTTCATGATGAT
CAC---ATTAATTTTGATTCAGTGCAAGAGGTACCTGACTCGCATGCATGGCAA---CAA
ATCGTCGAC---TATCCATCTGAT---GATCAGGACTTGTATGACGCCGAATCAGTGCCT
ATTATCGACCTTATGGACCCCAATGCTTGCAATCTTGTGGGTAATGCATGTCAGACATGG
GGTGTGTTCCAAGTCACAAACCATGGAATCCCCATACATCTTCTGGAGGATCTGGAGTCT
GAGGGAAGACGCCTCTTCCAGCTCCCTGCACAACAGAAAGTTAAAGCGGCACGTCCTCCT
AATGGCATGTCTGGTTATGGTCAAGCTCGCATAAGCTGCTTCTTTCCAAAGCTCATGTGG
TCTGAAGGCTTCACCATCGTTGGTTCTCCGATTGAACAAGCTCGCCAACTATGGCCTCAA
GGGTACAAAACATTCTGTGATGTAATTGAAGAATACGAGAAGGAAATGAAAAAGCTTTCT
AGCAGACTTATGTGGATAATGCTTGGGTCATTGGGCATAACTGAGAATGACATGAGCTGG
GCTGGTCCAAACAGCAAA---TCCGAAGGTCCATGCGCAGCATTACAACTAAACTCGTAC
CCACCTTGTCCAGATCCTAAGATAGCCATGGGCCTAGCAGCTCACACTGACACCACCCTA
CTAACTATTCTCTATCAAACT---AGCACAAGTGGTTTACAGGTGCTTAGGGAT------
------GGCGGCCGATGGGTCACTGTACCACCAAAAAGCGGTGCACTTGTTATCAATGTT
GGGGATCTACTTCAGATCCTCTCTAATGGCCGATTCCCAAGCGTTTTCCACCGTGCAGTA
GTACATCAAACACATCAACGCCTCTCCTTCGTCTATTTCTTTGGCCCACCATCCAATATT
CAAATTTCACCCCTCTCAAAACTGATTGATCAGAAACACCCACCTCTTTACCGCTCTGTA
ACATGGAACGAGTACCTCCGAATAAAGTACAAACATTTCAACGAGGCTCTATCAGTTGTT
CGACTCTGCGAGCCACAACATGAATCCATTGAC---ATGAATGAT---------------
------
>gnl_Arath_TAIR10_AT4G21690.1
ATG------AGCTCTGTCACACAGCTATTCAAGAACAACCCCGTGAACCGTGACCGGATC
ATCCCACTAGATTTCACCAACACCAAAACCCTACCCGACTCCCACGTCTGGTCC---AAA
CCCGAACCC---------------------------GAAACCACGAGCGGACCCATTCCC
GTCATCAGCTTGTCCAACCCGGAGGAACATGGGCTACTACGACAAGCCTGTGAGGAATGG
GGTGTGTTTCATATCACAGACCATGGAGTCTCACACTCGTTACTCCATAACGTTGATTGC
CAAATGAAGAGGCTTTTCTCTTTACCCATGCATCGTAAGATCTTAGCCGTTCGATCTCCC
GACGAGTCCACTGGTTACGGTGTGGTTCGGATCTCCATGTTCTATGATAAGCTCATGTGG
TCTGAAGGATTCTCCGTCATGGGTTCCTCTCTTCGTCACGCTACACTCTTATGGCCCGAT
GATCATGCCGAGTTCTGCAATGTGATGGAAGAGTATCAGAAGGCAATGGATGATTTAAGT
CATAGACTAATAAGCATGTTGATGGGCTCGTTAGGGCTAACACATGAAGATTTGGGATGG
CTTGTACCAGACTCAGGA---ACTGACTCGATCCAATCCTTTCTGCAGTTGAACTCCTAC
CCGGTTTGCCCTGACCCTCATCTAGCTATGGGTTTAGCCCCTCACACCGACTCCTCCCTA
CTTACCATTCTCTACCAAGGC---AATATTCCAGGTCTAGAGATTCAAGAAGAA------
------GGGTCGAGATGGATTGGAGTAGAGCCAATAGAAGGTAGTCTCGTTGTTATAATG
GGAGATTTATCTCATATCATATCCAATGGACAGTTCAGAAGTACAATGCACCGTGCGGTG
GTGAACAAGACGCACCACCGTGTCTCAGCCGCTTATTTCGCTGGCCCTCCCAAGAACCTT
CAGATCGGACCGTTGACCAGC------GACAAGAACCATCCTCCTATTTACAGGCGTTTG
ATATGGGAAGAGTACCTTGCAGCCAAAGCAACACACTTTAACAAAGCCTTGACTTTGTTC
CGTTGC------------------------------------------------------
------
>gnl_Arath_TAIR10_AT1G80340.1
ATG---AGTTCAACGTTGAGCGATGTGTTTAGATCGCATCCCATTCACATCCCACTCTCA
AACCCACCTGACTTC---------AAATCTCTCCCGGATTCTTACACGTGGACT---CCT
AAAGATGAT---CTCCTCTTC---------TCCGCCTCCGCCTCCGACGAAACCCTGCCG
CTCATCGACCTCTCCGATATCCACGTGGCCACTCTTGTGGGCCATGCTTGTACCACGTGG
GGAGCGTTCCAGATCACCAACCACGGCGTCCCCTCGCGACTTCTCGACGACATTGAGTTC
CTCACCGGAAGTCTTTTCCGGCTTCCCGTACAGCGGAAGCTCAAGGCGGCTCGGTCAGAG
AATGGCGTCTCCGGCTACGGCGTAGCTCGTATTGCTTCGTTCTTTAATAAGAAGATGTGG
TCCGAAGGTTTCACCGTTATTGGCTCTCCCCTCCACGATTTCCGTAAACTCTGGCCCAGC
CACCACCTCAAATACTGTGAAATTATTGAAGAGTATGAAGAACATATGCAAAAGTTGGCA
GCCAAGTTGATGTGGTTCGCATTAGGTTCACTGGGAGTTGAAGAAAAGGACATACAATGG
GCCGGGCCTAATTCAGAC---TTTCAAGGAACCCAAGCAGTTATCCAACTAAACCATTAT
CCAAAATGTCCAGAACCAGACAGAGCCATGGGCCTCGCAGCCCATACAGACTCGACCCTC
ATGACAATTCTGTACCAGAAC---AACACCGCCGGTCTCCAAGTTTTCCGGGAT------
------GACGTGGGCTGGGTTACCGCGCCACCTGTCCCTGGCTCGCTGGTGGTCAACGTC
GGTGACTTGCTCCACATTTTAACCAACGGAATCTTCCCGAGCGTGCTTCACCGAGCCAGG
GTTAACCACGTCCGATCTCGGTTCTCAATGGCTTACCTGTGGGGTCCACCATCCGATATA
ATGATCTCTCCACTTCCCAAACTGGTTGATCCTCTCCAATCTCCTCTCTACCCATCTCTC
ACTTGGAAACAATACCTTGCTACCAAAGCTACTCATTTTAATCAATCTCTTTCCATTATT
AGAAAT------------------------------------------------------
------
>gnl_Arath_TAIR10_AT1G15550.1
ATG---CCTGCTATGTTAACAGATGTGTTTAGAGGCCATCCCATTCACCTCCCACACTCT
CACATACCTGACTTCACATCTCTCCGGGAGCTCCCGGATTCTTACAAGTGGACC---CCT
AAAGACGAT---CTCCTCTTCTCCGCTCCTTCTCCTCCGGCCACCGGTGAAAACATCCCT
CTCATCGACCTCGACCACCCGGACGCGACTAACCAAATCGGTCATGCATGTAGAACTTGG
GGTGCCTTCCAAATCTCAAACCACGGCGTGCCTTTGGGACTTCTCCAAGACATTGAGTTT
CTCACCGGTAGTCTCTTCGGGCTACCTGTCCAACGCAAGCTTAAGTCTGCTCGGTCGGAG
ACAGGTGTGTCCGGCTACGGCGTCGCTCGTATCGCATCTTTCTTCAATAAGCAAATGTGG
TCCGAAGGTTTCACCATCACTGGCTCGCCTCTCAACGATTTCCGTAAACTTTGGCCCCAA
CATCACCTCAACTACTGCGATATCGTTGAAGAGTACGAGGAACATATGAAAAAGTTGGCA
TCGAAATTGATGTGGTTAGCACTAAATTCACTTGGGGTCAGCGAAGAAGACATTGAATGG
GCCAGTCTCAGTTCAGAT---TTAAACTGGGCCCAAGCTGCTCTCCAGCTAAATCACTAC
CCGGTTTGTCCTGAACCGGACCGAGCCATGGGTCTAGCAGCTCATACCGACTCCACCCTC
CTAACCATTCTGTACCAGAAC---AATACCGCCGGTCTACAAGTATTTCGCGAT------
------GATCTTGGTTGGGTCACCGTGCCACCGTTTCCTGGCTCGCTCGTGGTTAACGTT
GGTGACCTCTTCCACATCCTATCCAATGGATTGTTTAAAAGCGTGTTGCACCGCGCTCGG
GTTAACCAAACCAGAGCCCGGTTATCTGTAGCATTCCTTTGGGGTCCGCAATCTGATATC
AAGATATCACCTGTACCGAAGCTGGTTAGTCCCGTTGAATCGCCTCTATACCAATCGGTG
ACATGGAAAGAGTATCTTCGAACAAAAGCAACTCACTTCAACAAAGCTCTTTCAATGATT
AGAAATCAC---------------------------AGAGAAGAA---------------
------
>gnl_Arath_TAIR10_AT1G80330.1
ATG------CCTTCACTAGCA------------------------------GAAGAGATA
TGTATTGGTAACTTAGGCAGTCTCCAAACACTCCCCGAGTCGTTCACCTGGAAA---CTC
ACAGACTCCCTGCGTCCCTCCTCCGCCGTCTCATTCGACGCAGTGGAAGAGTCCATTCCT
GTGATCGACCTCTCTAATCCTGACGTTACCACCCTCATTGGAGATGCCTCCAAAACATGG
GGAGCGTTTCAGATAGCCAACCACGGGATTTCTCAGAAGCTTCTCGATGATATCGAGTCT
CTGTCCAAAACCCTATTCGACATGCCGTCAGAGAGGAAGCTTGAAGCGGCTTCCTCCGAT
AAAGGAGTTAGTGGCTACGGAGAACCTCGAATCTCCCCCTTTTTCGAGAAGAAAATGTGG
TCTGAAGGGTTTACTATTGCCGACTCCTACCGCAACCATTTCAATACTCTTTGGCCTCAT
GATCACACCAAGTACTGCGGTATAATCCAAGAATACGTGGACGAAATGGAAAAATTAGCA
AGCAGACTTCTGTATTGCATATTAGGCTCACTTGGTGTCACCGTGGAAGACATTGAATGG
GCTCACAAGCTATCTGGA---TCAAAAGTGGGCAGAGGCGCCATACGACTAAACCACTAC
CCGGTTTGTCCTGAACCAGAACGAGCCATGGGTCTAGCCGCTCATACAGACTCCACTATC
CTAACCATTCTGCACCAGAGC---AACACGGGAGGGCTACAAGTGTTCAGGGAA------
------GAGTCCGGTTGGGTCACGGTTGAGCCGGCTCCTGGTGTCCTCGTGGTCAACATT
GGTGATCTCTTTCACATCTTATCGAACGGGAAAATCCCAAGCGTGGTTCATCGAGCCAAA
GTTAACCATACTCGGTCAAGAATTTCGATTGCGTACTTATGGGGTGGTCCAGCTGATGTG
CAAATCGCACCTATCTCTAAGTTAACCGGTCCGGCTGAACCGTCTCTTTACCGGTCAATT
ACATGGAAAGAGTATCTCCAAATAAAGTATGAGGTTTTCGACAAGGCCATGGACGCAATT
AGGGTCGTTAATCCCACCAAT---------------------------------------
------
>gnl_Betvu_v1.2_Bv2_043500_ycin.t1
ATG------CCTAGTCTCACAGATGCTTACAAAAATCACCCTGTGGAGCATAATCTTATT
GCTCCTCTAGATTTTAGCTTAATCAAAGATGTTCCTGAATCCCATGCATGGATA---CAA
TCAAATGATGAAAACCCTAATATT---AACAAGAAAGAATTAGGGTTAATTAGTGTTCCT
ATTATTAATCTTGAAGATGCCAATGTTTTGGAGCTCATTTTTAATGCATGTGAGACTTGG
GGAATGTTCCAAGTTACAAACCATGGAATTTCAAAGCAATTACTTGAACAAGTTGAATTT
GAAGCTAAGAAATTATTCAATCTACCATTTGAGGAGAAGATGAAAACCTTAAGATCACCC
GAGGCGGCGACCGGGTATGGGTATCCTAGAATCACTCCTTTCTTCTCCAAGTTAATGTGG
AATGAAGGTTTTACTATCATGGGAAATTCATTGGATCATGCTAAGATACTTTGGCCTAAT
GACTTTCAAGGGTTTTGTGATGTGATGGAGGAATACCAAACAAGAATGAAGGACCTTAGC
GACAAACTCATGGGCTTGCTTCTCAAATCTCTCAACATACCCGGACCCTATATGAAAGAG
ATG------------------GATAATGACTTATGCACTGCATTGCAACTTAACTCGTAC
CCGACATGTCCGAACCCAACCCGAACCATGGGCTTAGCCCAACACACTGACACCTTCCTC
TTTACAATCCTCCACCAAAGTGCCAATGCAAGTGGTCTCCAAGTATTCATAGAC------
------GGACCCGGGTGGGTCTCCGTCGACCCGCATCCAGGTGCCCTAGTAGTAAATGTG
GGTGATCTTTTACACATAATCTCAAATGCAAGATTTCCAAGTGCAATTCATAGGGCAGTT
GTGAATAATGCAACACAAAGATTATCCTTTGCTTACTTTTATGGCCCTCCTTTGGATTTT
CAAGTCGCCCCTTTTTTGGACTATCCAGGT---TGTGAGGGCCCTACTTTCAAGTCTTTA
AAGGTGAAGGAATATGTTGGCATTAAGTCTAAGTACCTTGATATGGCTCTGTCCTTTGTT
AGGAAAAGTTGC------------------------------------------------
------
>gnl_Betvu_v1.2_Bv9_220330_apay.t1
ATG---CCTTCTAGGCCATCCCATGCAATTAGGCAAAATTTGATCCAC---CACAACAAA
ACCTACTTAGACTTTCAATCTTCAAAGGAATTGCCCGACTCATTTGCATGGGCA---CCA
CATGGAGAT------CCGTGTTCACTCGAGTCGAATGCTTTTGGACACGAACATGTGCCC
GTAATTAATCTTGAGGACCCGAGAGCACAACAACTTATTGGTGTTGCATGTAAATCATGG
GGAGCCTTTCAAATAACTAACCATGGTATACCAAAAAGTTTATTAGATGACATTGAGTTT
GCTGGTAAAAATCTTTTTGCTTTGCCGGTCCACCAAAAGCTTAAAGCAGCCCGCTCGCCA
CATGGTATTACGGGTTATGGCCCGGCCCGGATCTCGTCTTTCTTCCCCAAGAGGATGTGG
TCTGAGGGATTCACTATATTGGGATCTCCTCTTGACCATGCTCGTCAACTTTGGCCTAAT
GATTATAACAAATTCTGTGACATTATTGAGGAGTACCAAAAGGAGATGAATCACTTAGCC
AAGAGGCTCATGCAACTAATATTGGGTTCATTGGGAATATCCAACCAAGATATTAAATGG
GCTGATCTACTA---------CTCAAAGGGGCAAATGGAGCCATCCAACTAAACTCTTAC
CCGGTTTGTCCGGACCCAAATCGGGCCATGGGCTTGGCGGCCCACACAGACTCAACCCTC
CTTACAATCCTCCACCAAAGT---AGCACAACCGGGCTTCAAGTTTTCAAGGAA------
------CAGGTCGGGTGGATCACGGTCCCACCCCTTTCGGGCGGGCTTGTTATAAATATA
GGCGACCTTTTGCACATCTTATCAAACGGGCAGTACCCAAGTGTCTACCATCGGGCTATG
GTTAACCGGGTCCAGCATCGTCTTTCGGTTGCCTATCTTTACGGGCCCGCTCCCGGGGTC
CGGATCCAACCCCTTCCTAAT---------ACTACCCACCCACCTATATATAGACCGGTT
ACTTGGAGTGAATATTTGGGCATCAAGGGTGAACATTTCAACAAGGCCCTCTCATTAATA
CAACTTAATAATCCAATTAACGGACTCATGACA---CGTGACGAGCCTAAAAACATCAAG
ATTGAT
>gnl_Carpa_v0.4_evm.model.supercontig_10.181
ATG---CCTTCCCGT------------------------------CAACTGACAGATATC
CAACTCCAAGACTTATCCTCCGTCAAAGAGCTGCCTGACTCCTACACTTGGAAT---CAA
CTAGACGAA------------------GATTATCCTTTAATCACAAATGAATCCCTCCCC
GTTATCGATCTCCAAGACCCCAATGCCATTAATCTTGTGGGTCATGCATGCAGGACTTGG
GGTGCTTTTCAAATCATCAACCATGGTGTCCCTACCAGTCTCTTCCATGACGTTGAGGGA
ATCAGTAAGAACCTTTTCTCTTTACCTGCTCAACAAAAGCAAAAAGTAGCTCGTTCACCC
GATAGTCTTTCTGGCTATGGCTTGGCTAGAATCTCTCCTTTCTTTTCCAAGCTCATGTGG
TATGAAGGTTTCACGATCGCTGGATCGCTTGTTGAGCATTTTCGTCAACTTTGGCCCCGA
GATTACACCACATACTGTCGGGTTTTT---------------------------------
------------------------------------------------------------
------------------------------------------------------------
------------------------------------------------------------
------------------------------------------------------------
------------------------------------------------------------
------------------------------------------------------------
------------------------------------------------------------
------------------------------------------------------------
---TGG------------------------------------------------------
------------------------------------------------------------
------
>gnl_Carpa_v0.4_evm.model.supercontig_23.167
------------------------------------------------------------
------------------------------------------------------------
------------------------------------------------------------
------------------------------------------------------------
------------------------------------------------------------
------------------------------------------------------------
------------------------------------------------------------
------------------------------------------------------------
------------------------ATGGAAGAGTACCAGAAGTTGATGAAGGGACTAAGC
CAGAAAATAATTAGGTTGATGCTTATGTCACTGGGTCTGCCCGTGACC------------
------AAAACCAGATCC---TCTCTTCAAGCCCAATCTGCTCTCCAACTCAACTCCTAC
CCGGTCTGCCCGGATCCGGATCGAGCCATGGGTCTGGCCCCGCACAACGACTCATCGCTT
CTCACTTTGCTCTACCAAGGC---AACGTCAGCGGCCTCCAAGTCCTCAAGGAA------
------AATCTCGGGTGGGTCCCGGTGGAACCCGTATCCGATTCGCTCGTTGTCAACGTT
GGTGACCTT---------------------------------------------------
---------------------------GATGCATATAACCACCAATTCCCTCTTCAGAAA
CGTCCTGCACCGTGCGGCCGT------GAACAGGACACGTCACCGCTTCTACAACCCGCC
AAAGAACACGAAGATCTCACCGTTGAT---------------------------------
------------------------------------------------------------
------
>gnl_Carpa_v0.4_evm.model.supercontig_23.169
ATG---AAGAATTCCGTCTCTGAATCTTTTAGACGCAACCCTACAAACCTCAAACATATA
ATACCACTCGATTTTAATAATGTCAGCAATTTACCCGATTCCCATACCTGGAAT---TCG
TCCCCACAT---GAA------------GTAATATTGGATTTTACCCAAGAACCCGTGCCG
GTGATAAACCTCGAGCACCCGCAGGCGCCAGAGCTCATACGACGTGCCTGTGAGGAGTGG
GGTGTGTTCCACCTCATCAACCATGGCATCCCAATCACCCTCCTAAACGAAATGGAGAAG
CAGACAAGGAGGCTGTTCGCGTTGCCGACGAAACACAAGTTGCTGGCTGTCCGATCCCCG
GATGGCTTAACCGGATACGGACTGGCCCGCATATCAGCATTCTTCCAGAAGCTAATGTGG
TCAGAGGGGTTCACCATAATAGGGTCGCCAGAGCAACATGCCAGCAAACTTTGGCCGCAT
GATCACACCCATTTCTGCAGTATAATGGAAGAGTACCAGAAGTTGATGAAGGGACTAAGC
CAGAAAATAATAAGGTTGATGCTTATGTCACTGGGCCTCACTAACCGTGATCTAAAGTGG
TTCAAGCCCAAAAGATCC---GCTCTTCAAGCTCAATCTGCCCTCCAACTCAACTCCTAC
CCGGTCTGTCCGGATCCGGATGAGGCCATGGGTCTGGCTCCGCACACCGACTCATCACTC
CTCACTTTGCTCTACCAAGGC---AACATCAACGGCCTCCAAGTTCTCAAGGAA------
------AATCTCGGGTGGGTCCCGGTCGAACCCGTCTCCGATTCGCTCGTTGTTAACGTC
GGCGACCTCATGCATATCACCACCAACGCCCTCTTCAAAAACGTCCTGCATCGTGCGGCC
GTGAACAAGACACGTCACCGCATCTCGGTCGCCTACTTCTACAACCCGCCAAAGAACACG
AAGATCTCACCGTTGACCAAGTTGACGGACGTTGACCATCCTCCACTTTATCGAGCGGTG
ACATGGGAGGAGTACCTGGACGCTAAAGCGACGCATTTTAACAAAGCCCTTGACTGGATC
CGCTGCGAGGAACATACTGCAGCCAACAGATGTAAA------------------------
------
>gnl_Carpa_v0.4_evm.model.supercontig_91.25
ATGGCTATGGCTACTCTCTCTGAAGCTTTTGCAGACCACCATCTTCATTCTCCCCGTATC
CTTCCTCTAGATTTCAACTCTGTCGATACCGTACCTGAATCTCACCGCTGGCCT---ATT
TCCGACGAC------------------TTATTCGCCGCCGACCACCGGCTTTCTATACCG
GTAATTGATCTCCAGGACCCTAATGCGAGTCAACTTGTGGTGCATGCATGTGAAACGTGG
GGTGCGTTTCAACTGATAAACCAAGGGGTTCCCACGGAGGTTGTGGAGGAGGTGGAGGCG
GAGGCGAAGCGGCTCTTCTCTCTCCCGGCTCAACAGAAGTTCAAGGCCACGCGCCAGCCC
GGCGGAGCCACCGGCTACGGCGTTGCTCGGATCTCCCCATCTTTCTCTAAATATATGTGG
CATGAAGGTTTTACTGTCATGGGTTCGCCGCTTCATCATGCTATGCAACTTTGGCCAGAT
GATTATACACGGTTTTGTGAGATAATAGAAAATTATCAGAAGAAAATGAAGATGGTGGCA
GAGCAAGTAACACAACTCATCTTCAACTCACTGGAAATCGACAAGGAAGATGCCAACTGG
GTT---------------------GACTCGGCCTTCGCCGCTCTACAACTCAACTGGTAC
CCTTCGTGCCCGGACCCGACACGAGTGATGGGTCTAGCTCCCCACACCGACACTTCTCTC
ATAACCCTTCTGCACCAGAAC---CAAACCAGCGGTCTCCAAATTTTCAAAGAA------
------GGCTGCGGTTGGGTGTCAGTGCCGCCTCTGAAAGGTGCGCTGGTCGTTAACGTC
GGTGACCTCTTGCATGTTGTTTCAAACGGTCGATTCCAAAACGTTCTCCACCGTGTGATG
GTCGACCTGAGCAGTCAAAGATTATCAGTGGCTTACTTTTATGGACCGCCGCTTGATTTT
AGAGTTAGGCCTCTTGTTAAGCTG------TCGAGTCAAGTACCTCGGTACCGACCTGTG
ACTGTTGAGGAGTATGCTGTCATGAAGGGAAAGAGTTTTGAGAGAGCCATGTCTCTAATC
AGAATT------------------------------------------------------
------
>gnl_Elagu_v2.0_p5_sc00010.V1.gene83
ATG---GAG------------------------------------------GAG------
------------------------GAGGTCGTGCCGTCGAGC------------------
------------------------------------------------------GTTCCC
TCTGTCGAGAGC------------------------------------------------
------------------------------------------------------------
---------------------------------------------------------CAC
GATGGCATCACGGCCGATGGCTTTAGGTCACCGTCCAACACATTGACGGAGCCCGTCTGG
CAC---------------ATC------------GTTCAATGGGAGCTGTTGTGGATCGTG
AGCAATTCACGGTTTAACCCCTTTCGAGAGGATTCGGGCAAGGCGATCCGAGCAAGGGGC
CTTCGACTTTCTTTTATCATAGTT------------GTTCGCAGCCAAGACGTCGCTTGG
GCGGCTCCAGTTGGAAATTTGCCGCCGGACTTGACCGGCACGCTACGATTGAACTCATAT
CCGCCGTGCCCGGAGCCGGACAAGGCCATGGGCATGGTAGCCCACACCGACTCAAGCCTG
TTCACGATCCTGCACCAGAGC---AGCACCACCGGGCTCCAGGTGCTGCGGGACGAGGAC
AGTAGTCCGGCCCGGTGGGTGACGGCGCCGCTGCTGCCGGAGTCTTTGATCGTGCTTGTG
GGAGATTTGCTCCACATACTATCCAATGGCCAGCTCAAGACCGCCGTCCACCGGGTGGTC
GTCGACCGGATCCAGCGCCGTGCGTCGGCGGCGTATTTCAGCGGGCCTCCGGGTAACGTG
AAGGTGTTGCCCGTTGAACAATTGGTGGGCCCCGGGCGGGCCCCTGCGTATCGGGGTGTT
ACGTGGGCGGACTACTCATCAGGA------------------------------------
------------------------------------------------------------
------
>gnl_Eucgr_v2.0_Eucgr.J03019.1
ATG---CTTTCCAAACTCTCAGATGCCTTCAGAGCATATCCTGTCGAACTCCACCATAAA
CAA---CTCGACTTTAGTTCAGCCGAAGAGTTGCCCGACTCATATGCATGGACA---GAA
CTTGGTGAG---TACCCCTCT---------TCTCACTGTCCCAGCAAAGAGAGTTTGCCG
ATCATCGATCTCAATGACCCAAATGCGCTAAAGCTAATAGGCCATGCATGCAAAAGTTGG
GGTGTATATCAAGTCACAAACCATGGCATACCAGAGGAGCTTCTTCATGATGTTGAGCGT
GCAGCCAAGAATCTTTTCTCTCTGCCGGTGCAACAAAAGCTCAAGGCATCTCGTTCCCCA
GAAGGCATCTCGGGTTATGGAGTCGCAAAAATTTCTGCCTTTTTCCCTAAGCAAATGTGG
TCTGAGGGTTTCACCATTATGGGGTCACCAATGGAACATGCTCGCCGACTTTGGCCTCAA
GATTACAGCCTATTCTGTGATGTAATTGAAAAGTACCAGAAAGAGATGAAACAGCTAGCA
GAAAGGTTGATGTGGCTTATGCTTGGCTCTTTGGGGTTGACAAAGGAAGACATCAAATGG
AGCAGCCCTAAAGGAGAA---TTCACAGGGGCAGTTGCTGCTTTGCAATTGAATTCTTAC
CCTGCTTGCCCAGACCCAGACAGGGCAATGGGTCTTGCCGCTCACACAGACTCTACACTC
CTCACAATTCTTCATCAAAAT---AACACAAGTGGCTTGCAAGTGCTTAAAGAA------
------GGCAGTGGATGGATCACAGTACCTCCACTTCCGGTGCACTTC------------
------------------------------------------GTCCTCCATCGAGCAATG
GTTAACCGAACAGAGCACCGGTTATCAGTTGCCTATTTATATGGACCGCCGAGTTGGGTT
CAAGTCTCACCTCTACCAGAACTAATAGACTCTAATCATCCTCCACTTTACAAGCCAGTA
ACTTGGAGCGAGTACCTTGGGACCAAGGCAAAACATTTCAACAAAGCACTGTCATTAGTT
CGGCTATGTGCTCTCGTAAATGAACTACCTGAT---GTAAGTGATAGTATC---GTGAAA
GTCAGC
>gnl_Eucgr_v2.0_Eucgr.C02844.1
ATG------GCTACTCTTTCTGAAGCCTACACAGAGACACCTCTCCATCTTCAGCACATC
ATCCCCATAGACTTTGATTCTGTTAAAGAAGTGCCGCAATCGCATTCATGGCCT---CAA
TCGGACGAT---GAGTCTCCAAGGAGGTTCAATTTCGATGGCGATCACTTCTCAATTCCA
GCCATCGATCTTGATAGCCCGGATGCGATCGAAATGGCCGGTCATGCATGCAAAATTATG
GGCATATTCCAGGTCACTAACCACGGAATCCCTTCAAGTCTTCTGAGGGAGGTTGAGTCG
CAAGCCTGGCGGTTTTTCACGCTCCCCGCGAGAGCCAAGGTAAAGGCCCTCAGGTCCCCC
AGTGGAGCTACAGGCTATGGCGTCGCTCGGATCGCACCGTTCTTCAACAAGTTCATGTGG
CATGAAGGGTTTACCATGATGGGATCGCCATTGGAGCATGCTAGGGAGGTTTGGCCTCAT
GGGTATCGCAAGTTTTGTGAAGTAATGGAAGACTATCAGGACAAAATGAAGGCGCTCTCA
GAGAGACTACTCGCCATGATCCTGAAGTACCTCGGCATGTCCGAGCACGATGTCGACTGG
CCGCGACTCCGG------------AGCAACGCCTGCACTGCGCTGCAGCTGAACTCGTAC
CCGCGGTGTCCCGATCCGCGCCAGGCCATGGGGCTCGCACCGCACACCGATACCTTCCTC
TTGACAATTCTTCACCAAAACCACAGCGCACATGGGCTCCAAGTCCACAGGGAA------
------GGCCGAGGCTGGGTTCCCGTGTTTCCCATGAACGGTGCACTTGTGGTGAACGTG
GGTGACATGCTCCACATCATGTCCAATGCCATGTTCCCTAGTGTCGTTCACCGGGCGATC
CCAAGTGAGAATACGCACCGGCTAACCGTCGGTTACTTTTACGGACCCCCGACGGATTTT
CACGTCGGCCCTATTCATCGACTCACACAGCGAGAGGACGCTGCCCAGTTCCGGTCCGTC
ACGGTGAAGGATTACATTCAGATGAAGGCCAAGAATCTTGACAAGGCACTCTCTATGATT
AGGATTAGA---------------------------------------------------
------
>gnl_Eucgr_v2.0_Eucgr.C02855.1
ATG------GCTACTCTCTCTAAAGCCTACACAGAGACGCCTCTCCATCTTCAGCACATC
ATCCCCATAGACTTTGATTCTGTTAAAGAAGTGCCGCAATCGCATTCATGGCCT---CAA
TCGGACGAT---GAGTCTACAAGGAGGTTCAATTTAGATGGCGATCACTTCTCAATTCCA
GCCATCGATCTTGATAGCCCGGATGCGATCGAAACGGCCGGTCATGCATGCAAAATTATG
GGCATATTCCAGGTCACTAACCACGGAATCCTTTCAAGTCTTCTGAGGGAGGTTGAGTCG
CAAGCCTGGCGGTTTTTCACGCTCCCCGCGAGAGCCAAGGTAAAGGCCCTCAGGTCCCCC
AGTGGAGCTACAGGCTATGGCGTCGCTCGGATCGCACCGTTCTTCAACAAGTTCATGTGG
CATGAAGGGTTTACCATGATGGGATCGCCATTGGAGCATGCTAGGGAGGTTTGGCCTCAT
GGGTATCGCAAGTTTTGTGAAGTAATGGAAGACTATCAGGACAAAATGAAGGCGCTCTCA
GAGAGACTACTCGCCATGATCCTGAAGTACCTCGGCATATCCGAGCACGATATCGACTGG
CCGCGGCTCCGG------------AGCAACGCCTGCGCTGCGCTGCAGCTGAACTCGTAC
CCGCGGTGTCCCGATCCGCGCCAGGCCATGGGGCTCGCACCGCACACCGATACCTTCCTC
TTGACAATTCTTCACCAAAACCACAGCGCACATGGGCTCCAAGTCCACATGGAA------
------GGCCGAGGCTGGGTTCCCGTGTTTCCCATGAACGGTGCACTTGTGGTGAACCTG
GGCGACATGCTCCACATCATGTCCAATGCCATGTTCCCTAGTGTCGTTCACCGGGTGATC
CCAAGTGAGAAGAGGCACCGGCTAACCGTCGGTTACTTTTACGGACCCCCGACGGATTTT
CACGTCGGCCCTATACATGGACTCACACAGCGAGAGGACGCTGCTCGGTTCCGGTCCGTC
ACGGTGAAGGATTACGTTCAGATGAAGGCCAAGAATCTTGACAAGGCACTCTCTATGATT
AGGATTAGA---------------------------------------------------
------
>gnl_Eucgr_v2.0_Eucgr.C02840.1
ATG------GCTACTCTCTCTGAAGCCTACACAGAGACACCTCTCCATCTTCAGCACATC
ATCCCCATAGACTTTGATTCTGTTGAAGAAGTGCCGCAATCGCATTCATGGCCT---CAA
TCGGACGAT---GAGTCTCCAAGGAGGTTCAATTTAGATGGCGATCACTTCTCAATTCCA
GCCATCGATCTTGATAGCCCGGATGCGATCGAAATGGCGGGTCATGCCTGCAAAATTATG
GGCATATTCCAGGTCACTAACCACGGAATCCCTTCAAGTCTTCTGAGGGAGATTGAGTCG
CAAGCCTGGCGGTTTTTCACGCTCCCCGCGAGAGCCAAGGTAAAGGCCCTCAGGTCCCCC
AGTGGAGCTACAGGCTATGGCGTCGCTCGGATCGCACCGTTCTTCAACAAGTTCATGTGG
CATGAAGGGTTTACCATGATGGGATCGCCATTGGAGCATGCTAGGGAGGTTTGGCCTCAT
GGGTATCGCAAGTTTTGTGAAGTAATGGAAGACTATCAGGACAAAATGAAGGCGCTCTCA
GAGAGACTACTCGCCATGATCCTGAAGTACCTCGGCATATCTGAGCACGATGTCGACTGG
CCGCGGCTCCGG------------AGCAACGCCTGCACTGCGCTGCAGCTGAACTCGTAC
CCACGGTGTCCCGATCCAGGCCAGGCCATGGGACTCGCGCCGCACACCGATACCTTGCTC
TTGACAATTCTTCACCAAAACCACAGCGCACATGGGCTCCAAGTCCACAGGGAA------
------GGCCGAGGCTGGGTTCCCGTGTTTCCCATGAACGGTGCACTTGTGGTGAACGTG
GGTGACATGCTCCACATCATGTCCAATGCCATGTTCCCTAGTGTCGTTCACCGGGTGATC
CCAAGTGAGAATACGCACCGGCTAACCGTCGGTTACTTTTACGGACCCCCGACGGATTTT
CACGTCGGCCCTATTCATGGACTCACACAGCAAGAGGACGCTGCTCGGTTCCGGTCCATC
ACGGTGAAGGATTACGTTCAGATGAAGGCCAAGAATCTTGACAAGGCACTCTCTATGATT
AGGATTAGA---------------------------------------------------
------
>gnl_Eucgr_v2.0_Eucgr.C02851.1
ATG------GCTACTCTCTCTGGAGCCTACACAGAGACACCTCTCCATCTTCAGTACATC
ATCCCCATAGACTTTGATTCTGTTGAAGAAGTGCCGCAATCGCATTCATGGCCT---CAA
TCGGACGAT---GAGTCTCCAAGGAGGTTCAATTTAGATGGCGATCACTTCTCAATTCCA
GCCATCGATCTCGATAGCCCGGATGCGATCGAAATGGCGGGTCATGCATGCAAAATTATG
GGCATATTCCAGGTCACCAACCACGGAATCCCTTCAAGTCTTCTGAGGGAGGTTGAGTCG
CAAGCCTGGCGGTTTTTCACGCTCCCCGCAAGAGCCAAGGTAAAGGCCCTCAGGTCCCCC
AGTGGAGCTACAGGCTATGGCATCGCTCGGATCGCACCGTTCTTCAACAAGTTCATGTGG
CATGAAGGGTTTACCATGATGGGATCACCATTGGAGCATGCTAGGGAGGTTTGGCCTCAT
GGGTATCGCAAGTTTTGTGAAGTAATGGAAGACTATCAGGACAAAATGAAGGCGCTCTCA
GAGAGACTACTCGCCATGATCCTGAAGTACCTCGGCATATCCGAGCACGATGTCGACTGG
CCGCGACTCCGG------------AGCAACGCCTGCACTGCGCTGCAGCTGAACTCGTAC
CCGCGGTGTCCCGATCCGCGCCAGGCCATGGGGCTCGCGCCGCACACCGATACCTTCCTC
TTGACAATTCTTCATCAAAACCACAGCGCACATGGGCTCCAAGTCCACATGGAA------
------GGCCGAGGCTGGGTTCCCGTGTTTCCCATGAACGGTGCACTTGTGGTGAACGTG
GGTGACATGCTCCACATCATGTCCAATGCCATGTTCCCTAGTGTCGTTCACCGGGTGATC
CCAAGTGAGAATACGCACCGGCTAACCGTCGGTTACTTTTACGGACCCCCGACGGATTTT
CACGTCGGCCCTATTCATGAACTCACACAGCGAGAGGACGCTGCTCGGTTCCGGTCCATC
ACGGTGAAGGATTACGTTCAGATGAAGGCCGAGAATCTTGAGAAGGCACTCTCTATGATT
AGGATTAAG---------------------------------------------------
------
>gnl_Eucgr_v2.0_Eucgr.F02568.1
ATG---CCTTCAAGACTTTCAGAAGCCTTTAAAGACCATCCTGTCTACTTGCATCATAAG
TAC---CTGGACTTCAGTTCGGTGAAGGAGCTGCCGGACTCCTATACATGGACTACACAG
CCTGAGGAC---TACCCTTGTCCT---AACTCACCAAGTGGCCAAGAAGTGACCGTGCCG
GTGATCGATCTTCACCACCCGAATGCACTAGAACTCATAGGCCATGCGTGCAAAACTTGG
GGCGCCTTCCAAGTCACCAACCATGGCATACCCAAGAGGCTCCTCGATAGCATCCAATCA
GCTGGTAAGAACCTCTTCTCTCTTCCGGTGCATCAGAAGCACAAGGCTGCTCGCTCGCCC
AACGGTGTCCCCGGCTATGGTGTGGCACGGATCTCTTCGTTCTTCCCCAAGCTAATGTGG
TCCGAGGGCTTCACCATCATTGGATCTCCGCTTGAACATGCTCGCCAACTTTGGCCTAAT
GATCACGCGGAATTCTGTGATGTAATTGAAGAGTACCAGAAGGAGATGAGAAAGCTAGCC
GGGAGGTTAATGTGGTTGATGCTCGGGTCCCTGGGCATATGCAAGGGAGACATCAAGTGG
GCCGGGCCAAAAGGGGAC---TTCGCCGGGGCGTGCAACGCGTTGCAACTGAATTCTTAC
CCGGCCTGTCCGGACCCGGATCGAGCCATGGGTCTCGCCCCACACACTGACTCGACCCTT
CTCACCATCCTCTTCCAAAAC---AGCACTAGTGGCTTGCAAGTCCTCAAAGAG------
------GGTTCTGGATGGGTCACGATACCTCCGATCCCCGGTGCACTTGTGATCAATGTG
GGTGACCTCCTCCACATATTGTCCAACGGCTTATACCCGAGTGTCCTCCACCGGGCGGTC
GTCAACCGGACCTGGCATCGCCTGTCCGTGGCTTACCTCTACGGCCCTCCAAGCAATGTC
CAGATCTCGCCGCTATCGCAACTGATCAACTCGAGCAATCCCCCGCTGTACCGGCCCGTG
ACTTGGAGCGAGTACCTCGGCACCAAGGCAAAGCATTTCAATAAGGCACTGTCGTCGGTT
CGGCTTTGCGGGCCGATGAACAAATTGCAAGAT---GTAAATGACCAAATA---GTGAAA
ATGGGC
>gnl_Manes_v6.1_Manes.04G120200.1
ATG---CCTTCGAGACTCTCTGAAGCCTTCAGAGCCCACCCTGTTCACGTTCATCACAAG
CAGTTTGTCGACTTTACCTCCCTCCAAGAACTCCCTGAATCCTACGAGTGGACT---CAA
TTTGATGAC---CAGCCTTCAGTC---GGTGACTCCGCGGAGTCGGTGAAATCTGTTCCT
GTTATTGATCTTTTAGACCCCAATGCTCTTGAAAAGATTGGCCATGCATGCAAAACCTGG
GGTGTGTTTCAAATTATAAATCATGGTGTTTCTTGTAGTCTTCTTGATAAAATTGAGAAA
GCTAGCAGGAGTCTTTTCACTTTGCCTATGGAGCAAAAGCTAAAAGCTGCTAGATCACCC
CATGGAGTTTCTGGCTATGGTACTGCTAGAATTTCTTCATTCTTTTCAAAGCTTATGTGG
TCTGAAGGATTCACCGTAGTTGGGTCTCCAGTTGAGCATTTTCGCCAACTTTGGCCTCAA
GATTACATTAAATTCTGTGAAATCACTGAAGAATACCAGACAGAGATGCAAAACTTGGCT
GCAAAGTTGATGTGGTTAATGTTGGGCTCTCTAGGCATAACCCAAGAAGACATAAAATGG
GCTGGCCCAAAAAGTGAT---TTCAATGAAGCTTCTGCTGCTTTACAATTCAATTACTAC
CCAGCTTGCCCTGACCCCGATCGAGCCATGGGTCTTGCTGCACATACTGACTCAACTCTA
CTCACCATCCTCTACCAGAAC---AATATAAGTGGCTTGCAAGTTCTAAAAGAG------
------GGAACTGGGTGGGTCACGGTTCCACCTATTCCGGGTGGGCTTGTAATCAATGTA
GGGGACCTTCTTCACATCTTATCAAACGGCTTGTACGTGAGTGTGCTCCACCAGGCTGTG
GTTAACCGAACCAAGCATAGGTTGTCCATGGCTTATCTATATGGGCCACCATCAAATGTT
AAAATATCACCATTATCAAAACTAGTAGGCCCAGGTCAACCACCGCTATATCGGCCGGTG
ACTTGGAATGAGTATCTTGGCACTAAAGCTAAGCACTTCAACAAAGCACTATCATCTGTT
CGAGTATGTGCTCCACTGAACGAATTAGTTGAT---GTAAACGAGCATAATAGTGTAAAA
TTAGGC
>gnl_Manes_v6.1_Manes.16G067700.1
ATG------AGCACTCTCTCTCAAGTCTATACAGAATATCCTCTCAACCTCCAACAAATC
ATCCCTCTAGATTTTGATTCCATTGCCACTGTGCCTGATTCTCATGCTTGGCCT---GAC
TCCGATGGG---------------------TTTGAGTCAAATGATCGGTTTTCGATACCT
ACGATTGACCTCAGGGACCCTGATGCAGCCAAGCTCATAGGTCATGCATGTGAGACATGG
GGTGCATTCCAAGTCGTAAACCATGATATTTCATTGAACTTATTGGATGAAGTTGAGTCT
GAGGTTCGGCGGCTCTTCTCTCTTCCGACTACACGAAAGCTGAAGGCTTTAAGGTCTCCT
GGTGGAGCCACCGGATACGGCTTAGCTCGGATATCGTCGTTCTTCAACAAGTTTATGTGG
CATGAAGGGTTCACTATCATGGGTTCTCCTACGGATCATGCTAAGGAACTTTGGCCTCAT
GAGTATCAGAAGTTTTGTGACATAATGGAAGATTATCAGAAGAAAATGGAGGAGCTAGCC
AGAAACCTAATGCGTCAAATTCTCAAGTACTTAGCCACATCTGAAGAAGAAATGGACTGG
TTTGGTTCACCT------------GGAAGTGCCAGCATTTGTTTGCAGCTGAACTCCTAT
CCATTGTGTCCAGACCCTCGTCGAGCCATGGGTCTAGCCCCTCACACAGACACTTCTCTC
TTCACCATACTACACCAGAGA------ACCAGCGGTCTACAAATACTGAAAGAA------
------GGTATTGGATGGGTTTCAGTACGTCCTACCACCGGGGCACTTGTAGTGAACGTC
GGTGATCTCTTGCACATCCTATCAAATGCTAGGTTTCCTGGTGTTGTTCATCGTGTGGTG
TTGAAAGAGGCTAAACAAAGGTATTCTGTTGCTTTCTTCTATGCCCCGCCTGTTGATTTC
CATCTCTTTCCATTGGCT------TTGAGTTCCGGCCAAATTCCTCTGTACCGTTCGGTA
TCAGTAGCTGAGTATGTTGGCAGGAAGGCCAAGAATCTTGACAAAGCACTTTCATCAATT
AGAATT------------------------------------------------------
------
>gnl_Manes_v6.1_Manes.16G063900.1
ATG------AGTTCTATCTCTGAGTCC---AGAAACAACCCTATTCTCCTCAACCATATC
ATCCCTCTAGACTTCAACAATGTCCTCGACCTACCAGACTCCCACGCATGGACT---CTC
TTCTCCGAC------------------------GACTCATTAACCCACCACTCCATTCCC
CTAATAGACCTCGCACACCCACATTCACTTTCACTTATCAGACAAGCTTGTGAAACATGG
GGTATGTTTCAGGTCACAAACCATTGCATTCCCGTCACCCTTTTCCACCAAATTGAATCC
CAAACCCAAAGACTGTTTGCATTGCCGGCTAACCGAAAACTCCTGACCCTCCGGTCACCA
GATGGGTTTACTGGGTACGGCCTGGCTCGCATCTCCAGCTTTTTTCCCAAGCAAATGTGG
TATGAGGGGTTCACCATCATGGGCTCACCGGAGCAGCATGCCTGCCAACTTTGGCCAAAT
GATCACACCATCTTCTGTGACGTAATGGAAGAGTACCAGCAGGAGATGAAGAAGCTCAGC
CACAGGCTCAGTGGGCTAATGTTCAAGTCCTTGGGCTTGAACCCAGAAGACATCAGCTGG
TTCAGGACCATAAACCAT---CCCCAGCACCATCAAGCTGTGCTTCAATTGAACTCATAC
CCAGTATGCCCTGATCCGAGCCGAGCCATGGGCTTGCCTTCTCATACTGATTCATCTTTT
ATCACTGTTCTACACCAAAGC---AACGTCACTGGCCTCCAAGTCCTTGGGGAT------
---GGTGGGATTGGGTGGGTGCCGGTGCATCCAGTCGAAGGTGCACTTGTCGTTAATGTT
GGTGACTTGATGCATATTATCTCCAATGGCAGGTTCAAGAGTGCACAACATCGAGCTCTA
GTGAATAACACTCGCCACAGAACTTCAATTGCTTATTTCTTTGGCCCGCCGAGGGACGTG
AAGATATCACCGTTGATGAAGCTGATCGACCTTGATCATCCGAAAATATATCAGCCGGTG
ACATGGAAAGAATATCTGGATATCAAGGCTACACATTTCGACAAGGCACTGGAGTTGATT
CAATATGATGCA------------------------------------------------
------
>gnl_Manes_v6.1_Manes.11G050500.1
ATG---CCTTCAAGACTCACTGATGCCTTTAGAGCTCACCCTGTCCATCTCCATCACAAG
CTT---CTTGATTTTAACTCTCTCCAAGAACTACCTGACTCCTACAAATGGACT---CAA
TTTGACGAC---CATTCGTCC------ACCGGTGACTCTTTCATGGCTGAATCCATTCCG
GTTATCGATCTTTCTGACCCCAATGCCCTTAAAATGATAGGCCATGCATGCAAAACTTGG
GGGGTGTTTCAAGTCACAAACCACGGTGTTCCTTCTAGTCTTATTGATAACACTGAGAAA
GTTAGTCAGAGCCTTTTCTGTTTACCTATTCAGCAAAAGCTGAAAGCTGCTAGATCACCG
GAAGGCGTTTCTGGCTACGGTATAGCCAGAATTTCTTCGTTCTTTTCAAAGCTTATGTGG
TCGGAGGGATTCACCGCACTTGGATCTCCAGTTGAGCATTTTCGCCAACTTTGGCCTCAA
GATTACTTGAAATTCTGTGATGTAATAGAAGAATACCAGAAGGAAATGCAAAAACTGGCT
GCAAGGTTGATGTGGTTAACGTTGGGCTCACTCGGCATAACCACAGAAGATGTCAAATGG
GCTGGCCCAAAAGGCGAC---TTTAAAGGGGCTTCTGGTGCTTTACAATTCAATTACTAT
CCAGCTTGCCCAGACCCAGATCAAGCCATGGGTCTTGCAGCACATACAGACTCAACTCTA
CTCACCATCCTCTACCAGAAC---AACACCAGTGGGTTGCAGGTTCTAAGAGAA------
------GGAATCGGGTGGGTCACCGTTCCTCCAATTCCCGGTGGACTGGTAATCAACATA
GGTGACCTTCTTCACATATTATCAAATGGGTTATATCCGAGTGTACTCCATCGGGCGGTG
GTTAATCGCACCAAACATCGGCTGTCCATGGCTTATCTATATGGCCCACCGTCAAGTGTT
AAAATATCACCCTTATCAAAACTTGTAGGCCCAAATCAACCACCGCTGTACCGGCCAGTG
ACTTGGAATGAGTACCTTGGCACTAAAGCCAAGCACTTCAACAAAGCACTGTCCTCGGTT
AGGGTATGTGCTCCTTTTAATGGATTAGTTGAT---GTAAATGACCATAACAATGTAAAA
GTAGGG
>gnl_Manes_v6.1_Manes.03G065600.1
ATG------AGTGCTCTCTCTGAAGTCTACAGACAACATCCTGTCAAAGTCCAGGAGATC
ACCCCTTTAGACTTTGATTCGATTGGAACTGTGCCTGATTCTCATGCATGGCCT---GTC
TCTGATGGC---------------------TTTGAGTCCAATGACTGGTCATCGATACCC
ACGATTGACCTCAAGGACTCTAATGCAGCTAAGCTGATAGGTCATGCATGCGAGACATTT
GGTGCATTCCAAGTCGTAAACCATGGTATTCCAATAAACGTATTCGAGGAAGTTGAGGCT
GAGGCTAGTCGGCTCTTCTCTCTTCCGACGACACAAAAGCTCAAGGCCTTAAGGTCTCCT
GGTGGAGCCACTGGATACGGCTTAGCTCGGATATCGCCATTCTTCGATAAGTATATGTGG
CATGAAGGATTCACTATCATGGGTTCTCCTATGGATCATGCCAGGCAACTTTGGCCCAGT
GATTATCGGAAATTTTGTGATGTAATGGAAGATTATCAGAAGAAAGTGGAGGAGCTAGCC
GTAACCCTGATGCGTCAAATTCTCAAATACCTAGCCATATCAGAAGAAGAAATGAACTGG
ATTGGTTCACCT------------GGAGTTGCCAGCACCGCTCTACAGCTCAACTCGTAT
CCAGTGTGCCCGGACCCTCGTCGAGCCATGGGTCTAGCTCCTCACACAGACACCTCCCTC
CTCACCATACTCCACCAGCGG------ATCAGCGGCCTTCAAATATTCAAAGAA------
------GGAGTTGGCTGGTCATTTGTACGGCCAACCACCGGGGCACTTGTAGTGAACGTC
GGTGATCTCTTACACATCATCTCGAATGCTAGGTTTTCTAGCGTTGTTCATCGTGTGGTA
ATGAAAGAGGCTAAACAAAGATTCACTGTGGCTTTCTTCTATTCCCCGCCGATTGATTTC
AATCTCTGTCCATTGGGT------TTGAGTTCTGGCCAAATTCCTATATACCGTTCAGTG
TCGGTGTCTGAATACTTTGGCAATAAGGCCAAGAATCTTAACCAAGCACTTGCTTCGATT
AGAATTTCG---------------------------------------------------
------
>gnl_Medtr_Mt4.0v1_Medtr2g102570.1
ATG---CCTTCA---CTCTCAGAAGCCTACAGAGCTCACCCTGTGCATGTTAACCACAAG
CAC---CCTGATTTCAATTCACTACAAGAACTTCCTGAATCTTACACTTGGAAC---CAC
CTTGATGAT---CACACCCTT------ATTAAGGAGGGTACTACTAGTAGTATTGTTCCC
GTTATTGATCTCAATGACCCAAATGCTTCAAAGTTAATAGGACATGCATGCAAAACATGG
GGTGTGTATCAAGTGGTGAACCATGGCATCCCAATAAGCCTCCTTGATGAAATTCAATGG
CTTGGACAAACTCTCTTCACCCTTCCCTCTCACCAAAAACTCAAAGCCATTCGTTCCCCA
GATGGTGTTTCGGGCTATGGCCTCGCTCGCATATCCTCCTTCTTCCCCAAACTCATGTGG
TCTGAGGGATTTACCATCGTTGGATCCCCTCTTGATCATTTTCAACAACTTTGGCCTCAA
GATTATGCCAAACACTGTGATACTGTCTTGCAATATGATGAAGCCATGAAAAAGTTAGCA
GGGAAACTAATGTGGCTAATGTTGGACTCTCTTGGTATTACAATGGAAGATATCAAATGG
GCTGGCTCAAAAGCCCAATTTGATGAAAAAGCCTGTGCAGCCATGCAACTCAACTCCTAC
CCAAGTTGTCCGGATCCGGATCACGCCATGGGTCTCGCCCCGCACACGGACTCAACATTT
CTAACGATCCTTTCCCAAAAT---GACATAAGCGGGCTGCAAGTTCAACGAGAG------
------GGTTCCGGGTGGGTCACTGTGCCCCCGCTCCACGGAGGACTCGTGGTCAACGTA
GGCGACCTATTCCACATTTTGTCGAACGGATTGTACACAAGTGTGCTCCATCGGGTTTTA
GTGAACCGAACCCGTCAGAGGTTTTCGGTTGCTTATTTGTATGGGCCCCCTTCCAATGTA
GAGATTTGTCCACATGAGAAATTAGTAGGCCCAACACAACCTCCCCTTTATAGGTCAGTT
ACTTGGAATGAGTACCTTGGCACAAAAGCAAAGTATTTCAACAAAGCACTCTCATCCGTT
AGTCTTTGTGCACCTATTAACGGTTTGTTTGAT---GTAAACGACTCTAACAAAGTGCAA
GTGGGT
>gnl_Medtr_Mt4.0v1_Medtr1g011580.1
ATG---GCTACTACTCTTTCTGAAGCCTATCGAGATCACCCTCTGCACCTTCATCATATT
ATCCCCTTAGACTTTTCTTCATTTAGAACTTTGCCTGACTCCCATGCATGGCCT---CAA
TCTAATGAT---GATGGTAGTGATAATGACAATGATGATGAAGATGGATCATGCATACCA
ATCATTGATCTCAATGATCCTAATGCTATGGAACAAATAGGCCTTGCATGTGAGAAGTGG
GGTGCCTTCCAATTGAAGAATCATGGCATACCCTTAAATTTTATTGAAGAGGTTGAAGAA
GAGGCAAAGAGACTCTTTTCTCTTCCTTCCAAGGAGAAACTTAAGGCCCTTAGATCGGCC
GGTGGCGGCACCGGATACGGTAGAGCTCGAATATCACCATTCTTCCCCAAATTCATGTGG
CATGAAGGATTCACAATTATGGGGTCCCCATCCAATGATGCTAAAAAGATCTGGCCTAAT
GACTACAAACGGTTTTGTGACACAATGGAGAACTACCAAAAGCAAATGAAGACACTAGCA
GAGAAACTAACAAACATGATATTGAACATATTAGGAATTTCACAAGAACAAAACAAATGG
ATTGGT---------------TCTAACAACCATGTTGGAGCAATGCAACTAAACTTCTAC
CCATGTTGTCCCGACCCAAAAAAAGCAATGGGTCTGGCCCCACACACAGACACATCCCTT
TTCACAATCCTCCATCAAAGT---CAAACAAATGGACTTCAATTATTCAAAGAA------
------GGTGTAGGGTATGTTCCTGTGGACCCTCATCCAAATACACTTGTTGTTAACACT
GGTGACATTCTTCATATATTGTCAAATTCTAGGTTTCGATGTTCTCTTCATCGTGTTGTT
GTGAATGATATTAGTGATAGATATTCTGTGGCTTATTTTTATGGACCTCCAGTTGATTAT
TTGGTATCTCCTTGTGTTGGT---------GATAATTCTTTGCCACGTTTTCGTGCTTTG
ACCGTCAAAGATTATATTGGGATTAAAGCCAAGAATTTAGGGGGTGCTTTGTCTTTGATT
AGTACATTACTT------------------GAT---CATGATGAT---------------
------
>gnl_Mimgu_v2.0_Migut.I00834.1
ATG---CCGTCAAGAGTCTCCGATTCATTTCGAGCGAATCCAACCAAC---CACCATAAG
TTT---CTAGACCTAAGCTCCGTCAAGGAGTTGCCGGAAAGCCATGCATGGACA---TCG
CAGAACGAC---TACCCCTTCTCCGGCGGGGCCGCCGACGGTAGTTCCGAAACCGTCCCT
ATCGTCGACCTAAATAGCGGAAACGCCACCGAGCTCATAGGCCATGCATGCAAGACATGG
GGTGTGTTCCAAGTCGTTAACCACGGTATTCCCAATAACTTGCTCGAGGAAATCGAGGCC
GCGGGGAGTAGCCTCTTCTCCCTCCCCATGCACCAGAAACTCCGGGCAGCTCGGGCAGCC
GACGGGGTTTCGGGCTACGGCGTGGCCCGAATCTCCTCCTTCTTCTCCAAGCGCATGTGG
TCCGAAGGGTTCACCATTGTCGGTTCGCCCCTCGAAAACGCCCGCAAAATTTGGCCCGAT
GATTATAATAAATTCTGCCAGACAATAGAAGACTACGAGAAAGAAATGAAGAAGCTAGCG
GGCCGGCTGATGTGGCTCATGCTGGGCTCATTAGGCATAACAAAAGAAGAAGTCAAATGG
GCCGACCCGAAAGAAGAATCCGGATCCGGGTGCGCGGCTGCCCTGCAGATGAATTCGTAC
CCGGCCTGCCCGGATCCGGATCGGGCGATGGGTCTGGCTGCGCACACAGACTCCACTATC
CTCACCGTGCTCCACCAGAGC---AACATAAGCGGGCTGCAGGTGCTGCGTGAG------
------GGCAACAGGTGGGTTACGGTGGAGCCTCACCCGGGTGCGCTGGTGGTCCACGTG
GGAGACCTCATGCACATACTATCGAACGGGTCGTACCCGAGTGTGCTACACCGGGCCGTG
GTGAACCGGACCCGGCACAGGCTGTCGGTGGCGTACCTATACGGGCCGCCGCCGGGGGTG
AAGATAAGCCCGCTTTCGAAACTGGTGGATCAATACAACCCGCCAATGTACAGGCCCGTA
ACCTGGAGCGAGTATCTCGGGACGAAGGCGAAGCATTTCGACAAGGCGCTGACGTCAGTG
CGTCTGTGTGCGCCACGTGTTGGGTTTGTCGAT---ACCAACGACCATAGTAGTGTACGT
GTTGGT
>gnl_Mimgu_v2.0_Migut.A00283.1
ATGGCGACTACTTCTCTCTCCCACGTATACACAGACACCCACCTCCACTACACCCACATC
GTCCCTCTTGATTTCGCCGCCGTCGACGATCTGCCGGAGTCTCACACGTGGACA---AAT
ACCCACACG---ACACGTGCCGGA---GGAGGAGGGTTACACTTACCGGCGGCGGTTCCG
ACGATCAACCTGAGATCTCCGAGCGCGGCGGCGCTCGTGGGGGACGCGTGCCGGGAGTGG
GGGATGTTTCAGGTGACGAACCATGGGGTTCCGGCGGGACTCGTTGAGGATGTGGAGGCG
CATGCGCGGCGGCTGTTCGAGCTTCCGGCGGAGCAGAAGCTGAAGGCGGTGAGGGCGCCG
AACGGCGCCACCGGGTACGGGGTGGCGCGTATATCGCCGTTCTTTACGAAGCTGATGTGG
CATGAGGGTTTCACAATCATGGGGTCGGCGGTTGAGCATGCGAAACTGCTTTGGCCACTT
CACTATCATGAGTTTTGGGATGCGATGGACAATTATCAAAAAAAGATGAAATCACTAGCC
TACAAACTCTTCCTCATCATCCTCAAATCATTGGGCTACGACGAAGACAATCAAGAAACG
AGTTTACTATCGGCTTCT---CTTAACCAATCCGAGGGTGCACTGCAGTTAAATTCCTAC
CCTAGTTGTCCAAACCCTAGTCGAGCGATCGGGTTAGCCCCACACACGGATTCTTTGCTT
CTAACAATCCTTCACCAAAAC---GACACAAACGGACTCCAAATATTCCGGGAG------
---GGCGGTGTGGGGTGGGTCCCGGTTACTCCATTGAAAGGAGCCCTGGTGATCAATGTA
GGTGATCTCATGCACATTTTATCGAACGGGTGTTTCCCCACGGTGTACCACCGTGTGGTT
CCGAACGAGACTCGGCATAGGTTTTCGGTTGCGTACTTCTATGGGCCTCCGGCGGATTCC
ACCGTTGCACCGCTGGTGGCGGTG------GGGCGGCAGTTTCCTCGTTTTAGGGCGGTG
ACGGTGAGAGAGTATATTGGTCTCAAGAACAAACATCTTGAGAAGGCTATTGGTTTGATT
AAGATT------------------------------------------------------
------
>gnl_Musac_v1_GSMUA_AchrUn_randomT03870_001
ATG------GCGTCTCTCACC---------------CGACCCCTCCAC------------
---CAGTTGGAGTTGAATACCCTATCCCATGTCCCGGACGCTTATGCATGGTCC---GCC
CTGAACGAC---CTTCCTTACGGA---------------------GACGACGTCGTCCCC
GTCGTCGACCTCGCGAGTCCCGACGCCGTCGGTCTCATCGGCCGGGCATGCGAGGAGTGG
GGCGCGTTCCAGATCACCGGGCACGGCATCCCGCTCCATCTGCTGGACCGCGTCGAGGCA
CAGACGCGCCTCCTCTTCTCCCTCCCCACCGCCCAGAAGCTGAAGGCCGCTCGAGGCCCC
GGTAGCCTCAGCGGCTACGGCCTCGCCAACACCTCCTCCTTCTACTCCAATATCTTCTGG
TCCGAGGGCTTCACCATCATAGGATCTCCCTACGACGACGCCCGCAAGCTCTGGCCCGAA
GACTACGAAGAGTACTGTTGCGTGATGGAAGAATATAACAGGCTGATAAAGGCTCTGAGC
GGGAGGCTGCTGCGGTCGATGATGCTTTCGTTGGGCCTCCACGAGGAAGACATGGACTGG
GCCGGC------------CTTCTTAGCAAGGCCGATCCTGTGCTCCAGCTAAACTACTAC
CCGGCCTGCCCCGAGCCCGACAGGGCCATCGGCATCGCCCACCACACCGACTCCAGCTTC
ATCACCATCCTCTACCAGAGC---AGCGAGAGCGGGCTTCAGCTCGTGCACCGGGAAGAC
GCGGGCCCCGCTCGGTGGGTGACGGTGCCGCCGCGTCGTGGAGCCCTGGTCGTGAACGTC
GGAGATCTGTGTGAGATCGTATTCAACGGCCGGATCCGAAGCGTGATGCACCGGGCCATC
GTCAACCGTACCCAGACTCGCGTCTCGGTGGCGTACTTTTGTGGGCCTCCGCGCCAGTTC
AATGTTGCGCCCATCGGGAAGCTGGTTGGCCCAAACGAGCGCCCGGCATACCGAGCCATG
TCGTGGCCCGAGTTCCTGAGCTTGAAGAGGAAACTCTACAACAAGACGCTGGAATACTTG
AGATCGCCGGAGGAGGAAGCGGAGGATCACAAGAATACCTCCGAG---------------
------
>gnl_Musac_v1_GSMUA_Achr4T08970_001
ATG------TCTTGT---TCG---------------GAGCCGCAGCAG------------
---CACTTGGAGTTGGAGTCCGTCCGAGAGGTGCCGGACTCCCATGCTTGGCCC---GCC
CTCGACGAT---CACCCGACGGTG---------------------TACGAGCCGGTCCCG
GTCGTCGACCTCGCGGGTCCGGACGCCGTCGCCCACCTGGCCCGGGTCTGCGAGTCGTGG
GGAGCATTCCAGGTCACCGGCCATGGCATCCGCTCGGACCTGCTGGAGCGGCTCGAGTCC
GAGACGCGCCGCCTCTTCGCGCTCCCCATGGACCAGAAGCTTAAGGCGGCCCGCCCGTCC
AACGGCATCTCCGGCTACGGTCTCGCTCGCATCTCCTGCTTCTTCTCCAAGCTCATGTGG
TCCGAGGGCTTCACCATCTCCGGCTCCCCTCTGGATCACGCCCTCAAGCTCTGGCCGGAT
GATCCCTCCCGCTTCTGTGATGTGATGCAAGAATATAGCGACGAGATGAAGCAGGTCGCG
GGACGGGTGGTGCGGTTGATGCTCCTCTCGATGGGCCTCACGCCGGAGGAGATGAAGCGG
GCCGAGGAGGGGACGAGG---GTGGACCAGCTGTCCGCCGTATTGCAGTTGAACTCGTAC
CCGCCGTGTCCGGACCCGAACCGAGCGATGGGGCTCGCAGCGCACACCGACTCCAGCCTC
GTCACCCTGCTCTTCCAGAGC---GGCACCAGCGGCCTCCAGCTCCTCCGGCCCCAGGAC
CACGGCCCGGCGCGCTGGGTGACGGTGCCGCCGCGGCCGGGTGCGCTCATCGTGCTCGCG
GGAGACTTGCTCCAGATACTAACCAACGGGCGATACAAGAGCGTCGCCCACCGAGCCGTC
GTGAACCGGAACCACCACCGCGTGTCCGTGGCCTACATCTGTGGGCCGCCACCGCACCAC
AAGCTGTCGCCCGTCGGGAAGCCGGCAAGTCCTGCGCCATGCCTGGCCTACAGGGCTGTG
TCGTGGGCGGATTACTTGGGCCTCAAGGCCGAGCTCTTCGACAAGGCGCTGGCGTCCATC
ATGGTGGCGGAGGACTCGAGGGGAGACGAAGGGATTAGGAAAGAT---------------
------
>gnl_Musac_v1_GSMUA_Achr7T13240_001
ATG------CCGTCTCTCTCC---------------CAACCCCTC---ATCCACCATCTC
CAACAATTTGAGTTCAAGACCCTCACCGAGGTTCCCGACTCCCATGCATGGCCC---GTC
GTAAACGAC---CATCCTCACGGC---------------------GACGACGCCGTCCCG
GTCATCGACCTAGCGTGCCCGGATGCCGCACGTCTCATCGGCCAAGCATGCGAGGAGTGG
GGGGCGTTCCAGATCACCGGGCACGGCGTCCCTGTTGATCTCCTGGACCGCCTCGAGGCA
CAGACGCGCCGCCTGTTCTCTCTCCCCACCGGTCAGAAACTTAAGGCGGCCCGCAGCCCC
GGTGGCGTGACGGGATATGGCATCGCTAACATCTCCGCCTTCTTCTCCAAGCTCTTCTGG
TCCGAGGGCTTCACCATCGTCGGATCCCCTCACGACGAAGCCCGCAAACTCTGGCCCGAC
GACTCCGCCGAGTTCTGTGGTGCGATCGAGGAATACACAAGTTGGATGAAGCCTCTGGGT
TGCAGGTTGATGCTGCTGATGCTAGCCTCGTTGGGCCTCAGCGAGGGCGAGATCGATTGG
GCCGTACCATCAAATGACACCCACGAGGCGCCGGCGCCTGTGATCCAGCTGAACTCGTAC
CCAGCCTGCCCCGATCCCGACCGGGCGATGGGCCTAGCCGAGCACACCGACTCCAGCCTC
TTCACCGTCCTCTACCAGGGC---AGCGTACGCGGGCTTCAGCTGCTGCACGGCAACCAC
ACCAGGCGCGCCAGGTGGGTGACGGTGCCGCCCCTTCCGGGAGCCCTCGTCGTCAACGTG
GGCGACCTCTCTCACATACTCTCCAATGGGCGGTTCCAAAGCGTCACGCACCGGGCCATC
GTCAACCGCACGCAGACTCGCATCTCGGTGGCGTACTTTTATGGGCCGCCAGCCCACTTC
AAGATCGCACCCATCGAGAAGCTGATGGGTCCACAACAGGGCCCAGCCTATCGGGCTGTG
ACGTGGCCCGAGTACCTGACGCTCAAGAGGAGACTCTACAACCAGGCGCTGGCGTCCATA
AGACTGCCAACCGAAGGGGAGGAGGAGAGTCGCACGACCTCCGAGCATGGAGAA------
------
>gnl_Musac_v1_GSMUA_Achr5T09790_001
ATG------CCGACGGCCTCCGAGCTGATTCGCCAC---------------CACCATGCG
CACCCCCTCGACTTCGAGTCGGTCCGCGAAGTCCCGGACTCGCACGCGTGGCCG---GAC
CTCCACGAC---CACCCTACCGCC------------TCCGCGCAGGGGGCGGTCGTCCCC
GTCATCGACCTCTCCGCCACCAACGTGCTCGAACAGCTGGCGCGAGCCTGCGAGTCCTGG
GGCGCGTTCCAGGTCACCGGCCACGGGGTCCCCCCGGGTCTCCTCCGGCGCGTCGAGGCC
GCCGCCCGCGGCGTCTTCGCCCTCCCCACCAACCGGAAGCTCGAGGCGGCGCGCCCCGCC
GACGGCGTCTCCGGCTACGGCCGTGCCCGCATCTCCTGCTTCTTCCCCAAGCTGATGTGG
TCCGAGGGCTTCACCATCGCCGGCTCCCCGGTCGACCACGCTCGCACGCTCTGGCCCGAC
GACGACGCCGCCTTCTGTGACGTAATAGAAGAGTACAAGGAAGAGATGAAGCAGCTTGCA
CGGAAATTGATGCGGATGATGCTCATGTCATTGGGCCTGACGGAGGCGGAGGCGGAGTGG
ATCGGGCCGGGCGATGAG---GCCGGCGGCATGTCGGCCGTGCTACAGTTGAACTCTTAC
CCGGTGTGCCCCGACCCCGACCGGGCCATGGGGATGGCGGCGCACACGGACTCGACCTTA
CTCACCCTCCTCTTCCAGAGC---AACACCAGCGGCCTCCAGGTTTTGCAGGTCGTTGGG
GACCGGGCGGCACGGTGGGTGACGGTGCCGCCGATGCCCGGCGCGCTCATCGTGAACGTG
GGAGATTTGTTTCAGATACTATCGAACGGACGATACAGGAGCGTCATCCACCGGGCCGTC
GTCAACCGGACGAGCCACCGTGTGTCGGTGGCGTACATGTGCGGCCCGCCGGCCGCTTCC
AAGGTGGAGCCCATCGTAAAGCTAGTGGGACCAGGAAGTGGTCCGGTCTACCGGCCCGTG
ACGTGGCCCGAGTACTTGAGCGTGAAGGGAAAGCTCTTTGACAAGGCGCTCGCGTCGGTA
ATGCGTACAGAAGTGTCTTTGGAACACACA------------------------------
------
>gnl_Nelnu_v1.0_NNU_006053-RA
ATG---ACTTCAAGACTTTCAGAGGCCTTCAGAGCCCACCCTGTCCACCTCCATCATGGT
GAC---CTAGACTTGGAATCAGTACGAGAGGTACCCGATTCACATGCTTGGCCA---CAA
CTGGATGAC---TACCCATCT------GTGCACTCATCGTTTGATGTTGAGTCAGTGCCA
GTAATCGACCTCTCGGACCCTAATGCAGTAAAGCTTGTGGGGCATGCATGCAAGACGTGG
GGTGTCTTCCAGGTCACCAACCATGGCATCCCCATGCGTCTCCTAGAGGATGTCGAGTCC
CACGGCCGGCGCCTTTTCGCTCTCCCTCCCCAGCAAAAGCTCAAGGCTGCACGCTTGCCA
GATGGCATCTCTGGCTATGGCCTGGCTCGAATCTCCTCCTTCTTCCCCAAGCTCATGTGG
TCTGAAGGCTTCACCATTGTTGGCTCCCCCATCGAACACGCCCGCCAACTTTGGCCACAA
GATCATACCAGATTCTGTGATGTAATGGAAGAATACGGCAAGTGTATGAAGCAGTTGGCC
AGGAAGCTATTCTGGCTGATGCTTGGTTCGCTGGGTATAAACAAAGATGACATCAATTGG
GCAAGCCCTCAAGGCGAA---TCTGGAGCTATGTGTGCAGCCTTACAACTGAACTCGTAT
CCAGCATGCCCCGACCCGACCCGTGCCATGGGCCTTGCTGCTCACACAGATTCCACCCTG
CTGACAGTCCTTTACCAGAAC---AGCACAAGCGGTTTACAGGTGCTGAGAGAT------
------GGAGCTGGGTGGGTGACTGTACCTCCCCTTCCGGGTGCACTAGTGGTCAATGTT
GGCGACCTCCTCCACATACTCTCCAATGGCATATTCCCAAGTGTTCTTCATCGGGCAGTT
GTTAACCGGACCCGTCATCGCCTGTCCGTGGCCTACCTCTATGGACCGCCGACGAACGCT
CAAATATCACCCCTCTCAAGCCTAGTCGACCCCAACCATCCTCCGCTGTATCGGCCAGTG
ACATGGGCCGAGTACCTCGGGACCAAGGCAAAGCATTTCAACAAGGCACTATCATCAGTT
CGCCTCTGCAGTCCCCTAAATGGGTTTGTCGAC---CTGAATGATCACAACAGGGTAGAA
GTCAGC
>gnl_Nelnu_v1.0_NNU_006052-RA
ATG------CAATCAGTCTCAGAACTCAGCAGCAACCACCCTTCAAACCTCGACCACATT
ACTCCCATTGACTTCGAGTCCATCAAAGAGGTGCCTGAGTCATTCATCTGGCCG---TTG
CTCAGTGAC---TACCCATCC---------TGCAACTCAGCTGATATCGAACCAGTCCCC
TCCATTGACCTCTGTGACCCTAAAGCCACAAAGCTGATGCGCCGAGCATGCGAGCGGTCT
GGTGTCTTCCAAATCACCAACCATGGCATCCCCACACGCCTTCTTCACAAGCTTGAGTCC
CAAGTCTGGCGCCTCTTCTCTCTCCCTACTGGCCAGAAGCTTAAGACCTTGCGATCACCA
GACGGTTTCACAGGCTATGGCCTGGCTAACCATTCTTCTTTCTATCCAAAGCTTCTCTGG
TCAGAGGGCTTCACCATTTTTGGCTCCCCAGTTGAACATGCACGCCAACTCTGGCCTCAA
GACTACACCAACTTCTGTGATGTTATAGAAGAATACCAGAAGGAGATGAGCAAGCTATCA
GGGAGGCTCACGGTGCTCCTGCTTAATTCACTAGGATTAACTACAGATGATCTTGAATGG
GTTGGGGCGACCGGCGAA---ATCAATGGCGCACGCTCCGCGCTCCGGCTGAACTCCTAC
CCGCCTTGCCCGGAGCCGACCCGGGCTATGGGCCTAGCACCTCACACAGATTCATCCCTG
TTCACAGTTATATATCAAAAC---GGCACCACTGGTCTCCAAGTGTCAGTGGAA------
------GGGGTTGGGTGGGTAACTGTTCGTCCGGTGACGGGTGCCCTGGTTGTCAACGTT
GGTGACATTTTACATATCATCTCTAACGGCCGGTTTGTGAGCTCGGTTCATCGTGCAGTT
GTGGACCGAGCCCAGCATCGTCTGTCCATTGCTCACTTTTATGGGCCCCCAGTGAATGCC
CAACTCTCCCCAGCAAAGAAGCTGGTTGACCCGGATCATCCCATTCTCTACCGGACTGTG
ACGTCGCAGGAGTATCTTGCCATCAAGGCAAAGCATTTCGACAAGGCGCTAGCTTTGATT
CGCCATGCA---------------------------------------------------
------
>gnl_Nelnu_v1.0_NNU_003597-RA
ATG---AGTACTTCTCTCTCAGAAGCCTATAGATCACACCCTATCCACCTCCAACATATT
ATTCCCCTGGACTTCAGTTCGGTGCGGGAGTTGCCCGACTCCCATGCATGGACG---TCG
TCTGATGAC---AAGCCACACGGCCGCGGCTCGGTGATCGGTGTTGGTGGGCCGATACCA
GTTATCGACCTGGCCGATGCTAACGTCGTGAAGCTTGTGGGCAGGGCCTGTGAGACATGG
GGCGTGTTCCAAATCACCAACCACGGCCAGCCCATAAGCCTTTTAGAGGCTGTTGAATCC
GAGTCTCTCCGTCTGTTCTCTCTTCCTGCCGAGCAGAAGCTCAAGGCCCTCCGCTCGCCC
GACGGAGCCACTGGCTATGGCCGTGCTCGTATCACCCCCTTCTTCTCTAAGCTCATGTGG
CATGAAGGCTTCACCATTATGGGTTCTCCAGCTGAACACGCTCATCAACTTTGGCCCCAT
AACTACACAAGATTTTGTGGTGTCATGGACGAATACCAGAAGGAGATGAAGCAGCTATCC
GTGAGGCTGCTTAGGCTCATACTCAGCTCGTTGGGCTTGGCCAGAGAAGATCTGAAGTGG
GTTGGTCCAGCCGGTGAATTCACTCAAGGTGCAACCACTGCTCTACAGTTGAATTCTTAT
CCGGCTTGCCCGGACCCCAACCGGACCATGGGCCTAGCTGCTCATACTGATACATCCATG
TTCACCATACTATACCAAAGC---AATACAAGCGGTCTGCAAATCTTCAGAGAT------
------GGCTTTGGGTGGGTCTCGGTTCCTCCCCTGGCCGGTGCACTCATCGTCAACGTT
GGCGACCTGCTCCAGATCCTCTCCAACGCACGGTTCCCGGCCGTCCTCCACCGTGCAGTG
GTGAACCGGACCAACCAGAGATTATCAATAGCCTACTTCTATGGTCCATCCACTGAGACC
CGGATCATGCCGTTGTCCAAGCTGATTGGCCCCGGTGACCCGCCTCTCTATCGGTCCTTG
ACATGGAAAGAGTACATTGGCATCAAGGCCAAACATCTATACAGGGCGCTCTCTTTAGTT
CGCCTGCAGCAGCCCATGAATGGTTCCTTGGAC---ATGAATGAT---------------
------
>gnl_Nelnu_v1.0_NNU_003598-RA
ATGCCGCCTTCAAGACTTTCTGATGCCTTCAGAGCCCACCCTGTCCACCTCCAACATAAT
CAC---TTGGACTTGGAATCAGTACGAGAGGTACCCGACTCCCATGCCTGGCCA---GAA
CTCGATGAC---TACCCATCTGCTGTGGAGGACTCCAATTTTGATGTTGAGTCCGTGCCT
GTGATCGATCTCACTGACCCTAATGCAGTCAAGCTTGTTGGACATGCATGCAAGACGTGG
GGTGTTTTCCAAGTCACCAACCATGGCCTCCCCATGCGTCTGCTGGACGACGTCGAGTCC
CAGGGCCGTCGTCTCTTCTCTCTCCCTCCCCACCAGAAGCTCAAGGCCGCAAGGCCGCCT
GATGGCATTTCCGGCTATGGCCTCGCTCGAATCTCCTCCTTCTTCCCCAAACTCATGTGG
TCCGAAGGCTTTACCATCGTTGGTTCCCCCGTCGAACATGCCCGCCAACTTTGGCCACTG
GATTACAGCAACTTCTGTGATGTAATGGAAGAGTATGAGAAAGAGATGAAACAGCTTGCC
GGGAGGCTAATGTGGCTGATGCTAGGGTCACTGGGTATAAGCAAGGATGACATAAAGTGG
GCAGCATCCAAAGGCGAG---TCCGGAGGTGTCTGTGCCGCGTTGCAGCTGAACTCATAT
CCAGCCTGCCCAGACCCAAGCCGGGCCATGGGTCTGGCCGCGCACACAGACTCAACCCTT
CTGACGGTGCTATATCAGAAT---AGCACAAGCGGGCTACAGGTGCTGAGAGAT------
------GGAGCAGGGTGGGTGACTGTACCTCCACTCCGGGGTGCACTTGTGGTTAACGTC
GGTGACCTCCTCCACATTCTTTCCAATGGCAAATACCCCAGCGTTCTACATCGTGCCATC
GTCAACCGGACCCACCACCGCCTCTCGGTTGCGTACCTGTATGGACCACCAACAAACGCT
CAAATCTCACCCATCTCAAGTCTAGTCGACCCAAACCACCCACCACTGTATCGCCCGGTG
ACATGGGCCGAGTATCTCGGAACCAAGGCAAAGCATTTCAACAAGGCACTATCATCAGTT
CGCCTCTGCAACCCTGTAAACGGATTTGTCGAC---GTGAATGATCACAACAGCGTAAAA
GTCAGC
>gnl_Orysa_v7.0_LOC_Os01g08220.1
ATG---CCG---------------------------ACGCCGTCGCACTTGAAGAACCCG
CTCTGCTTCGACTTCCGGGCGGCGAGGCGGGTGCCGGAGACGCACGCGTGGCCG---GGG
CTGGACGAC---CACCCGGTGGTGGACGGCGGCGGCGGCGGCGGCGAGGACGCGGTGCCG
GTGGTGGACGTCGGGGCGGGCGACGCGGCGGCGCGGGTGGCGCGGGCGGCGGAGCAGTGG
GGCGCGTTCCTTCTGGTCGGGCACGGCGTGCCGGCGGCGCTGCTGTCGCGCGTCGAGGAG
CGCGTCGCCCGCGTGTTCTCCCTGCCGGCGTCGGAGAAGATGCGCGCCGTCCGCGGCCCC
GGCGAGCCCTGCGGCTACGGCTCGCCGCCCATCTCCTCCTTCTTCTCCAAGCTCATGTGG
TCCGAGGGCTACACCTTCTCCCCTTCCTCCCTCTCCGAGCTCCGCCGCCTCTGGCCCGAC
GACTACCTCCTCTTCTGTGACGTGATGGAGGAGTTTCACAAGGAGATGCGGCGGCTAGCC
GACGAGTTGCTGAGGTTGTTCTTGAGGGCGCTGGGGCTCACCGGCGAGGAGGTCGCCGGA
GTCGAGGCGGAGAGGAGGATCGGCGAGAGGATGACGGCGACGGTGCACCTCAACTGGTAC
CCGAGGTGCCCGGAGCCGCGGCGAGCGCTGGGGCTCATCGCGCACACGGACTCGGGCTTC
TTCACCTTCGTGCTCCAGAGC---CTCGTCCCGGGGCTGCAGCTGTTCCGTCGA------
---GGGCCCGACCGGTGGGTGGCGGTGCCGGCGGTGGCGGGGGCCTTCGTCGTCAACGTC
GGCGACCTCTTCCACATCCTCACCAACGGCCGCTTCCACAGCGTCTACCACCGCGCCGTC
GTGAACCGCGACCGCGACCGGGTCTCGCTCGGCTACTTCCTCGGCCCGCCGCCGGACGCC
GAGGTGGCGCCGCTGCCGGAGGCCGTGCCGGCCGGCCGGAGCCCCGCCTACCGCGCTGTC
ACGTGGCCGGAGTACATGGCCGTCCGCAAGAAGGCCTTCGCCACCGGCGGCTCCGCCCTC
AAGATGGTCTCCACCGACGCCGCCGCCGCCGCCGACCACGACGACCACGCA---------
------
>gnl_Orysa_v7.0_LOC_Os05g08540.1
ATG------ACATCG---TCGTCGACCTCGCCGACCTCGCCGCTGGCCGCCGACAATGTC
GCCTACTTCAACTTCCGCGGGGCGGAGCGCGTGCCGGAGTCGCACGTGTGGAAG---GGG
ATGCACGAG---AAGCCGGTGGCG---GCGGCGGACGCGGACGGCGGCGACGCGGTGCCG
GTGGTGGACATGAGCGACGACGCCGCGGTGGCGGCGGTGGCGCGCGCGGCGGAGGAGTGG
GGCGGGTTCCTGCTCGTCGGGCACGGCGTGACCGCGGAGGCCCTGGCGCGCGTCGAGGCG
CAGGCGGCGCGGCTGTTCGCGCTGCCGGCGGACGACAAGGCGCGCGGGGCGCGGCGGCCC
GGCGGCAACACCGGCTACGGCGTGCCGCCGTACCTCCTCCGGTACCCGAAGCAGATGTGG
GCCGAGGGCTACACCTTCCCTCCCCCTGCCATCGACGAGTTCCGCCGCGTCTGGCCCGAC
GACTACCACCGCTTCTGCTCCGCCATGGAGGAGTACGACTCGTCGATGAGAGCTCTGGGC
GAGAGGCTCCTCGCCATGTTCTTCAAGGCGCTCGGGCTCGCCGGCAACGATGCCCCCGGC
GGCGAGACCGAGCGGAAGATCCGCGAAACGTTGACGTCGACGATTCACCTCAACATGTTC
CCTAGGTGTCCAGATCCAGACCGGGTGGTCGGGCTGGCGGCGCACACGGACTCAGGCTTC
TTCACCTTCATCCTGCAGAGC---CCCGTGCCGGGGTTGCAGCTGCTCCGCCAC------
---CGGCCGGACCGGTGGGTGACGGTTCCGGGGACGCCGGGGGCGCTCATCGTCGTCGTC
GGCGATCTCTTCCATGTGCTCACCAACGGGCGCTTCCACAGCGTGTTCCACCGCGCCGTC
GTGAACCGGGAGAGAGACCGGATCTCCATGCCCTACTTCCTCGGTCCGCCGGCCGACATG
AAGGTGACACCTCTCGTGGCGGCGGGGTCGCCGGAGAGCAAGGCCGTGTATCAGGCCGTG
ACATGGCCGGAGTACATGGCTGTAAGGGATAAGTTGTTCGGGACAAATATATCGGCGTTG
AGCATGATTCGAGTAGCGAAGGAAGAGGACAAGGAG------------------------
------
>gnl_Phavu_v2.1_Phvul.010G152200.1
ATG---CCTTCA---CTCTCAGAAGCCTTTCAAGATCACCCTGTCTATCTTCACCACAAG
CAC---CCTGACTTCAACTCTCTGCAACAATTCCCCGAATCTTACGCATGGACA---CAA
CCAGATTCTGATCATCATCATCAT---TATTCCGATAACACCACCACCAACACTGTCCCT
GTCATCGATTTCAAGGACCCTAATGCTTCAAACCTCATAGGGCATGCATGCAAAACATGG
GGTGTGTTCCAACTGGTCAACCATGGCATCCCCATCAAGCTCTTCACTGACATTCAGACG
GCTTGTCTTGCCTTGTTCTCTCTTCCTCTTCACCAGAAGCTCAAAGCTGCTCGCTCCCCC
GACGGCGTCGCCGGCTATGGCCGCGCCCGCATCTCCTCCTTCTTCCCCAAACTCATGTGG
TCTGAGTGCTTCACCATTCTCGACTCCCCTCTCCACCTCTTTCTCCAACTCTGGCCCCAA
GAATATGCTAAATACTGTGAGATTGTGAAGGAATATGAAGCAGCCATGAAAAAACTAGCA
GCGAAGCTAATGTGCCTTGTCTTGGCTTCCCTTGGTATTTCGAAGGAAGATATTAAATGG
GCCGGGCCGAGAGGAGAG---TTCAACGGGGCTTGCGCGGCCCTACATTTGAATTCTTAC
CCGAGTTGCCCGGATCCGGATCGGGCCATGGGTCTGGCGGCCCACACGGACTCCACGCTG
CTCACAATTCTGCACCAAAAC---AACGTGAGTGGGCTTCAGGTTCTGAAGGAC------
------GGCGAAGGGTGGGTGGCGCTGCCGCCGCTTGCCGGAGGGCTGGTGATTAACATT
GGCGATCTGCTCCATATTTTGTCAAACGGGTTGTACCCGAGTGTGCTCCATCGGGTGCGG
GTGAACCGGAGCCGGCAAAGGTTCTCAGTTGCTTATCTATATGGGCCCCCAACAAACGTG
GAGATCAGTCCAAATGAGAAATTGGTAGGCCCAGGTAGGCCCAGTCTATTTCAATCGGTG
ACTTGGAACGAGTACCTTGGGAAAAAAGCAAAGCATTTCAATAAGGCTCTCTCTGCGGTT
AGGGTTTCTTCCTCTATTAACGGTTTATTTGAT---GTAAACGAGGATCAGAACTTTCAA
GTGGGC
>gnl_Phavu_v2.1_Phvul.009G097200.1
ATG------AATGCTCTGAATGAAGCATACAAAGCAAACCCTCTCCACCTTGGTGATATC
ATCCCCTTAGACTTTTCTTCACACCCGAGTTTACCAGATTCCCACGCATGGTCT---CAA
CCCATTGAT---GAGAATCTC------TCATTCAATGATCCTGCATCATCGTCTATACCC
GTCATAGACCTCATGGATCCCAATGCCACGAAACTCATAGGCCTTGCATGTGAGAACTGG
GGTGCCTTCCATTTGAAGAATCATGGCATACCCTTAGGTGTTACTCAAGGTGTTGAAGAA
GAAGTTCAACGCCTCTTCTCACTGCCTACTGAACAAAAGCTCAAGGCTCTTAGATCCCCC
AGTGGTGCCACTGGCTATGGCATCGCAAGGATTTCACCTTTCTTCTCCAAGTGCATGTGG
CACGAAGGATTCACTATCATTGGTTCTCCCTCTCACGATGCAGAAAAGATATGGCCTGGT
GATTTTGCACGGTTTTGTGATAGAATGGAGAATTATGAGAAGAAGATGCAGATTATAGCG
AAGCGACTAACAGAGATGATGTGTGATGTGTTGAAGATTAGTGAGGAAAAAAGGAAATGG
ATTGGT---------------GCAAGTGACACAAGTGGAGCTCTTCAGCTGAATTTCTAC
CCAAGTTGTCCGGAACCGAACCGAGCCATGGGTTTGGCTCCTCACACTGACACTTCTATG
TTCACAATTGTT---CAAACT---CCATCGAGTGGTCTTCAGATCTTCAAGGAA------
------GGAAAAGGGTGGATCCCTGTGCAGCCTCACCCTGAAGCTCTCATCGTTCACACA
GGCGATTTCTTACACATCATGTCCAATGGACGCTTCTGCAGCCCAGTTCATCGCGTAATG
CTGAATGAGAACAGAAAACGTTATTCTATGGCTTATTTCTATTCTCCACCCATAGATTAT
GTGGTGTCTCCCTCAGTAACC---AAGGATCTTAACTCTGCTGCTCGTTTTCGTGAGGTC
ACTGTGAAGGAGTATATTGGGATTAAGGCCCAGAAGTTTGCAGATTCTCTGTCTTTCATT
AGCACT------------------------------------------------------
------
>gnl_Phavu_v2.1_Phvul.009G097100.1
ATG------GAAACTCTAAATGATGCCTACAAAGCACACCCTCTGGACCTTGGGGATATC
ATCCCCATAGACTTTTCTTCATCTCCTGCCATACCTGATTCCCACAGCTGGTCT---GAA
CCCAATGAT---AATCATATC---------TCATCAGATGATTCTGCATCCTCCGTCCCC
GTCATAGACCTCTTGGATCCCAAAGCCAAAGACCTCATAAGCCTTGCATGTCAGAACTCG
GGTGCTTTTCAGTTGACGAATCACGGCATACCCTTAGGTGTTATTCAAGCTGCTGAAGAA
GAAGTCCAACACCTCTTCTCTCTCCCTACTGAACAAAAGATGAAGGCTCTTAGAACTCCC
GATGGTGCTACTGGTTATGGCAGAGCTCGAATTTCCCCCTTCTTCCCCAAGGGCATGTGG
CACGAAGGATTCACCATCATTGGATCTGTCTCTCAGGATGTCAAAAAGATTTGGCCCGAT
GACCATGCTAGGTTTTGTGATAGAATGGAGGATTATGAGAAGAAAATGAAGATTCTGGCG
GAGCGAGTAACAGAGATTCTGTTTGATTTGTTGAACGTTCCTGAGGAAAAAAGGAAGTGG
GTTGAT---------------GCAGAAGACAAAGGAACAGCTATTCAGTTGAATTTCTAC
CCAAGTTGTCCGGAACCAAACCGAACCATGGGTTTGGCTCCTCACACTGACACTTCTATC
CTAACAATTGTT---CAAAGC---CCATCCACTGGGCTCCAACTCTACAAGGAA------
------GAAAAAGGGTGGATCTCTGTGCAGCCTCACCCTGAAGCTCTCATCGTTCACTTG
GGAGATCTGGCACACATCATATCCAATGGAAGATTCGGCAGCCCCCTTCACCGCGTAACG
CTTAGTGAAACTTGCAAACGTTACTCCATTGCTTATTTCTATTCTCCACCCATCGATCAT
GTTCTGTCTCCCTTTGTCACT---GAGGATGATAAATCTGCTGCTCAGTTTCGTCCTGTC
ACTGTGAAGGAGTACATTAAGATCAAGGCTCAGCATTTTGGAAACTCGTTGTCTTTTGTT
AAGATT------------------------------------------------------
------
>gnl_Phavu_v2.1_Phvul.005G173500.1
ATG---CCTTCA---CTCTCAGAAGTCTACAGAGCCCACCCCGTTCACGTTCAACACAAG
CAC---CCTGATTTGAACTCTCTGCAAGAACTCCCTGAATCTTACACTTGGACT---CAA
ATGGAAGAC---CAAGCTAATAATCACCCTTCTAATTGTGGCCTCAACGAGGGTGTTCCC
GTCATTGATCTCAATGACCCAAATGCTCCAAAGCTAATAGGTCATGCATGCATAAGTTGG
GGAGTGTACCAAGTGGTCAACCATGGCATACCCTTCACTCTTCTCGATGAGATTCAGTGT
CTTGGAGAGACCCTCTTCTCTCTTCCCTCTCACCACAAGCACAGAGCTGCTCGTTCCCCT
GATGGTGTTGATGGCTATGGCCTCGCTCGCATCTCTTCCTTCTTCCCCAAACTCATGTGG
TCCGAAGGCTTCACCATTGTTGGATCTCCTCTCGAGCGTTTTCGCCAACTGTGGCCCCAA
GATTATAACAAATACTGTGACACTGTCATGCAATACGATGAAACGATGAAAAAGCTTGCG
GAAAAGCTGATGTGGCTGATGTTGGAATCTCTGGGCATTACAAAGGAAGACCTAAAATGG
GCTGGTGCAAAAGGTCAA---TTCAAGAACACATGCGCTGCATTGCAGTTGAATTCGTAC
CCGACTTGTCCGGATCCGGATCGGGCCATGGGTCTCGCCGCCCACACCGACTCCACCCTT
CTCACAATTCTCTACCAAAAC---AACATAAGCGGGTTGCAGGTTCACCGGAAA------
------GGCACCGGGTGGGTGACGGTGCCACCGGTCCCCGGCGGGCTTGTGATAAACGTG
GGCGACCTCCTCCACATTTTGTCAAACGGGTTGTACCCGAGTGTGCTCCACCGGGTCCTG
GTGAACCGGGTCCAGCAAAGGCTTTCGGTTGCTTATTTATGTGGGCCCCCACCCAATGTA
TCGATTTGTCCACATGAGAAGTTAGTGGGCCCAAATCAGCCTCGTCTTTATAAGTCAGTG
ACGTGGAATGAGTACCTCGGAACCAAAGCAAAGCATTTCAACAAGGCACTCTCCACTGTT
CTTGTTTCTTCAGCCATTAGTGAGTTCTTAGAA---GCAAAAGAAACTCAG---------
------
>gnl_Phavu_v2.1_Phvul.001G055000.1
ATG---GCCACTACTCTCTCTGAAGCCTATAGAGACCACCCTCTCCATCTCCATCATATC
ATCCCCTTAGACTTTTCTTCACTTAGAACCTTACCTGATTCCCATGCATGGCCT---CAA
ACTGAAGAT---GGTCATCATCATGATGATCATGATGATGATGATGGATCATGCATACCC
ATCATTGACCTCATGGATCCTAATGCCATGGAACTCATAGGCCTTGCTTGTGAGAACTGG
GGTGCCTTCCAACTGAAGAACCATGGCATACCCTTGAATGTTGTTGAAGAGGTTGAAAAA
GAGGCAAAGAAGCTCTTTGCCCTCCCCGCCGACCGGAAGTTGAAGGCCCTACGATCCGCC
GCTGGGGCCACCGGCTACGGCCGAGCACGGATATCATCCTTCTTCCCCAAACACATGTGG
CATGAAGGATTCACCATCATGGGGTCTCCATGCGATGATGCCAAAAAGATTTGGCCTAAT
GACCATACACGGTTTTGCAACATAATGGAGAATTACCAGAAGCAAATGAAGATGCTAGCA
GAGAAGCTAACCCAGATGATGTTGAGGTTGTTGGGGATCTGTGAGGATGAAAAGGGGTGG
GTTGGT---------------TCAAGGAACCTGTGTGAAGCTGTTCAGCTGAACTTCTAC
CCTTGTTGCCCAGAGCCTAACAGAGCCATGGGTCTTGCCCCTCACACAGACACTTCCCTC
TTGACAATCCTCCACCAAAGC---CAAACCAATGGACTCCAAATCTTCAAGGAG------
------GGTGCAGGGTGGGTCCCTGTGCACCCTCACCCTAACACCCTTGTTGTTCACACC
GGTGACATTCTCCACATCTTGTCCAACTCAAGGTTCCCTTGTGCACTGCATCGTGTCATG
GTGAACAGTGAAAGGCAAAGATACTCTGTGGCCTATTTCTATGGCCCCCCTTTGGATTAT
GTACTTTCTCCATTGCTT------------CTCAGCTCCTTCCCTCGTTTTCGTTCTCTG
TCTGTCAAGGAGTATATTGCCATCAAGGCCAAGAACCTTGGTCAAGCATTGTCTTTGATT
ACCACCATTCAA------------------AAC---------------------------
------
>gnl_Phypa_v3.3_Pp3c17_23940V3.1
---------------ATGGCG---------------ACCCCCTGG------TCC---ACA
GTC---------------CAATTTTCTACAGTGTCGGAAAAGTTTGTCTTGCCG---GAG
CATCAGCGG------CCCACAGTG---AAGCATGACGAGTACAGGGATTTGGATATTCCA
GTTATAGACTTGGCTCAGAGGACGATAATCGCGCAGGTGAAAGATTCCTGCTCAAACTGG
AAGTTCTTCCATGTCGTGAATCATGGC---------------------------------
---------------------------------GAGAAGATGAAAGTTGCGAAAAAGCCG
GGGAAGTACTCGAGTTATGGACACGCGACTGTGAAGAAGGGC---GACATTCGACCTTGG
GCAGAAGGTCTCTACTTCGATGGTTCCACGTCTGAAATGATCCACGAGTTGTGGCCGAAG
AGCAACAGTAACTTTGTAGATTCGTACAATGAATACACTTCCAAGATGCAAGAGCTGTCT
GAACTCTTCTTTCACATAATCATAACTGGCTTGGGCGTTGACTCCACCCATTTCGAACGG
ATC------------------ACGAAAAATGCTGGAGGGCTGTTTCGTTGGAATTACTAT
CCTCCTTGCCCCGAGCCGCACAAAACCATAGGCCTGAAACCGCATACAGACTTCAACCTC
TTGACCATCCTGCACACGAGC---AAT---------------------------------
------------------------------------------------------------
---------------CTTCTCACAAATGCGAGATGCGAGGGTCCGTTACACAGAGCGGTC
GTGAACGCGACCGTGCCCCGGATCTCTCATTCGCGTACTTCGACATGCGTGCCGACCACA
GTAATCGTCGCGCATCCCGCATTAGTGAACGAGAACAACCCGTCGAAGTATATTCCGTTC
ACGTTTGATGCCTACATGAAGGCGAAACAGATGCAGCTTTTCAACACACTGGAGCTCTTC
ACCCGAAAG------GACTCG---------------------------------------
------
>gnl_Phypa_v3.3_Pp3c17_21350V3.1
ATG---------------AGT------------------------------AGACAT---
---------------------------------------------------------GAG
CAG------------------------CAAAAACAGAGTCTT---TCAGATCTTATACCA
GTAATTGACCTTGCAGACGAACGCATTATAACTGAGATAGCTCATGCATGCAAAACATGG
GGCGCTTTCCAGCTGGTCAACCATGGTATTCAACCGCATGTGATTGAAAGGGCCAGAGCT
AAAGCGTGCGGGGTGTTTGAATTGCCAAATGAAACACGGTGGAAGGCCAAACGATCACCA
GGCAGCTTGTCTGGATATGGAAACGGCGCTGTCATCGCAGACGTCAACAATGAAATTGCA
TCCGAAGCCATAACCTTC---GGGTACCCAAATTCTGAGGCTAGCATATTCTGGCCTCGC
GGAAACCCAGGTTTTAGTGCGAGCATAGATGATTATAATGAGGAGTCGCATGAGCTGGCC
TTGAAGGTCGTGAGACTCATGGTAGAAGGCCTGGAACTCCACGGAGCACACTTTCAACCC
TAC------------------TTGACAGAACATTTTGGAGTGTTGAGAATCAACAACTAC
CCAGCTAGCGAACACCCAACCCGAGACATCGGACTTCCACCGCACATTGATGATACCCTA
CTAACCATAGTGCACCAAGGATGTGAAGTTGAAGGACTTCAAGTTAAAAAAGAT------
---------GGCCAGTGGGTTACTGTGCCACCACGAGGCGACGTCATGGTTGTCCTCGTG
GCTGCCGTATGCCAGGTGATCACAAATGACAACTATAAAGCTGTCCTACATCGAGCAGTG
CCGAATCGAGACAAAGCCCGGCTCTCCATGGTGTATTCGGCCTATCCTCCGGCGAATATC
TTTATTACCGCTGCTCCAGAGTTTGTGAGCCCTGCACACCCTCCCCTGTACAAACCATTC
ACATGGTCAGAGTACCTATCTGGTCAAGTTACCCACATCCTTAACCCTATTGATGGCTTA
CAAACAGTTGAGAGGGAAGGAGAAACTCAAAATCAAACCTCAGAAGAT------------
------
>gnl_Phypa_v3.3_Pp3c17_7090V3.1
ATGTTCACATCGGCGCTGAGTGACATGACGACGGAGCATAAGAGTGAGCTGCGGGATATC
GTG---------------------AATGCCGTGCCTGATGCATATCTGTGGCCA---AAG
CAAGAGCTG---GGCCCTATGCTT---GGGCATGAGGAATTTGGAGAGGACGGAATACCT
CTGATTGATTTGGGTGACAACCAGATCTACGACCGAATTCGAGGTGCTTGTGCGACCTAT
GGGTTTTTCCAAGTGGTGAATCACGGAGTGGATTTGCGAATCTTGGATAGAATCCAGGCC
GCCTCGAAGAAGTTCTTCGACGTGCCTCTGGAGGAAAAGCTCGAATGCAAATTGGAAGGG
GATCGGTTGCTCGGCTATGGGTTTTACAAATCTAGCAAACTGACCCAGAGGAGGAACTGG
AGTGAAGGTCTCTTCGTGGACAAACCTCATATCAGAGTTTCTAGCACTGTATGGCCTGAG
GATACCAGCGAGTTCAGTGAATCAGTGGAGGAATACGTCGGAGCTCTCAGAGAGCTGGGA
TTGAGGCTGACGCGCCTGATACTAAACAGCTTGGGAGTATATCCGGAGACCTACGACAAA
TAT------------------ATGCCCAAGGAGCCTGCCCTCATGCGACTGAATCATTAT
CCGCCATGCCCAGATCCGTCGAAGACAGTGGGATTGGTTCCCCATCATGACGCCAATTTC
TTTACTATTTTGCATCAAGGT---GATGTCGGAGGCTTACAAGTGAAGAAAGAC------
---------GAAGGGTGGGTTGCTGTCAGGCCATACCCGAACGCGTTCGCTGTCAATGCT
GGAAATATGCTTCAGGTAATTAGCAATGATATATGCAAGAGTGTGCTTCACAAAGCGGTT
GTAAACCAAGACTCTGATCGTTATTCAATTGCGTATTTTGTGCAAGCGCCAGATTGGGAT
CATATTGCTCCTCTTCCGGAGCTTGTAGACGCTGCGCACCCTGTCAAGTATCGACCCTTT
ACTTGGCCAGAGTACTTGGAAAGTCAACTTGCTAATCCATCCAACGCCCTAAAGAATTTT
GAGTTG------------------------------------------------------
------
>gnl_Phypa_v3.3_Pp3c26_14320V3.1
ATG---ACT------CTCTCCGACGCAGCTAACCAT---------------------ATC
TTATTATTGCAATCTCGGACGCTG------------GGGGAATTTGTCCTCCAA---GAT
TCAGACCAG------CCATTGCCTGCGCAGAACCTGTTCTCTTCCTCTGATGCATTGCCT
ACCATCGACCTTTACTGTGCAGGCGCAGCGGAGCAGTTGGCCGCAGCCTGCCGGGACTGG
GGCTTTTTTCAGATTCAAAATCATGGCATCCCACTGGAACTTCTAAACCGACTACGAGCA
CATTCTCACTCATTCTTTGAGCTGCCATTGGAACAGAAGGAGCGAGCAGCCGCATGTGCA
AATAGCTTCTATGGCTATGGAATTGCGAAGGGACGTACGTAC---TCCCCCAACGCATGG
ATGGAGGCCTTTCACATGGAATGGACACCTGCCTCACAAGTGCGCAGGATTCCCCAACCT
CAATTCGAAGGTTTCTGTGAGGCGGTGGAGCAATACGCTTCTCAGGCGGAGAAGCTGGCC
GTGCAGCTCATGGAACTTGTGGCATTAGGTCTTGGCCTGGACGCAACAACCTTCTCTCGG
CAC---------------TTTGCAGGGTCGAGCACCTCAACTGTGCGCATGAACTACTAC
CCACCTTGCCCACAGCCCTCTCGGACGCTAGGAATCTCGCCACATTCGGATTTCAACATT
TTCACAATCCTGCTGCAAGAC---ACCGTTGCTGGGCTGCAAGTGCTTAAGGAC------
------AATGACGAGTGGGTCACCGTGAAGCCAAATCCTAACGCACTGGTTGTCAATGTC
GGCGACACTTTACATGCTTGGAGTAACGGGAGAATCAAGAGCGTGATGCACAGGGCCCTC
GTAAACACAACAGAACCCAGATTATCGGTGGTTTACTTCTTCGGTCCTCATCCTGACACA
AAGATAGACCCTATACCGGCGTTGGTAAGCAGTGATTGTCCCCTACGATATAGAAGTTTT
GTATACAAACAATTCGTCGAGCAGATCCTGAAAGTCTTCGAGAGTCCCCTCAACTCTCTT
CTTCTG------------------------------------------------------
------
>gnl_Phypa_v3.3_Pp3c4_2230V3.1
ATGCTGGCCGCAGTACTGACGAACACCAACACCACG------------CTGCGAAACAGT
CTCTTGTCTGCGCTGGCGCTCGTACAACAGCTGCCTGCCATGTTCGTCGAAGCC---GAG
GACCAGCGG------CCCGTTCTG---GAGATGGACGGGGATCCCAGCCATTTAATTCCC
ATCGTGGACATGTCTGACCCTTCGTCCGTGGCGGACATTGCGGCGGCTTGCGAGAAATTT
GGCTTTTTTCAGGTTGTGAATCATGGCGTGGACGAGAGCCTGATTCGCAGGTGTGAGACG
GAGGCGCACACGATGTTTGAGCTTCCACTCGACGTCAAGGAGCGAGTTCACCGCCCGCCA
GGCACTTCTTTTGGCTACGGCGCAAACACTTGGGTTAACCAA---ACGGTCATGCACTGG
GCTGAGAGCTTCCACATGCAGCTTCACCCGAAATCCAATATTGGGAAGCTCTTCGCGGAG
GACCCCACCAAATTCAGTTCGACGGTGGAGGAGTACATGGGCCAAATTGAGAAGCTCGCG
AGGCAGCTCCTGGAGCTTCTCACTGAAGGGTTGGGACTGGAGCCCACCACGTTCAACCAT
TAC---------------GTGGAGAATGAGCGCATGATGTCAATGCGATTCAACCTCTAC
CCTCCTTGTCCTCAGCCTGAACTCGCAATCGGTTTGCGAGCTCACACCGACCCACATCTG
CTCACCATCCTCCACCAAGAC---GAGGTTGCGGGGCTTCAAGTGCACATCGAC------
---------GAAAAGTGGATCACCGTCAAGCCCCGTCCCGACTGCTTCGTCGTCAATGTC
GGCGATCTCTTTCAGGTCTTGAGCAACACTCGGTACAAAAGCGTGCTTCACAGAGCAGCG
GTGAACGGCACGTCAAAGCGTCTCTCCCTGGCATGCTTTCTGAATCCACCCTTGAGCGCA
ACTGTGGAGGCTCCTCCGGAGCTCATCACCGCCGAACGGCCGCAGGTGTATCGACCTTTC
ACGTGGGGGGAGTATCTCTCGAACGCTTACCGGTTCTTCCTGGAGAGATCG---------
------------------------------------------------------------
------
>gnl_Phypa_v3.3_Pp3c13_6170V3.1
ATG---ACA------CTG------------------CCACCCGAACGT---------ATC
ATTCTCCTGCAAACTCGCGGACTAACGCACATGCCAAAT------------------GAA
ATGGACTTG------GCACTGCCCTCTAACATGTTTTCGGCCAGTTCGCATACCTTGCCC
ACCATAGACCTGCACTCCGCACATCTAGGAGAGCAAGTAGTATCTGCATGCCGGGACTGG
GGGTTTTTCCAAGTTCACAACCATGGCATCCCGCCGGAGCTTCTCAACAGGCTGCGGGCA
CACGCTCACTGTTTCTTTGAGTTACCATTGCAACAGAAAGAACGAGTAGCCGCATGTTCG
AATAATTTCTACGGCTATGGCGTCTCCAAGGCACGTACATAC---TTCCCTAACGACTGG
ATGGAGGCCTTTGACATGGAGTGGACGCCCATCTCACGAGTGCGCCGACTAGCGCACGCT
CGATACGAGGATTTTTGTGGCGCGGTGGAGGACTACGCCTCAAAGACGGAGAAGCTAGCC
GTGCGGCTGACAGAGCAGGTAGCGTTGGGACTTGGACTCGACGCCACAGCGTTCTCTCGG
CAC---------------TTCGAAGAATCGACCACTTCTACTGTCCGCATGAACTACTAC
CCCCCACATCCGAACCCTTCCCGAACGCTGGGCATCTCGCCTCATTCCGATTTCAACATC
TTCACAATTCTGCTGCACGAC---ACCGTGCCCGGGCTGCAAGTTCTCAAGGAC------
---------GGCAAATGGATCACCGTGAAGCCAAGCCCGGACACGTTAGTCATCAACGTC
GGGGATACTTTTCAGGCGTGGTGTAACGGGAGAATCAAGAGCGTGATGCACCGGGCACTC
GTAAACGCAACCGAGCCTCGATTGACGGTAGTGCACTTCTTCGGCCCTCACCCTGACACG
ATGATCGTGCCTCCGGCGGCATTGGTAGACAACGATAATCCTCTGCGTTACAGGAGCTTT
GCATACAAGGAAATGGTGGAGCAGATCATGAGCGTGTTCGAGAGTCCCCTCACGTCATTC
CTTCTG------------------------------------------------------
------
>gnl_Phypa_v3.3_Pp3c2_890V3.1
ATG---CCTGCATCCCTTACC---------------GGGCCCTGG------TCC---CTA
GTGAATAATTGTAGCTCCAAGGGCAGTACGGTGTCGGAAAAGTTCGTGTTGCCG---GAG
CACCAGCGA------CCGACACTG---AAGCACGATGAGTACACTGACTTAGAGATTCCA
GTGATCGACGTGGCGGATGCGGCCCTAGTGGCTCAAGTAAGAGAGGCATGTTTAAATTGG
GGATGCTTCCAGATCGTAAACCATGACATATCCGAGGAGCTTCTCTCTCGAATTCAGTAC
CACGTGAATCGGTTCTTTAACCTTCCATTTGCGGAGAAAATGAAGGTTGTGAAGCAAGAT
GGTTCTGTCGCTGGTTATGGACATGCAACAGTAAAGAATGGC---GACGTGCGCCCCTCG
TCTGAACGCTTCTTCTTCGACGGTTCCGTAGCTGAAAACGCTCAAAAACTGTGGTCCAAC
GACGAGAATGACTTCATTGGATCCTACAGCGAGTACTACGAAAAGGTGCATCAGCTATCC
GGGAGCCTGATTCGTATCATCGTGCAGGGTCTGGAGGTCGACCCAGTCCATTTTGAGAAA
TAT------------------TGGAAGAATACGAGCGGTCTGCTACTTTGGAATTTCTAC
CCTGCATGCCCTGAGCCCCAAAAGGCCATCGGCATAAACGCGCACACGGATTTCAATCTC
TTGACAGTCCTGCATGAAAAC---AATGTCGGCGGTCTGCAGATTGAGAAAGAC------
---------GGCGAGTGGGTCGCTGTCAGACCTCGCCCTGGGGCATTGGCAGTGAATATA
GGCGACACTCTTCAGGTTTTGACAAATGCGAAATACAGGAGCGTGCCACACCGGGCAGTT
GTGAACGAAACCCAGACTCGCATCTCGGTCGCCTACTTCCACGTGCCAGTGCAAGGCATA
GATATTGTCCCCCACCCCGAGCTTGTCGATGAGCATAACCCCAACAAGTACGAGCCCTTC
ACCATCGATACATACACCAAGATCAAACAGGCGCAGACTCTGAACACGCTCGAGCTCTTC
CTCCGGACAGACATCGAAGCCCAATCCCACACGACC------------------------
------
>gnl_Phypa_v3.3_Pp3c1_41820V3.1
ATG---CCTGCCTCCCTTGCG---------------GGACCCTGG------TCC---ATG
GTGAATCAGAGCAACTCCAAACGCAAAGCGGTGTCGGAAATGTTTATATTGCCA---GAG
CACATGCGC------CCAACAGTG---ACTCACAACGACTATACCGACTTGGAAATTCCT
GTGATCGACGTGTCGGACGAGGGCCTCGTAGCACAAGTGAGAGATGCCTGTTTGCATTGG
GGGTTCTTCCAAATTGTGAACCACGGCATCCCCGAGGAGCTTCTCGAGAGGTTTCATGGC
CAGGGGAAGCAGTTCTTCGCCCTCCCATTTGCGGAGAAGATGAAAGTGGCCAGGCAGCAG
GGGCAGTACACGGGGTATGGGCATGCAACTGTGAAGAAGGGC---GACGTGCGCCCCTGG
TCGGAAGGTTTCTACTTCGATGGGTCCACAGCTGAATTCGCCAAAAAACTTTGGCCTGAA
GATACCGATGACTTTCTTAATTCCTACAGCGAGTACAATGAAAAGGTGCAGGGGCTTTCC
GAGTGTTTGATGCGCATCATCGTGGATGGCTTGGATGTCGACCCCGCCTATTTTGAGACA
TTC------------------TCCAAGCATGCAGGCGGACTCCTACGGTGGAATTTCTAC
CCTGCATGCCCTGAGCCACAGAAGACCCTGGGCCTAAAGCCGCACACGGATTTCAACCTC
TTAACAGTCCTCCATCAAGGC---GATGTGGGCGGCCTGCAGATTGAGAAAGAC------
---------GGCAAGTGGATCCCTGTCAGACCTCGACCCGGGGCATTGGCAGTGAACATC
GGCGACACTCTTCAGGTTCTGACAAACGGGAAATACAAGAGCGTCCCGCACCAAGCAGTC
GTGAACGCGACTCAGTCTCGCATTTCTTCGGCCTACTTCTACGAGGCGCTACCAAGCACA
GTGATTGTCCCCCACCCGGACCTCGTGGACGAGAACAACCCCCTCCAGTATGAGCCTTTC
ACCGGCGAGGCTTACAGGGTATACAAACAGACGCAGTTTCTCAACACACTGGAGCACTTC
GTCCGGAAAAAACCAGACGCTGAA------------------------------------
------
>gnl_Phypa_v3.3_Pp3c6_5720V3.1
ATG---GCGGTTTCCATGAGCGACGCGAATACCTCA------------ATGCATGCACTT
GTGTCGCCCTTACCTCAAAATTCGACGCAATTACCCCAAGAGTTCGTTGAAGCA---GAT
CAAAAGCAC---TTATCAAATGCAGAAGAATCGACAGAGGATCCAGAACTTGACTTTCCA
GTTCTGGATCTTTCCGACAAAGAGGTTATCACTGCAGCCGCTGAAGCCTGTCAAAACTGG
GGGTTCTTTCAGATTCAGAACCACGGAATCGATCAGAGGCTAATTGAAAAATGCAAGGAG
GAGGCACTTCGGATGTTTCAGCTTCCTCTCGAAGCCAAGAAGAGATGCGATCGCCCCCCT
GGAACCTCCTTCGGATACGGCTCCAATACCTGGGTCAACCAG---AAGGTCCAGCACTGG
GCTGAGAGCTTCCATTTGCAGCTCAAACCTATGTCCAACGTCTCCAAGCTTTTTCCACAA
TCCAGCCAGCAATTCAGCTCAGTCGTTGAAGAATACATGGAGACAGTGCAGAATCTGGCA
ATTCAAGTGGTGGAGATTCTCACCGAGGGGTTGGGTTTGCCTCCAGCCTACTTCAGTCAG
CAT---------------CTTCAAAGAGAGAGAATGGTATCTATGCGGCTCAACTTCTAC
CCCCCTTGCCCTGAGCCTTCCAAGGCAATCGGCCTCCGAGCTCACACCGACCCCCATCTA
ATAACAATCCTGCACCAAGAC---ACCGTTCGAGGGCTTCAGGTTCAAGTTGCA------
---------GAGAAGTGGGTGACTGTCAAACCAAGGCCAGATTGCTTTGTGGTCAACATA
GGTGACATCTTTCAGATATTGAGCAACACAAGGTACAAGAGCGGGCTGCACCGAGCAGTT
GTGAACGGCCAATTCCAGCGTTTATCCATGGCATGCTTTCTGAATCTACCACTAGACTGT
GTTGTAGCAGCCCCTCCTGAGCTCATCACCACAGATTGTCCTCAGAAATACCGGCCTTTC
CTATGGCTGGAGTATCTCAAACACGCTTATAAATTCTTTTTGAAGCCATCTGGTGATATC
CCAGTCGCGGCC------TCTTCAGTTCAT------------------------------
------
>gnl_Phypa_v3.3_Pp3c25_4690V3.1
ATGATGTCTGCCTGTGTGAGCGAAGCCAATTCGACC------------GTTAGTTCTCTA
CATGTCGCCCTCCTCCGCGATTCCAAACAGCTACCAGAAATGTTCATTGAATCA---GAC
CATAACCAC---CGGCCAAGCCCAGACAGATGCCTGGAGAACCCAAACTTTGACATCCCT
GTTGTAGACATATCCGACGCTAAGGCTGTCGCAGCCGCAGCGAAAGCCTGCCAAACCTGG
GGCTTTTTCCAGGTTCAGAACCACGGCATCGATCAGATGCTCACAAAGCGGTGCGAGGTG
GAAGCTCATCGTCTGTTCCAGCTCCCTCTCCATGTCAAGGAGCGATGTCACCGCGCACCA
GGCACGTCCTTTGGATACGGCGCCAACACATGGATTAACCAG---AAAGTGATGCACTGG
GCTGAGAGCTTCCATATGCAGCTCAATCCCACGTCCAACATCACCAAGCTTTTCCCAGAA
TCCAGCCACCTATTCAGCTCGACTGTTGAAGAATATATGAAGAGTGTGGAGAATCTGGCA
ACTCAGGTGCTGGAGCTTCTCACGGAAGGGCTGGGATTAGAGCGCAACTGTTTCAGTCAG
TAT---------------CTGCAAAGAGAAAGAATGACATCCATGCGTTTTAACTTCTAT
CCTCCTTGCCCGGAGCCGTCTCTAGCGATTGGCCTACGAGCTCACACAGATCCTCATCTC
TTGACAATTTTGCACCAGGAC---TCCGTTCCTGGTCTCCAAGTTCAAATGGGA------
---------GACAAATGGGTCACTGTTAAACCGCGCTTAGATTGCTTCGTGGTCAATATC
GGTGACCTATTCCAGATTCTGAGCAACACGAGGTACAAGAGCGTGCTGCACCGAGCCTTC
GTGAACAGCGAATCACAGCGCTTGTCACTGGCATGCTTTCTCAACCCACCTCTGCATGCT
ACCGTAGTGGCACCCCCCGAGCTCATCACTCCTGAATGCCCCCAAGTCTACAGGCCCTTC
ACATGGCTGGAGTATCTCAAGAACGCTTACCGATTTTATCTCAAGTCGATGGTCGATGTT
CCCGCCGTGGCT---CCCTCCTCAGTTCAT------------------------------
------
>gnl_Phypa_v3.3_Pp3c16_11720V3.1
ATG---GCTGCTTTTGTGAGTGACGGGAATTCGACC------------ATCAATGCTCTA
CTCGCAGCCATCCTCAAGGATTCCAAGCAGTTACCCGAAATGTTCATCGAATCA---GAT
CAAAATCAC---CGACCAAGTCTTGAAGCCTCCCTGGAAGACCCAGACCTCGACATTCCT
GTCCTGGATCTCTCCAACAGTGAGGTTGTAGCAGCAGCAGCCAAAGCCTGCCAGACCTGG
GGTTTCTTTCAGATTCAGAACCATGGAATCGATCAGAAGCTAATAGTTCAATGTGAAGAG
GAAGCTCACCGCATGTTTCAGCTCCCCCTCGATGTCAAGGAGCGCTGTCACCGCGCGCCT
GGCGCTACTTTCGGATACGGCGCCAACACATGGATCAACCAG---AAAGTGATGCATTGG
GCTGAGAGCTTCCATATGCAGCTCAACCCTACGTCCAACATTTCCAAACTTTTCCCTGGA
TCCAGTCAGCAATTCAGCTCGGTCGTTGAGGAATACATGATTGCTGTGGAGAACCTTGCG
AGTCAGGTGTTGGAGATTCTAACAGAGGGGCTGGGATTGGAGCCCAGCTGCTTCAGCCAG
TAT---------------TTGCGACGTGAGAGGATGACGTCCATGCGTTTCAACTTCTAC
CCACCTTGCCCTGAGCCATCTCTTGCAATTGGGCTGCGGGCTCATACAGATCCTCATCTT
TTGACCATCCTGCATCAGGAC---TCCGTCCCTGGACTCCAAGTTCAAATGGGA------
---------GACAAGTGGATCACGGTGAAACCGCGCCCAGATTGCTTTGTGGTAAATATC
GGTGACCTTTTCCAGATCCTGAGCAACACGCGATACAAGAGTGTGCTGCACCGAGCTATC
GTGAACAGTGAGTCGCGGCGGTTATCATTGGCGTGCTTTCTTAACCCGCCTTTAAACTCC
ACTGTAGTGGCACCTCCCGAACTTATTACTCCTGAATGCCCCCAAGTCTACAGGCCCTTC
ACATGGCTGGAGTATCTCAAGAACGCTTACCGGTTCTTTCTCAAAACTATGGTTGACGTT
CACACAGTGGCT---CCGTCTTCCGTGCAC------------------------------
------
>gnl_Phypa_v3.3_Pp3c16_9800V3.1
ATG------TCCGACTTATCAGCTGCAGGGGAATGCTTTCCAGAGGGT---AGT------
---CTGCCGTCCTGGGAAGAGCACAATGCAGTCCCCACATCACACGTCTGGCCT---GCT
CAATCTCGC------CCCTCTGTG---AAGCACGATGAGTACTCGAATGCCGACATTCCA
ATGATTGATTTGGCGGACAGAAAAGCAGTCGCACAAATGCGAGAAGCCTGTCTTAAGTGG
GGATTCTTCCAGATGAAGAATCACGGCTTCCCTCTGAATCTGATCGAACGTGTTCGTACC
CAGGCTTTCAAGTTCTTCAATCTTCCAATGGAAATGAAGAAAAGTGTTCAGAAAGCTCCT
GGCACGTTCACTGGCTTCGGGCATGTTACTGTCAAAGCGGGT---GATGTACAACCCTGG
GCTGAGGGATTCTACCTATTCAGCGAGGTCGACCAACTGTCGCGCACCATGTGGCCCGAG
AAATACAGAGAATTCACTGCTGCGTACAGAGACTACGACGAAGAGATCCAGGTGCTGTGC
AAGAGACTCCTGGACTTGATCATTGAAGGTCTGCATGTGACTGATACACACTTCGAAAAG
TAC---------------GTAAACGAGAAGAGTGCCGGTCTGTTCCGCTGGAACTACTAC
CCTGCATGTCCTGAGCCGCATAAAACATTGGGGATGAACGTGCACACGGATTTCACTTTG
TTGACA------------------------------------------------------
------------------------------CCTCGGAACGATACATTTGCCGTCAACATA
GGTGACATGCTTCAGGTATTAACCAACGGGCTGTACACGAGTGTGCCACACCGAGCCGTT
GTAAACAGAGCTGATGCTCGTCTTTCACTGGCTTATCTGTTTCTGCCTCCTCAAGATGTT
GAGGTCGTGGCCGCTTCAGATCTTGTGGAG------GATGAGCCGTTGTATATACCGTTC
AAATTGGAATACTATTCTCAAGTGAAACAGATTCACTTTTTAAATACACTAGACCATTTT
ATTCGCAGGGGCCCCAAGTCCACACGCGCAGAAAAC------------------------
------
>gnl_Pinta_v2.0_PITA_000052573-RA
ATG---------------------------------------------------CAT---
------------------------GATGAGATACCGGATTCCTACTTATGGTCA---GAA
GAAGATCGT------CCCATTGAACAGCCAGGAGACTGCGGAGAAAATGGCACTGTGCCC
GTTATCGACTTGCAGGAAGCTCAAATCATTCACCAAATCGGCCGTGCTTGTGAGAAG---
GGCTATTTCTTAGTAGTTAATCATGGCATATCCCAGAAATTGCTGGATGGTATGGAGAAT
TATGGACGCCAACTGTTTTCCCTGCCATTAGAGCAAAAACTCAAAGCAGAACGAAACCCA
GATGGAACTTCGGGTTACGGCGTTGCAAGAATCGCATCGTTCTTTAACAAATCAATGTGG
TCCGAGGGTTTTACATGGGTAAGATCCCCAGAGGAAGATGCAAAGACACTTTGGCCTCAA
GATTATCGCAAATTCTGTGAGTTAAAAGAGGATTATGAACGCGCCCTGAAGAAGCTGGCA
ATCAAGCTTATGTCATTGATAGGTAGAACCCTGGGACTAAATACAGGAGATTCCAAATGG
TGTGATATTGAA---------TGGGACGCAACTGCCGGAGCACTGCAGATGAACTATTAT
CCTCCATGTCCACAGCCATTTCGAACAATGGGAATGGCTCCTCATACAGACTCTACACTC
CTCACCCTCCTTTACCAGGGC---CAAGTAGAAGGTCTTCATTTTCAGCTGCAG------
------GATGGGAGATGGATTATCGTGCCTGGTATCGCCAATTCATTAATAGTGAATATG
GGAGACTTGCTGCAGGTGTTGAGCAATGGAAGATGCAGAAGTGTCGTTCATAGGGCTGTA
CCGAATAGTAGAACCAGCAGGCTCTCTATTGCGTATCTATGGGGTCCTTCTTCTATGGCA
GTCATAAGGCCTGCACCAGAGCTGATAGATACGGAACATCCACTATTGTACAGACCGCTT
ACGTGGAATGAATGTTTGACTGCCAAAAGAAAGCATCTATATGGCGCTCTCGAATTATTC
AAAGTAGATAATCCCTCGAACTCAGAGGCCGATGAT------------------------
------
>gnl_Pinta_v2.0_PITA_000049241-RA
------------------------------------------------------------
------------------------------------------------------------
------------------------------------------------------------
------------------------------------------------------------
------------------------------------------------------------
------------------------------------------------------------
------------------------------------------------------------
------------------------------------------------------------
------------------------------------------------------------
------------------------------------------------------------
------------------------------------------ATGGTTCTGAATTACTAT
CCTGCTTGTCCCGAACCCGAGCATACCTTAGGCATACCACCGCATTCAGATTATGGCTGC
ATTACCATACTTTCCCAGGAT---TCTGTTCGAGGCTTTCAGTTACTACACGAT------
---------GGCCAATGGAAGGCAGTACGACCATTGCCCAACTCCATG---GTAAACATC
GTTGATCAAATAGAGATTCTGAGCAATGGAAGATTCAATAGCGTGGTGCATCGAGCAGTG
GTGAACTCAGAGAAATCCCGTATTTCGGGGGCGTTTTTGGTGAGTATGCCTTTCGAAGCA
AAAATTGGTCCCGCGGCCGAACTCATTGATGAACACCACGCAGCACTTTACCGAGAGACG
AACTTCGCGGAGTTTATGAATCTGCTGGCTAGGGCATTCCCAGATTCCATAACACTTCAA
AGCCAAGACACA------------------------------------------------
------
>gnl_Pinta_v2.0_PITA_000001728-RA
ATG------GCTTCACTAACTGATGTTTACAAGAGTTCTACGTTGAAGGCAAACTCAATG
GCATCCCTTGACATCAGCTCAATGCAAGATGTGCCAGAAAACTATATATGGTAC---GAG
GATATGGAT---CCTCCT---------CATAGTTCTGCTAATGAGAATGATATAATCCCA
GTGATAGATTTTCAGGAAGAAAACATCATAGAACAGATCGGTTCTGCTTGTAAAAAGTGG
GGTTTCATGCAAATTATCAATCATGGTATATCTGAAAAGCTGTTGGAGAACGTTAGTATA
CAAGGACGCAGGCTGTTTTCACTGCCATTGGAACAAAAGCTCAAGGCTAAAAGAGCCCCA
GATGGAGTTACTGGTTATGGAGAAGCAAGGATCTCACCTTTCTTCAGTAAACTTATGTGG
TCGGAGGGGTTCACTTGTGTGGGATCTCCAGTGGAAGATGCCAAGAAACTGTGGCCAGAA
GATCACCAAAACTTTTGTGAAATAATAGAGGAATACGAGCATGCAATGAAGAACCTGGTA
AAAAGGATGATGTCGTTGATAGGAAGGAGTCTGGGGTTAAGCACAGGAGATTTCATGAGG
CGGAGAATTCAGGATGATGGCAAAGCACTGCAGACAGGAGCTCTGCAGATGAATTATTAT
CCTCCATGTCCACAGCCCTTGAGAACCATGGGCTTGGCACCTCACACAGACTCTGCTTGT
CTGACTCTTCTTTACCAGGGT---GAAGTTGCAGGTCTGCAAATTCAACACAGA------
---------GGAGAATGGGTAACAGTTCCTGTTATTCCCAATGCATTGATAGTTAACATT
GGAGACTTGATGCAGATACTAAGTAATGGAAGATATAAGAGTAGATTGCACAGAGCAGTG
GCTAACAGAAGCAGAAGCAGACTTTCTATTGCATATCTATGGGGTCCTCCACCGCGTGAT
GTTATCATGCCAGTGCCACAGCTAGTGGATTCCAAGCATCCACTGTTATACAAATCACTC
ACATGGAACGAGTATTTGGTTGCAAAATCTTTACATTTCGATCAGGCTCTGCAATTATTC
TCCTACAATACTAGCTTTTCATCCGATGGGAACTTG------------------------
------
>gnl_Pinta_v2.0_PITA_000052403-RA
ATG------CCATCATTATCTGATGCATTTAAAAGTGTCCCTGTTCAGTGTAAG------
---GAACCAGACATTAGCTCAATGGACGAGGTTCCAGAATTGTATTTATGGCCA---CAA
GAGAATCAA---CAA------------GCCTTGGAGGAGAACATTGGTGTTAATATACCA
GTAATTGACTTGCAGGCAGGCTCTGTAATAGAGCTGCTGCGAGCTGCCTACGAGGAGTTT
GGTGTGTTTCAGATTGTTAACCATGGAGTCTCGCAGCAGCTGTTGGAAAGAGTAGAGAAT
CAAGGGCGGCGCTTGTTTTCGCTTCCGCTGGACCAAAAGATCAAGGCACGACGATCCCCT
GATGGAGTTACTGGCTATGGTATGGCCAGGATTTGCACATTCTTCGACAGGCTTATGTGG
TCAGAAGGATTTACTTTGCTGCGTGAGCATTCTGTCCTAGCAAACATGATATGGACGTCT
TCTAACGCCACTTATAGTGAGACCATAGATGAATACGATCATGCAATGAAGGATCTGGCT
AGCAAGCTGATGTCGCTTATACTAGAAAGCCTGGGATTGAGGCAAAGAGATTACAGTTGG
GGC---------------------GGCGACAATTGTGCAGCATTGCAGATGAACCACTAC
CCTTCGTGTCCCCGGCCAGCCCAAACAATGGGCATGGCCGAACATACGGACTCCACTTTC
TTGACTGTCCTTTACCAGGGA---AGCGTCCAGGGCCTTCAAATCAAGCGCTCA------
------GATGGCATGTGGACTGTTGTCCCCGCCATACCCAATGCATTTGTCGTCAACGCT
GGAGATCTTTTGCAGGTTCTGAGCAACGGCAGATACAAAAGTGTGGTTCATCGAGCC---
GTTAACAGCATCAAGCCCAGACTTTCATTTGCATATTTATGGGGTCCTCCTCTAACTGCT
GTCATAGAGCCTGCGCCACAGTTAGTCGATTCCAAGCACCCTCTCTTATACAGAGCACTT
AACTGGAATGAGTATCTGGTTGTGCGGGCCAAGCATTTCGACAGAGCCCTTGAATTCTTC
AGAAACGTTCAA------------------------------------------------
------
>gnl_Pinta_v2.0_PITA_000062501-RA
ATG------------TTGTCTACTGTTCTGTCTGCCACTCATCAACATGTTGAGGAGGTG
ATTGAGCTTGCTAGATCTGGTCTAAAGTTGCTTCCTGCAAGTTATGTGAAGAAC---GAG
GACGAACGC------CCCAAGCTA---CCCCACAATGCATTC---AGCAAAAATGTGCCC
GTCGTCTCCCTGCTCAACTCACGAGTTAAGAGCGAACTAAAACGAGCGTGCGAGGAATGG
GGAGTTTTTCAGGTTGTAGATCATGGACTTCCTGAGGAGCTCAATAATCGAATGATGAGA
GAAACAATTGGCTTTTTCTCACTCCCTGCAAAAGAGAAATGCAAATATTCTTTTGAAACA
ACAAATTTTGTTGGGTACGCTAGTGGTAGTGTTTACAAAGATGACCCTCTTATGGACTGG
AGAGAACTGTACGCGGCCAGGGGCTCACCTCGAGACGTCAGT------GCCTGGCCTTCC
CAACCACCACAGATGCGGCCAACATTGGCAGATTATAGCGATGCAATGCTAGAATTGTGG
AGAGTTTTGCTAGAGCTCATCTCTGAAATTCTTGGACTCGAGTCTGAGGCTATCCAGAAG
GCC------------------TGCGGAGAAGGTGAACAGAAAGTTGTGTTAAACTATTAT
CCGGAATGCCCTCAGCCCGAGTTGGCTTTGGGATTGAAGAGGCACACAGATCCTGGGGTC
ATAACTATAGCGCTCCAAGAT---CGAGTAGGAGGATTGCAAGTGACAAAAGAT------
---GATGGGAACAGCTGGGTGACAGTGGAACCGATTGAAGGCGCTTTCGTGGTGTTTGTG
GGAGATATACTGCACATTCTGAGCAATGGGCGTTTGAAGAAAGGGGACCATCAAGCCGCA
GTGAATTCATGCTACTCTCGTGTATCTATCGTGACATTCTACTACCCAAATGCCCTTTCT
GTTGTACGTCCATTGGACGGACTGATTAACGAGGAGAATCCTGCGAAATTCCGGCGCTGC
ACCTTTAAAGAGATATTTAAGGAAAAGATAGCGCGGAATGAAAATCCTGCAGATCCTGTT
GCTCTCCTCGAA------------------------------------------------
---ATA
>gnl_Pinta_v2.0_PITA_000019146-RA
ATGCTTCCATCACAGTTATCTCCCGTTATAAAAATGGCACCAGCGGCTCTGGAGAAGGTG
AAATCCCTAGCTGATCTGGGAATCAAGGATTTACCTCTCAATTACGTGAAGGAC---GAG
GACGAACGA------CCAGTGGTG---GCGTATAACGATTTC---AGCCAAGAGGTGCCT
GTCATTTCCCTGGCCAAAGCAGAGGTCATAAGGGAAGTGAGAGGGGCGTGTGAGGAGTGG
GGGCTGTTCCAGATCACAGATCATGGCGTCCCCACAGAGCTCAATTCTGAGATTATGCGG
TGCGCGGAGGACTTCTTCTCTCTTCCCGTGGAGGAGAAGATGCAGCACGCCATTCAGGCA
GGTCAGTTCGTGGGATATGGAAATGGAAGCTTTATCAATGATGACCCGTTCATGGACTGG
AGAGAATTATACGTCACCACATGCTTACCAGTTTTGGACGTC------CACTGGTCTACC
AAGCCAGTTCAGTTCAGAGAAACCCTATCCAAGTACAGTGAGGAGATGATAAAGCTGGCG
AAGACGCTACTCGGACTCATCTCAGAATCCCTAGGAGTTGAGGCAGATGCAATCCAGAAA
CGA------------------TGTGGAGAAGGCGAGCAGAAGGTTCTCATGAATTACTAT
CCGCCTTGCCCCCGCCCCGATTTAACGTTAGGCCTCAAGAGACATACCGACCCCGGAACT
CTCACCATATTACTCCAAGAC---AAAGTTGGAGGCCTTCAGGCCACAAAAGAC------
---GACGGCAAAACATGGGTCACTCTGGAACCCATTGATGGTGCCTTCGTTGTAAATCTC
GGAGACCAGATGCATGTATTGAGTAAAGGTATTTTCAAGAGCGCAGATCATCAAGCTGTT
GTAAATTCGAGTGCTCTGAGGCAATCCATAGTGACATTCTATAACCCCCATCCAGACTCC
ATTGTTTATCCGCTTGATGGATTACTCGCCAGTGAGCAGGAAAGTAAATTTGAACGCTAC
ATTTACAGGGAATTCTACCAGAAGAAGATGAAACGCAAC---AAGGGAATTATTTTACCA
CAGCAGCAA---------------------------------------------------
------
>gnl_Pinta_v2.0_PITA_000019145-RA
ATG------------------------------------------------GAAAATGTG
AAATCCCTAGCCGATCTGGGAATTGAGGATCTACCTGTCAATTACATTAAGGAC---GAC
AATGAACGG------CCAGTTGTG---GCATACAATGATTTC---AGCAAAGAGGTGCCC
GTCATATCCTTTGCCAATGCACAACTAATAAGAGAACTCGGAGCGGCCTGTGAAGAGTGG
GGAATGTTCCAGATCATAGATCATGGCGTCCATGCAGAACTGAACTCTCAGATAATGTGC
TGTGCCGAGGAGTTCTTTTCGCTTCCAGTGGAAGATAAGATGCAGTACGCCATACAGGCA
GGCCAGTTCGTAGGCTATGGAAATGGGAGCTTTATCAACGATGACCCCTTCAAGGACTGG
AGAGAACTATACGTCACGCCATGCTACCCGGCTCGGGACATT------AGCTGGCCTGCA
CAGCCACTTCAGTTCAGGGAAGTTTTAGCGAACTACAGCGATACGATGATGGAGTTGAGC
AAAACACTACTTGGGCTTATCTCAGAATCGCTAGGAATTGAAGCAGATGCGATCGAGAAA
GCC------------------TGTGGAGAAGGCCAACAGAAAGTTCTTTTGAATTACTAC
CCGACTTGTCCCCACACCGCTTTAACGTTAGGCCTCAAGAGACATACCGATCCAGGAACT
CTTACAATTTTACTGCAAGAC---AATGTTGGAGGCCTTCAAGCCACAAAGGAC------
---GATGGTGAAACGTGGGTTACAGTGGAACCCACCGATGGAGCTTTCGTTGTAAATATC
GGAGACCATATGCATGTTTTGAGTAACGGTATCTTCAAGAGCGCAGATCATCAAGCTGTT
GTAAATTCGAATGTACGAAGGCAATCCATAGTGACATTCTACAACCCCGATCCAGACTCC
ATTGTCTATCCACTGGATGCATTAGCGGCGATAAAGGGAGAAGGTACTTTCGAGCCGTAC
GTGTACAGGGAGTTCTACCAGAGGAAGATGAAACGCATC---AAGGCAATGAGTTTAGTA
CAGCAGCCA---------------------------------------------------
------
>gnl_Poptr_v3.0_Potri.003G057400.1
ATG---CCTTCAAGATTGACAGACGCCTTTAGATCCCACCCCGTCCATCTACACCAAAAG
CAC---CTTGACTTTTCCTCTCTTCAAGAAATACCTGACTCACACAAATGGACT---CAA
CTTGATGACCAACATCCTTCA---------GTTGAATCCTTCATCACGGAATCTGTCCCC
GTTATCGATCTCTTAGACCCTAACGTCCTTCAAAACATAGGCAATGCATGCAAAACTTGG
GGTGTGCTTCAAGTCACAAACCATGGCATCCCTATTAGCCTTCTTGAGAGCGTTGAGGGT
GTTAGTAGGAGCCTTTTCTCTTTACCTGTCCAGCAAAAACTCAAAGCAGCTAGATCACCC
GATGGTGTTTCTGGCTATGGTGTGGCTAGGATTTCTTCATTTTTCTCAAAGCTCATGTGG
TCAGAGGGATTCACCATAGTTGGTTCTCCACTTGAGCACTTTCGCCAACTTTGGCCCCAA
GATTACACCAAATTCTGCGATGTAATTGAAGAACATGAGAAAGAAATGCAAAAGCTAGCA
AGGAGGTTGACATGGTTAATGCTGGGCTCATTGGGCATAACCAAGAAAGATTTAAACTGG
GCTGGACCGAAAGGTGAA---TCCAAAGAAGGTGGTGCAGCCTTGCAACTGAACTCCTAC
CCGGCTTGCCCAGATCCAGATCTGGCAATGGGTCTTGCTGCACACACAGACTCCACTCTG
CTGACCATTCTTTACCAGAAC---AACACAAGTGGATTGCAGGTGCTGAAAGAG------
------GGAATTGGGTGGGTCACCGTCCCACCAATCCCAGGTGGGCTTGTTGTAAATGTA
GGCGACCTACTCCATATCCTATCAAACGGGTTGTACCCGAGTGTGCTCCACAGAGCGGTG
GTTAACCGAACCAAACACAGATTATCCATAGCGTACCTCTACGGGCCACCATCAAGTGTT
CAAATATCACCCATACAAAAACTTGTAGGCCCAAATCATCCTCCTCTCTATCGCCCAATC
ACTTGGAATGAATACCTTGTCGCTAAAGCTAAGCATTTCAACAAAGCATTATCATCGGTT
AGGATTTGTGCTCCTCTAAATGGACTAGTTGAT---GTAAACGATCATAATAGTGTAAAA
GTTGGT
>gnl_Poptr_v3.0_Potri.006G247700.1
ATG------AGCACTCTTTCTGAAGCCTATCGAGACCTTCCTCACCATCCCCACCATATT
ATCCCACTAGACTTTGATTCGGTCCGAACCTTGCCCGACTCACATGTATGGCCT---ACT
TCCCATGCC---------------------TCTGAGTCCGAAGACCGATTATCGATTCCC
ACTGTCGACCTCAAGGATCCTGATGCAGGGAAACTGATAGGGCATGCTTGTGAGGCATGG
GGCGCGTTCCAAGTCACAAACCATGACATTCCATTGGACCTATTCCATGAAGTTGAGTCC
GAGGCTAGAAGACTCTTCTCTCTCCCGACAGGACAGAAATTGAAGGCCTTAAGGTCTCCT
GGTGGAGCCACCGGCTATGGCTTAGCTCGGATTTCGCCATTCTTCAACAAGTATATGTGG
CATGAAGGGTTTACAATCATGGGTTCTTCTATTGATCACGCTAGGGATCTCTGGCCCAAT
GACTACCGAAGGTTTTGCGATGTAATGGAAGATTATCAGAAGAAAATGAAGGAGCTAGCC
GTAACCCTAATGCATCTAGTTCTCAAGTCCTTGGACATATCTGAAGAAGAAATAAGTAGA
GTCGTTTCAGCT------------GGAGGTGACAGCACTGCTTTACAGCTGAACTCTTAT
CCATTATGTCCTGACCCAAATCGAGCCATGGGTCTAGCTCCCCACACAGACACTTCCCTC
TTGACAATACTACACCAAAGT---ACAGTAAATGGCTTGCAAATCTTCAAAGAA------
------GGAGTTGGTTGGGTTCTAGTATCTCCCACAAACGGATCTCTTGTAGTAAATGTG
GGTGATCTCCTGCATATTCTCTCAAATGCTCAGTTTCGTAGTGTTCTTCATCGTGTGGTT
ATGAAAGAGAACCAACAAAGGCTGTCCTTGGCTTATTTTTACTGCCTTCCTTCTGATTTC
CATATCTCTCCTCTGGCT------TTGAATTCTACCCAAATGCCTCTATATCGTTCTGTA
TCGGTCAGAGATTATATTGGCATCAAGGCTAAGAATCTTGAGAAAGCACTATCTTTGATC
AGAATT------------------------------------------------------
------
>gnl_Poptr_v3.0_Potri.018G033600.1
ATG------AGCGCTCTTTCTGAAGCCTACAGAGACCATCCTCTCCATCTCCACCATATT
ATACCCCTAGACTTCGATTCGGTTCGGACCGTGCCCGACTCACATGTATGGCCT---ACA
TCCCATGCC---------------------TTCGAGTCTGATGACCAATTATCGATACCC
ACGGTCGATCTCATGGATCCCGATGCGGTGAAACTTGTAGGGCATGCTTGTGAGACATGG
GGTGTGTTCCAAGTCATAAACCATGGCATTCCATTGGACATAATAGATGAAGTTGAGTCC
GAGGCTAGAAGACTCTTCTCTCTCCCGACAGGACATAAATTGAAGGCCTTAAGGTCTCCT
GGCGGAGCCACCGGCTATGGCTTAGCTCGGATTTCGCCATTCTTCAGCAAGAAAATGTGG
CATGAAGGGTTTACAGTCATGGGTTCTCCTGTCGATCATGCTAGGGAACTTTGGCCCAAT
GACTACCAGCGGTTTTGTGATGTAATGGAAGATTATCAGAAGAAAATGAAGGAGCTAGCA
ATAACCCTAATGCATCTGATCCTCAAGTCCTTGGACTTGTCTGAAGAAGAAATATCCAAG
GTTGTTTCACCT------------GGAGGTGCCAGCACTGCTTTACAGCTGAACTCCTAT
CCATTCTGTCCTGATCCAAGTCGAGTCATGGGTCTAGCTCCTCACACAGACACCTCCCTC
TTGACAATACTGTATCAAAGT---ACAATAAATGGCTTAGAAATCTTCAAAGAT------
------GGAGTTGGTTGGGTTTTAGTATCTCCTACAAATGGATCACTTGTAGTAAATGTT
GGTGATCTCTTGCACATTCTCTCAAATGCTCAGTTCCCGAGCGTTCTTCATCGTGTGGTT
TTAAAAGAGAAACAACAAAGACTGTCCCTGGCTTACTTTTACAGCCCTCCTACTGATTTC
GATGTCTCTCCTCTGGCT------TTGAATCCTGCCCAAATTCCTCTATATCGTTCTGTG
TCGGTGAGAGAATACATTCACATCAAGGCGAAGAATGTTGAGAAAGCACTTTCTTTGATT
AGAATT------------------------------------------------------
------
>gnl_Poptr_v3.0_Potri.001G176600.1
ATG---CCTTCAAGATTAGCAGACGCTTTTAGAGCCCACCCTGTCCATGTACACCAAAAG
CAC---ATTGACTTTACCTCTCTTCAAGAAATACCTGACTCGCACAAATGGACT---CAG
ATCGATGATCAGCATCCTTTA---------GTTGACCCCTTAAACACTGAATCCGTGCCC
GTTATCGATCTGTCAGACCCTAATGTCCTTCAAAATATAGGCCATGCATGCAAAACTTGG
GGTGTGCTTCAAGTCACAAACCATGGCATCCCTACCAGCCTTCTTGAGAACATTGAGAGT
GCTAGTAGGAGCCTTTTCTCTTTACCTATCCAACAAAAACTCAAAGCAGCTAGATCACCC
GATGGGGTTTCAGGCTACGGTGTCGCTAGGATTTCTTCATTTTTCTCCAAGCTCATGTGG
TCAGAGGGATTCACCATAGTTGGCTCTCCTCTTGAGCATTTTCGCCAACTTTGGTCTCAA
GATTACACCAAATTCTGTGATATAATTGAAGAATATAAGAAAGAAATGCAAAAGCTAGCA
AGGAGGTTGACATGGTTAATGCTGGGCTCATTAGGAATAGCAAAGAAAGATCTCAAATGG
GCTGGCTCAACAGGTGAA---TCAAAAAAGGGTAGTGCAGCCCTACAACTGAATTACTAC
CCGGCTTGCCCGGATCCAGATCAGGCAATGGGTCTTGCCGCCCACACAGACTCCACCCTC
CTCACCATTCTTTACCAGAGC---AACACCAGTGGATTGCAGGTGCTAAAAGAG------
------GGAATTGGGTGGATCACTGTCCCACCAATCCCTGGTGGGCTTGTTGTGAATGTA
GGGGACCTACTCCACATCTTATCAAACGGGTTGTACCCGAGTGTGCTCCACCGAGCGGTG
GTTAACCGGACCAAGCATAGATTATCCATTGCTTTCCTATATGGGCCACCATCAAGTGTT
GAGATTTCTCCTTTACAAAAACTTGTAGGTCCTAATCATCCTCCCCTCTATAGGCCAGTC
ACTTGGAACGAATACCTTGGCACCAAAGCTAAGTATTTCAACAAAGCATTATCATCTGTT
AGGATTTGTGCTCCTCTAAATGGTCTGGCTGAT---GTAAACGATCATAATAGGGTAAGA
GTTGGT
>gnl_Prupe_v2.1_Prupe.2G061700.1
ATGGCTCCAGCAACAGCCCCTGATGCTCACAACTCCAAAACTTTCGATGTTCTGGGCAAG
GTACCAGATGACTTCAAGTCATTGCATGAGATACCAGAAGAGTATGCATGGACA---AAC
CTCAATGAA---CATCCATCT------------------TTAGACTCAGATTCTGTGCCC
ATCATTGATCTAAATGACCCAAATGCCTCCCAACTCATAAGCCATGCATGCACGACTTGG
GGTGTGTTCCAACTCATAAATCATGGCGTCCCCAACAATGTGGTTGAAGACATGGAATCT
GTTGCTCAAAGCCTCTTCTCTCTACCAGCCGAACAAAAGCTCAAAGCAGCCCGAGGACCC
GGTGGCATTTCTGGTTACGGCCCCCAGCTCATATCTGCCTTTTGGGATAAGAAACTTTGG
TCTGAGTGCTTCACTATTCTTGGTTCACCACTTGAACATTATGCCAAACTTTGGCCCCAA
GGGTACACCAAAATCTGTTCTATTACCGAAGAATATGATAAAGAATTGGGAAGGCTTTGC
TCTAGGCTGATGTGGATAATGCTTGCCTCATTAGGTATATCCAAGGAAGATGTCAAATGG
TCTGGCCCCAAAGGTGAT------AACCAAGAGGCACATGTCCTCCAGTTGAATTCTTAC
CCTGCTTGTCCTGATCCGGATCGGGCCATGGGTCTTGTTGCCCATACTGATTCAACCCTT
GTCACCATTGTCCACCAAAGT---AAGATCTGTGGCTTGCAAGTTTTCCAAGAG------
------GGCACCGGTTGGTTTACGGTTCCACCGGTTCCCGGCGCTATGGTAGTCAACGTC
GGTGACCTCATGCACATATTATCTAACGGGTCGTATGTGAGTGTCCTCCATCGGGTACTG
GTGAACCAAACTCAGCCCCGTCTATCAGTTGTTTATACTTATGGACCACCAGACAATGTC
CCAATCTCACCAATACCAAAACTACTAAGCGCAAGCCACCCTGCCCTCTACCCACCCGTC
ACCTGGAGTGAGTACATTGACACCAAGACAAAGCTCAAGGGCAAGGCACTTGCATCACTC
CGGCTTTATGAGCCTCGTACAAAT------------------------------------
------
>gnl_Prupe_v2.1_Prupe.7G235400.1
ATG------AACATCCTCTCT------------------------TCCCACCACCACCTC
ATCCCTCTCGACTTCAAATCCCTCGTCACCTTACCCAACTCCCACACTTGGGCTCCATCC
TCCTCCGAT---------------------CACCACCCGTTCCCC---GAATCCGTACCG
GTCATCGACCTATCCGACCCGAATGCCACCCCTCTGGTCCGCCTTGCCTGTGAGAAATGG
GGTGTGTTCCAAGTCACCAACCATGGCGTTCCCATGAACCTCATCAAACAAACTCAGCTC
CAAACCCATCGACTCTTCGCCCTCCCCAGAGACCAAAAACTCCGGGTCCTCCGCTCGCCC
GATGGCTTCACCGGGTACGGGTCGGCCCGCATTTCTGACAACTTCCCCAAGCTGATGTGG
TCGGAGGGTTTCTCGATGATGGGGTCTCCGCTGGAACATGCCCGCCAGCTTTGGCCACTT
CACCACGCCAACTTCTGTAATGTAATGGAAGAGTACCAAATGGAGATGAAGGGACTTGCT
GCAAAACTGATAGAGCTCATGCTTCGATCATTGGGCTTGAACAATGAAGATGTCAAATGG
CTCAGA---------------------CATCCTCGGTCCTTGCTTCAACTCAACTCATAC
CCCGTCTGCCCAGACCCGACCCGGGCCATGGGCCTAGCCCCTCACACAGACTCCTCATTG
CTCACTTTGCTATACCAGACC---ACTACAGGCGGCCTGCAAGTCCTTGTGGAC------
------GGGGTTTCGTGGGCGCCGGTGTACCCAACTGCCGGTGCGCTGGTTGTCAACGTC
GGGGATTTAATGCACATACTATCCAACGGATGTTTCAAGAGTGTAGTCCATCGTGCCATT
GTCAACAAAGTGCACCATCGCATCTCCATCGCATACTTCTACGGCCCACCATGGGATGTG
AAGATATCGCCGTTGATGAAATTGATCGATCACAATCATCCACCTCTCTATCAGCCGGTA
ACTTGGAAGGAGTACCTTGGTTACAAGGCAACGCACTTCAACAAGGCGCTTGAACTCATC
CGGAATGATGGAGGAGAAATACAAGCCAAC------------------------------
------
>gnl_Prupe_v2.1_Prupe.3G075600.1
ATG---CCTGCAAGACTCTCTGATGCCTTCAAATCCCACCCTCTCAATCTCCAACTGAAG
CAC---CCAGATTTCAGCTCATTGCAGGAGCTTCCAGACTCCTATGCATGGAGC---CAA
AACGATGACCAGTACCCTTCTTCT---CCGGGCTCATTTGGGGCACAAGACTCTGTTCCA
GTCATTGATCTCTCCGACCCCAATGCCCTTAAGCTCACAGGCCATGCATGTCGAACTTGG
GGTGTCTTCCAAGTCACCAACCATGGCATCCCGAGCAAGCTTCTTGACGACATTGAATCT
GCTGGCAGAAGCCTTTTCTCTCTGCCGGTTCAGCAGAAGCTCAAGGCCGCTCGATCGCCG
GACGGCATTTCCGGCTATGGCTTTGCTCGGATATCTTCGTTTTTTCAGAAGCTCATGTGG
TCTGAGGGCTTCACTATTGTTGGCTCCCCACTTGACCATTTTCGTCAACTTTGGCCCCAA
GATTACAACAAATTCTGTAATATTATTGAAGAATATGAGAAGGAGATGAAAAAGCTTGCC
GGCAGGCTGATGTGGCTAATGCTTGGCTCACTAGGTATATCCAAGGAAGATGTCAAATGG
GCTGGGCCAAAAGGTGAC---TTCAGAGATGCATCTGCTGCCTTACAATTGAATTCGTAC
CCGGCTTGCCCGGACCCGGATCGGGCCATGGGTTTGGCAGCGCATACGGATTCTACCCTC
CTCACAATCCTTTACCAAAAC---AACACTAGTGGCTTGCAAGTCCTCCGGGAG------
------GGGACCAGGTGGGTCACGGTTCCGCCATTGCCCGGTGCTCTCGTGGTCAACGTC
GGCGATCTCATCCATATATTATCTAACGGGTTGTACCCGAGTGTCCTTCACCAGGCAGTG
GTGAACCGGAGCAGACACCGTTTATCCATCGCTTACTTATACGGACCCCCAGATAGCGTC
CAAATCTCACCCCTTTCAAAATTACTAGGCCCAAGTCAGCCTCCTCTCTACCGGCCAATT
ACTTGGAATGAGTACCTTGGCACAAAGGCAAAGCATTTCAATAAGGCACTTTCATCTGTC
CGCCTTTGTGCTCCTCTAAATGCATTAGTTGAT---GTAAGTGATCACAACAGCGTAAAA
GTCGGG
>gnl_Prupe_v2.1_Prupe.1G467600.1
ATG------GGTGCTCTCGCAGAAGCCTATAAACACAGCCTCCTCGAC---AAGCAACCT
ATCCCCCTTGACTATGGCTCTGTCCGAACATTGCCTGAGTCCCATATATGGCTT---GAT
CAGTCCGAC---GAGTCTCCATAT---GTGGCCCACTCCACCGGCCCGATATCGCCGCCA
GTTATCGACCTCATGGATCCGGATGCTCCGAGGCTCATAATCCAGGCATGTGAGACATGG
GGTGTCTTTCAACTGATAGGCCATGGCATTCCCACTAAACTTATGGAGGATGTGGAGTCT
GAGGCTGAAAAATTGTTTGGTCTACCAGTTGACCAAAAATTGAAGGCCTTACGATCTCCA
GGTGGGGGTGCAGGATACGGTCTCCCTCATATATCGCCATTTTTTAACAAGCATATGTGG
CATGAAGGGTTTACTATCATGGGGTCTCCGATCTATCATACTAGGCAACTTTGGCCCCAG
GCCTATCAAGGGTTTTGTGAGACAATGGTTGATTATCAGAACCAATTGAAGGCATTAACC
GAGCAGCTAATCCGCATTATCTTCAAATCCTTGAACATTAATTCTGAAGAAGTAGATTGG
CTTAAGGACTCT------------CAAGGATCAAGTACTGCTTTGCAGTTAAACTCTTAC
CCGGCATGCCCCGACCCAACTCGAGCCATGGGCCTAGCGCCCCACACAGACACATCCCTA
ATAACCATTCTC---CAATCC---AAAACCAGTGGCCTCCAAGTCTTCAAAGAG------
------GGAGCCGGGTGGATCCTGGTGCAACCCATACCCGGTGCCCTCATAGTTAACGTT
GGTGACTTTCTCCACATCCTCTCCAACGGGGTGTTTACAACTGTCCGTCATCGTGTGGTG
GTCACCCAT---ATTCAACGGTTCTCCGCAGCCCATTTCTATGCTCCTCCAGGTGATGTT
ATAGTCTCTCCAGTGATGTCC---AAGGATTTTGGTGGAGTGCCAAGGTACCATTCTGTA
TCAGTGAAAGGGTATGTCGAGAGCAAGGGCAAGCATTTTGAAAAGGCGCTTTCTTTAATT
AAAAAA------------------------------------------------------
------
>gnl_Prupe_v2.1_Prupe.1G467800.1
ATG------GGTGCTCTCGCAGAATCCTATAAAGACACCCTTCTCGAACCGCAACAC---
ATCCCCCTTGACTATGGTTCTGTCCATACATTACCCGACTCCCATGTATGGCTT---GAT
GAGTCCGAC---GAGTCTCCATCT---GGGGTCCACTCCACTGGC---------CCGCCC
GTTATCGACCTCGCGGATCCAGATTCTGCGAGGCTCATAATCCAGGCATGTGAGACATGG
GGTGTGTTTCAACTGATAGGCCATGGCATTCCCACCAAGCTTATGGAGGATGTGCAGTCT
GAGGCTGAAAAATTGTTTGATCTACCAGTTGACCAAAAGATGAAGGCCTTAAGATCTCCA
GGGGGAAGCTCAGGATATGGTCTCCCTCCTATATCGCCATTTTTTGAAAAGCTTATGTGG
CACGAAGGTTATCATATCATGGGGTCTCCGATCGATCATGCTAAGCTGCTTTGGCCCAAT
GACTATCAAGGGTTTTGTGACACAATGGTTCATTATCGGAGCCAATTGAAGGCATTAACC
GAGCAGCTAATCCGCATTATCTTCAAATCCTTGAACATTAATCCAGATGAAGTGGCTTGG
CTTAAGGAATCT------------CAAGGGTTAAGTATTGGTCTGCAGTTAAACTGTTAC
CCGCCCTGCCCTGACCCAACCCGAGCCATGGGCATAGCACCCCACACAGACACATCCCTA
ATAACCGTTCTCCAGCAATCC---AAAGTCAGCGGCCTCCAAGTCTTCAAAGAG------
------GGAGCCGGGTGGGTCCTGGTGCAACCCGTACCCGGTGCCATCACAGTTAACCTT
GGTGACTTTTTCCACATCCTCTCCAACGGGGTGTTTACAACTGTCCGTCATCGTGTTGTG
GCCACCCGG---ATCCGACGGCTCTCCTTTGCCTATTTCTATGCTCCCCCGGGTGATTTT
ATAGTCTCCCCAGTTTTGTCC---AAGGATTTTGGGGAAGTGCCTAGGTATCAAACTCTG
TCAGTGAAGGAGTATGTTGGAATCAAGGGCAAGCATTTCGAGAAGGCGCTTTCTGTTATT
CAAAAT------------------------------------------------------
------
>gnl_Selmo_v1.0_446928
ATGTTCCAGGCCACTTTATCTAGCCCTGCCCATCACTCACCCACTGCTTACAATGGTATG
GTGAGCAAGATGCTCGAGAGAGGGCAGCAGCTCCCGGAAGCTTATCGCTGGAGC---TCG
AGCGAGACG---GCAGCAGCGGAGGATCCGGCGGAGCTGGAGGACGAGGTGGTGGTGCCT
GTGATCGACCTGGCGGATGAGGAGATATGCGAGGAGATGAGATCCGCCTGCCGCGAGTGG
GGAGCGTTCCAGGTGGTGAATCACGGCGTGCCTGACCAAGTTGTGGAGCGAGCGCGGAGG
ACGAGCCTCGACTTGTTTGCTCTCCCCGAGTCGGACAAGCTCCGGGCCGAGAGACCACCC
GGGACTCTCTTCGGCTACGGCGCCACCAGAATGGCCTCCTTCTTCAACCGGCTAATGTGG
TCCGAGGCCTTCACCATGATGGGCTCTCCGCACAACAATTTCCGCAAGCTCTGCGTCCAC
AGCGAGCAAGATTTCTGCAAGTCGTTTGAAGAGTACGATAAGGCGATGCGCGGCCTGGCC
CTGCTCATCACCGACCTCATCCTCCACGGCCTGGAAGCAAGCGAGGAGCGAATTCACCAA
CAT------------------ATCCGGAACTTCTGGGGGATGATCCACATGAACTTCTAT
CCCCCCTGTCCCAGCCCCTCGGAAGCAATGGGTCTCGCGTCCCACACCGATTCCAGCTGC
CTCACCATCATGCACCAAGGC---AGCGTCGGAGGCTTGCAAGTGAAAAGAGGT------
---------GACAAGTGGATCGCCATCAAGCCTGTTCCCGGTGCCTTTGTCATCCAAGTC
GGTGACATGCTTCAGTTGATGAGCAACAACGTCTTCCACAGTGCCTTGCACAGAGCTCTC
GTTAACGAACGCTTCGAACGTCTCTCGCTGGTTTACTTCTTCACCCCGCCTCCCACGGTT
TCCATTTGCCCCATCCAT------------CCCAGC---AAACCTCTTTACCGCTGCCTC
ACTTGGAACGAGTATCTACAAGTAAAAGCCAAGCTTTTCATGGGTGCGCTGGATCACTTC
CTGTTACCTGAA------------------------------------------------
------
>gnl_Selmo_v1.0_419975
ATG---------------------------------GCTCCTACTCAAACTCAA------
---CTCACTACGTTTTTGCAAGGCTCTTTAACTCTGGATGACTACGTCTGGTCT---CAA
GAGGAGTGG------CCAAAGGTTGCTTACAACGATTACAACGACGAGGACACCGTCCCC
ATCATCGATATCTCGGATGCCAAGGGGCTCAAGGATCTCATGGAAGCCGCCAGAGAGTGG
GGATTCTTCCGGCTTGTTAACCACGGGGTTCTAAGCGATGTTACTGAAAAGCTGGAGTCG
GACGGGAAGGAGCTCTTTGCTCTGCCGCTGGAGCAAAAGAAGAAGGCAGTGCGGCTTCCA
GAGAGCATAATTGGTTACTACTTTGGAGCCGAGTCCGTCTTC------TCCAAAGCATGG
CTGGAAGCGTTTCATTTCTCGGGTGACAAGGAGAACATGATCCGGCAAGTTTCTCCCGAA
AACTTTAATGAGCTAAGTGCGAGCGTTCATAACTACATCGATGCCTACCAAAAGCTCGCG
ATCGAGGTCGTCGAGCTCATGGCCATTGCGCTTGGACTGGAGCCTTCGACGTTTAGCAAG
TACACT------------GCTACAAAAGGCGACAAGTCTACAGTTCGCGTTTGCTACTAT
CCGCCGTGTCCTCAGCCGCAGCAGACTCTGGGACAGCGTCCACACGCCGACCCGATCCTC
ATCACCATCGTTCACCAAGAC---GACGTTGGCGGCCTCCAGATTCTCAAGAAC------
---------AACCGATGGATCGCGGTCAAGCCCGAGCCTGGCACCGTGGTTGTCAACGTT
GGAGACACTCTCCAGGTGCTGAGCAATGACATCTATCCCAGCGTCCAGCACCAGGTTGTG
CTCAACAGCGAGCGGAGCCGACTGTCCATGGCTTTCTTCCTCATCCCCGAGGCCAACGCT
CTCATCGTCCCGGCAAAAGGGCTCGTGGACGACGAACATCCGGTGAGGCACCCACCTTTC
ATCTACAGGGACTATCGCAAATCTTATGGAAAGAGCCACCTTGAATCGTTTTACACGCTC
AAAGACGCA---------------------------------------------------
------
>gnl_Selmo_v1.0_144959
ATGGTCACCGCTGCT---TCAAGCACTGTTTCTTCGGCACCACTAGCAACTTCCAAAGCA
ATGGACCTTCCATCGTCCTCATCTAAAGTTTTCCCTGAGAGCCACAGGTGGCCG---CCT
AGTGACTGT------CCCAAAGTCTTCCACAATCAATACATCCGCGGCCTGGAGCTTCCG
GTGATCGATCTG---GACGAGGTCTGCCTCGAGAAGCTGCGCAAAGCCTGCGAGGAGTGG
GGATTTTTCAACGTTGTCAGCCATGGTGTGCCGCAGGATCTGATGAAATCCATGGAGGGA
TTATCAAAATCGTTTTTTGGCTTGCCAGTCGAAAGTAAGATCCAAGCTACCGAGGGAAGC
TGGAAGTTCCGTCTCTATGAGAGCTTCTCCCGCAAGAAATAC---ACGGCGTGTTCCTGG
GTGGAGGGACTCAATGTACTGTCCGCCATTCCCCAGATTGCGAGCTGCGCATGGCCGGAA
CAAAGCACAACTATCAGCAAAACTTTCACGGATTACCTGAGAGAGATGGACAAGCTTGGA
AAACGCATACTTCGGCTGCTGGTGCTGAGCCTGGGAGTGAAGGAGTCCACCGCCAGCGAT
TTG---------------CTGAGCGGCTGTGGATTCACTGGAACTCGCTTCAATTACTAT
CCATCGTGTCCGGAGCCGAGCATGGCTCTCGGCCTTGTTCCTCACACAGATCCAAACTGT
GTGACAATTCTCCACCAGGAC---AGTGTAGGAGGCCTGCAGATAGCGAGAAAA------
---------GGTCAGTGGATAGCGGTAAAGCCAATAGACAATGCCATCGTGATCAACATC
GGCGACAGCTTCCAGGCCTGGAGCAATTGTAGATATAAAAGTGTGGAGCACCGCGCTGTT
GTCAACTCGGATACTCCCCGAGTTTCCATCGGTTACTTCTACGGGCCCGTGGCAGAGGAC
TTGGTGATCCAGGCACCGGAGCTGGTTGACGGGGATCATCCTCCCGTGCACAGGCCTTTC
CGCTACATGGACTACATGTCCTGGAGAACCAAGAACGCGTTCAACGTCTTTACGAGCCTG
GATTTCCCAGGAGCAGCAGCCGCTGCGAGCGAAAAG------------------------
------
>gnl_Solly_v2.4_Solyc00g007180.1.1
ATGACTTCTAGTACTCTTGAAGAATCTTTCAAAGAAAACCCTCTGCGCCTTCAACACATT
CTTCCTATAGATTTTCATTCCATCCAAGAAGTTCCAAACTCTCATTTATGGCCT---AAT
ATCAATAAT---TCCCCAATT---------AGTCATGATGAAAAAAAACCTACTATACCA
ATAATTGATCTTTTAGCCCCTAATGTTGTGGAACTTATAGGCCATGCATGCAAAACATGG
GGGATATTTCAAGTTGTTAATCATGGGATTTCTTTAGAACTTTTTGATGAAGTTGAATCT
CAGGCAAGACGACTATTTGCCTTGCCAGCAAAAGAGAAGGTAAAGGTCGTGAGATCGACT
ACTGGCGCCACCGGCTATGGCACAGCTCGAATTACGCCATTTTTCTCCAAGTTCATGTGG
CATGAAGGGTTCACCATTATGGATTCACCACTTGATCATGCTAAGGAACTTTGGCCACAT
GACTATAAAAAATTTTGTGATGTGATGGGAGATTATCAAAAGAAGATGAAAGCTCTATCC
TTCCAACTCTGGATGCTTATCCTCAATTACTTACAACCATCTCAAGAACATTCAAAG---
---------------------TCATTTGAATCTACAGGAGCTTTACAACTGAATTCATAT
CCATGTTGCCCTAACCCTAACCATGCATTAGGGTTAGCTCCTCACACAGATTCGTTATTC
CTAACAATACTCCATCAAACAAATAACACAAAGGGTCTTCAAATCTTGAAAAAA------
------GACCTAGGATGGACTTCAATTACTCCAGTTTCCAACGCCCTCATTGTTAACGTA
GGTGATCTTCTTCATATACTCTCCAATGGAGAATTTCCATCGGTTTATCATCGAGTTCTA
GTGGATCAAACTAAGCATAGAGTATCTCTGGCTTATTTTTTTGGACCTCAAGTTGATTCT
GTGATTGTTCCATTAGTTTCTTCTAAGGATAATGTTGGTGTACCAAAATATAGAAATGTG
AAGGTGAAAGAGTATATTGATCTCAAGGCTAAACATATGGAGAAGGTGTTCTCAATGATT
AGATTT------------------------------------------------------
------
>gnl_Solly_v2.4_Solyc06g066820.2.1
ATG---CCTTCAAGAATCTCAGATTCCTGTAGACCTCAT------CAC---TCTCAAAAA
CAC---TTTGACTTGAACTCAATTAAAGAATTACCAGAATCCCATGCATGGACA---TCA
TCAAATGAT---CATTATACT------CAAGAAAATTCATGTAATTTCGAGTCTATTCCA
GTGATCGACCTCAATAATAACAATATTCTTGATCATATAGGTCATGCATGCAAGAAATGG
GGTGCATTTCAAATTATAAACCATAGTATATCAGAGAAATTACTACAAGATATTGAAGTG
GCTGGAAAAACCCTATTTTCACTTCCTATGCAACAAAAATTAAAGGCTGCTCGCTCTCCT
GATGGTGTCACTGGCTATGGCGCAGCTCGAATTTCGTCTTTTTTCTCGAAGCTCATGTGG
TCTGAAGGGTTCACCATTGTTGGTTCCCCAATTGAACATGCTCGACAACTTTGGCCTAAA
GATTACAACAAATTCTGTGAAGTAATAGAAGAATATGAAAAGGAAATGGAAAAGCTAGCA
GGAAGATTAATGTGGCTTATACTTGGGTCATTAGGAATAACAAAAGATGATGTAAAATGG
GCCGGCCCAAAAGGTGAA---ACCAAAGAAGGATGTGCTGCCTTACAACTAAATTCATAC
CCGGCATGTCCGGATCCGGGTCGGGCCATGGGTCTTGCAGCACATACGGATTCTACCATA
TTAACAATCCTTCACCAAAAC---AACACAAGTGGTTTACAAGTTTACCAAGAA------
------GGAAATGGGTGGGTCACTGTCCCTCCAATACCCGGGGCATTAGTAGTTAATATA
GGTGACTTATTACACATACTCTCAAACGGGTCATACCCGAGTGTTTTACATCGGGCGGTC
GTAAACCGAACACGATATCGACTTTCTGTAGCTTATTTATATGGTCCACCGTCGGGGGTG
AGAGTCTCACCCCTGTCGAAATTGGTGGACCATAGGCACCCACCCTTGTATAGGGCAGTG
ACATGGAGTGAGTATTTAGGTACTAAGGCCAAATATTTTGACAAGGCACTTTCATCCGTA
CGGCTTTGTGTCCCTTTAAATGGATTTACTGAT---GCCAAAGATCATAAAGGGGTACAA
GTTGGA
>gnl_Solly_v2.4_Solyc03g119910.2.1
ATG---CCTTCAATTATCTCA------------------------------------TCA
CAA---CTCGATTTGTACTCGATAAAAGAATTACCCGAATCACATGCATGGAAA---TCC
TCATTGGAC---GACGATGGA---------TCGCGTAATATTAATGCGGAGTCCATTCCA
GTAATCGATCTAAACCATGATTTTGTCATGGATACAATTGGCCATGCATGCAAAACATGG
GGTGCCTTCCAAATAGTAAACCACAATATATCGCACCGATTACTTAACCATATGGAAACA
CACGGGACGAGATTATTTTCCCTTCCGATGCAACAAAAATTAAAAGCAGCTCGATCGTCC
GATGGCATCGCTGGCTATGGAGTCGCTCGAATTTCTTCTTTTTTCGATAAGCTCATGTGG
TCCGAAGGATTCACAATTTTTGGATCCCCTCTGGAACATGCCCGCCAACTTTGGCCATAC
GATTACAATAAATTCTGTGACGTCATCGAAGAGTACGAAAATGAAATGGAAAAGCTAGCG
GGAAGATTAATGGGTTTAATGCTTGGGTCCCTTGGAATAGCAAAAGAAGATGTTAAATGG
GCCGGCCCA---------------AGAAGCGGTAGTTCGGCCCTACAACTAAATTCTTAC
CCGGCTTGTCCGGATCCGGATCGGGCTATGGGTCTTGCTGCACATACGGATTCTACCCTA
TTAACAATCCTTCACCAAAAC---AATACAAGTGGTTTACAGGTATTTAAAGAA------
------GGAAACGGGTGGGTAACGGTTCCTCCGCTTCGCGGGGCATTAGTTATCAACGTG
GGTGATTTGTTACACATATTGTCAAACGGGTTGTACCCGAGTGTTCTACATCGGGCGATA
GTGAACAGGACTCGACATCGTCTTTCAGTGGCCTATCTATATGGGCCACCGTCAGGGGTG
AAAATTTCACCCCTATCGAAATTGGTAGACCAAAGGAACCCTCAAATGTATAGGCCAGTG
ACGTGGAGTGAGTATTTGGGAACTAAGGCAAAACATTTCGATAAAGCACTTTCATCTGTT
CGGCTTTGTGCTCCTCGTATTGGGTTTGCCAAT---TCCAAGGATCAAAGTGGCGTCCAA
GTAGGT
>gnl_Solly_v2.4_Solyc01g058250.1.1
ATGACTACTTCTACTCTTGAAGAAGCTTACAAAGAAAACCCTCTAAGCCTTCAACACATT
CTTCCTATAGATTTTCAATCAATCCAAGAAGTCCCAAACTCTCATTTATGGCCT---AAC
ATCAATAAT---GTCCCAACT---------AGTCATAATGACAAAAACCCTAATGTCCCA
ATAATTGATCTTATAGACCCTAATGTTGTGGAACTTATGGGCCATGCATGTAAAACATGG
GGAATATTTCAAGTTGTTAATCATGGAATTTCTTTAAAATATTTTGATGAAGTTGAATCT
CAGGCAAGGCGACTTTTTGCCTTGCCTACTGAACAAAAGGTGAAGGTCGTAAGATCAACT
AATGGTGTCACCGGCTATGGCACAGCTCGAATTACGCCGTTTTTCTCAAAGTTCATGTGG
CATGAAGGGTTCACAATTGTGGATTCACCACTTGATCATGCTAAGGAACTTTGGCCAAAT
GACTATAAGAAATTTTGTGATGTGATGGAAAATTATCAAACGAAGATGAAAGTTCTATCC
TTCCAACTCTGCATGTTCATCCTCAACTACTTACAACCATCTCATGAACATTCAAAT---
---------------------TCATTTGAATTTGAAGGAGCCCTACAGTTAAATTCATAT
CCATGTTGTCCTAACCCTTACCACGCACTGGGGTTAGCTCCTCACACAGATTCCTTATTC
CTAACAATACTCCATCAAACAAATAATACAAAGGGTCTTCAAATCTTGAAAAAA------
------GACCAAGGATGGACTTCAATTGCTCCGGTTTCCAACGCCCTCATTGTTAATGTA
GGCGATCTTCTTCATATACTCTCTAATGGTGAATTTCCATCGGTTTATCATCGAGTTCTT
GTGGATCAAACTAAGCATAGGGTTTCTTTGGCTTATTTTTTTGGACCTCAAGTTGAGTCT
ATAATTTCACCATTAGTTTCTTCTCAGGATAATGATGGTGTACTAAAATATAGAAATGTG
ACAGTGAAAGAGTATCTTGGTCTCAAGGCTAAACATCTTGAGAAGGTGTTCTCTATGATT
AGAATT------------------------------------------------------
------
>gnl_Solly_v2.4_Solyc05g052740.1.1
ATGTCTACTTCTACTCTTGAAGAATCTTTCAAAGAAAACCCTCAAAGCCCTCAACACATC
CTTCCTATAGATTTTCACTTAATCCAAGAAGTTCCAAACTCTCATTTATGGCCT---AAT
ATCAATAAT---TTTCCAATT---------AATCATGATGAAAAAAACCCTAATGTCCCA
ATAATTGATCTTTTAGCTCCTAATGTTGTTCAACTTATAGGTCATGCATGCAAAACATGG
GGAATATTTCAAGTTATTAATCATGGAATTTCTTTAGATTTTTTTGATGAAGTTGAATCA
CAGGCAAGGCGACTTTTCGCCTTGCCTGTAGAAGAGAAGGTGAAGGTCATGAGATCGACT
AGTGGTGCCACCGGCTATGGCACAGCTCGAATAACACCCTTTTTTTCTAAGTTCATGTGG
CATGAAGGGTTCACCATTATGGATTCACCACTTGATCATGCTAAGAAACTTTGGCCACAT
GACTATCAAGAATTTTGTGATGTGATGGAAAATTATCAAAAGAAGATGAAAGCTCTATCC
TTTCAACTTTGGTTGTTCATCCTCAATTACTTGCAACCATCTCAAGAACATTTGAAT---
---------------------TCATTTGAATTTACACAAGCTTTACAATTGAATTCATAT
CCATGTTGCCCAAACCCTAACCATGCACTAGGGTTAGCTCCTCATACAGACTCATTATTC
CTAACAATACTTCATCAAACAAATAACACAAAGGGTCTTCAAATCTTGAAAAAA------
------GACCAAGAATGGACTTCAATTACTCCAATTTCCAATGCCCTCATCGTTAATGTG
GGTGATCTTCTTCATATACTCTCTAATGGTGAATTTCCATCGGTTTATCATCGAGTTCTT
GTGGATCAAACTAAGCATAGGGTTTCTTTGGCTTATTTTTTTGGACCTCAAGTTGATTCT
ACAATTGTTCCATTAGTTTCTTTTGATAAAAATGTTGGTGTACCAAAATATAGAAAGGTG
AAAGTGAAGGAGTATCTTAGTCTCAAGGCTAAACATCTTGAAAAGGTGTTCTCTTTGATT
AGATCT------------------------------------------------------
------
>gnl_Sorbi_v3.1_Sobic.003G045900.1
ATG---CCG---------------------------ACGCCGTCGCACCTCGCGAACCCG
CGCTACTTCGACTTCCGTGCGGCGCGGCGGGTGCCGGAGACGCACGCCTGGCCG---GGG
CTGCACGAC---CACCCCGTCGTG---GACGGCGGCGCGCCGGGGCCAGACGCCGTCCCC
GTGGTGGACCTCGCGGCGGACGCGGTGGTGGCCCAAGTGGCGCGCGCCGCCGAGCAATGG
GGCGCGTTCCTGCTCACGGGGCACGGCGTCCCCGCGGAGCTGCTGGCGCGCGTCGAGGAC
CGGATCGCCACCATGTTCGCGCTGCCAGCGGACGACAAGATGCGCGCCGTGCGCGGGCCT
GGCGACGCCTGCGGCTACGGCTCCCCGCCCATCTCCTCCTTCTTCTCCAAGTGCATGTGG
TCGGAGGGATACACCTTCTCGCCGGCCAACCTCGCCGACCTCCGCAAGCTCTGGCCTGAC
GACTACACCAGCTTCTGTGATGTGATGGAGGAGTTCCACAAGCACATGCGTGCCCTCGCG
GACAAGCTGCTGGAGCTGTTCCTCATGGCGCTGGGGCTCACCGACGAGCAGGTCGGCGGC
GTGGAGGCGGAGCGGAGGATCGCCGAGACGATGACCGCCACCATGCACCTCAACTGGTAC
CCTCGGTGCCCGGACCCGCGCCGCGCGCTGGGGCTGATCGCGCACACCGACTCGGGCTTC
TTCACCTTCGTGCTGCAGAGC---CTCGTCCCGGGGCTGCAGCTCTTCCGCCAC------
---GCCCCGGACCGGTGGGTGGCGGTGCCGGCGGTACCGGGCGCCTTCGTCGTCAACGTG
GGCGACCTCTTCCACATCCTCACCAACGGCCGGTTCCACAGCGTGTACCACCGCGCCGTC
GTGAACCGGGACCTCGACAGGATATCTCTCGGCTACTTCCTCGGCCCGCCGCCGCACGCC
AAGGTGGCGCCGCTAAGGGAGGCCGTGCCGCCCGGCCGCACCCCCGCGTACCGCGCCGTC
ACGTGGCCCGAGTACATGGGCGTCCGCAAGAAGGCCTTCACCACCGGCGCATCCGCGCTC
AAGATGGTCGCCCTCGCCGCCGCCGCCGCCGCCGCCCTCGACGATCATCAGCAGGTCTCG
TCG---
>gnl_Sorbi_v3.1_Sobic.009G064700.1
ATG------CCGTCG---TCGTCGTCGTCAGCCTCGACGCCGGCCGCCGCATCC------
---CTCTTCGAGTTGGGGTCCGCGGCGAGCGTGCCGGAGACGCACGCGTGGCCG---GGG
GTGAACGAG---CACCCGTCGGTG---------GAGTCCGCTGGCCGCGACGCGGTCCCG
GTGGTGGACATGGGCGGCCCGGCGGCGGCGCGGGCAGTGGCGCGCGCCGCCGAGGAGTGG
GGCGCGTTCCTGCTCGTCGGCCACGGCGTGCCGCGGGGCGTGGCGGCGCGCGCCGAGGCG
CAGGTCGCGCGCCTGTTCGCGCTCCCGGCTCCCGACAAGGCCCGCGCTGCCCGTCGCGCC
GCCGCCGCCGCCGGCTACGGCATGCCGCCCCTGGCGCTCCGCTTCTCCAAGCTCATGTGG
TCCGAGGCGTACACGTTCCCCGCCGCCGCCGTCGACGAGTTCCGCCGCGTCTGGCCCGAC
GACTACCTCCGCTTCAGCGACGTGATGGAGGAGTACGACAGAGAGATGAGGGCTCTCGGC
GGCAGGCTGCTCGACCTATTCTTCATGGCGCTCGGCCTCACCGACGACCAGATCGCCGGC
GGCGAGACGGAGCGGAAGATCCGAGACAACTTGACGGCGATGATGCACCCGATCCTGTAC
CCCAAGTGCCCGGAACCGGAGCGCGCCATGGGGCTGGCGCCGCACACGGACTCGGGCTTC
ATCACGCTCATCACGCAGAGC---GCCGTGCCGGGGCTGCAGCTGCTCCGCCGC------
---GGGCCGGACAGGTGGGTGACGGTGCCGGCGCCGCCGGGCGCGTTCGTCGTCGTGCTC
GGCGACCTCTTCCAGGTGCTCACCAACGGCCGCTACCGGAGCGCGCTCCACCGCGCCGTC
GTGAACAGGGAGCGCGACCGGATCTCCGTGCCCTACTTCCTCGGCCCGCCGGACGGCATG
AAGGTGGCGCCGCTCGCGGCTCTGCTGCCGGGGAGGAGGAAGGCCGCGTTCCGGGCCGTG
ACGTGGCCGGAGTACATGGAGCTCAAGCACAAGGTGCTCGGCACGGATACGTCGGCGCTG
GAGATGCTGCAGTTGGACGAGGAAGAGATG------------------------------
------
>gnl_Spipo_v2_Spipo21G0010100
ATG------GTGACCCGTTCGGAGCCCTTGACGACCCATCTCATCTGCCTAAAGCATCCC
CGTCTCCTGGACCTGAGTAAACTCCGGGAGCTCCCCGATTCCCACACCTGGCCG---GCG
CTGTACGAC---CATCCCTTCGCCAGCAGAGACCATGGCCACCACCACGACCCGCTCCCC
GTCGTCGACCTCGAGGACCCCGGCGTGCTCCGCCACCTCGCTCGCGCCTGCGAGACGTGG
GGAGTGTTCCAGATAATAGGCCACGGTGTGCCCGCGGGCCTCCTCGACCGCCTCGAGTCC
CAGTGCCAGCGTCTCTTCTCTCTGCCCGCCGAGCAGAAGCTAAAGGCGCTGCGCGCCCCC
GACGGCATCTCCGGGTACGGCCAAGTCCGCATATCCTCCCTCTTCTCCAAGCTTATGTGG
TCGGAGGGCTTCACCATCGTTGGCTCCCCTGAGGAGCACGCTCGTAAACTCTGGCCATAC
GAGCACGACCAATTCTGCGAGGTGGTGGAAGAGTACAACCAGGAGCTGAAGCAACTTGCC
GGGAGGTTGATGATCCTCATGCTGGAGTCCCTGGGCCTCCCCGTGGAGGAGCTCAGCTGG
TACAGACCCACTGACGGC---TTCCTGGAAGCCACCTCCGTTCTGCAATTGAACTCCTAC
CCGGCTTGCCCCGACCCGGAGAGAGCCATGGGCCTGGCCGCCCACACAGACTCCAGCCTG
TTCACCATTCTCCACCAGAGC---CTCGTAAGCGGCCTGCAGGTGGCGCCGCCG------
---GGGGGAGGGCGGTGGGTGACGGTGATGCCGCGGCGAGGGGCGCTCGTCGTCAACGTT
GGCGACCTCTTCCACATCATGACCAACGGGCGGTGCCCCAGCGTGGTTCACCGGGCCGTG
GTCAACCGGACCCAGCACCGGCTCTCGATGGCGTACCTCTACGGCCCACCGACGTACGCC
GAGATAGCGCCGCTGGGGCGGATGGTCAACGGCCGGAAGACCCCGCTATACCGGGCCGTG
ACCTGGCCCGAGTACCTCGGCATCAAGTCGAAGCGCTTCGATCAGGCTCTCGAATCGATT
AAAGTGGTGCCGATTGGAGACGAAGTGGTAACTTGGGATGATGATGACGACGGCGTCGCT
ATCGTA
>gnl_Spipo_v2_Spipo21G0010200
ATG------ACGACCCACTCGGAGCCCATGATTGCCCACCTCGACTGCCTCGGGCACCGC
CACCTCGTCGACTTCAGCAAACTCCACCATCTCCCCGACTCCCATGCCTGGCCG---GAG
CTCCAGGAC---CACCCCCTCACCGGCGGCGGCGTCCAGGACGCCGGCGAGCCGGTGCCC
GTCGTCGACCTCGACGACCCCAACGTCCTCCCCAAGCTAGCCAGCGCCTGCAAGCGGTGG
GGAGTGTTCACCATCACCGGCCATGGCGTCCCGGCCCAAACCCTGTGCAGCTTAGAGTCC
CAGAGCCGCCGACTCTTCTCACTGCCCGTCGAGCAGAAGCTCAGGGCCCTCCGCCCCGTA
GATGGTATCTCCGGCTACGGCCAAGGTCGGATCTCCGAGTTCTTCCCGAACAACATGTGG
TGGGAGGGCTTCACCATCGTCGGCTCCCCCGACGAGCACGCCCGCAAGCTCTGGCCAGAC
GGCCACCTCCCCTTCTGTGAAGCTTTCGAAGAGTACAACCGGGAGATGAAGAAGCTGGGG
GGGGAGCTGCTGGCCCTCATACTGAAATCCTTGGATCTACCTGTGGAACAAGTGAGCTGG
TACAGGCCCGCAGACGGC---TTCTCTGCGGCCTCCTCTCTTCTCCAGTTGAACTACTAC
CCGGCGTGCCCCAGCCCGGAGAGAGCCATGGGCCTTGCCGACCACACCGACTCCACTCTC
TTCACCCTCCTCTACCAGAAC---CTCGTGAGCGGCCTGCAGGTGGCGCCGCCGGCCGGC
GGCGGCGGCGGCAGATGGGTGACAGTTCCCCATGTCGAAGGGGGTCTCATCGTGAACGTC
GGGGACCTTCTTCACATCGTCTCCAATGGCCGGTGCACCAACGTCGTCCACCGCGCCGTC
GTAGACCGGAACCAGCACCGCCTCTCGATAGCGTACCTCTACGGGCCGCCTGCAAACGCC
AAGATAGCGCCGATTGGGCGC---------GGAAGTGAGGCGCCGGTGTACAGGACGGTG
ACATGGCCGGAGTACATCGGCATCAGGGCGAAGCACTTCACCAAGTCGCTGGAGTCGATC
AGGGTTTCGCCCCTGGGAGAAGAACAGGCG------CGAGAGGATGACGACGGCGTCCCC
ATCGGT
>gnl_Stras_v2.0_SGA_v2.0_scaffold27T11473
ATGACACCAAAATCCCTCTCACAAGCCTATAATAGCACCCACCTCCAATCACAACACATA
GTTCCGCTCGATTTCAACTCCATTCGCGACCTACCAGATTCCCACGTGTGGACT---CTG
CAGACAGAT---AAT------------TTATCTGAATCTAATAAACAGTATTCTGTTCCC
GTCTTAGATCTGACTGCCCCAGATGTTGTGGGCCTCGTTGCAAATGCATGTCGAGAGTGG
GGAGTGTTTCAAGTGATCAACCACGGGGTCCCAATGGGCCTATTTGATGATGTGGAGGCC
CAGAGCAAGCGCCTGTTTGGGCTTCCGGCCCAACAGAAGCAGAAGGTGTTGCGTTTGCCC
AACGAGAGTACAGGATATGGGGTGGCTCGAATATCGCCATTTTTCTCCAAGCTGATGTGG
CACGAGGGGTTCACCATCATGGGCTCTGCGGTTGAACATGCCAAACAACTTTGGCCCCTT
GAATACCAAGATTTTTGT------------------------------------------
------------------------------------------------------------
------------------------------ATTTGCAGTGTACTGCAGCTAAACTCTTAC
CCGAGCTGCCCAAACCCTAATCGGGCCGTGGGGTTGGGCCCCCACACGGACTCCATGCTT
CTCACGATCCTCCACCAAAAT---GACACAAACGGCCTCCAAATTTTGAAAGAG------
------GGCGTCGGGTGGATCACGGTGGAGCCTGTCTCAGGGGCAATGGTGGTCAACATT
GGCGATCTAATGCACATTATGTCCAATGCACGATTTCGACCGGTGTACCATCGTGTCGTC
CCAAGTCGCATGAGGCATAGGTTCACCTTTGCATATTTTTATGGGCCTTCGCCCAATTAT
GTTGTTGGGCCATTGGCTAGTAGGGTGTTG------GATGCCCCGCGTTTTAGGCCGATG
ATGGTCAAGGACTATATTCGTCTCAAGTACCACCATTTTGACAAAGCTCTTGATTTTGTT
AGGCTT------------------------------------------------------
------
>gnl_Stras_v2.0_SGA_v2.0_scaffold5T02633
ATG---CCTTCAAGAACAAGTGACACCCTCACATCT---------------CGAAACAAA
TAC---TTAGATCTTAACTCGATGAAGGAACTACCCGACTCCCATGCATGGAGC------
---GACGAC------CCGTCT---------TTCTCAGGCGAGAGTCCCGAAAACATCCCA
GTCGTCGATCTGAACGACAGGGATGTAATCGAGCTCGTCGGCCATGCATGCACGGCTTGG
GGGATTTTCCAAGTCCTCAACCACGGCATACCCCAAGAGTTGCTCGACGAAATCGAGTCG
GCCGCGGGCCGCCTCTTCTCCCTCCCGATGCACCACAAGCTCCGAGCCGCCCGCCAACCG
GACGGCATCTCTGGCTACGGCTCCGCTCGTATTTCCTCTTTCTTCTCCAAGAACATGTGG
TCCGAGGGATTCACCATTGCCGGCTCCCCTCTCGAACACGCACGCGCCCTATGGCCCCAC
GACTACCAAAAATTCTGTGATACAATTGAGGAGTACCGAAAGGCGATGAACGACTTAGCC
ACTCATCTCATGCGGCTCGTGCTCGGTTCCCTCGGGATAACGGACGACGGGATCAAGTGG
GCAAACACGGGG------------GAAGCAGGGAGTGCGGCCCTCCAACTCAACTCCTAC
CCGGCATGCCCGGATCCGGGCCGGGCTATGGGCCTGGCGGCCCATACGGACTCGACGGTC
CTAACCATCCTCCACCAGAGC---AACACGAGCGGGCTTCAGGTGAGGCGGGAA------
------GATGAGAGGTGGGTGGGGGTGCCACCACTTGGCGGGGCCCTGGTGGTCCACGTG
GGCGACTTGCTCCACATAATGTCCAACGGGTTGTACCCGAGCGTGGTGCACCGGGCCGTG
GTGAACCGGGCAAGGCACAGGCTGTCGGTGGCGTACCTTTACGGGCCGCCCGCGGGTGTG
AAGGTGGGCCCGCTGAGGGAGCTGGTGGATGATTGCCGCCCGGCTGTGTACAGGGCGGTG
ACGTGGAGTGAGTATCTTGGGAAAAAGGCCAAGTATTTTGATAAGGCGCTGACGTCAATG
AGAGTGTGTGGGGCGGCGGGTGGGCTTGTCGAT---AGGAACGATCACTTGGTA------
------
>gnl_Theca_v1.1_Thecc1EG037958t1
ATG------AACTCAATCTCAGAAACCTTCAAAACCACCCCTTCCCATCCCGAGCATACC
ATTCCGTTAGACTTCACCAATGTCCCTAAACTGCCAGACTCCCATGCATGGACC---TTG
CCTCACCAG------------------CCGATTGACCCATTTACCCAGGAACCTTTGCCC
ATCATTGACCTTGCCAAACCGGATGTGTCCAAGCTCGTGAGGCATGCCTGTGAGGAGTGG
GGAGCGTTTCAGATCACCAACCATGGCATTCCCATTTGTCTCCTTAATGAAATCGAGTAC
CAAACCCGGCGGCTGTTCTCGCTGCCCGCAGAAAGCAAGCTCCTCGCTGTCCGGTCACCG
GAGGGTTTCACCGGGTATGGACTGGCCCGCATATCCCCCTTCTTCTCCAAGCTGATGTGG
TCCGAGGGTTTCTCCATTATAGGGTCCCCTGTGGAACATGCTAGCCAACTTTGGCCAGAA
GATCATGCCAAATTCTGCGAGGTAATGGAACAATTCCAGGAGGAGATGAAAGCATTAAGC
GAGAAAATGGTGGCAATAATGCTTAGCTCATTAGGTTTGACCCATGAAGATGTGAAATGG
TTCGAGCCCATGGAGGGG---TGTGACCAATCCACATGCGTGCTTCAACTGAACTCGTAT
CCAGTGTGCCCAGACCCAGGCCGAGCCATGGGCTTAGCCCCTCATACAGACTCATCTGTG
CTCACCTTGCTATACCAAGGC---AATATTAGTGGCCTACAAGTCCAAAGAGAT------
---GATGCTGCAGGGTGGATGCCTGTGGAGCCAGTCGAGGGCGCCTTGGTGGTCAATGTT
GGTGATTTGATGCACATTGTCTCCAATGGCAGGTTCAAGTCCGTGTTGCATCGTGCATTG
GTGAACAACGAGCACCACCGCGTGTCGACGGCCTACTTCTACGGGCCACCAAGGGATGCC
AAGGTCTCACCGTTGAGGAAGTTGATTGACCGTGATCATCCCCCGCTGTACCGCCCGGTC
ACATGGAAGGATTATCTTGAGGCCAAGTCAAAACATTTTAGCAAGGCACTTGAGTCGATT
CGCCTT------------------------------------------------------
------
>gnl_Theca_v1.1_Thecc1EG038315t1
ATG------ACCACTCTCTCTGAAGTCTACAGAGAACATGCTATCCACCTCCGGCATATC
GTTCCCCTGGACTTCCACTCCGTCCGGACCGTGCCCGACTCGCACGTGTGGCCT---AAA
TCCGATGAC---------------------TTCTCATCCGATGACCAGTTATCGATCCCA
ATCATTGACCTCAAAGATCCCCTCGCTGTAAAACTTGCAGGTCATGCATGTGAGACATGG
GGTGCGTTCCAAGTTATTAACCATGGCATTCCTTCGAATCTTGTCGAAGAGGTGGAGTCT
GAGGCTCGGCGGCTGTTCTCTCTCCCGGCTCAGCAGAAGATGAAGGCGTTACGTGAACCG
GCAGGCGCCACAGGATATGGTCTAGCTCGGATATCCCCGTTTTTCCCAAAGTATATGTGG
CATGAAGGGTTTACAGTCATGGGTTCACCGGTTGACCATGCTAGGGCACTTTGGCCTAAT
GACAATGCACGTTTTTGTGACGTAATAGAGAGGTATCAGAAGAAGATGAAAGTCCTAGCA
GAGCAACTCACACATCTCATCCTCGAGTCATTGGACGTTTCCCTAGAAGACCTAAGCTGG
GAC------------------GTCGGTTCTCCCTCTACCGCTCTTCAGCTGAACTCTTAC
CCTTCGTGTCCAGACCCGAATCGAACCATGGGTCTAGCCCCACACACAGACACATCCTTC
TTAACACTTCTACACCAAAGT---TCCATAAGCGGTCTCCAAATCTTCAAAGAA------
------GGAGTTGGTTGGCTCTCAGTGCGACCCATTGCCGGTGCCCTGGTTGTAAATGTT
GGCGATCTTCTGCATATTCTGTCCAACGCTCGATTCCCTAGTGTCCTTCACCGGGCCGTC
GTAAACCGAGATTGTCACAGGTTGTCAGTGGCTTATTTCTATGGAATACCCACAGATTGT
AATGTATCCCCGTTGGCAAAGCTCTTAAATTCAGGCCATACTCCTAGATACCGGTCTGTG
ACAGTGAAAGAATATGTGATCCTTAAGGCTAAGAATTTCGAGGAAGCACTTTCTTTGATT
AGAATT------------------------------------------------------
------
>gnl_Theca_v1.1_Thecc1EG028576t1
ATG---CCCTCAAGGCTCTCAGACGCCTTTAGAGCCCACCCTGTCCACCTCCAACAAAAA
CAC---CCTGACTTTACCTCACTCCAAGAACTGCCTGACTTGTACGCATGGAAT---CAG
CGCGACGAC---TACCCTTGC---------GGCGATGCCTTTGCCGCTGAATCCGTTCCG
ATTATCGATCTCGATGACCCTAATGCTCTGCAAGGTATCGGCCATGCATGCAAAACGTGG
GGCGTTTTCCAAGTCATCAATCATGGCATCCCTCCTAGCCTCCTTGACATGGTGGAGTGC
ACTGGCCGAACCCTTTTCTCTTTACCGGTCCACCAAAAACTCAAAGCTGCTAGATCACCG
GATGGTGTGTCGGGCTATGGATTTGCAAGAATTTCCTCCTTTTTTTCTAAGCTTATGTGG
TCAGAGGGCTTCACTATTGTCGGATCACCAGACGAGCATTTTCGCCAACTTTGGCCCCAA
GATTACAGCAATTACTGTGATGTGATTAAAGAATACAAGGAAGAAATGAAAAAGCTAGCA
GGGAGATTGATGTGGCTGGTGCTGGGTTCCCTAGGCATAGCCAAGCAAGATATGAAATGG
GCTGGCCCAAAGGGTGAC---TTCAGAGAGGCTTCAGCAGCCTTACAGTTGAATTTCTAC
CCGGCTTGTCCCGACCCGGAGCGAGCCATGGGTCTCGCCGCGCATACGGACTCAACCCTC
CTCACCATCCTCTACCAAAAC---AACACCAGCGGGTTGCAGGTCCTAAAAGAG------
------GGAGCTGAGTGGGTGACAGTCCCTCCGGTACCTGGCGGGCTAGTGATCAACGTA
GGGGACCTGATGCATATACTATCCAACGGGTCATACCCGAGCGTTCTTCACCGGGCCATG
GTGAACCGTTCCCGTCACCGGCTATCCATAGCCTATTTATATGGGCCACCATCCAGTGTC
AAAATATCACCCCATCCGAAACTAGTAGGCCCAAGTCACCCACCCCTCTACCGACCAGTT
ACTTGGAATGAATACCTTGACACCAAAGCAAAGCATTTCAACAAGGCACTGTCCTCGGTT
CGGGTTTGTGTTCCCCTAAATGGATTGGTTGAT---GTAAATGAACACAATAATGTAACA
GTTGGC
>gnl_Utrgi_v4.1_Scf00254.g13893.t1
ATGTGCCCCTCTTCTCTCTCGAATGCTTACTCTGGATCCCGAATCCAGCTCAGCAACATC
GTGCCACTTGATTTCTCCTCGATTCTCCAGCTTCCCGAGACTCACGCCTGG---------
---GAGGAT------------------TCGACTCCGGGCGACTCAGCGGTCTCGCCGCCG
GTGATCGATTTGGCGTCGGATGACGTGGTCGAACGGGTGAGGAGTGCGTGCAGGGTGTGG
GGAATGTTTCAGGTCATCAACCACCGAGTATCGGAGAGTCTTATAGGGGAGGTGGAGGCG
CAAATACAGCGTTTGTTCTCACTCCCGGTGGAAAAGAAGCTTCTCGCCATCCGATCTGCC
ACCGGAGCCACCGGTTATGGGGTGGCGCGTATATCCCCCTTCTTCCGGAAACAAATGTGG
CACGAGGGCTTCACCATCATGGGCTCCGTCGCGCAACATGCTCAACTTCTCTGGCCAAAT
GACCATCACGATTTCTGTTGTACAATGGAGGAGTATCAGAGGGAGATGAGAACCCTAGCG
CGCAAGCTTCTTCTTATCATCATAAAAGCAATGGGAGTGGAGGACGAGGAAGAAGAGGGC
ATCAAGAGCCGCATCTCCCTCTATGACAACCCATCGGAAGCACTGCAGTTGAATTCTTAC
CCTATTTGTCCAAACCCTAACAAGGCCATCGGATTAGCTCCCCACACAGACACCTTCCCT
CTCACCATTCTCCATCAAAAC---AACACCTACGGTCTCCAAGTTTTTCGTGCA------
------TGTTCAGGTTGGTCGCCCGTGCCTCCCGTCGCCGGAGCCCTCGTCGTCAACTTG
GGTGACCTCATGCATATTCTTTCGAACGCATGCTTCACTGCCGCGTACCATCGGGTTGTT
CCTAACGCTGATGCGCAACGCCTAACCTGCGCCTATTTCGTTGTCCCCGCGATGAACTCC
ACCGTGGCGCCGCTTCCCATCTTC------------CCGGTTCCGTATTTCCGTCCGGTG
GCGGTGAAGGAGTACGTCGATCTGAAGGAAAAGAACTTTGAAGGAGCACTCCAGTCCGTG
AAGCTTCCAATG------------------------------------------------
------
>gnl_Utrgi_v4.1_Scf00047.g5238.t1
ATG---CCTTCAAGACTCGATGAT---------------------------CAGGAAAAC
ACC---TTGGACCTCAGCTCCCTCACCGAGCTGCCGGAAACCCATGCATGGCCG---TCG
TGGAAAGAG------------------GGCACCGGAGGCGCCGCTTCCGACGCCGTCCCG
GTTGTCGATTTGAATGACGAGAATGCCCTCCAACTCATCGCACATGCATGCAAGAATTGG
GGAGTGTTTCAGGTCCTGAGTCACGGCGTTCCTCAAGAGCTGAGTGATGGAGTGGAGATG
GCCGCAGCTGATCTCTTCTCCCTCCCCATGCACCTCAAGATGAGAGCTGCCCGAGCCGAA
GATGGGCTCACCGGCTATGGCACGGCTCGTATTTCCCGGTTCTTCCCCAAGCGGATGTGG
TCCGAGGGGTTCACCATTATGGGGTCCCCTCTTGACCACGCACGCTCACTCTGGTCCCAT
GATCACGCCCGCTTTTGTGAGACGATTGAGAATTACCAGAAGGGGATGAAGGGACTTGCG
AAGCGTTTGATGTTGCTGATGCTCGGGGCACTAGGTTTATCAGAGGATGATGTGGAATGG
GCTCGAACCGGGGGC---------CTGGAGCCTGGTTCGGCTCTGCAGTTCAACTCATAC
CCAGCTTGCCCGGAACCGGAGCGAGCCATGGGTCTGGCGGCCCACACGGATTCCACAATT
CTCACGATCCTCCACCAGAGC---AACACTGCCGGGCTCCAGGTTCTCTCCGGT------
------GGGGGGAGGTGGATTCCGGTGGATCCCATCGCGGGCGCGCTTGTCGTACACTTA
GGAGACTTGATGCAAATATTATCCAACGGGGTTTACAAGAGCGTGGTTCACAGGGCGGTG
GTGAACAAGAGCCGGCGTCGGGTTTCAGTGGCTTTCCTTTTTGGGCCGCCGGCGGGGGTG
AAAATCGGGCCGGTGGAGAAATTGATCGACGAGTGGAACCCGGCCGTTTACCGGTCAATC
ACATGGAAAGACTATCTAGCAACCAAAGCTAAACACTTCGACAAGGCTCTCACATCTGTC
CGCGTCTCTATCGCAACCAACATG------------------------------------
------
>gnl_Utrgi_v4.1_Scf00711.g21046.t1
ATG---CCTTCAAGACTTGTGGAT---------------------------CAAAAGCAT
ACC---TTGGATCTCGGCTCCCTCACCGAGGTGCCGGAAACCCATGCATGGCCG---CCG
TGGCGAGAC---------------------GACGCCGCCGGGACCATGGAGACCGTTCCG
GTTGTTGATCTGAATGACGAGAATGCCCTCAGTCTTATAGGGCATGCATGCAAAAAGTGG
GGGGCGTTTCAGGTCATTAACCACGGGGTTCCTCGCGAGTTGAGTGATCAAGTGGAGATG
GCGGCGGTGGATCTCTTCTCGCTCCCCATGCACCTCAAGATGAAAGCCGCACGGGGACAA
GAAGGGCTCGCCGGCTACGGCGCGGCGCGTATTTCGCAGTTCTTCACGAAGCGTATGTGG
TCGGAGGGGTTCACCATTATGGGCTCCCCTCTGGAACACGCACGGTTGCTCTGGCCGGAG
GACTATGCCGATTTCTGTGAGACGGTTGAGGATTACCAGAAGACGATGAAGGGGCTAGCG
AAGCGTCTGATGTGGCTAATGCTCGGAGCGTTGGGGATATCGGAAGAAGATCTGAGATGG
GCTCGGACCGGCGGA---------CTGGAACCCGGCTCCGCCATGCAGTTGAACTCATAC
CCCGCTTGCCCAGAACCGGACCGAGCCATGGGCCTGGCTGCCCACACAGATTCCACAATC
CTCACGATTCTCCACCAGAGC---AACACCGCCGGCCTCCAGATTCTCTCCGGC------
------GGGGGGCGTTGGGTCCCCGTGGCCCCGATCCCCGGCGGCCTAGTCGTGCACGTG
GGAGACCTGATGCATATCCTATCCAACGGCGCGTACAACAGCGTCGTTCACCGGGCGGTG
GTGAACAAGAGCCGGCGCCGGTTTTCAGTGGCGTTCCTTTTTGGTCCACCGGCGGGGGTG
AAAATTGGGCCGGTGGAGAAACTGATCGACGAGTGGAACCCGGCGGTGTACAAACCAATC
ACATGGGAGGATTATTTAGCCACCAAGGCTAAGCACTTCGACAAGGCTCTCACCTCCCTC
CGTCTCTCTCATGAGAGCAATCTG------------------------------------
------
>gnl_Vitvi_Genoscope.12X_GSVIVT01017173001
ATG---CCTTCGAGAATCTCTGATGCCTTCAAAGCCCACCCTCTCCACCTCAATCACAGA
CAC---TTGGACTTGAACTCAGTACAAGAATTACCCGACTTATATGCATGGGCA---GGG
GTGGACGAG---AACCCTTCT---------GGAGACTCGTTAATCACTGAGTCCGTGCCG
GTTATTGATCTCACCGACCCTAATGCCTCAGAACTCGTGGGTCATGCATGCAAGAGCTGG
GGCGTCTTCCAAGTCACCAACCATGGCATCCCCGGCAGCCTCCTCGACGACATTGAGTCT
GCTGGCAGGAGCCTTTTCTCTCTACCTGCCCAGCAAAAGCTGAAGGCCGCTCGCTCCCCT
GATGGGGTTGCTGGCTATGGCCTCGCCAGGATTTCCTCTTTCTTCAACAAGCTCATGTGG
TATGAAGGCTTCACCATCTTCGGATCTCCACTTGAACACGCTCGCCAACTTTGGCCTCAA
GACTACACCAAATTCTGTGATGTCACGGAGGAGTTTGAGAAAGAGATGAACCAACTTGCA
GAGAGGCTCATGTGGCTCATGCTTGGATCACTGGGGATCACTAAAGAAGATCTTAACTGG
GCTGGCTCAAAAGGCGAC---TTCAAA---------GCTGCCCTGCAGTTGAACTCTTAC
CCAGCTTGTCCAGAGCCGGACAGGGCGATGGGTCTCGCTGCCCACACTGACTCTAGCCTC
TTCACAATCCTCTACCAGAAC---ACCGTCAGTGGTCTGCAGGTCCAACGAGAG------
------GGAGCCGGATGGATCACAGTTCCTCCACTCCCGGGTGCACTTGTTATCAACGTT
GGTGACCTCCTCCACATACTATCCAATGGGGTGTTCCCTAGTGTCGTACACAGGGCCTTG
GTTAACCGGACAAAGCATCGACTCTCTGTGGCCTACCTCTACGGACCACCAGCCGGTGTT
CCAATCTCGCCCGTGCCGAAGCTGGTTGACTCGACTCACCCTCCTCTCTACCGCCCAGTC
ACATGGAGCGAGTACCTCTGCACCAAGGCAAAGCACTTTGACAAGGCTCTTTCATTAGTT
CGGCTGTGTATGCCCAGGAACGGATTCATCGAT---GTAAACGATCACAATGGGGTGAAA
GTAGGT
>gnl_Vitvi_Genoscope.12X_GSVIVT01017178001
ATG---CCTTCAGAACTCTCTGATGCCTTCAAATCCATGCCTGCCAATCTCTACAAGAAA
CAA---TTAGACCTGAACTCAATCCAAGAATTGCCCGATTCGCACGCATGGGCG---TCT
CTCGGCGAG---CACCCTTGC---------GTGGACTCTTTAATTGCAGAATCAGTGCCG
GTTATTGATCTGAGTGACCCCAATGCATTAACACTTGTGGGCGATGCATGTAAGAGTTGG
GGTGTGTTTCAAGTCATCAACCATGGCATCCCCATCAGCCTTCTTGAAGCCATTGAGGAT
GCTAGCAGGAACCTTTTCGCATTGCCTGCTGAGCAAAAACTCAAGGCTACTCGCCCGCCT
GATGGCTTCTCCGGCTTCGGCCAACCCCGGATTGCTCCGTTCTTTGCCAAGCAAATGTGG
TATGAAGGCTTCACCGTCCTCGGATCGCCTCTCGAGCTTGTTTCCAAACTTTGGCCTGAA
GAATACACCAAGTTCTGTGAAGTTACTGAAGAATATGACAAACAGATGAAGCAGCTAGCA
AATAAGCTCCTCTGGCTCCTGCTTGGCTCACTGGGAATCAACAAAGAAGATGTAGAATGG
GCTGGTCCAGAAGGTCAG---TTAGAAGGGGCACATGCTGCCTTGCAGTTGAACTCTTAC
CCAGCTTGTCCACAGCCGGACAAGGCCATGGGTCTTGCCGAGCACACTGACTCCTCCCTC
CTCACCATCCTTTACCAGGGC---AGCACCAGTGGTCTCCAAGTCGTCCTAGAA------
------GGCAGTGGATGGATCACAGTTCCTCCTCTCCCTGGTGCGCTTGTCGTCAATATC
GGCGACCTCCTCCATATACTATCCAACGCTGCATTTCCCAGTGTCCTCCACCGTGCCATG
GTTAACAACTCCAAGCAGCGTATCTCCGTCGCCTATTTCTATGGACCACCGGCGACCATT
CCAGTGGCGCCCATCCCAAAATTAGTTGACTCCAGTCACCCTCCTGTCTACCGCTCAGTT
ACATGGAGTGAGTTCCTTGCTACCAAGGCAAAGCATTTCAACAAGGCTCTTTCATTAGTT
AGGATGCCTGTGCCGGAAACGGATTCATCGGAG---------------------------
------
>gnl_Vitvi_Genoscope.12X_GSVIVT01035796001
ATG---GCTTCTACTCTTTCCCAAGTCTTTAGGGACAACCCTCTCCCCCTCAACCATATC
ATCCCCCTGGACTTCACCTCCGTTCATTCTCTACCTGAATCTCACGTGTGGCCT---GCT
TTTGATGGT---TTCCCATTTGGG---ACCACTTACCCTGGCGAAAAGTTCTCCATACCC
ATCATCGACCTTATGGACCCCAATGCTGCTCAGCTTGTTGGCCATGCATGTGAGAAATGG
GGAGCCTTTCAACTTACTAGCCATGGCCTCCCATCTATACTTACCGATGATGTTGAGTCT
CAGACTCGACGGCTCTTCGCTCTCCCTGCTCATGAGAAGATGAAGGCCTTACGCCTCCCC
AGTGGAGGCACCGGCTACGGCCAAGCTCGGATATCACCGTTCTATCCCAAGTTCATGTGG
CATGAAGGCTTCACGATCATGGGGTCTGCAGTTGATCATGCTAGAAAGCTTTGGCCTGAT
GACTACAAAGGGTTTTGCGATGTCATGGAAGATTATCAGAAGAAGATGAAGGAACTTGCA
GAGAGTCTCTTACATATATTTCTAGAATCATTGGACATCTCCAAGGAAGAGTACCGGTCG
ACTACAATTCAGCGTGGC---CGCGAGGCCTGCAATACTGCACTGCAGCTGAATTCATAT
CCTCCATGCCCGGACCCTAACCGAGCCATGGGGCTAGCCCCACATACAGACTCATTGCTA
TTCACTATCGTCCACCAAAGC---CACACAAGCGGCCTCCAAATCTTGAGAGAT------
------GGAGTTGGGTGGATAACAGTGTTTCCTCTTGAAGGTGCACTTGTAGTCAATGTT
GGAGATCTCCTCCATATTCTCTCTAATGGTCGGTACCCCAGTGTTCTTCACCGCGCAGTG
GTGAACCAGGCGGAGCATCGGATATCCCTCGCATACTTCTATGGCCCTCCAGCTGATTCC
CTGATTTCACCTCTCTGTAATCTTGTGAGTTCCGGCCAGGCTCCTCGTTATAGATCAGTG
TCTGTTAAGGAGTACGTTGATTTAAAGGAAAAGCACAAGGAGAAGGCACTCTCTTTGTTA
AGATTA------------------------------------------------------
------
>Frave_01056-v1.0-hybrid.t1
ATG------GGTGCTCTAGCAGACTTCTCCAGA------------------AACCATATC
GTCCCTCTTGACTTTGCTTCAGTCCAGACCGTGCCTGAGTCTCATGTATGGTCC---GAA
TCCGACGAT---GAACCTTCCGGC------AGTACAGCTGACCCATGTTTATCTGTACCT
ATCATCGATCTCTGGGATCCGAATGCCACACATCTTATTTTCGAAGCATGTGAGAAATGG
GGTGTTTTTCAGTTGACGGGTCATGGCATTCCGGCAAAGCTTATAGAGGAGGTGGAGGAC
AAGACGCAAAGGTTATTCTCTCTCCCCGTTGACCAGAAATTGAAGGTCCTAAGATCTCCG
GGTGCCGGCACCGGGTACGGCCGGGCTATGATCTCGCCCTTCTTCCCAAAACATATGTGG
CACGAGGGGTTTACTATCATGGGTTCTGCAGCAGATCATGCTAAGCATCTTTGGCCCCAT
GACTATGAAGAGTTTTGTGTTACAATGGATGAGTACCAGAAGCAAATGAAGGCACTAATC
GAGCAACTAATCCACATTATATTGAAATCCTTGAACATTAGTTCCCAAAAATTGAGTTGG
CTTAAGAGTCAGTGCTCTACTAGTACTACTCCAGGCACTGCTTTGCAGCTAAATTCTTAC
CCTCCCTGCCCAAACCCTAACCGAGCCATGGGGCTAGCACAACATACGGACACTTCCCTC
GTCACCATACTC---CAAGCT---CAGACCAGCGGCCTCCAAATCTTCCGAGAC------
------GACGTAGGATGGATTTCGGTGCAACCCGTACGTGGTGCACTCACTGTTAATATT
GGTGACTTCCTCCACATTCTCTCCAACGGCCGATTTGTTAACGTTCTTCATCGTGTGGTG
GTGAACTCG---ATCCAACGCTTCTCAGCGGCCTACTTCTATGGTCCGCCTTCGGATTTT
CTCATCTCGCCTCTTCTCTCC---GAGACTTCGGAAGAAGTTGCTCGGTATCGCTCTGTT
ACTGCTAAGGAGTTTATTGGTATGAAGGCCAAGCATCTCGACCGAACCCTTTCCTTGCTT
AAAACT------------------------------------------------------
------
>Frave_01058-v1.0-hybrid.t1
ATG---ACGTCTACTCCT---GACGAAGCCTAC---------------ATTAAGCGTCTC
GTTCCTCTTGATTTTGGCTCAGCCAAGTCAGTTCCAGACTCTTTCGTGTGGCCT---CAA
GCATCCGAT---GAG---------------GTCCACTCCGGTGACGGGTTAACCATACCG
GTTATCGACCTCACGGATCCGAATGCCCCGCAACTCATAACCGAGGCATGTAAGACATGG
GGTATTCTCCAAGTGAAAGGACATGGAATTCCAACTAAGCTTCTGGAGGACATGGAGTCT
GAGTGTGAAAGACTGTTTAGTCTCCCAACTGACCAGAAAATGAAGGCCGTGAGATCTCCA
GGCAGGATTACAGGATATGGTATCGCCCATATCCAGTCCTTGTTTTCCACCACTATGTGG
CATGAAGGGTTTACCATCGTCGGGTCTGCAATTGATCATGCTAGGCTGCTTTGGCCTAAT
GATTATCAAGGTTTTTGTGACACAATAGATGATTATCAGAAGCAGATGAAGGCCTTGGCA
GAGCAACTGATGCGCATCCTCTTCAAAGCCTTGAGCATTTCTGTAGAAGAACTCAATTGG
CTCGATGATCCAACTAAC---AGCAGTGGCTGCAGTCTGTCTTTACAGCTGAACTCTTAC
CCTCCATGCCCCGAACCGTCCCGGACCTTAGGTCTAGCCCCCCACACAGACACCTCCATT
GTAACCATACTC---CAAGCT---AAAACCAGCGGTCTCCAAGTCTTCAAAGAC------
------GGAGTTGGGTGGATTCTGGTGGAACTGGAACCCGATGCACTCTTCGTGAACCTT
GGTGATTTCAGTCGTATTCTATCCAATGGTCAATTCATCAGTGTTCTGCATCGTGTTGTG
GTGAAACCG---ATCCAACGCTACTCAATGGCATACTTCTTTAGGCCTCCGACGGATTTT
GTTGCGTCACCACTTTTGTCG---AAGGATCCGGGAGAAGTTCCTCGGTATCGTTCAGTC
ACAGTAAAGGAGTATCTTGATCTCAAGGGGAAACATCTTGAAAATGCATTATCTTTCATT
GAAAAT------------------------------------------------------
------
>Frave_01059-v1.0-hybrid.t1
ATG------GCAACCCCATGGGATCAAGCCTAC------------------AAGCACATC
ATCCCCCTTGATTTTAACTCAGTAAATTCGGTGCCTGACTCATTTGTATGGTCT---CAA
TCCGATGTC---------------------ATTCAACCAGATAACGGGTTATTTATACCC
ATTATCGACCTCATGGATTCAAATGCCCCGAAGCTCATAGTCGAGGCATGTGAGACATGG
GGTGTTTTCCAATTGAAAAACCATGGTGTTCGTACAAAGATTATGGAGGACATCGAGTCT
GAGGCTCGAAAGTTGTTTGATCTCCCCATCGACCAAAAATTGAAGGCTGTACGATCTCCT
GATGGGTTGAGCGGATACGGAATCGTCCCAATTCAGTCCTTGTTTTCCACCTTTATGTGG
CATGAAGGGCTTACCCTCTTTGGCTCTGCAATTGATCATGCTAAGGCGCTGTGGCCTCAT
GACTATCAACAATTTAGTGATACAATAGATGAATATCAGAGTCAAATGAAGGCATTAGCC
GAGAAAGTAACGGGCATCCTCTTCAGAGCCTTGAGCATTCCTGTGGAAGATTTGAATTGG
TTTGATGATCCAACGAAC---AGAAGTGGGTGCAACTTGGCTTTACAGTTGAACTCTTAC
CCTCCATGCCCCGAACCGACCCGAACCTTGGGTCTAGCCCCGCACACTGACACCTCCATT
GTGACCATACTT---CAAGCT---AAAACCAGCGGTCTCCAAGTCTTCAAAGAC------
------GGAGTTGGGTGGATTCCGGTGGAACCAGAACCTGAAGCAATCATCGTGAACCTT
GGTGATTTCACTCATCTTCTATCCAATGGTCGATTCATCAGTGTTCTTCATCGTGTGGTG
GTGAAACCG---ATCCAACGCTACTCAATGGGATACTTCTATCGGCCTCCGAAGGATTTT
GTTGTGTCACCACTTTTGTCG---AAGGATCCGGGAGAAGTTCCTCGGTATCGTTCAATC
ATAGCAAAGGAGTATCATGAACTGAAGGCCAAGCATTATGAGAAAGCATTTTCTCTCATC
GAAAAT------------------------------------------------------
------
>Frave_01060-v1.0-hybrid.t1
ATG------GCTACACCACCAGATCAAGCCTAC------------------AAGGATGTT
ATTCCCCTCGACTTTACCTCAGCCAAGACATTGCCTGATTCTTACGTGTGGCCT---GAA
TCCGATGAC---CTC---------------TATTCCGGTACCGACCAGCAGTCTATTCCA
GTCATCGACCTCATGGATCCGAATGCGACACAACTCATTATCCAGGCGTGTGAGACATGG
GGGGTTTTCCAGTTGATAAATCATGGAATTCCTCAAAAGCTTGTGGAGGATGTGGAGTCT
CAGACTCATAGGTTGTTTGCTCTCCCAGCTGAACAAAAGTTGAAGACTTTACGGACTCCC
GGCAAGAGTACCGGATACGGTAACCCGCCGTCGCAGGCCCTGCTTCCCCGGAAACTATGG
CAGGAAGGGTTTACCATCATGGGGTCTCCAGCTGATCAGGCTAAGGTGCTTTGGCCTAAT
GATCATCAAGGGTTTTGTGATATAATGGATGATTACCAGAAGCAAGCAAGGGGCTTAGCA
GAGCAACTAATCCGCACCATCTTCATATTCTTGACAATT---------AAAGTGAACTGG
TTTGATGATCCG------------ACTATGTGCCAGGCTGCTCTTCAGCTAAATTCTTTT
CCTCCTTGCCCTGACCCGACTCGAGTTTTAGGTCTACCACCACACACAGACAGTTCCTTG
CTTACCATACTC---CACTCC---CGAACCGAGGGTCTTCAAGTCTTCAAA---------
------GGAGTTGGATGGATTACTGTGCAGCCTAATCCTGAATCACTCATTGTTAATGTT
GGTGATTTACTCCACATTCTGTCCAATGGTCGATTCGTTAGTGTTTTTCATCGAGCTGCG
GTTGTCCAAAAGAAACATCGGATCTCGGTCGCCTACTTCTATTGGTCTCCACTGGACTGC
ACCGTCTCCCCCCTCCTCTCC---AAGAACTCTAAACAAGTTCCTAAGTATCGATCGGTC
ACATCGAAGGAGTACCATGTCCTAAAGGCTAAGCATTCTCGAGATACTCTTTCTGTTGTT
AAAATT------------------------------------------------------
------
>Frave_06004-v1.0-hybrid.t1
ATG---CCTGTAAGAATCTCCGAAGCCTTTCCATCCCACCCC---------CAT---AAA
CACCCTGCAGACTTCAACTCACTACACGAGTTACCAGACTCATATGCATGGACTAATCAA
CTCGACGAG---TTCCCATCTCTG---GACTCTCCATTCGGCTCTGATCTGTGTGTTCCG
GTCATCGATCTAAATGACCAAAATGTCATTAAACTCATAGGACATGCATGTAAAACATGG
GGTGTGTTCCAAGTCACAAACCATGGAGTCCCACAGAAGCTTGTTCATGATATTGAATCA
ACTTGTCGAAGCCTCTTCTCTCTGCCAGTTCAGCAGAAGCTCAAAGCCGCTCGACCGGCC
GACGGAATTTCTGGTTATGGAATCCATCGGATATCTTCGTTTTTCCAAAAACTCATGTGG
TCCGAGGGCTTCACCCTTGTTGGCTCACCACTTGAACATTTTCGACAACTCTGGCCCCAA
GATTACAACAAATTCTGTTGTATGGTAGAAGAATACGAGACAGAGATGAAGAAGCTAGCA
GGGAGGCTGATGTGGCTAATATTTGGATCATTGGGGATATCCAAGGAAGACGTCAGTTGG
GCCGGCCCAAAAGGTGGC---TTTGAAGACGCATCCAATGCTCTACAATTGAATTCCTAC
CCGGCTTGTCCGGATCCTAGTCGGGCCATGGGTCTGGCCGAGCATACGGACTCAACCCTC
CTCACAATCATCCACCAATCC---AACATAAGTGGCCTGCAAGTTCTTCGTGAA------
------GGCGCCGGGTGGCTCACTGTTCCGCCCGTCGCCGGAGCTTTGGTGATCAACATT
GGCGATCTCATTCATATCTTGTCCAACGGGGAGTACCAGAATGTGCTTCACCGGGCAATA
GTCAACCGAAGTCAACAACGTCTATCGGTGGCTTACCTATATGGGCCACCGATTAACGTT
CAAATCTCGCCTCATTCGAAATTGGTCACCCCAAGTCACCCTTCTCTTTACCGCCCGGTC
ACTTGGAAAGAGTACCTTGGTATCAAAGGAAAACTCTACAACAAGGCACTTTCATCCATT
AAGTTTCATGATCATCAAAATGATCAAATG------------------------------
------
>Frave_11192-v2.0.a2-hybrid.t1
ATG------GCTACACCAGCACAAGCCGCCTAC------------------AAGGATGTC
ATCCCCCTCGACTTTGGCTCAGTCAAGACATTACCTGACTCATTTGTGTGGCCT---GAA
TCCGATGAC---TTC---------------TATTCAGGTACCGACCAGCCTTGTATTCCA
GTCATCAACCTCATGGATCCGAATGCGTCACAACTAATTATCCAGGCATGTGAGACATGG
GGGGTTTTCCAGTTGATAGGTCATGGGATTCCTCAAAAGCTTGTGGAGGATATGGAGTCT
CAGACTCATAGGTTGTTTGCTCTCCCAGCTGACCAAAAATTGAAGACATTGCGGACTCCC
GGCAAGATTATCGGATACGGTAACCCGCCGTTCCAGGCCCGGCTTTCCCGTAAACTGTGG
CAGGAAGGGTTTACTATCATGGGGTATCCAGTTGATCAGGCTAGGGTGCTTTGGCCTCAT
GATTATCAAGGGGTTTGTGATACAATGGATGAATATCAGAAGCAAGTGAAGGCTTTAGCA
GAGCAACTAATTCGCATCGTCTTCAAATTCTTGAGCATTTCTCAAGAAGAAGTGGATTGG
TTTGATGATCCA---------ACTAATATGTGTCCTTCTGCTTTTCAGCTAAATTCTTAT
CCCCCTTGCCCTGACCCGACTCAAGCTTTAGGTCTACCACCACACACGGACGGTTCCTTG
TTTACCATACTC---CACTCC---CGAACCGAGGGTCTTCAAGTCTTCAAAGAA------
------GGAGTTGGGTGGATTACTGTGCAGCCCAATCCTGAAGCATTCATTGTGAATCTT
GGTGATGTACTCCACATAATGTCCAATGGTCGATTTGTTAGTGTTCTTCATCGAGCCGCG
GTGATCCAAAAAGACCATCGGATCTCTGCCGCCTATTTCTATTGGCCCCCAATGGACTTC
ACCATCTCTCCCATCCTCTCT---AAGAACTCCGAACAAGTTCCTAAGTATCGTTCGGTC
ACATTGAAGGAGTATCATGTCATAAAGACTAAGCATTGTCAAGATACTCTTTCTGTTATT
AGAATT------------------------------------------------------
------
>Frave_30946-v2.0.a2-hybrid.t1
ATG------------------AGTTCAACTTCAACCTCTACTCGAAACCTCTCCCATATC
ATCCCACTCGACTTCAACTCCGTCGACACATTACCTGACTCCCACACTTGGGAC---TCC
TCCCCGGAC---------------------CACCACCTTTTCACA---GAATTTGTACCC
ATCATAGACCTACACGACCCGAACGCCGCCACGCTCATACGGCTTGCCTCCGAGCAATGG
GGTGTGTTCCAAGTCACCAACCACGGCGTTCCAATGAACTTGGTACAAGAAGCAGAGGTA
CAAGCCCGTGGGTTGTTTGAGCTGCCTAGAGACCAAAAACTCCGGGCACTCCGATCACCA
GAGAGCTTCAGCGGTTACGGGAGTGCCGGCAATGCCGCTAACTTCTCAAAGCTGATGTGG
TCGGAGGGTTTCACGATCATGGGGTCACCGGTTGAACATGCTGCTCAACTCTGGCCAGAT
GACCAGTCGCACTTCTGTGATGTAATGGAGGAGTACCAAAAGAAGATGAAGGGCCTATCT
GGAAAACTGATACGGCTGATGCTTGGATCATTGGGCTTGGACAAGGAAGATGTTAAATGG
CTGAACCCCAAAAGGAGT---AGCACAAATTTTCCACAGGTCCTGCAATTGAACTATTAT
CCGGTTTGTCCAGACCCGACCCGAGCCATGGGGTTGGCTCCTCATACAGACACCTCGGTT
TTCACTGTGCTAAACCAGTGT---GACATAAGTGGCCTGCAAGTCTTCCAGGAA------
------GGGATCGGCTGGATGTCCGTTCAGCCGATCCCTGGTGCACTTGTAGTCAATGTA
GGTGATTTGATGCACATATTATCCAACGGACGGTTCAAGACTACAATTCACCGTGCGGTT
GTCAATGAGTTACATCACCGCATCTCCATTGCCTACTTCTATGGGCCACCGTATGACGTG
AAGATATCGCCGCTGATGAAGTTGATCGGCCAAGATCATCCTCCTCTATATCGGCCGGTA
ACTTGGAAGGAATACCTTGGTATCAAGGGAACACATTTCAACAGGGCACTTGAGTTGATC
AGGAATGACACAGGCTATGCATCATTCATATATGAA------------------------
------
>Maldo_GDDH_02G1263100
ATG---CCTGCAAGTGTCCCTGATGCCTACGAAGGCAACTCTGTGAATGTGTTGGACCAA
GTCCCTGATGACTTCAACTCATTACATGAGTTGCCAGATTCGTATGCATGGACA---ACC
CTCAACGAG---CATCCCTCC------------------CTGGACTCGGACTCCGTCCCC
GTTGTCGATCTGAATGACCCAAATGCCCTTCAACTGTTAGGCCATGCATGCAAGACTTGG
GGTGTCTTCCAACTCACAAACCATGGCATCCCCCAGACTCTGGTTCATGACATGGAATCT
GCTGCTCGAAGCCTTTTTTCCCTGCCAGCCCAACAAAAGCTCAAAGTTGCCCGCTCACCG
GGTCAAATTTCCGGCTACGGCTTCCATCTCATAGCTGCCTTTTGGGACAAGCAGCAGTGG
TCTGAGTGCTTCACTATTGTTGGTTCACCACTTGAACATTATGAGCAACTTTGGCCCCAA
GATTACACCAAATTCTGTTGCATTACCGAAGAATTTGAGAAAGAGATCAAGAAGCTTGCC
TCTAGGCTCATGTGGCTAATGCTTGCCTCGTTAGGAATATCCAAGGACGACGTCGAATGG
GATGGTCCAAAAGGTGAT---GATCAAAATGCATCAGCTGTCTTCCAGTTCAACTCTTAC
CCGTCTTGTCCGGATCCAGATCGGACCCTAGGCCTTGTTCCCCATACTGATTCGAGCCTT
GTGTCCATTGTCCACCAGAGC---AACATCGATGGCTTGCAAGTTTTTCGGGAG------
------GGCACCGGTTGGTTCACGATTCAACCAGTTCCCGGTGCTCTGGTGGTCAATGTT
GGTGACCTCATGAGCATATTATCTAACGGTTTGTACTCGAGTGTCCTCCATCGAGTCTTG
GTGAAACGGGCACAACACCGTATATCACTTGTTTACCATTATGGACCGCCGGCAGCCGTC
AAAATCGCACCCCTAGAAAAGCTATTTGGCCCAAGCCACCCTCCCCTCTACCCGCCGGTC
ACTTGGAATGAGTACATTAGTACCAAGGCAAAGCTCAAGGGCAAAGCACTTCCATCACTT
CGGCTTTATGATCCTCTTATGAAG------------------------------------
------
>Maldo_GDDH_02G1263200
ATGTCCAGTGGAAAACTCTCAGATGCATTCAAATCCCACCCTATCTTTCTCCACAAGCAA
CAGCCAGACGACTTCAGCTCATTGCAGGAATTGCCGAAGTCGTATGCATGGACGTCACAG
CTGAACGAA---TATCCATCT------TTCGAATCATTATCTTGCTCAGAGTCTGTGCCG
GTAATCGATCTCACCGACCCAAATGTCGTTGAACTCGTAGGACATGCATGCAAGACTTGG
GGCATGTTCCAGGCCACAAACCATGGCGTCCCTCAAAAACTTGTTGACGACATGGAATCT
ACTGTTCGAAGCCTTTTCTCTCTGCCACCCCAACAAAAGCTCAAAGCAGCTCGATTGCCC
GATGGCTTTTCCGGCTACGGTTTCCATCGCATATCTGCCTTTTGTGAAAAGCTAATGTGG
TCTGAGAGCTTCACTACCGTTGGCTCACCACTTGAACATTTTCGCCAACTTTGGCCCCAA
GATTACACCAAGTTCTGTTGTATTGCTGAAGAATATGAGAGAGAGATGATAAGGCTTGCG
GCTAAGTTGATGTGGCTAATGCTTGGCTCATTAGGCATATCCAAGGAAGACATCAAATGG
GCGGGTCCAAGAGGTGAA---TTTGAAGATGCATCTGCAGTCTTACAATTCAACTCTTAC
CCAGCTTGTCCGGATCCGGATCGGACCATAGGTCTTGCCCAACATACCGATTCAAGCCTC
ATTTCAATCGTCCACCAAAGCAGTAACGCCAGTGGCTTGCAAGTTTTCCGACAGGGGGAG
GAGGAGGGCCGTGGGTGGCTTATGGTTCCACCAGTCCCTGGGGCTTTCGTGATCAATGTG
GGTGACTTCATGCACATGCTATCAAACGGATTGTACCAGAATGTCTTTCACCGGGCAGTG
GTGAACCGAAGCCAGCACCGCGTATCAGTCGCTTGCTTATATGGTCCTCCGGAGAATGCT
CAGGTCTCACCCCTCTCAAAATTACTTGGCCCGAGCTGTCCTCCGCTGTACCCGCCGCTC
ACTTGGAATGAGTACCTTGGAACAAAGGCAAAGCTTCACAACAAGGCACTTGAATCACTC
CGACTGTGTGCTCCTCCGAAT---------------------------------------
------
>Maldo_GDDH_07G1054800
ATGTCGAGTGGAAAACTCTCAGATGCATTCAAATCCCACCCTATCTTCCTCCACAAGCAA
CACCCAGACGACTTCAGCTCATTACAGGAATTGCCAGAGTCGTATGCATGGACGTCACAG
CTTAACGAA---TATCCGTCT------TTCGAATCATTATCTTGCTCAGAGTCTGTGCCG
GTAATCGATCTCGCCGACCCAAATGTCGTTGAACTCGTAGGACATGCATGCAAGACTTGG
GGCATGTTCCAAGCCACAAACCATGGCGTCCCCCAAAAACTTGTTGATGACATGGAATCT
ACTGTTCGAAGCCTTTTCTCTCTGCCACCCCAACAAAAGCTCAAAGCAGCTCGATTGCCC
GATGGCATTTCCGGTTACGGTTTCCATCGCATATCTGCCTTTTGTGAAAAGCTAATGTGG
TCTGAGAGCTTCACTATCGTTGGCTCAGCACTTCAACATTTTTGCCAACTTTGGCCCCAA
GATCACACCAAGTTCTGTTGTGTTACTGAAGAATATGAGAAAGAGATGAAAAGGCTTGCA
GCTAGGTTGATGTGGCTAATGCTTGGCTCATTAGACATATCCAAGGAAGACATCAAATGG
GCGGGTCCAAGAGGTGAA---TTTGAAGATGCATCTGCAGCCTTACAATTGAACTCATAC
CCCGCTTGTCCGGATCCAGATCGGACCATGGGTCTTGCCCAACATACTGATTCAAACCTC
CTGTCAATTATCCACCAAAGCGCTAAGGCCAGTGGCTTGCAAGTTTTCCAAGAAGGGAAG
GACGAGGGCCGGGGGTGGCTTATGGTTCCACCGGTCCCGGGGGCTTTTGTGATCAATGTG
GGTGACTTCATTCACATATTATCAAACGGATTGTACCAGACCCCCCTTCACCGGGCAGTG
GTGAACCGGAGCCAGCACCGTGTATCAGTTGCTTACTTATATGGTCCTCCGGAGAATGCT
CAGGTCTCTCCCCTCTCGAAATTACTCGGCCCAAGTTGCCCTCCGCTGTACGCGCCCGTC
ACTTGGAATGAGTACCTTGGAACCAAGGCAAAGCTTAACAACAAGGCACTTCAATCACTC
CGACTGAATGCTCCTCTGAAT---------------------------------------
------
>Maldo_GDDH_08G1138400
ATG------GGTGCTATATCAGATCCCTATGGAGCT---------CATCTCCATCATATC
ATCCCCATCGACTTTAACTCAATCCAGACATTGCCTGAATCGCATGTATGGCAT---GAT
CACTCCGAT---GAGTCTTCATCT---GGGGTACCCTCCGCCGACCCGTTATCTGTACCC
GTCATCGACCTCATGGACCCGGAGGCTCCAAGTCTCATGATCCAGGCATGTGAGGAATGG
GGTATTTTTCAGGTGATAGGTCATGGCCTT---ACAAAACTCATGGACGATGTGGAGTCT
GAAGCTGAAAAATTGTTTGGTCTTCCTGTTGACCAAAAACTGAAAGCCCTACGATCTCCA
GGTGGGGCTACTGGGTATGGTCGTCCTCATATATCGCCATTTTTTGACAAACATATGTGG
CAGGAAGGGTTTACTATCATGGGGTCTCCAGTCGATCATGCTAAGCAACTTTGGCCCCAA
GACTATCAAGGCTTTTGTGACACAATGGACGATTATCAGAACCAAATGAAGGCATTAGCA
CAGAAACTAATCCACATTTTCTTCAAATCTTTGGACATTAATTTTGAAGAATTTGATTGG
CTTAATGACAGT------GGGTCAAGCAGTCCGAGCACTGCTTTGCAACTAAACTCCTAC
CCGCCCTGCCCTGATCCTACTCGAGCCCTGGGCATGGCAACACACACAGACACTTCCCTG
GTCACCATTGTCCAACAATCC---AAAACCAGCGGCCTCCAAGTCTTCAAAGAC------
------GGAGCCGGGTGGGTTCTGGTGCAACCCATACCCGGTGCCCTAACTGTTAACCTT
GGTGACTATCTCCACATTGTCTCCAATGGGGTGTTTACAAGTGTCCGTCATCGTGTTGTG
GTGAACCAGCAGATCCAGCGATTTTCCATGGCCTACTTTTATTCTCCCCCAAGGGATTTT
ACAGTCTCCCCGGTTCTCTCTAGGGTT---CTGGAAAAAGTGCCTAAGTACCGTTCACTC
ACAGTGAAGGAATATGTCGATATCAAGGGGAAGCATCTTGAAAAGGCATTTTCTTTGATT
CAAAAT------------------------------------------------------
------
>Maldo_GDDH_09G1217400
ATG---CATTTAAAACTTTCTGATGCCTTCAAATCCCACCCTGTCAACCTCCAACTCAAA
CAC---CCAGATTTCAACTCATTACATGAATTGCCAGACTCCTATGCATGGACA---AAC
AATGATGATCACTACCCATCTTTC---CTAACCTCATTTGGGGCAGACGATTCTGTTCCG
GTCATCAATCTCTCTGACACCAATGTTCTTAAGCTCACAGGCCATGCATGTAAGACTTGG
GGAGTCTTCCAAGTCACTAACCATGGCATCCAACAGAAGCTTCTTGATGACATTGAATCC
GCAGGCAAAAGCCTTTTCTCTCTACCAGTCCAGCAGAAGCTCAAAGCTGCCCGATCGCCA
GATGGCATTTCCGGCTATGGTTTTGCTCGGATATCTTCTTTTTTTAAGAAGCTCATGTGG
TCGGAGGGTTTCACTATTGTTGGCTCACCAGTTGACCATTTTCGCCAACTTTGGCCCCAA
GATTACGACAAATTCTGCAATATCATTGAGGAATATGAGAAGGAAATGAAAATGCTTGCT
GGGAGGTTGATGTGGCTTATGCTTGGCTCACTAGGCATATCCATGGAAGATATCAAATGG
GCTGGCTCGAAAGGTGAA---TTCAAAGGTGCATCAGCTGCCTTACAATTGAATTCTTAC
CCCGCTTGTCCAGAGCCAGATCGGGCCATGGGTTTGGCTGCACATACGGATTCTACCCTC
CTCACAATCCTCTACCAAAGC---AACACTAGTGGTTTGCAAGTGCTTCGGGAG------
------GGCACCGGGTGGGTCACGGTTCCACCAATGCCCGGTGCTTTGGTGATCAACGTT
GGTGATCTCTTCCATATATTATCTAACGGGTTGTACCCAAGTGTCCTTCATCGGGCAGTT
GTGAACCGGACCCAACATCGTCTATCTGTCGCTTACTTGTTCGGCCCCCCGGCCAGTATC
CAAATCTCACCCCTATCAAAATTAGTAGGTCCAAGTCATCCTCCTCTCTACCGCCCAATT
AGTTGGAATGAGTACCTTGGCACTAAAGCAAAGCATTTCAATAAGGCACTTTCATCGGTC
AGACTTTGTGCTCCTCTAAATTCATTAGTAGAT---GTAAATGATCACAACAGCGTAAAA
GTCGGC
>Maldo_GDDH_15G1116300
ATG------GGTGCTATAGCAGATCCCTATAGAGCT---------CATCTCCATCATATC
ATCCCTATCGACTTTAATTCAGTCCAGAAATTGCCTGAATCTCATGTATGGCAT---GAT
AAATCTCAC---GAATCTTTGTTC---GGGGTCCCCTCCGCCGACCCGTTACCGGTACCT
GTCATCGACCTCATGGACTCGGAGGCTTCAAGTCTCATGATCCAGGCATGTGAGACATGG
GGTATTTTTCAGGTGATAGGCCATGGCCTT---ACAAAGTTTATGGAGGATGTGGAGTCT
GAAGCTGAAAAATTGTTTGGTCTCCCTGTTGACCAAAAACTGAAAGCCCTAAGATCTCCA
GGTGGGGCCACTGGGTACGGTCGTCCTCATATATCGCCATTTTTTGACAGACATATGTGG
CAGGAAGGGTTTACCATCATGGGGTCTCCAATCGATCATGCTAAGCAACTTTGGCCCCAA
GACTATCAAGGCTTTTGTGACACAATAGATGATTACCAGAACCAAATGAAGGCTTTAGCA
GAGAAAATAATCCGCATTTTCTTCAAATCCTTGAACATTAATTTTGAGGAACTGAATTGG
CTTAATGACAGT------GGGTTAAGTAGTCCAGGTACTGCTTTGCAACTAAACTCCTAC
CCCCCCTGCCCCGATCCGACCCGAGCCATGGGCATGGCAGCACACACAGACACATCCCTT
GTCACCATTGTCCAACAATCC---AAAACCAGCGGCCTCCAAGTCTTCAAAGAT------
------GGAGTCGGGTGGGTTCTGGTGCAACCAGTACCTGGTGCCCTAACAGTTAACCTT
GGTGACTATCTCCACATTCTCTCCAATGGCATGTATACAAATGTTCTTCATCGTGCGGTG
GTGAACCAGCAGATCCAACGGTTTTCCATGGCCTACTTTTATGCTCCCCCAAGAGATTTT
ACAGTTTCCCCGGTTCTCTCTAGGGTT---ACGGGACAAATGCCCAAGTACCGTTCACTC
ACAGTAAAGGAGTATGTTGACCTCAAGGGCAAGCATCTTGAAAAGGCACTGTCTTTGATT
CAAATT------------------------------------------------------
------
>Maldo_GDDH_15G1145200
ATG---AACTCATCAATCTCAGACTCCTTCAAAACAAACCCTATCAACCTCTCCCACATT
ATCCCACTCGATTTCGAATCCGTTCATGCCCTACCCGATTCCCACGTCTGGACT---CAT
AGGAAGGAG---GTTCCAACA------CCTTATAATACTCCGTCTTTAGTCTGCGTACCC
GTCATTGACCTATTCGATTCGAACGCCGCCTCTCTCATACGCCGTGCATGCGAGAAATGG
GGTGTCTTCCAAGTCACCAACCACGGCATTCCCATGCACCTCATGAAAGAAGCCGAGTTC
CAAACCCGTCGCTTATTCGCTCTCCCGAGAGACCAAAAGCTCCGGGCCCTCCGATCACCC
GAGGGAGTAACCGGGTACGGGTTGGCCCGCATTTCGAAGAACTTCCCGAAGCTGATGTGG
TCAGAGGGCTTCACCATCATGGGGTCTCCGGCGGAACATGCTCTTCAACTTTGGCCACGT
CACCATGCCAACTTCTGCGATGCAATGGAAGAGTACCAAAAGGAGATGAAGGGCCTAGCC
CTAAAATTAATTGGGCTCATGCTTGGATCATTGGGCCTGAACTACGAAGATGTGAAGTGG
CTTAAGCCCAAAAATAGC------AGCAGGCCACAGACCGTGCTTCAACTGAACTCCTAC
CCGGTCTGCCCAGACCCGACCCGGGCAATGGGTCTCGCTCCTCACACGGACTCCTCATTG
CTCACTTTGCTAAACCAAAGC---AGCATAAGCGGCCTCCAAGTCCTTGTGGAC------
------GGGATCCGGTGGGTGCCGGCGCACCCGATCCCCGGCGCCCTTGTAGTCAATGTC
GGTGATTTAATGCACATACTGTCGAACGGACAATTCAAAAGTGCGGCGCATCGTGCGGTT
GTCAACGAAGTACACCATCGCATCTCGATGGCGTACTTCTATGGCCCGCCGATGGACGTG
AAGATATCGCCG---------TTGATTGACCACAATCAT---CCACTCTATCAGCCGGTA
ACATGGAAGGAGTACCTCGATTACAAAGCAACGCATTTCGACAAGGCGCTTGAAGTAATC
CGGACAGATGCCCAGAAGCTGTACCAGCGT---ACATCTGATGATCCCAATTGT------
------
>Maldo_GDDH_17G1199100
ATG---CCTGCAAGACTCTCTGATGCCTTCAAATCCCACCCTGTCAACCTCCAACTCAAA
CAC---CCAGATTTCAACTCATTACATGAATTGCCAGACTCCTATGCATGGACA---AAC
AATGATGATCACTACCCATCTTCC---CTAAGCTCATTTGGGGCAGACGATTCTGTTCCG
GTCATCGATCTTTCCGAACCCAATGCTATTAAGCTCACAGGCCATGCATGTAAGACTTGG
GGAGTCTTCCAAGTCACTAACCATGGCATCCCACAGAAGCTTCTTGATGACATTGAGTCC
GCAGGCAAAAGCCTTTTCTCTCTGCCAGTCGAGCAGAAGCTCAAAGCCGCCCGACCGCCG
GACGGCATTTCAGGCTATGGTTTTGCTCGGATATCTTCGTTTTTTAGGAAGCTCATGTGG
TCTGAGGGGTTCACTATTGTTGGCTCACCAGTTGACCATTTTCGCCAACTTTGGCCCCAA
GATTACGAAAAATTCTGCAATATCATTGAGGAATATGAGAAGGAAATGAAAAGGCTTGCT
GGGAGGCTGATGTGGCTTATGCTTGGCTCACTAGGCATATCCACGGAAGATGTAAAGTGG
GCTGGCTCGAAAGGTGAA---TTCAAAGGTGCATCAGCTGCCTTACAATTGAATTCTTAC
CCGGCTTGCCCAGAGCCAGATCGGGCCATGGGTTTGGCTGCACATACGGATTCTACCCTC
CTCACAATCCTCTACCAAAAC---AATACTAGTGGTTTGCAAGTGCTTCGAGAC------
------GGCACCGGATGGGTCACGGTTCCACCAATGCCCGGTGCTTTGGTGGTCAATGTT
GGCGATCTCATCCATATATTATCTAACGGGGTGTACCCAAGTGTCCTTCATCGGGCAGTA
GTTAATCGCACCCAACATCGTCTATCCATAGCTTACTTATTCGGTCCCCCGGCTAGTATC
CAAATCTCACCCCTATCAAAATTAGTTGGTCCAAGTCATCCTCCTCTCTACCGGCCAATT
ACTTGGAATGAGTACCTTGGCACCAAAGCAAAACATTTCAATAAGGCACTTTCATCGGTC
AGACTTTGTGCTCCTCTAAGTTCATTAGCAGAT---GTAAATGATCATAACAGCGTAAAA
GTAGTC
>Maldo_Gala_02g022220
ATG---CCTGCAAGTGTCCCTGATGCCTACGAAGGCAACTCTGTGAATGTGTTGGACCAA
GTCCCTGATGACTTCAACTCATTACATGAGTTGCCAGATTCGTATGCATGGACA---ACC
CTCAACGAG---CATCCCTCC------------------CTGGACTCGGACTCCGTCCCC
GTTGTCGATCTGAATGACCCAAATGCCCTTCAACTGTTAGGCCATGCATGCAAGACTTGG
GGTGTCTTCCAACTCACAAACCATGGCATCCCCCAGACTCTGGTTCATGACATGGAATCT
GCTGCTCGAAGCCTTTTTTCCCTGCCAGCCCAACAAAAGCTCAAAGTTGCCCGCTCACCG
GGTCAAATTTCCGGCTACGGCTTCCATCTCATAGCTGCCTTTTGGGACAAGCAGCAGTGG
TCTGAGTGCTTCACTATTGTTGGTTCACCACTTGAACATTATGAGCAACTTTGGCCCCAA
GATTACACCAAATTCTGTTGCATTACCGAAGAATTTGAGAAAGAGATCAAGAAGCTTGCC
TCTAGGCTCATGTGGCTAATGCTTGCCTCGTTAGGAATATCCAAGGACGACGTCGAATGG
GATGGTCCAAAAGGTGAT---GATCAAAATGCATCTGCTGTCTTCCAGTTCAACTCTTAC
CCGTCTTGTCCGGATCCAGATCGGACCCTAGGCCTTGTTCCCCATACTGATTCGAGCCTT
GTGTCCATTGTCCACCAGAGC---AACATCGATGGCTTGCAAGTTTTTCGGGAG------
------GGCACCGGTTGGTTCACGATTCAACCAGTTCCCGGTGCTCTGGTGGTCAATGTT
GGTGACCTCATGAGCATATTATCTAACGGTTTGTACTCGAGTGTCCTCCATCGAGTCTTG
GTGAAACGGGCACAACACCGTATATCACTTGTTTACCATTATGGACCGCCGGCAGCCGTC
AAAATCGCACCCCTAGAAAAGCTATTTGGCCCAAGCCACCCTCCCCTCTACCCGCCGGTC
ACTTGGAATGAGTACATTAGTACCAAGGCAAAGCTCAAGGGCAAAGCACTTCCATCACTT
CGGCTTTATGATCCTCTTATGAAG------------------------------------
------
>Maldo_Gala_02g022230
ATGTCCAGTGGAAAACTCTCAGATGCATTCAAATCCCACCCTATCTTTCTCCACAAGCAA
CAGCCAGACGACTTCAGCTCATTGAAGGAATTGCCGAAGTCGTATGCATGGACGTCACAG
CTGAACGAA---TATCCGTCT------TTCGAATCATTATCTTGCTCAGAGTCTGTGCCG
GTAATCGATCTCACCGACCCAAATGTCGTTGAACTCGTAGGACATGCATGCAAGACTTGG
GGCATGTTCCAGGCCAAAAACCATGGCGTCCCTCAAAAACTTGTTGACGACATGGAATCT
ACTGTTCGAAGCCTTTTCTCTCTGCCACCCCAACAAAAGCTCAAAGCAGCTCGATTGCCC
GATGGCTTTTCCGGTTACGGTTTCCATCGCATATCTGCCTTTTGTGAAAAGCTAATGTGG
TCTGAGAGCTTCACTACCGTCGGCTCACCACTTGAACATTTTCGCCAACTTTGGCCCCAA
GATTACACCAAGTTCTGTTGTATTGCTGAAGAATATGAGAGAGAGATGATAAGGCTTGCG
GCTAGGTTGATGTGGCTAATGCTTGGCTCATTAGGCATATCCAAGGAAGACATCAAATGG
GCGGGTCCAAGAGGTGAA---TTTGAAGATGCATCTGCAGTCTTACAATTTAACTCTTAC
CCAGCTTGTCCGGATCCGGATCGGACCATAGGTCTTGCCCAACATACCGATTCAAGCCTC
ATTTCAATCGTCCACCAAAGCAGTAACGCCAGTGGCTTGCAAGTTTTCCGACAGGGGGAG
GAGGAGGGCCGTGGGTGGCTTATGGTTCCACCAGTCCCTGGGGCTTTCGTGATCAATGTG
GGTGACTTCATGCACATGCTATCAAACGGATTGTACCAGAATGTCTTTCACCGGGCAGTG
GTGAACCGAAGCCAGCACCGCGTATCAGTCGCTTGCTTATATGGTCCTCCGGAGAATGCT
CAGGTCTCACCCCTCTCAAAATTACTTGGCCCGAGCTGTCCTCCGCTGTACCCGCCGCTC
ACTTGGAATGAGTACCTTGGAACCAAGGCAAAGCTTCACAACAAGGCACTTGAATCACTC
CGACTCTGTGCTCCTCCGAAT---------------------------------------
------
>Maldo_Gala_07g004740
ATGTCGAGTGGAAAACTCTCAGATGCATTCAAATCCCACCCTATCTTTCTCCACAAGCAA
CACCCAGACGACTTCAGCTCATTACAGGAATTACCAGAGTCGTATGCATGGACGTCACAG
CTTAACGAA---TATCCGTCT------TTCGAATCATTATCTTGCTCAGAGTCTGTGCCG
GTGATCGATCTCGCCGACCCAAATGTCGTTGAACTCGTAGGACATGCATGCAAGACTTGG
GGCATGTTCCAAGCCACAAACCATGGCGTCCCCCAAAAACTTGTTGACGACATGGAATCT
ACTGTTCGAAGCCTTTTCTCTCTGCCACCCCAACAAAAGCTCAAAGCAGCTCGATTGCCC
GATGGCATTTCCGGTTACGGTTTCCATCGCATATCTGCCTTTTGTGAAAAGCTAATGTGG
TCTGAGAGCTTCACTATCGTTGGCTCACCACTTCAACATTTTTGCCAACTTTGGCCCCAA
GATCACACCAAGTTCTGTTGTGTTACTGAAGAATATGAGAAAGAGATGAAAAGGCTTGCA
GCTAGGTTGATGTGGCTAATGCTTGGCTCATTAGGCATATCCAAGGAAGACATCAAATGG
GCGGGTCCAAGAGGTGAA---TTTGAAGATGCATCTGCAGCCTTACAATTGAACTCATAC
CCCGCTTGTCCGGATCCAGATCGGACCATGGGTCTTGCCCAACATACTGATTCAAACCTC
CTGTCAATTATCCACCAAAGCGCTAAGGCCAGTGGCTTGCAAGTTTTCCAAGAAGGGAAG
GACGAGGGCCGGGGGTGGCTTATGGTTCCACCGGTCCCGGGGGCTTTTGTGATCAATGTG
GGTGACTTCATTCACATATTATCAAACGGATTGTACCAGACCCCCCTTCACCGGGCAGTG
GTGAACCGGAGCCAGCACCGTGTATCAGTTGCTTACTTATATGGTCCTCCGGAGAATGCT
CAGGTCTCTCCCCTCTCGAAATTACTCGGCCCGAATTGCCCTCCGCTGTACGCGCCCGTC
ACTTGGAATGAGTACCTTGGAACCAAGGCAAAGCTTAACAACAAGGCACTTCAATCACTC
CGACTGAATGCTCCTCTGAAT---------------------------------------
------
>Maldo_Gala_08g012770
ATG------GGTGCTATATCAGATCCCTATGGAGCT---------CATCTCCATCATATC
ATCCCCATCGACTTTAACTCAATCCAGACATTGCCTGAATCGCATGTATGGCAT---GAT
CACTCCGAT---GAGTCTTCATCT---GGGGTACCCTCCGCCGACCCGTTATCTGTACCC
GTCATCGACCTCATGGACCCGGAGGCTCCAAGTCTCATGATCCAGGCATGTGAGGAATGG
GGTATTTTTCAGGTGATAGGTCATGGCCTT---ACAAAACTCATGGACGATGTGGAGTCT
GAAGCTGAAAAATTGTTTGGTCTTCCTGTTGACCAAAAACTGAAAGCCCTACGATCTCCA
GGTGGGGCTACTGGGTATGGTCGTCCTCATATATCGCCATTTTTTGACAAACATATGTGG
CAGGAAGGGTTTACTATCATGGGGTCTCCAGTCGATCATGCTAAGCAACTTTGGCCCCAA
GACTATCAAGGCTTTTGTGACACAATGGACGATTATCAGAACCAAATGAAGGCATTAGCA
CAGAAACTAATCCACATTTTCTTCAAATCTTTGGACATTAATTTTGAAGAATTTGATTGG
CTTAATGACAGT------GGGTCAAGCAGTCCGAGCACTGCTTTGCAACTAAACTCCTAC
CCGCCCTGCCCTGATCCTACTCGAGCCCTGGGCATGGCAACACACACAGACACTTCCCTG
GTCACCATTGTCCAACAATCC---AAAACCAGCGGCCTCCAAGTCTTCAAAGAC------
------GGAGCCGGGTGGGTTCTGGTGCAACCCATACCCGGTGCCCTAACTGTTAACCTT
GGTGACTATCTCCACATTCTCTCCAATGGGGTGTTTACAAGTGTCCGTCATCGTGTTGTG
GTGAACCAGCAGATCCAGCGATTTTCCATGGCCTACTTTTATTCTCCCCCAAGGGATTTT
ACAGTCTCCCCGGTTCTCTCTAGGGTT---CTGGAAAAAGTGCCTAAGTACCGTTCACTC
ACAGTGAAGGAATATGTCGATATCAAGGGGAAGCATCTTGAAAAGGCATTTTCTTTGATT
CAAAAT------------------------------------------------------
------
>Maldo_Gala_09g018910
ATG---CATTTAAAACTTTCTGATGCCTTCAAATCCCACCCTGTCAACCTCCAACTCAAA
CAC---CCAGATTTCAACTCATTACATGAATTGCCAGACTCCTATGCATGGACA---AAC
AATGATGATCACTACCCATCTTTC---CTAACCTCATTTGGGGCAGACGATTCTGTTCCG
GTCATCAATCTCTCTGACACCAATGTTCTTAAGCTCACAGGCCATGCATGTAAGACTTGG
GGAGTCTTCCAAGTCACTAACCATGGCATCCAACAGAAGCTTCTTGATGACATTGAATCC
GCAGGCAAAAGCCTTTTCTCTCTACCAGTCCAGCAGAAGCTCAAAGCTGCCCGATCGCCA
GATGGCATTTCCGGCTATGGTTTTGCTCGGATATCTTCTTTTTTTAAGAAGCTCATGTGG
TCGGAGGGTTTCACTATTGTTGGCTCACCAGTTGACCATTTTCGCCAACTTTGGCCCCAA
GATTACGACAAATTCTGCAATATCATTGAGGAATATGAGAAGGAAATGAAAATGCTTGCT
GGGAGGTTGATGTGGCTTATGCTTGGCTCACTAGGCATATCCATGGAAGATATCAAATGG
GCTGGCTCGAAAGGTGAA---TTCAAAGGTGCATCAGCTGCCTTACAATTGAATTCTTAC
CCCGCTTGTCCAGAGCCAGATCGGGCCATGGGTTTGGCTGCACATACGGATTCTACCCTC
CTCACAATCCTCTACCAAAGC---AACACTAGTGGTTTGCAAGTGCTTCGGGAG------
------GGCACCGGGTGGGTCACGGTTCCACCAATGCCCGGTGCTTTGGTGATCAACGTT
GGTGATCTCTTCCATATATTATCTAACGGGTTGTACCCAAGTGTCCTTCATCGGGCAGTT
GTGAACCGGACCCAACATCGTCTATCTGTCGCTTACTTGTTCGGCCCCCCGGCCAGTATC
CAAATCTCACCCCTATCAAAATTAGTAGGTCCAAGTCATCCTCCTCTCTACCGCCCAATT
AGTTGGAATGAGTACCTTGGCACTAAAGCAAAGCATTTCAATAAGGCACTTTCATCGGTC
AGACTTTGTGCTCCTCTAAATTCATTAGTAGAT---GTAAATGATCACAACAGCGTAAAA
GTCGGC
>Maldo_Gala_15g010840
ATG------GGTGCTATAGCAGATCCCTATAGAGCT---------CATCTCCATCATATC
ATCCCTATCGACTTTAATTCAGTCCAGAAATTGCCTGAATCTCATGTATGGCAT---GAT
AAATCTCAC---GAATCTTTGTTC---GGGGTCCCCTCCGCCGACCCGTTACCGGTACCT
GTCATCGACCTCATGGACTCGGAGGCTTCAAGTCTCATGATCCAGGCATGTGAGACATGG
GGTATTTTTCAGGTGATAGGCCATGGCCTT---ACAAAGTTTATGGAGGATGTGGAGTCT
GAAGCTGAAAAATTGTTTGGTCTCCCTGTTGACCAAAAACTGAAAGCCCTAAGATCTCCA
GGTGGGGCCACTGGGTACGGTCGTCCTCATATATCGCCATTTTTTGACAGACATATGTGG
CAGGAAGGGTTTACCATCATGGGGTCTCCAATCGATCATGCTAAGCAACTTTGGCCCCAA
GACTATCAAGGCTTTTGTGACACAATAGATGATTACCAGAACCAAATGAAGGCTTTAGCA
GAGAAAATAATCCGCATTTTCTTCAAATCCTTGAACATTAATTTTGAGGAACTGAATTGG
CTTAATGACAGT------GGGTTAAGTAGTCCAGGTACTGCTTTGCAACTAAACTCCTAC
CCCCCCTGCCCCGACCCGACCCGAGCCATGGGCATGGCAGCACACACAGACACATCCCTT
GTCACCCTTGTCCAACAATCC---AAAACCAGCGGCCTCCAAGTCTTCAAAGAT------
------GGAGTCGGGTGGGTTCTGGTGCAACCAGTACCTGGTGCCCTAACAGTTAACCTT
GGTGACTATCTCCACATTCTCTCCAATGGCATGTATACAAATGTTCTTCATCGTGCGGTG
GTGAACCAGCAGATCCAACGGTTTTCCATGGCCTACTTTTATGCTCCCCCAAGAGATTTT
ACAGTTTCCCCGGTTCTCTCTAGGGTT---ACGGGACAAATGCCCAAGTACCGTTCACTC
ACAGTAAAGGAGTATGTTGACCTCAAGGGCAAGCATCTTGAAAAGGCACTGTCTTTGATT
CAAATT------------------------------------------------------
------
>Maldo_Gala_15g016990
ATG---AACTCATCAATCTCAGAATCCTTCAAAACAAACCCTATCAACCTCTCCCACATT
ATCCCACTCGATTTCGAATCCGTTCATGCCCTACCCGATTCCCACGTCTGGACT---CAT
ACGAAGGAG---GTTCCAACA------CCTTATAATACTCCTTCTTTAGTCTGCGTACCC
GTCATTGACCTATTCGATTCGAACGCCGCCTCTCTCATACGCCGTGCATGCGAGAAATGG
GGTGTCTTCCAAGTCACCAACCACGGCATTCCCATGCACCTCATGAAAGAAGCCGAGTTC
CAAACCCGTCGCTTATTCGCTCTCCCGAGAGACCAAAAGCTCCGGGCCCTCCGATCACCC
GAGGGAGTAACCGGGTACGGGTTGGCCCGCATTTCGAAGAACTTCCCGAAGCTGATGTGG
TCAGAGGGCTTCACCATCATGGGGTCTCCGGCGGAACATGCTCTTCAACTTTGGCCACGT
CACCATGCCAACTTCTGCGATGCAATGGAAGAGTACCAAAAGGAGATGAAGGGCCTAGCC
CTAAAATTAATTGGGCTCATGCTTGGATCATTGGGCCTGAACTACGAAGATGTGAAGTGG
CTTAAGCCCAAAAATAGC------AGCAGGCCACAGACCGTGCTTCAACTGAACTCCTAC
CCGGTCTGCCCAGACCCGACCCGGGCAATGGGTCTCGCTCCTCACACGGACTCCTCATTG
CTCACTTTGCTAAACCAAAGC---AGCATAAGCGGCCTCCAAGTCCTTGTGGAC------
------GGGATCCGGTGGGTGCCGGCGCACCCGATCCCCGGCGCCCTTGTAGTCAATGTC
GGTGATTTAATGCACATACTGTCGAACGGACAATTCAAAAGTGCGGCGCATCGTGCGGTT
GTCAACGAAGTACACCATCGCATCTCGATGGCGTACTTCTATGGCCCGCCGATGGACGTG
AAGATATCGCCA---------TTGATTGACCACAATCAT---CCACTCTATCAGCCGGTA
ACATGGAAGGAGTACCTCGATTACAAAGCAACGCATTTCGAGAAGGCGCTTGAAGTAATC
CGGACAGATGCCCAGAAGCTGTACCAGCGT---ACATCTGATGATCCCAATTGT------
------
>Maldo_Gala_17g018460
ATG---CCTGCAAGACTCTCTGATGCCTTCAAATCCCACCCTGTCAACCTCCAACTCAAA
CAC---CCAGATTTCAACTCATTACATGAATTGCCAGACTCCTATGCATGGACA---AAC
AATGATGATCACTACCCATCTTCC---CTAAGCTCATTTGGGGCAGACGATTCTGTTCCG
GTCATCGATCTTTCCGAACCCAATGCTATTAAGCTCACAGGCCATGCATGTAAGACTTGG
GGAGTCTTCCAAGTCACTAACCATGGCATCCCACAGAAGCTTCTTGATGACATTGAGTCC
GCAGGCAAAAGCCTTTTCTCTCTGCCAGTCGAGCAGAAGCTCAAAGCCGCCCGACCGCCG
GACGGCATTTCAGGCTATGGTTTTGCTCGGATATCTTCGTTTTTTAGGAAGCTCATGTGG
TCTGAGGGGTTCACTATTGTTGGCTCACCAGTTGACCATTTTCGCCAACTTTGGCCCCAA
GATTACGAAAAATTCTGCAATATCATTGAGGAATATGAGAAGGAAATGAAAAGGCTTGCT
GGGAGGCTGATGTGGCTTATGCTTGGCTCACTAGGCATATCCACGGAAGATGTAAAGTGG
GCTGGCTCGAAAGGTGAA---TTCAAAGGTGCATCAGCTGCCTTACAATTGAATTCTTAC
CCGGCTTGCCCAGAGCCAGATCGGGCCATGGGTTTGGCTGCACATACGGATTCTACCCTC
CTCACAATCCTCTACCAAAAC---AATACTAGTGGTTTGCAAGTGCTTCGAGAC------
------GGCACCGGATGGGTCACGGTTCCACCAATGCCCGGTGCTTTGGTGGTCAATGTT
GGCGATCTCATCCATATATTATCTAACGGGGTGTACCCAAGTGTCCTTCATCGGGCAGTA
GTTAATCGCACCCAACATCGTCTATCCATAGCTTACTTATTCGGTCCCCCGGCTAGTATC
CAAATCTCACCCCTATCAAAATTAGTTGGTCCAAGTCATCCTCCTCTCTACCGGCCAATT
ACTTGGAATGAGTACCTTGGCACCAAAGCAAAACATTTCAATAAGGCACTTTCATCGGTC
AGACTTTGTGCTCCTCTAAGTTCATTAGCAGAT---GTAAATGATCATAACAGCGTAAAA
GTAGTC
>Maldo_HF00140-RA
ATG---CATTTAAAACTTTCTGATGCCTTCAAATCCCACCCTGTCAACCTCCAACTCAAA
CAC---CCAGATTTCAACTCATTACATGAATTGCCAGACTCCTATGCATGGACA---AAC
AATGATGATCACTACCCATCTTTC---CTAACCTCATTTGGGGCAGACGATTCTGTTCCG
GTCATCGATCTCTCTGACACCAATGCTCTTAAGCTCACAGGCCATGCATGTAAGACTTGG
GGAGTCTTCCAAGTCACTAACCATGGCATCCAACAGAAGCTTCTTGATGACATTGAATCC
GCAGGCAAAAGCCTTTTCTCTCTAACAGTCCAGCAGAAGCTCAAAGCTGCCCGATCGCCA
GATGGCATTTCCGGCTATGGTTTTGCTCGGATATCTTCTTTTTTTAAGAAGCTCATGTGG
TCGGAGGGTTTCACTATTGTTGGCTCACCAGTTGACCATTTTCGCCAACTTTGGCCCCAA
GATTACGACAAATTCTGCAATATCATTGAGGAATATGAGAAGGAAATGAAAATGCTTGCT
GGGAGGTTGATGTGGCTTATGCTTGGCTCACTAGGCATATCCATGGAAGATATCAAATGG
GCTGGCTCGAAAGGTGAA---TTCAAAGGTGCATCAGCTGCCTTACAATTGAATTCTTAC
CCCGCTTGTCCAGAGCCAGATCGGGCCATGGGTTTGGCTGCACATACGGATTCTACCCTC
CTCACAATCCTCTACCAAAGC---AACACTAGTGGTTTGCAAGTGCTTCGGGAG------
------GGCACCGGGTGGGTCACGGTTCCACCAATGCCCGGTGCTTTGGTGATCAACGTT
GGTGATCTCTTCCATATAATATCTAACGGGTTGTACCCAAGTGTCCTTCATCGGGCAGTT
GTGAACCGGACCCAACATCGTCTATCTATCGCTTACTTGTTCGGCCCCCCGGCCAGTATC
CAAATCTCACCCCTATCAAAATTAGTAGGTCCAAGTCATCCTCCTCTCTACCGCCCAATT
AGTTGGAATGAGTACCTTGGCACTAAAGCAAAGCATTTCAATAAGGCACTTTCATCGGTC
AGACTTTGTGCTCCTCTAAATTCATTAGTAGAT---GTAAATGATCACAACAGCGTAAAA
GTCGGC
>Maldo_HF06607-RA
ATG---CCTGCAAGTGTCCCTGATGCCTACGAAGGCAACTCTGTGAATGTGTTGGACCAA
GTCCCTGATGACTTCAACTCATTACATGAGTTGCCAGATTCGTATGCATGGACA---ACC
CTCAACGAG---CATCCCTCC------------------CTGGACTCGGACTCCGTCCCC
GTTGTCGATCTGAATGACCCAAATGCCCTTCAACTGTTAGGCCATGCATGCAAGACTTGG
GGTGTCTTCCAACTCACAAACCATGGCATCCCCCAGACTCTGGTTCATGACATGGAATCT
GCTGCTCGAAGCCTTTTTTCCCTGCCAGCCCAACAAAAGCTCAAAGTTGCCCGCTCACCG
GGTCAAATTTCCGGCTACGGCTTCCATCTCATAGCTGCCTTTTGGGACAAGCAGCAGTGG
TCTGAT------------------------------------------------------
------------------TGCATTACCGAAGAATTTGAGAAAGAGATCAAGAAGCTTGCC
TCTAGGCTCATGTGGCTAATGCTTGCCTCGTTAGGAATATCCAAGGACGACGTCGAATGG
GATGGTCCAAAAGGTGAT---GATCAAAATGCATCAGCTGTCTTCCAGTTCAACTCTTAC
CCGTCTTGTCCGGATCCAGATCGGACCCTAGGCCTTGTTCCCCATACTGATTCGAGCCTT
GTGTCCATTGTCCACCAGAGC---AACATCGATGGCTTGCAAGTTTTTCGGGAG------
------GGCACCGGTTGGTTCACGATTCAACCAGTTCCCGGTGCTCTGGTGGTCAATGTT
GGTGACCTCATGAGCATATTATCTAACGGTTTGTACTCGAGTGTCCTCCATCGAGTCTTG
GTGAAACGGGCACAACACCGTATATCACTTGTTTACCATTATGGACCGCCGGCAGCCGTC
AAAATCGCACCCCTAGAAAAGCTATTTGGCCCAAGCCACCCTCCCCTCTACCCGCCGGTC
ACTTGGAATGAGTACATTAGTACCAAGGCAAAGCTCAAGGGCAAAGCACTTCCATCACTT
CGGCTTTATGATCCTCTTATGAATGAGTTAGGTCATAGGACCGAATCCAACCGACCCCAG
GCTGGC
>Maldo_HF06608-RA
ATGTCCAGTGGAAAACTCTCAGATGCATTCAAATCCCACCCTATCTTTCTCCACAAGCAA
CAGCCAGACGACTTCAGCTCATTGCAGGAATTGCCGAAGTCGTATGCATGGACGTCACAG
CTGAACGAA---TATCCATCT------TTCGAATCATTATCTTGCTCAGAGTCTGTGCCG
GTAATCGATCTCACCGACCCAAATGTCGTTGAACTCGTAGGACATGCATGCAAGACTTGG
GGCATGTTCCAGGCCACAAACCATGGCGTCCCTCAAAAACTTGTTGACGACATGGAATCT
ACTGTTCGAAGCCTTTTCTCTCTGCCACCCCAACAAAAGCTCAAAGCAGCTCGATTGCCC
GATGGCTTTTCCGGCTACGGTTTCCATCGCATATCTGCCTTTTGTGAAAAGCTAATGTGG
TCTGAGAGCTTCACTACCGTTGGCTCACCACTTGAACATTTTCGCCAACTTTGGCCCCAA
GATTACACCAAGTTCTGTTGTATTGCTGAAGAATATGAGAGAGAGATGATAAGGCTTGCG
GCTAAGTTGATGTGGCTAATGCTTGGCTCATTAGGCATATCCAAGGAAGACATCAAATGG
GCGGGTCCAAGAGGTGAA---TTTGAAGATGCATCTGCAGTCTTACAATTCAACTCTTAC
CCAGCTTGTCCGGATCCGGATCGGACCATAGGTCTTGCCCAACATACCGATTCAAGCCTC
ATTTCAATCGTCCACCAAAGCAGTAACGCCAGTGGCTTGCAAGTTTTCCGACAGGGGGAG
GAGGAGGGCCGTGGGTGGCTTATGGTTCCACCAGTCCCTGGGGCTTTCGTGATCAATGTG
GGTGACTTCATGCACATGCTATCAAACGGATTGTACCAGAATGTCTTTCACCGGGCAGTG
GTGAACCGAAGCCAGCACCGCGTATCAGTCGCTTGCTTATATGGTCCTCCGGAGAATGCT
CAGGTCTCACCCCTCTCAAAATTACTTGGCCCGAGCTGTCCTCCGCTGTACCCGCCGCTC
ACTTGGAATGAGTACCTTGGAACAAAGGCAAAGCTTCACAACAAGGCACTTGAATCACTC
CGACTGTGTGCTCCTCCGAAT---------------------------------------
------
>Maldo_HF12758-RA
ATG------GGTGCTATAGCAGATCCCTATAGAGCT---------CATCTCCATCATATC
ATCCCTATCGACTTTAATTCAGTCCAGAAATTGCCTGAATCTCATGTATGGCAT---GAT
AAATCTCAC---GAATCTTTGTTC---GGGGTCCCCTCCGCCGACCCGTTACCGGTACCT
GTCATCGACCTCATGGACTCGGAGGCTTCAAGTCTCATGATCCAGGCATGTGAGACATGG
GGTATTTTTCAGGTGATAGGCCATGGCCTT---ACAAAGTTTATGGAGGATGTGGAGTCT
GAAGCTGAAAAATTGTTTGGTCTCCCTGTTGACCAAAAACTGAAAGCCCTAAGATCTCCA
GGTGGGGCCACTGGGTACGGTCGTCCTCATATATCGCCATTTTTTGACAGACATATGTGG
CAGGAAGGGTTTACCATCATGGGGTCTCCAATCGATCATGCTAAGCAACTTTGGCCCCAA
GACTATCAAGGCTTTTGTGACACAATAGATGATTACCAGAACCAAATGAAGGCTTTAGCA
GAGAAAATAATCCGCATTTTCTTCAAATCCTTGAACATTAATTTTGAGGAACTGAATTGG
CTTAATGACAGT------GGGTTAAGTAGTCCAGGTACTGCTTTGCAACTAAACTCCTAC
CCCCCCTGCCCCGACCCGACCCGAGCCATGGGCATGGCAGCACACACAGACACATCCCTT
GTCACCCTTGTCCAACAATCC---AAAACCAGCGGCCTCCAAGTCTTCAAAGAT------
------GGAGTCGGGTGGGTTCTGGTGCAACCAGTACCTGGTGCCCTAACAGTTAACCTT
GGTGACTATCTCCACATTCTCTCCAATGGCATGTATACAAATGTTCTTCATCGTGCGGTG
GTGAACCAGCAGATCCAACGGTTTTCCATGGCCTACTTTTATGCTCCCCCAAGAGATTTT
ACAGTTTCCCCGGTTCTCTCTAGGGTT---ACGGGACAAATGCCCAAGTACCGTTCACTC
ACAGTAAAGGAGTATGTTGACCTCAAGGGCAAGCATCTTGAAAAGGCACTGTCTTTGATT
CAAATT------------------------------------------------------
------
>Maldo_HF14183-RA
ATGTCGAGTGGAAAACTCTCAGATGCATTCAAATCGCACCCTATCTTTCTCCACAAGCAA
CACCCAGACGACTTCAGCTCATTACAGGAATTGCCAGAGTCGTATGCATGGACGTCACAG
CTTAACGAA---TATCCGTCT------TTCGAATCATTATCTTGCTCAGAGTCTGTGCCG
GTAATCGATCTCGCCGACCCAAATGTCGTTGAACTCGTAGGACATGCATGCAAGACTTGG
GGCATGTTCCAAGCCACAAACCATGGCGTCCCCCAAAAACTTGTTGACGACATGGAATCT
ACTGTTCGAAGCCTTTTCTCTCTGCCACCCCAACAAAAGCTCAAAGCAGCTCGATTGCCC
GATGGCATTTCCGGTTACGGTTTCCATCGCATATCTGCCTTTTGTGAAAAGCTAATGTGG
TCTGAGAGCTTCACTATCGTTGGCTCACCACTTCAACATTTTTGCCAACTTTGGCCCCAA
GATCACACCAAGTTCTGTTGTGTTACTGAAGAATATGAGAAAGAGATGAAAAGGCTTGCA
GCTAGGTTGATGTGGCTAATGCTTGGCTCATTAGGCATATCCAAGGAAGACATCAAATGG
GCGGGTCCAAGAGGTGAA---TTTGAAGATGCATCTGCAGCCTTACAATTGAACTCATAC
CCCGCTTGTCCGGATCCAGATCGGACCATGGGTCTTGCCCAACATACTGATTCAAACCTC
CTGTCAATTATCCACCAAAGCGCTAAGGCCAGTGGCTTGCAAGTTTTCCAAGAAGGGAAG
GACGAGGGCCGGGGGTGGCTTATGGTTCCACCGGTCCCGGGGGCTTTTGTGATCAATGTG
GGTGACTTCATTCACATATTATCAAACGGATTGTACCAGACCCCCCTTCACCGGGCAGTG
GTGAACCGGAGCCAGCACCGTGTATCAGTTGCTTACTTATATGGTCCTCCGGAGAATGCT
CAGGTCTCTCCCCTCTCGAAATTACTCGGCCCGAATTGCCCTCCGCTGTACGCGCCCGTA
ACTTGGAATGAGTACCTTGGAACCAAGGCAAAGCTTAACAACAAGGCACTTCAATCACTC
CGACTGAATGCTCCTCTGAAT---------------------------------------
------
>Maldo_HF21974-RA
ATG------GGTGCTATATCAGATCCCTATGGAGCT---------CATCTCCATCATATC
ATCCCCATCGACTTTAACTCAATCCAGACATTGCCTGAATCGCATGTATGGCAT---GAT
CACTCCGAT---GAGTCTTCATCT---GGGGTACCCTCCGCCGACCCGTTATCTGTACCC
GTCATCGACCTCATGGACCCGGAGGCTCCAAGTCTCATGATCCAGGCATGTGAGGAATGG
GGTATTTTTCAGGTGATAGGTCATGGCCTT---ACAAAACTCATGGACGATGTGGAGTCT
GAAGCTGAAAAATTGTTTGGTCTTCCTGTTGACCAAAAACTGAAAGCCCTACGATCTCCA
GGTGGGGCTACTGGGTATGGTCGTCCTCATATATCGCCATTTTTTGACAAACATATGTGG
CAGGAAGGGTTTACTATCATGGGGTCTCCAGTCGATCATGCTAAGCAACTTTGGCCCCAA
GACTATCAAGGCTTTTGTGACACAATGGACGATTATCAGAACCAAATGAAGGCATTAGCA
CAGAAACTAATCCACATTTTCTTCAAATCTTTGGACATTAATTTTGAAGAATTTGATTGG
CTTAATGACAGT------GGGTCAAGCAGTCCGAGCACTGCTTTGCAACTAAACTCCTAC
CCGCCCTGCCCTGATCCTACTCGAGCCCTGGGCATGGCAACACACACAGACACTTCCCTG
GTCACCATTGTCCAACAATCC---AAAACCAGCGGCCTCCAAGTCTTCAAAGAC------
------GGAGCCGGGTGGGTTCTGGTGCAACCCATACCCGGTGCCCTAACTGTTAACCTT
GGTGACTATCTCCACATTCTCTCCAATGGGGTGTTTACAAGTGTCCGTCATCGTGTTGTG
GTGAACCAGCAGATCCAGCGATTTTCCATGGCCTACTTTTATTCTCCCCCAAGGGATTTT
ACAGTCTCCCCGGTTCTCTCTAGGGTT---CTGGAAAAAGTGCCTAAGTACCGTTCACTC
ACAGTGAAGGAATATGTCGATATCAAGGGGAAGCATCTTGAAAAGGCATTTTCTTTGATT
CAAAAT------------------------------------------------------
------
>Maldo_HF29694-RA
ATG---CCTGCAAGTGTCCCTGATGCCTACGAAGGCAACTCTGTGAATGTGTTGGACCAA
GTCCCTGATGACTTCAACTCATTACATGAGTTGCCAGATTCGTATGCATGGACA---ACC
CTCAACGAG---CATCCCTCC------------------CTGGACTCGGACTCCGTCCCC
GTTGTCGATCTGAATGACCCAAATGCCCTTCAACTGTTAGGCCATGCATGCAAGACTTGG
GGTGTCTTCCAACTCACAAACCATGGCATCCCCCAGACTCTGGTTCATGACATGGAATCT
GCTGCTCGAAGCCTTTTTTCCCTGCCAGCCCAACAAAAGCTCAAAGTTGCCCGCTCACCG
GGTCAAATTTCCGGCTACGGCTTCCATCTCATAGCTGCCTTTTGGGACAAGCAGCAGTGG
TCTGAT------------------------------------------------------
------------------TGCATTACCGAAGAATTTGAGAAAGAGATCAAGAAGCTTGCC
TCTAGGCTCATGTGGCTAATGCTTGCCTCGTTAGGAATATCCAAGGACGACGTCGAATGG
GATGGTCCAAAAGGTGAT---GATCAAAATGCATCAGCTGTCTTCCAGTTCAACTCTTAC
CCGTCTTGTCCGGATCCAGATCGGACCCTAGGCCTTGTTCCCCATACTGATTCGAGCCTT
GTGTCCATTGTCCACCAGAGC---AACATCGATGGCTTGCAAGTTTTTCGGGAG------
------GGCACCGGTTGGTTCACGATTCAACCAGTTCCCGGTGCTCTGGTGGTCAATGTT
GGTGACCTCATGAGCATATTATCTAACGGTTTGTACTCGAGTGTCCTCCATCGAGTCTTG
GTGAAACGGGCACAACACCGTATATCACTTGTTTACCATTATGGACCGCCGGCAGCCGTC
AAAATCGCACCCCTAGAAAAGCTATTTGGCCCAAGCCACCCTCCCCTCTACCCGCCGGTC
ACTTGGAATGAGTACATTAGTACCAAGGCAAAGCTCAAGGGCAAAGCACTTCCATCACTT
CGGCTTTATGATCCTCTTATGAATGAGTTAGGTCATAGGACCGAATCCAACCGACCCCAG
GCTGGC
>Maldo_HF29695-RA
ATGTCCAGTGGAAAACTCTCAGATGCATTCAAATCCCACCCTATCTTTCTCCACAAGCAA
CAGCCAGACGACTTCAGCTCATTGCAGGAATTGCCGAAGTCGTATGCATGGACGTCACAG
CTGAACGAA---TATCCATCT------TTCGAATCATTATCTTGCTCAGAGTCTGTGCCG
GTAATCGATCTCACCGACCCAAATGTCGTTGAACTCGTAGGACATGCATGCAAGACTTGG
GGCATGTTCCAGGCCACAAACCATGGCGTCCCTCAAAAACTTGTTGACGACATGGAATCT
ACTGTTCGAAGCCTTTTCTCTCTGCCACCCCAACAAAAGCTCAAAGCAGCTCGATTGCCC
GATGGCTTTTCCGGCTACGGTTTCCATCGCATATCTGCCTTTTGTGAAAAGCTAATGTGG
TCTGAGAGCTTCACTACCGTTGGCTCACCACTTGAACATTTTCGCCAACTTTGGCCCCAA
GATTACACCAAGTTCTGTTGTATTGCTGAAGAATATGAGAGAGAGATGATAAGGCTTGCG
GCTAAGTTGATGTGGCTAATGCTTGGCTCATTAGGCATATCCAAGGAAGACATCAAATGG
GCGGGTCCAAGAGGTGAA---TTTGAAGATGCATCTGCAGTCTTACAATTCAACTCTTAC
CCAGCTTGTCCGGATCCGGATCGGACCATAGGTCTTGCCCAACATACCGATTCAAGCCTC
ATTTCAATCGTCCACCAAAGCAGTAACGCCAGTGGCTTGCAAGTTTTCCGACAGGGGGAG
GAGGAGGGCCGTGGGTGGCTTATGGTTCCACCAGTCCCTGGGGCTTTCGTGATCAATGTG
GGTGACTTCATGCACATGCTATCAAACGGATTGTACCAGAATGTCTTTCACCGGGCAGTG
GTGAACCGAAGCCAGCACCGCGTATCAGTCGCTTGCTTATATGGTCCTCCGGAGAATGCT
CAGGTCTCACCCCTCTCAAAATTACTTGGCCCGAGCTGTCCTCCGCTGTACCCGCCGCTC
ACTTGGAATGAGTACCTTGGAACAAAGGCAAAGCTTCACAACAAGGCACTTGAATCACTC
CGACTGTGTGCTCCTCCGAAT---------------------------------------
------
>Maldo_HF32730-RA
ATG---CCTGCAAGACTCTCTGATGCCTTCAAATCCCACCCTGTCAACCTCCAACTCAAA
CAC---CCAGATTTCAACTCATTACATGAATTGCCAGACTCCTATGCATGGACA---AAC
AATGATGATCACTACCCATCTTCC---CTAAGCTCATTTGGGGCAGACGATTCTGTTCCG
GTCATCGATCTTTCCGAACCCAATGCTATTAAGCTCACAGGCCATGCATGTAAGACTTGG
GGAGTCTTCCAAGTCACTAACCATGGCATCCCACAGAAGCTTCTTGATGACATTGAGTCC
GCAGGCAAAAGCCTTTTCTCTCTGCCAGTCGAGCAGAAGCTCAAAGCCGCCCGACCGCCG
GACGGCATTTCAGGCTATGGTTTTGCTCGGATATCTTCGTTTTTTAGGAAGCTCATGTGG
TCTGAGGGGTTCACTATTGTTGGCTCACCAGTTGACCATTTTCGCCAACTTTGGCCCCAA
GATTACGAAAAATTCCTCAATATCATTGAGGAATATGAGAAGGAAATGAAAAGGCTTGCT
GGGAGGCTGATGTGGCTTATGCTTGGCTCACTAGGCATATCCACGGAAGATGTAAAGTGG
GCTGGCTCGAAAGGTGAA---TTCAAAGGTGCATCAGCTGCCTTACAATTGAATTCTTAC
CCGGCTTGCCCAGAGCCAGATCGGGCCATGGGTTTGGCTGCACATACGGATTCTACCCTC
CTCACAATCCTCTACCAAAAC---AATACTAGTGGTTTGCAAGTGCTTCGAGAC------
------GGCACCGGATGGGTCACGGTTCCACCAATGCCCGGTGCTTTGGTGGTCAATGTT
GGCGATCTCATCCATATATTATCTAACGGGGTGTACCCAAGTGTCCTTCATCGGGCAGTA
GTTAATCGCACCCAACATCGTCTATCCATAGCTTACTTATTCGGTCCCCCGGCTAGTATC
CAAATCTCACCCCTATCAAAATTAGTTGGTCCAAGTCATCCTCCTCTCTACCGGCCAATT
ACTTGGAATGAGTACCTTGGCACCAAAGCAAAACATTTCAATAAGGCACTTTCATCGGTC
AGACTTTGTGCTCCTCTAAGTTCATTAGCAGAT---GTAAATGATCATAACAGCGTAAAA
GTAGTC
>Malsi_02g022660
ATG---CCTGCAAGTGTCCCTGATGCCTACGAAGGCAACTCTGTGAATGTGTTGGACCAA
GTCCCTGATGACTTCAACTCATTACATGAGTTGCCAGATTCGTATGCATGGACA---ACC
CTCAACGAG---CATCCCTCC------------------CTGGACTCGGACTCCGTCCCC
GTTGTCGATCTGAATGACCCAAATGCCCTTCAACTGTTAGGCCATGCATGCAAGACTTGG
GGTGTCTTCCAACTCACAAACCATGGCATCCCCCAGACTCTGGTTCATGACATGGAATCT
GCTGCTCGAAGCCTTTTTTCCCTGCCAGCCCAACAAAAGCTCAAAGTTGCCCGCTCACCG
GGTCAAATTTCCGGCTACGGCTTCCATCTCATAGCTGCCTTTTGGGACAAGCAGCAGTGG
TCTGAGTGCTTCACTATTGTTGGTTCACCACTTGAACATTATGAACAACTTTGGCCCCAA
GATTACACCAAATTCTGTTGCATTACCGAAGAATTTGAGAAAGAGATCAAGAAGCTTGCC
TCTAGGCTCATGTGGCTAATGCTTGCCTCGTTAGGAATATCCAAGGACGACGTCGAATGG
GATGGTCCAAAAGGTGAT---GATCAAAATGCATCTGCTGTCTTCCAGTTCAACTCTTAC
CCGTCTTGTCCGGATCCAGATCGGACCCTAGGCCTTGTTCCCCATACTGATTCGAGCCTT
GTGTCCATCGTCCACCAGAGC---AACATCGATGGCTTGCAAGTTTTTCGGGAG------
------GGCACCGGTTGGTTCACGATTCAACCAGTTCCCGGTGCTCTGGTGGTCAATGTT
GGTGACCTCATGAGCATATTATCTAACGGTTTGTACTCGAGTGTCCTCCATCGAGTCTTG
GTGAAACGGGCACAACACCGTATATCACTTGTTTACCATTATGGACCGCCGGCAGCCGTC
AAAATCGCACCCCTAGAAAAGCTATTTGGCCCAAGCCACCCTCCCCTCTACCCGCCGGTC
ACTTGGAATGAGTACATTAGTACCAAGGCAAAGCTCAAGGGCAAAGCACTTCCATCACTT
CGGCTTTATGATCCTCTTATGAAG------------------------------------
------
>Malsi_02g022670
ATGTCCAGTGGAAAACTCTCAGATGCATTCAAATCCCACCCTATCTTTCTCCACAAGCAA
CAGCCAGACGACTTCAGCTCATTGCAGGAATTGCCGAAGTCGTATGCATGGACGTCACAG
CTGAACGAA---TATCCGTCT------TTCGAATCATTATCTTGCTCAGAGTCTGTGCCG
GTAATCGATCTCACCGACCCAAATGTCGTTGAACTCGTAGGACATTCATGCAAGACTTGG
GGCATGTTCCAGGCCACAAACCATGGCGTCCCTCAAAAACTTGTTGACGACATGGAATCT
ACTGTTCGAAGCCTTTTCTCTCTGCCACCCCAACAAAAGCTCAAAGCAGCTCGATTGCCC
GATGGCTTTTCCGGTTACGGTTTCCATCGCATATCTGCCTTTTGTGAAAAGCTAATGTGG
TCTGAGAGCTTCACTACCGTTGGCTCACCACTTGAACATTTTCGCCAACTTTGGCCCCAA
GATTACACCAAGTTCTGTTGTATTGCTGAAGAATATGAGAGAGAGATGAAAAGGCTTGCG
GCTAGGTTGATGTGGCTAATGCTTGGCTCATTAGGCATATCCAAGGAAGACATCAAATGG
GCGGGTCCAAGAGGTGAA---TTTGAAGATGCATCTGCAGTCTTACAATTCAACTCTTAC
CCAGCTTGTCCGGATCCGGATCGGACCATAGGTCTTGCCCAACATACTGATTCAAGCCTC
ATTTCAATCGTCCACCAAAGCAGTAACGCCAGTGGGTTGCAAGTTTTCCGACAGGGGGAG
GAGGAGGGCCGTGGGTGGCTTATGGTTCCACCAGTCCCTGGGGCTTTCGTGATCATTGTG
GGTGACTTCATGCACATGCTATCAAACGGATTGTACCAGAATGTCTTTCACCGGGCAGTG
GTGAACCGAAGCCAGCACCGCGTATCAGTCGCTTGCTTATATGGTCCTCCGGAGAATGCT
CAGGTCTCACCCCTCTCAAAATTACTTGGCCCGAGCTGTCCTCCGCTGTACCCGCCGCTC
ACTTGGAATGAGTACCTTGGAACCAAGGCAAAGCTTCACAACAGGGCACTTGAATCACTC
CGACTGTGTGCTCCTCTGAAT---------------------------------------
------
>Malsi_07g004780
ATGTCGAGTGGAAAACTCTCAGATGCATTCAAATCCCACCCTATCTTCCTCCACAAGCAA
CACCCAGACGACTTCAGCTCATTACAGGAATTGCCAGAGTCGTATGCATGGACGTCACAG
CTTAACGAA---TATCCGTCT------TTCGAATCATTATCTTGCTCAGAGTCTGTGCCG
GTAATCGATCTCGCCGACCCAAATGTCGTTGAACTCGTAGGACATGCATGCAAGACTTGG
GGCATGTTCCAAGCCACAAACCATGGCGTCCCCCAAAAACTTGTTGATGACATGGAATCT
ACTGTTCGAAGCCTTTTCTCTCTGCCACCCCAACAAAAGCTCAAAGCAGCTCGATTGCCC
GATGGCATTTCCGGTTACGGTTTCCATCGCATATCTGCCTTTTGTGAAAAGCTAATGTGG
TCTGAGAGCTTCACTATCGTTGGCTCAGCACTTCAACATTTTTGCCAACTTTGGCCCCAA
GATCACACCAAGTTCTGTTGTGTTACTGAAGAATATGAGAAAGAGATGAAAAGGCTTGCA
GCTAGGTTGATGTGGCTAATGCTTGGCTCATTAGACATATCCAAGGAAGACATCAAATGG
GCGGGTCCAAGAGGTGAA---TTTGAAGATGCATCTGCAGCCTTACAATTGAACTCATAC
CCCGCTTGTCCGGATCCAGATCGGACCATGGGTCTTGCCCAACATACTGATTCAAACCTC
CTGTCAATTATCCACCAAAGCGCTAAGGCCAGTGGCTTGCAAGTTTTCCAAGAAGGGAAG
GACGAGGGCCGGGGGTGGCTTATGGTTCCACCGGTCCCGGGGGCTTTTGTGATCAATGTG
GGTGACTTCATTCACATATTATCAAACGGATTGTACCAGACCCCCCTTCACCGGGCAGTG
GTGAACCGGAGCCAGCACCGTGTATCAGTTGCTTACTTATATGGTCCTCCGGAGAATGCT
CAGGTCTCTCCCCTCTCGAAATTACTCGGCCCAAGTTGCCCTCCGCTGTACGCGCCCGTC
ACTTGGAATGAGTACCTCGGAACCAAGGCAAAGCTTAACAACAAGGCACTTCAATCACTC
CGACTGAATGCTCCTCTGAAT---------------------------------------
------
>Malsi_08g013110
ATG------GGTGCTATATCAGATCCCTATGGAGCT---------CATCTCCATCATATC
ATCCCCATCGACTTTAACTCAATCCAGACATTGCCTGAATCGCATGTATGGCAT---GAT
CACTCCGAT---GAGTCTTCATCT---GGGGTACCCTCCGCCGACCCGTTATCTGTACCC
GTCATCGACCTCATGGACCCGGAGGCTCCAAGTCTCATGATCCAGGCATGTGAGGAATGG
GGTATTTTTCAGGTGATAGGTCATGGCCTT---ACAAAACTCATGGACGATGTGGAGTCT
GAAGCTGAAAAATTGTTTGGTCTTCCTGTTGACCAAAAACTGAAAGCCCTACGATCTCCA
GGTGGGGCTACTGGGTATGGTCGTCCTCATATATCGCCATTTTTTGACAAACATATGTGG
CAGGAAGGGTTTACTATCATGGGGTCTCCAGTCGATCATGCTAAGCAACTTTGGCCCCAA
GACTATCAAGGCTTTTGTGACACAATGGACGATTATCAGAACCAAATGAAGGCATTAGCA
CAGAAACTAATCCACATTTTCTTCAAATCTTTGGACATTAATTTTGAAGAATTTGATTGG
CTTAATGACAGT------GGGTCAAGCAGTCCGAGCACTGCTTTGCAACTAAACTCCTAC
CCGCCCTGCCCTGATCCTACTCGAGCCCTGGGCATGGCAACACACACAGACACTTCCCTG
GTCACCATTGTCCAACAATCC---AAAACCAGCGGCCTCCAAGTCTTCAAAGAC------
------GGAGCCGGGTGGGTTCTGGTGCAACCCATACCCGGTGCCCTAACTGTTAACCTT
GGTGACTATCTCCACATTCTCTCCAATGGGGTGTTTACAAGTGTCCGTCATCGTGTTGTG
GTGAACCAGCAGATCCAGCGATTTTCCATGGCCTACTTTTATTCTCCCCCAAGGGATTTT
ACAGTCTCCCCGGTTCTCTCTAGGGTT---CTGGAAAAAGTGCCTAAGTACCGTTCACTC
ACAGTGAAGGAATATGTCGATATCAAGGGGAAGCATCTTGAAAAGGCATTTTCTTTGATT
CAAAAT------------------------------------------------------
------
>Malsi_09g019220
ATG---CATTTAAAACTTTCTGATGCCTTCAAATCCCACCCTGTCAACCTCCAACTCAAA
CAC---CCAGATTTCAACTCATTACATGAATTGCCAGACTCCTATGCATGGACA---AAC
AATGATGATCACTACCCATCTTTC---CTAACCTCATTTGGGGCAGACGATTCTGTTCCG
GTCATCGATCTCTCTGACACCAATGCTCTTAAGCTCACAGGCCATGCATGTAAGACTTGG
GGAGTCTTCCAAGTCACTAACCATGGCATCCAACAGAAGCTTCTTGATGACATTGAATCC
GCAGGCAAAAGCCTTTTCTCTCTACCAGTCCAGCAGAAGCTCAAAGCTGCCCGATCGCCA
GATGGCATTTCCGGCTATGGTTTTGCTCGGATATCTTCTTTTTTTAAGAAGCTCATGTGG
TCGGAGGGTTTCACTATTGTTGGCTCACCGGTTGACCATTTTCGCCAACTTTGGCCCCAA
GATTACGACAAATTCTGCAATATCATTGAGGAATATGAGAAGGAAATGAAAATGCTTGCT
GGGAGGTTGATGTGGCTTATGCTTGGCTCACTAGGCATATCCATGGAAGATATCAAATGG
GCTGGCTCGAAAGGTGAA---TTCAAAGGTGCATCAGCTGCCTTACAATTGAATTCTTAC
CCCGCTTGTCCAGAGCCAGATCGGGCCATGGGTTTGGCTGCACATACGGATTCTACCCTC
CTCACAATCCTCTACCAAAGC---AACACTAGTGGTTTGCAAGTGCTTCGGGAG------
------GGCACCGGGTGGGTCACGGTTCCACCAATGCCCGGTGCTTTGGTGATCAACGTT
GGTGATCTCTTCCATATATTATCTAACGGGTTGTACCCAAGTGTCCTTCATCGGGCAGTT
GTGAACCGGACCCAACATCGTCTATCTATCGCTTACTTGTTCGGCCCCCCGGCCAGTATC
CAAATCTCACCCCTATCAAAATTAGTAGGTCCAAGTCATCCTCCTCTCTACCGCCCAATT
AGTTGGAATGAGTACCTTGGCACTAAAGCAAAGCATTTCAATAAGGCACTTTCATCGGTC
AGACTTTGTGCTCCTCTAAATTCATTAGTAGAT---GTAAATGATCACAACAGCGTAAAA
GTCGGC
>Malsi_15g011070
ATG------GGTGCTATAGCAGATCCCTATAGAGCT---------CATCTCCATCATATC
ATCCCTATCGACTTTAATTCAGTCCAGAAATTGCCTGAATCTCATGTATGGCAT---GAT
AAATCTCAC---GAATCTTTGTTC---GGGGTCCCCTCCGCCGACCCGTTACCGGTACCT
GTCATCGACCTCATGGACTCGGAGGCTTCAAGTCTCATGATCCAGGCATGTGAGACATGG
GGTATTTTTCAGGTGATAGGCCATGGCCTT---ACAAAGTTTATGGAGGATGTGGAGTCT
GAAGCTGAAAAATTGTTTGGTCTCCCTGTTGACCAAAAACTGAAAGCCCTAAGATCTCCA
GGTGGGGCCACTGGGTACGGTCGTCCTCATATATCGCCATTTTTTGACAGACATATGTGG
CAGGAAGGGTTTACCATCATGGGGTCTCCAATCGATCATGCTAAGCAACTTTGGCCCCAA
GACTATCAAGGCTTTTGTGACACAATAGATGATTACCAGAACCAAATGAAGGCTTTAGCA
GAGAAAATAATCCGCATTTTCTTCAAATCCTTGAACATTAATTTTGAGGAACTGAATTGG
CTTAATGACAGT------GGGTTAAGTAGTCCAGGTACTGCTTTGCAACTAAACTCCTAC
CCCCCCTGCCCCGACCCGACCCGAGCCATGGGCATGGCAGCACACACAGACACATCCCTT
GTCACCCTTGTCCAACAATCC---AAAACCAGCGGCCTCCAAGTCTTCAAAGAT------
------GGAGTCGGGTGGGTTCTGGTGCAACCAGTACCTGGTGCCCTAACAGTTAACCTT
GGTGACTATCTCCACATTCTCTCCAATGGCATGTATACAAATGTTCTTCATCGTGCGGTG
GTGAACCAGCAGATCCAACGGTTTTCCATGGCCTACTTTTATGCTCCCCCAAGAGATTTT
ACAGTTTCCCCGGTTCTCTCTAGGGTT---ACGGGACAAATGCCCAAGTACCGTTCACTC
ACAGTAAAGGAGTATGTTGACCTCAAGGGCAAGCATCTTGAAAAGGCACTGTCTTTGATT
CAAATT------------------------------------------------------
------
>Malsi_15g017140
ATG---AACTCATCAATCTCAGAATCCTTCAAAACAAACCCTATCAACCTCTCCCACATT
ATCCCACTCGATTTCGAATCCGTTCATGCCCTACCCGATTCCCACGTCTGGACT---CAT
ACGAAGGAG---GTTCCAACA------CCTTATAATACTCCGTCTTTAGTCTGCGTACCC
GTCATTGACCTATTCGATTCGAACGCCGCCTCTCTCATACGCCGTGCATGCGAGAAATGG
GGTGTCTTCCAAGTCACCAACCACGGCGTTCCCATGCACCTCATGAAAGAAGCCGAGTTC
CAAACCCGTCGCTTATTCGCTCTCCCGAGAGACCAAAAGCTCCGGGCCCTCCGATCACCC
GAGGGAGTAACCGGGTACGGGTTGGCCCGCATTTCGAAGAACTTCCCGAAGCTGATGTGG
TCAGAGGGCTTCACCATCATGGGGTCTCCGGCGGAACATGCTCTTCAACTTTGGCCACGT
CACCATGCCAACTTCTGCGATGCAATGGAAGAGTACCAAAAGGAGATGAAGGGCCTAGCC
CTAAAATTAATTGGGCTCATGCTTGGATCATTGGGCCTGAACTACGAAGATGTGAAGTGG
CTTAAGCCCAAAAATAGC------AGCAGGCCACAGACCTTGCTTCAACTGAACTCCTAC
CCGGTCTGCCCAGACCCGACCCGGGCAATGGGTCTCGCTCCTCACACGGACTCCTCATTG
CTCACTTTGCTAAACCAAAGC---AGCATAAGCGGCCTCCAAGTCCTTGTGGAC------
------GGGATCCGGTGGGTGCCGGCGCACCCGATCCCCGGCGCCCTTGTAGTCAATGTC
GGTGATTTAATGCACATACTGTCGAACGGACAATTCAAAAGTGCGGCGCATCGTGCGGTT
GTCAACGAAGTACACCATCGCATCTCGATGGCGTACTTCTATGGCCCGCCGATGGACGTG
AAGATATCGCCG---------TTGATTGACCACAATCAT---CCACTCTATCAGCCGGTA
ACATGGAAGGAGTACCTCGATTACAAAGCAACGCATTTCGACAAGGCGCTTGAAGTAATC
CGGACAGATGCCCAGAAGCTGTACCAGCGT---ACATCTGATGATCCCAATTGT------
------
>Malsi_17g017860
ATG---CCTGCAAGACTCTCTGATGCCTTCAAATCCCACCCTGTCAACCTCCAACTCAAA
CAC---CCAGATTTCAACTCATTACATGAATTGCCAGACTCCTATGCATGGACA---AAC
AATGATGATCACTACCCATCTTCC---CTAAGCTCATTTGGGGCAGACGATTCTGTTCCG
GTCATCGATCTTTCCGAACCCAATGCTATTAAGCTCACAGGCCATGCATGTAAGACTTGG
GGAGTCTTCCAAGTCACTAACCATGGCATCCCACAGAAGCTTCTTGATGACATTGAGTCC
GCAGGCAAAAGCCTTTTCTCTCTGCCAGTCGAGCAGAAGCTCAAAGCCGCCCGACCGCCG
GACGGCATTTCAGGCTATGGTTTTGCTCGGATATCTTCGTTTTTTAGGAAGCTCATGTGG
TCTGAGGGGTTCACTATTGTTGGCTCACCAGTTGACCATTTTCGCCAACTTTGGCCCCAA
GATTACGAAAAATTCTGCAATATCATTGAGGAATATGAGAAGGAAATGAAAAGGCTTGCT
GGGAGGCTGATGTGGCTTATGCTTGGCTCACTAGGCATATCCACGGAAGATGTAAAGTGG
GCTGGCTCGAAAGGTGAA---TTCAAAGGTGCATCAGCTGCCTTACAATTGAATTCTTAC
CCGGCTTGCCCAGAGCCAGATCGGGCCATGGGTTTGGCTGCACATACAGATTCTACCCTC
CTCACAATCCTCTACCAAAAC---AATACTAGTGGTTTGCAAGTGCTTCGAGAC------
------GGCACCGGATGGGTCACGGTTCCACCAATGCCCGGTGCTTTGGTGGTCAATGTT
GGCGATCTCATCCATATATTATCTAACGGGGTGTACCCAAGTGTCCTTCATCGGGCAGTA
GTTAATCGCACCCAACATCGTCTATCCATAGCTTACTTATTCGGTCCCCCGGCTAGTATC
CAAATCTCACCCCTATCAAAATTAGTTGGTCCAAGTCATCCTCCTCTCTACCGGCCAATT
ACTTGGAATGAGTACCTTGGCACCAAAGCAAAACATTTCAATAAGGCACTTTCATCGGTC
AGACTTTGTGCTCCTCTAAGTTCATTAGCAGAT---GTAAATGATCATAACAGCGTAAAA
GTAGTC
>Malsy_02g023350
ATG---CCTGCAAGTGTCCCTGATGCCTACGAAGGCAACTCTGTGAATGTGTTGGACCAA
GTCCCTGATGACTTCAACTCATTACATGAGTTGCCAGATTCGTATGCATGGACA---ACC
CTCAACGAG---CATCCCTCC------------------CTGGACTCGGACTCCGTCCCC
GTTGTCGATCTGAATGACCCAAATGCCCTTCAACTGTTAGGCCATGCATGCAAGACTTGG
GGTGTCTTCCAACTCACAAACCATGGCATCCCCCAGACTCTGGTTCATGACATGGAATCT
GCTGCTCGAAGCCTTTTTTCCCTGCCAGCCCAACAAAAGCTCAAAGTTGCCCGCTCACCG
GGTCAAATTTCCGGCTACGGCTTCCATCTCATAGCTGCCTTTTGGGACAAGCAGCAGTGG
TCTGAGTGCTTCACTATTGTTGGTTCACCACTTGAACATTATGAGCAACTTTGGCCCCAA
GATTACACCAAATTCTGTTGCATTACCGAAGAATTTGAGAAAGAGATCAAGAAGCTTGCC
TCTAGGCTCATGTGGCTAATGCTTGCCTCGTTAGGAATATCCAAGGACGACGTCGAATGG
GATGGTCCAAAAGGTGAT---GATCAAAATGCATCTGCTGTCTTCCAGTTCAACTCTTAC
CCGTCTTGTCCGGATCCAGATCGGACCCTAGGCCTTGTTCCCCATACTGATTCGAGCCTT
GTGTCCATTGTCCACCAGAGC---AACATCGATGGCTTGCAAGTTTTTCGGGAG------
------GGCACCGGTTGGTTCACGATTCAACCAGTTCCCGGTGCTCTGGTGGTCAATGTT
GGTGACCTCATGAGCATATTATCTAACGGTTTGTACTCGAGTGTCCTCCATCGAGTCTTG
GTGAAACGGGCACAACACCGTATATCACTTGTTTACCATTATGGACCGCCGGCAGCCGTC
AAAATCGCACCCCTAGAAAAGCTATTTGGCCCAAGCCACCCTCCCCTCTACCCGCCGGTC
ACTTGGAATGAGTACATTAGTACCAAGGCAAAGCTCAAGGGCAAAGCACTTCCATCACTT
CGGCTTTATGATCCTCTTATGAAG------------------------------------
------
>Malsy_02g023360
ATGTCCAGTGGAAAACTCTCAGATGCATTCAAATCCCACCCTATCTTTCTCCACAAGCAA
CAGCCAGACGACTTCAGCTCATTGCAGGAATTGCCGAAGTCGTATGCATGGACGTCACAG
CTGAACGAA---TATCCGTCT------TTCGAATCATTATCTTGCTCAGAGTCTGTGCCG
GTAATCGATCTCACCGACCCAAATGTCGTTGAACTCGTAGGACATTCATGCAAGACTTGG
GGCATGTTCCAGGCCACAAACCATGGCGTCCCTCAAAAACTTGTTGACGACATGGAATCT
ACTGTTCGAAGCCTTTTCTCTCTGCCACCCCAACAAAAGCTCAAAGCAGCTCGATTGCCC
GATGGCTTTTCCGGTTACGGTTTCCATCGCATATCTGCCTTTTGTGAAAAGCTAATGTGG
TCTGAGAGCTTCACTACCGTTGACTCACCACTTGAACATTTTCGCCAACTTTGGCCCCAA
GATTACACCAAG------------------------------------------CTTGCG
GCTAGGTTGATGTGGCTAATGCTTGGCTCATTAGGCATATCCAAGGAAGACATCAAATGG
GCGGGTCCAAGAGGTGAA---TTTGAAGATGCATCTGCAGTCTTACAATTCAACTCTTAC
CCAGCTTGTCCGGATCCGGATCGGACCATAGGTCTTGCCCAACATACTGATTCAAGCCTC
ATTTCAATCGTCCACCAAAGCAGTAACGCCAGTGGCTTGCAAGTTTTCCGACAGGGGGAG
GAGGAGGGCCGTGGGTGGCTTATGGTTCCACCAGTCCCTGGGGCTTTCGTGATCATTGTG
GGTGACTTCATTCACATGCTATCAAACGGATTGTACCAGAATGTCTTTCACCGGGCAGTG
GTGAACCGAAGCCAGCACCGCGTATCAGTCGCTTGCTTATATGGTCCTCCGGAGAATGCT
CAGGTCTCACCCCTCTCAAAATTACTTGGCCCGAGCTGTCCTCCGATGTACCCGCCGCTC
ACTTGGAATGAGTACCTTGGAACCAAGGCAAAGCTTCACAACAAGGCACTTGAATCACTC
CGACTCTGTGCTCCTCCGAAT---------------------------------------
------
>Malsy_07g004290
ATGTCGAGTGGAAAACTCTCAGATGCATTCAAATCGCACCCTATCTTTCTCCACAAGCAA
CACCCAGACGACTTCAGCTCATTACAGGAATTGCCAGAGTCGTATGCATGGACGTCACAG
CTTAACGAA---TATCCGTCT------TTCGAATCATTATCTTGCTCAGAGTCTGTGCCG
GTAATCGATCTCGCCGACCCAAATGTCGTTGAACTCGTAGGACATGCATGCAAGACTTGG
GGCATGTTCCAAGCCACAAACCATGGCGTCCCCCAAAAACTTGTTGACGACATGGAATCT
ACTGTTCGAAGCCTTTTCTCTCTGCCACCCCAACAAAAGCTCAAAGCAGCTCGATTGCCC
GATGGCATTTCCGGTTACGGTTTCCATCGCATATCTGCCTTTTGTGAAAAGCTAATGTGG
TCTGAGAGCTTCACTATCGTTGGCTCACCACTTCAACATTTTTGCCAACTTTGGCCCCAA
GATCACACCAAGTTCTGTTGTGTTACTGAAGAATATGAGAAAGAGATGAAAAGGCTTGCA
GCTAGGTTGATGTGGCTAATGCTTGGCTCATTAGGCATATCCAAGGAAGACATCAAATGG
GCGGGTCCAAGAGGTGAA---TTTGAAGATGCATCTGCAGCCTTACAATTGAACTCATAC
CCCGCTTGTCCGGATCCAGATCGGACCATGGGTCTTGCCCAACATACTGATTCAAACCTC
CTGTCAATTATCCACCAAAGCGCTAAGGCCAGTGGCTTGCAAGTTTTCCAAGAAGGGAAG
GACGAGGGCCGGGGGTGGCTTATGGTTCCACCGGTCCCGGGGGCTTTTGTGATCAATGTG
GGTGACTTCATTCACATATTATCAAACGGATTGTACCAGACCCCCCTTCACCGGGCAGTG
GTGAACCGGAGCCAGCACCGTGTATCAGTTGCTTACTTATATGGTCCTCCGGAGAATGCT
CAGGTCTCTCCCCTCTCGAAATTACTCGGCCCAAGTTGCCCTCCGCTGTACGCGCCCGTC
ACTTGGAATGAGTACCTTGGAACCAAGGCAAAGCTTAACAACAAGGCACTTCAATCACTC
CGACTGAATGCTCCTCTGAAT---------------------------------------
------
>Malsy_07g004300
ATG---------------------------------------------------------
------------------------------------------------------------
------------------------------------------------------------
------------------CCTGCAAGTGCAAGAGTGGTCCCTGATGCCTACAAAGGCAAC
TCTGTGAATATGGTGTTGGACCAT------------TCTCTGGTTCATGACAAGGAATCT
GCTGCTCGAAGCCTTTTCTCCCTGCCAGCCCACAAAAAGCTCAAAGCTGCCCGCTCACCA
GGTGAT------------------------------------------------------
------------------------------------------------------------
------------------------------------------------------------
------------------------------------------------------------
---------------------GACCAAGATGCATCTGCTGTCTTCCGGCTCAACTCTTAC
CCGTCTTGTCCGGATCCGGATCGGGCCCTAGATCTTGTTTCCCATACTGGTTCGAGCCTC
GTTTCCATTGCGCACCAGATC---AACGTCGATGGCTTGCAA------------------
------GGAACCGGTTGGTTCACGATT------------------TTGGTGGTCTATGTT
GGTGACCTCATGAGCATATTATCCAACGGGTTGTACTCAATTGTCCTCCATCGGTCT---
------------------------------------------------------------
------------------------------------------------------------
---TGG------------------------------------------------------
------------------------------------------------------------
------
>Malsy_08g012710
ATG------GGTGCTATATCAGATCCCTATGGAGCT---------CATCTCCATCATATC
ATCCCCATCGACTTTAACTCAATCCAGACATTGCCTGAATCGCATGTATGGCAT---GAT
CACTCCGAT---GAGTCTTCATCT---GGGGTACCCTCCGCCGACCCGTTATCTGTACCC
GTCATCGACCTCATGGACCCGGAGGCTCCAAGTCTCATGATCCAGGCATGTGAGGAATGG
GGTATTTTTCAGGTGATAGGTCATGGCCTT---ACAAAACTCATGGACGATGTGGAGTCT
GAAGCTGAAAAATTGTTTGGTCTTCCTGTTGACCAAAAACTGAAAGCCCTACGATCTCCA
GGTGGGGCTACTGGGTATGGTCGTCCTCATATATCGCCATTTTTTGACAAACATATGTGG
CAGGAAGGGTTTACTATCATGGGGTCTCCAGTCGATCATGCTAAGCAACTTTGGCCCCAA
GACTATCAAGGCTTTTGTGACACAATGGACGATTATCAGAACCAAATGAAGGCATTAGCA
CAGAAACTAATCCACATTTTCTTCAAATCTTTGGACATTAATTTTGAAGAATTTGATTGG
CTTAATGACAGT------GGGTCAAGCAATCCGAGCACTGCTTTGCAACTAAACTCCTAC
CCGCCCTGCCCTGATCCTACTCGAGCCCTGGGCATGGCAACACACACAGACACATCCCTG
GTCACCATTGTCCAACAATCC---AAAACCAGCGGCCTCCAAGTCTTCAAAGAC------
------GGAGCCGGGTGGGTTCTGGTGCAACCCATACCCGGTGCCCTAACTGTTAACCTT
GGTGACTATCTCCACATTCTCTCTAATGGGGTGTTTACAAGTGTCCGTCATCGTGTTGTG
GTGAACCAGCAGATCCAGCGATTTTCCATGGCCTACTTTTATTCTCCCCCAAGGGATTTT
ACAGTCTCCCCGGTTCTCTCTAGGGTT---CTGGAAAAAGTGCCTAAGTACCGTTCACTC
ACAGTGAAGGAATATGTCGATATCAAGGGGAAGCATCTTGAAAAGGCATTTTCTTTGATT
CAAAAT------------------------------------------------------
------
>Malsy_09g018170
ATG---CATTTAAAACTTTCTGATGCCTTCAAATCCCACCCTGTCAACCTCCAACTCAAA
CAC---CCAGATTTCAACTCATTACATGAATTGCCAGACTCCTATGCATGGACA---AAC
AATGATGATCACTACCCATCTTTC---CTAACCTCATTTGGGGCAGACGATTCTGTTCCG
GTCATCGATCTCTCTGACACCAATGCTCTTAAGCTCACAGGCCATGCATGTAAGACTTGG
GGAGTCTTCCAAGTCACTAACCATGGCATCCAACAGAAGCTTCTTGATGACATTGAATCC
GCAGGCAAAAGCCTTTTCTCTCTAACAGTCCAGCAGAAGCTCAAAGCTGCCCGATCGCCA
GATGGCATTTCCGGCTATGGTTTTGCTCGGATATCTTCTTTTTTTAAGAAGCTCATGTGG
TCGGAGGGTTTCACTATTGTTGGCTCACCAGTTGACCATTTTCGCCAACTTTGGCCCCAA
GATTACGACAAATTCTGCAATATCATTGAGGAATATGAGAAGGAAATGAAAATGCTTGCT
GGGAGGTTGATGTGGCTTATGCTTGGCTCACTAGGCATATCCATGGAAGATATCAAATGG
GCTGGCTCGAAAGGTGAA---TTCAAAGGTGCATCAGCTGCCTTACAATTGAATTCTTAC
CCCGCTTGTCCAGAGCCAGATCGGGCCATGGGTTTGGCTGCACATACGGATTCTACCCTC
CTCACAATCCTCTACCAAAGC---AACACTAGTGGTTTGCAAGTGCTTCGGGAG------
------GGCACCGGGTGGGTCACGGTTCCACCAATGCCCGGTGCTTTGGTGATCAACGTT
GGTGATCTCTTCCATATAATATCTAACGGGTTGTACCCAAGTGTCCTTCATCGGGCAGTT
GTGAACCGGACCCAACATCGTCTATCTATCGCTTACTTGTTCGGCCCCCCGGCCAGTATC
CAAATCTCACCCCTATCAAAATTAGTAGGTCCAAGTCATCCTCCTCTCTACCGCCCAATT
AGTTGGAATGAGTACCTTGGCACTAAAGCAAAGCATTTCAATAAGGCACTTTCATCGGTC
AGACTTTGTGCTCCTCTAAATTCATTAGTAGAT---GTAAATGATCACAACAGCGTAAAA
GTCGGC
>Malsy_15g009790
ATG------GGTGCTATAGCAGATCCCTATAGAGCT---------CATCTCCATCATATC
ATCCCTATCGACTTTAATTCAGTCCAGAAATTGCCTGAATCTCATGTATGGCAT---GAT
AAATCTCAC---GAATCTTTGTTC---GGGGTCCCCTCCGCCGACCCGTTACCGGTACCT
GTCATCGACCTCATGGACTCGGAGGCTTCAAGTCTCATGATCCAGGCATGTGAGACATGG
GGTATTTTTCAGGTGATAGGCCATGGCCTT---ACAAAGTTTACGGAGGATGTGGAGTCT
GAAGCTGAAAAATTGTTTGGTCTCCCTGTTGACCAAAAACTGAAAGCCCTAAGATCTCCA
GGTGGGGCCACTGGGTACGGTCGTCCTCATATATCGCCATTTTTTGACAGACATATGTGG
CAGGAAGGGTTTACCATCATGGGATCTCCAATCGATCATGCTAAGCAACTTTGGCCCCAA
GACTATCAAGGCTTTTGTGACACAATAGATGATTACCAGAACCAAATGAAGGCTTTAGCA
GAGAAAATAATCCGCATTTTCTTCAAATCCTTGAACATTAATTTTGAGGAACTGAATTGG
CTTAATGACAGT------GGGTTAAGTAGTCCAGGTACTGCTTTGCAACTAAACTCCTAC
CCCCCCTGCCCCGACCCGACCCGAGCCATGGGCATGGCAGCACACACAGACACATCCCTT
GTCACCATTGTCCAACAATCC---AAAACCAGCGGCCTCCAAGTCTTCAAAGAT------
------GGAGTCGGGTGGGTTCTGGTGCAACCAGTACCTGGTGCCCTAACAGTTAACCTT
GGTGACTATCTCCACATTCTCTCCAATGGCATGTATACAAATGTTCTTCATCGTGCGGTG
GTGAACCAGCAGATCCAACGGTTTTCCATGGCCTACTTTTATGCTCCCCCAAGAGATTTT
ACAGTTTCCCCGGTTCTCTCTAGGGTT---ACGGGACAAATGCCCAAGTACCGTTCACTC
ACAGTAAAGGAGTATGTTGACCTCAAGGGCAAGCATCTTGAAAAGGCACTGTCTTTGATT
CAAATT------------------------------------------------------
------
>Malsy_15g015680
ATG---AACTCATCAATCTCAGAATCCTTCAAAACAAACCCTATCAACCTCTCCCACATT
ATCCCACTCGATTTCGAATCCGTTCATGCCCTACCCGATTCCCACGTCTGGACT---CAT
ACGAAGGAG---GTTCCAACA------CCTTATAATACTCCGTCTTTAGTCTGCGTACCC
GTCATTGACCTATTCGATTCGAACGCCGCCTCTCTCATACGCCGTGCATGCGAGAAATGG
GGTGTCTTCCAAGTCACCAACCACGGCATTCCCATGCACCTCATGAAAGAAGCCGAGTTC
CAAACCCGTCGCTTATTCGCTCTCCCGAGAGACCAAAAGCTCCGGGCCCTCCGATCACCC
GAGGGAGTAACCGGGTACGGGTTGGCCCGCATTTCGAAGAACTTCCCGAAGCTGATGTGG
TCAGAGGGCTTCACCATCATGGGGTCTCCGGCGGAACATGCTCTTCAACTTTGGCCACGT
CACCATGCCAACTTCTGCGATGCAATGGAAGAGTACCAAAAGGAGATGAAGGGCCTAGCC
CTAAAATTAATTGGGCTCATGCTTGGATCATTGGGCCTGAACTACGAAGATGTGAAGTGG
CTTAAGCCCAAAAATAGC------AGCAGGCCACAGACCGTGCTTCAACTGAACTCCTAC
CCGGTCTGCCCAGACCCGACCCGGGCAATGGGTCTCGCTCCTCACACGGACTCCTCATTG
CTCACTTTGCTAAACCAAAGC---AGCATAAGCGGCCTCCAAGTCCTTGTGGAC------
------GGGATCCGGTGGGTGCCGGCGCACCCGATCCCCGGCGCCCTTGTAGTCAATGTC
GGTGATTTAATGCACATACTGTCGAACGGACAATTCAAAAGTGCGGCGCATCGTGCGGTT
GTCAACGAAGTACACCATCGCATCTCGATGGCGTACTTCTATGGCCCGCCGATGGACGTG
AAGATATCGCCG---------TTGATTGACCACAATCAT---CCACTCTATCAGCCGGTA
ACATGGAAGGAGTACCTCGATTACAAAGCAACGCATTTCGACCAGGCGCTTGAAGTAATC
CGGACAGATGCCCAGAAGCTGTACCAGCGT---ACATCTGATGATCCCAATTGT------
------
>Malsy_17g017630
ATG---CCTGCAAGACTCTCTGATGCCTTCAAATCCCACCCTGTCAACCTCCAACTCAAA
CAC---CCAGATTTCAACTCATTACATGAATTGCCAGACTCCTATGCATGGACA---AAC
AATGATGATCACTACCCATCTTCC---CTAAGCTCATTTGGGGCAGACGATTCTGTTCCG
GTCATCGATCTTTCCGAACCCAATGCTATTAAGCTCACAGGCCATGCATGTAAGACTTGG
GGAGTCTTCCAAGTCACTAACCATGGCATCCCACAGAAGCTTCTTGATGACATTGAGTCC
GCAGGCAAAAGCCTTTTCTCTCTGCCAGTCGAGCAGAAGCTCAAAGCCGCCCGACCGCCG
GACGGCATTTCAGGCTATGGTTTTGCTCGGATATCTTCGTTTTTTAGGAAGCTCATGTGG
TCTGAGGGGTTCACTATTGTTGGCTCACCAGTTGACCATTTTCGCCAACTTTGGCCCCAA
GATTACGAAAAATTCCTCAATATCATTGAGGAATATGAGAAGGAAATGAAAAGGCTTGCT
GGGAGGCTGATGTGGCTTATGCTTGGCTCACTAGGCATATCCACGGAAGATGTAAAGTGG
GCTGGCTCGAAAGGTGAA---TTCAAAGGTGCATCAGCTGCCTTACAATTGAATTCTTAC
CCGGCTTGCCCAGAGCCAGATCGGGCCATGGGTTTGGCTGCACATACGGATTCTACCCTC
CTCACAATCCTCTACCAAAAC---AATACTAGTGGTTTGCAAGTGCTTCGAGAC------
------GGCACCGGATGGGTCACGGTTCCACCAATGCCCGGTGCTTTGGTGGTCAATGTT
GGCGATCTCATCCATATATTATCTAACGGGGTGTACCCAAGTGTCCTTCATCGGGCAGTA
GTTAATCGCACCCAACATCGTCTATCCATAGCTTACTTATTCGGTCCCCCGGCTAGTATC
CAAATCTCACCCCTATCAAAATTAGTTGGTCCAAGTCATCCTCCTCTCTACCGGCCAATT
ACTTGGAATGAGTACCTTGGCACCAAAGCAAAACATTTCAATAAGGCACTTTCATCGGTC
AGACTTTGTGCTCCTCTAAGTTCATTAGCAGAT---GTAAATGATCATAACAGCGTAAAA
GTAGTC
>Pruav_sc0000704.1_g020.1.mk
ATG------AACATCCTCTCT---------------------GTCTCTTCCCACCACCTC
ATCCCTCTCGACTTCAAATCCCTCGTCACCTTACCCAACTCCCACACTTGGGCTCCATCC
TCCTCCGAT---------------------CACCACCCGTTCCCC---GACTCCGTACCC
GTCATCGACCTATCCGACCCGAATGCCACCCCTCTGGTCCGCCTTGCCTCTGAGAAATGG
GGTGTGTTCCAAGTCACCAACCATGGCGTTCCCATGAACCTCATCAAACAAACTCAACTC
CAAACCCATCGACTCTTCGCCCTCCCCAGAGACCAAAAACTCCGGGTCCTCCGCTCGCCC
GATGGCTTCACCGGGTACGGGTCGGCCCGCATTTCTGACAACTTCCCCAAGCTGATGTGG
TCGGAGGGTTTCTCGATGATGGGGTCTCCGCTGGAACATGCTAGCCAGCTTTGGCCACGT
CACCACGCCAACTTCTGTAATGTAATGGAGGAGTACCAAAAGGAGATGAAGGGACTTGCT
GCAAAACTGATAGAGCTCATGCTTCGATCATTGGGCTTGAACAATGAAGATGCCAAATGG
CTCAGA---------------------CATCCTCGGTCCTTGCTTCAACTCAACTCATAC
CCAGTCTGCCCAGACCCAACCCGGGCCATGGGCCTAGCCCCTCACACAGACTCCTCATTG
CTCACTTTGCTATACCAGACC---ACTACAGGCGGCCTGCAAGTCCTTGTGGAT------
------GGGGTTTTGTGGGCGCCGGTGTACCCAACTGCCGGTGCGCTTGTTGTCAACGTC
GGGGATTTAATGCACATACTATCCAACGGACGTTTCAAGAGTGCAGTCCATCGTGCCATT
GTCAACAAAGTGCACCATCGCATCTCGATCGCATACTTCTACGGCCCGCCATGGGATGTG
AAGATATCACCGTTGACGAAATTGATTGATCACGATCATCCACCTCTCTATCATCCAGTA
ACTTGGAGGGAGTACCTTGGTTACAAGGCAACGCACTTCAACAAGGCGCTTGAACTCATC
CGGAATGATGGAGGAGAAATACAAGCCAAC------------------------------
------
>Pruav_sc0000716.1_g300.1.mk
ATG---CCTGCAAGACTCTCTGATGCCTTCAAATCCCACCCTCTCAATCTCCAACTGAAG
CAC---CCAGATTTCAGCTCATTGCAGGAGCTTCCGGACTCCTATGCATGGAGC---CAA
AACGATGACCAGTACCCTTCTTCT---CCGGGCTCATTTGGGGCACAAGACTCTGTTCCA
GTCATTGATCTCTCTGACCCCAATGCCCTTAAGCTCACAGGCCATGCATGTCGAACTTGG
GGTGTCTTCCAAGTCACCAACCATGGCATCCCGAGCAAGCTTCTTGACAACATTGAATCT
GCTGGCAGAAGCCTTTTCTCTCTGCCGGTTCAGCAGAAGCTCAAGGCCGCTCGATCGCCG
GACGGCATTTCCGGCTATGGCTTTGCTCGGATATCTTCGTTTTTTCAGAAGCTCATGTGG
TCTGAGGGCTTCACTATTGTTGGCTCTCCACTTGACCATTTTCGTCAACTTTGGCCCCAA
GATTACAACAAATTCTGTAATATTATTGAAGAATATGAGAAGGAGATGAAAAGGCTTGCC
GGGAGGCTGATGTGGCTAATGCTTGGCTCACTAGGTATATCCATGGAAGATGTCAAATGG
GCTGGGCCAAAAGGTGAC---TTCAAAGATGCATCTGCTGCCTTACAATTGAATTCGTAC
CCGGCTTGCCCGGACCCGGATCGGGCCATGGGTTTGGCAGCACATACTGATTCTACCCTC
CTCACAATCCTTTACCAAAAC---AACACTAGTGGCTTGCAAGTCCTCCGGGAG------
------GGCACCGGGTGGGTCACGGTTCCGCCATTGCCCGGTGCTCTCGTGGTCAACGTC
GGCGATCTCATCCATATATTAACTAACGGGTTGTATCCGAGTGTCCTTCACCGGGCAGTG
GTGAACCGGAGCAGACACCGTTTATCCATCGCTTACTTATACGGACCCCCGGATAGTGTC
CAAATCTCACCCCTTTCAAAATTACTAGGCCCAAGTCAGCCTCCTCTCTACCGGCCAATT
ACTTGGAATGAGTACCTTGGCACAAAGGCAAAGCATTTCAATAAGGCACTTTCATCTGTC
CGCCTTTGTGCTCCTCTAAATGCATTAGTTGAT---GTAAGTGATCACAACAGCGTAAAA
GTCGGG
>Pruav_sc0001258.1_g160.1.mk
ATG------GGTGCTCTCGCAGAATCCTATAAAGACACCCTTCTCGAACCCCAACAC---
ATCCCCCTTGACTATGGTTCTGTCCATACATTACCCGACTCCCATGTATGGCTT---GAT
GAGTCCAAC---GAGTCTCCATCT---GGGGTCCACTCCACTGGC---------CCGCCC
CTTATCGACCTCGCGGATCCAGATGCTGAGAGGCTCATAATCCAGGCATGTGAGACATGG
GGTGTGTTTCAACTGATAGGCCATGGCATTCCCACCAAGCTTATGGAGGCTGTGCAGTCT
GAGGCTGAAAAATTGTTTGATCTACCAGTTGACCAAAAGATGAAGGCCTTAAGATCTCCA
GGGGGTAGCTCAGGATATGGTCTCCCTCCTATATCACCATTTTTTGAAAAGCTTATGTGG
CACGAAGGGTATCATATCATGGGGTCTCCGATCGATCATGCTAAGCTACTTTGGCCCAAT
GACTATCAAGGT------GACACAATGGTTCATTATCGGAGCCAATTGAAGGCATTAACC
GAGCAGCTAATCTGCATTATCCTCAAATCCTTGAACATTAATCCTGAAGAAGTGGCTTGG
CTTAAGGAATCT------------CAAGGATTAAGTATTGGTCTGCAGTTAAACTGTTAC
CCGGCCTGTCCTGACCCAACCCGAGCCATGGGCATAGCACCCCACACAGACACATCCCTA
ATAACCATTCTCCAGCAATCC---AAAGTCAGCGGCCTCCAAGTCTTCAAAGAT------
------GGAGCCGGGTGGGTCCTGGTGCAACCCGTACTCGGTGCCATCACAGTTAACCTT
GGTGACTTTTTCCACATCCTCTCCAACGGGGTGTTTACAACTGTCCGTCATCGTGTGGTG
GCCACCCAG---GTCCGACGTCTCTCCTTTGCCTATTTCTATGCTCCTCCAGGTGATTTT
ATAGTCTCCCCAGTTTTGTCC---AAGGATTTTGGGGAAGTGCCTAGGTATCAAACTCTG
TCAGTGAAGGAGTTTGTTGGAATCAAGGGCAAGCATTTCGAGAAGGCGCTTTCTGTTATT
CAGAAT------------------------------------------------------
------
>Pruav_sc0001991.1_g220.1.mk
------------------------------------------------------------
------------------------------------------------------------
------------------------------------------------------------
------------------------------------------------------------
------------------------------------------------------------
------------------------------------------------------------
------------------------------------------------------------
------------------------------------------------------------
------------------------------------------------------------
------------------ATGCTTGCCTCATTAGGTATATCCAAGGAAGATGTCAAATGG
CCTGGCCCCAAAGGTGAT------AACCAAGAGGCACATGTCCTCCAGTTGAATTCTTAC
CCTGCTTGTCCTCATCCTGATCGGGCCATGGGTCTTGTTCCCCATACTGATTCAACCCTT
GTCTCCATTATCCACCAAAGT---AAGATCTGTGGCTTGCAAGTTTTCCAAGAG------
------GGCACCGGCTGGTTTCGGGTTCCACCGGTTCCCGGCGCTATGGTAGTCAACGTC
GGTGACCTCATGCACATATTATCTAACGGGTCGTATGTGAGTGTCCTCCATCGGGTACTG
GTGAACCAAACTCAGCACCGTCTGTCAGTTGTTTATAATTATGGACCACCAGACAATGTT
CCAATCTCACCCATACCAAAACTACTAAGCGCAAGCCACCCTGCCCTCTACCCACCCGTC
ACCTGGAGTGAGTACGTTGACACCAAGGCAAAGCTCAAGGGCAAGGCACTTGCATCACTC
CGGCTTTATGAGCCTCTTACAAAATTGATCGTTTTGAGGTCTGAA---------------
------
>Pyrbr_009341329.2_cds_XP_009339604.1_1
ATG---CCTGCAAGACTCTCTGATGCCTTCAAATCCCACCCTCTCAACCTCCAACTCAAA
CAC---CCAGATTTCAACTCATTACATGAATTGCCAGACTCCTATGCATGGACA---AAC
AATGATGATCACTACCCATCTTCC---CTAAGCTCATTTGGGGTAGACGATTCTGTTCCG
GTCATCGATCTCTCCGAACCCAATGCTCTTAAGCTCACAGGCCATGCATGTAAGACTTGG
GGAGTCTTCCAAGTCACTAACCATGGCATCCCACAGAAGCTTCTTGATGACATTGAGTCC
GCAGGCAAAAGCCTTTTCTCTCTGCCAGTCGAGCAGAAGCTCAAAGCCGCCCGACCGCCG
GACGGCATTTCAGGCTATGGTTTTGCTCGGATATCTTCGTTTTTTAGGAAGCTCATGTGG
TCTGAGGGGTTCACTATTGTTGGCTCACCAGTTGACCATTTTCGCCAACTTTGGCCCCAA
GATTACGAAAAATTCTGCAATATCATTGAGGAATATGAGAAGGAAATGAAAAGGCTTGCT
GGGAGGCTAATGTGGCTTATGCTTGGCTCACTAGGCATATCCCCGGAAGATGTAAAGTGG
GCTGGCTCGAAAGGTGAA---TTCAAAGGTGCATCAGCTGCCTTACAATTGAATTCTTAC
CCGGCTTGCCCAGAGCCAGATCGGGCCATGGGTTTGGCTGCACATACGGATTCTACCCTC
CTCACAATCCTCTACCAAAAC---AATACTAGTGGTTTGCAAGTGCTTCGAGAC------
------GGCACCGGATGGGTCACGGTTCCACCAATGGCCGGTGCTTTGGTGGTCAATGTT
GGTGATCTCATTCATATATTATCTAACGGGGTGTACCCAAGTGTCCTTCATCGGGCAGTA
GTTAATCGCACCCAACATCGTCTATCCATCGCTTACTTATTCGGTCCCCCGGCTAGTGTC
CAAATCTCACCCCTATCAAAATTAGTTGGTCCAAGTCATCCTCCTCTCTACCGGCCAATT
ACTTGGAATGAGTACCTTGGCACCAAAGCAAAACATTTCAATAAGGCACTTTCATCGGTC
AGACTTTGTGCTCCTCTAAGTTCATTAGCAGAT---GTAAATGATCATAACAGCGTAAAA
GTCGTC
>Pyrbr_009345150.2_cds_XP_009343425.1_1
ATG---CATGCAAGACTCTCGGATGCCTTCAAATCCCACCCTGTCAACCTCCAACTCAAA
CAC---CAAGATTTCAACTCATTACATGAATTGCCAGACTCCTATGCATGGACA---AAC
AATGATGATCTCTACCCATCTTTC---CTAACCTCGTTTGGGGCAGACGATTCTGTTCCG
GTCATCGATCTCTCTGACACCAATGCTCTTAAGCTCACAGGCCATGCATGTAAGACTTGG
GGAGTCTTCCAAGTCACTAACCATGGCATCCCACAGAAGCTTCTTGATGACATTGAATCC
GCAGGCAAAAGCCTTTTCTCTCTACCAGTCCAGCAGAAGCTCAAAGCTGCCCGATCGCCA
GATGGCATTTCCGGCTATGGTTTTGCTCGGATATCTTCGTTTTTTAAGAAGCTCATGTGG
TCGGAGGGTTTCACTATTTTTGGCTCACCAGTTGACCATTTTCGCCAACTTTGGCCCCAA
GATTACGACAAATTCTGCAATATCATTGAGGAATATGAGAAAGAAATGAAAATGCTTGCT
GGGAGGTTGATGTGGCTTATGCTTGGCTCACTAGGCATATCCATGGAAGATATCAAATGG
GCTGGCTCGAAAGGTGAA---TTCAAAGGTGCATCAGCTGCCTTACAATTGAATTCTTAC
CCCGCTTGTCCAGAGCCAGATCGGGCCATGGGTTTGGCTGCACATACGGATTCTACCCTC
CTCACAATCCTCTACCAAAGC---AACACTAGTGGTTTGCAAGTGCTTCGGGAG------
------GGCACCGGGTGGGTCACGGTTCCACCTATGCCCGGTGCTTTGGTGATCAACGTT
GGTGATCTCTTCCATATATTATCTAACGGGTTGTACCCAAGCGTCCTTCATCGGGCAGTA
GTGAACCGGACCCAACATCGTCTATCCATCGCTTACTTGTTCGGCCCCCCAGCTAGTCTC
CAAATCTCACCCCTATCAAAATTAGTAGGTCCAAGTCATCCTCCTCTCTACCGCCCAATT
AGTTGGAATGAGTACCTTGGCACTAAAGCAAAGCATTTCAATAAGGCACTTTCATCGGTC
AGACTTTGTGCTCCTCTAAATTCATTAGTAGAT---GTAAATGATCACAACAGCGTAAAA
GTCGGC
>Pyrbr_009356758.2_cds_XP_009355033.1_1
ATGTCCAGTGGAAAACTCTCAGATGCATTCAAATCCCACCCTATCTTTCTCCACAAGCAA
CAGCCAGACGACTTCAGTTCATTGCAGGAATTGCCGGAGGCGTATGCATGGACGTCGCAG
CTGAACGAA---TATCCGTCT------TTCGAATCATTATCTTGCTCAGAGTCTGTGCCG
GTAATCGATCTCACCGACCCAAATGTCGTTGAACTCGTAGGAAATGCATGCAAGACTTGG
GGCATTTTCCAGGCCACAAACCATGGCGTCCCTCAAAAACTTGTTGACGACATGGAATCT
ACTGTTCGAAGCCTTTTCTCTCTGCCACCCCAACAAAAGCTCAAAGCAACTCGATTGCCC
GATGGCTTTTCCGGTTACGGTTTCCATCGCATATCTGCCTTTTGTGAAAAGCTTACGTGG
TCTGAGAGCTTCACTACCGTTGGCTCACCACTTGAACATTTTCGCCAACTTTGGCCCCAA
GATTACACCAAGTTCTGTTGTATTGCTGAAGAATATGAGAGAGAGATGAAAAGGCTTGCG
GCTAGGTTGATGTGGCTAATGCTTGGCTCATTAGGCATATCCAAGGAAGACATCAAATGG
GCGGGTCCAAGAGGTGAA---TTTGAAGATGCATCTGCAGTCCTACAATTCAACTCTTAC
CCGGCTTGTCCGGATCCGGATCGGACCATGGGTCTTGCCCAACATACTGATTCAACCCTG
ATTTCAATCGTCCACCAAAGCAGTAACGCCAGTGGCTTGCAAGTTTTCCGGCAGGGG---
GAGCAGGGCCGTGGGTGGCTTATGGTTCCACCAGTCCCTGGGGCTTTCGTGATCAATGTG
GGTGACTTCATTCACATGTTATCAAACGGATTGTACCAGAACGTCCTTCACCGGGCAGTG
GTGAACCGGAGCCAGCACCGCGTATCGGTTGCTTACTTATATGGTCCTTCGGAGAATGTT
CAGGTCTCACCCCTCTCAAAATTACTTGGCCCGAGCTGTCCTCCGCTGTACCCGCCGCTC
ACTTGGAATGAGTACCTTGGAACCAAGGCGAAGCTTCACAACAAGGCACTTGAATCACTC
CGACTGTGTGCTCCTCTGAAT---------------------------------------
------
>Pyrbr_009356874.1_cds_XP_009355149.1_1
ATG---CCTGCAAGTGTCCCTGATGCCTACGAAGGCAACTCTGTGAATGTGTTGGACAAA
GTCCCTGATGACTTCAACTCATTACATGAGTTGCCAGATTCGTATGCATGGACA---ACC
CTCAACGAG---CATCCCTCC------------------CTGGAGTCGGACTCCGTCCCC
GTTGTCGATCTGAATGACCCAAATTCCCTTCAACTGTTAGGCCATGCATGCAAGACTTGG
GGTGTCTTCCAACTCACAAACCATGGCATCCCCCAGTCTCTGGTTCATGCCATGGAATCT
GCTGCTCGAAGCCTTTTCTCCCTGCCAGCCCAACAAAAGCTCAAAGTTGCCCGCTCACCG
GGTCAAATTTCCGGCTACGGCTTCCATCTCATAGCTGCCTTTTGGGACAAGCAGCAGTGG
TCTGAGTGCTTCACTATTGTTGGTTCACCACTTGAACATTATGCGCAACTTTGGCCCCAA
GATTACACCAAATTCTGTTGCATTACCGAAGAATTTGAGAGAGAGATCAAGAGGCTTGCC
TCTAGGCTCGTGTGGCTAATGCTTGCCTCGTTAGGAATATCCAAGGACGACGTCGAATGG
GATGGTCCAAAAGGTGAT---GATCAAAATGCATCTGCTGTCTTCCAGTTCAACTCTTAC
CCGTCTTGTCCGGATCCAGATCGGACCCTAGGCCTTGTTCCCCATACTGATTCGAGCCTT
GTGTCCATTGTCCACCAGAGC---AACATCGATGGCTTGCAAGTTTTTCGGGAG------
------GGCACCGGTTGGTTCACGATTCAACCAGTTCCCGGTGCTCTGGTGATCAATGTT
GGTGACCTCATGAGCATATTATCTAACGGTTTGTACTCGAGTGTCCTCCATCGGGTCTTG
GTGAAACGGGCACAACACCGTATATCACTTGTTTACCATTATGGACCGCCGGCAGCCGTC
AAAATCGCACCCCTAGCAAAGCTTGTTGGCCCAAGCAACTCTCCCCTCTACCCGCCGGTC
ACTTGGAATGAGTACATTAGTACCAAGGCAAAGCTCAAGGGCAAAGCACTTCCATCACTT
CGGCTTTATGATCCTCTTATGAAG------------------------------------
------
>Pyrbr_009374694.1_cds_XP_009372969.1_1
ATG------GGTGCTATATCAGATCCCTATGGAGCC---------CATCTCCATCATATC
ATCCCCATCGACTTTAACACAATCCAGACATTGCCTGAATCGCATGTATGGCAT---GAT
CACTCCGAT---GAGTCTTCATCT---AGGGTACCCTCCGCTGACCCGTTATTTGTACCC
GTCATCGACCTCATGGACCCGGAGGCTCCAAGTCTCATGATCCAGGCATGTGAGGAATGG
GGTATCTTTCAGGTGATAGGTCATGGCCTT---ACAAAACTCATGGACGATGTGGAGTCT
GAAGCTGAAAAATTGTTTGGTCTTCCTGTTGACCAAAAACTGAAAGCCCTACGATCTCCA
GGTGGGGCTACTGGGTATGGTTGTCCTCATATATCGCCATTTTTTGACAAACATATGTGG
CAGGAAGGGTTTACTATCATGGGGTCTCCAGTCGATCATGCTAAGCAACTTTGGCCCCAA
GACTATCAAGGCTTTTGTGACACAATGGACGATTATCAGAACCAAATGAAGGCATTAGCA
CAGAAACTAATCCACATTTTCTTCAAATCTTTGGACATTAATTTTGAAGAATTTGATTGG
CTTAATGACAGT------GGGTTAAGTAGTCCGAGCACTGCTTTGCAACTAAACTCCTAC
CCGCCCTGCCCTGATCCTACTCGAGCCCTGGGCATGGCAACACACACAGACACATCCCTG
GTCACCATTGTCCAACAATCC---AAAACCAGCGGCCTCCAAGTCTTCAAAGAC------
------GGAGCCGGGTGGGTTCTGGTACAACCCATACCCGGCGCCCTAACTGTTAACCTT
GGTGACTATCTCCACATTCTCTCCAATGGGATGTTTACAAGTGTCCGTCATCGTGTTGTG
GTGAACCAGCAGATCCAGCGATTTTCCATGGCCTACTTTTATTCTCCCCCAAGGGATTTT
ACAGTCTCCCCGGTTCTCTCTAGGGTT---CTGGAAAAAGTGCCTAAGTACCGTTCACTC
ACAGTGAAGGAATATGTCGATATCAAGGGGAAGCATCTTGAAAAGGCATTTTCTTTGATT
CAAAAT------------------------------------------------------
------
>Pyrbr_009375801.2_cds_XP_009374076.2_1
ATG---AACTCATCAATCTCAGAATCCTTCAAAACAAACCCTATCAACCTCTCCCACATT
ATCCCACTCGATTTCGAATCCGTTCATGCCCTACCCGATTCCCACATCTGGACT---CAT
ACGAAGGAA---GTTCCAACT------CCTTATAATACTCCGTCTTTGGTCTGCGTACCC
GTCATTGACCTATTCAACTCGAACGCCGCCTCTCTCGTACGCCGTGCATGCGAGAAATGG
GGTGTTTTCCAAGTCACCAACCACGGCATTCCCATGCAGCTCATGAAAGAAGCTGAGTTC
CAAACCCGTCGCTTATTCGCTCTCCCGAGAGACCAAAAGCTCCGGGCGCTCCGATCACCC
GAGGGAGTAACCGGGTACGGGTTGGCCCGCATTTCGAAGAACTTCCCGATGCTGATGTGG
TCAGAGGGTTTCACCATCATGGGGTCTCCGGCGGAACATGCTCGTCAACTTTGGCCACGT
CACCATGCCAACTTCTGCGGTGCAATGGAAGAGTACCAAAAGGAGATGAAGGGCCTTGCC
CTAAAATTAATTGGGCTCATGCTTGGATCATTGGGCCTAAACTATGAAGATGTGAAGTGG
CTTAAGCCCAAAAATAGA------AGCGGGCCACGGGCCTTGCTTCAACTGAACTCCTAC
CCGGTCTGCCCAGACCCGACCCGGGCAATAGGTCTCGCTCCTCACACGGACTCCTCATTG
CTCACTTTGTTAAACCAAAGC---AGTATAAGCGGCCTCCAGGTCCTTCTGGAC------
------GGGATCCGGTGGGTGCCGGTGCACCCGATCCCCGGTGCCCTTGTAGTCAATGTC
GGTGATCTGATGCACATACTGTCGAACGGACAATTCAAGAGTGCGGTGCATCGTGCGGTT
GTCAACGAAGTACACCATCGCATCTCGATGGCGTACTTCTATGGCCCGCCAATGGACGTG
AAGATATCGCCG---------TTGATTGACCACAATCAT---CCACTCTATCGGCCGGTA
ACATGGAAGGAGTACCTTGAGTACAAAGCAACGCATTTCGACAAGGCGCTTGAAGTAATC
CGGACAGATGCCGAGAAGCTGTACCAGCAT---ACATCCGATGATCCCAATTGT------
------
>Pyrbr_009379228.1_cds_XP_009377503.1_1
ATG------GGTGCTATGGCAGATCCCTATAGAGCT---------CATCTCCATCATATC
ATCCCTATCGACTTTAATTCAGTCCAGAAATTGCCTGAATCTCATGTATGGCAT---GAT
ATATCTCAC---GAATCTTTGTTC---GGGGTCCCCTCCGCCGACCCGTTACCCGTACCT
GTCATCGACCTCATGGACTCGGAGGCTTCAAGTCTCATGATCCAGGCATGTGAGACATGG
GGTATTTTTCAGGTGATAGGCCATGGCCTT---ACAAAGCTTATGGAGGATGTGGAGTTT
GAAGCTGAAAAATTGTTTGGTCTCCCTGTTGACCAAAAACTGAAAGCCCTAAGATCTCCA
GGTGGGGCCACTGGGTACGGTCGTCCTCATATATCGCCATTTTTTGACAGACATATGTGG
CAGGAAGGGTTTACCATCATGGGGTCTCCAATCGATCATGCTAAGCAACTTTGGCCCCAA
GACTATCAAGGCTTTTGTGACACAATAGATGATTACCAGAACCAAATGAAGGCTTTAGCA
GAGAAACTAATCCGCATTTTCTTCAAATCCTTGAACATTAATTTTAAGGAACTGAATTGG
CTTAATGACAGT------GGGTTAAGTAGTCCAGGTACTGCCTTGCAACTAAACTCCTAC
CCGCCCTGCCCCGACCCAACCCGAGCCATGGGCATGGCAGCACACACAGACACATCCCTT
GTCACCATTGTCCAACAATCC---AAAACCAGCGGCCTCCAAGTCTTCAAAGAT------
------GGAGTCGGGTGGGTTCTGGTGCAACCAGTACCTGGTGCCCTAACAGTCAACCTC
GGTGACTATCTCCACATTCTCTCCAATGGGATGTATACAAGTGTTCTTCATCGTGCGGTG
GTGAACCAGCAGATCCAACGGTTTTCCATGGCCTACTTTTATGCTCCCCCAAGAGATTTT
ACTGTCTCCCCGGTTCTCTCTAGGGTT---ATGGGACAAATGCCCAAGTACCGTTCACTC
ACAGTAAAGGAGTATGTTGACATCAAGGGCAAGCATTTTGAAAAGGCACTTTCTTTGATT
CAAATT------------------------------------------------------
------
>Pyrco_BartlettDH_GAOX.Chr15_1
ATG------GGTGCTATGGCAGATCCCTATAGAGCT---------CATCTCCATCATATC
ATCCCTATCGACTTTAATTCAGTCCAGAAATTGCCTGAATCTCATGTATGGCAT---GAT
ATATCTCAC---GAATCTTTGTTC---GGGGTCCCCTCCGCCGACCCGTTACCCGTACCT
GTCATCGACCTCATGGACTCGGAGGCTTCAAGTCTCATGATCCAGGCATGTGAGACATGG
GGTATTTTTCAGGTGATAGGCCATGGCCTT---ACAAAGCTTATGGAGGATGTGGAGTTT
GAAGCTGAAAAATTGTTTGGTCTCCCTGTTGACCAAAAACTGAAAGCCCTAAGATCTCCA
GGTGGGGCCACTGGGTACGGTCGTCCTCATATATCGCCATTTTTTGACAGACATATGTGG
CAGGAAGGGTTTACCATCATGGGGTCTCCAATCGATCATGCTAAGCAACTTTGGCCCCAA
GACTATCAAGGCTTTTGTGACACAATAGATGATTACCAGAACCAAATGAAGGCTTTAGCA
GAGAAACTAATCCGCATTTTCTTCAAATCCTTGAACATTAATTTTAAGGAACTGAATTGG
CTTAATGACAGT------GGGTTAAGTAGTCCAGGTACTGCCTTGCAACTAAACTCCTAC
CGGCCCTGCCCCGACCCAACCCGAGCCATGGGCATGGCAGCACACACAGACACATCCCTT
GTCACCATTGTCCAACAATCC---AAAACCAGCGGCCTCCAAGTCTTCAAAGAT------
------GGAGTCGGGTGGGTTCTGGTGCAACCAGTACCTGGTGCCCTAACAGTTAACCTT
GGTGACTATCTCCACATTCTCTCCAATGGGATGTATACAAGTGTTCTTCATCGTGCGGTG
GTGAACCAGCAGATCCAACGGTTTTCCATGGCCTACTTTTATGCTCCCCCAAGAGATTTT
ACTGTCTCCCCGGTTCTCTCTAGGGTT---ATGGGACAAATGCCAAAGTACCGTTCACTC
ACAGTAAAGGAGTATGTTGACATCAAGGGCAAGCATCTTGAAAAGGCACTTTCTTTGATT
CAAATT------------------------------------------------------
------
>Pyrco_BartlettDH_GAOX.Chr7
ATGTCGAGTGGAAAACTCTCAGATGCATTCAAATCCCACCCTATCTTTCTTCACAAGCAA
CACCCACACGACTTCGGCTCATTACAGGAATTGCCGGAGTCGTATGCATGGACGTCACAG
CTTAACGAA---TATCCGTCT------TTCGAATCATTATCTTGCTCAGAGTCTGTGCCG
GTAATCGATCTCGCCGACCCAAATGTCTTTGAACTCCTAGGACATGCATGCAAGACTTGG
GGCATGTTCCAAGCCACAAACCATGGCGTCCCCCAAAAACTTGTTGACGACATGGAATAT
ACAGTTCGAAGCCTTTTCTCTCTGCCACCCCAACAAAAGCTCAAAGCAGCTCGATTGCCC
GATGGCATTTCCGGTTACGGTTTCCATCGCATATCTGCCTTTTGTGAAAAGCTAATGTGG
TCTGAGAGCTTCACTACCGTTGGCTCCCCACTTCAACATTTTTGCCAACTTTGGCCCCAA
GATTACACCAAGTTCAGTTGTGTTACTGAAGAATATGAGAAAGAGATGAAAAGGCTTGCA
GCTAGATTGATGTGGCTAATGCTTGGCTCATTAGGCATATCCAAGGAAGACATCAAATGG
GCGGGTCCAAGAGGTGAA---TTTGAAGATGCATCTGCAGCCTTACAATTGAACTCATAC
CCCGCTTGTCCGGATCCGGATCGGACCATGGGTCTTGCCCAACATACTGATTCAAACCTC
CTGTCAATCGTCCACCAAAGCGCTAACGCCAGTGGCTTGCAAGTTTTCCAAGAAGGGAAG
GATGAGGGCCGGGGGTGGCTTATGGTTCCACCGGTCCCGGGGGCTTTTGTGATCAATGTG
GGCGACTTAATTCACATATTATCAAACGGATTGTACCAGAACCCCCTTCACCGGGCAGTG
GTGAACCGGAGCCAGCACCGTGTATCAGTTGCCTACTTATATGGTCCTCCGGAGAATGCT
CAGCTCTTTCCCCTCTCGAAATTACTCGGCCCGAGTTGCCCTCCGCTGTACCCGCCCGTC
ACTTGGAATGAGTACCTTGGAACCAAGGCAAAGCTTAACAACAAGGCACTTCAATCACTC
CGACTGAATGCTCCTCTGAAT---------------------------------------
------
>Pyrco_BartlettDH_GAOX.Chr8
ATG------GGTGCTATATCAGATCCCTATGAAGCC---------CATCTCCATCATATC
ATCCCCATCGACTTTAACACAATCCAGACATTGCCTGAATCGCATGTATGGCAT---GAT
CACTCCGAT---GAGTCTTCATCT---AGGGTACCCTCCGCCGACCCGTTATTTGTACCC
GTCATTGACCTCATGGACCCGGAGGCTCCAAGTCTCATGATCCAGGCATGTGAGGAATGG
GGTATCTTTCAGGTGATAGGTCATGGCCTT---ACAAAACTCATGGACGATGTGGAGTCT
AAAGCTGAAAAATTGTTTGGTCTTCCTGTTGACCAAAAACTGAAAGCCCTACGATCTCCA
GGTGGGGCTACTGGGTATGGTCGTCCTCATATATCGCCATTTTTTGACAAACATATGTGG
CACGAAGGGTTTACTATCATGGGGTCTCCAGTCGATCATGCTAAGCAACTTTGGCCCCAA
GACTATCAAGGCTTTTGTGACACAATGGACGATTATCAGAACCAAATGAAGGCATTAGCA
CAGAAACTAATCCACATTTTCTTCAAATCTTTGGACATTAATTTTGAAGAATTTGATTGG
CTTAATGACAGT------GGGTTAAGTAGTCCGAGCACTGCTTTGCAACTAAACTCCTAC
CCGCCCTGCCCTGATCCTACTCGAGCCCTGGGCATGGCAACACACACAGACACATCCCTG
GTCACCATTGTCCAACAATCC---AAAACCAGCGGTCTCCAAGTCTTCAAAGAC------
------GGAGCCGGGTGGGTTCTGGTACAACCCATACCCGGTGCCCTAACTGTTAACCTT
GGTGACTATCTCCACATTCTCTCCAATGGGATGTTTACAAGTGTCCGTCATCGTGTTGTG
GTGAACCAGCAGATCCAGCGATTTTCCATGGCCTACTTTTATTCTCCACCAAGGGATTTT
ACAGTCTCCCCGGTTCTCTCTAGGGTT---CTGGAAAAAGTGCCTAAGTACCGTTCACTC
ACAGTGAAGGAATATGTCGATATCAAGGGGAAGCATCTTGAAAAGGCATTTTCTTTGATT
CAAAAT------------------------------------------------------
------
>Pyrco_BartlettDH_new_GAOX.Chr15_2
ATG---AACTCATCAATCTCAGAATCATTCAAAACAAACCCTATCAACCTCTCCCACATT
ATCCCACTCGATTTCGAATCCGTTCATGCCCTACCAGATTCCCACATCTGGACT---CAT
ACGAAGGAA---GTTCCAACT------CCTTATAATACTCCGTCTTTGGTCTGCGTACCC
GTCATTGACCTATTCGACTCGAACGCCGCCTCTCTCGTACACCGTGCATGCGAGAAATGG
GGTGTTTTCCAAGTCACCAACCACGGCATTCCCATGCACCTCATGAAAGAAGCTGAGTTC
CAAACCCGTCGCTTATTCGCTCTCCCGAGAGACCAAAAGCTCCGGGCGCTCCGATCACCC
GAGGGAGTAACCGGGTACGGGTTGGCCCGCATTTCGAAGAACTTCCCGAAGCTGATGTGG
TCAGAGGGTTTCACCATCATGGGGTCTCCGGCGGAACATGCTCGTCAACTTTGGCCACGT
CACCATGCCAACTTCTGCGGTGCAATGGAAGAGTACCAAAAGGAGATGAAGGGCCTTGCC
CTAAAATTAATTGGGCTCATGCTTGGATCATTGGGCCTGAACTATGAAGATGTGAAGTGG
CTTAAGCCCAAAAATAGA------AGCAGGCCACGGGCCTTTCTTCAACTGAACTCCTAC
CCGGTCTGCCCAGACCCGACCCGGGCAATGGGTCTCGCTCCTCACACGGACTCCTCATTG
CTCACTCTGTTAAACCAAAGC---AGCATAAGCGGCCTCCAGGTCCTTGTGGAC------
------GGGATCTGGTGGGTGCCGGTGCACCCGATCCCCGGTGCCCTTGTAGCCAATGTC
GGTGATTTAATGCACATACTGTCGAACGGACAATTCAAGAGTGCGGTGCATCGTGCGGTT
GTCAACGAAGTACACCATCGCATCTCGATGGCATACTTCTATGGCCCGCCAACGGACGTG
AAGATATCGCCG---------TTGATTGACCACAATCAT---CCACTCTATCAGCCGGTA
ACATGGAAGGAGTACCTTGAGTACAAAGCAACGCATTTC---------------------
------------------------------------------------------------
------
>Pyrco_BartlettDH_new_GAOX.Chr17
ATG---CCTGCAAGACTCTCTGATGCCTTCAAATCCCACCCTGTCAACCTCCAACTCAAA
CAC---CCAGATTTCAACTCATTACATGAATTGCCAGACTCCTATGCATGGACA---AAC
AATGATGATCACTACCCATCTTCC---CTAAGCTCATTTGGGGTAGACGATTCTGTTCCG
GTCATCGATCTCTCCGAACCCAATGCTCTTAAGCTCACAGGCCATGCATGTAAGACTTGG
GGAGTCTTCCAAGTCACTAACCATGGCATCCCACAGAAGCTTCTTGATGACATTGAGTCC
GCAGGCAAAAGCCTTTTCTCTCTGCCAGTCGAGCAGAAGCTCAAAGCCGCCCGACCGCCG
GACGGCATTTCAGGCTATGGTTTTGCTCGGATATCTTCGTTTTTTAGGAAGCTCATGTGG
TCTGAGGGGTTCACTATTGTTGGCTCACCAGTTGACCATTTTCGCCAACTTTGGCCCCAA
GATTACGAAAAATTCTGCAATATCATTGAGGAATATGAGAAGGAAATGAAAAGGCTTGCT
GGGAGGTTGATGTGGCTTATGCTTGGCTCACTAGGCATATCCCCGGAAGATGTAAAGTGG
GCTGGCTCGAAAGGTGAA---TTCAAAGGTGCATCAGCTGCCTTACAATTGAATTCTTAC
CCGGCTTGCCCAGAGCCAGATCGGGCCATGGGTTTGGCTGCACATACGGATTCTACCCTC
CTCACAATCCTCTACCAAAAC---AATACTAGTGGTTTGCAAGTGCTTCGAGAC------
------GGCACCGGATGGGTCACGGTTCCACCAATGCCCGGTGCTTTGGTGGTCAATGTT
GGTGATCTCATCCATATATTATCTAACGGGGTGTACCCAAGTGTCCTTCATCGGGCTGTA
GTTAATCGCACCCAACATCGTCTATCCATCGCTTACTTATTCGGTCCCCCGGCTAGTGTC
CAAATCTCACCCCTATCAAAATTAGTTGGTCCAAGTCATCCTCCTCTCTACCGGCCAATT
ACTTGGAATGAGTACCTTGGCACCAAAGCAAAACATTTCAATAAGGCACTTTCATCGGTC
AGACTTTGTGCTCCTCTAAGTTCATTAGCAGAT---GTAAATGATCATAACAGCGTAAAA
GTC---
>Pyrco_BartlettDH_new_GAOX.Chr2_1
ATGTCCAGTGGAAAACTCTCAGATGCATTCAAATCCCACCCTATCTTTCTCCACAAGCAA
CAGCCAGACGACTTCAGTTCATTGCAGGAATTGCCGGAGTCGTATGCATGGACGTCACAG
CTGAACGAA---TATCCGTCT------TTCGAATCATTATCTTGCTCAGAGTCTGTGCCG
GTAATCGATCTCACCGACCCAAATGTCGTTGAACTCGTAGGACATGCATGCAAGACTTGG
GGCATGTTCCAGGCCACAAACCATGGCGTCCCTCAAAAACTTGTCGACGACATGGAATCT
ACTGTTCGAAGCCTTTTCTCTCTGCCACCCCAACAAAAGCTCAAAGCAGCTCGATTGCCC
GATGGCTTTTCCGGTTACGGTTTCCATCGCATATCTGCCTTTTGTGAAAAGCTTATGTGG
TCTGAGAGCTTCACTACCGTTGGCTCACCACTTGAACATTATCGCCAACTTTGGCCCCAA
GATTACACCAAGTTCTGTTGTATTGCTGAAGAATATGAGAGAGAGATGAAAAGGCTTGCG
GCTAGGTTGATGTGGCTAATGCTTGGCTCATTAGGCATATCCAAGGAAGACATCAAATGG
GCGGGTCCAAGAGGTGAA---TTTGAAGATGCATCTGCAGTCCTACAATTCAACTCTTAC
CCGGCTTGTCCGGATCCGGATCGGACCATGGGTCTTGCCCAACATACTGATTCAACCCTG
ATTTCAATCGTCCACCAAAGCAGTAACGCCAGTGGCTTGCAAGTTTTCCGGCAGGGG---
GAGGAGGGCCGTGGGTGGCTTATGGTTCCACCAGTCCCTGGGGCTTTCGTGATCAATGTG
GGTGACTTCATTCACATGTTATCAAACGGATTGTACCAGAACGTCCTTCACCGGGCAGTG
GTGAACCGGAGCCAGCACCGCGTATCGGTTGCTTACTTATATGGTCCTTCGGAGAATGTT
CAGGTCTCACCCCTCTCAAAATTACTTGGCCCGAGCTGTCCTCCGCTGTACCCGCCGCTC
ACTTGGAATGAGTACCTTGGAACCAAGGCAAAGCTTCACAACAAGGCACTTGAATCACTC
CGACTGTGTGCTCCTCTGAAT---------------------------------------
------
>Pyrco_BartlettDH_new_GAOX.Chr2_2
ATGTCCAGTGGAAAACTCTCAGATGCATTCAAATCCCACCCTATCTTTCTCCACAAGCAA
CAGCCAGACGACTTCAGTTCATTGCAGGAATTGCCGGAGTCGTATGCATGGACGTCACAG
CTGAACGAA---TATCCGTCT------TTCGAATCATTATCTTGCTCAGAGTCTGTGCCG
GTAATCGATCTCACCGACCCAAATGTCGTTGAACTCGTAGGACATGCATGCAAGACTTGG
GGCATGTTCCAGGCCACAAACCATGGCGTCCCTCAAAAACTTGTCGACGACATGGAATCT
ACTGTTCGAAGCCTTTTCTCTCTGCCACCCCAACAAAAGCTCAAAGCAGCTCGATTGCCC
GATGGCTTTTCCGGTTACGGTTTCCATCGCATATCTGCCTTTTGTGAAAAGCTTATGTGG
TCTGAGAGCTTCACTACCGTTGGCTCACCACTTGAACATTATCGCCAACTTTGGCCCCAA
GATTACACCAAGTTCTGTTGTATTGCTGAAGAATATGAGAGAGAGATGAAAAGGCTTGCG
GCTAGGTTGATGTGGCTAATGCTTGGCTCATTAGGCATATCCAAGGAAGACATCAAATGG
GCGGGTCCAAGAGGTGAA---TTTGAAGATGCATCTGCAGTCCTACAATTCAACTCTTAC
CCGGCTTGTCCGGATCCGGATCGGACCATGGGTCTTGCCCAACATACTGATTCAACCCTG
ATTTCAATCGTCCACCAAAGCAGTAACGCCAGTGGCTTGCAAGTTTTCCGGCAGGGG---
GAGGAGGGCCGTGGGTGGCTTATGGTTCCACCAGTCCCTGGGGCTTTCGTGATCAATGTG
GGTGACTTCATTCACATGTTATCAAACGGATTGTACCAGAACGTCCTTCACCGGGCAGTG
GTGAACCGGAGCCAGCACCGCGTATCGGTTGCTTACTTATATGGTCCTTCGGAGAATGTT
CAGGTCTCACCCCTCTCAAAATTACTTGGCCCGAGCTGTCCTCCGCTGTACCCGCCGCTC
ACTTGGAATGAGTACCTTGGAACCAAGGCAAAGCTTCACAACAAGGCACTTGAATCACTC
CGACTGTGTGCTCCTCTGAAT---------------------------------------
------
>Pyrco_BartlettDH_new_GAOX.Chr9
ATG---CATGCAAGACTCTCGGATGCCTTCAAATCCCACCCTGTCAACCTCCAACTCAAA
CAC---CCAGATTTCAACTCATTACATGAATTGCCAGACTCCTATGCATGGACA---AAC
AATGATGATCACTACCCATCTTTC---CTAACCTCGTTTGGGGCAGACGATTCTGTTCCG
GTCATCGATCTCTCTGACACCAATGCTCTTAAGCTCACAGGCCATGCATGTAAGACTTGG
GGAGTCTTCCAAGTCACTAACCATGGCATCCCACAGAAGCTTCTTGATGACATTGAATCC
GCAGGCAAAAGCCTTTTCTCTCTACCAGTCCAGCAGAAGCTCAAAGCTGCCCGATCGCCA
GATGGCATTTCCGGCTATGGTTTTGCTCGGATATCTTCGTTTTTTAAGAAGCTCATGTGG
TCGGAGGGTTTCACTATTGTTGGCTCACCAGTTGACCATTTTCGCCAACTTTGGCCCCAA
GATTACGACAAATTCTGCAATATCATTGAGGAATATGAGAAAGAAATGAAAATGCTTGCT
GGGAGGTTGATGTGGCTTATGCTTGGCTCACTAGGCATATCCATGGAAGATATCAAATGG
GCTGGCTCGAAAGGTGAA---TTCAAAGGTGCATCAGCTGCCTTACAATTGAATTCTTAC
CCCGCTTGTCCAGAGCCAGATCGGGCCATGGGTTTGGCTGCACATACGGATTCTACCCTC
CTCACAATCCTCTACCAAAGC---AACACTAGTGGTTTGCAAGTGCTTGGGGAG------
------GGCACCGGGTGGGTCACGGTTCCACCAATGCCCGGTGCTTTGGTGATCAACGTT
GGTGATCTCTTCCATATATTATCTAACGGGTTGTACCCAAGTGTCCTTCATCGGGCAGTA
GTGAACCGGACCCAACATCGTCTATCCATCGCTTACTTGTTCGGCCCCCCGGCTAGTATC
CAAATCTCACCCCTATCAAAATTAGTAGGTCCAAGTCATCCTCCTCTCTACCGCCCAATT
AGTTGGAATGAGTACCTTGGCACTAAAGCAAAGCATTTCAATAAGGCACTTTCATCGGTC
AGACTTTGTGCTCCTCTAAATTCATTAGTAGAT---GTAAATGATCATAACAGCGTAAAA
GTCGGC
>Pyrco_Bartlett_015811.1
ATGTCGAGTGGAAAACTCTCAGATGCATTCAAATCCCACCCTATCTTTCTTCACAAGCAA
CACCCACACGACTTCGGCTCATTACAGGAATTGCCGGAGTCGTATGCATGGACGTCACAG
CTTAACGAA---TATCCGTCT------TTCGAATCATTATCCTGCTCAGAGCCTGTGCCG
GTAATCTATATCGCCGACCCAAATGTCTTTGGACTCGTAGGACATGCATGCAAGACTTGG
GGCATGTTCCAAGCCACGAACCATGGCGTCCCCCAAAAACTTGTTGACGACATGGAATAT
ACAGTTCGAAGCCTTTTCTCTCTGCCACCCCAACAAAAGCTCAAAGCAGCTCGATTGCCC
GATGGCATTTCCGGTTACGGTTTCCATCGCATATCTGCCTTTTGTGAAAAGCTAATGTGG
TCTGAGAGCTTCACTACCGTTGGCTCCCCACTTCAACATTTTTGCCAACTTTGGCCCCAA
GATTACACCAAGTTCTGTTGTGTTACTGAAGAATATGAGAAAGAGATGAAAGGGCTTGCA
GCTAGATTGATGTGGCTAATGCTTGGCTCATTAGGCATATCCAAGGAAGACATCAAATGG
GCGGGTCCAAGAGGTGAA---TTTGAAGATGCATCTGCAGCCTTACAATTGAACTCATAC
CCCGCTTGTCCGGATCCGGATCGGACCATGGGTCTTGCCCAACATACTGATTCAAACCTC
CTGTCAATCGTCCACCAAAGCGCTAACGCCAGTGGCTTGCAAGTTTTCCGAGAAGGGAAG
GACGAGGGCCGGGGGTGGCTTATG------------------------------------
---------------------------------------AACCCCCTTCACCGGGCAGTG
GTGAACCGGAGCCAGCACCGTGTATCAGTTGCTTACTTATATGGTCCTCCGGAGAATGCT
CGGCTCTTTCCCCTCTCGAAATTACTCGGCCCGAGTTGCCCTCCGCTGTACCCGCCCGTC
ACTTGGAATGAGTACCTTGGAACCAAGGCAAAGCTTAACAACAAGGCACTTCAATCACTC
CGACTGAATGCTCCTCTGAAT---------------------------------------
------
>Pyrco_Bartlett_027422.1
ATG------GGTGCTATATCAGATCCCTATGAAGCC---------CATCTCCATCATATC
ATCCCCATCGACTTTAACACAATCCAGACATTGCCTGAATCGCATGTATGGCAT---GAT
CACTCCGAT---GAGTCTTCATCT---AGGGTACCCTCCGCCGACCCGTTATTTGTACCC
GTCATTGACCTCATGGACCCGGAGGCTCCAAGTCTCATGATCCAGGCATGTGAGGAATGG
GGTATCTTTCAGGTGATAGGTCATGGCCTT---ACAAAACTCATGGACGATGTGGAGTCT
AAAGCTGAAAAATTGTTTGGTCTTCCTGTTGACCAAAAACTGAAAGCCCTACGATCTCCA
GGTGGGGCTACTGGGTATGGTCGTCCTCATATATCGCCATTTTTTGACAAACATATGTGG
CACGAAGGGTTTACTATCATGGGGTCTCCAGTCGATCATGCTAAGCAACTTTGGCCCCAA
GACTATCAAGGCTTTTGTGACACAATGGACGATTATCAGAACCAAATGAAGGCATTAGCA
CAGAAACTAATCCACATTTTCTTCAAATCTTTGGACATTAATTTTGAAGAATTTGATTGG
CTTAATGACAGT------GGGTTAAGTAGTCCGAGCACTGCTTTGCAACTAAACTCCTAC
CCGCCCTGCCCTGATCCTACTCGAGCCCTGGGCATGGCAACACACACAGACACATCCCTG
GTCACCATTGTCCAACAATCC---AAAACCAGCGGTCTCCAAGTCTTCAAAGAC------
------GGAGCCGGGTGGGTTCTGGTACAACCCATACCCGGTGCCCTAACTGTTAACCTT
GGTGACTATCTCCACATTCTCTCCAATGGGATGTTTACAAGTGTCCGTCATCGTGTTGTG
GTGAACCAGCAGATCCAGCGATTTTCCATGGCCTACTTTTATTCTCCACCAAGGGATTTT
ACAGTCTCCCCGGTTCTCTCTAGGGTT---CTGGAAAAAGTGCCTAAGTACCGTTCACTC
ACAGTGAAGGAATATGTCGATATCAAGGGGAAGCATCTTGAAAAGGCATTTTCTTTGATT
CAAAAT------------------------------------------------------
------
>Pyrco_Bartlett_029611.1
ATG---CATGCAAGACTCTCGGATGCCTTCAAATCCCACCCTGTCAACCTCCAACTCAAA
CAC---CCAGATTTCAACTCATTACATGAATTGCCAGACTCCTATGCATGGACA---AAC
AATGATGATCACTACCCATCTTTC---CTAACCTCGTTTGGGGCAGACGATTCTGTTCCG
GTCATCGATCTCTCTGACACCAATGCTCTTAAGCTCACAGGCCATGCATGTAAGACTTGG
GGAGTCTTCCAAGTCACTAACCATGGCATCCCACAGAAGCTTCTTGATGACATTGAATCC
GCAGGCAAAAGCCTTTTCTCTCTACCAGTCCAGCAGAAGCTCAAAGCTGCCCGATCGCCA
GATGGCATTTCCGGCTATGGTTTTGCTCGGATATCTTCGTTTTTTAAGAAGCTCATGTGG
TCGGAGGGTTTCACTATTGTTGGCTCACCAGTTGACCATTTTCGCCAACTTTGGCCCCAA
GATTACGACAAATTCTGCAATATCATTGAGGAATATGAGAAAGAAATGAAAATGCTTGCT
GGGAGGTTGATGTGGCTTATGCTTGGCTCACTAGGCATATCCATGGAAGATATCAAATGG
GCTGGCTCGAAAGGTGAA---TTCAAAGGTGCATCAGCTGCCTTACAATTGAATTCTTAC
CCCGCTTGTCCAGAGCCAGATCGGGCCATGGGTTTGGCTGCACATACGGATTCTACCCTC
CTCACAATCCTCTACCAAAGC---AACACTAGTGGTTTGCAAGTGCTTGGGGAG------
------GGCACCGGGTGGGTCACGGTTCCACCAATGCCCGGTGCTTTGGTGATCAACGTT
GGTGATCTCTTCCATATATTATCTAACGGGTTGTACCCAAGTGTCCTTCATCGGGCAGTA
GTGAACCGGACCCAACATCGTCTATCCATCGCTTACTTGTTCGGCCCCCCGGCTAGTATC
CAAATCTCACCCCTATCAAAATTAGTAGGTCCAAGTCATCCTCCTCTCTACCGCCCAATT
AGTTGGAATGAGTACCTTGGCACTAAAGCAAAGCATTTCAATAAGGCACTTTCATCGGTC
AGACTTTGTGCTCCTCTAAATTCATTAGTAGAT---GTAAATGATCATAACAGCGTAAAA
GTCGGC
>Pyrco_Bartlett_030396.1
ATG------GGTGCTATGGCAGATCCCTATAGAGCT---------CATCTCCATCATATC
ATCCCTATCGACTTTAATTCAGTCCAGAAATTGCCTGAATCTCATGTATGGCAT---GAT
ATATCTCAC---GAATCTTTGTTC---GGGGTCCCCTCCGCCGACCCGTTACCCGTACCT
GTCATCGACCTCATGGACTCGGAGGCTTCAAGTCTCATGATCCAGGCATGTGAGACATGG
GGTATTTTTCAGGTGATAGGCCATGGCCTT---ACAAAGCTTATGGAGGATGTGGAGTTT
GAAGCTGAAAAATTGTTTGGTCTCCCTGTTGACCAAAAACTGAAAGCCCTAAGATCTCCA
GGTGGGGCCACTGGGTACGGTCGTCCTCATATATCGCCATTTTTTGACAGACATATGTGG
CAGGAAGGGTTTACCATCATGGGGTCTCCAATCGATCATGCTAAGCAACTTTGGCCCCAA
GACTATCAAGGCTTTTGTGACACAATAGATGATTACCAGAACCAAATGAAGGCTTTAGCA
GAGAAACTAATCCGCATTTTCTTCAAATCCTTGAACATTAATTTTAAGGAACTGAATTGG
CTTAATGACAGT------GGGTTAAGTAGTCCAGGTACTGCCTTGCAACTAAACTCCTAC
CGGCCCTGCCCCGACCCAACCCGAGCCATGGGCATGGCAGCACACACAGACACATCCCTT
GTCACCATTGTCCAACAATCC---AAAACCAGCGGCCTCCAAGTCTTCAAAGAT------
------GGAGTCGGGTGGGTTCTGGTGCAACCAGTACCTGGTGCCCTAACAGTTAACCTT
GGTGACTATCTCCACATTCTCTCCAATGGGATGTATACAAGTGTTCTTCATCGTGCGGTG
GTGAACCAGCAGATCCAACGGTTTTCCATGGCCTACTTTTATGCTCCCCCAAGAGATTTT
ACTGTCTCCCCGGTTCTCTCTAGGGTT---ATGGGACAAATGCCAAAGTACCGTTCACTC
ACAGTAAAGGAGTATGTTGACATCAAGGGCAAGCATCTTGAAAAGGCACTTTCTTTGATT
CAAATT------------------------------------------------------
------
>Pyrco_Bartlett_031390.1
ATG------GGTCGT---------------------------------------------
------------------------------------------------------------
---AAAGAC---------------------------------------GATTCTGTTCCG
GTCATCGATCTCTCCGAACCCAATGTTCTTAAGCTCACAGGCCATGCATGTAAGACTTGG
GGAGTCTTCCAAGTCACTAACCATGGCATCCCACAGAAGCTTCTTGATGACATTGAGTCC
GCAGGCAAAAGCCTTTTCTCTCTGCCAGTCGAGAAGAAGCTCAAAGCCGCCCGACCGCCG
GACGGCATTTCAGGCTATGGTTTTGCTCGGATATCTTCGTTTTTTAGGAAGCTCATGTGG
TCTGAGGGGTTCACTATTGTTGGCTCACCAGTTGACCATTTTCGCCAACTTTGGCCCCAA
GATTACGAAAAATTCCTCAATATCATTGAGGAATATGAGAAGGAAATGAAAAGGCTTGCT
GGGAGGTTGATGTGGCTTATGCTTGGCTCACTAGGCATATCCCCGGAAGATGTAAAGTGG
GCTGGCTCGAAAGGTGAA---TTCAAAGGTGCATCAGCTGCCTTACAATTGAATTCTTAC
CCGGCTTGCCCAGAGCCAGATCGGGCCATGGGTTTGGCTGCACATACGGATTCTACCCTC
CTCACAATCCTCTACCAAAAC---AATACTAGTGGTTTGCAAGTGCTTCGAGAC------
------GGCACCGGATGGGTCACGGTTCCACCAATGCCCGGTGCTTTGGTGGTCAATGTT
GGTGATCTCATCCATATATTATCTAACGGGGTGTACCCAAGTGTCCTTCATCGGGCTGTA
GTTAATCGCACCCAACATCGTCTATCCATCGCTTACTTATTCGGTCCCCCGGCTAGTGTC
CAAATCTCACCCCTATCAAAATTAGTTGGTCCAAGTCATCCTCCTCTCTACCGGCCAATT
ACTTGGAATGAGTACCTTGGCACCAAAGCAAAACATTTCAATAAGGCACTTTCATCGGTC
AGACTTTGTGCTCCTCTAAGTTCATTAGCAGATGGTGTTGATGACCATAGGAACATAGAA
ATTGGT
>Pyrco_Bartlett_031394.1
------------------------------------------------------------
------------------------------------------------------------
------------------------------------------------------------
------------------------------------------------------------
------------------------------------------------------------
------------------------------------------------------------
------------------------------------------------------------
------------------------------------------------------------
---------------------------------------------ATGAAAAGGCTTGCG
GCTAGGTTGATGTGGCTAATGCTTGGCTCATTAGGCATATCCAAGGAAGACATCAAATGG
GCGGGTCCAAGAGGTGAA---TTTGAAGATGCATCTGCAGTCCTACAATTCAACTCTTAC
CCGGCTTGTCCGGATCCGGATCGGACCATGGGTCTTGCCCAACATACTGATTCAACCCTG
ATTTCAATCGTCCACCAAAGCAGTAACGCCAGTGGCTTGCAAGTTTTCCGGCAGGGG---
GAGGAGGGCCGTGGGTGGCTTATGGTTCCACCAGTCCCTGGGGCTTTCGTGATCAATGTG
GGTGACTTCATTCACATGTTATCAAACGGATTGTACCAGAACGTCCTTCACCGGGCAGTG
GTGAACCGGAGCCAGCACCGCGTATCGGTTGCTTACTTATATGGTCCTTCGGAGAATGTT
CAGGTCTCACCCCTCTCAAAATTACTTGGCCCGAGCTGTCCTCCGCTGTACCCGCCGCTC
ACTTGGAATGAGTACCTTGGAACCAAGGCAAAGCTTCACAACAAGGCACTTGAATCACTC
CGACTGTGTGCTCCTCTGAAT---------------------------------------
------
>Pyrco_Bartlett_031395.1
ATG---CCTGCAAGTGTCCCTGATGCCTACGAAGGCAACTCTGTGAATGTGTTGGACAAA
GTCCCTGATGACTTCAACTCATTACATGAGTTGCCAGATTCGTATGCATGGACA---ACC
CTCAACGAG---CATCCCTCC------------------CTGGAGTCGGACTCCGTCCCC
GTCGTCGATCTGAATGACCCAAATTCCCTTCAACTGTTAGGCCATGCATGCAAGACTTGG
GGTGTCTTCCAACTCACAAATCATGGCATCCCCCAGTCTCTGGTTCATGCCATGGAATCT
GCTGCTCGAAGCCTTTTCTCCCTGCCAGCCCAACAAAAGCTCAAAGTTGCCCGCTCACCG
GGTCAAATTTCCGGCTACGGCTTCCATCTCATAGCTGCCTTTTGGGACAAGCAGCAGTGG
TCTGAGTGCTTCACTATTGTTGGTTCACCACTTGAACATTATGCGCAACTTTGGCCCCAA
GATTACACCAAATTCTGTTGCATTACCGAAGAATTTGAGAGAGAGATCAAGAGGCTTGCC
TCTAGGCTCATGTGGCTAATGCTTGCCTCGTTAGGAATATCCAAGGACGACGTCGAATGG
GATGGTCCAAAAGGTGAT---GATCAAAATGCATCTGCTGTCTTCCAGTTCAACTCTTAC
CCGTCTTGTCCGGATCCAGATCGGACCCTAGGCCTTGTTCCCCATACTGATTCGAGCCTC
GTGTCCATTGTCCACCAGAGC---AACATCGATGGCTTGCAAGTTTTTCGGGAG------
------GGCACCGGTTGGTTCACGATTCAACCAGTTCCCGGTGCTCTGGTGATCAATGTT
GGTGACCTCATGAGCATATTATCTAACGGTTTGTACTCGAGTGTCCTCCATCGGGTCTTG
GTGAAACGGGCACAACACCGTATATCACTTGTTTACCATTATGGACCGCCGGCAGCCGTC
AAAATCGCACCCCTAGCAAAGCTTGTTGGCCCAAGCCACCCTCCCCTCTACCCGCCGGTC
ACTTGGAATGAGTACATTAGTACCAAGGCAAAGCTCAAGGGCAAAGCACTTCCATCACTT
CGGCTTTATGATCCTCTTATGAAG------------------------------------
------
>Pyrco_Bartlett_035223.1
ATGTCCAGTGGAAAACTCTCAGATGCATTCAAATCCCACCCTATCTTTCTCCACAAGCAA
CAGCCAGACGACTTCAGTTCATTGCAGGAATTGCCGGAGTCGTATGCATGGACGTCACAG
CTGAACGAA---TATCCGTCT------TTCGAATCATTATCTTGCTCAGAGTCTGTGCCG
GTAATCGATCTCACCGACCCAAATGTCGTTGAACTCGTAGGACATGCATGCAAGACTTGG
GGCATGTTCCAGGCCACAAACCATGGCGTCCCTCAAAAACTTGTCGACGACATGGAATCT
ACTGTTCGAAGCCTTTTCTCTCTGCCACCCCAACAAAAGCTCAAAGCAGCTCGATTGCCC
GATGGCTTTTCCGGTTACGGTTTCCATCGCATATCTGCCTTTTGTGAAAAGCTTATGTGG
TCTGAGAGCTTCACTACCGTTGGCTCACCACTTGAACATTATCGCCAACTTTGGCCCCAA
GATTACACCAAGTTCTGGTATGTA---------------------------CGCATGCAT
GCACGTATTACT------------------------------------------------
------------------------------------------------------------
CCAGCCACT------------------------------------------AATAATTAC
ATATACATTATT------------------------------------------------
------------------------------------------------------------
------------------------------------------------------------
------------------------------------------------------------
------------------------------------------------------------
------------------------------------------------------------
------------------------------------------------------------
------
>Pyrco_Danjou_GA3OX.Chr17
ATG---CCTGCAAGACTCTCTGATGCCTTCAAATCCCACCCTGTCAACCTCCAACTCAAA
CAC---CCAGATTTCAACTCATTACATGAATTGCCAGACTCCTATGCATGGACA---AAC
AATGATGATCACTACCCATCTTCC---CTAAGCTCATTTGGGGTAGACGATTCTGTTCCG
GTCATCGATCTCTCCGAACCCAATGCTCTTAAGCTCACAGGCCATGCATGTAAGACTTGG
GGAGTCTTCCAAGTCACTAACCATGGCATCCCACAGAAGCTTCTTGATGACATTGAGTCC
GCAGGCAAAAGCCTTTTCTCTCTGCCAGTCGAGCAGAAGCTCAAAGCCGCCCGACCGCCG
GACGGCATTTCAGGCTATGGTTTTGCTCGGATATCTTCGTTTTTTAGGAAGCTCATGTGG
TCTGAGGGGTTCACTATTGTTGGCTCACCAGTTGACCATTTTCGCCAACTTTGGCCCCAA
GATTACGAAAAATTCCTCAATATCATTGAGGAATATGAGAAGGAAATGAAAAGGCTTGCT
GGGAGGTTGATGTGGCTTATGCTTGGCTCACTAGGCATATCCCCGGAAGATGTAAAGTGG
GCTGGCTCGAAAGGTGAA---TTCAAAGGTGCATCAGCTGCCTTACAATTGAATTCTTAC
CCGGCTTGCCCAGAGCCAGATCGGGCCATGGGTTTGGCTGCACATACGGATTCTACCCTC
CTCACAATCCTCTACCAAAAC---AATACTAGTGGTTTGCAAGTGCTTCGAGAC------
------GGCACCGGATGGGTCACGGTTCCACCAATGCCCGGTGCTTTGGTGGTCAATGTT
GGTGATCTCATCCATATATTATCTAACGGGGTGTACCCAAGTGTCCTTCATCGGGCTGTA
GTTAATCGCACCCAACATCGTCTATCCATCGCTTACTTATTCGGTCCCCCGGCTAGTGTC
CAAATCTCACCCCTATCAAAATTAGTTGGTCCAAGTCATCCTCCTCTCTACCGGCCAATT
ACTTGGAATGAGTACCTTGGCACCAAAGCAAAACATTTCAATAAGGCACTTTCATCGGTC
AGACTTTGTGCTCCTCTAAGTTCATTAGCAGAT---GTAAATGATCATAACAGCGTAAAA
GTCGTC
>Pyrco_Danjou_GA3OX.Chr2_1
ATG---CCTAGTGCAGTCCCTGATGCCTACGAAGGCAACTCTGTGAATGTGTTGGACAAA
GTCCCTGATGACTTCAACTCATTACATGAGTTGCCAGATTCGTATGCATGGACA---ACC
CTCAACGAG---CATCCCTCC------------------CTGGAGTCGGACTCCGTCCCC
GTTGTCGATCTGAATGACCCAAATGCCCTTCAACTGTTAGGCCATGCGTGCAAGACTTGG
GGTGTCTTCCAACTCACAAACCATGGCATCCCCCAGTCTCTGGTTCATGCCATGGAATCT
GCTGCTCGAAGCCTTTTCTCCCTGCCAGCCCAACAAAAGCTCAAAGTTGCCCGCTCACCG
GGTCAAATTTCCGGCTACGGCTTCCATCTCATAGCTGCCTTTTGGGACAAGCAGCAGTGG
TCTGAGTGCTTCACTATTGTTGGTTCACCACTTGAACATTATGCGCAACTTTGGCCCCAA
GATTACACCAAATTCGGTTGCATTACCGAAGAATTTGAGAAAGAGATCAAGAGGCTTGCC
TCTAGGCTCATGTGGCTCATGCTTGCCTCGTTAGGAATATCCAAGGACGACGTCGAATGG
GATGGTCCAAAAGGTGAT---GATCAAAATGCATCTGCTGTCTTCCAGTTCAACTCTTAC
CCGTCTTGTCCGGATCCAGATCGGACCCTAGGCCTTGTTCCCCATACTGATTCGAGCCTC
GTGTCCATTGTCCACCAGAGC---AACATCGATGGCTTGCAAGTTTTTCGGGAG------
------GGCACCGGTTGGTTCACGATTAAACCAGTTCCCGGTGCTCTGGTGATCAATGTT
GGTGACCTCATGAGCATATTATCTAACGGTTTGTACTCGAGTGTCCTCCATCGGGTCTTG
GTGAAACGGGCACAACACCGTATATCACTTGTTTACCATTATGGACCGCCGGCAGCCGTC
AAAATCGCACCCCTAGCAAAGCTTGTTGGCCCAAGCCACCCTCCCCTCTACCCGCCGGTC
ACTTGGAATGAGTACATTAGTACCAAGGCAAAGCTCAAGGGCAAAGCACTTCCATCACTT
CGGCTTTATGATCCTCTTATGAAG------------------------------------
------
>Pyrco_Danjou_GA3OX.Chr2_2
ATGTCCAGTGGAAAACTCTCAGATGCATTCAAATCCCACCCTATCTTTCTCCACAAGCAA
CAGCCAGACGACTTCAGTTCATTGCAGGAATTGCCGGAGTCGTATGCATGGACGTCACAG
CTGAACGAA---TATCCGTCT------TTCGAATCATTATCTTGCTCAGAGTCTGTGCCG
GTAATCGATCTCACCGACCCAAATGTCGTTGAACTCGTAGGACATGCATGCAAGACTTGG
GGCATGTTCCAGGCCACAAACCATGGCGTCCCTCAAAAACTTGTTGACGACATGGAATCT
ACTGTTCGAAGCCTTTTCTCTCTGCCACCCCAACAAAAGCTCAAAGCAGTTCGATTGCCC
GATGGCTTTTCCGGATACGGTTTCCATCGCATATCTGCCTTTTGTGAAAAGCTTATGTGG
TCTGAGAGCTTCACTACCGTTGGCTCACCACTTGAACATTTTCGCCAACTTTGGCCCCAA
GATTACACCAAGTTCTGTTGTATTGCTGAAGAATATGAGAGAGAGATGAAAAGGCTTGCG
GCAAGGTTGATGTGGCTAATGCTTGGCTCATTAGGCATATCCAAGGAAGACATCAAATGG
GCGGGTCCAAGAGGTGAA---TTTGAAGATGCATCTGCAGTCCTACAATTCAACTCTTAC
CCGGCTTGTCCGGATCCGGATCGGACCATGGGTCTTGCCCAACATACTGATTCAACCCTC
ATTTCAATCGTCCACCAAAGCAGTAACGCCAGTGGCTTGCAAGTTTTCCGGCAGGGG---
GAGGAGGGCCGTGGGTGGCTTATGGTTCCACCAGTCCCTGGGGCTTTCGTGATCAATGTG
GGTGACTTCATTCACATGTTATCAAACGGATTGTACCAGAACGTCCTTCACCGGGCAGTG
GTGAACCGGAGCCAGCACCGCGTATCGGTTGCTTACTTATATGGTCCTTCGGAGAATGTT
CAGGTCTCACCCCTCTCAAAATTACTCGGCCCGAGCTGTCCTCCGCTGTACCCGCCGCTC
ACTTGGAATGAGTACCTTGGAACCAAGGCAAAGCTTCACAACAAGGCACTTGAATCACTC
CGACTGCGTGCTCCTCTGAAT---------------------------------------
------
>Pyrco_Danjou_GA3OX.Chr7
ATGTCGAGTGGAAAACTCTCAGATGCATTCAAATCCCACCCTATCTTTCTTCACAAGCAA
CACCCAGACGACTTCAGCTCATTACAGGAATTACCGGAGTCGTATGCATGGACGTCACAG
CTTAACGAA---TATCCGTCT------TTCGAATCATTATCTTGCTCAGAGTCTGTGCCG
GTAATCGATCTCGCCGACCCAAATGTCTTTGGACTCGTAGGACATGCATGCAAGACTTGG
GGTATGTTCCAAGCCACAAACCATGGCGTCCCCCAAAAACTTGTTGATGACATGGAATAT
ACAGTTCGAAGCCTTTTCTCTCTGCCACCCCAACAAAAGCTCAAAGCAGCTCGATTGCCC
GATGGCATTTCCGGTTACGGTTTCCATCGCATATCTGCCTTTTGTGAAAAGTTAATGTGG
TCTGAGAGCTTCACTACCGTTGGCTCCCCACTTCAACATTTTTGCCAACTTTGGCCCCAA
GATTACACCAAGTTCTGTTGTGTTACTGAAGAATATGAGAAAGAGATGAAAAGGCTTGCA
GCTAGATTGATGTGGCTAATGCTTGGCTCATTAGGCATATCCAAGGAAGACATCAAATGG
GCGGGTCCAAGAGGTGAA---TTTGAAGATGCATCTGCAGCCTTACAATTGAACTCATAC
CCCGCTTGTCCGGATCCGGATCGGACCATGGGTCTTGCCCAACATACTGATTCAAACCTC
CTGTCAATCGTCCACCAAAGCGCTAACGCCAGTGGCTTGCAAGTTTTCCAAGAAGGGAAG
GATGAGGGCCGGGGGTGGCTTATGGTTCCACCGGTCCCGGGGGCTTTTGTGATCAATGTG
GGCGACTTAATTCACATATTATCAAACGGATTGTACCAGAACCCCCTTCACCGGGCAGTG
GTGAACCGGAGCCAGCACCGTGTATCAGTTGCCTACTTATATGGTCCTCCGGAGAATGCT
CAGCTCTTTCCCCTCTCGAAATTACTCGGCCCGAGTTGCCCTCCGCTGTACCCGCCCGTC
ACTTGGAATGAGTACCTTGGAACCAAGGCAAAGCTTAACAACAAGGCACTTCAATCACTC
CGACTGAATGCTCCTCTGAAT---------------------------------------
------
>Pyrco_Danjou_GA3OX.Chr8
ATG------GGTGCTATATCAGATCCCTATGAAGCC---------CATCTCCATCATATC
ATCCCCATCGACTTTAACACAATCCAGACATTGCCTGAATCGCATGTATGGCAT---GAT
CACTCCGAT---GAGTCTTCATCT---AGGGTACCCTCCGCCGACCCGTTATTTGTACCC
GTCATTGACCTCATGGACCCGGAGGCTCCAAGTCTCATGATCCAGGCATGTGAGGAATGG
GGTATCTTTCAGGTGATAGGTCATGGCCTT---ACAAAACTCATGGACGATGTGGAGTCT
GAAGCTGAAAAATTGTTTGGTCTTCCTGTTGACCAAAAACTGAAAGCCCTACGATCTCCA
GGTGGGGCTACTGGGTATGGTCGTCCTCATATATCGCCATTTTTTGACAAACATATGTGG
CAGGAAGGGTTTACTATCATGGGGTCTCCAGTCGATCATGCTAAGCAACTTTGGCCCCAA
GACTATCAAGGCTTTTGTGACACAATGGACGATTATCAGAACCAAATGAAGGCATTAGCA
CAGAAACTAATCCACATTTTCTTCAAATCTTTGGACATTAATTTTGAAGAATTTGATTGG
CTTAATGACAGT------GGGTTAAGTAGTCCGAGCACTGCTTTGCAACTAAACTCCTAC
CCGCCCTGCCCTGATCCTACTCGAGCCCTGGGCATGGCAACACACACAGACACATCCCTG
GTCACCATTGTCCAACAATCC---AAAACCAGCGGCCTCCAAGTCTTCAAAGAC------
------GGAGCCGGGTGGGTTCTGGTACAACCCATACCCGGTGCCCTAACTGTTAACCTT
GGTGACTATCTCCACATTCTCTCCAATGGGATGTTTACAAGTGTCCGTCATCGTGTTGTG
GTGAACCAGCAGATCCAGCGATTTTCCATGGCCTACTTTTATTCTCCCCCAAGGGATTTT
ACAGTCTCCCCAGTTCTCTCTAGGGTT---CTGGAAAAAGTGCCTAAGTACCGTTCACTC
ACAGTGAAGGAATATGTCGATATCAAGGGGAAGCATCTTGAAAAGGCATTTTCTTTGATT
CAAAAT------------------------------------------------------
------
>Pyrco_Danjou_GA3OX.Chr9
ATG---CATGCAAGACTCTCGGATGCCTTCAAATCCCACCCTGTCAACCTCCAACTCAAA
CAC---CCAGATTTCAACTCAATACGTGAATTGCCAGACTCCTATGCATGGACA---AAC
AATGATGATCACTACCCATCTTTC---CTAACCTCGTTTGGGGCAGACGATTCTGTTCCG
GTCATCGATCTCTCTGACACCAATGCTCTTAAGCTCACAGGCCATGCATGTAAGACTTGG
GGAGTCTTCCAAGTCACTAACCATGGCATCCCACAGAAGCTTCTTGATGACATTGAATCC
GCAGGCAAAAGCCTTTTCTCTCTACCAGTCCAGCAGAAGCTCAAAGCTGCCCGATCGCCA
GATGGCATTTCCGGCTATGGTTTTGCTCGGATATCTTCGTTTTTTAAGAAGCTCATGTGG
TCGGAGGGTTTCACTATTGTTGGCTCACCAGTTGACCATTTTCGCCAACTTTGGCCCCAA
GATTACGACAAATTCTGCAATATCATTGAGGAATATGAGAAAGAAATGAAAATGCTTGCT
GGGAGGTTGATGCGGCTTATGCTTGGCTCACTAGGCATATCCATGGAAGATATCAAATGG
GCTGGCTCGAAAGGTAAA---TTCAAAGGTGCATCAGCTGCCTTACAATTGAATTCTTAC
CCCGCTTGTCCAGAGCCAGATCGGGCCATGGGTTTGGCTGCACATACGGATTCTACCCTC
CTCACAATCCTCTACCAAAGC---AACACTAGTGGTTTGCAAGTGCTTCGGGAG------
------GGCACCGGGTGGGTCACGGTTCCACCAATGCCCGGTGCTTTGGTGATCAACGTT
GGTGATCTCTTCCATATATTATCTAACGGGTTGTACCCAAGTGTCCTTCATCGGGCAGTA
GTGAACCGGACCCAACATCGTCTATCCATCGCTTACTTGTTCGGCCCCCCGGCTAGTATC
CAAATCTCACCCCTATCAAAATTAGTAGGTCCAAGTCATCCTCCTCTCTACCGCCCAATT
AGTTGGAATGAGTACCTTGGCACTAAAGCAAAGCATTTCAATAAGGCACTTTCATCGGTC
AGACTTTGTGCTCCTCTAAATTCATTAGTAGAT---GTAAATGATCACAACAGCGTAAAA
GTCGGC
>Pyrco_Danjou_new_GA3OX.Chr15_1
---------------------------------------------CATCTTCATCATATC
ATCCCTATCGACTTTAATTCAGTCCAGAAATTGCCTGAATCTCATGTATGGCAT---GAT
ATATCTCAC---GAATCTTTGTTC---GGGGTCCCCTCCGCCGACCCGTTACCCGTACCT
GTCATCGACCTCATGGACTCGGAGGCTTCAAGTCTCATGATCCAGGCATGTGAGACATGG
GGTATTTTTCAGGTGATAGGCCATGGCCTT---ACAAAGCTTATGGAGGATGTGGAGTTT
GAAGCTGAAAAATTGTTTGGTCTCCCTGTTGACCAAAAACTGAAAGCCCTAAGATCTCCA
GGTGGGGCCACTGGGTACGGTCGTCCTCATATATCGCCATTTTTTGACAGACATATGTGG
CAGGAAGGGTTTACCATCATGGGGTCTCCAATCGATCATGCTAAGCAACTTTGGCCCCAA
GACTATCAAGGCTTTTGTGACACAATAGATGATTACCAGAACCAAATGAAGGCTTTAGCA
GAGAAACTAATCCGCATTTTCTTCAAATCCTTGAACATTAATTTTAAGGAACTGAATTGG
CTTAATGACAGT------GGGTTAAGTAGTCCAGGTACTGCCTTGCAACTAAACTCCTAC
CCGCCCTGCCCCGACCCAACCCGAGCCATGGGCATGGCAGCACACACAGACACATCCCTT
GTCACCATTGTCCAACAATCC---AAAACCAGCGGCCTCCAAGTCTTCAAAGAT------
------GGAGTCGGGTGGGTTCTGGTGCAACCAGTACCTGGTGCCCTAACAGTTAACCTT
GGTGACTATCTCCACATTCTCTCCAATGGGATGTATACAAGTGTTCTTCATCGTGCGGTG
GTGAACCAGCAGATCCAACGGTTTTCCATGGCCTACTTTTATGCTCCCCCAAGAGATTTT
ACTGTCTCCCCGGTTCTCTCTAGGGTT---ATGGGACAAATGCCCAAGTACCGTTCACTC
ACAGTAAAGGAGTATGTTGACATCAAGGGCAAGCATCTTGAAAAGGCACTTTCTTTGATT
CAAATT------------------------------------------------------
------
>Pyrco_Danjou_new_GA3OX.Chr15_2
ATG---AACTCATCAATCTCAGAATCCTTCAAAACAAACCCTATCAACCTCTCCCACATT
ATCCCACTCGATTTCGAATCCGTTCATGCCTTACCCGATTCCCACATCTGGACT---CAT
ACGAAGGAA---GTTTCAACT------TCTTATAATACTTCGTCTTTGGTTTGCGTACCC
GTCATTGACCTATTCGACTCGAACGCCGCCTCTCTCGTACGCCGTGCATGCGAGAAATGG
GGTGTTTTCCAAGTCACCAACCACGGCATTCCCATGCACCTCACGAAAGAAGCTGAGTTC
CAAACCCGTCGCTTATTCGCTCTCCCGAGAGACCAAAAGCTCCAGGCGCTCCGATCACCC
GAGGGAGTAACCGGGTACGGGTTGGCCCGCATTTCGAAGAACTTCCCGAAGCTGATGTGG
TCAGAGGGTTTCACCATCATGGGGTCTCCGGCGGAACATGCTCGTCAACTTTGGCCACGT
CACCATGGCAACTTCTGCGGTGCAATGGAAGAGTACCAAAAGGAGATGAAGGGCCTTGCC
CTAAAATTAATTGGGCTCATGCTTGGATCATTGGGCCTGAACTATGAAGATGTGAAGTGG
CTGAAGCCCAAAAATAGA------AGCAGGCCACGGGCCTTGCTTCAACTGAACTCCTAC
CCGGTCTGCCCAGACCCGACCCGGGCAATGGGTCTCGCTCCTCACACGGACTCCTCATTG
CTCACTCTGTTAAACCAAAGC---AGCATAAGCGGCCTCCAGATCCTTGTGGAC------
------GGGATCTGGTGGGTGCCGGTGCACCCGATCCCCGGTGCCCTTGTAGTCAATGTC
GGTGATTTAATGCACATACTGTCGAACGGACAATTCAAGAGTGCCGTGCATCGTGCGGTT
GTCAACGAAGTACACCACCGCATCTCGATGGCATACTTCTATGGCCCGCCAACGGACGTG
AAGATATCGCCG---------TTGATTGACCACAATCAT---CCACTCTATCAGCCGGTA
ACATGGAAGGAGTACCTTGAGTACAAAGCAACGCATTTCGACAAGGCGCTTGAAGTAATC
CGGACAGATGCCCAGAAGCTGTACCAGCAT---ACATCTGATGATCCCAATTGT------
------
>Pyrusco0g013630.1
ATG---CATGCAAGACTCTCGGATGCCTTCAAATCCCACCCTGTCAACCTCCAACTCAAA
CAC---CAAGATTTCAACTCATTACATGAATTGCCAGACTCCTATGCATGGACA---AAC
AATGATGATCTCTACCCATCTTTC---CTAACCTCGTTTGGGGCAGACGATTCTGTTCCG
GTCATCGATCTCTCTGACACTAATGCTCTTAAGCTCACAGGCCATGCATGTAAGACTTGG
GGAGTCTTCCAAGTCACTAACCATGGCATCCCACAGAAGCTTCTTGATGACATTGAATCC
GCAGGCAAAAGCCTTTTCTCTCTACCAGTCCAGCAGAAGCTCAAAGCTGCCCGATCGCCA
GATGGCATTTCCGGCTATGGTTTTGCTCGGATATCTTCGTTTTTTAAGAAGCTCATGTGG
TCGGAGGGTTTCACTATTTTTGGCTCACCAGTTGACCATTTTCGCCAACTTTGGCCCCAA
GATTACGACAAATTCTGCAATATCATTGAGGAATATGAGAAAGAAATGAAAATGCTTGCT
GGGAGGTTGATGTGGCTTATGCTTGGCTCACTAGGCATATCCATGGAAGATATCAAATGG
GCTGGCTCGAAAGGTGAA---TTCAAAGGTGCATCAGCTGCCTTACAATTGAATTCTTAC
CCCGCTTGTCCAGAGCCAGATCGGGCCATGGGTTTGGCTGCACATACGGATTCTACCCTC
CTCACAATCCTCTACCAAAGC---AACACTAGTGGTTTGCAAGTGCTTCGGGAG------
------GGCACCGGGTGGGTCACGGTTCCACCTATGCCCGGTGCTTTGGTGATCAACGTT
GGTGATCTCTTCCATATATTATCTAACGGGTTGTACCCAAGCGTCCTTCATCGGGCAGTA
GTGAACCGGACCCAACATCGTCTATCCATCGCTTACTTGTTCGGCCCCCCAGCTAGTCTC
CAAATCTCACCCCTATCAAAATTAGTAGGTCCAAGTCATCCTCCTCTCTACCGCCCAATT
AGTTGGAATGAGTACCTTGGCACTAAAGCAAAGCATTTCAATAAGGCACTTTCATCGGTC
AGACTTTGTGCTCCTCTAAATTCATTAGTAGAT---GTAAATGATCACAACAGCGTAAAA
GTCGGC
>Pyrusco0g020780.1
ATGTCGAGTGGAAAACTCTCAGATGCATTCAAATCCCACCCTATCTTTCTTCACAAGCAA
CACCCACACGACTTCGGCTCATTACAGGAATTGCCGGAGTCGTATGCATGGACGTCACAG
CTTAACGAA---TATCCGTCT------TTCGAATCATTATCTTGCTCAGAGTCTGTGCCG
GTAATCGATCTCGCCGACCCAAATGTCTTTGAACTCCTAGGACATGCATGCAAGACTTGG
GGCATGTTCCAAGCCACAAACCATGGCGTCCCCCAAAAACTTGTTGACGACATGGAATAT
ACAGTTCGAAGCCTTTTCTCTCTGCCACCCCAACAAAAGCTCAAAGCAGCTCGATTGCCC
GATGGCATTTCCGGTTACGGTTTCCATCGCATATCTGCCTTTTGTGAAAAGCTAATGTGG
TCTGAGAGCTTCACTACCGTTGGCTCCCCACTTCAACATTTTTGCCAACTTTGGCCCCAA
GATTACACCAAGTTCTGTTGTGTTACTGAAGAATATGAGAAAGAGATGAAAAGGCTTGCA
GCTAGATTGATGTGGCTAATGCTTGGCTCATTAGGCATATCCAAGGAAGACATCAAATGG
GCGGGTCCAAGAGGTGAA---TTTGAAGATGCATCTGCAGCCTTACAATTGAACTCATAC
CCCGCTTGTCCGGATCCGGATCGGACCATGGGTCTTGCCCAACATACTGATTCAAACCTC
CTGTCAATCGTCCACCAAAGCGCTAACGCCAGTGGCTTGCAAGTTTTCCAAGAAGGGAAG
GATGAGGGCCGGGGGTGGCTTATGGTTCCACCGGTCCCGGGGGCTTTTGTGATCAATGTG
GGCGACTTAATTCACATATTATCAAACGGATTGTACCAGAACCCCCTTCACCGGGCAGTG
GTGAACCGGAGCCAGCACCGTGTATCAGTTGCCTACTTATATGGTCCTCCGGAGAATGCT
CAGCTCTTTCCCCTCTCGAAATTACTCGGCCCGAGTTGCCCTCCGCTGTACCCGCCCGTC
ACTTGGAATGAGTACCTTGGAACCAAGGCAAAGCTTAACAACAAGGCACTTCAATCACTC
CGACTGAATGCTCCTCTGAAT---------------------------------------
------
>Pyrusco0g020790.1
ATG---------------------------------------------------------
------------CTTAAAAGTGCAAGAGTGGTCCCTGATGCCTACGAAGGCAAC---TCT
GTGGACCAG---CATCCCTCC------------------CAAGACCCGGACTCTGTCCCC
GTTGTCAATCTGAATGACCCAAATGCT------------------------------TGG
GGTGCCTTCCAACTCACATACCATGGCATCCCCCAGTCTCTGGTTCATGACATGGAATCT
GCTGCTCGAAGCCTTTTCTCCCTGCCAGCCCACCAAAAGCTCAAAGCTGCCCGCTCACCG
GGTCAAATGTCCGGCTACGGCTTCCATCTCATAGCTGCATTTTGGGACAAG---------
------------------------------------------------------------
CAACATATTGAGAAAATTTGCATTACCGAAGAATTTGAGAAAGAGATTAAGAGGCTTGCC
TCTAGGCTCATGTGGCTAATGCTTACCTTGTTAAGAATATCCAAGGACAACGTT------
---------------------------------------GTCCAAAAGCTCAACTCTTAC
CTGTCTTGTCCGGATCCGGATCGGGCCCTAGACCTTGTTCCCCATACTGATTCGAACCTC
------------------------------------------------------------
------GGAACCGGTTGGTTCGCGATT------------------CTGGTGGTCTATGTT
GGGGACCTCATGAGCATATTATCTAACGGGTCGTACTCAACC------------------
---------------------------------------------------------GTC
AAAATCGCACCCCTACCACAGCCAGTTGGCCCAAGCCACCCTCCCCTCCACCGGCCGGTC
ACTTGGAATGAGTACATTGACACCAAGGCAAAGCTCAAGGACAAAGCACTTCCATCACTT
CGGCTTTATGATCCTCTAATGAAG------------------------------------
------
>Pyrusco0g031900.1
ATG---CCTGCAAGACTCTCTGATGCCTTCAAATCCCACCCTGTCAACCTCCAACTCAAA
CAC---CCAGATTTCAACTCATTACATGAATTGCCAGACTCCTATGCATGGACA---AAC
AATGATGATCACTACCCATCTTCC---CTAAGCTCATTTGGGGTAGACGATTCTGTTCCG
GTCATCGATCTCTCCGAACCCAATGCTCTTAAGCTCACAGGCCATGCATGTAAGACTTGG
GGAGTCTTCCAAGTCACTAACCATGGCATCCCACAGAAGCTTCTTGATGACATTGAGTCC
GCAGGCAAAAGCCTTTTCTCTCTGCCAGTCGAGCAGAAGCTCAAAGCCGCCCGACCGCCG
GACGGCATTTCAGGCTATGGTTTTGCTCGGATATCTTCGTTTTTTAGGAAGCTCATGTGG
TCTGAGGGGTTCACTATTGTTGGCTCACCAGTTGACCATTTTCGCCAACTTTGGCCCCAA
GATTACGAAAAATTCTGCAATATCATTGAGGAATATGAGAAGGAAATGAAAAGGCTTGCT
GGGAGGCTGATGTGGCTTATGCTTGGCTCACTAGGCATATCCCCGGAAGATGTAAAGTGG
GCTGGCTCGAAAGGTGAA---TTCAAAGGTGCATCAGCTGCCTTACAATTGAATTCTTAC
CCGGCTTGCCCAGAGCCAGATCGGGCCATGGGTTTGGCTGCACATACGGATTCTACCCTC
CTCACAATCCTCTACCAAAAC---AATACTAGTGGTTTGCAAGTGCTTCGAGAC------
------GGCACCGGATGGGTCACGGTTCCACCAATGCCCGGTGCTTTGGTGGTCAATGTT
GGTGATCTCATCCATATATTATCTAACGGGGTGTACCCAAGTGTCCTTCATCGGGCAGTA
GTTAATCGCACCCAACATCGTCTATCCATCGCTTACTTATTCGGTCCCCCGGCTAGTGTC
CAAATCTCACCCCTATCAAAATTAGTTGGTCCAAGTCATCCTCCTCTCTACCGGCCAATT
ACTTGGAATGAGTACCTTGGCACCAAAGCAAAACATTTCAATAAGGCACTTTCGTCGGTC
AGACTTTGTGCTCCTCTAAGTTCATTAGCAGAT---GTAAATGATCATAACAGCGTAAAA
GTCGTC
>Pyrusco2g007960.1
------------------------------------------------------------
------------------------------------------------------------
------------------------------------------------------------
------------------------------------------------------------
---------------------------------------------------ATGGAATCT
GCTGCTCGAAGCCTTTTCTCCCTGCCAGCCCAACAAAAGCTCAAAGTTGCCCGCTCACCG
GGTCAAATTTCCGGCTACGGCTTCCATCTCATAGCTGCCTTTTGGGACAAGCAGCAGTGG
TCTGAGTGCTTCACTATTGTTGGTTCACCACTTGAACATTATGCGCAACTTTGGCCCCAA
GATTACACCAAATTCTGTTGCATTACCGAAGAATTTGAGAGAGAGATCAAGAGGCTTGCC
TCTAGGCTCGTGTGGCTAATGCTTGCCTCGTTAGGAATATCCAAGGACGACGTCGAATGG
GATGGTCCAAAAGGTGAT---GATCAAAATGCATCTGCTGTCTTCCAGTTCAACTCTTAC
CCGTCTTGTCCGGATCCAGATCGGACCCTAGGCCTTGTTCCCCATACTGATTCGAGCCTT
GTGTCCATTGTCCACCAGAGC---AACATCGATGGCTGGCAAGTTTTTCGGGAG------
------GGCACCGGTTGGTTCACGATTCAACCAGTTCCCGGTGCTCTGGTGATCAATGTT
GGTGACCTCATGAGCATATTATCTAACGGTTTGTACTCGAGTGTCCTCCATCGGGTCTTG
GTGAAACGGGCACAACACCGTATATCACTTGTTTACCATTATGGACCGCCGGCAGCCGTC
AAAATCGCACCCCTAGCAAAGCTTGTTGGCCCAAGCCACCCTCCCCTCTACCCGCCG---
------------------------------------------------------GACGTT
AGATTCATGAATCCATTTTCT---------------------------------------
------
>Pyrusco2g007970.1
ATGTCCAGTGGAAAACTCTCAGATGCATTCAAATCCCACCCTATCTTTCTCCACAAGCAA
CAGCCAGACGACTTCAGTTCATTGCAGGAATTGCCGGAGTCGTATGCATGGACGTCGCAG
CTGAACGAA---TATCCGTCT------TTCGAATCATTATCTTGCTCAGAGTCTGTGCCG
GTAATCGATCTCACCGACCCAAATGTCGTTGAACTCGTAGGAAATGCATGCAAGACTTGG
GGCATTTTCCAGGCCACAAACCATGGCGTCCCTCAAAAACTTGTTGACGACATGGAATCT
ACTGTTCGAAGCCTTTTCTCTCTGCCACCCCAACAAAAGCTCAAAGCAGCTCGATTGCCC
GATGGCTTTTCCGGTTACGGTTTCCATCGCATATCTGCCTTTTGTGAAAAGCTTACGTGG
TCTGAGAGCTTCACTACCGTTGGCTCACCACTTGAACATTTTCGCCAACTTTGGCCCCAA
GATTACACCAAGTTCTGTTGTATTGCTGAAGAATATGAGAGAGAGATGAAAAGGCTTGCG
GCTAGGTTGATGTGGCTAATGCTTGGCTCATTAGGCATATCCAAGGAAGACATCAAATGG
GCGGGTCCAAGAGGTGAA---TTTGAAGATGCATCTGCAGTCCTACAATTCAACTCTTAC
CCGGCTTGTCCGGATCCGGATCGGACCATGGGTCTTGCCCAACATACTGATTCAACCCTC
ATTTCAATCGTCCACCAAAGCAGTAACGCCAGTGGCTTGCAAGTTTTCCGGCAGGGG---
GAGGAGGGCCGTGGGTGGCTTATGGTTCCACCAGTCCCTGGGGCTTTCGTGATCAATGTG
GGTGACTTCATTCACATGTTATCAAATGGATTGTACCAGAACGTCCTTCACCGGGCAGTG
GTGAACCGGAGCCAGCACCGCGTATCGGTTGCTTACTTATATGGTCCTTCGGAGAATGTT
CAGGTCTCACCCCTCTCAAAATTACTTGGCCCGAGCTGTCCTCCGCTGTACCCGCCGCTC
ACTTGGAATGAGTACCTTGGAACCAAGGCAAAGCTTCACAACAAGGCACTTGAATCACTC
CGACTGTGTGCTCCTCTGAAT---------------------------------------
------
>Pyrusco2g008070.1
CTA---CCTTCAAATTCACCAAATGGGCACAAAGGAAACTCTTCAAACATATCAGAGGTC
ATTGAAAGAGAGGCCAACATTCGACGAGAGTTGCCAGATTCGTATGCATGGACA---ACC
CTCAACGAG---CATCCCTCC------------------CTGGAGTCGGACTCCGTCCCC
GTTGTCGATCTGAATGACCCAAATTCCCTTCAACTGTTAGGCCATGCATGCAAGACTTGG
GGTGTCTTCCAACTCACAAACCATGGCATCCCCCAGTCTCTGGTTCATGCCATGGAATCT
GCTGCTCGAAGCCTTTTCTCCCTGCCAGCCCAACAAAAGCTCAAAGTTGCCCGCTCACCG
GGTCAAATTTCCGGCTACGGCTTCCATCTCATAGCTGCCTTTTGGGACAAGCAGCAGTGG
TCTGAGTGCTTCACTATTGTTGGTTCACCACTTGAACATTATGCGCAACTTTGGCCCCAA
GATTACACCAAATTCTGTTGCATTACCGAAGAATTTGAGAGAGAGATCAAGAGGCTTGCC
TCTAGGCTCGTGTGGCTAATGCTTGCCTCGTTAGGAATATCCAAGGACGACGTCGAATGG
GATGGTCCAAAAGGTGAT---GATCAAAATGCATCTGCTGTCTTCCAGTTCAACTCTTAC
CCGTCTTGTCCGGATCCAGATCGGACCCTAGGCCTTGTTCCCCATACTGATTCGAGCCTT
GTGTCCATTGTCCACCAGAGC---AACATCGATGGCTTGCAAGTTTTTCGGGAG------
------GGCACCGGTTGGTTCACGATTCAACCAGTTCCCGGTGCTCTGGTGATCAATGTT
GGTGACCTCATGAGCATATTATCTAACGGTTTGTACTCGAGTGTCCTCCATCGGGTCTTG
GTGAAACGGGCACAACACCGTATATCACTTGTTTACCATTATGGACCGCCGGCAGCCGTC
AAAATCGCACCCCTAGCAAAGCTTGTTGGCCCAAGCCACCCTCCCCTCTACCCGCCGGTC
ACTTGGAATGAGTACATTAGTACCAAGGCAAAGCTCAAGGGCAAAGCACTTCCATCACTT
CGGCTTTATGATCCTCTTATGAAG------------------------------------
------
>Pyrusco7g003000.1
ATG---CCT---------------------------------------------------
---------------AAAAGTGCAAGAGTGGTCCCTGATGCCTACGAAGGC---------
------------------------------------------------AACTCTGTGGTG
GTGTTGGACCAA---GTCCCTGAATTGAACTCATTACATGACCATGCATGCAAGGCTTGG
GGTGCCTTCCAACTCACAGACCATGGCATCCCCCAGTCTCTGGTTCATGACATGGAATCT
GCTGCTCGAAGCCTTTTCTCCCTGCCAGCCCACCAAAAACTCAAAGCTGCCCGCTCACCG
------------------------------------------------------------
------------------------------------------------------------
------------------------------GAATTTGAGAAAGAGATTAAGAGGCTTGCC
TCTAGGCTCATGTGGCTAATGCTTACCTTGTTAAGAATATCCAAGGACAACGTT------
---------------------------------------GTCCAAAAGCTCAACTCTTAC
CCGTCTTGTCCGGATCCGGATCGGGCCCTAGACCTTGTTCCCCATACTGATTCGAACCTC
------------------------------------------------------------
------GGAACCGGTTGGTTCGCGATT------------------CTGGTGGTCTATGTT
GGGGACCTCATGAGCATATTATCTAACGGGTTGTACTCAAGTGTCCTC------------
------------------------------------------------------CCCGTC
AAAGTCGCACCCCTACCACAGCCAGTTGGCCCAAGCCACCCTCCCCTCCACCGGCCGGTC
ACTTGGAATGAGTACATTGACACCAAGGCAAAGCTCAAGGACAAAGCACTTCCATCACTT
CGGCTTTATGATCCTCTAATGAAG------------------------------------
------
>Pyrusco8g017420.1
ATG------GGTGCTATATCAGATCCCTATGAAGCC---------CATCTCCATCATATC
ATCCCCATCGACTTTAACACAATCCAGACATTGCCTGAATCGCATGTATGGCAT---GAT
CACTCCGAT---GAGTCTTCATCT---AGGGTACCCTCCGCCGACCCGTTATTTGTACCC
GTCATTGACCTCATGGACCCGGAGGCTCCAAGTCTCATGATCCAGGCATGTGAGGAATGG
GGTATCTTTCAGGTGATAGGTCATGGCCTT---ACAAAACTCATGGACGATGTGGAGTCT
GAAGCTGAAAAATTGTTTGGTCTTCCTGTTGACCAAAAACTGAAAGCCCTACGATCTCCA
GGTGGGGCTACTGGGTATGGTCGTCCTCATATATCGCCATTTTTTGACAAACATATGTGG
CACGAAGGGTTTACTATCATGGGGTCTCCAGTCGATCATGCTAAGCAACTTTGGCCCCAA
GACTATCAAGGCTTTTGTGACACAATGGACGATTATCAGAACCAAATGAAGGCATTAGCA
CAGAAACTAATCCACATTTTCTTCAAATCTTTGGACATTAATTTTGAAGAATTTGATTGG
CTTAATGACAGT------GGGTTAAGTAGTCCGAGCACTGCTTTGCAACTAAACTCCTAC
CCGCCCTGCCCTGATCCTACTCGAGCCCTGGGCATGGCAACACACACAGACACATCCCTG
GTCACCATTGTCCAACAATCC---AAAACCAGCGGCCTCCAAGTCTTCAAAGAC------
------GGAGCCGGGTGGGTTCTGGTACAACCCATACCCGGTGCCCTAACTGTTAACCTT
GGTGACTATCTCCACATTCTCTCCAATGGGATGTTTACAAGTGTCCGTCATCGTGTTGTG
GTGAACCAGCAGATCCAGCGATTTTCCATGGCCTACTTTTATTCTCCCCCAAGGGATTTT
ACAGTCTCCCCGGTTCTCTCTAGGGTT---CTGGAAAAAGTGCCTAAGTACCGTTCACTC
ACAGTGAAGGAATATGTCGATATCAAGGGGAAGCATCTTGAAAAGGCATTTTCTTTGATT
CAAAAT------------------------------------------------------
------
>Rosch_v2.0_Chr1g0337591
---------------------------------------------------------ATG
TTGTCCCCCTCGACCGGCTCAGTCAAGACATTGCCTGACTCATACGTGTGGCCT---GAA
TATTATGAG---GTC---------------TACTCTGGTAGTGACCAGCCATCTATTCCG
GTTATCGACCTCATGGATCCAAATGCCACAGAACTCATTATCCAGGCATGTGAAACATGG
GGAATTTTCCAGTTGATAGGTCATGGGATTCCTAGAAAGCTTGTGGAGGATGTAGAATCT
GAGGTTCATAGTTTGTTTGCTCTCCCAGCTGACCAAAAATTGAAGACATTGCGGACTTCG
GGCGGGAGTAGCGGATACGGTAACCCGCCGTCGCAGGCCTTGCTTCCCCGGAAACTGTGG
TATGAAGGGTTTACCATCATGGGGTCTCCAGTTGATCAGGCTAGGGTGCTTTGGCCTCAT
GACTATCAAGGGTTTCGTAATACAATGAATGGTTATCAGAAGCAAGTAAAGGCCTTAGTA
GAGCAACTAATCCGCATCATCTTCAAATTCTTAAGCATTTCTAAAGAAGAAGTGAATTGG
TTTGATGATCCAAGTAAT---------ACGTGCAATGCTGCTTTACAGCTAAATTCTCAT
CCTCCTTGCCCTGACCCGACTCGAGCTGTAGGTCTAGCACCACACACTGACAGTTCCTTA
TTTACCATACTG---CACTCC---TGGATCGAGGGTCTCCAAATCTTTAAAGAC------
------GGAGTTGGGTGGATTACGGTACAGCCCATTCCTGATGCACTGACCATGAACCTT
GGTGATTTCCTCCATATTCTGTCCAATGGTCGATTTGTTAGTGTTCTTCATCGTGCGGCG
GTGAACCAAAAGTACCATCGGATCTCAGTCGCCTACATCCGTTCGCCTCCAACAAACTTT
ATCGTCTCCCCGCTCCTCTCT---AAGACCTCCGGACAAGTTCCTAAGTATCATCCCGTC
ACATTGAAGGAGTGTCGTGGTCTAAAGGCTAAGCATTTTCAAGCGGCTCTTTCTTTTGTT
AAAACT------------------------------------------------------
------
>Rosch_v2.0_Chr1g0337611
ATG------GCAACTCCATCGGATCAAACCTCC------------------AAGCACATC
ATCCCCCTTGACTTTAACTCAGTGAAGTCGGTGCCGGACTCGTTTGTATGGCTT---CAA
ACCAATGCC---------------------ATTCAATCCAACGACGGGTTATCGATACCT
GTTATCGACCTCATGGATCCAAATGCCCCGAAACTCATAGTTGAGGCATGTGAGACATGG
GGTGTTTTCCATTTGAAAGACCATGGCATTCCAACAAAGATTATGGAGGACGTCAACTCT
GAGGCTCGAAAATTGTTTGATCTTCCCATCGACCAAAAACTGAAGGCTGTACGATCTCCC
GATGGGCAGAGCGGATACGGAATCGTCCCAATGCAGTCCTTGTTTTCCACCTTTATGTGG
CATGAAGGGCTTACCATCCTTGGCTCTGCAATTGATCATGCTAAGGTGCTGTGGCCTAAT
GACTATCAACAATTTTGTGACATAATAGATGATTATCAGAGGCAAATGAAGGCATTAGCC
GAGAAACTAATGCGCATCCTCTTCAAAGCCTTGAGCATTCCTCTAGAAGATGTGAATTGG
TTTGATGATCCAACTAAC---AGCAGTGGCTGCAATCTGGCTTTACAGTTGAACTCTTAC
CCTCCATGCCCCGAACCAACCCGGACCTTGGGTCTAGCCCCGCACACAGACACCTCCGTT
GTAACCATACTC---CGAGCT---AAAACCAGCGGTCTCCAAGTCTTCAAAGAC------
------GGAGTTGGGTGGATTCCGGTGGAACCGAACCCCGATGCACTCATCGTGAACCTT
GGTGATTTCACCCGCATTCTATCCAACGGTCGATTTATCAGTGTTCTTCATCGTGTGGTG
GCGAAACCG---ATCCAACGCTACTCAATGGGATACTTCTTTAGGCCCCCAATGGATTTT
GATGTGTCACCACTTCTGTCG---AAAGATCAGGGACATGTTCCTCGGTATCGCCCAGTC
ACAGCAAAGGAGTATCTTGCTCTGAAGGCCAAGCATCTTGAAAAAGCATTTTCTCTCATT
GAAAAT------------------------------------------------------
------
>Rosch_v2.0_Chr2g0089681
ATG------------CTT------------------------------TTG---------
---ACGATTGACTATCAGATATTA------------------------------------
------------------------------------------------------------
------------------------------------------------------------
------------------------------------------------------------
------------------------------------------------------------
------GTC---------------------------------------------------
------------------ATG---TTACCATGTGACCATTTT------------CCTGAA
GATGCCTACTCATGCAGTAATGTAATGGAGGAGTACCAAAAGAAGATGAAGGGCCTATGT
GGAAAATTGATAAGGCTGTTGCTTGGATCATTGGGCTTGGACCAAGAAGATGTTAAATGG
CTGAACCCCAAAAAGAGC---GGCAGAAATTTTCCACAGGTCTTGCAACTGAACTCGTAT
CCGGTTTGTCCGGACCCGTCCCGAGCCATGGGGTTGGCTCCTCACACAGACTCCTCAATT
TTCACAGTGCTAAACCAAAGC---AACATAAGTGGCCTGCAAGTCTTTAAGGAT------
------GGGATTGGTTGGGTGCCGGTTCACCCGGTCCCCGGTGCACTTGTAGTCAATGTA
GGTGATTTGTTGCACATACTATCCAACGGCCGGTTCAAGACTGCAGTGCATCGTGCGGTT
GTCAATGAGCTATATCACCGCATCTCCATCGCCTACTTCTACAGCCCACCGTACGACGTG
AAGATATCACCGCCGATGAAGTTGATCGACCAAGATCATCCTCCCCTATATCGACCGGTA
ACTTGGAAGGAATACCTTGGTATCAAAGGAACACATTTCAACAGGGCACTTGATCTAATC
AGGAATGACACGGACCAAGCACCATACATGCATGAA------------------------
------
>Rosch_v2.0_Chr2g0089691
------------------------ATGAGTTCAACTACTACCCGAAACCTCTCCCATATC
GTCCCACTCGACTTCAACTCCATCCACACATTACCCGACTCCCACACTTGGGAC---TCC
TCCACGGAC---------------------CACCACCCCTTCACA---GAACTCGTACCC
ATCATAGACCTACTTGACCCGAATGCCGCCTCGCTCATACAGCTTGCCTCTGAGCAATGG
GGTGTGTTCCAAGTCACCAACCACGGCATTCCAATGAACTTAATCCAAGAAGCGGAGCTA
CAAGCCCGTGGATTGTTTGAGCTGCCTAGGGACCAAAAACTCCAGGCACTTCGATCACCG
GAGAGCTTAACCGGTTACGGGCGAGCCCGCATTTCCGCCAACTTCGCAAAGCTGATGTGG
TCGGAGGGTTTCACGATGATCGGGTCTCCGCTTAAACATGCGGCTCAGCTCTGGCCAGAT
GACCACTCGTACTTCTGGTACGTATTC---------------------------------
------------------------------------------------------------
------------------------------------------------------------
------------------------------------------------------------
------------------------------------------------------------
------------------------------------------------------------
------------------------------------------------------------
---------------------------GTAGCT---------------------------
------------------------------------------------------------
------------------------------------------------------------
------------------------------------------------------------
------
>Rosch_v2.0_Chr2g0089721
ATG------AGTTCA---ACT---------------ACTACCCGAAACCTCTCCCATATC
GTCCCACTCGACTTCAACTCCATCCACACATTTCCCGACTCCCACACTTGGGAC---TCC
TCCACGGAC---------------------CACCACCCCTTCACA---GAACTCGTACCC
ATCATAGACCTACTCGACCCGAATGCCGCCTCGCTCATACAGCTTGCCTCTGAGCAATGG
GGTGTGTTCCAAGTCACCAACCACGGCATTCCAATGAACTTAATCCAAGAAGCGGAGCTA
CAAGCCCGTGGATTGTTTGAGCTGCCTGGGGACCAAAAACTCCAGGCACTT---------
------------------------------------------------------------
------------------GTA---------------------------------------
GACCAA------------------------------------------------------
------------------------------------------------------------
------------------------------------------------------------
------------------------------------------------------------
---------------------------------AAACTCCAG------------------
------------------------------------------GCACTTGTAGTCAATGTA
GGTGATTTGATGCACATGCTACCCAACGGCCGGTTCAAGACTGCAGTGCATCGTGCGGTT
GTCAATGAGCTATATCATCGCATCTCCATCGCCTCCTTCTACAGCCCACCATACGACGTG
AAGATATCACCACCGATGAAGTTGATCGACCAAGATCATCCTCCCCTATATCAACCGGTA
ACTTGGAAGGAACACCTTGGTACCAAGGGAACACATTTCAACAGAGCACTTGATCTAATG
AGGAATGACACCAAGCACCATACATGTATGAATAGA---------ACTCAGCAT------
------
>Rosch_v2.0_Chr2g0137231
ATG---CCTGTAAGAATCTCCGATGCCTTTCAATCCCACCCC---------CAT---AAG
CACCCTGCAGACTTCAACTCACTGCACGAGTTACCAGACTCATATGCATGGACTCATCAA
CTCGACGAG---TACCCATCTCTG---GACTCGTCATTCGGCTCAGAGCTGTGTGTTCCG
ATCATCGATCTAACTCACCAAAATGTCCTTAAACTCACAGGACATGCATGTAAAACATGG
GGGGTGTTCCAAGTCACAAACCATGGAATCCCAGAGAAGCTTCTTCATGACATTGAATCA
ACTTGTCGAAGCCTCTTCTCTCTGCCAGTCCAGCAGAAGCTCAAAGCCGCTCGACCGGCG
GATGGCATTTCTGGTTACGGAATCCATCGTATATCTTCGTTTTTCCAAAAACTCATGTGG
TCGGAGGGCTTTACTATTGCTGGCTCACCACTTGAACATTTTCGACTACTTTGGCCCCAA
GATTACAACAAATTCTGTTGTATGGTAGAAGAATATGAGAAAGAGATGAAAAGGCTAGCA
GGGAAGCTGATGTGGCTAATATTGGGATCGCTGGGCATACCAAAGGAAGACGTAATTTGG
GCCGGCCCAAAAGGTGAC---TTTGAAGATGCATCCAATGCCATACAATTAAATTCTTAC
CCTGCATGTCCGGATCCCAATCGTGCCATGGGGTTGGCCGAACATACGGATTCAACCCTC
CTGTCAATCATCCACCAAACC---AACATAAGTGGCTTGCAAGTTCTTCATGAG------
------GGCGCCGGGTGGCTCACTGTTCCGCCAGTCCCGGGAGCTTTGGTGGTCAACATT
GGCGACCTTACTCATATCTTGTCCAACGGGGTGTACCACAATGTCCTTCACCGGGCAATT
GTGAACCGGAGTCAACAACGTCTATCCATTGCTTACCTATATGGGCCACCAGCTAGTGTC
CAAATCTCGCCTCAGTCGAAACTAGTCACCCCAAGTCACCCTCCCCTTTATCGGCCAATC
ACTTGGAAGGAGTACCTTGCAATCAAAGGAAAACTTTACAACAAGGCACTTTCAACAATT
AAGCTTTATGATCCTCTAAATGACCAAATGGAT---------------------------
------
>Rosch_v2.0_Chr6g0312151
ATG------GCTACTCCT---GAGGAAGCCTAC------------------ATGCGTATC
ATCCCCCTTGATTTTGGCTCAGCCAAATCAGTTCCAGATTCCTTCGTGTGGCCC---CAA
GCATCCGAT---GAG---------------GTCCACTCTAGCGACGGGTTAACCATACCC
GTTATCGACCTCACGGATCCGAATGCCCCGCAACTCATAACGGAGGCATGTCAGACATGG
GGTATTCTCCAATTGAAAGGACATGGAATTCCAACTAAGCTTATGGAGGACATGGAGTCT
GAGTGTGAAAGATTGTTTAGTCTCCCAACAGACCAAAAAATGAAGGCCTTAAGATCTCCA
GGCGGGAGTACAGGATACGGTATCGTCCCGATGCAGTCCTTGTTTTCCACCACCATGTGG
CACGAAGGGCTCACCATCATGGGGTCTGCAATTGATCATGCTAGGCTGCTTTGGCCCAAT
GATTATCAAAGATTTTGTGATAAAATAGATGATTATCAGAAGCAAATGAAGGCCTTGGCA
GAGCAGCTGATGCGCATCCTCTTCAAAGCCATGAGCATTCCTGTAAAAGAAGTCAACTGG
TTCGATGATCCAACCAAC---AGCAGCGGCTGCAATCTGGCTTTACAGCTGAACTCTTAC
CCTCCATGCCCTGACCCGACCCGAACCTTGGGCCTTGCACCACACACTGACACTTCCATA
GTAACCCTACTC---CAAGCT---AAAACCAGCGGCCTCCAAGTCTTCAAAGAC------
------GGAGTTGGGTGGGTTGCGGTGAAACCCTTACCCAATGCCCTCATTGTACATCTT
GGTGATTTCACCCGCATTCTATCCAATGGTCAATTCATCAGTGTTCTTCATCGTGTGGTG
GTGAAACCG---ATCCAACGCTACTCAGTTGGATACTTCTTTAGGCCGCCAATGGATTTT
GCTGTGTCACCACTTCTGTCA---AAGGATCCGGAACAAGTTCCGCGGTATCGTTCAGTC
ACAGCAAAGGAGTATCTTGATCTGAAGGCCAGGCATCTTGAGAAAGCATTTTCTCTTATC
GAAAAT------------------------------------------------------
------
>Rosch_v2.0_Chr6g0312861
ATG------GGTGCTCTATCAGACTCCTCCAGA------------------AATCACATC
ATCCCCCTTGACTTCGCTTCAGTCCAAACAGTGCCTGAATCCCATGTATGGTCG---GAA
TCCGATGAT---GAACCTCCCGGCGTCTCCGGTACAGCTGACCCATGTTTATCAGTACCC
GTCATCAATCTCTGGGATCCGAATGCCTCGGAGCTCATTTTCGAGGCATGTGAGAAATGG
GGTGTTTTTCAGTTGACGGGTCATGGCATTCCGGCAAAGCTTATGGAGGAGGTGGAGTCT
AAGACTCAAAGGTTATTTTCTCTCCCCGTTGACCAGAAATTGAAGGTCTTAAGATCCCCG
GGTGGCGGCACCGGATACGGCCGGGCTGTGATCTCGCCGTTCTTTCCGAAGCATATGTGG
CACGAGGGGTTTACTATCAGGGGTCCTCCAGCAGATCATGCCAAGCAGCTTTGGCCCCAT
GATTTTGAAGAGTTTTGTGAGACAATGGATGATTATCAGAAGCAAATGAAGGCACTAATC
GAGCAACTAATCCACATTATCTTGAAATCCTTGAACATTAATCCCCAACAATTGAATTGG
CTTAAGAGTCACTGCTCTACTAGTACTACTCCCGGCACTGCTTTGCAGCTAAATTCTTAC
CCTCCCTGCCCCAACCCTAACCGAACCATGGGTCTAGCACAACATACGGACACTTCCCTC
ATAACCATACTC---CAAGCT---CAGACCAGCGGCCTTCAAATCTTCCGAGAC------
------GATGTGGGATGGATTTCGGTGCAACCCGTACGCGGTGCACTCACCGTAAATATT
GGTGACTTCCTCCACGTTCTATCCAACGGCCGAATTGTTAGCGTTCTTCATCGTGTGGTG
GTGAACCCG---GTCCAACGATTCTCAGTGGCCTACTTCTATGCTCCGCCTTCAGATTTT
GTTGTCTCGCCTCTTCTCTCC---AAGGCTTCGGGACAAGTTGCACGGTATCGCACTGTT
ACTGCCAAGGAGTTTATTGATATGAAGGGCAAGCATCTTGACCGAGCTCTTTCCTTGATT
AAAACT------------------------------------------------------
------
>Rosch_v2.0_Chr6g0312871
------------------------------------------------------------
------------------------------------------------------------
------------------------------------------------------------
------------------------------------------------------------
------------------------------------------ATGGAGGACATGGAGTCC
GAGCGTGAAAGATTGTTTAGTCTCCCAACTGACCAAAAAAATGAAGGCCTTAAGATC---
---------TCCAGGCGGGGAGTACAGGATACGGCA------------------------
------------------------TCGCCCATA---------------------------
------------TAT---------------------------------------------
------------------------------------GTC---------------------
------------------------------CTTGTTTTCCACCACCATTTGAACTCTTAC
CCTCCATCCCCTGAACCAACTCGGACCTTGGGTCTAGCTAGACACCTCCATGGCTCCATT
GTAACCATACTC---CGAGCT---AAAACCAGCGGTCTCCAAGTCTTCAAAGAC------
------GGAGTTGGGTGGATTCCGGTGGAACCGAAAAACGATGCACTCATTGTGAACCTT
GGTGATTTCACCCGCATTCTATCCAATGGTCGATTTATCAGTGTTCTTCATCGTGTAGTG
GTGAAA------------------------------------------CCTGTTGGAGTT
GTTGCTTGTCAGTTAAGT---------------------------TTGTTTAGAGTTTGT
CTC---------------------------------------------------------
------------------------------------ATT---------------------
------
>Rosch_v2.0_Chr7g0236321
ATG---TCATCAAAACTCACTGATGTCTTTGCATCCCACCCTCTCTATCTCCACCAAGAA
CACCCTGATGACTTTAAATCATTACATGAATTACCAGATCAGTACAAATGGACA---CGA
GTCCATGAG---TATCCTTCT---------CTTGATTCACCTACTTTAAAGTCTGTGACC
ATCATTGATTTGAACGACCCAAATGCCATTCAACTCATAGGTCATGCATGTAAAACTTGG
GGTATTTTCCAAGTTACAAACCATGGAGTACCACAAAAACTTGTTGATGACATCGAATCT
GCTACTCGATGCCTTTTCACCCTACCTATGGAGCAAAAGCTCAAAGCAGCGCGTCCCCCG
ACTGGTTTTTCAGGTTATGGGTTTCATCGTATATCTGCCTTCTGTGAAAAGCTCATGTGG
TCTGAGGGCTTTACTATTGTTGGGTCACCACTTGAACATTTCCACCAACTTTGGCCTGAA
GATTACCTTAAGTTTTGTTCTATTTTTGAAGAATATGAGAAAGAAATGAAAAAGCTTGCG
GAGAGGCTGATGTGGCTAATGCTTGGGTCATTAGGCGTATTCAAGGAAGATGTCAAATGG
GCTAACCCAAATAGTGAA---CTTGAAGCTGCATCTGCTGCCTTACAATTGAATTCTTAC
CCAGCTTGTCCAAATCCAGATCAAGCCATGGGTCTGGTTGATCATACTGATTCAAATCTC
CTCTCAATTGTCCACCAAGGC---AATATTAGTGGTTTGCAAGTTCTCCGAGAC------
------GGG---GGTTGGATCATGATTCCACCAATCCCGAGTGCTCTGGTGATCAACGTT
GGTGATTTAATTCATATTTTGTCTAACGGGTTGTACCACAATGTCTTCCACCGTGCTGTG
GTAAATCGTACTCATCATCGTGTATCAGTTGCTTACCTATACGGACCACCGATAAGTGCA
GAAATCTCACCACTTTCAAAATTGGTAGGACCAAGCCATCCTCCCCTCTATCCCTCAGTA
ACTTGGAAAGAGTACCTTGGCATCAAGGCAAAATTTAACAACAAAACGCTTTTATCACTC
CGCCTGGATGACCCC---------------AAA---------------------------
------
>Ruboc_01_G07640
ATG------------------GAGTCGCTCAAAACCACTAACCAGAACCTGTCGCATATC
GTCCCACTCGACTTCAACTCGGTTCTCACATTACCCGAGTCCCACACTTGGGCC---TCC
TCCACGGAG---------------------CACCACCCGGTGACCGACTCCTCCGTGCCC
GTCATAGACCTACTCGACCCGAATGCCGCCTGTCTAATACGGCAAGCCTCTGAGCAATGG
GGTGTGTTCCAAGTCACCAACCACGGCATTCCCATGAAGTTAATGAAAGAAGCCGAGCTG
CAAGCCCGTGGATTGTTCGAGCTCCCTAGAGACCGAAAACTTCGGGCACTCCGATCGGAG
GAGGGCTTAACCGGGTACGGGAGGGCTCGCATTTCCGCCAACTATTCAAAGCTGATGTGG
TCGGAGGGTTTCACGATCATGGGGTCACCGCTTGAACATGCCACTCAACTTTGGCCAGAT
AACCACTCGCACTTCTGTAATGTAATGGAAGAGTACCAAAAGAAGATGAAGGGCGTATGT
GGAAAAATGATATGGCTGATGCTTGCATCATTGGGCTTAGACCATGAAGATGTTAAATGG
CTGACGCCCAAAAAGAAT---TGCAGATATCATCCACAGGCCTTGCAATTGAACTCGTAT
CCGGTATGTCCGGACCCGACCCGAGCCATGGGGTTAGCTCCTCACACAGACTCCTCATTG
CTCACTCTGCTAAACCAAAGC---AGCATAAGTGGCCTGCAAGTCCTCAAGGAT------
------GGGGTTGGCTGGGTGCCGGTGCACCCGACCGCCGGTGCACTCGTAGTCAGTGTT
GGTGATTTGATGCACATACTATCGAACGGACGCCTCAAGAGCACAATGCATCGTGCGGTT
GTCAACAAGGTACATCACCGCATCTCAATCGCCTACTTCTATGGCCCACCGCATGACATG
AAGATATCACCGTCGATGAAGTTGATCGACCAAGATCATCCTCCCCTATATCGACCGGTA
ACTTGGAAGGAATACCTCGGTATCAAGGCAACACATTTTAACAGGGCACTTGAATCAATC
AGGAATGACGTAGACGAAGCACCTTACATATAC---------------------------
------
>Ruboc_02_G34981
ATG------GGTGCTCTATCAGACTCCTCAAGA------------------AATCATATC
ATCCCACTTGACTTTGGCTCAATTCAGACGGTGCCTGAATCCCATGTATGGTCC---GAA
TCCGATGAT---GAACCATACGGCGTCTCCGGTACTACTAACTCATGTTTCTCCGTACCC
GTCATCGATCTCAGGGATCCAAATGCCCCAGAACTCATAACCGAGGCATCTGAGAAATGG
GGTGTTTTTCAGTTGACGGGTCATGGCATTCCAACAGAGCTTATGGAGGAGGTGGAATCC
GAGACTCGGAGATTGTTTTCTCTCCCCGTTGACCGGAAATTGAAGGCGCTGCGTTCTCCA
GGTGGGGCAACCGGATACGGCCAGGCTATGATTTCACCGTTCTTCCCCAAGCATATGTGG
CATGAGGGGTTTACTATCATGGGGTCTGCAACCGATCATGCTAAGCAACTTTGGCCCCAT
GACTTTGAAGTGTTTAGTGAGACGATGGATGATTATCAGAAGCAAATGAAGGCATTAATC
GAGCAACTAATCCACATTATCCTCAAATCCTTAGACATTAATTCTCAGCAGCTGAATTGG
GTCAAGAACGATTCCTCTGAAGCCACTACTCCCGGCACTGCTTTGCAGCTAAACTCTTAC
CCTCCCTGCCCCGACCCGAACCGAGCCATGGGTCTAGCACAGCATACGGACACTTCCCTG
GTAACCATACTC---CAAGCT---CAGACCAGCGGCCTCCAAATCTTCAGGGAT------
------GACGTGGGATGGATTTCGGTGCAACCCGTACGCGGTGCACTTACCGTTAACCTA
GGTGACTTCATCCACATCTTATCCAACGGCCGATTTGTTAGCGTTCTTCATCGTGTAGTG
GTGAACCCG---GTCCAACGCTTCTCGGTGGCATACTTCTACTACCCCCCTTGGGATTTC
GTAGTCTCGCCTCTTCTCTCC---AGGTCTTCGGGCCAAGTTCCTAAGTATCGTCCGATC
ACATTGAAGGAGTATCATGGTATAAAGGCCAAGCATTTTCAACATGCGTAC------ATT
AATGTACCG---------------------------------------------------
------
>Ruboc_06_G16846
ATG---CCTGTAAGAATCTCCGATGCCTTTCAATCCCACCCAATCAATCTCCACCATAAA
CACTGCCCAGACTTCAACTCACTCCACGAGTTACCAGACTCATATGCATGGACTCATCAA
CTAGACGAG---TACCCATCTCTA---GACTCGTCATTCGGGTCAGAGCTGTGTGTGCCA
ATCATCGATCTAAAAGACCCAAATGCCCTTAGACTCGTAGGACATGCATGTAAAACATGG
GGTGTGTTCCAAGTCACAAACCATGGAATCCCACTCAAGCTTCTTCATAACATTGAATCA
ACTTGTCGAAGCCTCTTCTCTCTGCCAGTCCAACAGAAGCTCAAAGCCGCTCGACAGCCG
GACGGCATTTCTGGTTATGGAATCCATCGGATATCTTCCTTCTTCCAAAAGCTTATT---
------------------------------------------------------------
------------------TGTATGGTAGAAGAATATGAGAAAGAGATGAAAAGACTAGCT
GGGAGGCTGATGTGGCTAATATTTGGATCATTAGGCATATCCAAGGAAGATGTAAAATGG
GCCGGCCCAAAAGGAGAA---TTTGAAGAAGCATCCAATGCCTTGCAATTGAATTCTTAC
CCGACTTGTCCGGATCCCGATCGGGCCATGGGTCTAGCCGAACATACGGACTCAACCCTC
CTCTCAATCATCCACCAAACC---AACATTAGTGGCTTGCAAGTTCTCCGAGAC------
------CGCGCTGGGTGGCTGACGGTTCCGCCAGTCCCCGGCGCTTTGGTGGTCAACATT
GGTGACCTCACTCATATCTTATCCAATGGGCTGTACCGTAATGTCCTCCACCGGGCAATG
GTGAACCGGACCCAACAACGTCTATCAATTGCTTACCTATATGGGCCACCAACCAATATC
CAAATCTCACCCGAATCAAAACTAGTCAGCCCTAGTCACCCTCCCCTTTACCGGCCAGTC
GCTTGGAAGGAGTACCTTGCAATCAAAGGAAAACTTTACAAAAAGGCACTTTCATCAATT
AAGCTGTATGATCCTCTAAATGATGAAATGGAT---------------------------
------
