# Supplementary material for: Building a foundation for gene family analysis in Rosaceae genomes with a novel workflow: A case study in Pyrus architecture genes
Source: Front Plant Sci. 2022 Nov 14;13:975942. doi: 10.3389/fpls.2022.975942 (PMC9702816; doi:10.3389/fpls.2022.975942)
Supplement: Supplementary file 1 [file DataSheet_1.zip › SupFiles/SupFile2_gene_family_trimmed_alignments/3655.faa.aln]

>gnl_Ambtr_v1.0_evm_27.model.AmTr_v1.0_scaffold00148.35
------METDISS-ELQIPSMASRICPFFAPALLISMGYIDPGKWAAAIEGGARFGFDLV
LLLFIFNLIAILCQSLAARIGMVTGRNLAQICEEEYTRPMRMFLGIQAELSLILQDLTMI
LGIALGLNLLLGLDLFKCLLFTTINDVSFPIIIALLGNQRAKMLCVYMAGFILFFFVYGV
LTSQADGPFSSNGMVPKVKAESLYTLMSLLGASILPHNFYMHSTIVQQEERSPNISLGTV
CHYHFVAITIIFSGILLANYVLMSSAATVFH----GAGLSVLTVQDALLLMDQIFRSSTA
RFTFFLVIFCASWITKLTCDIGGRSVFHGFLG---RGLCKRVIIKAFTIIPALSCVWFYG
AEGVYQFLIFSQVILGLQLPSAVIPLFRIASSSSIMGTYKIPLFIEIFSWTSFFGMLVLN
IFFVLEMVFGDSDWIGNLRWNMGSNVALPYLILLVIGFTSISLMLWLAATPLKSANDRPD
AQTWNLELQT-FHGSSENLDQIMSDKLRNDREKPM---DDMPPSEVVSDSIAKSSVVDEK
AFSAQSIVEVDRSRPLDVNQS-QPESLKLASKVSLQ-----SDTASVSVPTIEKIDVDAG
LEKEKPMS-VESQGPIPVTG---EVEADLEIEKDDDDTDVWEHEDASGGASATTPTSMHE
GPGSFRSFSGKSEDGGSGSGSLSRLSGLGRAARRQFAAVLDDFWGKLYDFHGQAIPEAKL
KKIDQMLAGKPFIN--SGKMGNEAIGPE-HSMYSPQEIDRGFDFLP-MSMDSSPRQQLNQ
SNLESSYAALI---GSP-TWSSQIPPLDAYGMRSSFSTL---------------------
---------------------------D-NERRYSSLRLPSYQENRDYQPATIHGCQAAS
FLNRTSMNKNMDPL-APLDTMA--RD-PSSLLSSYTDSLAYAMGK---NDLGSTHDSGMI
SMAMSTHLPSDS-RPYYNPPSSVSNDNSGSNSYAKKYHSLPDISGLGVSCWSQLATDNNN
PWSNSISPSLSIGRTSSIQPPYSHIRSRAERPLAFDELSPSKLHREAFSLHSDQD-TSNS
LWSRQPFDQLYGRPSAPRALESQQRGTQHDVAL----YQATCEAEVLQSLRYCIMKLLRL
ESSEWLFSQSGGLDEELIDRVAARERFIYEAEARESSRA-YAGDSRYLSADRRFGSRI--
DDSGLAQMLVSSVPNCGEGCIWTVSLVVSFGVWCIHRVLELSLMESRPELWGKYTYVLNR
LQGILDPAFSKPRQVLAPCFCLQIPSIALRRPGH--------AITPNGQGSKGKCTSASM
LLDLIKDVEAAVASRKGRTGTAAGDVAFPKGKENLASVLKRYKRRLSHKTPGTHH---AL
RKGLPPSL-VP-----
>gnl_Aquco_v3.1_Aqcoe1G140400.1
------MEAVTSN-DNLVFGMASRVFPAVSPMLLISMGYIDPGKWSAVVEGGARFGHDLV
LLMFIFNCAAILCQYLAARISVVTGKNLAQICSEEYNKSTCIFLAIQAEVSVIVLDLTTI
LGIAHGLNLLFGLNLFTCLLFTATDAVLFPFLRTQLEKHKAEVI-VGIAGLVLACYVFGV
LLSQPEIPIVTTGMLTRLSGESVFALMGLLGANIMPHNFYVHSSIIQ-QQGPASGSKSAL
CHDHFFAILCVFSGIYLVNYVVMNSAATVFH----GAGLVVLTFQDMLLLMDQVFRSPLA
LFVLILVMFLSSHITAITWNLGGQVVLHELLGINPPVWLHRAGIRMLVIFLSLYCTWNSE
SESAYQLLVFTQVLLAMLLPSSVIPLFRVASSRSIMGVHKISQLVEFLALTTLIGMLGLN
IIFVVEMLFGHSDWVADFWWNTGSSLSLAYIVLLTTAFVSLVFMLWLAATPLNSATLRVD
SQTWNWELQRSLPESYTE-DKNDASGHKYQGEELLAA---ETALEKTVDTYSDNPIVEAD
FDLPEETRTSDQVFHSPPIEE-NHT-----QKPLTCQPDATPTIELVPERIVDKEVFDTG
VSKDDTLQEIEFVVPVEKSE---EVEVDSQIEKDEDQGDIWEPDESYREASG--PTSTSD
GPGSFRSLSGKSDESGNGPGSLSRLSGLGRAARRQLAAILDEFWGQLYDFHGQATKEAKG
KQLDVLFGLDLKP---STPLKVNPTTTS-SSGYIPSMAERGAALPFLSNLYESPKQQRVA
SSLESPYGYQT---GST-LWSTDRPYIDGYVQSSSYSIQ---------------------
---------------------------DSGERRYSSLRLPPSSEGWDYQPATIHGYQLAS
YVSRITTDKNPDPLNTLLDSAAP-KT-PSFVPTSYRDPLNYALGQNAQSRVSTIKASSLQ
NPVISRNSKLQAEKPYFLPPSYGPEDNTGSPACAKKYHSLPDISGLAVPRRDSHMTDRIS
RWNGPPGFGPSVSKTAYERSLQSNSGSRTGVSSAYDELSSSNIYRESFSLQPSMSLDTKS
LWSRQPFEQLYGVAGKHRGLGD-EMGSKPSSVLSRSDSRVDSETELLRSFRYCIMKLLKL
EGCEWLFKQNGGTDEDLIDRVAASEKFHNESETRDINQVGQIGDSQFFSSDKKYGSTLKN
QDTDIAKILVSSISYCGEGCIWRVDLILSFGVWCIHRILELSLMESRPELWGKYTYVLNR
LQGILDPAFSKPRSPLPPCFCLQIPATNVKKASP--PSPNG-MLPPTAKPGKGKNTTAST
VLEIIKDVEIAVSCRKGRTGTAAGDVAFPKGKENLASVLKRYKRRLSNKPVGTHDSVVGS
RKVSL-AT--SYV---
>gnl_Arath_TAIR10_AT5G03280.1
------MEAEIVN-VRPQLGFIQRMVPALLPVLLVSVGYIDPGKWVANIEGGARFGYDLV
AITLLFNFAAILCQYVAARISVVTGKHLAQICNEEYDKWTCMFLGIQAEFSAILLDLTMV
VGVAHALNLLFGVELSTGVFLAAMDAFLFPVFASFLENGMANTVSIYSAGLVLLLYVSGV
LLSQSEIPLSMNGVLTRLNGESAFALMGLLGASIVPHNFYIHSYFAGESTSSSDVDKSSL
CQDHLFAIFGVFSGLSLVNYVLMNAAANVFH----STGLVVLTFHDALSLMEQVFMSPLI
PVVFLMLLFFSSQITALAWAFGGEVVLHDFLKIEIPAWLHRATIRILAVAPALYCVWTSG
ADGIYQLLIFTQVLVAMMLPCSVIPLFRIASSRQIMGVHKIPQVGEFLALTTFLGFLGLN
VVFVVEMVFGSSDWAGGLRWNTVMGTSIQYTTLLVSSCASLCLILWLAATPLKSASNRAE
AQIWNMDAQNALSYPSVQEEEIERTETRRNEDESIVRLES-----RVKDQLDTTSVTSSV
YDLPENILMTDQEIRSSPPEE-RELDVKYSTSQVSSKEDSDVKEQSVLQSTVVNEVSDKD
LIETKMAK-IEPMSPVEKIV---SMENNSKFIEKDVEGVSWETEEATKAAPTSNFTVGSD
GPPSFRSLSG---EGGSGTGSLSRLQGLGRAARRHLSAILDEFWGHLYDFHGQLVAEARA
KKLDQLFGTDQKS---ASSMKADSFGKDISSGYCMSPTAKGMDSQMTSSLYDSLKQQRTP
GSIDSLYGLQR---GSSSPLVNRMQMLGAYGNTTNNNAY---------------------
---------------------------ELSERRYSSLRAPSSSEGWEHQPATVHGYQMKS
YVDNLAKER-LEALQSRGEIPTS-RS-MALGTLSYTQQLALALKQKSQNGLTPGPAPGFE
NFAGSRSISRQSERSYYGVPSSGNTDTVGAAANEKKYSSMPDISGLSMSARNMHLNNKSG
YWDPSSGYGASYGRLSNESSLYSNLGSRVGVPSTYDDISQSRGYRDAYSLPQSATTGTGS
LWSRQPFEQ-FGVAERNGAVGE-ELRNRSNPINNNASSNVDAEAKLLQSFRHCILKLIKL
EGSEWLFGQSDGVDEELIDRVAAREKFIYEAEAREINQVGHMGEP---------------
--------LISSVPNCGDGCVWRADLIVSFGVWCIHRVLDLSLMESRPELWGKYTYVLNR
LQGVIDPAFSKLRTPMTPCFCLQIPASHQ-RASP--TSANG-MLPPAAKPAKGKCTTAVT
LLDLIKDVEMAISCRKGRTGTAAGDVAFPKGKENLASVLKRYKRRLSNKPVGMNQDGPGS
RKNVT-----AYGSLG
>gnl_Betvu_v1.2_Bv_010860_cczt.t1
------------------------------------------------------------
------------------------------------------------------------
------------------------------------------------------------
------------------------------------------------------------
------------------------------------------------------------
--------------MALSWEFGGETMLHDFFKMDLPEWLHRATIRIFAIVLALFCLWQSG
AEGMYHMLICTQVMVALLLPSSVIPLFRIASSRPIMGLKKISPILEFVVLMIFMGMLGLE
MIFVVEMIFGESDWVGNLRWSMGNGTSMAYVLLLVTACTSLSFMLWLAATPLKSVTAQLD
SQPWNWDSQQVAPESYTQREGNDFTEPRFP-EELVNKPESLPVQEKSLRSHPDLTIPNYD
ISLPETIMDSVQEPHATAIEN-NLVSMAFGSSKCLHPEQSAASVESVPVSSVVSGPSDGP
ILASSPMK-TEPADPVEKTL---RIEGDTPTEK-DDEGDTWESEEPSKDVHGGGAPGTPD
GPGSFRSLGGKNDEGGASAGSLSRLSGLGRAARRQLAAALDEFWGQLYDFHGQITQEAKC
KKVDVLLGSNSKPF-------ADSVGKE-YGMQFQSLGGRVSDNSINMSLYDAQNQQKLQ
NSIESAYRARK---ASTSLWSNQMQLPDSYMQSSNRSML---------------------
---------------------------DAGERRYQSLHLPPSSDGLDYQPATVHGYQIAS
YLNRMAKER-SDYAVGPLETAPQ-KS-PSLVPNNYRESLAFALGQKSTNGFSSAQPSSIQ
NLALQRNSVLQSDKR-YDLSSAASAE-----SNTKKYHSLPDISGLSLPLRNLYSSDRST
RLDSPVGFGTSVGRTSYEPSSLSSTRSRLVAPLAFDELSPSMAYRDAISLRMSSGADACS
LWSKQPFEQ-FGVANKISNFGA-QAASNRSMMTQEPPSAAELERKLLQSLRHCILKLLKL
EGSEWLFRPNDGVDEDLIDRVAMREKFFYEVESRDYKQSPQIGDLQFSHSERRLGATVKG
DDA-VSANMISSVPQCGEGCVWKADLIVSFGVWCIHRILELSLMESRPELWGKYTYVLNR
LQGVIDVAFFKPRTPMSPCFCLQIPASYQMRSSP--PVSNG-MLPPAARPSRGKVTTSAM
LLEVIKDVEIAISCRKGRSGTAAGDVAFPKGKENLASVLKRYKRRLSNKPVGTYDSSPAS
RKLSS-SP--SYGS--
>gnl_Carpa_v0.4_evm.model.supercontig_390.2
------------------------------------------------------------
------------------------------------------------------------
------------------------------------------------------------
------------------------------------------------------------
------------------------------------------------------------
------------------------------------------------------------
------------------------------------------------------------
------------------------------------------------------------
------------------------------------------------------------
------------------------------------------------------------
------------------------------------------------------------
------------------------------------------------------------
------------------------------------------------------------
------------------------------------------------------------
------------------------------------------------------------
------------------------------------------------------------
------------------------------------------------------------
------------------------------------------------------------
------------------------------------------------------------
------------------------------------------------------------
------------------------------------------------------------
------------------------------------------------------------
---MIKDVEIAISCRKGRSGTAAGDVAFPKGKENLASVLKRYKRRLSNKPVGVVHEGSGS
RKEKFFTLCRNYGSRL
>gnl_Carpa_v0.4_evm.model.supercontig_390.5
------MEAETLN-VNERLGLLHRLRPSLAPVLLIAIGYVDPGKWVATVEGGAHFGIDLV
ALMLLFNFAAILCQYVSAQISVVTGRDLAQICRDEYDKCTCMFLGIQAELSAITLDLTMV
LGIAHALNLLLGVDLSTGVFVAAIDAVLFPIFSTLLENHTANVMCICLAGLILLSYVLGG
LLSQPEIPLSMNGILSRLSGESAFALMSLLGANIMPHNFYLHSYIAKMHSSPPCNSKSTL
CHDHFFSILCVFSGIYLVNYVLMNAAANVFD----STGLVLLTFQDAMSLME--------
------------------------------------------------------------
-----------QVMVALMLPSSVIPLFRIASSRPIMGVHKISQFLEFLALEPSVGL----
------------------------------------------------------------
--------------------------------------------GGSVEIQSDTSVANFG
LDLRENIMGSDREIHLTTVEE-NNSPITFPCPSVNHHEELESKSEPLLVLPIINNVTDDD
LMETKTVK-VDMTNPVEKTV---GVEGDIRTEKDDDEGDTWEPEEPLKAIPASSLSLSSD
GPSSLRSLSGKSDDAGNSAGSLSRLAGLGRAARRHFAAVLDDFWGLLFDFHGHATAEAKA
KKLDTLLGLDLKL---ASSLKVDTSVKE-FSGYFPSVGGRGSESLVNQSIYESMKQQRVQ
GNLDSSFGVQR---GSSSLWPSHMHLLDAYVQSSIRNVQ---------------------
---------------------------DSGEKRYSSLRSVPTSEGWDNQPATVHGYQIAS
YLSRIAKDKSSDGWYGQMDSQAS-KL-STLGTTNYRDQLAFALGQKLHNGISSARASGFQ
NLVVSRNSPLQSERSYCDVRGTGPGDNVGIPANTKKYHSLPDISGLSIPLRDLYTSDQSS
QLEGSVGYGSSVGRNNYETSVYSNSGSRAGAPLAFDELSPSKGYRDAFALPMSSS--SDT
LWSRQPFEQ-FGVADTNRNVGSEGHGNKANLVTREFTSAVDSEAKLLQSFRHCIMKLLKL
EGSDWLFKQNDGADEDLIDRVAARERFIYEVETRDANQVGHTGEP---------------
--------LVSSVPHCGEGCVWKADLIVSFGVWCIHRILDLSLMESRPELWGKYTYVLNR
LQGVIDLAFSMPRTPMLPCFCLQIPAAHQHRSSP--PISNG-MLPPASKPGKGKCTTSAM
LLDMIKDVEIAISCRKGRSGTAAGDVAFPKGKENLASVLKRYKRRLSNKPVGVVHEGSGS
RKVSA-SA-TPYGL--
>gnl_Elagu_v2.0_p5_sc00026.V1.gene559
------------------------------------------------------------
------------------------------------------------------------
------------------------------------------------------------
------------------------------------------------------------
------------------------------------------------------------
------------------------------------------------------------
------------------------------------------------------------
-----------------MRGSTGSSLIAPYTALLLICCTSIIFTLYLAVTPLKSASEGPE
AQIWTLHSQKDKLEVAKGREENDLDNITFDEDQG---SAVEPVLESSLEGVPDKSVHEFN
VEMSETSIDSDHDTHRSSYGP-NIS--STCTSPSHHPEELKSAVE-PDLLEITDRVSASG
LPDAGIVQRVESKYPVEKDV---RVETDVRMDK--DDGGALEAEGSL---RGALPTSTSD
GPGSFSSVMEKGYDGGNGSGSLSKLSGLGRSARRQLAAILDEFWGNLFDFHGKLTQEAST
KKLDILLGLDFKVV---GSGKMNSSGAE-LSKNFFTDADRGAVFSAISRDFSSPKQKKD-
STIELPYGLQM---GSA-SWSQNMQVLNTDMQNSSSNLL---------------------
---------------------------DPSEKLCSSLHLPQLSDNWDYQPATIHGYQIAS
YLKGIGSGRTPYSSSISLEPMPTPRS-AASFIPNFRDSVMYTQGQ---NGLGSMGTSGLQ
SPTASRIGRMPVEMPYYDPSLVESSENFGPSASTKKYHSSPDISALIAASRNSLL--NGG
KWGGPIGPHPFLGRMTSEKSQYLNCTSRAGGPLAFDELS-PQLHRDVFSLQSNLNPEMKS
LWSRQPFEQLFGMVSPDQSRGDGGIAPRSSIAPKDTLSHVEPETSLLQSLQHCIRKLLKL
EGSDWLFRQNGGSDEELIDRVAATEKYLHDNGRNEV----YMSD-HHLSADQRASADQRS
EEADTP--YILSLPNCGNGCIWRPALVVSFGVWCIHRILELSLVESRPELWGKYTYVLNR
LQGILDPAFSKPRHPISCCSCLERPAKYMKSFNQ--SQQNG-LLCTIEKLVNESFTTASM
ILEIIKDVEIAVSGRKGRTGTAAGDVAFPKGKENLASVLKRYKRRLSNRFSGNHEGTSGG
RQRMLPPP--------
>gnl_Elagu_v2.0_p5_sc00268.V1.gene74
------------------------------------------------------------
------------------------------------------------------------
------------------------------------------------------------
------------------------------------------------------------
------------------------------------------------------------
------------------------------------------------------------
------------------------------------------------------------
---------------------MGSTVIVPYAALLLICCTSIIFTLYLAVTPLKSASDGPE
AQLWILHD---KLELPEGKEENDLDNITFVEDHG---SAVEPVLESS--GLPDKSVHELN
LDMSETAIDSDHDTHHSSDGP-NFS--STCTSSSHYAEDLKPVVK-PDLLEIIDKVSTSG
SPDAGIVQSIESKDPVEKDVKVVGVETDVHSDK-DNGGDALEFEESP---RGALSTSTSD
GPGSFGSIKGKGYDGGNDSGSLSKLSGLGRAARRQFAAILDEFWGHLFDFHGKLTQEASV
KKLDVLLGLDLKIV---GSVKMNNSGAE-LSKNFFTDADRGMAMSAVSRDYKSPKQKIN-
SSMELSHGLHM---GSP-SWSQNMHVSNTHVKNSCRDLV---------------------
---------------------------DPSEKLFSTLHLPQYSHNRDYQPATIHGYQIAS
YLKGIGSGRTPYSSSISLDPLSTAKS-AESFIPNIRDSVMYTQGQ---NGLGSVGTSGLQ
SPTASRISRLQVERPYYDLSLVDTSENFGAAASTKKYHSSPDVSALIAASRSSLL--NEG
KWGSPFGPRPSLSRMTSEKSQYLNPISRAGVPLPFDELSPPKLHRDVFSLQSNLNPETKS
LWSRQPFEQLFGMMGTNQNREDEGISHRSSTAPKDTFSCSESEAKLIQALRYCIKKLLKL
EGSYWLFRQNDGSDEELINRVAAAEKYLCEADVNDMNQV-YMSDLHHLSSDQRFSSVQRS
EEEDNA----LSLPNCGNSCIWRPALVVSFGVWCIRRILELSLVESRPELWGKYTYVLNR
LQGILDPAFSKPRNPIGACSCLGRLAKDMKSFKQ--SQQ---------KSINESFTTASM
ILNIIKDVEIAVSGRKGRTGTAAGDVAFPKGKENLASVLKRYKRRLLNKFPGNHEVHG--
----------------
>gnl_Eucgr_v2.0_Eucgr.K01247.1
------MESETAS-TNHLAVGLHRVLPAFLPAFLISVGYIDPGKWAANVEGGARYGVDLV
TFMLIFNLAAILCQYLSAQIGVVTKRDLAEICSDEYDRCVCVLLGIQMEFSMIASDLSMI
VGMAHALNLLLGVDLFSCIFLTAIDAVFYPLFANLLENCKAKLLCVCITCFLICAFVFGV
LVSQAEIPQNMNGMPTVFSGESIFMLMGLLGSSILPQNFYLHSALVQHYWGEPKFSIGSL
IHDHLFAIICAFSCIYLASCALMSSAANVFY----SAGPVLLTFQDALTLVEQVFGSPIA
PFLFLLVLFSSSQATALTWNISGEVILHNFLMVDIPSWLHRASIRILAIIPAIYCVWNSG
AEGLYQLLIFTQVVVALLLPSCVVPLFRVASSRTVMGVHKISQVMEFLVLMTSIGMLGLK
IIFVWEMIFGSSDWASNLRWNVGSNSSYLYVVLVITSCASLGLMLWLVATPLKSASLQTN
AQAWNWDLRR-KTEIYTEREESDFGRVGYLAEEHSQELDVSPLPRNS-----VASVVTSE
VDL--RMTESDQERSLMTVDE-KQPNIAM-NSQTCSSEIPTSVTQCMPHLAASKEISETK
--ATTIEV-IESVEPVEKTV---GVEVDLPTEK-DDGKDSWQGKEPSKGALGSTPT-IPE
APGSFRSLSGKSDDSGNGAGSLSRLAGLGRAARRQLAATLEEFWGQLYDYHGVVTLEARA
KKYDLLLGVDAKVV--ASTIKMDTCGLD-SSAYFPSLVGRGSDPFMSPSMFDSPEQQRVQ
SGRESPYGSQR---GSSSPWSNQMQLLSAYAQSSHRGV----------------------
---------------------------DAGERRYSSLRLPPSSDGWDNQPATVHGYQIKS
YLNRIATEKSSDCFNGQGDLPIS-PS-LPLGPTSYKDSNAFTLGQKSQNGLSPVQTS-FQ
NVAVSGNRLMHPERQNYEHFSPNPSQSVLASANEKKYRSLPDISGVSVFNRTSG-SAKNA
RWDTSIGYGPSVNRPSYESSVFSSSISRGG--LLVDEPSPSSRYRDTLSMQMTSNSDTSS
LWSRQPFEQ-FGVADKSRTLG--SIGSRSSPFSREITSAVDAEAMLLQSLRHCILKLLKL
EGSDWLFKNSCGADEDLIDKVAAREKFLYELENREMNI-----------------PSLKN
EEFGLASSAIASIPHCGEECIYRADLVISFGVWCVHKVLDLSLMESRPELWGKYTYVLNR
LQGIIEPAFLKPRTPMSPCFCLQIPGVNHQVPSP--AVGNNDSLPLVAKTTRGKCTTAAM
LLEIVKEVENSISGRKGRTGTAAGDVAFPKGKENLASVLKRYKRRLSNKPVGSQE---GV
RKIPH-SA--SYVS--
>gnl_Manes_v6.1_Manes.08G008200.1
------MESEFVN-PNCMLGILHRLLPAIGPGLLVAIGYVDPGKWAATVEGGARFGYDLV
VPMLIFNLAAILCQYLSALIGVVTGRDLAQICHDEYDKFTCMFLGVQTALSVIALDLTTI
LGIAHGLNLLFGVDLSTGVFLTAVDAVLFPLFATLLERCKANLICTCMAGFILLFYFFGV
LTSQTEIPLSLNGMLTKLSGESAFALMSLLGANIIPHNFYLHSSFVLQHRGPQNISKDVL
CQHHFFVILCIFSGLFLVNYVLMNSAASVFN----STGLVLLTFPDAMSLMEQVFRSPVV
PLAFLITLYFTNKITALTWNAGGQVVLHDFLRLDIPNWLQHATIRVIAIVPALYCLWTSG
VEGIYQLLIFTQVMIALLLPSSVIPLFRVASSRPIMGAYKISQLLEFVALITFMGLLGLK
ILFVVEMIFGDSDWVGNLRWNMGSGASFAYIALLITACSSFSLMLWLAATPLKSAT-HTD
ALLWNWEAPN-TPEPSMWRGEIFLPETLHDGEELIQSEEQLPEPRNSVESCSDVIGVNAE
PNLPETIMETEQELHLKTNKE-SDLDVTFDSPPITYQEESTSSVDTTSVLTSVDEVVDSD
LLDAAMIK-VESVEPIEKTL---GIEGELQAEKEDDEGDTWEPEESSKVVLGSTPSLISD
GPPSFRSLSGKSDESGNGAGSLSRLAGLGRAARRQLAAVLDEFWGQLYDFHGQATQEAKH
KKLDVLL-ADSKLA--YSLLKVDTTGKE-FSGYNPPVGSRGADSILNSSLCDSPKQLGVQ
SNMD-SYGVQR---GSSSLWSSHMQSLDAYVQGSSHNVV---------------------
---------------------------DSSERRYSRVRTLPSSDGWDSQPATVHGYQIAS
IVNRIARERSSNFANGQMESPAP-IS-PSLGPGNYRDSLAVALGQKLQNGLNSPLTSRYQ
NIAASGNSPLPSETPYYDVYSS-SADNLGMSANTKKYHSLPDISGLSGPYRDIYTSEKSS
QWDNTVGYGTTVGRRSYEPSFYSNIGSGVRGSLAFDGVS--KGYGDAFSYSVSSD--HGS
IWSKQPYEQ-FGVADKSRAVGS-GLGKRSNSSTQETHSPVDSEVQLLRSFRCCIVKLLKL
EGSDWLFSQNDGTDEDLIERVAERERCLYEVETREKNHMVHMGEPQYSYSDRKPGSALKN
DEAGITNILVSSVPNCGEGCVWKADLITSFGVWCIHRILDLSLMESRPELWGKYTYVLNR
LQGIIDVAFSKPRNPMPPCFCLQLSAAYQRRSSP--PVMNG-MLPPAAKPGKGKSTTAST
LLDLIKDVEIAISCRKGRSGTAAGDVAFPKGKENLASVLKRYKRRLSNKLIGNKGGV---
----------------
>gnl_Manes_v6.1_Manes.09G063600.1
M-----CRFKQLI-AINLPGIFRQLLPAVGPGLLIAIGYVDPGKWAATVEGGARFGYDLV
VPMLIFSFAAILCQYLSARIGVVTGRELAQICSDEYDKFTCMFLGVQTALSLIALDLTTI
LGIAHSLNLLFGVDLSTGVFLTAVDAILFPLFATLLERCKASFLCTCMAGFVLLFYFLVV
LTSQTEIPFSMNGMPSNLSEESAFALMSLLGANIMPHNFYLHSSFVLQHQYQKNTSKDAL
CHHHFFAILCIFSGIYLVNYVLMNSAASVFN----STGLVLLTFPDAMSLMEQVFRSPVA
PLAFLIVLYLTSQITALSWNLGGQVVLHDFLRLELPNWLRHATIRVIAIVPALYCVWTSG
VEGIYQLLIFTQVMIALLLPSSVIPLFRVASSMPIMGVYKISQLLEFVAVITFMGLLGLK
IIFVVEMIFGDSDWVGNLMWNMGSGASVAYTALLLTACSSFCLMLWLAATPLKSAT-RLD
AQVMNWEVPN-APEPSTWREESYLSETIHEV-EPIQNQEELPDPGNSMESYSDITVPKAE
PDLPETIIESDQELHLKTIDE-SHSDVKFCSLPIVYQEESTSTIDSVSISTSLDEVVDGD
LPESVMVK-DESMEPIEKTV---GIEGDLQAEKEDAEGDTWQHVESSKVVPVNTSSLTSD
GPPSFRSLSGKSDESGNGAGSLSRLAGLGRAARRQLAAVLDEFWGQLYDFHGQATQEAKN
KKLDVLL-SDSKFT--CSSLKMDANEKE-FAGCYPSIGRGGIDSAVNTNFCNSPKQLRLQ
SSTDSSYGVQR---GSSSLWSSHMQLLDAYVQGSNRNAV---------------------
---------------------------DSSERRYSSVRTLPSSDGWDSQPATVHGYQIAS
IINKIAKDRSSNCVNGQMESPAP-IS-PSLGPRNYRDPLAVALGQKLQNGLSSPQASRYQ
NFAAPVNSPLQSERAYNDVCSSGSVDNTGMSANAKKYHSLPDISGFSGPYRDMYMSEKST
QWGNTLGFGVTVGRTSYEPSLYSNSGSGVRGSLAFDDVS--KRYGDAFSYSMSSD--HGS
IWSKQPYEQ-FGIAGKSRAVWS-GIGNRSNSITPETVSLVDLEAQLLQSFRCCIVKLLKL
EGSDWLFSQNDGADEDLIDRVAARERCLYEVETREINGSVHMGEPQYSYSDRKSGSLLKN
DEVGMTNMLISSVPNCGEGCVYRADLIISFGVWCIHRILDLSLMESRPELWGKYTYVLNR
LQGIVDLAFSKPRSPISPCFCLQLPSAYQRRSSP--PVPNG-MLPPTAKPGRGKCTTAAM
LLDLIKDVETAISCRKGRSGTAAGDVAFPKGKENLASVLKRYKRRLSNKLSGNK------
----------------
>gnl_Medtr_Mt4.0v1_Medtr2g062640.1
------MEDRV----------------------------------MGERES---------
--------------------GTERGLTGVRKLCDEYDTLTCLLLGIQAELSVIMLDLNMI
LGMAQGLNLIFGWELFTCVFLTAIGAVFHMLLAVLFDIEKAKFLAQFVAGFVLFSFILGV
FI-QSEVPVFMNGILIKLSAENAFMLMSLLGATLVPHNFYLHSSIVQWHQEPANISKDAL
CHNHFLAILCVFSGLYLVNNILMTTSANEFY----STGPVLLTFQDALSPMEQVLHSPIA
LLGFALILFLANQTTALTWSLGGEVVVNGFLKLDIPGWLHYATIRVIAVLPALYCVWSSG
AEGMYQLLIITQVLVALQLPSSVIPLLRVAKSRSVMGAHKISQSMELLALTIFLGMLGLN
IIFLVEMIFGHSDWAADLRWNVGNGVSVSFSVLLIAGFLSICFMLRLLTTPLRSVD--IN
ALVLNWDMPEAVLNPLVDGEEM--------------------------------------
------------------------------------------------------------
------------------------------------------------------------
------------------------------------------------------------
------------------------------------------------------------
------------------------------------------------------------
------------------------------------------------------------
------------------------------------------------------------
------------------------------------------------------------
------------------------------------------------------------
------------------------------------------------------------
------------------------------------------------------------
------------------------------------------------------------
------------------------------------------------------------
------------------------------------------------------------
----------------
>gnl_Medtr_Mt4.0v1_Medtr0041s0030.1
MQTKSKMEAETLS-TNPPPGFLIRALPAVIPALLISIGYVDPGKWVASIEGGARFGFDLV
AFALIFNFAAIFCQYLSARVGVITGRDLAQICSDEYDTWTCLLLGIQAELSVIMLDLNMI
LGMAQGLNLIFGWDLFTCVFLTATGAVFHILLAILLDIEKTKFLGQFVAGFVLLSFILGV
FI-QSEVPVSMNGILINLSGESTFMLMSLLGATLVPHNFYLHSSIVQWHQGPANISKDAL
CHNHFLALLCVFSGLYLVNYILMTTLANEFY----STGPVL--------LMEQVLHSPIA
LIGFVLILFLANQTAALTWSLGGEVVVNGFLKLDIPGWLHYATIRVIAVLPALYCVWSSG
AEGIYQLLIFTQVLVALQLPSSVIPLFRVALSRSIMGAHKVSQSMELLALTIFLGVLGMN
IMFLGEMIFGSSDWACDLRWNLGNGVSVLFSVLLIAGFLSICLMLRLATTPLRSASIQLN
AQVLNWDMPEAVLNPPVDGEESHVTETVGHEDASFQADEPKPALARSLE-YPEVSLASFD
LHLPETVMEPDP--QVNALKE-NHS-----------VAPSVSTSDSGTVSTVANDTSDSK
LKDTKTI--IEANAPIEKTV---EIEDDSNVERDDDDVDSWETEESSRAVLANAPSSTSE
GPPSFRSISGKSDDGGCSFGSLSRIEGLGRAARRQLAATLDEFWGQLYDFHGQATQAAKA
KKIDVLLGVDSKPT--ASLQKMDACGKD-YSEYLVSVGGRASDNLINAGPYDYSNQPRMQ
SNSESAYGLQR---SSSSVRASPIQLLDAYVQSSNRNLN---------------------
---------------------------DSGERRYSSVRNLHSSEAWDYQPATIHGYQTAS
YLSRGVKDRSSENINGSMPLTSL-KS-PSTGNPNYRDSLAFVLGKKLHNGSGVGHPPGFE
NVAVSRNRQLQTERSNYDSSSPGAAANTVSSVNTKKYHSLPDISGYSIPHRAGYVSDKNA
PWDGSVGYGSFAGRMGYEPSMYSNSGSRAGGHLAFDEVSP---YREALSSQFSSGFDTGS
LWSRQPFEQ-FGVAGKIHNVAMEGAGSRPNAIVQEI-TFEDIEGKLLQSVRLTIMKLLKL
EGSDWLFKQNDGIDEDLIDRVAARDKFVYEIEARETNQGIHMGDTRYFPSDRKSVSSMKV
NEANASSLSVSSVPNCGEGCVWRADLIISFGVWCIHRILDLSLLESRPELWGKYTYVLNR
LQGIIEPAFSKPRTPSAPCFCIQVPTTHQQKSSP--PLSNG-MLPPTVKPGRGKYTTASS
LLELIKDVEIAISSRKGRTGTAAGEVAFPKGKENLASVLKRYKRRLSNKLVGNQEGT-SS
RKIPS-SG--PYNQ--
>gnl_Mimgu_v2.0_Migut.J00540.1
------MESETLI-TDYQQMTRERMLAAVGPVLWIATSYIDPGKWAVAVEGGARFGFDLS
LLLLIINCAAILCQYLSARVAIATGKNLAQICSEEYDDATCIAIGIQAEISMIVLDLTMV
LGIAFGLNAAFGIDLLNCVFLTVFDAVLFPLLASLFGNPQANILSICVACFVLASYVSGV
LISQPESSLSMGGMLSKLTGENAYALMSVLGANIMPHNFYLHSSIVQQDKRQTNVPKGAL
CHDHFLATLCIFSGIFLVNCMLINLAANVFY----SSGLISLTLQDALSLLDQGLKSSLV
SIALIIIMFFSNQHVAVTWSLGGQMNAHDLLRLEIPGWLHCASIRIIAIFSALICIWNSG
AEGIFQLLIFTQVVVALLLPSSVIPLFRVASSRSIMGAYKISRLVEFLALVTFVGMLGLQ
VVFAIELVFGSSDWVISLSWNIGSNVPISYYILLVAVFASTSVMLWLAATPLKSASSGVD
TQILKWDKKADMTESCKERDSAEIKEVEHQFEKSIEKQEPTLAFQNPFENRQNFSSSPTD
LNLPETLLDSEVSQCLTTIEE-NKSEFTFPKPSLDHLEGSAMISGTIF--PESVKIDKNE
SLDNTTFS-PEPKEMVKKTL---KIEGDVQSEK-DDEGEHWEHDELTKDVSESSLSLISE
GPGSFRSLRGKIDDGGSGPASLSRLAGLGRAARRQLTGVLDEFWGQLFDFHGQATHEARA
KKLDVLLGIDSKVEKSFAPSKLETINKD--SGYFPSTAGRGSDLLRNSTFYNSPKQH---
--IGSPLGVQQ---GST-MWSNQMQLLDAYVRNSSQDAL---------------------
---------------------------DSGERRYHSVHIPSSSDGYDQQPATIHGYDMAS
YLSRLSKETISDYKSQQLESLKQ-AS-TPSIKSNSIDSYNRPLGQTPQNGSRMLKPPGFH
NVPVSRNSSLRSERPNLDLTSPEPVDYSNNPPNVKKYYSLPDISGLYAPQRDSSSYDNTT
RWDYSTSYGQSMNR-----PAYTNASPYAGTVPGLNQFNNPKVCSDAFSLQFASRPGVGS
LWSRQPYEQ-FGVADKS------------PPKIQETASIIDMEAKLLQSFRSCITKLLKL
EGSEWLFRQNDGADEDLIDRVAARERFLYEAENM--------------TAEGKLGSVMKN
DEADHS--KFISVPNCGDGCVWQVDLIISFGVWSIRRILELSLVESRPELWGKYTYVLNR
LQGIIDLAFSKPRSLVPPCFCLELPAGYQQKSSP--PISNG-SLPPPSKLGRGKFTTAII
LLETIKDVETAISCRKGRTGTAAGDVAFPKGKENLASVLKRYKRRLSSKPAGANKALS--
----------------
>gnl_Musac_v1_GSMUA_Achr7T01280_001
------ME--------TAGHVASNLFPSLGPALMISMGYIDLGKWVAAVEGGARFGYDLV
FLVLFFNLTAIFCQYLATCVGMVTQKNLAQICSEEYCRSACIALGVQAALSMITSELTMI
LGIAYGINLLTSVDLWACICLAAVGAVFLPFITLLVQGKRNEEIYISIAGFSLLFYVLGV
LISQPEIPLVMDVIFPKLSGENSYLLMALLGSNIMAHNFYIQSSIVQV--VLPNATMGAL
FHDHFFAIVFIFTSIFLVNYVLINSAAAFFN----STD-IVFSFQDVSLLIDQVFGTPIA
PIAIFLVLLFSSQITSLTWNIGGRLILQYLFGANLSSWVHHFFVKALSVVPALCCATCAG
SEGIYQLLIFCQIIQAMLLPSSVIPLFRVASSRSLMRAFKISWHMEILALFAFFGMLASN
VIFITEMLFGNSSWINNLGGTMGTTVRVPYAVILLLACTSIVFMLYLAVTPLKSVSDGPE
NEIWTSHTWKYQHELSEVREDDDQDKIASDEDQM---FPAEPTLENSTESHHDKSVIEVN
LLQSGTTMDPEDE-HYQSHNS-NDN--GPCTSPVYSTVEPIPINE-VDL-ETVDKLSAGN
SSDPSVLKRVDQMEPAQKDL---ALEGDNYTDK--DSEGTLELEESL---REPMSATATE
DSGSVHCVKVQGFDGGNGSGSLSKLSGLGRAARRQLAAILDEFWGYLFDFHGKLTQEAMV
KKFDVLLGMDTKAV--NFSVKMD-AVTE-SSNSFFKDTDRATIFPANSIEYNSPKGRNL-
SSLEFLYGAKM---GMT-SWSHDMHLSNTPLQSSSSSLL---------------------
---------------------------EPVQKTYSSLHLPQYSDNRDYQPATIHGYQIAS
NLKGI---------------------------------VSYAHRQ---AGLNSLRTSGLH
NPTVSRASGVQIEAPYYDHGFVESIESVDSSSYAKKYHSSPDISALIAASRNALM--NEM
KWGEPIGPKPFLGRMTSGQSQF-NPLSKTGFPLAFDEISPPKLHEDVFSLQSNLNQSAKS
LWSRQPFEQLFGVMNREQSRGDESLNDRTRIASRETLSYSELEAKLLQALQFCIVKLLNL
EGSDWLFRQNGGCDEELVNRVVLNVKTLRESGTHEINQL-YSSEIQYLSSVRKPILVQKN
EDADSA--FPLSLPNCGESCIWRASLVVSFGVWCVRRILELSLVESRPELWGKYTYVLNR
LQGILDLAFLKPRRPLANCLCFEEQLKDMKTFNF--SLPN--ISYKIGKPIKGSFTTANM
ILDIIKDVEIAVAGRKGRTGTAAGDIAFPKGKENLASVLKRYKRRLSNKFPGAHEGPQGG
RKRPVPKGDPSHSAIR
>gnl_Musac_v1_GSMUA_Achr9T10350_001
------MESR------TSRGVMAHLFPSLGPALVISMGYIDLGKWLAAVDGGVRFGNDLV
LLVLFFNLAAILCQYLATCVGIVTRKNLAQICSVEYSRTTCMILGVQYQLSMITSDLTMI
LGVAHGFNLLFGVNILGSICFAAVASVLLPIFVDLLNDRKAEALYESLAGFALLLYVLGV
LISQPEIPLPTNVTFPKLSGENAYSLMALLGANIMAHNFYIHSSIVQ-QKRLPNVPVTAL
LHDHFFAILFIFTGIFVVNYVLMNSAAAVFG----ITG-IELKFEDVSLLMDQIFWIPIA
PVAIFLVLVFSSQITALTWNIDGQEILQYFFGANISVWVQVLLVKALSVIPALCCAKCAG
TEGIFQLLIFCQVIQAMLLPSSVIPLFRVASSQSIMGAFKISWYLGIVALLAFFGMLASN
VIFITEMLFGNSSWINDLRGGMSNGGIATCAAFLLVACVSMCFMLYLTVTPLKSANSVES
ALEITLEHHDDKSFLDSNID---QSDTAINPDH----DCHQPTHDSVAS-----------
----DTAIDPDHDCHQLTHDS-VAS-----------------------------------
--DAAIDPDHDCHQPTHETL---NK-TSSASLLD---PEVLVAKESV---TKSLPPLTSE
DSGSFNPVQVKVSDGGIGNESSSKSSGLGRSSRRQLAIILDEFWGHLFDFHGKPTQEAIG
QKYDALLGLNLKTV---SSIKVD-VGTE-SSINFCTDADRGAIFSPNSMDYGSPKRMNM-
SKGELSYGFRM---GSP-SRSRNIQILNTRSQALSSRQL---------------------
---------------------------DSNERPYSSLYLPQCSDNHDYQPATVHGYQIAS
YVKEIGSGRTPYLSNVSLDSPKISKS-PPSIPPGFEDSVLYGDRQ---NGLGSLATSSLQ
SPKMPRVRRVQVEGPYFNPSLIEPSENAGSSSCTKKYHSSPDISALIAASRNLLL--NEA
NSGGPIG-QPSLGRMISQQQHYLNPISKTGVSLAFDELYQPKLHRDVLPLQSKLNPDTRS
LWSRQPFEQLFGMPNGGESRGDRAVTDKLSSASEELLSCADSELKLLQSLRFCITKLLKL
EGSDWLFRHNGGCDEELICKVSTTEKYIHKAGANDMNQL-HSNRLQYLSSDQRLSSVQRN
EEADTP--YSLSLPNCGDGCVWQASLVVSFGVWCIHRILELSHVESRPELWGKYTYVLNR
LQGILDLAFSRPRNPLSTCSCLELAPE----------GSNQLLLSQHSKPIRAPFTTASM
ILEIIKDVEIAVSGRKGRTGTAAGDVAFPKGKENLASVLKRYKRRLSNRNT---------
----------------
>gnl_Musac_v1_GSMUA_Achr6T31160_001
------MESL-------ASRVVAHLFPSLGPALVISMGYIDLGKWLATVDGGARFGNDLV
LLVLFFNLTAILCQYLASCVGIVSGKNLAQICSMEYSRTACMILGVQSQLSMITSDLTMI
LGVAYGFNLLFGVDLVASICFAAATSVLFPPFVDLLNNWKPEASHESIAGFAFLLYVLGV
LISQPEIPLTTNVIFPKLNGESAYSLMALLGANIMAHNFYIHSSIVQVQKRLLNVPVGAL
LHDHFFAILFIFTGISLVNYVLMNSAGAVFG----STD-IELNFQDISLMMDQIFRIPAA
PIAIFVVLLFSSQITALTWTINGQEILQYLLGANISIWVYVLLVKALSVIPALFCAKYAG
TEGIYQLLILCQVVQAMFLPSSVIPLFRVSSSRSIMGTFKMSWYLEIMALLAFLGILASN
VIFTIEMLFGNRSWINDLGGSMSGGGIVTYAALLLVACVSVVFTLYLTVTPLKSASDIPE
TEIGTLDLQNDKLELSEVGDDDIQDKIETNEDQ----FLMEPALEGTVEQHNDEPPNQF-
----DTAIDSDHGCHQHAHGS-AAS-----------------------------------
--VTAIDSDHDHHQPVHETV---DKASSSASLLDLDNEEILEPKESV---GEPLSSSTSM
DSGSSNIVMVEVSDVGIGSGSLSKLSGLGRAARRQMAAVLDEFWGQLFDFHGKPTQEASG
QKYDILLGLGLKTV---SSAKVD-VGTE--ATNFCTDADRRTIVPPNSIDYGSSKLKNF-
-SGELSYGFQV---GSP-SRSRNMQVFNTPAQSLSSSLL---------------------
---------------------------DSNERHYSSLFLPQYSDNHDYQPATVHGYQIAS
YLRGIGAGSIPSPSNVSLESPTISKS-SARFPPGFGDTVLYGDKQ---NGLGSLATSSMQ
SPTSPRVSRVQVEGPCFNPSLIAPRENTGSSAYTKKYHSSPDISALIAASRNSLL--NEA
KLGGPVGPRSSLGRMTSEQHHYLNPTSNSGVPLGFDEFYPPKLRRDVFAHQSNLNPDTRS
LWSRQPFEQLFGVQSREQIRGDQVVTNKRSSDSRDIFSYAESEHKLLQSLRFCIMRLLKL
EGSDWLFRHNGGCDEELIYQVATTETNLHKADADEMTQL-HTGKLQHMLSVQKLSSVQRN
GEADAP--YALSLPNCGDGCIWRASLVVSFGVWCVHRILELSLLESRPELWGKYTYVLNR
LQGILDIAFSKPRDPLSTCSCLKLLPEA--------KGSNHSLLSQQPKPMKEAFTTSSM
ILEIIKDVEIAVSGRKGRSGTAAGDVAFPKGKENLASVLKRYKRWLTNKSTRTHEGS-ST
RKIHVTSS--------
>gnl_Nelnu_v1.0_NNU_011266-RA
------MESVTTC-IYQKKGIASRLFPAVGPMFLISMGYIDPGKWASAIEGGAHFGSDLI
LLMFVFNSSAILCQYLAVHIGLVTGKNLAQICSEEYNKSICILLGVQAELSVIALDLTKI
LGVAHALNLLFGVDLFICIFLTALDAVLFPLFTTFLEKFKAEVPFSIMAAVIFLFYILGI
LINQPEIPLGINGMLTRLNGESAFTLMSLLGAAIMPHNFYLHSSIVQLQQRPPYVSKVAL
CHDHFFAILCIFSGIFLVNSVLMNSAATVFH----SAGLVVLTLQDALLLMDQVFRSPMA
TFAFFLVLLISSQITTLTWNIGGQVVLNNLFAVDLPAWIHRATIRMIAIVPALYCAWNSG
AEGVYRLLVFAQVVVAMLLPPSVIPLFRVASSSSIMGAFRISQLLEFLALTAFIGILGLE
FVFFVEVLFGESDWVGSLRWNMGSSVALPYVVVLIIASTSLCMMLWLATTPLKSASINQD
AQTWNWDIQNTRPKLSMEGEEFGLVRTSYHGEGTAAE---EPACEKSLESCSDGLAAEFD
VDLPETIMDSDQEAPATLSEE-KHTTTEAPSSPKRQSEESVSTTESVPVANLGNEVSDNG
SLDSDSVQKIELVDPVGKTE---GVKGDLQTDKDDDEGETWAPEESSRSVFAGALTSTSE
GSGSFRSLSGKTDEGTSGGGSLSRLSGLGRAARRQLAAILDEFWGQLYDFHGQITQEAKS
KKLDVLLGVDPKP---SVSQKIDPTGNQ-SSGFFPLVAERGSDFLINSSIYDSPKKQRMP
SNVGLSYGLQT---GSSASWSTHMQLLDAYAQSSSCSVA---------------------
---------------------------DASERRYSSLRLPQSSDGWDYQPTTVHGYQMAS
YLAKMALDRNADALSTSLDPLTP-KT-SSFVPTNYRDSTTYALGQKLQNEITSLNSSTMH
NPVASRNSTLQAERPYYDSCSYGPVEN---PGSTKKYHSLPDISGLAVPLRDSYLSDRSA
QW------GTPIGNTAYEQSLYSNTGSRAEVPLPFDELSPSKLYREALSVQLTPNSDT-S
LWSRQPSEQLFGVAGRTRCVGD-GTGTRQNLVMRETPSQVDLEAKLLQSFRCCVAKLLKL
EGSDWLFRQNNGVDEDLVGRVATRESFFYEAESREVNQIVYMGESQYLSTDKKISPGLKN
EDASLSRFLVSSVPHCGEGCVWRVDLIVSFGVWCIHRILELSLMESRPELWGKYTYVLNR
LQGVLDMAFSKPRTPLPPCFCLQVLAAHARRSSP--PLCNA----PSGKPGRGKCTSASM
LLDLIRDVETAVSCRKGRTGTAAGDVAFPKGKENLASVLKRYKRRLSNKPVGAVEGGSAS
RKVPI-LA--SYAS--
>gnl_Nelnu_v1.0_NNU_005820-RA
M----DMEADPTG-INQMKDVAFRLFPAVGPMLLISMGYIDPGKWASAVEGGAHFGSDLV
LQMLVFNFAAILCQYLAACIGLVTGKNLAQICSEEYNKSICIFLGVQAELSIIALDLTMI
LGIAHSLNLLFGVDLFTCVFLTALDAVFFPIFATIMEKCKEKVPYISIAGFILLSYILGM
LFSQPEIPFGINGMLTRLNGESAFTLMSLLGSAIMPHNFYLHSSIVQQQQKPSHASKNAL
CNDHFFAILCVFSGIFLVNYVLMNSAATVFH----NAGAVVLTFQDALLLMDQVFRSPMA
PFALFLILFFSSHITALTWNLGGQVVLHYLFTVDLPVWLHRATIRTFAIVPALYCAWNSG
AEGMYQLLIFAQVMLAMLLPCSVIPLFRVASSSSIMGALRISQFVEFLALMTFFGMLGLE
IIFVVEVVFGNSDWVGSLRWNMGSNIAFSYVIVLAIASVSLCMMLWLATTPLKSASANPD
AQMWKWDLQYSRPELFMEGEEMGLVRTTYHGEETAAE---EPAFEKSLESRSDGSAMELD
VDLPEMIMDSDQEPHATPIEE-KCTSTAVLSSPIRHSEESGSTVELAPVATVGSEVSDGG
SLDSESVQKFESVDPVGKTV---DFEGELQTEKDEDEGEAWEPEESSTVISAGGPTLTSE
GSGSCRSLSGKNDEGISGGGSLSRLSGLGRAARRQLAAILDEFWGQLYDFHGQVTQEAKS
KKLDVLLLLDLKP---AVSQKVDPLGNE-CSGFLPLAER-------NSSIYDSPKKQRMP
SSVALSCGLQT---GSSGSWSTQMQLLDAYTNSSSRNIV---------------------
---------------------------DAGERRYSSLRLPPSSEGWDYQPATVHGYQVAS
YLSRMVSERNADLLGIPLDPPTP-KS-SSFVPTNYRDSISFALGKKPQNGISSLSSSSIQ
NPIVSRSSTLQAERPCYDPCSYGPVENAGSSAYTKKYHSLPDISGLAVPLRDSYLSEKSS
PWDSSIGFGPSVGKPTYEQSLYSNSGSRAGVPLPFDELSPSKFYRDALSVNMRPNSDTRS
LWSRQPFEQLFGVAGQTQCVGD-GVGTRQNLVKQETTCLLDLEAKLLQSFRYCIVKLLKL
EGSDWLFRQNDGADEDLIDRVATRERFHYEAETREVNQI--LGVSQYFSSDKKTSSGLKN
EEAGLARFLVSSVPHCGEGCVWKVDLVVSFGVWCIHRILELSLMESRPELWGKYTYVLNR
LQGILDLAFSKPRTPLPPCFCLQVPATRARRSIP---LPNG--LPPSGKPGRAKCTSASM
LLDLIKDVETAVSSRKGRSGTAAGDVAFPKGKENLASVLKRYKRRLSNKPVGTMEGGPGS
RKVPI-PT--SYAL--
>gnl_Nelnu_v1.0_NNU_013395-RA
------------------------------------------------------------
------------------------------------------------------------
------------------------------------------------------------
--------------------------------------MY--------------------
---------------------------------------LVYLFFVLLNAIELVFRSPMA
PFALFMILFFSSHITTLTWNLGGQVVLHYLFTVDLPVWLHRATIRTFAIVPALYCAMNSG
AEGMYQLLIFAQVLLAMLLPCSVIPLFQVASSSSIMGALRISQFVEFLALMTFFGMLDLE
IVFVVEV----------FEMEMGSNIAFSYVVVLAIASVSLCMMLWLATTPLKSARVNPD
AQMWKWDLHYSRPELSMEGEEMGLVKTTYHGEETAAE---EPAFEKSLESRSDGSAMELD
VDLPEMIMDSDQEPHATPIEE-KCT-TAVLNQSMSRSH----------------------
------------------------------------------------------------
------------------------------------------------------------
------------------------------------------------------------
------------------------------------------------------------
------------------------------------------------------------
------------------------------------------------------------
------------------------------------------------------------
------------------------------------------------------------
------------------------------------------------------------
------------------------------------------------------------
------------------------------------------------------------
------------------------------------------------------------
------------------------------------------------------------
----------------
>gnl_Orysa_v7.0_LOC_Os07g06130.2
M----SSESPASGGGGVTGGGAPHLFHALGPALLISIGYIDLGKWVAAVEAGSRFGLDLV
LLALLFNFMAILCQYLAACIGTVTGRSLAEICHQEYSRPTCIFLGVQAGLSLLTSELTMI
FGIALGFNLLFEYDLITGICFATVVPNLLPYAISHLGKKMVGTLNACIAGFALLCYVLGL
LVSQPQIPLTTNVIFPKLSGESAYSLMALLGANVMAHNFYIHSSVVQGQKR-SAFAVGAL
FHDHLFSVLFIFTGIFLVNHVLMNSAAAD------STNTLLLTFQDVVELMNQIFVNPMA
PTIFLVVLLFSSHIISLTSAIGSQVISQHLFGINLPLSGHHLILKAFAIVPALYCAKVAG
AEGIYQLLIICQIIQAMLLPSSVVPLFRVASSRLIMGAHRVSLHLEILTFLAFLLMLFSN
IIFMAEMLFGDSGWLNTLKGNTGSPVVFPSTVLITVACVSVAFSLYMAVTPLKSGSHEAE
QQEWSVPSQKELLNTTQDREETCAGNVTYEEDQR---SDVVPSPRIQPVDCLKSALDYI-
-DSSDTAIESDHDSQHSTAHTSTAP--ESCHSPSFIPEESKSVVA-VDWPEPLEPISNAI
VAEESTVESVDSKSTGERDI---EVEPALLMDNDKEAPNILESDNKPLG-GNNPSCASDD
GPPSLTFSRGKGSDAGNGSGSLSRLSGLGRAARRQLAAILDEFWGHLFDYHGKLTQEASS
KRFDILLGLDVRTP--SSTVRADSQANEIPKSPMVRDNLQGSAFLGSSRDLMSTKNEM--
SNLDLTYGLQMGNIGSS-AWSQGMQLPSTQLQSSSNSLL---------------------
---------------------------DQGARLNSNFSTPSYADNNQFQPATIHGYQLAS
YLKQMNANRNPY-SSMPLDPQRLPKS-SASAVPTYVDSVMHARNQ---NLLASLGATPSQ
IAATSRIGTMMAERSYYVPSTLDGNENAGSSAYSKKYHSSPDISALIAASRSALL--NES
KLGGTIGSQSYLSRLASERSQYTNSVARPAAPLAFDELSPPKLPGDIFSMQQSPNPSARS
LWAKQPFEQLFGVSSAELTKSEFNPAGRSGGMTKDDFSYKESEAKLLQSLRFCISKLLKL
EGSGWLFKQNGGSDEDLIDQVAAVEKLLQQGTSD--NQL-LLGDTQQPPC----------
DKADIQ--YMRVLPNCGDDCIWRASLVVSFGVWCIRRVLDLSLVESRPELWGKYTYVLNR
LQGILDPAFSKPRSALSACACLHRDIRVLNSLRHSL-----VATNSIPRQIRGSFTTASV
VLEMIKDVETAVSGRKGRSGTAAGDVAFPKGKENLASVLKRYKRRLSSK------GQQ--
----------------
>gnl_Orysa_v7.0_LOC_Os07g06300.1
MQTISALSGAHSIGTAHCSGFKNRLYPTVDASLDASYGVVNNSP-VSPATLGNQYFKNAL
AGRVLFTSDAAL----------LTGQNTAEKVRENAGDLTAWMARFAAGIEVLTGARGEI
FGIALGFNLLFEYDLITGICFATVVPNLLPYAISHLGKKMVGTLNACIAGFALLCYVLGL
LVSQPQIPLTTNVIFPKLSGESAYSLMALLGANVMAHNFYIHSSVVQGQKR-SAFAVGAL
FHDHLFSVLFIFTGIFLVNHVLMNSAAAD------STNTLLLTFQDVVELMNQIFVNPMA
PTIFLVVLLFSSHIISLTSAIGSQVISQHLFGINLPLSGHHLILKAFAIVPALYCAKVAG
AEGIYQLLIICQIIQAMLLPSSVVPLFRVASSRLIMGAHRVSLHLEILTFLAFLLMLFSN
IIFMAEMLFGDSGWLNTLKGNTGSPVVFPSTVLITVACVSVAFSLYMAVTPLKSGSHEAE
QQEWSVPSQKELLNTTQDREETCAGNVTYEEDQR---SDVVPSPRIQPVDCLKSALDYI-
-DSSDTAIESDHDSQHSTAHTSTAP--ESCHSPSFIPEESKSVVA-VDWPEPLEPISNAI
VAEESTVESVDSKSTGERDI---EVEPALLMDNDKEAPNILESDNKSLG-GNNPSCASDD
GPPSLTFSRGKGSDAGNGSGSLSRLSGLGRAARRQLAAILDEFWGHLFDYHGKLTQEASS
KRFDILLGLDVRTP--SSTVRADSQANEIPKSPMVRDNLQGSAFLGSSRDLMSTKNEM--
SNLDLTYGLQMGNIGSS-AWSQGMQLPSTQLQSSSNSLL---------------------
---------------------------DQ-------------------------------
------------------------------------------------------------
------------ERSYYVPSTLDGNENAGSSAYSKKYHSSPDISALIAASRSALL--NES
KLGGTIGSQSYLSRLASERSQYTNSVARPAAPLAFDELSPPKLPGDIFSMQQSPNPSARS
LWAKQPFEQLFGVSSAELTKSEFNPAGRSGGMTKDDFSYKESEAKLLQSLRFCISKLLKL
EGSGWLFKQNGGSDEDLIDQVAAVEKLLQQGTSD--NQL-LLGDTQQPPC----------
DKADIQ--YMRVLPNCGDDCIWRASLVVSFGVWCIRRVLDLSLVESRPELWGKYTYVLNR
LQGILDPAFSKPRSALSACACLHRDIRVLNSLRHSL-----VATNSIPRQIRGSFTTASV
VLEMIKDVETAVSGRKGRSGTAAGDVAFPKGKENLASVLKRYKRRLSSK------GQQ--
----------------
>gnl_Orysa_v7.0_LOC_Os07g06190.1
MQTISALSGAHSIGTAHCSGFKNRLYPTVDASLDASYGVVNNSP-VSPATLGNQYFKNAL
AGRVLFTSDAAL----------LTGQNTAEKVRENAGDLTAWMARFAAGIEVLTGARGEI
FGIALGFNLLFEYDLITGICFATVVPNLLPYAISHLGKKMVGTLNACIAGFALLCYVLGL
LVSQPQIPLTTNVIFPKLSGESAYSLMALLGANVMAHNFYIHSSVVQGQKR-SAFAVGAL
FHDHLFSVLFIFTGIFLVNHVLMNSAAAD------STNTLLLTFQDVVELMNQIFVNPMA
PTIFLVVLLFSSHIISLTSAIGSQVISQHLFGINLPLSGHHLILKAFAIVPALYCAKVAG
AEGIYQLLIICQIIQAMLLPSSVVPLFRVASSRLIMGAHRVSLHLEILTFLAFLLMLFSN
IIFMAEMLFGDSGWLNTLKGNTGSPVVFPSTVLITVACVSVAFSLYMAVTPLKSGSHEAE
QQEWSVPSQKELLNTTQDREETCAGNVTYEEDQR---SDVVPSPRIQPVDCLKSALDYI-
-DSSDTAIESDHDSQHSTAHTSTAP--ESCHSPSFIPEESKSVVA-VDWPEPLEPISNAI
VAEESTVESVDSKSTGERDI---EVEPALLMDNDKEAPNILESDNKPLG-GNNPSCASDD
GPPSLTFSRGKGSDAGNGSGSLSRLSGLGRAARRQLAAILDEFWGHLFDYHGKLTQEASS
KRFDILLGLDVRTP--SSTVRADSQANEIPKSPMVRDNLQGSAFLGSSRDLMSTKNEM--
SNLDLTYGLQMGNIGSS-AWSQGMQLPSTQLQSSSNSLL---------------------
---------------------------DQ-------------------------------
------------------------------------------------------------
------------ERSYYVPSTLDGNENAGSSAYSKKYHSSPDISALIAASRSALL--NES
KLGGTIGSQSYLSRLASERSQYTNSVARPAAPLAFDELSPPKLPGDIFSMQQSPNPSARS
LWAKQPFEQLFGVSSAELTKSEFNPAGRSGGMTKDDFSYKESEAKLLQSLRFCISKLLKL
EGSGWLFKQNGGSDEDLIDQVAAVEKLLQQGTSD--NQL-LLGDTQQPPC----------
DKADIQ--YMRVLPNCGDDCIWRASLVVSFGVWCIRRVLDLSLVESRPELWGKYTYVLNR
LQGILDPAFSKPRSALSACACLHRDIRVLNSLRHSL-----VATNSIPRQIRGSFTTASV
VLEMIKDVETAVSGRKGRSGTAAGDVAFPKGKENLASVLKRYKRRLSSK------GQQ--
----------------
>gnl_Orysa_v7.0_LOC_Os03g49400.1
------MEGVHGIESLATGDGWHHLSRTLGPVLLISMGYIDLGKWVETIDAGSRFGYDLV
ILVLLFNLSAILCQYLSMCIGMVTGKNLAEICREEYSPSICVILGIQAGLSLLTAELTML
SGISVGFNLVFEYDPIAGLYFASVVVNLLPYTMSYLGKRMAGTLNACVAGFALLCFVLGL
LVSQPKIPVDMNAMFPKLSGESAYSLMALLGGNVIAHNFYVHSSVVQGQRQSTTLSLGAL
FHDHLFSILFIFTGVFLVNYVLMGSAAVE------SNNT-LVTFQDSVDLMNQMFMNPMA
PIVFLVILIFSSHVISLTSIIGSHAILKNFFGVNLPHSAHHLLLKAVAMVPTMYYAKVAG
SEGIYQLLIICPVIQAMFLPSSVIPVFRVSSSRVIMSRYKISLYVEILAILAFLLLLFTN
IIFAAEILFGDSTWTNNLKGNTGSPVVLPHAIVVLISCASITFTLFLAVTPLKSASNEPE
TQELSEHSQREDPDTTYQREASNLSLVEQKEDHTT--STINAIPRISSESYQTSALEHN-
-DFPDITVESGHGTQQLTAFVPIIP--EV--SSSIKHKEPKSVV--IDQTEPVPKVCTAT
VVEHNTAENIKMKSTTSKHV---QEEAGASMDYDTEASYNAEVSKSS---GNKAPPI-SD
DPTSLTLSKGRDSDAGYRGSNLSRLPGLGRAARRQLAAILDEFWGHLFDYHGKLTQEANA
GRFNFLLG----PY--PKAVRSDNQAIEASRSPLMRDAIRGSATIQKSWD--SRAKEV--
SSPGFNFVLQMGRIGSS-NWSESMRLSNADIPRPTSTLF---------------------
---------------------------EQNTQFYSNYNVPSYPDNQFYQPATIHGYHLAT
SLKSMNASHSTH-SSISLDPRRLPRS-SESAGSNYADSARYARNQ---DVIGSQGTAS-Q
NTTMSCLDTMTVERAFYNPASVNEIEGVGSSAYSKKYHSSPDISALIAASRNYLP--NEV
NLGGAAGSSSYFSNLACERSQYVNLGSSSTAQFALSKHSQPNFHRDTSSMQSSVNPSTES
IWAQQPFEQLLGVSRAELNKGEGNTDQRSSGVTKHDFSNKEYEVKLLQSLRFCIMKLLKL
EGSGWLFEQNGGCDEKLIDQVAVAERVSQHTTENQ-----LSADLQLHSSDEDLQPLQRN
DNRDAN--CMSLLPKCGDDCVWQAPLIVSFGVWCIRQILNLCLVESRPELWGKYTYVLNR
LQGILDPAFSKPQKPMKGCVCLQK----------------------VAKPISGTFTTAGM
ILEMIKDVEQAISSRKGRSGTAAGDVAFPKGKENLASVLKRYKRRLSNKTSAGQ------
----------------
>gnl_Phavu_v2.1_Phvul.007G150600.1
------MEAETLT-ANHPPSFLHRSLPAVVPTLLISIGYVDPGKWVAIVEGGARFGFDLM
AFALIFNFAAIFCQYISAKIGVITGKDLAQICSDEYDSWTCMLLGVQAELSVIVLDLNLI
LGMAHGLNILFGWDLFACVFLTATGAVFHLLLFVLLDIEKAKIVGLFVSGFVFLTFVLGT
LINQPDIPLSINGILTKLSGESAFVLMSLLGATLVPHNFYLHSSIVQWHQGSTTISKDAL
CHNHFLAIICVFSGLYLVNNVLMNAGANEFY----SMGLVLTTFQDALSPMEQVLRSPIA
MLAFLLILFFANQTTALTWSFGGEVVVHSFLKLDIPGWLHYATIRVIAVLPALYCVWSSG
AEGMYQLLIFTQIVVALQLPSSVIPLFRIASSRSIMGVHKIPQFVEFLALIIFIGMLVLN
IVFVVEMIFGSSDWVGNLRWNVGNGVSLSYLVLLCTAFASFCLMLWLAATPLKSASIQLD
-EAWNWGMPQAIPEPRIDSEETDLSEKSYHGDASVQVMEPSPALTRTLE-YSELPVASFL
HELPETILEPDV--PVITVRE-THSFTSFPCSPTPVVKESISTSESEAVAAASTETSGIR
LVDAKTLK-TETSASVEKTV------EDSIAERDDDDGDLWETEEISKVVSL-APSSAPD
GPASFRSLSGKSDDGGNSLGSLSRLAGLGRGARRQLAAILDEFWGQLYDFHGQFTQEAKA
KKLDVLLGVDSRLT--GSLQKMDTCGKE-YPEKWISAGS-IPDSLMNSASYDSPRQHRMQ
SNFEPSYGPRR---SYSSVRTNPMQFMDEYVQTSNRNLL---------------------
---------------------------SAGERRYSSVRNVPTSRSWDYQPTTVHGYQVAS
YINQIGKETNSDNLNGLMESPSMRNS-IGNTNNNYRNSIALAMGQKLQNGSGLSQPPGFQ
NIAVPKNSQLPSERSCY-----GPADNSVSSVNAKKYHSLPDISGYAIPHRDAYISDKSA
PWDGSVGYRSSTGRTHHEQSLYSNSGSRAGAPLAFDVLSPSKVYSNVLSSQLSSGLGTGS
LWSRQPFEQ-FGVDDRVHSASTEDVGNRRSAITQETTSVVDIDGKLLQSFRSCILKLLKL
EGSDWLFKQNDGADEDLIDRVAAREKFFSEVETTEMNQANAMGEARYFSSDGKTFSSMKN
NEANWSNFSVTSIPNCGEGCVWRADIVISFGVWCIHRVLDLSLMESRPELWGKYTYVLNR
LQGIIDLAFSKPRCPMTACFCLQVPMTYQIKSSS--PPSNG-MLPPASKPGRGKCTTASV
VFEMVKDVEIAISSRKGRTGTAAGDVAFPKGKENLASVLKRYKRRLSNKPVGTQE---GI
RKIPT-SA--PYNS--
>gnl_Phavu_v2.1_Phvul.001G177500.1
MKSKSKMEAETLS-PNHPPSFLRQSLPAIVPMLLMSTGYVDPGKWVATVEGGARFGFDLM
AFMLIFNFAAIFCQYISARIGVVTGKNLAQICSDEYDTWTCMLLGVQTELSVIMLDLNMI
LGMAQGLNLIFGWDLFSCVFLAATGVVFHILLAVLLDIEKAKFLGQFVAGFVLVSFILGM
LINQPEIPFSMNGILIRLSGESAFVLMSLLGANLVPHNFYLHSSIVQWHQGPASISKNAL
CHNHFLAILCVFSGLYLVNNMLMTTSANEFY----STGHVLLTFMDALSPMEQVLRNPMA
LLGFLLLLFLANQITALTWSLGGEVVVQGFLKLDIPGWLHYATIRVITVSSALYFVWSSG
AEGMYQLLLFTQVLVALQLPSQVIPLFRVATSRSIMGVHKISQFLELLALIIFIGMLGLN
IVFVVEMMFGNSDWASDLRWNVGSGVSISYVVLLTTSFSSLCFMLWLAATPLRSLSVRLD
SKIWNWDMPKTLPNPPIIGDKSYLTETRCREDASMQVEEPTPAVAKTLE-YPDVSYPSFH
PALPKSVMEPEL--HVNVARA-NHS------------AMLASTSESEVVTTVINKISNSQ
LEDTKSIT-METNNPIEKTM---EVEGDSNVERDDDDGDSWEAEEPSGLVLANVPSSTSD
GPASFRSLNGKTDEGGNSFGSLSRIEGLGRAARRQLAFVLDEFWGQLFDFHGHITQEAKA
NKIDLLLGVDLRPT--SSLQKVDASRKD-YSEYSGSVRGRASNTLANSDLYDYSKQPMMQ
SNSE-SYGLQR---STSSMRTDPIQLVDAYVQNSTHNLL---------------------
---------------------------DSGERRYFSVRNLHSSEARDYQPATIHGYQTAS
YLSRLGKDTDSANLNGPVDLSSL-KS-PSIVNAKYRDSLAFALGKRLCSGQSVGQPPGFP
KVAISRDCQLQSERSHYDVCSSGSADNSVNSVNTKKYHSLPDISGYSIPHRSAYVSDKNA
PSDGSAGYGSYASRTCYQRLPYSNSGTRTGGHLTFNELSSSKAYNEALSSQLNSGFDTGS
LRSRLPCEQ-FGPEKNRNIAME-GVGSRPKAIVQET-TFVDMERKLLLSVRLCIVKLLKL
EGSDGLFRQNGGADEDLIDSVAVREKVVCELETRETSQVNHVGEAQYCIADRKLS-----
-------FSSSPVPNCGEGCVWRTDLIISFGVWCIHSILNLTLVESRPELWGKYTYVLNR
LQGIIDPAFFKPRSPLAPCFCLQVLTAHQRKLNP--HLSNE-MILPTAKPGRGKCTTASG
LLELIKDVELAISCRKGRTGTVAGDVAFPKGKENLASVLKRYKRRLSNKPAGTNEGT-GS
RKTPR-----------
>gnl_Phypa_v3.3_Pp3c27_2050V3.1
M-----MDSSPS---------MAKYVPALAPIVLIAIGYMDPGNWASAIEGGSRFGFELV
WVVILSNVMAALFQTLATRLGLVSGKHLAEICREDYPRPVCLLLWFLSEVSIIALDLTMV
VGTAVGLNLLFGFPVLPSILLLAFDGIILMMALPIVGVHRAELAAGCIVGVVILCFGLGT
LLSRPSAFAFLGGVWPKVRGDSLYTAVGLIGANVVPHTFYLHSALLQGQHKLGSKAKELV
VQENMRDTIGAFAIAMLANLAVLVVAASTFH----NVGLVILTLQDAYALMEQILSNSIA
PAVFGLALICAGQLSSLTGTLTGKVTMEGFLDMSMGPWLHRSLVRGAAVIPAAFCAWRYG
SEGLYRLLLFAQIIIAMELPFSALPLIKASASEARMGSYKISSLVESVAWISVALVVAAN
IWMVFDVLLDEIDEFAGFAAHLGTSNTSVFALVLIGIGLCVGFLIWLVVTPLRIDRQEYE
SQDIVEDSYSSRPESALSGLDGDVSTSSSDIDDLVSKYPPEPVHVNDLNRTSDLNTAAEV
LISADTPHVADNEIPLQVVEPPNQSEVSAASEAVVHHDRSHVLTEPEIAGTIETFLKDAS
LPSKKTTE-TKKPRPNHGSIE-AEAEADALIEKDDDEGDDLEHENVVVGLGHSYSNLTYE
GTGSARSQGARSDVGGSGSGSLSRLSGLGRAARRQFAAYLDEFWGKLFDLHGQPIASKVG
TRTNAI-GSTAGPQSPYDNPCIQTRSVD-PGAYLPRVSSREP-----LKSTNSLHLPVDQ
HLED-AFARAQSHTTRT-TSSGPG-LPDFSVRSGSLGSP---------------------
---------------------------YLPERQYSSMRLPSFSEEIDRQPATIHGYHVPS
FLGGRSATSSPANKST--------RP-MSSFEVYGSESVRTLSGQASVQPLGIVQRD---
-----------FEGSLYGGGFHGSSED----QSIRSMNALPNRSAMNHRVTGERDLNGPK
SWDSPVSSGSPIGR--------LGSTSRGGAPLSFDDLSPSVSHRDGFSIQSAQ--SENS
LWSRQPFDQLFGGVTERTTDGTGSGSDSLSNASTAFSSWPDTDLEMMDNLRTCICKLLCL
EGSEWLFRFDNGSDEDLVAAVAAVEKMHLEADAPDRVSR----NERWQAHGRPVSSLLKS
SNE------ARRVSYCGESCVWGKGLLVSFGVWCVHRVLELSLMESRPELWGKYTYVLNR
LQGVLEPAFSKLRLVAPMCNCVLEVSEINMRAVRGLQGSNSLNSPQSSYPTKGKGASATV
FLEMIKEVEQAVGSRKGRTGTAAGDVAFPKGKENLASVLKRYKRRLGNKPPGAAGGGGSG
RRTNNGYASLVFAACL
>gnl_Phypa_v3.3_Pp3c16_16830V3.1
------------------------------------------------------------
---------------------------------------------MLSEASIIALDLTMV
IGAATGLNLLFGFPLLPSVLLLSVDGIILMVALPMVGVHRAEMVAGTIVGVVLVCFGLGA
LLSGPTAPAIISGLWPKVRGDSLYIAVGLIGANVMPHTFYLHSALLQGQHKLSSKAKEIV
VQENMRDTIGAFGVAMLANVAVLMVAASVFH----NVGLVILTLQDAHALMEQILSNSVA
PAVFGLALLCAGQLSSLSGTLTGKVTMEGFLDMSMRPWLHRSLIRGAAVIPAAFCAWHYG
SEGLYRLLLFAQIVIAVELPFSAVPLVKASASESRMGSYKIPSLVESIAWVSVALVVVAN
IWMVFDVLLDEIDEFSGFAAHLGTSNTSVFALVLIVIGLSVGFLIWLVVTPLRVDRQEYE
SQTLSDDRYPSRQESALSSIDTDVSTSSSDIDDIVSNYLSEPAQLNGLVRTSELNEAAEV
LTSPHLPHESDKETPLKVVDPPNQLRVPAYSKVVSHHDRGHILTEPEIAGTIETFLKDAS
LSGDGLTK-KSTAPPPQRLVR-AEAEADALIDKDDDEVDDFDHEDVVVGLRRSYSNLAYE
ASGSARSLGGRTDAGGSGSGSLSRLSGLGRAARRQFAAYLDEFWGKLFDLHGQPIASKGS
TRLSAL-GSSIGPLLPFDNPGITPRSGD-PGAYLGRLNSRGP-----SKSTSSLHQQVEQ
HFMD-AYARAQSHATAT-TSSGLGFMHDYSGRSGNSGSL---------------------
---------------------------QLPERQYSSMRLPTFSDEFDREPATIHGYYAPS
FLGGRSATSSPALKST--------RP-MSSLDMHGAASARALSGQLHVQPLGVVQGE---
-----------FEGSLYGGGFQGSLED----QSLRSMHALPSRNAMNCKVNADRELNGPR
SWDSPVSSGSPIGR--------IGSMSSVRAPLSFDELSPSVTHRDGFSIQTAQ--SENS
LWSRQPFEQSFSGMTDPSANGTSGGAESLSNASTAFSSGLDADLDMMETLRACICKLLCL
EGSEWLFRFDNGSDEDLVAAVAAVEKMHMDADSPDRVSR----NERWQAHGRPVSSFLKG
SND------ARRVCYCGEACVWGKGLLISFGVWCVHRVLELSLMESRPELWGKYTYVLNR
LQGVLDPAFSKPRLVAPMCNCVIEVSEISRRAPRGLQGSNGVSLPQSSYPSKGRGASATV
FLEMIREVEQAVGSRKGRTGTAAGDVAFPKGKENLASVLKRYKRRLSNKPPGAAGGGGGG
RRSNNGFAALVFAACL
>gnl_Pinta_v2.0_PITA_000022978-RA
----------------------------------MAM-------W---------------
---------------------------L--------------------DIAYKLLDISAI
QGYTHKF-----------------------------------------------------
----PD---NNEEWLPKFNGTN--------------------------------------
------------------------------------------------------------
------VITIEEHMDEFYWRVGGR---------DIP------------------------
------------------LEDVVMRLFSLSLEEGVIDWWDCPGHALCMEFRDCRYLSVAD
IF--SDMSFGDSEWIGSLR-NIGAGMAVPFILILMFASLSLGFMLWLIATPLRCANQKAE
VQRW------EGPETPYEHKEHLISRETVAYDLNSEASEAVVDTSESKGTRIDKTLPVND
LKPGKDLKVCSKDIEVHPMEH-TVPESGFSSAEIVPSFSTESSLASIPA-PSSDGLCTDS
VPNVSKPSRIESEISVLKET---ELELDTEMEKYDDDGDGWEHEEVPTGMSESSYTLTHE
EPGSCRSIGGRSDDGGSGSGSLSRLSGLGRAARRQFASILDEFWGKLFDFHGQLTEQARL
KRLDLALGIKVVQA--QGSVTSNTIGRE-------------------SKYLQEQDKILWQ
--------------GQA---NEHLGVLDSCIKTS--------------------------
----------------------------------------EHLSGMDLTGAHIYDTSLGS
WASPMA-----------------LRS-------SYARQVAPSFNK--------RQERDQR
NPLVQRPA--------------GELDMLGSSSFRTDFKNLP------VSQMGTYNDDVNN
QVDQ-V-------------------------PLSFDELSPSQLHKDGFSLQSTSKAENNS
LWSRQPFEQLFGMSGIGSGRGERNRKSRTVSNTHESVSCGDSEVEMLQNLRCCIVKLLRL
EGSEWLFNQDGGFDEELIDLVAAREKFLHEADTYESSKL-YNSDAQNQRQDYKFAPIPNT
RESASV--LVQSVPHCGEGCVWVVSLLVSFGIWCIHRILNLSLMESRPELWGKYTYVLNR
LQGILEPAFSKPRPVLPPCFCLQIPDAYGRKMAF-LTLSNE----PSATSSKRQGASASA
FLEIIKDVEIAVGSRKGRTGTAAGDVAFPKGKENLASVLKRYKRRLANKPPGILENNGGR
RKVHG-----------
>gnl_Poptr_v3.0_Potri.006G127100.1
------METEFVN-ANHLPHFLRRALPALGPGLLIAIGYVDPGKWAATVEGGARFGFDLV
LPMLIFNFVAILCQYLSARIGVVTGKDLAQICSDEYDKWTCMFLGVQAALSVIALDLTMI
LGIAHGLNLLFGMDLSTCVFLAAVDAVLFPVFATLLERCKASFLSTCIAGFLLLLYFFGV
LISQPEIPLPMNGMPIKLSEDSAFALMSLLGASIMPHNFFLHSSMVLQHQGPPNISKGAL
CLNHFFAILCIFSGIYLVNYVLMNSAANVFY----STGLVLLTFPDAMSLMEPVFRSPVA
LCVFSLILFFANHITALTWNLGGQVVLQGFLRLDIPNWLQRATIRIIAVVPALYCVWTSG
VEGIYQLLIFTQVMVALLLPSSVIPLFRIASSRQVMAAYKISAFLEFLALISFMGMLGIK
IIFVVEMVFGDSDWAGNLRWSTSGGSSTSYTVLLITACSSFCLMLWLAATPLKSAT-HLD
AQVWNWDVQNTVSEPSMQIEEEIFSETRYTEEESIGGQEQLSGPGKSAESYSDVTVANAD
PDLPVTIMESDQEHHLTTIKE-NHSEITFSSPGTFYEEETSPIIESVSLSAAMNVVPGSE
LLGAKKID-IESMDSVEKTV---DIDGDFHAEKEDDEGDSWEPEESSKGVPGSTSSLTSD
GPGSFRSLSGKSDEGGNGAGSLSRLAGLGRAARRQLASVLDEFWGQLYDFHGQTTQEAKT
KKLDAL-GVDLK----PSLLKVDTAGKE-FSGYFSSVGGRASDSQIHSSLGDSPNHLRVP
SNIDSSYGGQR---GPSSLWSNHMQLMDAYAQGPSRSIA---------------------
---------------------------DSSERRYSSVHTLPSSDGRCIQPATVHGYQIAS
IINQIAKERGSSSLNGQMDSPAP-IS-PSLGPRNYRDPLTVAMGQKLQNGPSSSQPPGFQ
NLAVSRNSTLQSERHYHDVYSSGSADDAGKSANTKKYHSLPDIAGLAGPYRDLYMSEKNA
QWDKSVGFGSSVSRTGYEQSYYSNTRSGAGA-----------GHGDAFSFHMTPD--PGS
LWSRQPFEQ-FGVADKSRVVGS-GLGNRSNSINREVISPVDPEAQLLQSFRRCIVKLLKL
EGSDWLFRQNDGADEDLIDRVAARERYLYEAETREMNCVANMGESPYLYSDRKSGSVLRN
DDAAITNIMVSSVPNCGEGCVWRVDLIISFGVWCIHRILDLSLMESRPELWGKYTYVLNR
LQGIIELAFSKPRSPMSPCFCLQIPASHQHRSSP--PVSNG-MLPPASKPGRGKCTTAAT
LLDLIKDVEIAISCRKGRSGTAAGDVAFPKGKENLASVLKRYKRRLSSKGIATLKGG-ER
RKGVEPSS-LSVGILA
>gnl_Poptr_v3.0_Potri.016G090800.1
------MDTEFAN-ANHPLHFLHRLLPAVGPGLLIAIGYVDPGKWAATVEGGARFGFDLV
LPMLLFNFVAILCQYLSARIGVITRKDLAQICNDEYDKWTCMFLGVQAALSVIALDLTMI
LGIAHGLNLLFGMDLSTCVSLAAAEAILFPFFATLMERCKASFLCTCIAGFILLLYFFGV
LISQPGIPLSINGTRTKLSEESVFALMSLLGASIMPHNFFLHSAIVLQHQGPPNISRDAL
CLNHFFAILCIFSGIYLVNFVLMNSAANVFH----STGLVLLTFPDAMSLMEQVFRSPVA
PFGFSLILFFANQITAFSWNLGGQVVLHNFLRLDIPNWLQRATFRIIAVVPALYCVWTSG
VEGIYQLLILTQVMVALLLPSSVIPLFHIASSRQVMGVYKISPFLEFVALISFMGMLGIK
IIFVVEMVFGDSDWVGTLRWSTVSGSSTSYIVLLITACSSFCLMLWLAATPLKSAT-RLD
AQVCNWDVQNAVSEPSTLIEEEFLTENICTGEELIERQEQLPEPGKSFESYSNITVANAD
PDLPETIMESDQELHLTTIKE-KHSEVAFSSPQTFY-EETSPTTESASLSASVNLVPDAE
LLVAKKAK-IESMDPVEKTL---DIEGELHTEKEDDEGDNWEPEDSSKGVPGSTLSLTSD
GPGSFRSLSGKSDAGGNGAGSLSRLAGLGRAARRQLAAVLDEFWGQLYDFHGQITQEAKT
KKLDAL-GVDLKLA--SSQLKVDTAGKE-SSGYFSLVGGRASDSLINSSLCDSPKQLRVQ
SNIDSSYGVQR---GPSSLWSNHMQLLDAYVQGPSQSIA---------------------
---------------------------DSSERRYSGVRTPPSSDGWDNQPATVHGYQIAS
IANRIAKDRGFSSLNGQMESPAP-IS-PSLGPRNYRDPLTVSMGKNLQNGLSSSQASGFQ
NLAVTRNSPLQSERPYHDVYS-GSADDTGMSANTKKYHSLPDISGLAGPYRDLYMSEKNA
QWDKSAGFGSSVGRSAYEQSYYSNTGSGAGGPLSFNGLS--KGHGDAFSLHMTPD--PGS
LWSKQPFEQ-FGVADKIRAVGS-GLGNRSNSINREVTSPVDSEAQLLRSFRHCIVKLLKL
EGSDWLFRQNDGADEDLIDCVAARERYLYEAETREMNHVDHM------------------
------------VPHCGEGCVWRSDLIISFGVWCIHRILDLSLMESRPELWGKYTYVLNR
LQGIIELAFSKPRTPMSPCFCLQIPASHQHRSSP--PASNG-MLPPASKPGRGKCTTAAT
LLDLIKDVEIAISCRKGRSGTAAGDVAFPKGKENLASVLKRYKRRLSNKLIGSK------
----------------
>gnl_Prupe_v2.1_Prupe.6G235600.1
M---ANLESANPS-ANNMLGVLHRLLPVVGPALLISVGYLDPGKWAATAEAGARFGSDLA
ALMLIFNFAAILCHYLSARIGVVTGRDLAQICSEEYDKGTCIFLGVQTEVSVILSDLTMI
LGIAHGLNLLFGWDLFTCVFLTAVNAVLYPLFSTLLETCKAKVLCVCIAGFIQLSFVLGV
IISQPEMSFSMNGMLTKLSGESAFALMSLLGASIMPHSLYLHSSIVQQYQCQPTVSRDAL
CHHHLVAILCIFSGIYLVNYALMTSAENEY------SGLGLLTFQDVMSLIGQVFWGPIV
SGAFLLVLFVSNQITTLSWSLGGQVVLNDFLKLDLPGWLHCATIRIIAIVPALYFVWSSG
AEGMYQLLIFTQVLAALLLPSSVIPLFRIAASRPIMGVHKVSQFVEFLSLITLIGMLGLK
IIFVVEVIVGNSDWVNNLRSNAGSSMSVP-CVLLLTACATFCLMIWLAATPLKSASARLE
AQVWNWDMHMGSPDSITKKEEINISEPKYHREVSVQKHEPSPSFGRALD--SDSEVASFD
LDLPETITEPDEEHHLTTVVE-NGSRITFPHSPKCHMEGSTSTVESTPVSTVVNEVSDVT
LEGTSALK-IESTEPIEKTVGVEGVEGDLPNEKDDDEGDTWEPEDSLKGVSESTAPLTSE
GPGSFRSLSGKGDEGGSSAGSLSRLAGLGRAARRQLAAVLDEFWGQLYDFHGNVIQEAKA
KKLDLLLGLDSKAA--SSSLKVDTSAKE-LSGYFPSAGGRGSDPIMNSSLYDSPKQQRVQ
SSLE-SYGVQR---GSSALLPSRVQLLDAYVQNSSRSVI---------------------
---------------------------DSGERRYSSVRSLPSSESWDYQPATIHSYH-PS
YLNRIAKDRGFDNLNGQMESAAL-QSASSLGAANYRDSLAFTMGQKLQNGLGSGQASIFQ
NHTVSRNSPLQSERPYYDLHPSGIAENVVSSANAKKYHSLPDI------HRDLYMPEKSA
NWESPVGYGSSTGITNYESSLYSNSGARTGAPLAFDQLSPSQVYRDAFSSQQNSSFNTGS
LWSRQPFEQ-FGVADNNRTIGSGGFGYRAGSVSQEATSVADSEAKLLQSFRHCIVKLLKL
EGSDWLFTQNDGVDEDLIDRVAAREKFLYEAETREMNRTVHMGEPQYHPSDRKSVSALKN
ND--ANCTSF-MVPTCGEGCIWRSDLIVSFGVWCIHRILDLSLMESRPELWGKYTYVLNR
LQGIIDSAFSKPRTPMSPCFCLQISAVHQLKSSP--SFSNG--IPPAAKPARGKCTTAVT
LLDIIKDVEIAISCRKGRTGTAAGDVAFPKGKENLASVLKRYKRRLTNKTAGAHEGP-GS
RKVQT-SA--PYGS--
>gnl_Selmo_v1.0_447098
------M---------RIGVPSGSYISLLAPALLVSIGSIDPGNWATSIEGGSRFGYELV
WVVFLANLIALLLRSLATHLNLVSGKHLAQACHDEYPSGVCLLLLFLSELSLVVLDSAMV
LSSAVGLNMVLGLPVLVGALLVALDVFFLMGFVPFLGPGKAEVILGVIVLSMVLVFVLNA
FVSRPPVVPILGGLWPRLKSDSLYAVVGLLGANIMPHNLYLNSALGQEQRKADRIC----
CAPTILDFILTAGMPAAINLAVMVVAASTFH----SAGFAVLTLQDGCVVMEQALSRSVA
PLAFGSALLAAGVFSTLTGTLVSQVASEGLLGKRIDAWRHRLVMRAAAVTIAVFCAWSYG
NEGIYQLLVLSQVILALQLPFTLVPLIRLTSSAAYMGKNKISSLWEVLAWSVLAFVISLN
LCLVFSTLFSQSEEFGSTNWEAGSSNSLTVPVALTVVTAAVGFLVWLIFAPIRSDTEEKD
GQPMDKEK---VYYIPLDGNSSRSSDVGTVEDIINTESESEVGTVTVVESEADECLPVLA
SHLSDSVREDTGEEEASITATSNSSDVGTEECPSSRHIDHHIEPEPTSVP------TNDN
VPSSGETSAVASSE-------IGGLDKDASLEKDEEEAESWENLEQDCAVMSSALSLTYE
GIESVISTRKESSDHGSESGSLSRLSGLGRASRRQFAATLDEFWGRLFDLHGQPVRSDSV
IKPSVSQ---------SRTTHSD------------------------NGPFAAPRQAAKR
GSVD-PFGRVHSNLAAS-TSSQPSNRWCFDYKSG--------------------------
--------------------------YSGGDQRYSSLRSFAAHEDLDCQPATIHGYNIAS
YTRPGSVEQQSSASSLHLDVASRTGGCLSQVPASYYAKANF-----------------DQ
SDTMTR-----VFQPTQDMFSASKGGQTSSWPRSTDYEQWSSFSNNSVDKWNPLVYRATG
ELDKSL---HPIGR----------SENSERTTLSFDDISPSQTHRDGFSIQAAAQ-QTES
LWSR-PVEHLFGAPGEQKSVAT-TNNANNNTKAFRLSTGVEFGLDTLEQLRLCVRKLLQQ
EGSEWLFQIDNGCDEDVIAGVAAREKSLLDSEPGEAASV-YSNGTSIWSVNK--------
-------VVVPGVPHCGDSCVWGSGLLVSFGVWCVHRVLELALMESRPELWGKYTYVLNR
LQGILDPAFLSPRTVLPPCICLQGYQLVGRRNDAAW----------SSYPPSGKAASGNL
YLDMIKEVETAVGARKGRTGTAAGDVAFPKGKENLASVLKRYKRRLGNHKSGSCN-----
RR--------------
>gnl_Solly_v2.4_Solyc09g007870.2.1
------MESETLTREYRQPSMLQRVLSASVPMLLIAVGYVDPGKWAAMVDGGARFGFDLV
MLVLLFNFAAILCQYLSACIALVTDRDLAQICSEEYDKVTCIFLGIQAEVSMIALDLTMV
LGTAHGLNVVFGVDLFSCVFLTATGAILFPLLASLFDNGSAKFLCIGWASSVLLSYVFGV
VITLPETPFSIGGVLNKFSGESAFALMSLLGASIMPHNFYLHSSIVQQGKESTELSRGAL
CQDHFFAIVFIFSGIFLVNYAAMNSAANVSY----STGLLLLTFQDTLSLLDQVFRSSVA
PFTIMLVTFISNQVTPLTWDLGRQAVVHDLFGMDIPGWLHHVTIRVISIVPALYCVWSSG
AEGLYQLLILTQVVVALVLPSSVIPLFRVASSRSIMGIHKISQLMEFLSLGTFIGLLGLK
IIFVIEMIFGNSDWVNNLKWNIGSSVSTPYVFLLIAASLCLCLMLWLAVTPLKSASSRFD
AQAF---LQTHVPEPYSECNQLGASNAMFGLEGSSQKQEGAFHVEKSLVTHPDLSTKDPD
QLLPESLLDFEKVHQLATIDE-SKSETTFSAPAVVHPEVPVSAGASPSVKSVCNEVSGVV
SVDTSVFN-TETVDVAEKTL---RIEGDMANDR--DDGDSWEPEEAIKGVSENAQSFISD
GPGSYKSLSGKLEDTGSGTGSLSRLAGLGRAARRQLTEALNEFWGQLFDYHGMATAEAKS
KKLDIILGLDSKMNKPPASLKVE------SSAYIPSGSARIPEPLINSHVY-SPKQQFAS
NIVDSAYRVPKEPSSTSSMWSNHMKLVGAYVQSSNSNML---------------------
---------------------------DSGERRYSSMRIPATSAGYDQQPATVHGYQITA
YLNQLAKERGSDYLNGQLESPSP-RS-VSSLTSNYAEPLARVSGQKPQSGVSSRAPPGFG
NVPVGRNNSMQTNTTSVDHSSTETAESVAGSANSKKYYSLPDISGRYVPRQDSIVSDARA
QWYNSMGFGQSGGRSTYEQA-YMSGSLRAGGPQRYEH--SPKVCRDAFSLQYSSNSGTGS
LWSRQPFEQ-FGVAGKPDVGSG-DHGTVLSSSAQESTSTVDLEAKLLQSFRSCIVKLLKL
EGSEWLFRQDDGADEDLIGRIAAREKFLYEAETREISRLTNIGESHF-SSNRKPGSAPKP
EEMDYTKFLVMSVPHCGEGCVWKVDLIISFGVWCIHRILELSLMESRPELWGKYTYVLNR
LQGIVDLAFSKPHSPTSHCFCLQIPAGRQQKASPP-PISNG-NLPPQAKQGRGKCTTAAM
LLEMIKDVETAISCRKGRTGTAAGDVAFPKGKENLASVLKRYKRRLSNKPVGNQEGVAGP
RKVTL-SASPPFVL--
>gnl_Solly_v2.4_Solyc09g005540.1.1
------MQVR-----------ITRIFNTNGPCMC-----LDDGRV---------------
------------------------------------------------------------
------------------------------------------------------------
-------------------------------------SNFVAQAICKQRMTVYGDGNKVR
NQQSFQGELCVRT-IFL--PLFSYSAANVSY----STGLLLLTFPDTLSLLDQL------
---------------CIIWN-------------GIPGWFHYVTIRVISIVPAIYCVWNSG
AEGLYQLLILTQVVVALVLPSSVIPLFRVASSEINYG-FDAQAFCKRLCL--------SH
IWSVINLVWSSRRVLPKARRCISCG-----------------------------------
------------------------------------------------------------
------------------------------------------------------------
-----------------------K-----ILANDRDDGDSWEPEEA---IRENTQSFISD
GPGSYKSLSEKLEDTGIVTGSLPRL---------------------LFGYHGHSRSEVQK
TGYNTWSGLIGES---KTCPSITKSGKQ-------------------VYSIGECKDTRVS
---DLAYVL-------------PQVAICAYVQSSNCNIL---------------------
---------------------------DSWERRYSSMRIPATSAGYDQQPATVHGYQITA
YLNQLAIERGSDYFNGQLESPSP-RS-VSSLTSNYAEPLSRASGARCS------------
-------------------------------------------------SRRFLVLDGRA
QWYNSMGFGQSGGRSTYEQA-YMCGSLRAGGPQRYEQ--SPKVCRDAFSLQYSSNSGTGS
LCSRQPFEQ-FGVAGKLDVGSG-DHGTVQSSSAQESTSTVDLEAKLLESFRSCIVKM---
---------------------------------------------------HDCSNALRD
DQ----------------------------------------------------------
--------------------------RY--------------------------------
---------------------GDGDLAFPKGKENLASVLKRYKRRLSNKPVGNQEGISGL
RKLML-SASSPLSSCN
>gnl_Sorbi_v3.1_Sobic.003G014500.1
-----ATDVQQSMGFMESRGGMPKFFHALGPALLISMGYIDLGKWVAAVEAGSRFGFDLV
LLALLFNFTAIVCQYLAACIGTVTGKNLAEICHQEYNQPTCIFLGVQAGLSLLTSELTMI
FGIALGFNLLFEYDLITGICFATVVPNLLPYAISHLGKKMEGTVNACIAGFALLSYVLGL
LVSQPQIPLTMNVIFPKISGESAYSLMALLGANIMAHNFYIHSSVVQGQKKSSAVGLGAL
FHDHLFSILFIFTGIFMVNYVLMNSAAAE------STNTLLITFQDVVELMNQIFVNPLA
PTIFLVVLLFSSHIISLTSAIGSQVISQHLFGINLPLSGHRLLLKVFAIVPTLYWAKVAG
AEGIYQLLIICQIIQAMLLPSSVIPLFRVASSRSIMGAHRVSLHLEILVFLAFLLMLFSN
IIFVAEMLFGDSGWMNNLKGYTGSPVVLPYTVFILVACVSVAFSLYLAVTPLRSGSHEAE
SHEWSVHSQRELLNTPQEREDVKVDNVTYEEDQR---SDVGPSPRDAPDSHPELAMDYI-
-DTSDTAVESDHDSQQSTAYASTAP--ETCPSPSFTREESKSVVA-VNWPEPLEKVPTST
VIEESTVESVVSRITTERDV---LVETDVFSGKDKEDTHVLESEKSI---VDSTPCVSDD
GPPSLTFSRGKGSDAGNGNGSLSRLSGLGRAARRQLAATLDEFWGHLFDYHGKLTQEAST
KKFGILLGIDLRTP--TTAVRTDKQAVEIPKSPLVRDSMRGAAFLSSSVDLMSPKNET--
SNLELAYGLQRGAMGLS-SWSQGMQLPNTQLQSSSNSLL---------------------
---------------------------EQSARLNSNFSAPSYSDNNQFQPATIHGYQLTS
YLKQMNASRNPY-SSMPLDPQRLPKS-SVSAVPTYVDSMMNARNH---NLLASLGATPSQ
IPATSRVGSMMPERSYYDPSTVDGNENSGSPAYSKKYHSSPDMSGIIAASRAALL--NEA
KLGGAIGPQSYLSRLASERSQYANSAARPAAPLAFDELSPPKLQSDIFSAQSSMSPSARS
LWAKQPFEQLFGMSSAELSKGDFNLSGRSGGMAKDDFSYKESETKLLQSLRFCIMKLLKL
EGSGWLFKQNGGCDEELIDRVAASEKLLMQGTTE--NQL-LHGDLQQHTS----------
DQVGIQ--YMRTLPNCGEDCVWRASLVVSFGVWCIRRVLDMSLVESRPELWGKYTYVLNR
LQGILDPAFSKPRSALTICACLQKDIRVLNSPPGSL-----TAMGPIPIPIRGTFTTAGV
VLETIKDVETAVSGRKGRSGTAAGDVAFPKGKENLASVLKRYKRRLASK------GQ---
----------------
>gnl_Sorbi_v3.1_Sobic.001G125300.1
------MDGVRSIESLAAGDAPHNSFRTLGPALVVSMGYLDFGKWLVAVEAGSRFGYDLV
LLVLLFNLSAILCQYLSSCIGIVTGKNLAEICHQEYNQKICVILGLQAGLSLLTSELTMI
AGIVVGFNLVFESDPITVVCLTSVVVNLLPYTLSLLSMRKAGMFNAYVSGFTLVCFVLGL
LVSHPKTPVDTNVMFPKLSGESAYSLMALLGTNIIVHNFYTHSSVVQVQRRFQGHTLGSL
FHGHFFSILFAFSGIFLVNYILLSSAADE------SKNTMALNFQDARQLMNQVLTNPVA
PIVLLVILIFSGHIVSVTCIIGSDVISENLFGLKLPLFAHHLLPKVFAMIATIYHAKVAG
FEGLYQLLIVCPIVQAMLLPSSVIPVFRISSSRLLMGRYRIPLYVQILSFLAFLLTLFTN
IIFAAEVLFGDSTWTNDLKGNTENPMLLPYIVVVLVSCASIGFALFLAVTPLKSACN---
------------------------------------------------------------
------------------------------------------------------------
------------------------------------------------------------
------------------------------------------------------------
------------------------------------------------------------
------------------------------------------------------------
------------------------------------------------------------
------------------------------------------------------------
------------------------------------------------------------
------------------------------------------------------------
------------------------------------------------------------
------------------------------------------------------------
------------------------------------------------------------
------------------------------------------------------------
------------------------------------------------------------
----------------
>gnl_Sorbi_v3.1_Sobic.001G125500.1
------MISVRSIESLAAGDGRPNLFRTLGPTLLISMGYIDLGKWLATMDAGSRFGYDQV
LLVLLFNFSAILFQYQSICIGMVTGKNLKEICCQEYSETINVVLSLQAGLSLIIAELTMV
SGITVGFNLVFEYGIITGLCFSSVVVYLLPHVISRLGRRMAGTFNACIAGFTLLCFVLGL
LVSQPKVPVNVNVMFPKLSGESAYSLMALLGANVITYGFYVHSSVVQVQRRSLAPTLGSL
FHDHLFSVLFVFTGVFLVNYVLLSSAADE------SSNITLVNYQDGIELMNQMFESPVA
PVLLLVILIFSSHIISLTSIIGSDVILKNTFGVKLPDSAHHLLLKGFAIIPCIYCGKVAG
FEGIYQLLIICPVIQAMFLPSTVIPLIRISSSRLIMGCYKISLYVEILATLAFLLMLFAN
IIFVAEILFGDSTWTNNLKGNTGSPVLLPYIVIVLTSFASIAFTLFLAVTPLKSASNEAE
NENLSVCSHSEALNIAHYREETSLESVPLEEVQW---SSIAVAPRDSLEGHQKSALEYT-
-ECSDTATESDHDAQEPTSHRTVDP--EAHLSPPAFRDEPKFVE--VDWTEPMSIVCTDT
IVEQSTAENIKVKSATEKIV---PVEPDVCAQKDSEVSHDLEFDKSY---GGKVPSFPSG
GPPSLMLSRGDDTDAGNVSGFISKQSGLGRAARRQLAAILDEFWGQLFDYRGKLTQEANN
KSFNYLIGLDLRAA--GSAVRKDNLSIEASSNSMMRDVMQGSATVLNTWD--SHDKDI--
TNQDTGICLQVGTMGPP-TWSQSMHLPNRDIPSSGRTFF---------------------
---------------------------EQNAKLFSNFHTPSYSSNQFYQPATIHGYQLAN
YLKGINASRNPY-SSTPLDPWQPPRS-SESAIPTYTGSAMNAHTH---NLLGSFGDSSLQ
SPTLNRSSTMAVERSYYDPISIGGSDSVGSSANSKKYHSSPNISAVIAASRDALL--NEA
SLGPA-ANLAYLTSLASEKSRYVDLAVRPSSPLT--ELSQHNVQREMLSTHSGTNTKTKF
LWSQQPFEQLFGVLSSEVNRSEVNTGQGACSAMKDDFSYTQFEAELLKSLRFCIMKLLKL
EGSEWLFRQNGGCDENLIDKVSETERVSQGGTS---------------------------
DDRDTS--SVHRVPNCGDGCVWQASLIVSFGVWCIHRVLDLSRVESRPELWGKYTYVLNR
LQGIIDPSLSNPRKPLMACACLLKA-------------------GSVGKPIPGSFITAAM
ILEVIKGVEQAVSGRKGRSGTAAGDVAFPKGKANLLSVLKRYKRRLGNKTPPRR------
----------------
>gnl_Sorbi_v3.1_Sobic.001G125400.1
------MNSMQSIESLAAGDAQHKLFRTLGPTLVISMAYIDLGKWLVAVDAGSRFGYDLV
LLVLLFNFSAILCQYLSTRIGMVTGKNLAKICCQEYSQVICVVLGLQAWLSLLTSELTM-
------------------------------------DKKVAGIFNACIAGFTLLCFVLGL
LISHPHTPVNMNVMFPKLSGESAYSLMALLGTNIIVHNFYTHSAFVQVQRRSSVHTLGSL
FHDHLFSILFIFTGIFLVNYILLSSAADE------SSDTLVMNFQDAMEQMHQIFTNPAA
PIVLLVILLFSSHIISLTCIVSGDVISENFFGVKLPLSAHHLLHKGLAMILTIYCAKVAG
SEGIYQLLIMCPVIQAMLLPSSIIPILRVSSSRLLMGRYRIALCVEIFAFLAFLLAVFTN
IIFTAEILFGDSTWTNNLKGDTGSPAILPYSVIVLASCASIGFTLLLAVTPLKSASNEAQ
THLSSVHSQRETLGTTH-REATCLEKNEDEEFES---CSVGAFLMGSSEGHTESVHEHT-
------------------------------------------------------------
------------------------------------------------------------
------------------------------------------------------------
------------------------------------------------------------
------------------------------------------------------------
------------------------------------------------------------
------------------------------------------------------------
------------------------------------------------------------
------------------------------------------------------------
------------------------------------------------------------
------------------------------------------------------------
------------------------------------------------------------
------------------------------------------------------------
------------------------------------------------------------
----------------
>gnl_Spipo_v2_Spipo8G0029200
------------------------------------MGYIDLGKWVAAVEGGASFGFSLL
PLVIFLNCCAIFCQYLATSIGVATENNLAQIYSREYSRSVCIMLGIQAEISAIALDISTI
LGVAHGISILSDLDIVTCILLAMFVAGVLPFFIAHLDTVKAEVVYLGISGFALLFYVLGV
LISQPEIPLAFNGIFPKLSGETAYSVMALLGSNIMVHNFYTHSSAV--------------
----------------------------------------------------QVFKVPIP
PIASVLVLLFSSLVTAFSWNIGGLVILRDLLHLSFPPLVHQVLVRTLAAILAFCCAQSTG
TEGIYQLLVFCQVVSAMLLPASVIPLFRVASSRSLMGPSKISWQLEILALLTFFGILASN
ILFSMELLFGNSSWTATLRGGAGDSFSLQFMLIISIACVSLALTLYLAVTPLKSASHVQD
FQTWALELQEEEEEIEEEKEEEEMIKPRQNDDASSVIGLEEPLFMRSLDILPDQFLSESD
FDLPNVVIDADHDSQQPAAIP----DLAPLPSPEFDQERTRTDSDQISLQEVTDEASPVS
VLDSEVAHEIKSKDCISRSA---HVEPKKQAES-KREGSALDSDPPK-------------
-PAAVSKVRVKAEVSSSSPGSSPKSSGLGRSARRTFASILDEFWGALFDLHGKVTQEAVA
KRVNILLGLDPKTG--NAQAKGEFPGGP-FKKQPLPEATRGLVSPPNPRDYSPPMQQRS-
PVMGSSSLGQM---GST-SWSSSMQLVSSLGQSSNGSLS---------------------
---------------------------EAGERRYSSLRLPQNSSNWDYQPATIHGHQISS
YIRGLGANRYSNPTHLPLEEPDR-KP-AEFFSPSYKDQFAYNQDE---ARFSSLTSSGLQ
NLNLSR-AKLQAEGPYYESPLPGSMENGSSAAYAKKYHSLPDISEIMVASRAAAPSDNDA
LWGGPVSSRVPIGRMARGGQ-LQYPKGAEGGPLSFNDLSSSGLY-GVSSMESSPILTTKS
LWSREPFEQFFGVESKAQSQER-PARSSMNSVPEEAFSYAESETTTLRSLKACILKLLKL
EGSDWLFRQDGGADEGIIDQLAAKERFLSELGAGQA-----------------LPSASSN
SE--------IDMPNCGESCVWRMSLVVSFGAWCVLRILELSHLESRPELWGKYTYVLNR
LQGILELAFSRPRSPPEACPCLNIPAAFKKAASS--PLQNG--APLVGRTGRGMCTSAIK
VLEIIKVVEAAISGRRGRTGTAAGDIAFPKGKENLASVLKRYKRHLSAKPPPPSFAAPVP
RRVPLPTP--------
>gnl_Stras_v2.0_SGA_v2.0_scaffold126T33934
------MESEAS--ISYQPSMRDRVLAAAGPVLWIAISYVDPGKWAASVEGGARFGFDLS
LIVLVVNCAAILCQYLCARIAIATGKNLAQICSEEYDDLTCLFLGIEAEISMILLDLTMV
IGTAYGLHAVFGIDLLICVFLTGFDAALFPFLASILENPKAKITLIFLACFILASYGTGV
LISQPESSLSAGGTLTKLTGENAYALMSVLGANIMPHNFYLHSSIVQQDQRPTNVSKGTQ
CHDHFFATLCIFSGIFLVNCMLMNLAANVYY----GSGLVSLTLQDALSLMDQGFRSSLA
SIALIVIMFFSNQLVAVTWSLGRQVTVYDFFRLEIPGWLHRATIKLIAIVPALFCILHSG
AEGIFQLLIFTQVVVGLLLPSSIIPLFRIASSRPIMGAYRISHLVEFLALFTFVGVLGIM
LVFVTELLFGGSDWVISLKWNIGSSVPISYLILLVASFASIGSMLWLAITPLKSANSGGN
MQALRWDRRLAETELAIDRDPARINEQHL--EKSTENQESMSSLQKSFGNHQNLSTPTCD
LNLPETLLDSETNICLTTIEE-NRTEISFSNPDVGNPEEPENELAL----PESDEIVKTE
LPDDVASS-TESNEMVEKTL---KIEGDTQSEK--DEGESWEPRESTKDVPETALSSTSE
GPGSYRSIRGKNDDLGSGTGSLSRLAGLGRAARRQLTAILDEFWGQLFDFHGQPTSEAKT
KKLDVLLGIESTMDKPFAPVKSESFNKD-SAAYSPSAAGRGSTDLLRNSFYGPPVQHIAQ
SSIGSTLGVLP---GST-MWSNQMQLLDAYVRNSSPDSI---------------------
---------------------------DSGERRYRSMYAPSSSIGHDQQPSTFHGYDLSS
DVGQLAKEKSSDYLNYRLESSIG-QTLSPSIKSNPMDLYTQPIGLKPQNGMRTMKPPGFH
NVPVARNSSMKSERAFPELSP-EPMDYSNNPSNVKKFHSLPDISGLYVPQRDSSSSDNNS
QWQNNIGYGQSVNR-----QMGSGASSWTSSALGFNQISTPKVCRDAFSLQFGSGSGAGS
FYSRQPYEQ-FGVADKS-------------PKSQEPASAVDMEAKLLQSLRICVMKLLKL
EGSDWLFRQNDGVDEDLIDRVAAREKFLFEVETR--------------TADAKLSCAIKI
DEIDHS--KFMSVPNCGDGCVYRVDLVVSFGVWGIHRILELSLMESRPELWGKYTYVLNR
LQGIIDLAFSKPRPAMSTCFCLQLPDGYPQKSSP--PISNG-SLPPPAKMNRSKLTTTAM
LLDMIKDVEIAISCRKGRTGTAAGDVAFPKGKENLASVLKRYKRRLANIYCFAASGLQGL
PQYYGPPATPPNGPHN
>gnl_Theca_v1.1_Thecc1EG022174t1
------MEAEMGN-ANHKPAALHRLLPAVLPVLLISIGYVDPGKWVATVDGGARFGFDLV
GPMLLFNFAAILCQYLSARIGVVTGKDLAQICNDEYDKATCIFLGVQAELSVLLLDLTMV
LGVGHGINLLFGVDLSTGVFLAALDALLFPVFATLLDHCRASFLCMYAVGFILLSYISGV
LISQPEISLSMTGMLTKLSGESAFALMSLLGASIMPHNFYLHSSFVQRHQGPPNISKSAL
CHDQLFAILCIFSGIYLVNYVLMNSAANVFY----SAGLVLVTFQDAMSLMEQVFRSGVL
PLVFLLIMFLSNQITASTWNLGGHVVLHDFLGLDIPGWLHCATIRIIAMVPALYCVWTSG
AEGIYQLLIFTQVMVALLLPSSVIPLFRIGSSRPIMGVYKISPIVEFLALLTFMGMLGLK
IIFVVEMIFGNSDWVGNLRLNAGISMSVPFVVLLVTACASFSLMLWLAATPLKSATARID
APAWKWDLNRTVPEAAIEGEESGLSETRYHGEEPVHRQESSSTPGKSIESHSDLSFTNYD
LDLPETIMESDQDIPLTTVIE-NSSNSLYPSPAVRNPEESASIIES--AATLVNEVADDE
LPGTKTVT-IESMNPVEKTV---SLEGDLQIEKDDDDGDTWEPEEPSKPPSGSISSLTPD
GPPSLRSLSGKSDDGGNGTGSLSRLAGLGRAARRQLAAILDEFWGQLYDFHGQPTQEAKI
RKLDVLLGVDTKP------MKVDTAGKE-CGGYFPSVGGRGSDLLISSSLYDSPKQLKVR
NSIDLPYGYSR---GSSSSWSNNRQLLDAYVQTSSRNV----------------------
---------------------------DSGEKRYSSLRAAPSTDAWDYQPATVHGYQIAS
YLSRIAKNRSSDCLNGQMELPAS-KS-PALGPINYRDPLAFTLGQKLQNGITPVQAPGFQ
NVAVSRNSPLQSERSYYDISSLGPNDNSVISVNSKKYHSLPDISGLSVPHRDSYMSDRSA
QWDSSIGYGSSVGRTNYDTPMYPNTGSRAGVPLAFDELSQSKGYKDAFSFQLSSSPDTGS
LWSRQPFEQ-FGVAEKRRTAGSEAFGSGLNSEARDTASGEDLESKLLQSFRDCIVKLLKL
DGFDWLFRQNDGADEDLIDRVAARERFVYDAEAREINQVAHLGEPQYLSSERRYGSTPIR
DKANLVNFSISSFPHCGEGCIYKADLVISFGVWCIHRILDLSLMESRPELWGKYTYVLNR
LQGVIDLAFSKPRTPMTPCFCLQIPVEYQQRSSP--PISNG-MLPPAAKPGRGKCTTAAT
LLEKIKDVEIAISCRKGRTGTAAGDVAFPKGKENLASVLKRYKRRLSNKPFGTHEGS-GS
RKVPT-STLASYSS--
>gnl_Utrgi_v4.1_Scf00341.g15851.t1
------ME------THKNLGNFRAVLAAAGPVLCIAVSYVGPGKWVASIEGGARLGYDMA
LFMLVISLIGIVYQYLSACTAIATSKDLAHICREEYDNVTCIVLGFQAMISMILLDLTMV
LGTAYGLNAISGIDLFYCIFLTGLDTAIFPFLYNFVDNSRLEFVPVCSASFALLSYFFGV
LVSQPERSLSMGGMLEKLSGENTYALMALLGANIMPHSFYLHSSIVQLDQGLTSVSKVAL
CHYHFFATLCIFSGIFLADCTLMSLSANVFY----DSGLVSLGLLDALSLLEQVFKSPTA
SFALLVYIFFFNHLIPLTWSIGRQAITDNLFRLEIPGWIHRATIRTVAIIPALYCAWNAG
AEGLFQLLIFSQVVSALLLPSSVIPLFRIASCQSIMGECKVSQVVEVIAFISIIGMLGLK
IVFIMEMIFGTSEWVGGLSWNLGSVFPIPYLILLISVCASIFFSLFLVTTPLRSAS--RD
AQGRRWDEKEASPQLSLGGDKAATCEVPFHIEKYIDRHENAVEMEKSITERQAISVPGPV
LNLPESLLDFDSDLPLTTIQD-SKCDSTSSAADKVKLDESAFSSETL---------MKVD
LPTTESLI-----TDTKRML---SMESDVQTGK-DDEMGPLEPEELDKAVSEENQPSTLE
ASRSFKSSSGAIDDVGSGTGSLSRLAGLGRSARRQLTAFLDEFWGQLFSYHGEATEEAKE
KKLHVLLGLDFGISKVSSSVKMDTISHQ-PTGYTHVNAGTASDPLQSSSYLCSLNQQLDQ
RGAGSPHGMQK---RSP-TVSNPMGFFDSYGQDSSSSMA---------------------
---------------------------DMMERRYSSLRFLSSSDGYDQQPATVHGYDMSS
YLSQLAKEGSCLTSKGQPDTSS-----KPSVMLNPVNPYGRQSSHKPVSGLRNQTPPGFH
NVPVARNNALKSERYLNDLYSHEADGRTTDPSDVKKFHSLPSISRLYSPQRDSSLLSSIP
QRGDSMIIEQSVSRPAHEQI----ASSWARTAYGFNDLFTLRVHDDPSSLQSRSSSVTGS
LWAKQPFEE-FGVAGHCPSNA------------TDTTRIFDAEVMLLQSFRSCIVKLLKL
EGSDWLFSENDGVDEDVISRVARREKFLYEVENRGLGT--------------KAAASVQI
NDAGLP--KLMPVPNCGEGCVWGVDLIISFGVWCIHRILDLSLVESRPELWGKYTYVLNR
LQGIIDPAFTKPRSPRTSCFCLQLPDGYQRRCGS--PASQS-SLPPPPRLCSGKLTTASM
LLEMIKDVEIAVSSRKGRSGTAAGDVAFPKGKENLASVLKRYKRRLATKNVAASP---AG
RRAA------------
>gnl_Vitvi_Genoscope.12X_GSVIVT01025700001
------MEAEISN-ANHMPDVRHQFLPAVFPMLLISIGYVDPGKWAAVVEGGARFGFDLV
ALMLVFNFAAVLCQCLAARIGVVTGRDLAQICSDEYDKSTCMLLGIQTELSMIALDLTMI
LGIAHGLHLMFGADLFSCVFLTAIDAVLFPLFATLLENGKAKFLCIWMVGFVLLCYALGV
LISLPEIPLSINGMPTKFSGESAFALMSLLGANIMPHNFYLHSSIVKRHQGLPNVSKAAL
CHSHIFAILFVFSGIFLLNYVLMNAAANVFY----STGLVLLTFQDAMSLMDQVFRSPIA
PVFFLLVLFLCNQITALTWDLGGQVVLHHLLRMDIPGWLHHATIRIIAIIPALYCVRTSG
AEGAYQLLLFMQVMVAMFLPSSVIPLVRVASSRSIMGVYKVSQFVEFLAVVALVGMLGLK
IIFVVEMIFGNSDWVGNLRWNIGNTTSGSYFLLLTTACTSLCFMLWLAATPLKSASARSD
AQAWNWDSPKAVTEPSFEREEIDFMDSRYHGEDP--------------------------
----------------------NCSNITFPSSPICHSEKPESTVESVSPTTVVNEVSHVD
LLDTSTLK-IESVDPVEKTV---GIEGDSQIEKDDEEGDAWEPEEASKEISGSSPSLTSE
GPGSFRSLSGKSDEGGNGTGSLSRLAGLGRAARRQLAAVLDEFWGQLYDFHGQATPEAKA
KKLDLLLGLDSKPA--ISSLKVDTDNAKHHCTWI-------SDCLLSQSTF---------
------------------------------------------------------------
------------------------------------------------------------
----------------------------------------------------------F-
------------------------------------------------------------
------CFGAKAAK----------------------------------------------
-WVR--------------------------------------------------------
------------------------------------------------------------
--------LCTSIWTCRD--------------------------------WGD-------
--------------------------SSQYKEVP--------------------------
------------------------------------------------------------
----------------
>gnl_Vitvi_Genoscope.12X_GSVIVT01025701001
------------------------------------------------------------
------------------------------------------------------------
------------------------------------------------------------
------------------------------------------------------------
------------------------------------------------------------
------------------------------------------------------------
------------------------------------------------------------
------------------------------------------------------------
------------------------------------------------------------
------------------------------------------------------------
------------------------------------------------------------
------------------------------------------------------------
------------------------------------------------------------
------------------------------------------------------------
------------------------------------------------------------
------------------------------------------------------------
------------------------------------------------------------
------------------------------------------------------------
------------------------------------------------------------
-----------------------------------------MGEAQYSSSDRKSGSAL--
-------LLVSSVPHCGEGCVWRVDLVISFGVWCIHRILDLSFMESRPELWGKYTYVLNR
LQGIIDLAFSKPRSPMLPCFCLQIPASHQQRSSP--PVSNG-ILPPAVKSVKGKCTSAAM
LLEIIKDVEIAISCRKGRTGTAAGDVAFPKGKENLASVLKRYKRRLSNKPVGTHDNMGGL
RKLPT-SS--TYGS--
>Frave_09749-v2.0.a2-hybrid.t1
------MESASCI-ANNRPGAVHQLLPVVGPMLLIAVGYLDPGKWAATVEAGSRYGTDLA
AVMFIFNLAAILCHYLSARIAVVTGRDLAQICSEEYDKATCIFLGVQTEMSVILLDLTMI
LGIAHGLNLLFGWDLFTCVFLTAANAVLYPLFSTLL------------------------
-----------------------------------------------QHQQQQTVSKDTL
CQNHFVAIFCMFNGIYLVNYVLMTLAANAFY-----TSRGLLTFQDAMSLIEQVFWGPIV
PVAFLLVLFLSNQITTLSWSLGGQVVLNDFLKLDLPGWLHCATIRIIAVVPALYFVWSSG
AEGMYQLLVSTQVLAALLLPSSVIPLFRVAASRQLMGAHKISQFVEFSALITLIGMLGLK
VVFVVEMIFGNSDWVDNLRWDAGSSMS----VLLITASASFCLMIWLAATPLKSASARIE
NQVWNWDMPKGVSEPFRN-KETDIAEHNYHRDADIQKHEPSPSSGDALDRELDTAVANFD
FVLPETLLEPDQELQLSGVEE-NSSLGTFPHSAKCSKEEPTPVVELTRVPTVANEVSDVT
VLGTDTVK-FESTEQVEKTL---ATEGDLPTEKDDDEGDTWEPEDSLKEASESTT-LTSE
GPGSFRSLSAKGDEGGSGAGSLSRLAGLGRAARRQLAAALDEFWGQLYDFHGNVIKEART
KKLDLLLGSDSKASSSSSLLKDDTTAKE-VSGCFPSVGGKGSDPLINLSLYDSVNQQRLQ
NSIESAYGAQR---GSSLLWPGHMHLLDAYVQNSSRSVIDLGERRYSSVHSIPSSDLGER
RYSSVRSIPSSDLGERRYSSVRSIPTSDLGERRYSSVRSIPSAESWDYQPATVHGYQMPS
YLNR--NDRSSSNLNGQIESPAL-NSASSLGAGNYRDSLAFTMGQKLQNGLGSVQASSFQ
NLTVSRQSPLQSDRPYYDVPSSGISENAVNSANAKKYHSLPDI------NRDLYNSSKSA
PRDPPPGFG----IMGYESSLYPKSGVRGGGSLAFDEVSPSNVYKDVRSSQPNSNYGTGS
LWSRQPFEQ-FGVADNNRSIGT-AVGSRAGSAGMEATSVADSEAKLLQSFRHCIVKLLKL
EGSDWLFRQNDGVDEDLIDRVAAREKILYDAETREINRTVHMGESPYPSSDRKSASA-KM
NDVNLTHLMVSSVPNCGEGCIWRSDLIISFGVWCIHRILDLSLMESRPELWGKYTYVLNR
LQGIIDAAFSKPRTPMSPCFCLQIAAAQQQKSSP--TFSNG-MLPPAAKPARGKCTTAVT
LLDIIKDVEIAISCRKGRTGTAAGDVAFPKGKENLASVLKRYKRRLSNKPVGTNEGPSGS
RKGTATSA--PYAS--
>Maldo_GDDH_04G1096400
------MESTNPN-ANIMPGVLQRLLPVVGPVLVISVGYIDPGKWAATAEAGARFGSDLA
ALMLIFNFAAILCHYLSARIGVVTGRDLAQICSEEYDKGTCISLGIQTEVSAILSDLTMI
LGIAHGLNLLFGWDLFTCVFLTAVNAILYPLFSSFLETCKAKVLCIYVAGFILLSFVLGV
IISQPEMPRSMNGMLTKLSGESAFALMSLLGASMMPHSLYFHSSIVQQCQQQATVPKGAL
CHNHLVAILCIFSGVYMVNYVFMTSAENLFYSPEASSGLVVLTFQDAMSLMEQVFWGPIV
PASFLLVLILSNQITALSWSLGGDVVLNEFLKVDLPGWLHCATIRIIAIVPALYFVWSSG
AEGMYQLLIFTQVLAALLLPSSVIPIFRIAASRPIMGAHKISQFVEFLSLITLIGMLGLK
IIFVVEMIFGNSEWGGNLRSNGGSSM-----LLFLTACASFGLMIWLAATPLKSASVRLE
AQVWNWELMEGTPDSLTNEEEINRAEPQYHREASVQSHEPSPSFG--LD--ADSEVANFD
LDLADTIMEADQELHQTTVAENNNSHITFPCSPKSRMEGSRSAVESFPVSTVVNDVSDVT
LEDTSALK-FKSTESIEKTV---EAEADLPTEKDDDEGDTWEPEESSKGVSGSTVPLASE
GSGSFRSLSGKGDDGGSSAGSLSRLAGLGRAARRQLAAVLDEFWGQLYDFHGNVIQDAKA
KKLDLLLGSDSKSV--SSLLKVDTSPKE-TSGFFPSAGGRGSDSLISSSLYESAKQHRVQ
SSLE-SYAVQR---GSSSSLPSRMQLLDAYVQNSSHSIIGSGERRYSSVRSIPTT-----
-----------ESGERRYSSVRSIPTSESGERRYSSVHSIPTSESWDYQPAIVHDYQIAS
YLNRMENDKSSDNLNGQMEPSVL-QSGSSLGAGNYRDSLAFTMGQKLQTGLGSGQASSFQ
NFTVSRNSPMQSERPYYDPRSSGIAENVVSPANAKKYHSLPDI------HRELYMPDKNA
NWESPLGYGSSAGMTGYESSLYSNSGVRTGAPLAFDELSP-KVY-NSLSSQQSSTFNTGS
LWSRQPFEQ-FGVADTNRTIGS-GIGNRVGSVNQETTSVADSEAKLLQSFRHCIVKLLKL
EGSDWLFTQNDGVDEDLIDRVASREKFLYEAETREINRTGQMGEPQYHSSDRKPASAMKN
ND--LSQFMFSSVPHCGEGCIWKADLVVSFGVWCIHRILDLSLMESRPELWGKYTYVLNR
LQGIIDSAFSKPRSPMSPCFCLKVPAAHQLKSSL--SFSNG--IPPAAKPARGKSTTAVT
LLDIIKDVEIAISCRKGRTGTAAGDVAFPKGKENLASVLKRYKRRLSNKAVGTHEGP-GS
RKSLT-SA--PYG---
>Maldo_GDDH_12G1117400
------MESANPN-ANIIPGVLQRLIPVVGPVLLISVGYIDPGKWAATAEAGACFGSELA
ALMLIFNLAAILCHYLSARIGVVTGRDLAQICSEEYDKGTCISLGIQTEVSAILSDLTMV
LGIAHGLNLLFGWDLFTCVFLTAVNAVLYPLFSTFLETCKVKVVCIYVTGFILLSFVLGV
IISQPEMPHSMNGMLTKLSGESAFALMSLLGASIMPHSLYFHSSIVQQYQQQATVPKGAL
CHNHLVAIICIFSGIYMVNYVLMTSAENLFYSPEASSGL-VLTFQDAMSLMEQVFWGPIV
PASFLLVLVLSNQITTLSWSLGGEVVLNEFLKVDLPGWLHCATIRIIAIVPALYFVWSSG
AEGMYQLLIFTQVLAALLLPPSVIPIFRIAASRPRMGVHKISQFVEFLSLITLIGMLGLK
VIFVVEMIFGNSEWGGILRSNSGSSMS-----LFLTACASFCLMIWLAATPLKSASVRLE
AQVWNWEL-KGTSDLLKNEEESNIAGPQYQREASVQNHEPSPSFG--LD--ADSEVANFD
LDLPDTIVEADQELNQTTVAENSNSHITFPSSPKSCMEGSTFAVESVPVATVVNDVSDVT
LEDTSALK-VKSTE-IEKTVEVEGVEGDLPTEKDDDEGDNWEPEELSKGVSGSTAPLASE
GSGSFRSLSGKGDDLGSSAGSLSRLAGLGRSARRQLATMLDEFWGQLYDFHGNVIQDAKA
KKLDLLLGSDSKAV--SSSLKVDTDAKE-SLGYFPSLGGRGSDSLINSSLYDSAKQHRVQ
SSLE-SYAVQR---GSSPLLPSHMQLLDAYVQSSSRSII---------------------
-----------DSDERHYSSVCSIPTSESGGKRYPSMRSIPTSESWDYQPATVHGYQIAS
YLNRLSKEKNFDNLNGQMEPSIL-KSGSSLGAGNYRDSLAFTMGQKLQNGLGSGQASNFQ
NFTVSRNSPMQSERPYYDPCSSGIVENVVSPANAKKYHSLPDI------HRELYMPDKNA
NWESPLGYGSSAGMAGYESSFYSNSGARTRAPLAFDELSP-NVY-NSLSSQQSSTFNAGS
LWSRQPFEQ-FGVADTSRTIGS-GIGNRVGSVNQETTSVAYSEAKLLQSFRHCIVKLLKL
EGSDWLFTQNDGVDEDLIDRVAAKEKFRYEAETRVINQTGQVGELQYCSSDTESASALKN
ND--SSYIMISSVPHCGDGCIWKEDLVVSFGVWCIHRILDLSLMESRPELWGKYTYVLNR
LQGIIDSAFSKPRSPMSPCICLEVPTAHQLQSSL--SFSNG--IPPPAKPARGKCTTAVT
LLDIIKDVEIAINSRKGRTGTAAGDVAFPKGKENLASVLKRYKRRLSNKTVGTHEGP-GS
GKSLT-SA--PYG---
>Maldo_Gala_04g009590
MTPKAAMESTNPN-ANIMPGVLQRLLPVVGPVLVISVGYIDPGKWAATAEAGARFGSDLA
ALMLIFNFAAILCHYLSARIGVVTGRDLAQICSEEYDKGTCISLGIQTEVSAILSDLTMI
LGIAHGLNLLFGWDLFTCVFLTAVNAILYPLFSSFLETCKAKVLCIYVAGFILLSFVLGV
IISQPEMPRSMNGMLTKLSGESAFALMSLLGASMMPHSLYFHSSIVQQCQQQATVPKGAL
CHNHLVAILCIFSGVYMVNYVFMTSAENLFYSPEASSGLVVLTFQDAMSLMEQVFWGPIV
PASFLLVLILSNQITALSWSLGGDVVLNEFLKVDLPGWLHCATIRIIAIVPALYFVWSSG
AEGMYQLLIFTQVLAALLLPSSVIPIFRIAASRPIMGAHKISQFVEFLSLITLIGMLGLK
IIFVVEMIFGNSEWGGNLRSNGGSSM-----LLFLTACASFGLMIWLAATPLKSASVRLE
AQVWNWELMEGTPDSLTNEEEINRAEPQYHREASVQSHEPSPSFG--LD--ADSEVANFD
LDLADTIMEADQELHQTTVAENNNSHITFPCSPKSRMEGSRSAVESFPVSTVVNDVSDVT
LEDTSALK-FKSTESIEKTV---EAEADLPTEKDDDEGDTWEPEESSKGVSGSTVPLASE
GSGSFRSLSGKGDDGGSSAGSLSRLAGLGRAARRQLAAVLDEFWGQLYDFHGNVIQDAKA
KKLDLLLGSDSKSV--SSLLKVDTSPKE-TSGFFPSAGGRGSDSLISSSLYESAKQHRVQ
SSLE-SYAVQR---GSSSSLPSRMQLLDAYVQNSSHSIIGSGERRYSSVRSIPTT-----
-----------ESGERRYSSVRSIPTSESGERRYSSVHSIPTSESWDYRPAIVHDYQIAS
YLNRMENDKSSDNLNGQMEPSVL-QSGSSLGAGNYRDSLAFTMGQKLQTGLGSGQASSFQ
NFTVSRNSPMQSERPYYDPRSSGIAENVVSPANAKKYHSLPDI------HRELYMPDKNA
NWESPLGYGSSAGMTGYESSLYSNSGVRTGAPLAFDELSP-KVY-NSLSSQQSSTFNTGS
LWSRQPFEQ-FGVADTNRTIGS-GIGNRVGSVNQETTSVADSEAKLLQSFRHCIVKLLKL
EGSDWLFTQNDGVDEDLIDRVASREKFLYEAETREINRTGQMGEPQYHSSDRKPASAMKN
ND--LSQFMFSSVPHCGEGCIWKADLVVSFGVWCIHRILDLSLMESRPELWGKYTYVLNR
LQGIIDSAFSKPRSPMSPCFCLKVPAAHQLKSSL--SFSNG--IPPAAKPARGKSTTAVT
LLDIIKDVEIAISCRKGRTGTAAGDVAFPKGKENLASVLKRYKRRLSNKAVGTHEGP-GS
RKSLT-SA--PYG---
>Maldo_Gala_12g011350
------MESANPN-ANIIPGVLQRLIPVVGPVLLISVGYIDPGKWAATAEAGACFGSELA
ALMLIFNLAAILCHYLSARIGVVTGRDLAQICSEEYDKGTCISLGIQTEVSAILSDLTMV
LGIAHGLNLLFGWDLFTCVFLTAVNAVLYPLFSTFLETCKVKVVCIYVTGFILLSFVLGV
IISQPEMPHSMNGMLTKLSGESAFALMSLLGASIMPHSLYFHSSIVQQYQQQATVPKGAL
CHNHLVAIICIFSGIYMVNYVLMTSAENLFYSPEASSGL-VLTFQDAMSLMEQVFWGPIV
PASFLLVLVLSNQITTLSWSLGGEVVLNEFLKVDLPGWLHCATIRIIAIVPALYFVWSSG
AEGMYQLLIFTQVLAALLLPPSVIPIFRIAASRPRMGVHKISQFVEFLSLITLIGMLGLK
VIFVVEMIFGNSEWGGILRSNSGSSMS-----LFLTACASFCLMIWLAATPLKSASVRLE
AQVWNWEL-KGTSDLLKNEEESNIAGPQYQREASVQNHEPSPSFG--LD--ADSEVANFD
LDLPDTIVEADQELNQTTVAENSNSHITFPSSPKSCMEGSTFAVESVPVATVVNDVSDVT
LEDTSALK-VKSTE-IEKTVEVEGVEGDLPTEKDDDEGDNWEPEELSKGVSGSTAPLASE
GSGSFRSLSGKGDDLGSSAGSLSRLAGLGRSARRQLATMLDEFWGQLYDFHGNVIQDAKA
KKLDLLLGSDSKAV--SSSLKVDTDAKE-SLGYFPSLGGRGSDSLINSSLYDSAKQHRVQ
SSLE-SYAVQR---GSSPLLPSHMQLLDAYVQSSSRSII---------------------
-----------DSDERHYSSVCSIPTSESGGKRYPSMRSIPTSESWDYQPATVHGYQIAS
YLNRLSKEKNFDNLNGQMEPSIL-KSGSSLGAGNYRDSLAFTMGQKLQNGLGSGQASNFQ
NFTVSRNSPMQSERPYYDPCSSGIVENVVSPANAKKYHSLPDI------HRELYMPDKNA
NWESPLGYGSSAGMAGYESSFYSNSGARTRAPLAFDELSP-NVY-NSLSSQQSSTFNAGS
LWSRQPFEQ-FGVADTSRTIGS-GIGNRVGSVNQETTSVAYSEAKLLQSFRHCIVKLLKL
EGSDWLFTQNDGVDEDLIDRVAAKEKFRYEAETRVINQTGQVGELQYCSSDTESASALKN
ND--SSYIMISSVPHCGDGCIWKEDLVVSFGVWCIHRILDLSLMESRPELWGKYTYVLNR
LQGIIDSAFSKPRSPMSPCICLEVPTAHQLQSSL--SFSNG--IPPPAKPARGKCTTAVT
LLDIIKDVEIAINSRKGRTGTAAGDVAFPKGKENLASVLKRYKRRLSNKTVGTHEGP-GS
GKSLT-SA--PYG---
>Maldo_HF01563-RA
MTPKAAMESTNPN-ANIMPGVLQRLLPVVGPVLVISVGYIDPGKWAATAEAGARSGSDLA
ALMLIFNFAAILCHYLSARIGVVTGRDLAQICSEEYDKGTCISLGIQTEVSAILSDLTMI
LGIAHGLNLLFGWDLFTCVFLTAVNAILYPLFFSFLETCKAKVLCISVAGFILLSFVLGV
IISQPEMPRSMNGMLTKLSGESAFALMSLLGASMMPHSLYFHSSIVQQYQQQATVPKGAL
CHNHLVAILCIFSGVYMVNYVFMTSAENLFYSPEASSGLVVLTFQDAMSLMEQVFWGPIV
PASFLLVLILSNQITALSWSLGGDVVLNEFLKVDLPGWLHCATIRIIAIVPALYFVWSSG
AEGMYQLLIFTQVLAALLLPSSVIPIFRIAASRPIMGAHKISQFVEFLSLITLIGMLGLK
IIFVVEMIFGNSEWGGNLRSNGGSSM-----LLFLTACASFGLMIWLAATPLKSASVRLE
AQVWNWELMEGTPDSLTNEEEINRAEPQYHREASVQSHEPSPSFG--LD--ADSEVANFD
LDLADTIMEADQELHQTTVAENNNSHITFPCSPKSRMEGSRSAVESFPVSTVVNDVSDVT
LEDTSALK-FKSTESVEKTV---EAEADLPTEKDDDEGDTWEPEESSKGVSGSTVPLASE
GSGSFRSLSGKGDDGGSSAGSLSRLAGLGRAARRQLAAVLDEFWGQLYDFHGNVIQDAKA
KKLDLLLGSDSKSV--SSSLKVDTSPKE-TSGFFPSAGGRGSDSLISSSLYESAKQHRVQ
SSLE-SYAVQR---GSSSSLPSRMQLLDAYVQNSSHSIIGSGERRYSSVRSIPTT-----
-----------ESGERRYSSVRSIPTSESGERRYSSVRSIPTSESWDYQPAIVHDYQIAS
YLNRMENDKSSDNLNGQMEPSVL-QSGSSLGAGNYRDSLAFTMGQKLQTGLGSGQASSFQ
NFTVSRNSPMQSERPYYDPRSSGIAENVVSPANAKKYHSLPDI------HRELYMPDKNA
NWESPLGYGSSAGMTGYESSLYSNSGVRTGAPLAFDELSP-KVY-NSLSSQQSSTFNTGS
LWSRQPFEQ-FGVADTNRTIGS-GIGNRVGSVNQETTSVADSEAKLLQSFRHCIVKLLKL
EGSDWLFTQNDGVDEDLIDRVASREKFLYEAETREINRTGQMGEPQYHSSDRKPASAMKN
ND--LSQFMFSSVPHCGEGCIWKADLVVSFGVWCIHRILDLSLMESRPELWGKYTYVLNR
LQGIIDSAFSKPRSPMSPCFCLKVPAAHQLKSSL--SFSNG--IPPAAKPARGKSTTAVT
LLDIIKDVEIAISCRKGRTGTAAGDVAFPKGKENLASVLKRYKRRLSNKAVGTHEGP-GS
RKSLT-SA--PYG---
>Maldo_HF04846-RA
------MESANPN-ANIIPGVLQRLIPVVGPVLLISVGYIDPGKWAATAEAGACFGSELA
ALMLIFNLAAILCHYLSARIGVVTGRDLAQICSEEYDKGTCISLGIQTEVSAILSDLTMV
LGIAHGLNLLFGWDLFTCVFLTAVNAVLYPLFSTFLETCKVKVVCIYVTGFILLSFVLGV
IISQPEMPHSMNGMLTKLSGESAFALMSLLGASIMPHSLYFHSSIVQQYQQQATVPKGAL
CHNHLVAIICIFSGIYMVNYVLMTSAENLFYSPEASSGL-VLTFQDAMSLMEQVFWGPIV
PASFLLVLVLSNQITTLSWSLGGEVVLNEFLKVDLPGWLHCATIRIIAIVPALYFVWSSG
AEGMYQLLIFTQVLAALLLPPSVIPIFRIAASRPRMGVHKISQFVEFLSLITLIGMLGLK
VIFVVEMIFGNSEWGGILRSNSGSSMS-----LFLTACASFCLMIWLAATPLKSASVRLE
AQVWNWEL-KGTPDLLKNEEESNIAGPQYQSEASVQNHEPSPSFG--LD--ADSEVANFD
LDLPDTIVEADQELNQTTVAENSNSHITFPSSPKSCMEGSTFAVESVPVATVVNDVSDVT
LEDTSALK-VKSTE-IEKTVEVEGVEGDLPTEKDDDEGDNWEPEELSKGVSGSTAPLASE
GSGSFRSLSGKGDDLGSSAGSLSRLAGLGRSARRQLATMLDEFWGQLYDFHGNVIQDAKA
KKLDLLLGSDSKAV--SSSLKVDTDAKE-SLGYFPSLGGRGSDSLINSSLYDSAKQHRVQ
SSLE-SYAVQR---GSSSLLPSHMQLLDAYVQSSSRSII---------------------
-----------DSDERRYPSMRSIPTSESGGKRYPSMRGIPTSESWDYQPATVHGYQIAS
YLNRLSKEKNFDNLNGQMEPSIL-KSGSSLGAGNYRDSLAFTMGQKLQNGLGSGQASNFQ
NFTVSRNSPMQSERQYYDPCSSGIAENVVSPANAKKYHSLPDI------HRELYMPDKNA
NWESPLGYGSSAGMAGYESSFYSNSGARTRAPLAFDELSP-NVY-NSLSSQQSSTFNTGS
LWSRQPFEQ-FGVADTSRTIGS-GIGNRVGSVNQETTSVAYSEAKLLQSFRHCIVKLLKL
EGSDWLFTQNDGVDEDLIDRVAAKEKFRYEVETRVINQTGQVGELQYCSSDTESASALKN
ND--SSYIMISSVPHCGDGCIWKADLVVSFGVWCIHRILDLSLMESRPELWGKYTYVLNR
LQGIIDSAFSKPRSPMSPCICLEVPKAHQLQSSL--SFSNG--IPPPAKPARGKCTTAVT
LLDVIKDVEIAINSRKGRTGTAAGDVAFPKGKENLASVLKRYKRRLSNKTVGTHEGP-GS
GKSLT-SA--PYG---
>Malsi_04g010090
------MESTNPN-ANIMPGVLQRLLPVVGPVLVISVGYIDPGKWAATAEAGARFGSDLA
ALMLIFNFAAILCHYLSARIGVVTGRDLAQICSEEYDKGTCISLGIQTEVSAILSDLTMI
LGIAHGLNLLFGWDLFTCVFLTAVNAILYPLFSSFLETCKAKVLCIYVAGFILLSFVLGV
IISQPEMPRSMNGMLTKLSGESAFALMSLLGASMMPHSLYFHSSIVQQCQQQATVPKGAL
CHNHLVAILCIFSGVYMVNYVFMTSAENLFYSPEASSGLVVLTFQDAMSLMEQVFWGPIV
PASFLLVLILSNQITALSWSLGGDVVLNEFLKVDLPGWLHCATIRIIAIVPALYFVWSSG
AEGMYQLLIFTQVLAALLLPSSVIPIFRIAASRPIMGAHKISQFVEFLSLITLIGMLGLK
IIFVVEMIFGNSEWGGNLRSNGGSSM-----LLFLTACASFGLMIWLAATPLKSASVRLE
AQVWNWELMEGTPDSLTNEEEINRAEPQYHREASVQSHEPSPSFG--LD--ADSEVANFD
LDLADTIMEADQELHQTTVAENNNSHITFPCSPKSRMEGSRSAVESFPVSTVVNDVSDVT
LEDTSALK-FKSTESIEKTV---EAEADLPTEKDDDEGDTWEPEESSKGVSGSTVPLASE
GSGSFRSLSGKGDDGGSSAGSLSRLAGLGRAARRQLAAVLDEFWGQLYDFHGNVIQDAKA
KKLDLLLGSDSKSV--SSLLKVDTSPKE-TSGFFPSAGGRGSDSLISSSLYESAKQHRVQ
SSLE-SYAVQR---GSSSSLPSRMQLLDAYVQNSSHSIIGSGERRYSSVRSIPTT-----
-----------ESGERRYSSVRSIPTSESGERRYSSVHSIPTSESWDYQPAIVHDYQIAS
YLNRMENDKSSDNLNGQMEPSVL-QSGSSLGAGNYRDSLAFTMGQKLQTGLGSGQASSFQ
NFTVSRNSPMQSERPYYDPRSSGIAENVVSPANAKKYHSLPDI------HRELYMPDKNA
NWESPLGYGSSAGMTGYESSLYSNSGVRTGAPLAFDELSP-KVY-NSLSSQQSSTFNTGS
LWSRQPFEQ-FGVADTNRTIGS-GIGNRVGSVNQETTSVADSEAKLLQSFRHCIVKLLKL
EGSDWLFTQNDGVDEDLIDRVASREKFLYEAETREINRTGQMGEPQYHSSDRKPASAMKN
ND--LSQFMFSSVPHCGEGCIWKADLVVSFGVWCIHRILDLSLMESRPELWGKYTYVLNR
LQGIIDSAFSKPRSPMSPCFCLKVPAAHQLKSSL--SFSNG--IPPAAKPARGKSTTAVT
LLDIIKDVEIAISCRKGRTGTAAGDVAFPKGKENLASVLKRYKRRLSNKAVGTHEGP-GS
RKSLT-SA--PYG---
>Malsi_12g010820
------MESANPN-ANIIPGVLQRLIPVVGPVLLISVGYIDPGKWAATAEAGACFGSELA
ALMLIFNLAAILCHYLSARIGVVTGRDLAQICCEEYDKGTCISLGIQTEVSAILSDLTMV
LGIAHGLNLLFGWDLFTCVFLTAVNAVLYPLFSTFLETCKVKVVCIYVTGFILLSFVLGV
IISQPEMPHSMNGMLTKLSGESAFALMSLLGASIMPHSLYFHSSIVQQYQQQATVPKGAL
CHNHLVAIICIFSGIYMVNYVLMTSAENLFYSPEASSGL-VLTFQDAMSLMEQVFWGPIV
PASFLLVLVLSNQITTLSWSLGGEVVLNEFLKVDLPGWLHCATIRIIAIVPALYFVWSSG
AEGMYQLLIFTQVLAALLLPPSVIPIFRIAASRPRMGVHKISQFVEFLSLITLIGMLGLK
VIFVVEMIFGNSEWGGILRSNSGSSMS-----LFLTACASFCLMIWLAATPLKSASVRLE
AQVWNWEL-KGTSDLLKNEEESNIAGPQYQREASVQNHEPSPSFG--LD--ADSEVANFD
LDLPDTIVEADQELNQTTVAENSNSHITFPSSPKSCMEGSTFAVESVPVATVVNDVSDVT
LEDTSALK-VKSTE-IEKTVEVEGVEGDLPTEKDDDEGDNWEPEELSKGVSGSTAPLASE
GSGSFRSLSGKGDDLGSSAGSLSRLAGLGRSARRQLATMLDEFWGQLYDFHGNVIQDAKA
KKLDLLLGSDSKAV---SSLKVDTHAKE-SLGYFPSLGGRGSDSLINSSLYDSAKQHRVQ
SSLE-SYAVQR---GSSPLLPSHMQLLDAYVQSSSRSII---------------------
-----------DSDERHYSSVCSIPTSESGGKRYPSMRSIPTSESWDYQPATVHGYQIAS
YLNRLSKEKNFDNLNGQMEPSIL-KSGSSLGAGNYRDSLAFTMGQKLQNGLGSGQASNFQ
NFTVSRNSPMQSERPYYDPCSSGIVENVVSPANAKKYHSLPDI------HRELYMPDKNA
NWESPLGYGSSAGMAGYESSFYSNSGARTRAPLAFDELSP-NVY-NSLSSQQSSTFNTGS
LWSRQPFEQ-FGVADTSRTIGS-GIGNRVGSVNQETTSVAYSEAKLLQSFRHCIVKLLKL
EGSDWLFTQNDGVDEDLIDRVAAKEKFRYEAETRVINQTGQVGELQYCSSDTESASALKN
ND--SSYIMISSVPHCGDGCIWKEDLVVSFGVWCIHRILDLSLMESRPELWGKYTYVLNR
LQGIIDSAFSKPRSPMSPCICLEVPTAHQLQSSL--SFSNG--IPPPAKPARGKCTTAVT
LLDIIKDVEIAINSRKGRTGTAAGDVAFPKGKENLASVLKRYKRRLSNKTVGTHEGP-GS
GKSLT-SA--PYG---
>Malsy_04g009920
------MESTNPN-ANIMPGVLQRLLPVVGPVLVISVGYIDPGKWAATAEAGARFGSDLA
ALMLIFNFAAILCHYLSARIGVVTGRDLAQICSEEYDKGTCISLGIQTEVSAILSDLTMI
LGIAHGLNLLFGWDLFTCVFLTAVNAILYPLFFSFLETCKAKVLCIYVAGFILLSFVLGV
IISQPEMPRSMNGMLTKLSGESAFALMSLLGASMMPHSLYFHSSIVQQYQQQATVPKGAL
CHNHLVAILCIFSGVYMVNYVFMTSAENLFYSPEASSGLVVLTFQDAMSLMEQVFWGPIV
PASFLLVLILSNQITALSWSLGGDVVLNEFLKVDLPGWLHCATIRIIAIVPALYFVWSSG
AEGMYQLLIFTQVLAALLLPSSVIPIFRIAASRPIMGAHKISQFVEFLSLITLIGMLGLK
IIFVVEMIFGNSEWGGNLRSNGGSSM-----LLFLTACASFGLMIWLAATPLKSASVRLE
AQVWNWELMEGTPDSLTNEEEINRAEPQYHREASVQSHEPSPSFG--LD--ADSEVANFD
LDLADTIMEADQELHQTTVAENNNSHITFPCSPKSHMEGSRSAVESFPVSTVVNDVSDVT
LEDTSALK-FKSTESVEKTV---EAEADLPTEKDDDEGDTWEPEESSKGVSGSTVPLASE
GSGSFRSLSGKGDDGGSSAGSLSRLAGLGRAARRQLAAVLDEFWGQLYDFHGNVIQDAKA
KKLDLLLGSDSKSV--SSSLKVDTSPKE-TSGFFPSAGGRGSDSLISSSLYESAKQHRVQ
SSLE-SYAVQR---GSSSSLPSRMQLLDAYVQNSSHSIIGSGERRYSSVRSIPTT-----
-----------ESGERRYSSVRSIPTSESGERRYSSVRSIPTSESWDYQPAIVHDYQIAS
YLNRMENDKSSDNLNGQMEPSVL-QSGSSLGAGNYRDSLAFTMGQKLQTGLGSGQASSFQ
NFTVSRNSPMQSERPYYDPRSSGIAENVVSPANAKKYHSLPDI------HRELYMPDKNA
NWESPLGYGSSAGMTGYESSLYSNSGVRTGAPLAFDELSP-KVY-NSLSSQQSSTFNTGS
LWSRQPFEQ-FGVADTNRTIGS-GIGNRVGSVNQETTSVADSEAKLLQSFRHCIVKLLKL
EGSDWLFTQNDGVDEDLIDRVASREKFLYEAETREINRTGQMGEPQYHSSDRKPASAMKN
ND--LSQFMFSSVPHCGEGCIWKADLVVSFGVWCIHRILDLSLMESRPELWGKYTYVLNR
LQGIIDSAFSKPRSPMSPCFCLKVPAAHQLKSSL--SFSNG--IPPAAKPARGKSTTAVT
LLDIIKDVEIAISCRKGRTGTAAGDVAFPKGKENLASVLKRYKRRLSNKAVGTHEGP-GS
RKSLT-SA--PYG---
>Malsy_12g010980
------MESANPN-ANIIPGVLQRLIPVVGPVLLISVGYIDPGKWAATAEAGACFGSELA
ALMLIFNLAAILCHYLSARIGVVTGRDLAQICSEEYDKGTCISLGIQTEVSAILSDLTMV
LGIAHGLNLLFGWDLFTCVFLTAVNAVLYPLFSTFLETCKVKVVCIYVTGFILLSFVLGV
IISQPEMPHSMNGMLTKLSGESAFALMSLLGASIMPHSLYFHSSIVQQYQQQATVPKGAL
CHNHLVAIICIFSGIYMVNYVLMTSAENLFYSPEASSGL-VLTFQDAMSLMEQVFWGPIV
PASFLLVLVLSNQITTLSWSLGGEVVLNEFLKVDLPGWLHCATIRIIAIVPALYFVWSSG
AEGMYQLLIFTQVLAALLLPPSVIPIFRIAASRPRMGVHKISQFVEFLSLITLIGMLGLK
VIFVVEMIFGNSEWGGILRSNSGSSMS-----LFLTACASFCLMIWLAATPLKSASVRLE
AQVWNWEL-KGTPDLLKNEEESNIAGPQYQSEASVQNHEPSPSFG--LD--ADSEVANFD
LDLPDTIVEADQELNQTTVAENSNSHITFPSSPKSCMEGSTFAVESVPVATVVNDVSDVT
LEDTSALK-VKSTE-IEKTVEVEGVEGDLPTEKDDDEGDNWEPEELSKGVSGSTAPLASE
GSGSFRSLSGKGDDLGSSAGSLSRLAGLGRSARRQLATMLDEFWGQLYDFHGNVIQDAKA
KKLDLLLGSDSKAV--SSSLKVDTDAKE-SLGYFPSLGGRGSDSLINSSLYDSAKQHRVQ
SSLE-SYAVQR---GSSSLLPSHMQLLDAYVQSSSRSII---------------------
-----------DSDERRYPSMRSIPTSESGGKRYPSMRGIPTSESWDYQPATVHGYQIAS
YLNRLSKEKNFDNLNGQMEPSIL-KSGSSLGAGNYRDSLAFTMGQKLQNGLGSGQASNFQ
NFTVSRNSPMQSERQYYDPCSSGIAENVVSPANAKKYHSLPDI------HRELYMPDKNA
NWESPLGYGSSAGMAGYESSFYSNSGARTRAPLAFDELSP-NVY-NSLSSQQSSTFNTGS
LWSRQPFEQ-FGVADTSRTIGS-GIGNRVGSVNQETTSVAYSEAKLLQSFRHCIVKLLKL
EGSDWLFTQNDGVDEDLIDRVAAKEKFRYEVETRVINQTGQVGELQYCSSDTESASALKN
ND--SSYIMISSVPHCGDGCIWKADLVVSFGVWCIHRILDLSLMESRPELWGKYTYVLNR
LQGIIDSAFSKPRSPMSPCICLEVPKAHQLQSSL--SFSNG--IPPPAKPARGKCTTAVT
LLDVIKDVEIAINSRKGRTGTAAGDVAFPKGKENLASVLKRYKRRLSNKTVGTHEGP-GS
GKSLT-SA--PYG---
>Pruav_co4041309.1_g010.1.br
------------------------------------------------------------
------------------------------------------------------------
------------------------------------------------------------
------------------------------------------------------------
------------------------------------------------------------
------------------------------------------------------------
------------------------------------------------------------
------------------------------------------------------------
------------------------------------------------------------
------------------------------------------------------------
------------------------------------------------------------
------------------------------------------------------------
------------------------------------------------------------
------------------------------------------------------------
------------------------------------------------------------
------------------------------------------------------------
------------------------------------------------------------
------------------------------------------------------------
------------------------------------------------------------
------------------------------------------------------------
------------------------------------------------------------
---------------MSPCFCLQIPAVHQLKSSP--SFSNG--IPPAAKPARGKCTTSAT
LLDIIKDVEIAISCRKGRTGTAAGDVAFPKGKENLASVLKRYKRRLTNKTAGTHEGP-GS
RKVQT-SA--PYGS--
>Pruav_sc0000711.1_g020.1.mk
-----------------MLGVLHRLLPVAGPALLISVGYLDPGKWAATAEAGARFGSDLA
ALMLIFNFAAILCHYLSARIGVVTGRDLAQICSEEYDKGTCMFLGVQTEVSVILSDLTMI
LGIAHGLNLLFGWDLFTCVFLTAVNAVLYPLFSTLLETCKAKVLCVCIAGFIQLSFVLGV
IISQPEMSFSMNGMLTKLSGESAFALMSLLGASIMPHSLYLHSSIVQQYQCQPTVSKDAL
CHHHLVAILCIFSGIYLVNYALMTSAENEY------SGLGLLTFQDVMSLVGQVFWSPIV
SGAFLLVLFVSNQITTLSWSLGGQVVLNDFLKLDLPGWLHCATIRIIAIVPALYFVWSSG
AEGMYQLLIFTQVLAALLLPSSVIPLFRIAASRPIMGVHKVSQFVEFLSLITLIGMLGLK
IIFVVEVIVGNSDWVNNLRSNAGSSMSVP-CVLLLTACATFCLMIWLAATPLKSASARLE
AQVWNWDLPVGSPDSITKKEEINISESKYHREVSVQKHEPSPSFGRALD--SDSEVASFD
LDLPETITEPDQELHLTTVVE-NGSHITFPCSPKCHMEESTSTVESTPVSTVVNEVSDVT
LEGSSALK-IESTEPIEKT---GGVEGDLPNEKDDDEGDTWEPEDSLKGVSESTAPLTSE
GPGSFRSLSGKGDEGGSSAGSLSRLAGLGRAARRQLAAVLDEFWGQLYDFHGNVIQEAKA
KKLDLLLGLDSKAV--SSSLKVDTSAKE-LSGYFPSAGGRGSDPIINSSLYDSPKQQSVQ
SSLE-SYGVQR---GSSSLLPSRVQLLDAYVQNSSRSVI---------------------
--------P---------------HCCPAACSCWMPMCKIQAAVLWTLVRGAIQACAVSH
LL----------------------------------------------------------
------------------------------------------------------------
------------------------------------------------------------
---------------------------RVGTTSQ--------------------------
--------------------------------------------PQY-------------
-------------------------MVIS----------------SHISIEWQRTEVL--
---II-------------------------------------------------------
------------------------------------------------------------
----------------
>Pyrbr_009344695.2_cds_XP_009342970.1_1
------MESANPN-ANIIPGVLQRLIPVVGPVLLISVGYIDPGKWAATAEAGACFGSDLA
ALMLIFNLAAILCHYLSARIGVVTGRDLAQICSEEYDKGTCISLGIQTEVSAILSDLTMV
LGIAHGLNLLFGWDLFTCVFLTAVNAVLYPLFSTFLETCKAKVVCIYITGFILLSFVLGV
IISQPEMPHSMNGMLTKLSGESAFALMSLLGASIMPHSLYFHSSIVQQYQQQATVPKDAL
CHNHLVAIICIFSGIYMVNYVLMTSAENLFYSTETSSGL-VLTFQDAMSLMEQVFCGPIV
PASFLLVLVLSNQITTLSWSLGGEVVLNEFLKVDLPGWLHCATIRIIAIVPALYFVWSSG
AEGMYQLLIFTQVLAALLLPPSVIPIFRIAASRPRMGVHKISQFVEFLSLITLIGMLGLK
VIFVVEMIFGNSEWGGNLRSNSGSSMS-----LFLTACASFCLMIWLAATPLKSASVRLE
AQVWNWEL-KGTPDSLKNEEESNIAEPQYQREASVQNHEPSPSFG--LD--ADSEVANFD
LDLPDTIVEADQELHQTTVGENSNSHITFPTSPKSCMEGSTSAVESVPVATVVNDVSDVT
LEDTSALK-VKSTE-IEKTVEVEGVEGDLPTEKDDDEGDTWEPEELSKAVSGSTAPLASE
GSGSFRTLSGKGDDLGSSTGSLSRLAGLGRSARRQLATMLDEFWGQMYDFHGNVIQDA--
-----------KAV--SSSPKVDTGAKE-SLGYFPSVGGRGSDSLINPSLYDSAKQHMVQ
SSLE-SYVVQR---GSSSLLPSHMQLLDAYVQSSSRSII---------------------
-----------DSDERRYSSVRNIPTSESGGKRYPSMHSIPTSESWDYQPATVHGYQIAS
YINRLSKEKNSDNLNPQMEPSIL-KSGSSLGAENYRDSLAFTMGQKLQNRLGSGQVSNFQ
NFTVSRNSPMQSGRPYYDPCSSGIAENVVSPANAKKYHSLPDI------HRELYMPDKNA
NWESSLGYGSSPGMAGYESSLYSNSGARTRAPLAFDELSP-KVY-NSLSSQQSSTFNTGS
LWSRQPFEQ-FGVADTSRTIDS-GIGNRVGSVNQESTSVAYSEAKLLQAFRHCIVKLLKL
EGSDWLFTQNDGVDEDLIDCVAAKEKFLYEAETREINRTGQVGEPQYHSSDTESASALKN
ND--LSYIMISSVPHCGDGCIWKADLVVSFGVWCIHRILDLSLMESRPELWGKYTYVLNR
LQGIIDSAFSKPRSPMSPCICLQVPAAHQLQSSP--SFSNG--IPPPAKPARGKCTTAVT
LLDMIKDVEIAINSRRGRTGTAAGDVAFPKGKENLASVLKRYKRRLSNKTVGTHEGP-GS
GKSLT-SA--PYG---
>Pyrbr_009344701.2_cds_XP_009342976.1_1
------MESANPN-ANIIPGVLQRLIPVVGPVLLISVGYIDPGKWAATAEAGACFGSDLA
ALMLIFNLAAILCHYLSARIGVVTGRDLAQICSEEYDKGTCISLGIQTEVSAILSDLTMV
LGIAHGLNLLFGWDLFTCVFLTAVNAVLYPLFSTFLETCKAKVVCIYITGFILLSFVLGV
IISQPEMPHSMNGMLTKLSGESAFALMSLLGASIMPHSLYFHSSIVQQYQQQATVPKDAL
CHNHLVAIICIFSGIYMVNYVLMTSAENLFYSTETSSGL-VLTFQDAMSLMEQVFCGPIV
PASFLLVLVLSNQITTLSWSLGGEVVLNEFLKVDLPGWLHCATIRIIAIVPALYFVWSSG
AEGMYQLLIFTQVLAALLLPPSVIPIFRIAASRPRMGVHKISQFVEFLSLITLIGMLGLK
VIFVVEMIFGNSEWGGNLRSNSGSSMS-----LFLTACASFCLMIWLAATPLKSASVRLE
AQVWNWEL-KGTPDSLKNEEESNIAEPQYQREASVQNHEPSPSFG--LD--ADSEVANFD
LDLPDTIVEADQELHQTTVGENSNSHITFPTSPKSCMEGSTSAVESVPVATVVNDVSDVT
LEDTSALK-VKSTE-IEKTVEVEGVEGDLPTEKDDDEGDTWEPEELSKAVSGSTAPLASE
GSGSFRTLSGKGDDLGSSTGSLSRLAGLGRSARRQLATMLDEFWGQMYDFHGNVIQDA--
-----------KAV--SSSPKVDTGAKE-SLGYFPSVGGRGSDSLINPSLYDSAKQHMVQ
SSLE-SYVVQR---GSSSLLPSHMQLLDAYVQSSSRSII---------------------
-----------DSDERRYSSVRNIPTSESGGKRYPSMHSIPTSESWDYQPATVHGYQIAS
YINRLSKEKNSDNLNPQMEPSIL-KSGSSLGAENYRDSLAFTMGQKLQNRLGSGQVSNFQ
NFTVSRNSPMQSGRPYYDPCSSGIAENVVSPANAKKYHSLPDI------HRELYMPDKNA
NWESSLGYGSSPGMAGYESSLYSNSGARTRAPLAFDELSP-KVY-NSLSSQQSSTFNTGS
LWSRQPFEQ-FGVADTSRTIDS-GIGNRVGSVNQESTSVAYSEAKLLQAFRHCIVKLLKL
EGSDWLFTQNDGVDEDLIDCVAAKEKFLYEAETREINRTGQVGEPQYHSSDTESASALKN
ND--LSYIMISSVPHCGDGCIWKADLVVSFGVWCIHRILDLSLMESRPELWGKYTYVLNR
LQGIIDSAFSKPRSPMSPCICLQVPAAHQLQSSP--SFSNG--IPPPAKPARGKCTTAVT
LLDMIKDVEIAINSRRGRTGTAAGDVAFPKGKENLASVLKRYKRRLSNKTVGTHEGP-GS
GKSLT-SA--PYG---
>Pyrbr_009375249.2_cds_XP_009373524.1_1
------MESTNPN-ANIMPGVLQRLLPVVGPVLLISVGYIDPGKWAATAEAGARFGSDLA
ALMLIFNFAAILCHYLSARIGVVTGRDLAQICSEEYDKGTCISLGIQTEVSAILSDLTMI
LGIAHGLNLLFGWHLFTCVFLTAVNAILYPLLSSFLETCKAKVLCIYVAGFILLSFVLGV
IISQPEMPRSMNGMLTKLSGESAFALMSLLGASIMPHSLYFHSSIVQQYQQQATVPKGAL
CHNHLVGIVCIFSCVYMVNYVLMTSAENLFYSPEASSGLVVLAFQDAMSLMEQVFWGPIV
PASFLLVLILSNQITTLSWSLGGDVVLNEFLKVDLPGWLHCATIRIIAIVPALYFVWSSG
AEGMYQLLIFTQVLAALLLPSSVIPIFRIAASRPIMGAHKISQFVEFLSLITLIGMLGLK
IIFVVEMIFGNSEWGGNLRSHGGSSM-----LLFLTACASFGLMIWLAATPLKSASVRLE
AQVWNWELMEGTPDSLTNEEDINRAEPQYHREASVQSHEPSPSFG--LD--ADSEVDNFD
LDLPDTIMEADQELHQTTVAENNNSHITFPCSPKSRMEGSTSAVESFPVSTVVNDVSDVT
LEDTSALK-FKSTESIEKTV---EAEADLPTEKDDDEGDTWEPEESSKGVSGSTAPLASE
GSGSFRSLSGKGDDGGSSAGSLSRLAGLGRAARRQLAAVLDEFWGQLYDFHGNVIQDAKA
KKLDLLLGSDSKSL--SSSLKVDTSPKG-TSGFFPSAGGRGSDSPIGSSLYESAKQHRVQ
SSLE-SYAVQR---GSSSLLPSHMQLLDTYVQNSSRSIIGSGERRYSSVRSIPTTESGER
RYSSVRSIPTSESGERRYSSVRSIPTSESGERRYSSVRSIPTSESWDYQPAIVHDYQIAS
YLNQMANDKSSDNLNGQMEPSVL-QSGSSLGAGNYRDSLAFTMGQKLQNGLGSGQASSFQ
NFTVSRNSPMQSERPYYDPRSSGIAENVVSPANAKKYHSLPDI------HRELYMPDKNA
NWESPLGYGSSAGMTGYESSLYSNSGVRTGAPLAFDELSP-KVY-NSLSSQQSSTFNTGS
LWSRQPFEQ-FGVADNNRTIGS-GIGNRVGSVNQETTSVADSEAKLLQSFRHCIVKLLKL
EGSDWLFTQNDGVDEDLIDRVAAREKFLYEAETREINR-GQMGEPQYHSSDRKPASAMKN
ND--LSQFMFSSVPQCGEGCIWKADLVVSFGVWCIHRILDLSLMESRPELWGKYTYVLNR
LQGIIDSAFSKPRSLMSPCFCLQVPAAHQLKSSL--SFSNG--IPPAAKPARGKSTTAAT
LLDIIKDVEIAISCRKGRTGTAAGDVAFPKGKENLASVLKRYKRRLSNKAAGTHEGP-GS
RKSLT-SA--PYG---
>Pyrbr_018651229.1_cds_XP_018506745.1_1
------MESTNPN-ANIMPGVLQRLLPVVGPVLLISVGYIDPGKWAATAEAGARFGSDLA
ALMLIFNFAAILCHYLSARIGVVTGRDLAQICSEEYDKGTCISLGIQTEVSAILSDLTMI
LGIAHGLNLLFGWHLFTCVFLTAVNAILYPLLSSFLETCKAKVLCIYVAGFILLSFVLGV
IISQPEMPRSMNGMLTKLSGESAFALMSLLGASIMPHSLYFHSSIVQQYQQQATVPKGAL
CHNHLVGIVCIFSCVYMVNYVLMTSAENLFYSPEASSGLVVLAFQDAMSLMEQVFWGPIV
PASFLLVLILSNQITTLSWSLGGDVVLNEFLKVDLPGWLHCATIRIIAIVPALYFVWSSG
AEGMYQLLIFTQVLAALLLPSSVIPIFRIAASRPIMGAHKISQFVEFLSLITLIGMLGLK
IIFVVEMIFGNSEWGGNLRSHGGSSM-----LLFLTACASFGLMIWLAATPLKSASVRLE
AQVWNWELMEGTPDSLTNEEDINRAEPQYHREASVQSHEPSPSFG--LD--ADSEVDNFD
LDLPDTIMEADQELHQTTVAENNNSHITFPCSPKSRMEGSTSAVESFPVSTVVNDVSDVT
LEDTSALK-FKSTESIEKTV---EAEADLPTEKDDDEGDTWEPEESSKGVSGSTAPLASE
GSGSFRSLSGKGDDGGSSAGSLSRLAGLGRAARRQLAAVLDEFWGQLYDFHGNVIQDAKA
KKLDLLLGSDSKSL--SSSLKVDTSPKG-TSGFFPSAGGRGSDSPIGSSLYESAKQHRVQ
SSLE-SYAVQR---GSSSLLPSHMQLLDTYVQNSSRSIIGSGERRYSSVRSIPTTESGER
RYSSVRSVPTSESGERRYSSVRSIPTSESGERRYSSVRSIPTSESWDYQPAIVHDYQIAS
YLNQMANDKSSDNLNGQMEPSVL-QSGSSLGAGNYRDSLAFTMGQKLQNGLGSGQASSFQ
NFTVSRNSPMQSERPYYDPRSSGIAENVVSPANAKKYHSLPDI------HRELYMPDKNA
NWESPLGYGSSAGMTGYESSLYSNSGVRTGAPLAFDELSP-KVY-NSLSSQQSSTFNTGS
LWSRQPFEQ-FGVADNNRTIGS-GIGNRVGSVNQETTSVADSEAKLLQSFRHCIVKLLKL
EGSDWLFTQNDGVDEDLIDRVAAREKFLYEAETREINR-GQMGEPQYHSSDRKPASAMKN
ND--LSQFMFSSVPQCGEGCIWKADLVVSFGVWCIHRILDLSLMESRPELWGKYTYVLNR
LQGIIDSAFSKPRSLMSPCFCLQVPAAHQLKSSL--SFSNG--IPPAAKPARGKSTTAAT
LLDIIKDVEIAISCRKGRTGTAAGDVAFPKGKENLASVLKRYKRRLSNKAAGTHEGP-GS
RKSLT-SA--PYG---
>Pyrco_BartlettDH_EIN2.Chr12
------MESANPN-ANIMPGVLQRLIPVVGPVLLISVGYIDPGKWAATAEAGACFGSDLA
ALMLIFNLAAILCHYLSARIGVVTGRDLAQICSEEYDKGTCISLGIQTEVSAILSDLTMV
LGIAHGLNLLFGWDLFTCVFLTAVNAVLYPLFSTFLETCKAKVVCIYITGFILLSFVLGV
IISQPEMPHSMNGMLTKLSGESAFALMSLLGASIMPHSLYFHSSIVQQYQQQATVPKDAL
CHNHLVAIICIFSGIYMVNYVLMTSAENLFYSTETSSGL-VLTFQDAMSLMEQVFCGPIV
PASLLLVLVLSNQITTLSWSLGGEVVLNEFLKVDLPGWLHCATIRIIAIVPALYFVWSSG
AEGMYQLLIFTQVLAALLLPPSVIPIFRIAASRPRMGVHKISQFVEFLSLITLIGMLGLK
VIFVVEMIFGNSEWGGNLRSNSGSSMS-----LFLTACASFCLMIWLAATPLKSASVRLE
AQVWNWEL-KGTPDSLKNEVESNIAEPQYQREASVQNHEPSPSFG--LD--ADSEVANFD
LDLPDTIVEADQELHQTTVGENSNSHITFPTSPKSCMEGSTSAVESVPVATVVNDVSDVT
LEDTSALK-VKSTE-IEKTVEVEGVEGDLPTEKDDDEGDTWEPEELSKGVSGSTAPLASE
GSGSFRTLSGKGDDLGSSTGSLSRLAGLGRSARRQLATMLDEFWGQMYDFHGNVIQDAKA
KKLDLLLGSDSKAV--SSSPKVDTGAKE-SLGYFPSVGGRGSDSLINSSLYDSAKQHMVQ
SSLE-SYAVQR---GSSSLLPSHMQLLDAYVQSSSRSII---------------------
-----------DSDERRYPSVRSIPTSESGGKRYPSMRSIPTSESWDYQPATVHGYQIAS
YLNRLSKEKNSDNLNPQMEPSIL-KSGSSLGAGNYRDSLAFTMGQKLQNRLGSGQVSNFQ
NFTVSRNSPMQSGRPYYDPCSSGIAENVVSPANAKKYHSLPDI------HRELYMPDKNA
NWESSLGHGSSPGMAGYESSLYSNSGARTRAPLAFDELSP-KVY-NSLSSQQSSTFNTGS
LWSRQPFEQ-FGVADTSRTIGS-GIGNRVGSVNQESTLVAYSEAKLLQAFRHCIVKLLKL
EGSDWLFTQNDGVDEDLIDCVAAKEKFLYEAETREINRTGQVGEPQYHSSDTESASALKN
ND--LSYIMISSVPHCGDGCIWKADLVVSFGVWCIHRILDLSLMESRPELWGKYTYVLNR
LQGIIDSAFSKPRSPMSPCICLQVPAAHQLQSSP--SFSNG--IPPPAKPARGKCTTAVT
LLDMIKDVEIAINSRKGRTGTAAGDVAFPMGKENMASVLKRYKRRLSNKTVGTHEGP-GS
GKSLT-SA--PYG---
>Pyrco_BartlettDH_new_EIN2.Chr4
------MESTNPN-ANIMPGVLQRLLPVVGPVLLISVGYIDPGKWAATAEAGARFGSDLA
ALMLIFNFAAILCHYLSARIGVVTGRDLAQICSEEYDKGTCISLGIQTEVSAILSDLTMI
LGIAHGLNLLFGWDLFTCVFLTAVNAILYPLLSSFLETCKAKVLCIYVAGFILLSFVLGV
IISQPEMPRSMNGMLTKLSGESAFALMSLLGASIMPHSLYFHSSIVQQYQQQATVPKGAL
CHNHLVAIVCIFSGVYMVNYVLMTSAENLFYSPEASSGLVVLAFQDAMSLMEQVFWGPIV
PASFLLVLILSNQITTLSWSLGGDVVLNEFLKVDLPGWLHCATIRIIAIVPALYFVWSSG
AEGMYQLLIFTQVLAALLLPSSVIPIFRIAASRPIMGAHKISQFVEFLSLITLIGMLGLK
IIFVVEMIFGNSEWGGNLRSHGGSSM-----LLFLTACASFGLMIWLAATPLKSASVRLE
AQVWNWELMEGTPDSLTNEEDINRAEPQYHREASVQSHEPSPSLG--LD--ADSEVDNFD
LDLPDTIMEADQELHQTTVAENNNSHITFPCSPKSRMEGSTSAVESFPVSTVVNDVSDLT
LEDTSTLK-FKSTESIEKTV---EAEADLPTEKDDDEGDTWEPEESSKGVSGSTAPLASE
GSGSFRSLSGKGDDGGSSAGSLSRLAGLGRAARRQLAAVLDEFWGQLYDFHGNVIQDAKA
KKLDLLLGSDSKSV--SSSLKVDTSPKG-TSGFFPSSVGRGSDSLISSSLYESAKQHRVQ
SSLE-SYVVQR---GSSSLLPSHMQLLDTYVQNSSRSIIGSGERRYSSVRSIPTTESGER
RYSSVRSIPTSESGERRYSSVRSVPTSESGERRYSSVRSIPTSESWDYQPAIVHDYQIAS
YLNQMANDKSSDNLNGQMEPSVL-QSGSSLGAGNYRDSLAFTMGQKLQNGLGSGQASSFQ
NFTVSRNSPMQSERPYHDPRSSGIAENVVSPANAKKYHSLPDI------HRELYMPDKNA
NWESPLGYGSSAGMTGYESSLYSNSGVRTGAPLAFDELSP-KVY-NSLSSQQSSTFNTRS
LWSRQPFEQ-FGVADNNRTIGS-GIGNRVGSVNQETTSVADSEAKLLQSFRHCIVKLLKL
EGSDWLFTQNDGVDEDLIDRVAAREKFLYEAETREINRTGQMGEPQYHSSDRKPASAMKN
ND--LSQFMFSSVPHCGEGCIWKADLVVSFGVWCIHRILDLSLMESRPELWGKYTYVLNR
LQGIIDSAFSKPRSLMSPCFCLQVPAAHQLKSSL--SFSNG--IPPAAKPARGKSTTAVT
LLDIIKDVEIAISCRKGRTGTAAGDVAFPKGKENLASVLKRYKRRLSNKAAGTHEGP-GS
RKSLT-SA--PYG---
>Pyrco_Bartlett_008615.1
------MESANPN-ANIMPGVLQRLIPVVGPVLLISVGYIDPGKWAATAEAGACFGSDLA
ALMLIFNLAAILCHYLSARIGVVTGRDLAQICSEEYDKGTCISLGIQTEVSAILSDLTMV
LGIAHGLNLLFGWDLFTCVFLTAVNAVLYPLFSTFLETCKAKVVCIYITGFILLSFVLGV
IISQPEMPHSMNGMLTKLSGESAFALMSLLGASIMPHSLYFHSSIVQQYQQQATVPKDAL
CHNHLVAIICIFSGIYMVNYVLMTSAENLFYSTETSSGL-VLTFQDAMSLMEQVFCGPIV
PASFLLVLVLSNQITTLSWSLGGEVVLNEFLKVDLPGWLHCATIRIIAIVPALYFVWSSG
AEGMYQLLIFTQVLAALLLPPSVIPIFRIAASRPRMGVHKISQFVEFLSLITLIGMLGLK
VIFVVEMIFGNSEWGGNLRSNSGSSMS-----LFLTACASFCLMIWLAATPLKSASVRLE
AQVWNWEL-KGTPDSLKNEEESNIAEPQYQREASVQNHEPSPSFG--LD--ADSEVANFD
LDLPDTIVEADQELHQTTVGENSNSHITFPTSPKSCMEGSTSAVESVPVATVVNDVSDVT
LEDTSALK-VKSTE-IEKTVEVEGVEGDLPTEKDDDEGDTWEPEELSKGVSGSTAPLASE
GSGSFRTLSGKGDDLGSSMGSLSRLAGLGRSARRQLATMLDEFWGQMYDFHGNVIQDAKA
KKLDPLLGSDSKAV--SSSPKVDTGAKE-SLGYFPSVGGRGSDSLINSSLYDSAKQHMVQ
SSLE-SYAVQR---GSSSLLPSHMQLLDAYVQSSSRSII---------------------
-----------DSDERRYPSVRSIPTSESGGKRYPSIRSIPTSESWDYQPATVHGYQIAS
YLNRLSKEKNSDNLNPQMEPSIL-KSGSSLGAGNYRDSLAFTMGQKLQNRLGSGQVSNFQ
NFTVSRNSPMQSGRPYYDPCSSGIAENVVSPANAKKYHSLPDI------HRELYMPDKNA
NWESSLGHGSSPGMAGYESSSYSNSGARTRAPLAFDELSP-KVY-NSLSSQQSSTFNTGS
LWSRQPFEQ-FGVADTSRTIGS-GIGNRVGSVNQESTLVAYSEAKLLQAFRHCIVKLLKL
EGSDWLFTQNDGVDEDLIDCVAAKEKFLYEAETREINRTGQVGEPQYHSSDTESASALKN
ND--LSYIMISSVPHCGDGCIWKADLVVSFGVWCIHRILDLSLMESRPELWGKYTYVLNR
LQGIIDSAFSKPRSPMSPCICLQVPTAHQLQSSP--SFSNG--IPPPAKPARGKCTTAVT
LLDMIKDVEIAINSRKGRTGTAAGDVAFPKGKENLASVLKRYKRRLSNKTVGTHEGP-GS
GKSLT-SA--PYG---
>Pyrco_Bartlett_018637.1
------MESTNPN-ANIMPGVLQRLLPVVGPVLLISVGYIDPGKWAATAEAGARFGSDLA
ALMLIFNFAAILCHYLSARIGVVTGRDLAQICSEEYDKGTCISLGIQTEVSAILSDLTMI
LGIAHGLNLLFGWDLFTCVFLTAVNAILYPLLSSFLETCKAKVLCIYVAGFILLSFVLGV
IISQPEMPRSMNGMLTKLSGESAFALMSLLGASIMPHSLYFHSSIVQQYQQQATVPKGAL
CHNHLVAIVCIFSGVYMVNYVLMTSAENLFYSPEASSGLVVLAFQDAMSLMEQVFWGPIV
PASFLLVLILSNQITTLSWSLGGDVVLNEFLKVDLPGWLHCATIRIIAIVPALYFVWSSG
AEGMYQLLIFTQVLAALLLPSSVIPIFRIAASRPIMGAHKISQFVEFLSLITLIGMLGLK
IIFVVEMIFGNSEWGGNLRSHGGSSM-----LLFLTACASFGLMIWLAATPLKSASVRLE
AQVWNWELMEGTPDSLTNEEDINRAEPQYHREASVQSHEPSPSLG--LD--ADSEVDNFD
LDLPDTIMEADQELHQTTVAENNNSHITFPCSPKSRMEGSTSAVESFPVSTVVNDVSDVT
LEDTSALK-FKSTESIEKTV---EAEADLPTEKDDDEGDTWEPEESSKGVSGSTAPLASE
GSGSFRSLSGKGDDGGSSAGSLSRLAGLGRAARRQLAAVLDEFWGQLYDFHGNVIQDAKA
KKLDLLLGSDSKSV--SSSLKVDTSPKG-TSGFFPSAGGRGSDSLISSSLYESAKQHRVQ
SSLE-SYAVQR---GSSSLLPSHMQLLDTYVQNSSRSIIGSGERRYSSVRSIPTTESGER
RYSSVRSIPTSESGERRYSSVRSVPTSESGERRYSSVRSIPTSESWDYQPAIVHDYQIAS
YLNQMANDKSSDNLNGQMEPSVL-QSGSSLGAGNYRDSLAFTMGQKLQNGLGSGQASSFQ
NFTVSRNSPMQSERPYHDPRSSGIAENVVSPANAKKYHSLPDI------HRELYMPDKNA
NWESPLGYGSSAGMTGYESSLYSNSGVRTGAPLAFDELSP-KVY-NSLSSQQSSTFNTGS
LWSRQPFEQ-FGVADNNRTIGS-GIGNRVGSVNQETTSVADSEAKLLQSFRHCIVKLLKL
EGSDWLFTQNDGVDEDLIDRVAAREKFLYEAETREINRTGQMGEPQYHSSDRKPASAVKN
ND--LSQFMFSSVPHCGEGCIWKADLVVSFGVWCIHRILDLSLMESRPELWGKYTYVLNR
LQGIIDSAFSKPRSLMSPCFCLQVPAAHQLKSSL--SFSNG--IPPAAKPARGKSTTAAT
LLDIIKDVEIAISCRKGRTGTAAGDVAFPKGKENLASVLKRYKRRLSNKAVGTHEGP-GS
RKSLT-SA--PYG---
>Pyrco_DAnjou_EIN2.Chr12
------MESANPN-ANIIPGVLQRLIPVVGPVLLISVGYIDPGKWAATAEAGACFGSDLA
ALMLIFNLAAILCHYLSARIGVVTGRDLAQICSEEYDKGTCISLGIQTEVSAILSDLTMV
LGIAHGLNLLFGWDLFTCVFLTAVNAVLYPLFSTFLETCKAKVVCIYITGFILLSFVLGV
IISQPEMPHSMNGMLTKLSGESAFALMSLLGASIMPHSLYFHSSIVQQYQQQATVRKDAL
CHNHLVAIICIFSGIYMVNYVLMTSAENLFYSTETSSGL-VLTFQDAMSLMEQVFCGPIV
PASFLLVLVLSNQITTLSWSLGGEVVLNEFLKVDLPGWLHCATIRIIAIVPALYFVWSSG
AEGMYQLLIFTQVLAALLLPPSVIPIFRIAASRPRMGVHKISQFVEFLSLITLIGMLGLK
VIFVVEMIFGNSEWGGNLRSNSGSSMS-----LFLTACASFCLMIWLAATPLKSASVRLE
AQVWNWEL-KGTPDSLKNEEESNIAEPQYQREASVQNHEPSPSFG--LD--ADSEVANFD
LDLPDTIVEADQELHQTTVVENSNSHITFPTSPKSCMEGSTSAVESVPVATVVNDVSDVT
LEDTSALK-VKSTE-IEMTVEVEGVEGDLPTEKDDDEGDTWEPEELSKGVSGSTAPLASE
GSGSFRTLSGKGDDLGSSTGSLSRLAGLGRSARRQLATMLDEFWGQMYDFHGNVIQDAKA
KKLDPLLGSDSKAV--SSSPKVDTGAKE-SLGYFPSVGGRGSDSLINSSLYDSAKQHMVQ
SSLE-SYAVQR---GSSSLLPSHMQLLDAYVQSSSRSII---------------------
-----------DSDERRYSSVRSIPTSESGGKRYPSMRSIPTSESWDYQPATVHGYQIAS
YLNRLSKEKNSDNLNPQMEPSIL-KSGSSLGAGNYRDSLAFTMGQKLQNRLGSGQVSNFQ
NFTVSRNSPMQSGRPYYDPCSSGIAENVVSPANAKKYHSLPDI------HRELYMPDKNA
NWESSLGYGSSPGMAGYESSLYSNSGARTRAPLAFDELSP-KAY-NSLSSQQSSTFNTGS
LWSRQPFEQ-FGVADTSRTIGS-GIGNRVGSVNQESTSVAYSEAKLLQAFRHCIVKLLKL
EGSDWLFTQNDGVDEDLIDCVAAKEKFLYEAETREINRTGQVGEPQYHSSDTESASALKN
ND--LSYIMISSVPHCGDGCIWKADLVVSFGVWCIHRILDLSLMESRPELWGKYTYVLNR
LQGIIDSAFSKPRSPMSPCICLQVPAAHQLQSSP--SFSNG--IPPPAKPARGKCTTAVT
LLDMIKDVEIAINSRKGRTGTAAGDVAFPKGKENLASVLKRYKRRLSNKTVGTHEGP-GS
GKSLT-SA--PYG---
>Pyrco_DAnjou_EIN2.Chr4
MTPRA-MESTNPN-ANIMPGVLQRLLPVVGPVLLISVGYIDPGKWAATAEAGARFGSDLA
ALMLIFNFAAILCHYLSARIGVVTGRDLAQICSEEYDKGTCISLGIQTEVSAILSDLTMI
LGIAHGLNLLFGWDLFTCVFLTAVNAILYPLLSSFLETCKAKVLCIYVAGFILFSFVLGV
IISQPEMPRSMNGMLTKLSGESAFALMSLLGASIMPHSLYFHSSIVQQYQQQATVPKGAL
CHNHLVAIVCIFSGVYMVNYVLMTSAENLFYSPEASSGLVVLAFQDAMSLMEQVFWGPIV
PASFLLVLILSNQITTLSWSLGGDVVLNEFLKVDLPGWLHCATIRIIAIVPALYFVWSSG
AEGMYQLLIFTQVLAALLLPSSVIPIFRIAASRPIMGAHKISQFVEFLSLITLIGMLGLK
IIFVVEMIFGNSEWGGNLRSHGGSSM-----LLFLIACASFGLMIWLAATPLKSASVRLE
AQVWNWELMEGTPDSLTNEEDINRAEPQYHREASVQSHEPSPSFG--LD--ADSEVDNFD
LDLPDTIMEADQELYQTTVAENNNSHITFPCSPKSRMEGSTSAVESFPVSTVVNDVSDVT
LEDTSALK-FKSTESIEKTV---EAEADLPTEKDDDEGDTWEPEESSKGVSGSTAPLASE
GSGSFRSLSGKGDDGGSSAGSLSRLAGLGRAARRQLAAVLDEFWGQLYDFHGNVIQDAKA
KKLDLLLGSDSKSV--SSSLKVDTSPKG-TSGFFPSAGGRGSDSLISPSLYESAKQHRVQ
SSLE-SYAVQR---GSSSLLPSHMQLLDSYVQNSSRSIIGSGERRYSSVRSIPTTESGER
RYSSVRSIPTSESGERRYSSVRSVPTSESGERRYSSVRSIPTSESWDYQPAIVHDYQIAS
YLNQMANDKSSDNLNGQMEPSVL-QSGSSLGAGNYRDSLAFTMGQKLQNGLGSGQASSFQ
NFTVSRNSPMQSERPYHDPRSSGIAENVVSPANAKKYHSLPDI------HRELYMPDKNA
NWESPLGYGSSAGMTGYESSLYSNSGVRTGAPLAFDELSP-KVY-NSLSSQQSSTFNTGS
LWSRQPFEQ-FGVADNNRTIGS-GIGNRVGSVNQETTSVADSEAKLLQSLRHCIVKLLKL
EGSDWLFTQNDGVDEDLIDRVAAREKFLYEAETREINRTGQMGEPQYHSSDRKPASAMKN
ND--LSQFMFSSVPHCGEGCIWKADLVVSFGVWCIHRILDLSLMESRPELWGKYTYVLNR
LQGIIDSAFSKPRSLMSPCFCLQVPAAHQLKSSL--SFSNG--IPPAAKPARGKSTTAAT
LLDIIKDVEIAISCRKGRTGTAAGDVAFPKGKENLASVLKRYKRRLSNKAAGTHEGP-GS
RKSLT-SS--PYG---
>Pyrusco12g010970.1
------MESANPN-ANIIPGVLQRLIPVVGPVLLISVGYIDPGKWAATAEAGACFGSDLA
ALMLIFNLAAILCHYLSARIGVVTGRDLAQICSEEYDKGTCISLGIQTEVSVILSDLTMV
LGIAHGLNLLFGWDLFTCVFLTAVNAVLYPLFSTFLETCKAKVVCIYITGFILLSFVLGV
IISQPEMPHSMNGMLTKLSGESAFALMSLLGASIMPHSLYFHSSIVQQYQQQATVPKGAL
CHNHLVGIVCIFSCVYMVNYVLMTSAENLFYSPEASSGLVVLAFQDAMSLMEQVFCGPIV
PASFLLVLVLSNQITTLSWSLGGEVVLNEFLKVDLPGWLHCATIRIIAIVPALYFVWSSG
AEGMYQLLIFTQVLAALLLPPSVIPIFRIAASRPRMGVHKISQFVEFLSLITLIGMLGLK
VIFVVEMIFGNSEWGGNLRSNSGSSMS-----LFLTACASFCLMIWLAATPLKSASVRLE
AQVWNWEL-KGTPDSLKNEEESNIAEPQYQREASVQNHEPSPSFG--LD--ADSEVANFD
LDLPDTIVEADQELHQTTVGENSNSHITFPTSPKSCMEGSTSAVESVPVATVVNDVSDVT
LEDTSALK-VKSTE-IEKTVEVEGVEGDLPTEKDDDEGDTWEPEELSKGVSGSTAPLASE
GSGSFRTLSGKGDDLGSSTGSLSRLAGLGRSARRQLATMLDEFWGQMYDFHGNVIQVA--
-----------KAV--SSSPKVDTGAKE-SLGYFPSVGGRGSDSLINSSLYDSAKQHMVQ
SSLE-SYAIQR---GSSSLLPSHMQLLDAYVQSSSRSII---------------------
-----------DSDERRYSSVRNIPTSESGGKRYPSMRSIPTSESWDYQPATVHGYEIAS
YINRLSKEKNSDNLNPQMEPSIL-KSGSSLGAENYRDSLAFTMGQKLQNRLGSGQVSNFQ
NFTVSRNSPMQSGRPYYDPCSSGIAENVASPANAKKYHSLPDI------HRELYMPDKNA
NWESSLGYGSSPGMAGYESSLYSNSGARTRAPLAFDELSP-KVY-NSLSSQQSSTFNTGS
LWSRQPFEQ-FGVADTSRTIGS-GIGNRVGSVNQESTSVAYSEAKLLQAFRHCIVKLLKL
EGSDWLFTQNDGVDEDLIDCVAAKEKFLYEAETREINRTGQVGEPQYHSSDTESASALKN
ND--LSYIMISSVPHCGDGCIWKADLVVSFGVWCIHRILDLSLMESRPELWGKYTYVLNR
LQGIIDSAFSKPRSPMSPCICLQVPAAHQLQSSP--SFSNG--IPPPAKPARGKCTTAVT
LLDMIKDVEIAINSRRGRTGTAAGDVAFPKGKENLASVLKRYKRRLSNKTVGTHEGP-SS
GKSLT-SA--PYG---
>Pyrusco4g011130.1
------MESTNPN-ANIMPGVLQRLLPVVGPVLLISVGYIDPGKWAATAEAGARFGSDLA
ALMLIFNFAAILCHYLSARIGVITGRDLAQICSEEYDKGTCISLGIQTEVSAILSDLTMI
LGIAHGLNLLFGWDLFTCVFLTAVNAILYPLLSSFLETCKAKVLCIYVAGFILLSFVLGV
IISQPEMPRSMNGMLTKLSGESAFALMSLLGASIMPHSLYFHSSIVQQYQQQATVPKGAL
CHNHLVAIVCIFSGVYMVNYVLMTSAENLFYSPEASSGLVVLAFQDAMSLMEQVFWGPIV
PASFLLVLILSNQITTLSWSLGGDVVLNEFLKVDLPGWLHCATIRIIAIVPALYFVWSSG
AEGMYQLLIFTQVLAALLLPSSVIPIFRIAASRPIMGAHKISQFVEFLSLITLIGMLGLK
IIFVVEMIFGNSEWGGNLRSHGGSSM-----LLFLTACASFGLMIWLAATPLKSASVRLE
AQVWNWELMEGTPDSLTNEEDINRAEPQYHREASVQSHEPSPSFG--LD--ADSEVDNFD
LDLPDTIMEADQELHQTTVAENNNSHITFPCSPKSRMEGSTSAVESFPVSTVVNDVSDVT
LEDTSALK-FKSTESIEKTV---EAEADLPTEKDDDEGDTWEPEESSKGVSGSTAPLASE
GSGSFRSLSGKGDDGGSSAGSLSRLAGLGRAARRQLAAVLDEFWGQLYDFHGNVIQDAKA
KKLDLLLGSDSKSL--SSSLKVDTSPKG-TSGFFPSAGGRGSDSPIGSSLYESAKQHRVQ
SSLE-SYAVQR---GSSSLLPSHMQLLDTYVQNSSRSIIGSGERRYSSVRSIPTTESGER
RYSSVRSIPTSESGERRYSSVRSVPTSESGERRYSSVRSIPTSESWDYQPAIVHDYQIAS
YLNQMANDKSSDNLNGQMEPSVL-QSGSSLGAGNYRDSLAFTMGQKLQNGLGSGQASSFQ
NFTVSRNSPMQSERPYYDPRSSGIAENVVSPANAKKYHSLPDI------HRELYMPDKNA
NWESPLGYGSSAGMTGYESSLYSNSGVRTGAPLAFDELSP-KVY-NSLSSQQSSTFNTGS
LWSRQPFEQ-FGVADNNRTIGS-GIGNRVGSVNQETTSVADSEAKLLQSFRHCIVKLLKL
EGSDWLFTQNDGVDEDLIDRVAAREKFLYEAETREINR-GQMGEPQYHSSDRKPASAMKN
ND--LSQFMFSSVPQCGEGCIWKADLVVSFGVWCIHRILDLSLMESRPELWGKYTYVLNR
LQGIIDSAFSKPRSLMSPCFCLQVPAAHQLKSSL--SFSNG--IPPAAKPARGKSTTAAT
LLDIIKDVEIAISCRKGRTGTAAGDVAFPKGKENLASVLKRYKRRLSNKAAGTHEGP-GS
RKSLT-SA--PYG---
>Rosch_v2.0_Chr3g0469791
MSLIAHMESASSN-ANNMPGVVHQLLPVVGPMLLIAVGYLDPGKWAATVEAGSRYGTDLA
AVMLIFNLAAILCHYLSARIAVVTGRDLAQVCSEEYDKATCIFLGVQTEMSVIVLDLTMI
LGIAHALNLLFGWDLFTCVFLTAANAVLYPLFSTLLETCKAKFLCIYIAGFLLLSFVLGV
FISQPQVPLSMTGMLTKLSGESAFSLMSLLGASIMPHSFYLHSSIVQQHQQQPTVSKDAL
CQNHFVAIFCTFSGIYLVNYALMTLAANVFY-----TSRGLLTFQDAMSLMEQVFWGPIV
PVAFLLVLFLSNQITTLSWSLGGQVVLNDFLKLDLPGWLHCATIRIIAIVPALYFVWSSG
AEGMYQLLISTQVLAALLLPSSVIPLFRVAASRQIMGAHKISQFVEFLALITLIGMLGLK
LVFVVEMIFGNSDWVDNLRWDAGSSMS----ALLITASASFCLMIWLAATPLKSASARLE
NQVWNWDMPKGVSEPFRNREEIDIAEPNYHRDASVQKHEPSPSSGKALDRDSDTAVANFD
FVLPETLLEPDQELQSTTSEE-NSSLNTFPRSAKCNKEETTSVVESIRLPTVASEVSDVT
SLGTSTVK-VGSTEPVEKIL---GVEGDLPTEKDDDEGDTWEPEDSLKEVSGGTTSLTSE
GPGSFRSLSGKGDEGGSGAGSLSRLAGLGRAARRQLAAVLDEFWGQLYDFHGNVIQEAKA
RKLDLLLGSDSKASSSSSVLKDDTTAKE-VSGYFPSVGGRGSDPLINSSLYDSINQPRLQ
NSLESSYGAQR---GSSSLWSGHIQLLDAYGQNSTCSIIDSGERRYSSVRSIPSSDLGER
RYSSVRSIPSSDLGERRYSSVRSIPTSDSGERRYSSVRSIPSAESWDYQPATVHGYQISS
YLNS--NDRSSGNLNGQMESPAL-NSASSLGAGNYRESLAFTMGQKLQNGLGSGQASSFQ
NLTVSRHSPLQSERPYYDVHSSGISENVVNSANAKKYHSLPDI------HRDLYMSNKSA
QRDAPPGFG----KTNYESSLYPKSVARTGGPLAFDELSPSKVYRDVLSSQQNSNFGTGS
LWSRQPFEQ-FGVADNNRSIGT-AVGSRAGSAGQEAMSVADSEAKLLQSFRHCIVKLLKL
EGSDWLFRQNDGVDEDLIDRVAAREKIIYEAETREINRTVHMGESQY-TSDRKSTSAIKM
SDANLTHLMVSSVPNCGEGCIWRSDLIISFGVWCIHRILDLSLMESRPELWGKYTYVLNR
LQGIIDSAFSKPRSPMSPCFCLQIAAAQQQKSSP--TFSNG-MLPPAAKPARGKCTTAAT
LADIIKDVETAISCRKGRTGTAAGDVAFPKGKENLASVLKRYKRRLSNKPVCTQEGPSRS
RKGAPTSA--PYGS--
>Ruboc_06_G18808
------MESASSN-ANNMPGVLHQLLPVVGPMLLISVGYLDPGKWAATVETGSRYGTDLA
ALMLVFNFAAILCHYLSARIAVVTGRDLAQICSEEYDKGTCIFLGVQIEMSVIVLDLTMI
LGIAHGLNLLFGWDLFTCVFLTAANAVLYPLFSTLLSTTNATFHDVNKAEWGKCFF----
---------------TDESSWSKYNAPQFLSSFFYCAGHVSESSVLLQHLRQPTVSKDAL
CQNHFVAIFCIFSGIYLVNYVLMTLAANVFY-----TSRGLLTFQDAMSLMEQVFWSPIV
PVAFLLVLFLSNQITTLSWSLGGQVVLNDFLKLDLPGWLHCATIRIIAIVPALYFVWSSG
AEGMYQLLISTQVLAALLLPSSVIPLFRVAASRQIMGIHKISQFVEFLALITLIGMLGLK
VIFLVEMIFGHSDWVDNLRWDAGSSMS----VLLITASASFCFMIWLAATPLKSASARLE
NQVWNWDLPK---------EEIHIAEPNYNRDASVQKHEPSPSSGEALDRDSDTTVANFD
FDLPETILEPDQELQLMTVEE-NSSHVTFPRSSKCSMEEPTSILESIRIPTVVNEVSDVT
SLGASTVK-VESTEPVEKTL---GVEGDLPTEKDDDEGDTWEPEDSLKEVSGSTTSLTSD
GPGSFRSLSGKGDEGGSGAGSLSRLAGLGRAARRQLAAVLDEFWGQLYDFHGNVKQEAKA
RKLDLLLWSDSKAASSSSLLKDDTTAKE-ISGYFPSVGGRGSDPLINSNLYDSAKQQRLQ
SSLESSYGAQR---GSSSLWSGHVQLLDAYVQNSSRGVV----------------DLGER
RYSSVRNIPSSDLGERRYSSVRSIPSSDSGERRYSSVRSIPSAESWDYQPATVHGYQISS
YLNR--KDRSSGNLNGQMESPAL-NSAPSLGAGNYRDSIAFTMGQKSQNGLGSGQASSFQ
NLMVSQHSLLQSERPYYDVPSSGLAENVLNSANAKKYHSLPDI------HRDLYMSNKSA
HWNGPPGYG----PPGYESSLFPNIGARTGAPLAFDELSPSKVYRDALSSQQNSNFGTGS
LWSRQPFEQ-FGVADNNHSVGS-AVGSRAGSPGQEAISVADSEAKLLQDFRLCIVKLLKL
EGSDWLFRQNDGADEDLIDRVAAREKVLYEAETREINRTVHMGESQSPSSDRKSASAMKI
NDANLTHFMVSSVPHCGEGCIWRSDLIVSFGVWCIHRILDLSLMESRPELWGKYTYVLNR
LQGIIDSAFSKPRSPMSPCFCLQIAAAQQQKSSP--TFSNG-MLPPAAKPARGKCTTAVT
LLDTIKDVEIAISCRKGRTGTAAGDVAFPKGKENLASVLKRYKRRLSNKPVGTQEGPSGS
RKALT-----------
