# Supplementary material for: Building a foundation for gene family analysis in Rosaceae genomes with a novel workflow: A case study in Pyrus architecture genes
Source: Front Plant Sci. 2022 Nov 14;13:975942. doi: 10.3389/fpls.2022.975942 (PMC9702816; doi:10.3389/fpls.2022.975942)
Supplement: Supplementary file 1 [file DataSheet_1.zip › SupFiles/SupFile3_gene_family_phylogeny/4241.fna.aln.tree]

((gnl_Phypa_v3.3_Pp3c11_26120V3.1:0.17630132637891479663,((gnl_Selmo_v1.0_139528:0.25324157705411287633,(((((gnl_Orysa_v7.0_LOC_Os10g25780.1:0.08502157320592511336,(gnl_Sorbi_v3.1_Sobic.010G277300.1:0.08532709103513527737,gnl_Sorbi_v3.1_Sobic.004G355600.1:0.35273665784584001814)64:0.03562918097006055607)98:0.12101167613568511450,((gnl_Musac_v1_GSMUA_Achr1T01470_001:0.08568069012341120172,(gnl_Musac_v1_GSMUA_Achr4T26880_001:0.18683959148912598902,((gnl_Vitvi_Genoscope.12X_GSVIVT01033182001:10.27017718293955361730,gnl_Musac_v1_GSMUA_Achr5T13350_001:0.04217273629661991846)18:0.01351313575079568507,gnl_Musac_v1_GSMUA_Achr1T01480_001:0.32255569517095922238)15:0.02568306425709937502)6:0.02459626287949391588)19:0.08241174617626485788,(gnl_Elagu_v2.0_p5_sc00017.V1.gene241:0.05309340893446157922,gnl_Elagu_v2.0_p5_sc00103.V1.gene122:0.07205531502969961255)83:0.08002122263952243797)29:0.05403002554651279571)24:0.05345597672683553153,(gnl_Ambtr_v1.0_evm_27.model.AmTr_v1.0_scaffold00029.93:0.27867292227705003915,((gnl_Nelnu_v1.0_NNU_020346-RA:0.09821938248071848676,gnl_Aquco_v3.1_Aqcoe3G436800.1:0.19442714439686714645)64:0.03860552644669257988,((((gnl_Phavu_v2.1_Phvul.011G031700.1:0.12385407497205064287,gnl_Medtr_Mt4.0v1_Medtr4g074350.1:0.10110824156735445656)98:0.10239517352509415471,((((Ruboc_04_G12516:0.02314884310478222337,(Frave_00831-v2.0.a2-hybrid.t2:0.04650263089543344580,Rosch_v2.0_Chr4g0446441:0.02793305021689717824)77:0.00964525399804471405)99:0.06376173757466611913,(((Pyrbr_009353430.2_cds_XP_009351705.1_1:0.00350101737661313341,((Malsi_16g000700:0.00309604782241969202,((Maldo_Gala_16g000560:0.00000100000050002909,(Maldo_HF08043-RA:0.00320813209918564043,Maldo_GDDH_16G1000400:0.00000100000050002909)21:0.00000100000050002909)62:0.00078608496648794940,Malsy_16g000460:0.00069339814760730801)78:0.00161472750550154540)95:0.00948771989922701786,(Pyrco_DAnjou_DWF1.Chr16:0.01651278129940167427,(Pyrusco16g000410.1:0.00176213927964431792,(Pyrco_Bartlett_044170.1:0.00000100000050002909,(Pyrco_Bartlett_005240.1:0.00000100000050002909,Pyrco_BartlettDH_DWF1_Chr16:0.00912554377018637980)46:0.00398113007943442024)49:0.00227878485859510805)65:0.00340253020733015388)18:0.00383444523108040060)21:0.00098940853915303558)78:0.01179558960740441538,((Pyrco_BartlettDH_DWF1_Chr13:0.00899141990458856254,(Pyrco_DAnjou_DWF1.Chr13:0.00000100000050002909,Pyrco_Bartlett_020961.1:0.00000100000050002909)100:0.00407863769113401935)95:0.00397570966416625499,(Maldo_Gala_13g000650:0.00138845464603299198,(Malsy_13g000500:0.00000100000050002909,(Malsi_13g000600:0.00104190824009655833,(Maldo_HF41942-RA:0.00437380633589227151,Maldo_GDDH_13G1007700:0.00000100000050002909)37:0.00364339546714791606)60:0.00235388741711578314)39:0.00000100000050002909)97:0.00746849170865643546)100:0.02202196465886291366)93:0.04478160521247547682,(Pruav_sc0000410.1_g320.1.mk:0.01214666177589015898,gnl_Prupe_v2.1_Prupe.1G345300.1:0.00827423788454225914)99:0.03911375635586909066)91:0.02691126749815177591)65:0.09275950696063213485,((gnl_Theca_v1.1_Thecc1EG011314t1:0.12075926942187859003,gnl_Manes_v6.1_Manes.03G081200.1:0.11986228397515016897)69:0.02589080525820150122,(gnl_Poptr_v3.0_Potri.008G084800.1:0.04248452436552695166,gnl_Poptr_v3.0_Potri.010G170000.1:0.03243967469854364127)98:0.06828773283519129489)93:0.04118665250517294235)11:0.01979989446876047679,(gnl_Betvu_v1.2_Bv9_203340_spea.t1:0.25192104287973765553,(gnl_Solly_v2.4_Solyc02g030170.2.1:0.09032288830629506271,gnl_Solly_v2.4_Solyc02g069490.2.1:0.30212777101125692925)73:0.10667445097530534048)32:0.05483498217540031666)1:0.00434292381692515279)2:0.01292470106888514089,(gnl_Eucgr_v2.0_Eucgr.J00851.1:0.18430147347652681145,(gnl_Vitvi_Genoscope.12X_GSVIVT01010184001:0.03970629988037236574,(Malsy_15g022190:2.30397865929693779208,(gnl_Vitvi_Genoscope.12X_GSVIVT01002973001:0.50397041559261257504,gnl_Vitvi_Genoscope.12X_GSVIVT01028580001:0.45294768617501779406)100:1.05871707378638912900)73:0.65077573341678640606)30:0.07128792210923214079)13:0.01993232920115580592)20:0.02521612610065239457,(gnl_Arath_TAIR10_AT3G19820.1:0.34491413975899942734,(gnl_Utrgi_v4.1_Scf00282.g14591.t1:0.20826601011350096004,(gnl_Mimgu_v2.0_Migut.M01947.1:0.14758109749902850738,gnl_Stras_v2.0_SGA_v2.0_scaffold223T42894:0.13831207760276120755)66:0.03245439838021221823)92:0.05801052697240977746)17:0.04260762534780135335)21:0.03880357396817024629)14:0.05406222552494698713)14:0.09265120763782355717)40:0.13229330659251939406,gnl_Spipo_v2_Spipo1G0047300:0.14775800019088805581)25:0.04326550846761826469,(gnl_Musac_v1_GSMUA_Achr8T13800_001:0.02539367706125850860,gnl_Musac_v1_GSMUA_Achr8T13930_001:0.00000100000050002909)100:0.16839747376236680054)50:0.16388569518967172067)37:0.09813370103794638588,((gnl_Pinta_v2.0_PITA_000058194-RA:0.80368470145963999407,gnl_Spipo_v2_Spipo19G0026400:2.63875401485806371227)100:5.40098273249954541342,gnl_Selmo_v1.0_144134:0.81246281433547806738)46:0.34428670336817440711)99:0.24013339645455547555):0.07306310236204117958,gnl_Phypa_v3.3_Pp3c7_650V3.1:0.07306310236204117958);
