# Supplementary material for: Building a foundation for gene family analysis in Rosaceae genomes with a novel workflow: A case study in Pyrus architecture genes
Source: Front Plant Sci. 2022 Nov 14;13:975942. doi: 10.3389/fpls.2022.975942 (PMC9702816; doi:10.3389/fpls.2022.975942)
Supplement: Supplementary file 1 [file DataSheet_1.zip › SupFiles/SupFile3_gene_family_phylogeny/IGT_all.fna.aln.tree]

(((((((((((gnl_Nelnu_v1.0_NNU_003146-RA:0.18260489368029897417,gnl_Nelnu_v1.0_NNU_004047-RA:0.10666799900545283208)82:0.07225678169247852500,(gnl_Aquco_v3.1_Aqcoe5G350200.1:0.34502728877541150032,((((((((((Pyrbr_018644468.1_cds_XP_018499984.1_1:0.01885520282397950415,Pyrusco13g000530.1:0.00000100000050002909)46:0.00161060943942365180,(Pyrco_Danjou_new_LAZY.Chr13:0.00322540776016123605,(Pyrco_BartlettDH_new_LAZY.Chr13:0.00000100000050002909,Pyrco_Bartlett_008342.1:0.01053675698261831613)44:0.00158976336375954300)8:0.00000100000050002909)78:0.00600477804322156403,(Maldo_GDDH_13G1122400:0.00088043396459414394,(Malsy_13g009560:0.00079610852487499331,(Maldo_Gala_13g010480:0.00000100000050002909,(Maldo_HF42819-RA:0.00848097179659251972,Malsi_13g010770:0.00119009670628118422)65:0.00126667669181815246)81:0.00844643817271970368)88:0.01022045411107441390)79:0.00754579876641989049)100:0.02761295982528434029,((Maldo_GDDH_16G1122900:0.01500483844287605999,((Malsi_16g011230:0.00000100000050002909,(Maldo_HF26197-RA:0.00660745813895807256,Maldo_Gala_16g011010:0.00000100000050002909)53:0.00329664181850627784)55:0.00550007375635975029,Malsy_16g009410:0.04391793340823727659)41:0.00305933492495321030)100:0.01432197351922994202,(((Pyrusco0g065240.1:0.00326951252193523854,Pyrusco16g010360.1:0.00000100000050002909)75:0.00244255636777495093,(Pyrbr_018650941.1_cds_XP_018506457.1_1:0.00000100000050002909,(Pyrbr_009373977.2_cds_XP_009372252.1_1:0.00163210090471343811,Pyrbr_009373976.2_cds_XP_009372251.1_1:0.00000100000050002909)99:0.00407015918623126940)98:0.00408821795795179070)97:0.00411458854428173922,((Pyrco_DAnjou_new_LAZY.Chr16:0.00000100000050002909,Pyrco_Bartlett_018859.1:0.01425697588229825168)82:0.00176340397497856531,Pyrco_BartlettDH_LAZY.Chr16:0.00244698649829194368)99:0.00440752466733490295)100:0.01408436196330098422)100:0.04048256688997288466)100:0.05963659199267391103,(gnl_Prupe_v2.1_Prupe.1G222800.1:0.00746125371394982997,Pruav_sc0000555.1_g310.1.mk:0.00465886730315018694)100:0.04021015477790523124)91:0.02294642293672384536,(Ruboc_04_G07104:0.02917587317031753585,(Rosch_v2.0_Chr4g0429831:0.01843473453103074144,Frave_07212-v2.0.a2-hybrid.t3:0.03526510724001406805)100:0.02214635908886940577)100:0.06554288861156179480)99:0.07187362024152879614,(gnl_Eucgr_v2.0_Eucgr.B03523.1:0.27755142295040985401,((gnl_Medtr_Mt4.0v1_Medtr3g085710.1:0.27180042672009446791,gnl_Phavu_v2.1_Phvul.007G001200.1:0.13267042604015377716)97:0.09215848344641676404,(gnl_Medtr_Mt4.0v1_Medtr7g022360.1:0.18192708060551432414,gnl_Phavu_v2.1_Phvul.008G017100.1:0.08608476168642796578)100:0.07421605685828977506)96:0.06985639449626093733)55:0.03092554486848094614)53:0.02518532439178310448,((((gnl_Utrgi_v4.1_Scf00195.g12156.t1:0.59218043350977889183,gnl_Betvu_v1.2_Bv6_150430_qwnz.t1:0.31843386609529056308)46:0.05577722216112594722,gnl_Solly_v2.4_Solyc05g015880.2.1:0.20601145469001599930)35:0.05843762723213774546,gnl_Vitvi_Genoscope.12X_GSVIVT01010528001:0.08462131253586227531)11:0.01700049558569820610,(((gnl_Manes_v6.1_Manes.12G008500.1:0.04051406902402061860,gnl_Manes_v6.1_Manes.13G009000.1:0.05890083180936505486)99:0.03737626430972027652,(gnl_Poptr_v3.0_Potri.003G168700.1:0.04414855765185994596,gnl_Poptr_v3.0_Potri.001G059100.1:0.03100610702543265054)100:0.06008892061701014142)97:0.04886561933093615251,(gnl_Carpa_v0.4_evm.model.supercontig_286.6:0.24763464723879280438,gnl_Theca_v1.1_Thecc1EG008615t1:0.09321697904633778620)28:0.02332044378670198453)13:0.01163095394842536719)8:0.01445008560249941808)23:0.04912654709830756999,(((((gnl_Arath_TAIR10_AT5G14090.1:0.44876038863424522196,(gnl_Eucgr_v2.0_Eucgr.I01630.1:0.29106221065472859255,(gnl_Betvu_v1.2_Bv6_131140_qtao.t2:0.01642577064464119732,gnl_Betvu_v1.2_Bv6_131140_qtao.t1:0.00041676027874029437)100:0.65487232845409870663)30:0.01594923652565623934)55:0.05964358620959517993,(gnl_Carpa_v0.4_evm.TU.contig_42793.1:0.38516312849825923292,((gnl_Poptr_v3.0_Potri.001G327500.1:0.15517766362999754759,(gnl_Manes_v6.1_Manes.04G088700.1:0.12105686793412648306,gnl_Manes_v6.1_Manes.11G086900.1:0.06348857221442216758)100:0.07541910351571891324)99:0.06935879494236567300,gnl_Theca_v1.1_Thecc1EG017254t1:0.18051742589548797069)78:0.01723696174342807461)26:0.01169307169393618215)14:0.00771144612267832003,((gnl_Phavu_v2.1_Phvul.001G088600.1:0.13223555228521208238,(gnl_Medtr_Mt4.0v1_Medtr7g028590.1:0.06569313265417561776,gnl_Medtr_Mt4.0v1_Medtr7g028350.1:0.15439077166073467140)99:0.06024348594933547768)100:0.22045889276306662730,((Frave_01344-v2.0.a2-hybrid.t1:0.10107401280308463132,Ruboc_06_G03781:0.02678952919055768711)100:0.07516682778697736378,((gnl_Prupe_v2.1_Prupe.3G308500.1:0.01322469655754609716,Pruav_sc0001080.1_g850.1.mk:0.00787643978122719822)100:0.04441711970867317366,(((Pyrusco9g019070.1:0.00448356697804288759,(Pyrco_Bartlett_007253.1:0.00875050050189853969,(Pyrco_BartlettDH_new_LAZY.Chr111:0.00000100000050002909,Pyrco_Danjou_new_LAZY.Chr9:0.00169850003595662389)100:0.00255738429648433470)94:0.00233063298902766447)98:0.00733838874305987789,((Maldo_Gala_09g000780:0.00000100000050002909,Malsy_09g000750:0.00092551859265190635)97:0.00339473005060623306,((Maldo_HF32942-RA:0.00163428968638834908,Maldo_GDDH_09G1008500:0.07079711118835824157)40:0.00000100000050002909,Malsi_09g000950:0.01091925828576484521)72:0.01058806457919380870)99:0.00866155740515321508)100:0.03172821214582007693,(((Maldo_Gala_17g000870:0.00536111739069515970,Maldo_GDDH_17G1002300:0.00000100000050002909)76:0.00000100000050002909,(Malsi_17g000820:0.00426730214766111744,(Maldo_HF39049-RA:0.00144555454488016198,Malsy_17g000690:0.00099065571872824446)63:0.00161529331813301306)90:0.00970813920909070587)89:0.01112702088524006837,(Pyrbr_018644736.1_cds_XP_018500252.1_1:0.01235360747780282764,((Pyrco_Bartlett_029516.1:0.01031174220198105736,Pyrco_DAnjou_new_LAZY.Chr17:0.00167588575468657973)70:0.00084599558244893044,Pyrco_BartlettDH_new_LAZY.Chr17:0.00250510494094138923)73:0.00107008450542251418)87:0.00510531114814265566)100:0.04061520595635315783)100:0.03722189250825186368)99:0.03290111055236522031)100:0.12215881345212287190)40:0.03376226617186654788)40:0.02958416714246157181,(gnl_Arath_TAIR10_AT3G27025.1:0.76295866541596579768,(((gnl_Stras_v2.0_SGA_v2.0_scaffold154T37199:0.15937728932683942196,gnl_Stras_v2.0_SGA_v2.0_scaffold47T17616:0.08284273207952505547)100:0.34412910976265909113,(gnl_Mimgu_v2.0_Migut.K01477.1:0.29077836805874479609,gnl_Stras_v2.0_SGA_v2.0_scaffold253T45184:0.18134807045783540858)55:0.03141284652436452524)74:0.04397428827700436416,gnl_Mimgu_v2.0_Migut.F00050.1:0.19397094789664795500)99:0.25368243648015192937)53:0.10357127316358834268)30:0.02122666304409428703,gnl_Vitvi_Genoscope.12X_GSVIVT01033059001:0.27948988581271660969)72:0.13891808428148635923)11:0.02653696712806220825,(gnl_Mimgu_v2.0_Migut.K01003.1:0.51293808664655715646,gnl_Eucgr_v2.0_Eucgr.H04615.1:0.27220689316046975392)28:0.10189620152852447987)5:0.01766632201968540428)13:0.04168315309634490484)15:0.08693729048321147124,(gnl_Spipo_v2_Spipo4G0054100:0.46424986123742445487,(((gnl_Elagu_v2.0_p5_sc00073.V1.gene387:0.12933980410029485841,gnl_Elagu_v2.0_p5_sc00152.V1.gene104:0.17287408031268181041)99:0.07154508114769009275,((gnl_Musac_v1_GSMUA_Achr6T06380_001:0.15769998240713192783,(gnl_Musac_v1_GSMUA_Achr9T01410_001:0.10387085832915658734,gnl_Musac_v1_GSMUA_Achr6T20820_001:0.08745869945901034448)94:0.04368264794999265205)100:0.08426845923395538673,(gnl_Orysa_v7.0_LOC_Os11g29840.1:0.10297269885876690620,gnl_Sorbi_v3.1_Sobic.005G117100.1:0.11880672064793007525)100:0.39877238148138599572)81:0.03390992953375602387)83:0.12626877911570230650,gnl_Spipo_v2_Spipo4G0054200:0.43534271744727520703)59:0.06572903318202265310)86:0.21394050061373570681)21:0.08404276907128831187,gnl_Ambtr_v1.0_evm_27.model.AmTr_v1.0_scaffold00013.93:0.71286422847584718365)23:0.04500972504529388712,gnl_Eucgr_v2.0_Eucgr.B03522.1:0.30206609810021678442)69:0.18409121143300208323,((((gnl_Arath_TAIR10_AT3G24750.1:0.69400502684415177335,((((((Rosch_v2.0_Chr6g0285151:0.02955024235484672579,Frave_17535-v2.0.a2-hybrid.t1:0.02333897367904913880)96:0.02323611203811795298,Ruboc_02_G06626:0.07143840980151047737)95:0.06394762478750858070,((((Pyrusco0g018570.1:0.00814325224520227701,(Pyrusco10g012530.1:0.00858641466320496545,(Pyrco_BartlettDH_LAZY.Chr10_short2:0.00141164595369436198,Pyrco_Bartlett_036082.1:0.03262547998397763438)100:0.19553859006360141404)77:0.00330334072738308572)96:0.01057758140303189341,(Maldo_HF29867-RA:0.01151942255153426929,(Maldo_GDDH_10G1166700:0.00000100000050002909,(Malsy_10g016040:0.00110156381442930379,(Maldo_Gala_10g016380:0.00000100000050002909,Malsi_10g017070:0.00180107407225020512)72:0.00895960441487463240)39:0.00110466942554672564)50:0.00242866994001372100)99:0.01880297576359541908)98:0.02090752744808441199,((Malsi_05g017810:0.00000100000050002909,(Maldo_GDDH_05G1178500:0.00000100000050002909,(Maldo_Gala_05g016400:0.00000100000050002909,(Maldo_HF10903-RA:0.00988379893599672203,Malsy_05g016780:0.00000100000050002909)50:0.00000100000050002909)78:0.00554859390511590247)78:0.00328605478155335898)99:0.00780099519113779030,((Pyrco_BartlettDH_new_LAZY.Chr5:0.00106696419791564644,Pyrco_Bartlett_013165.1:0.06615621005575850200)99:0.00983215910055932306,(Pyrbr_009373061.2_cds_XP_009371336.1_1:0.00219114234077840992,(Pyrco_DAnjou_new_LAZY.Chr5:0.00000100000050002909,Pyrusco5g015410.2:0.02362605156930225672)96:0.00432280232195148342)52:0.00000100000050002909)98:0.01559760545052427290)95:0.03164683151254932963)92:0.06047879132147716136,(Pruav_sc0001963.1_g220.1.mk:0.00719829989626985176,gnl_Prupe_v2.1_Prupe.8G205000.1:0.01815303938222004657)95:0.04675699194604394232)82:0.03082933166852456705)76:0.11829406228569984416,(((gnl_Manes_v6.1_Manes.12G042000.1:0.15751625509283723181,gnl_Poptr_v3.0_Potri.002G240300.1:0.19034172393479106833)80:0.04189234925671390941,gnl_Carpa_v0.4_evm.model.supercontig_8.175:0.32432661379861638107)16:0.03398247244018515190,(((gnl_Phavu_v2.1_Phvul.010G019000.2:0.01221787849245346835,gnl_Phavu_v2.1_Phvul.010G019300.1:0.03834241074695148022)100:0.42845258122636770137,((gnl_Medtr_Mt4.0v1_Medtr0027s0200.1:0.10857713848035349669,(gnl_Medtr_Mt4.0v1_Medtr7g059080.1:0.03954355730094435278,gnl_Medtr_Mt4.0v1_Medtr0027s0180.1:0.00000100000050002909)100:0.07323526405969991993)100:0.13827628944270367595,gnl_Phavu_v2.1_Phvul.008G123300.1:0.11364832129743207556)80:0.06272014383972902840)100:0.17819314088259671780,(gnl_Betvu_v1.2_Bv7_167090_ttay.t1:0.49985554772785795175,(gnl_Aquco_v3.1_Aqcoe2G387900.1:0.32079042290897780143,gnl_Nelnu_v1.0_NNU_022336-RA:0.26221972062110399104)61:0.12936875357160110278)23:0.07631566350995093451)5:0.03561223839578993300)2:0.01656362961841284856)3:0.02472009443469863621,gnl_Theca_v1.1_Thecc1EG002988t1:0.17630806691122080654)5:0.04770077942777212893,gnl_Eucgr_v2.0_Eucgr.H00807.1:0.29162808519909128036)6:0.03784866551953003366)15:0.03572446735160014070,((gnl_Solly_v2.4_Solyc09g061730.1.1:0.38395909078351830868,gnl_Solly_v2.4_Solyc06g083560.2.1:0.34557997655906685930)52:0.10062887759452658620,(gnl_Mimgu_v2.0_Migut.D00520.1:0.15394884178041745582,((gnl_Utrgi_v4.1_Scf00059.g6133.t1:0.12147224174126440566,gnl_Utrgi_v4.1_Scf00051.g5501.t1:0.08725632204241612344)100:0.58335974777574928218,gnl_Stras_v2.0_SGA_v2.0_scaffold1T00715:0.20743760391391144471)68:0.05008918889218850340)77:0.10090935202122050529)28:0.03760799977887645251)35:0.28088205495937906830,gnl_Elagu_v2.0_p5_sc00076.V1.gene471:0.52096640617237488513)28:0.11499714489833841313,((gnl_Sorbi_v3.1_Sobic.004G009300.1:0.34462384961079622903,gnl_Orysa_v7.0_LOC_Os02g02160.1:0.15270785876888548493)100:0.46824346834340790924,gnl_Sorbi_v3.1_Sobic.010G001000.1:0.35121480122823850456)71:0.10552591073727887738)100:0.92588567644986030647)73:0.12772947193022723966,(gnl_Ambtr_v1.0_evm_27.model.AmTr_v1.0_scaffold00027.15:0.44062212419564844579,((((gnl_Nelnu_v1.0_NNU_014139-RA:0.35171990271575248599,gnl_Aquco_v3.1_Aqcoe5G462000.1:0.53247833515219511469)42:0.05864716208045872570,(gnl_Vitvi_Genoscope.12X_GSVIVT01027402001:0.24361907662792708917,(((((gnl_Arath_TAIR10_AT2G46640.3:0.58438425709189656398,gnl_Carpa_v0.4_evm.model.supercontig_144.10:0.21752576724527142304)78:0.10763286870196211997,gnl_Theca_v1.1_Thecc1EG005082t1:0.20404150828391101613)68:0.07174228893013019637,((gnl_Poptr_v3.0_Potri.002G175300.1:0.06155123769840967901,gnl_Poptr_v3.0_Potri.014G102600.1:0.04285681862457774854)100:0.06433462876657043694,(gnl_Manes_v6.1_Manes.01G242600.1:0.08224400939470216665,gnl_Manes_v6.1_Manes.05G019000.1:0.06855656358665315753)97:0.10442553099525198057)95:0.11816159883502458383)23:0.01861236119727007615,gnl_Eucgr_v2.0_Eucgr.E00024.1:0.50587944012421415252)32:0.01897210914280588259,((((Frave_18660-v2.0.a2-hybrid.t1:0.05588485629834481078,Rosch_v2.0_Chr1g0360641:0.02845447878112892376)100:0.03493590876576210119,Ruboc_07_G07900:0.04258543767406024888)100:0.06634992562233553437,((gnl_Prupe_v2.1_Prupe.2G194000.1:0.00571509930501221553,Pruav_sc0000586.1_g750.1.mk:0.00816003691350480030)100:0.04854565628361623419,(((Maldo_GDDH_00G1035800:0.00000100000050002909,((Maldo_HF05689-RA:0.04555754194241918437,(Maldo_Gala_01g008390:0.00749569133119183315,(Malsy_01g009070:0.03118488946880441925,Malsi_01g008520:0.00221590593835070595)76:0.00000100000050002909)93:0.01175669679571557727)85:0.00433880568669086936,Maldo_HF05690-RA:0.00293497421128717040)97:0.00818310328182614982)100:0.00762557873256280300,(Pyrusco1g007870.1:0.00311675611024072978,(Pyrbr_009377168.2_cds_XP_009375443.1_1:0.00414387470585876085,((Pyrco_BartlettDH_new_TAC1.Chr1:0.00316250805627395128,Pyrco_Bartlett_019415.1:0.02556562294724539636)84:0.00201838483186397898,Pyrco_Danjou_TAC.Chr1:0.00206553228455071862)37:0.00000100000050002909)61:0.00205772902240650797)99:0.00546157761166043542)100:0.03086414166607623355,((((Pyrco_BartlettDH_TAC.Chr7:0.00208111339147481990,Pyrco_DAnjou_TAC1.Chr7:0.00208327690131147403)40:0.00000100000050002909,Pyrusco0g020340.1:0.00000100000050002909)81:0.00000100000050002909,(Pyrbr_009336107.2_cds_XP_009334382.1_1:0.00103968255589312114,Pyrusco7g023350.1:0.00000100000050002909)85:0.00205186176690107724)94:0.00263947956005846328,(((Malsy_07g014250:0.00227015082592931829,Pyrco_Bartlett_044373.1:0.00575289119297745302)100:0.01544432834227634638,Maldo_HF12502-RA:0.00078552829260675867)100:0.03306487714095661390,(Maldo_GDDH_07G1155200:0.00000100000050002909,(Malsi_07g013360:0.00000100000050002909,Maldo_Gala_07g013910:0.00000100000050002909)98:0.00000100000050002909)30:0.00000100000050002909)95:0.00354308612706075079)100:0.02809812012901275607)100:0.07130336422626147586)99:0.04596626788998232210)100:0.12558254588209410985,((gnl_Phavu_v2.1_Phvul.010G116850.1:0.00000100000050002909,gnl_Phavu_v2.1_Phvul.010G116900.1:0.00000100000050002909)100:0.12271118317907515893,gnl_Medtr_Mt4.0v1_Medtr8g027100.1:0.16183139238791302561)100:0.24901449718798027155)84:0.06490852742642132245)72:0.06470164228873320766)72:0.07010897455272840917)42:0.06459230477876587440,((gnl_Mimgu_v2.0_Migut.B01906.1:0.57493773561493943802,gnl_Solly_v2.4_Solyc10g009320.2.1:0.42809362256734101448)42:0.06960660931635771764,gnl_Solly_v2.4_Solyc01g096260.2.1:0.51024308581706501187)50:0.10144701422921983958)39:0.06264619531240148143,(gnl_Betvu_v1.2_Bv1_002530_kaif.t1:0.18013052404126611572,gnl_Betvu_v1.2_Bv7_163910_yxco.t1:0.12457567503032247747)100:0.35772816121215328389)97:0.20950953604626634807)100:0.31458650057869447236)100:0.55752230077723141655,(gnl_Orysa_v7.0_LOC_Os09g26840.1:0.13060725518465404749,gnl_Sorbi_v3.1_Sobic.002G215300.1:0.19760054177512137441)100:0.38394133212692710400)47:0.18091041005744515346,(((gnl_Orysa_v7.0_LOC_Os03g29270.1:0.22457261220863147799,gnl_Sorbi_v3.1_Sobic.001G342000.1:0.15771708338533732552)99:0.07978452762547463828,(gnl_Sorbi_v3.1_Sobic.002G373700.1:0.12654307992540794747,gnl_Orysa_v7.0_LOC_Os07g42290.1:0.17683796036099017068)99:0.08604034324753181973)100:0.38333333285345827512,((gnl_Elagu_v2.0_p5_sc00035.V1.gene682:0.14400427584695310590,gnl_Elagu_v2.0_p5_sc00036.V1.gene183:0.08249564103859423347)100:0.12436933675575660707,((gnl_Musac_v1_GSMUA_Achr2T21760_001:0.21990340934061899936,gnl_Musac_v1_GSMUA_Achr6T11640_001:0.17068188412311807722)98:0.04035710877281696585,(gnl_Musac_v1_GSMUA_Achr2T07700_001:0.13634263735907892201,gnl_Musac_v1_GSMUA_Achr1T12350_001:0.12056591540105678073)100:0.10759596717326051774)99:0.07853233025980330129)83:0.05143731369161290423)79:0.06879054332507635039)29:0.06924449023355441768,(((gnl_Betvu_v1.2_Bv_009460_xahe.t1:0.56785020893241977546,((((gnl_Mimgu_v2.0_Migut.J00917.1:0.53853114174966687511,gnl_Solly_v2.4_Solyc07g042100.2.1:0.44002856789200983645)38:0.07538111164959174215,gnl_Eucgr_v2.0_Eucgr.C00791.1:0.41699460879218347431)15:0.03420318268315026417,(gnl_Phavu_v2.1_Phvul.009G225800.1:0.19377064870375668160,gnl_Medtr_Mt4.0v1_Medtr2g042670.1:0.22693153223491008275)100:0.19796307502162160952)18:0.05521241061520252430,(((Ruboc_01_G03016:0.05535765871247973896,Frave_12532-v1.0-hybrid.t1:0.07610900414294109739)100:0.10272296844022998918,((gnl_Prupe_v2.1_Prupe.7G195900.1:0.01871497292038081656,Pruav_sc0000129.1_g1330.1.mk:0.02559521930011170870)100:0.05549928397258627188,((Maldo_HF19045-RA:0.01316340231044520540,Malsy_02g009390:0.00562283041144252902)96:0.00613317239095216658,((Pyrbr_009338956.1_cds_XP_009337231.1_1:0.00658132031315407460,(Pyrusco0g001230.1:0.00804986012763543417,(Pyrco_Bartlett_032768.1:0.00000100000050002909,Pyrco_BartlettDH_new_DRO.Chr2:0.00000100000050002909)94:0.00272935778699636084)92:0.00149585926937475079)99:0.00973833667784605207,(Malsi_02g008530:0.00438596098372380418,Maldo_Gala_02g008240:0.02352475406233969779)100:0.02344487208405645826)54:0.00188031835384114927)100:0.11879030897827271007)98:0.05676954385174936418)100:0.19692913343072351862,((gnl_Manes_v6.1_Manes.16G093700.1:0.18650802755618919870,gnl_Poptr_v3.0_Potri.006G140100.1:0.21808742309097228773)96:0.09457202852652542291,gnl_Theca_v1.1_Thecc1EG037503t1:0.39619094427125506330)51:0.03364776088606635102)37:0.03460026476744054724)35:0.05327724787666934109)45:0.06540501788535767191,(gnl_Aquco_v3.1_Aqcoe7G432200.1:0.35353100597950704032,(gnl_Nelnu_v1.0_NNU_018181-RA:0.17034039782043702838,gnl_Nelnu_v1.0_NNU_010573-RA:0.14324749113165105574)100:0.08914301605848606869)43:0.02772635134988701844)40:0.03538165208028062197,(gnl_Vitvi_Genoscope.12X_GSVIVT01016727001:0.13320202202384365253,((((gnl_Phavu_v2.1_Phvul.009G262800.1:0.17774075110554257706,(gnl_Phavu_v2.1_Phvul.010G128000.1:0.07698611950915705548,gnl_Medtr_Mt4.0v1_Medtr8g021237.1:0.10670615950805424632)70:0.02152518023688492627)100:0.08649057374833737932,gnl_Eucgr_v2.0_Eucgr.J02802.1:0.23871026938556461072)35:0.03066660170769178878,(((gnl_Arath_TAIR10_AT1G17400.1:0.15061089852883324802,gnl_Arath_TAIR10_AT1G72490.1:0.16882552924405880290)100:0.20110694438855872268,(gnl_Betvu_v1.2_Bv7_169760_mawi.t1:0.00000100000050002909,gnl_Betvu_v1.2_Bv7_169760_mawi.t2:0.00000100000050002909)100:0.29631775118275838210)41:0.07932092584310680705,(((gnl_Manes_v6.1_Manes.04G147300.1:0.06303359145939169128,gnl_Manes_v6.1_Manes.11G017200.1:0.06667270798386634723)100:0.06268961780288241636,(gnl_Poptr_v3.0_Potri.003G068300.1:0.07401987004426392736,gnl_Poptr_v3.0_Potri.001G166700.1:0.07924579466445158538)100:0.05808733315049422613)99:0.09117690801873667983,(gnl_Theca_v1.1_Thecc1EG029168t1:0.14884090549830497618,(gnl_Carpa_v0.4_evm.model.supercontig_25.141:0.14922993404995626987,(((Frave_37799-v2.0.a2-hybrid.t1:0.02470443131513996513,Rosch_v2.0_Chr2g0146241:0.02570320756082726185)97:0.02099178227735638835,Ruboc_06_G25085:0.03603022183199712514)100:0.05185344536755549100,((gnl_Prupe_v2.1_Prupe.3G038300.1:0.00831807369844844192,Pruav_sc0001580.1_g190.1.mk:0.00447770676349478012)100:0.03691198457738108923,((((Maldo_HF28801-RA:0.00000100000050002909,(Maldo_Gala_17g015270:0.00130113922185146145,Malsi_17g014820:0.00385209770656100769)41:0.00125136440074433229)92:0.01213707972368266441,Maldo_GDDH_17G1165000:0.00000100000050002909)78:0.01004872541177359753,(Pyrusco17g010890.1:0.05558081464465432220,((Pyrusco0g045440.1:0.00505926561855278133,Pyrbr_009352585.1_cds_XP_009350860.1_1:0.00000100000050002909)78:0.00125894888797656790,((Malsy_17g014770:0.01673354792848053690,Pyrco_Bartlett_005626.1:0.00000100000050002909)57:0.01679755012851814541,(Pyrco_Danjou_new_DRO.Chr17:0.00000100000050002909,Pyrco_BartlettDH_new_DRO.Chr17:0.00000100000050002909)99:0.00000100000050002909)50:0.00506642648578341671)37:0.00199260122243479984)31:0.00250879977466512711)99:0.01909972222013623516,((Pyrusco9g008650.1:0.04333262799666653259,(Pyrco_BartlettDH_new_DRO.Chr9:0.00632853919036437292,Pyrco_DAnjou_DRO.Chr9:0.00000100000050002909)93:0.00000100000050002909)97:0.00761112710724347243,(Maldo_Gala_09g015600:0.00000100000050002909,(((Malsy_09g014750:0.03355264040198410735,Maldo_HF00507-RA:0.00856493322299593275)76:0.00616408148197237788,Malsi_09g016010:0.00751175801876417370)85:0.00450808393406459083,Maldo_GDDH_09G1179400:0.00000100000050002909)27:0.00000100000050002909)100:0.00942634253825568730)100:0.02307481566675479226)100:0.03887955158222842350)80:0.00985887174064731080)100:0.09545374184689031649)41:0.03109615162774575711)22:0.01957772642233914645)17:0.01405464396771361965)7:0.00756439276463396256)30:0.03558845256049791156,((gnl_Mimgu_v2.0_Migut.I01096.1:0.22004114889952855472,gnl_Mimgu_v2.0_Migut.D00931.1:0.36404717507499217977)97:0.11459914203815929623,(gnl_Solly_v2.4_Solyc06g062970.1.1:0.27707322713846910256,gnl_Solly_v2.4_Solyc12g049380.1.1:0.16926253917973438368)100:0.13038950402376242588)95:0.09294292150557810495)40:0.01165444795488143268)97:0.08649905962435783247)56:0.07810456332623236242):0.26724068036687148586,gnl_Ambtr_v1.0_evm_27.model.AmTr_v1.0_scaffold00131.75:0.26724068036687148586);
