# Supplementary material for: Building a foundation for gene family analysis in Rosaceae genomes with a novel workflow: A case study in Pyrus architecture genes
Source: Front Plant Sci. 2022 Nov 14;13:975942. doi: 10.3389/fpls.2022.975942 (PMC9702816; doi:10.3389/fpls.2022.975942)
Supplement: Supplementary file 1 [file DataSheet_1.zip › SupFiles/SupFile3_gene_family_phylogeny/2407.fna.aln.tree]

((((gnl_Spipo_v2_Spipo3G0045000:0.20303235613614631361,((((gnl_Musac_v1_GSMUA_Achr8T05910_001:0.09802607533467273815,gnl_Musac_v1_GSMUA_Achr3T24930_001:0.05837914349959683058)84:0.01642166982154117869,(gnl_Musac_v1_GSMUA_Achr5T27430_001:0.00492246550895011122,gnl_Musac_v1_GSMUA_Achr5T27450_001:0.00589439236528628042)100:0.10709829909813821380)92:0.02895755395677798022,((gnl_Elagu_v2.0_p5_sc00212.V1.gene62:0.06524697410544136322,gnl_Elagu_v2.0_p5_sc00040.V1.gene485:0.06757450858501459767)100:0.14259021946151106963,(gnl_Musac_v1_GSMUA_Achr6T16090_001:0.07935697272501761323,gnl_Musac_v1_GSMUA_Achr10T12580_001:0.04215349256540078943)99:0.03507054702514084826)48:0.01427036226539709837)84:0.05113499785784340196,(gnl_Orysa_v7.0_LOC_Os05g33730.1:0.12956917265780129589,gnl_Sorbi_v3.1_Sobic.009G134600.1:0.04900739045611451211)100:0.31909465347081888975)52:0.04838765242681772327)62:0.03459065123190511321,(((gnl_Nelnu_v1.0_NNU_001643-RA:0.09506354396814997720,gnl_Nelnu_v1.0_NNU_024334-RA:0.07140916727894176808)82:0.03787202268088575574,((gnl_Vitvi_Genoscope.12X_GSVIVT01011037001:0.13513330655934438496,(((gnl_Carpa_v0.4_evm.model.supercontig_731.1:0.16242495898119990727,gnl_Arath_TAIR10_AT3G63010.1:0.30462513559583903611)15:0.04396698354229888750,((gnl_Theca_v1.1_Thecc1EG004494t1:0.12765554282491856086,((gnl_Poptr_v3.0_Potri.014G135900.1:0.04868139315311815346,gnl_Poptr_v3.0_Potri.002G213100.1:0.03241609506724230094)100:0.05439045391666656737,(gnl_Manes_v6.1_Manes.01G212300.1:0.05446497706817519241,gnl_Manes_v6.1_Manes.05G070500.1:0.06265315787438538453)100:0.02983371482504553265)98:0.03732767179407268238)35:0.02693683975701680750,(((((gnl_Eucgr_v2.0_Eucgr.K03422.1:0.21847147048842793793,(gnl_Eucgr_v2.0_Eucgr.H01611.1:0.16471554005061619930,((gnl_Utrgi_v4.1_Scf00655.g20521.t1:0.18768769289736603190,gnl_Utrgi_v4.1_Scf00415.g17268.t1:0.17467530964821550987)99:0.14504636737001413982,((gnl_Mimgu_v2.0_Migut.D00244.1:0.19538764959840068669,(gnl_Utrgi_v4.1_Scf00202.g12401.t1:0.30892760479070391355,gnl_Mimgu_v2.0_Migut.N02128.1:0.10238510519745172567)98:0.07516297863145349201)63:0.03790617308568815930,((gnl_Stras_v2.0_SGA_v2.0_scaffold11T05776:0.11245364662840444392,gnl_Stras_v2.0_SGA_v2.0_scaffold1T00430:0.11163902137473329101)100:0.08986952432297660998,gnl_Stras_v2.0_SGA_v2.0_scaffold172T39045:0.18117697007463087755)100:0.11839301220080726551)36:0.01665608249405166677)97:0.09793142089767085945)28:0.01531978591010063964)64:0.08749688885672426975,(((Pyrbr_009348836.2_cds_XP_009347111.1_1:0.00292951949026452104,(Pyrco_Bartlett_024282.1:0.00679976365014322518,((Pyrco_BartlettDH_new_GID.Chr11:0.00000100000050002909,Pyrco_DAnjou_GID.Chr11:0.00000100000050002909)32:0.00000100000050002909,Pyrusco11g002070.1:0.00000100000050002909)87:0.00000100000050002909)98:0.00478200622926574104)100:0.01613360559797707983,(((Maldo_HF28338-RA:0.00000100000050002909,(Maldo_GDDH_11G1296000:0.00095634575818683747,Malsy_11g026010:0.00093405841001047900)60:0.00093528389480442595)12:0.00000100000050002909,Maldo_Gala_11g026310:0.00093297292516110551)59:0.00000100000050002909,Malsi_11g024600:0.00191692482381865671)100:0.00800676700955182258)99:0.01555450423906557141,((((Maldo_HF02883-RA:0.00000100000050002909,(Maldo_GDDH_03G1273300:0.00000100000050002909,Malsy_03g024790:0.00000100000050002909)20:0.00000100000050002909)13:0.00000100000050002909,Maldo_Gala_03g023920:0.00000100000050002909)96:0.00099805000957221618,Malsi_03g023610:0.00284602792069788176)100:0.01560136796417854223,(Pyrusco3g015570.1:0.00585697305520802014,(Pyrco_DAnjou_GID.Chr3:0.00288168057451807045,(Pyrco_BartlettDH_new_GID.Chr3:0.00000100000050002909,Pyrco_Bartlett_004361.1:0.00000100000050002909)92:0.00000100000050002909)94:0.00189047163847465088)100:0.00961209360334924073)100:0.02849924106155833983)100:0.06774625705856417157)33:0.07293214834720004869,(Ruboc_02_G09631:0.03034188235025649799,(Rosch_v2.0_Chr6g0292241:0.02120449145965689133,(Frave_27756-v2.0.a2-hybrid.t1:0.03049247704571415168,Frave_20092-v2.0.a2-hybrid.t1:0.03721918814575544271)100:0.01799632720948730544)100:0.02411920940822660092)100:0.05785145243056347142)20:0.01905747605971993067,(gnl_Prupe_v2.1_Prupe.8G249800.1:0.00373341666501226556,Pruav_sc0000848.1_g080.1.mk:0.00505164492926224451)100:0.05892456373504092321)33:0.04037748298374126826,((gnl_Phavu_v2.1_Phvul.001G146300.1:0.17134771164639536756,gnl_Medtr_Mt4.0v1_Medtr7g093950.1:0.18250611014745721228)84:0.04256350796468384018,(gnl_Phavu_v2.1_Phvul.007G167600.1:0.09038453711779192989,gnl_Medtr_Mt4.0v1_Medtr1g089310.1:0.11059679124181531762)81:0.02186694580344630129)100:0.08924414515560291639)19:0.01227090408571735423)2:0.00419218740027225544)16:0.01724533281663783238,(gnl_Betvu_v1.2_Bv7_165780_dcxg.t1:0.30318725396005502537,(gnl_Solly_v2.4_Solyc06g008870.2.1:0.12389212117388880008,gnl_Solly_v2.4_Solyc09g074270.2.1:0.18595323940773855753)97:0.07042398662249033103)78:0.06493339326393618438)36:0.01083013834783135357)68:0.08550542982315487150,((gnl_Vitvi_Genoscope.12X_GSVIVT01022014001:0.11654835445632465152,(((((gnl_Carpa_v0.4_evm.model.supercontig_84.118:0.28203675753990975483,(gnl_Arath_TAIR10_AT3G05120.1:0.13459335353130127966,gnl_Arath_TAIR10_AT5G27320.1:0.10000761396881507892)100:0.16108962555722858290)64:0.04563310462980778998,((gnl_Manes_v6.1_Manes.09G161600.1:0.05116521250286822781,gnl_Manes_v6.1_Manes.08G124700.1:0.05007701386586500131)100:0.04688371778494356684,(gnl_Poptr_v3.0_Potri.013G028700.1:0.02979006850043700028,gnl_Poptr_v3.0_Potri.005G040600.1:0.03297920667200126416)100:0.04730062185953256421)82:0.01644647624925489951)59:0.01968069758897817573,gnl_Theca_v1.1_Thecc1EG026504t1:0.11774000573261775293)50:0.01856133287403461882,((gnl_Phavu_v2.1_Phvul.007G183400.1:0.09054348674905214611,gnl_Medtr_Mt4.0v1_Medtr1g082210.1:0.11497485367591525618)100:0.15064331492027571713,(gnl_Eucgr_v2.0_Eucgr.B02030.1:0.25812632824048908908,(((((((Maldo_Gala_04g018470:0.00096986410082688425,Malsy_04g018730:0.00194382245422613934)37:0.00000100000050002909,(Malsi_04g018930:0.00000100000050002909,Maldo_GDDH_04G1212400:0.00000100000050002909)63:0.00000100000050002909)86:0.00000100000050002909,Maldo_HF15941-RA:0.01912036082396267878)100:0.00817682361843254275,(((Pyrusco7g002120.1:0.00000100000050002909,Pyrco_Bartlett_008715.1:0.00000100000050002909)100:0.02181818673629054919,((Maldo_GDDH_07G1046000:0.00000100000050002909,Maldo_Gala_07g003750:0.00000100000050002909)100:0.00489335257046164505,Malsy_07g003370:0.00764848665869837744)100:0.04339111274420123787)93:0.00967398549217281072,(Pyrbr_009337376.2_cds_XP_009335651.1_1:0.00276451077693324818,(Pyrco_DAnjou_GID.Chr4:0.00096997169186805788,(Pyrco_Bartlett_027823.1:0.00000100000050002909,Pyrco_BartlettDH_GID.Chr4:0.00000100000050002909)58:0.00000100000050002909)98:0.00113008288466053160)72:0.00384575199535924393)85:0.00198210796572552677)100:0.03604275259518771590,(((Malsi_12g019730:0.00096671982009844000,(Maldo_GDDH_12G1227200:0.00000100000050002909,Maldo_Gala_12g020650:0.00000100000050002909)85:0.00095804312269788755)98:0.00385849999909550299,(Malsy_12g020440:0.00288868341691487585,Maldo_HF38270-RA:0.00484514141112337739)73:0.00000100000050002909)100:0.01204207903111608434,((Pyrbr_009375675.2_cds_XP_009373950.1_1:0.00094860941226571885,(Pyrco_Bartlett_016445.1:0.00000100000050002909,Pyrco_BartlettDH_new_GID.Chr12:0.00294052004617748964)98:0.00394250478231243130)83:0.00236550494538574673,Pyrusco12g003350.1:0.00150786905808430734)97:0.00809686350370267607)100:0.01982814824463995443)100:0.07101720416040048500,(gnl_Prupe_v2.1_Prupe.6G332800.1:0.00085399493640638056,Pruav_sc0000700.1_g870.1.mk:0.02218179913225093794)100:0.03445089491878865900)97:0.02623870952031487347,(Ruboc_06_G15075:0.05030790055219335616,(Frave_22353-v2.0.a2-hybrid.t1:0.12498187834227328374,Rosch_v2.0_Chr3g0453451:0.03434944552479849561)95:0.03377333882878878757)100:0.05540795226622897279)100:0.05437077195566052124)31:0.02306945284196256982)42:0.01570330266491516691)55:0.02350786566394093280,(gnl_Solly_v2.4_Solyc01g098390.2.1:0.18829833492020672803,gnl_Betvu_v1.2_Bv4_083210_ngft.t1:0.22780052273528489382)28:0.02120536243564007800)42:0.01623032167361328909)83:0.03168246395999117088,(gnl_Aquco_v3.1_Aqcoe7G245200.1:0.03076842566603906967,(gnl_Aquco_v3.1_Aqcoe2G319700.1:0.00322815048688119416,gnl_Aquco_v3.1_Aqcoe0041s0004.1:0.14235686566076821702)22:0.00000100000050002909)100:0.25330844202998947789)53:0.03010935410736787290)68:0.10129424085986990511)78:0.11733228539802499635,gnl_Ambtr_v1.0_evm_27.model.AmTr_v1.0_scaffold00197.22:0.31584463945832963461)82:0.10814128779359248600)100:0.58747313934372069610,gnl_Selmo_v1.0_271143:0.33499324837719030024):0.17501674335939151894,gnl_Selmo_v1.0_97885:0.17501674335939151894);
