# Supplementary material for: Building a foundation for gene family analysis in Rosaceae genomes with a novel workflow: A case study in Pyrus architecture genes
Source: Front Plant Sci. 2022 Nov 14;13:975942. doi: 10.3389/fpls.2022.975942 (PMC9702816; doi:10.3389/fpls.2022.975942)
Supplement: Supplementary file 1 [file DataSheet_1.zip › SupFiles/SupFile3_gene_family_phylogeny/3163.fna.aln.tree]

((((gnl_Sorbi_v3.1_Sobic.003G269500.1:0.29030388728620415417,(((gnl_Orysa_v7.0_LOC_Os01g50590.1:0.06925844734217934118,(gnl_Orysa_v7.0_LOC_Os01g50580.1:0.08010183540164723948,gnl_Orysa_v7.0_LOC_Os01g50530.1:0.09730927077916666501)99:0.03014734945759989238)82:0.01208073176872483633,(gnl_Orysa_v7.0_LOC_Os01g50570.1:0.04768226934161316072,gnl_Orysa_v7.0_LOC_Os01g50520.1:0.05703578248432975700)67:0.01108421044674890756)99:0.08207119705612027361,gnl_Sorbi_v3.1_Sobic.003G269600.1:0.16595093857144821436)99:0.09658265183314250490)75:0.02206961207592795030,((((gnl_Sorbi_v3.1_Sobic.004G095500.1:0.07816361362070944896,gnl_Orysa_v7.0_LOC_Os02g12890.1:0.08275303473875540716)98:0.21126203944156013437,gnl_Spipo_v2_Spipo14G0012500:0.22171771806085854850)30:0.05474995686446152560,(gnl_Orysa_v7.0_LOC_Os06g36920.1:0.12040855335293482176,gnl_Sorbi_v3.1_Sobic.010G170400.1:0.12186277311513840638)99:0.10012864150856531920)22:0.04491393860494327650,(gnl_Spipo_v2_Spipo8G0037700:0.22280986503480543215,(((gnl_Elagu_v2.0_p5_sc00001.V1.gene363:0.34754390062937667860,gnl_Musac_v1_GSMUA_Achr7T09210_001:0.22939777286977866555)82:0.08543150069548914594,gnl_Spipo_v2_Spipo14G0012400:0.34160424553609425313)47:0.06290644967236756757,((gnl_Elagu_v2.0_p5_sc00039.V1.gene638:0.17340391318620354544,((gnl_Elagu_v2.0_p5_sc00001.V1.gene364:1.12625012677817482043,gnl_Elagu_v2.0_p5_sc00039.V1.gene640:0.08131487507509502222)23:0.07594867402427872560,(gnl_Musac_v1_GSMUA_Achr10T21290_001:0.13220899032522814842,gnl_Elagu_v2.0_p5_sc00039.V1.gene639:0.16963308574456315014)24:0.00201083051464352259)11:0.01220608097176236959)9:0.04235071035239177523,(((gnl_Aquco_v3.1_Aqcoe7G425500.1:0.19702357219747604344,gnl_Nelnu_v1.0_NNU_010740-RA:0.19213115941593156277)82:0.05284723101448272897,(gnl_Eucgr_v2.0_Eucgr.C00665.1:0.24334051024649883121,(((((gnl_Solly_v2.4_Solyc08g062950.2.1:0.21322099904257649228,(gnl_Utrgi_v4.1_Scf00892.g22535.t1:0.33735411382390279034,(gnl_Stras_v2.0_SGA_v2.0_scaffold20T09215:0.27203113864537542543,(gnl_Mimgu_v2.0_Migut.A00123.1:0.00558640068447594559,gnl_Mimgu_v2.0_Migut.A00238.1:0.00619022082979979980)98:0.17684356221085689720)76:0.03852189084607844649)92:0.07041393988440555751)81:0.04568679622953217973,gnl_Eucgr_v2.0_Eucgr.C00666.1:0.18126354423834872831)47:0.04231661627051988561,gnl_Vitvi_Genoscope.12X_GSVIVT01035384001:0.14535274362016661898)17:0.02484978224713577100,((((gnl_Manes_v6.1_Manes.16G081600.1:0.12404086198506986127,((gnl_Utrgi_v4.1_Scf00892.g22537.t1:0.79464713686233667822,gnl_Poptr_v3.0_Potri.018G062100.1:0.02209874708243076552)34:0.02890747194274617335,gnl_Poptr_v3.0_Potri.006G226700.1:0.05794145795982875297)42:0.06944685987603536892)46:0.02937542409023667644,gnl_Theca_v1.1_Thecc1EG037310t1:0.15882998401021453105)15:0.01322779519341956041,gnl_Carpa_v0.4_evm.model.supercontig_7.164:0.23575946141859971394)30:0.02059174546389172522,(((gnl_Phavu_v2.1_Phvul.001G037100.1:0.08562606080197428249,gnl_Medtr_Mt4.0v1_Medtr1g015860.1:0.13518408485301233735)99:0.04120946276703135042,(gnl_Medtr_Mt4.0v1_Medtr3g104560.1:0.13330735302454382873,gnl_Phavu_v2.1_Phvul.009G078400.1:0.12815204131605717475)96:0.03156115757111130349)99:0.11199329554974825351,((Ruboc_02_G04494:0.03427805853312381607,((Frave_02706-v1.0-hybrid.t1:0.00545376276194096520,Frave_02708-v2.0.a2-hybrid.t1:0.00996526190149481413)95:0.03195303537220487572,Rosch_v2.0_Chr6g0311161:0.02451714210797165810)90:0.02416373912043038794)89:0.06115931503501337990,(((((((Pyrco_BartlettDH_new_MAX1.Chr15_3:0.00086600559740783814,Pyrco_Bartlett_016141.1:0.07822736352900219736)92:0.00249019893643812355,(Pyrco_DAnjou_MAX1.Chr15_3:0.00191546054705120090,Pyrco_Bartlett_034938.1:0.00000100000050002909)30:0.00000100000050002909)97:0.00619825111710335924,Pyrusco15g027400.1:0.00448316592485452619)88:0.00136631040158854077,Pyrbr_009363863.2_cds_XP_009362138.1_1:0.00319003931586042417)98:0.01068285874092917906,(Malsy_15g004890:0.00512394412307149924,(Maldo_GDDH_15G1057600:0.00000100000050002909,(Maldo_Gala_15g005430:0.00938145551332228260,Maldo_HF13233-RA:0.00000100000050002909)100:0.00572866934051024634)100:0.00305247160252685151)98:0.00835525236143386946)98:0.07204643934024640428,(gnl_Prupe_v2.1_Prupe.1G410300.1:0.01392001583352710237,Pruav_sc0000069.1_g620.1.mk:0.00443763306971545635)100:0.05888816905936052060)41:0.01289946921194046539,((gnl_Prupe_v2.1_Prupe.1G410100.1:0.15150191405113985765,((((Maldo_Gala_15g005420:0.00000100000050002909,(Malsi_15g005710:0.00129871176285972214,(Maldo_GDDH_15G1057500:0.00000100000050002909,Maldo_HF13234-RA:0.00000100000050002909)97:0.00000100000050002909)36:0.00000100000050002909)100:0.01055497774163707304,(((Pyrco_BartlettDH_MAX1.Chr15_1:0.00193296683330988674,Pyrco_Bartlett_043975.1:0.00264414858356301109)93:0.00258452431175500196,Pyrco_DAnjou_MAX1.Chr15_1:0.00064384372146586064)68:0.00000100000050002909,(Pyrbr_009363850.2_cds_XP_009362125.1_1:0.00232445082071368369,Pyrusco15g027410.1:0.00086374134586961855)86:0.00349235334826406485)100:0.00729263552284649917)100:0.03081503730789037290,((((Malsi_08g005770:0.00000100000050002909,Maldo_GDDH_08G1064200:0.00000100000050002909)30:0.00000100000050002909,Maldo_Gala_08g005680:0.00000100000050002909)100:0.00234096539989652169,(Maldo_HF21369-RA:0.00140694874543074544,Malsy_08g005750:0.00244871096929946425)98:0.00618017924972035990)96:0.00953361263903686716,(Pyrco_DAnjou_MAX1.Chr8:0.00430545238182287755,(Pyrco_BartlettDH_MAX1.Chr8:0.00406284036098641423,Pyrco_Bartlett_019813.1:0.05109176344889849314)68:0.00131317717692301249)99:0.01327883742255442021)99:0.03149364414091285896)99:0.06850367417744809839,(gnl_Prupe_v2.1_Prupe.1G410000.1:0.00564306354909382447,Pruav_sc0000069.1_g580.1.mk:0.01271792710977646436)100:0.07876689290353121320)61:0.01702294188465997352)30:0.00605804379097090676,(((Pyrusco15g012620.1:0.00439621027028652082,((Pyrco_Bartlett_014525.1:0.00064080426421023325,Pyrco_BartlettDH_MAX1.Chr15_2:0.00062753548006168162)98:0.00128170152494263634,Pyrco_DAnjou_MAX1.Chr15_2:0.00252166609028010294)97:0.00260112204166660678)99:0.01061471729087842993,(((Malsi_15g023270:0.01656073370696654543,Maldo_HF31109-RA:0.32140805797914068220)99:0.05753847173329287856,((Malsi_15g023310:0.00000100000050002909,Maldo_GDDH_15G1256100:0.01538671787589710946)87:0.00463641009482563399,(Maldo_Gala_15g023280:0.00000100000050002909,(Malsy_15g021670:0.01193158859609439598,Maldo_HF31114-RA:0.01378776117735102877)100:0.02392444948890351877)56:0.00339546463877424569)100:0.11603123917009310062)71:0.01381049755595375149,(Maldo_Gala_15g023270:0.00867262465173821231,(Maldo_HF31112-RA:0.00000100000050002909,(Malsi_15g023300:0.04874565765815785934,(Maldo_GDDH_15G1255800:0.00490170268383104731,Malsy_15g021650:0.00000100000050002909)93:0.00679695362229149839)87:0.01630008271455040195)78:0.05148292740281806140)100:0.26950165818143639873)87:0.00857280280283543444)100:0.02732820832588247345,(((Malsi_02g012450:0.00221484070187000052,Maldo_HF27654-RA:0.00000100000050002909)97:0.00148033945160336994,((Maldo_Gala_02g012160:0.00000100000050002909,Maldo_GDDH_02G1142400:0.00000100000050002909)78:0.00062411848878992835,Malsy_02g013110:0.00000100000050002909)92:0.00183713021466222351)100:0.00933772668897014067,((Pyrbr_009342433.2_cds_XP_009340708.1_1:0.00581741532857049572,(Pyrco_BartlettDH_new_MAX1.Chr2_1:0.00438514879604063983,Pyrco_BartlettDH_new_MAX1.Chr2_2:0.00192980854779814504)84:0.00168207132027899608)53:0.00172485541781686050,(Pyrbr_009342434.2_cds_XP_009340709.1_1:0.00309781077687283331,(Pyrco_BartlettDH_new_MAX1.Chr2_3:0.18297283230100142015,(Pyrco_Bartlett_023962.1:0.01825951121885509981,Pyrco_DAnjou_MAX1.Chr2:0.00078393452637978559)44:0.00165775442009408994)40:0.00201597678047088979)34:0.00162833379990162674)98:0.01269572076194879807)98:0.02749005735453435156)98:0.08023626343897677371)18:0.00688899230063669439)89:0.02276458374274665727)77:0.05547054752076284456)39:0.02129609171944168641)33:0.02649883049362006943)16:0.03004125040125888227,((gnl_Betvu_v1.2_Bv2_034480_wkro.t1:0.00000100000050002909,gnl_Betvu_v1.2_Bv2_034480_wkro.t2:0.00063497497787713924)100:0.23969978695715510320,gnl_Arath_TAIR10_AT2G26170.1:0.30060592863592217050)75:0.07883025286764692996)16:0.02312609788860064269)57:0.05294187066907698330)63:0.12010236172161042889,(gnl_Ambtr_v1.0_evm_27.model.AmTr_v1.0_scaffold00036.59:0.37212984721371195063,gnl_Pinta_v2.0_PITA_000025276-RA:0.62423202162213009547)64:0.08741028882522740295)41:0.09889617888964581660)38:0.06768684093630103482)26:0.04848861731123386282)28:0.05252208855334965232)33:0.02020399437955885252)57:0.23957172005458085562,Pyrbr_009352878.1_cds_XP_009351153.1_1:2.59764747075360791229):0.36282248426056096235,gnl_Selmo_v1.0_96541:0.36282248426056096235);
