# Supplementary material for: Building a foundation for gene family analysis in Rosaceae genomes with a novel workflow: A case study in Pyrus architecture genes
Source: Front Plant Sci. 2022 Nov 14;13:975942. doi: 10.3389/fpls.2022.975942 (PMC9702816; doi:10.3389/fpls.2022.975942)
Supplement: Supplementary file 1 [file DataSheet_1.zip › SupFiles/SupFile3_gene_family_phylogeny/Pb_PIN_plus_26Gv2.fna.aln.tree]

(((((gnl_Sorbi_v3.1_Sobic.007G195201.1:0.24987661249257081542,gnl_Orysa_v7.0_LOC_Os08g41720.1:0.09568485875172551280)100:0.16011396268129818310,(gnl_Orysa_v7.0_LOC_Os09g32770.1:0.08695744449874177884,gnl_Sorbi_v3.1_Sobic.002G257001.1:0.16622845505925123999)100:0.12256992935520891197)93:0.06698480253034019838,((gnl_Orysa_v7.0_LOC_Os11g02950.1:1.73632678883590396701,(gnl_Sorbi_v3.1_Sobic.003G403900.1:0.09345189327154516945,gnl_Orysa_v7.0_LOC_Os01g69070.1:0.05225169665579713213)92:0.11673262563170322403)78:0.08066007183191246932,((gnl_Elagu_v2.0_p5_sc00091.V1.gene220:0.17821981405358422457,(gnl_Musac_v1_GSMUA_Achr5T25210_001:0.03242286590380753092,gnl_Musac_v1_GSMUA_Achr5T25220_001:0.03773923156278604502)100:0.15484004606453963260)44:0.03652158194422894244,(((gnl_Ambtr_v1.0_evm_27.model.AmTr_v1.0_scaffold00013.199:0.58506493448152552261,(((gnl_Eucgr_v2.0_Eucgr.L03400.1:0.00891512899827867980,gnl_Eucgr_v2.0_Eucgr.H01382.1:0.00000100000050002909)100:0.46499859717629632438,(gnl_Eucgr_v2.0_Eucgr.B01406.1:0.13401259425487294097,((gnl_Eucgr_v2.0_Eucgr.G02549.1:0.02862775381165311855,gnl_Eucgr_v2.0_Eucgr.G02548.1:0.06864328546003253817)87:0.01316589352894708548,gnl_Eucgr_v2.0_Eucgr.B01403.1:0.02902392397604461327)96:0.05886015097984539923)100:0.36723190070750361125)82:0.17605576377460099846,((gnl_Eucgr_v2.0_Eucgr.B01405.1:0.26981662490587582370,gnl_Arath_TAIR10_AT5G16530.1:0.37090343672274678211)33:0.06048832959663800329,((((gnl_Vitvi_Genoscope.12X_GSVIVT01019126001:0.17394164476539816788,((gnl_Aquco_v3.1_Aqcoe2G426000.1:0.69997458780886212537,gnl_Aquco_v3.1_Aqcoe2G425700.1:0.18516945239018184344)56:0.09149167458124067565,gnl_Nelnu_v1.0_NNU_014664-RA:0.35138617214138967437)32:0.07255902927443345918)24:0.05094343014004035913,((gnl_Betvu_v1.2_Bv4_075150_pnwi.t1:0.47832957864900343958,(gnl_Prupe_v2.1_Prupe.6G360300.1:0.12588142678420985443,(PbPIN5-1:0.04284842938480867836,PbPIN5-2:0.03142578058289526022)100:0.05417339306777955998)100:0.09614126757293156578)25:0.04057056505824501585,(gnl_Theca_v1.1_Thecc1EG025269t1:0.17826583376814250648,((gnl_Solly_v2.4_Solyc04g056620.1.1:0.55587639529169408092,((gnl_Utrgi_v4.1_Scf00514.g18888.t1:1.82206421372439875128,(gnl_Mimgu_v2.0_Migut.F02141.1:0.27711889654706184372,(gnl_Stras_v2.0_SGA_v2.0_scaffold62T21328:0.12488664158165037332,gnl_Stras_v2.0_SGA_v2.0_scaffold13T06470:0.18364761714904245804)100:0.23232051510734361144)100:0.21714327895012447422)40:0.18347242947905773036,gnl_Solly_v2.4_Solyc01g068410.2.1:0.30651580309111636780)40:0.11149880334320511066)51:0.23829848877684031705,((gnl_Poptr_v3.0_Potri.013G087000.1:0.07220738873819879111,(gnl_Poptr_v3.0_Potri.019G052800.1:0.00000100000050002909,gnl_Poptr_v3.0_Potri.T058300.1:0.00000100000050002909)100:0.09709524525102877779)100:0.09058718831685237671,(gnl_Manes_v6.1_Manes.09G184600.1:0.12308071967498485089,gnl_Manes_v6.1_Manes.08G104400.1:0.09099961045286480976)86:0.06303523313665433669)77:0.03941067324198623684)3:0.03315871593073232981)2:0.03693438940051331498)0:0.02682692782450397245)2:0.03358221428764403965,((gnl_Medtr_Mt4.0v1_Medtr7g079720.1:0.18557528364091679940,gnl_Phavu_v2.1_Phvul.008G055200.1:0.13654304551432389081)100:0.17126608254180519797,gnl_Mimgu_v2.0_Migut.F02142.1:0.34591163073910802250)29:0.07846448187950552655)0:0.03840053759896355778,(gnl_Vitvi_Genoscope.12X_GSVIVT01019110001:0.59558189753391344023,gnl_Carpa_v0.4_evm.TU.contig_26337.3:0.25224460202751042281)22:0.07127834777636880836)7:0.05561404880327251721)13:0.06033688437563451690)42:0.11622135182952118837)27:0.08276454705267136114,((gnl_Elagu_v2.0_p5_sc00091.V1.gene221:0.10991734017683646440,gnl_Elagu_v2.0_p5_sc00091.V1.gene227:0.06728458614589857834)97:0.06706600988246098904,gnl_Elagu_v2.0_p5_sc00078.V1.gene250:0.11317979473337133611)99:0.11253090380810409910)22:0.05345624463922712261,(gnl_Musac_v1_GSMUA_Achr11T10870_001:0.09030226019239936952,gnl_Musac_v1_GSMUA_Achr11T19530_001:0.08223669879814489436)99:0.06590304846672302708)16:0.02370772261475753359)22:0.10723769384481830758)10:0.05235152070188041351)71:0.42343777380753694350,(((gnl_Elagu_v2.0_p5_sc00051.V1.gene466:0.22563903943181745637,(gnl_Musac_v1_GSMUA_Achr8T08300_001:0.07782334296612675173,gnl_Musac_v1_GSMUA_Achr3T22010_001:0.18441378857815984849)100:0.08681855598253065964)58:0.01491622956180346272,(gnl_Spipo_v2_Spipo4G0091500:0.24300804804608980292,(gnl_Nelnu_v1.0_NNU_023985-RA:0.14668706308628198798,(gnl_Vitvi_Genoscope.12X_GSVIVT01010025001:0.12897810157632041972,(gnl_Eucgr_v2.0_Eucgr.F04265.1:0.24600959814362446942,(((gnl_Stras_v2.0_SGA_v2.0_scaffold25T11156:0.28058048931734247411,gnl_Mimgu_v2.0_Migut.C01042.1:0.17677743851643160089)51:0.06821086236795145807,gnl_Solly_v2.4_Solyc06g059730.1.1:0.21399944597461459384)29:0.03755566511370808658,(((PbPIN6:0.09239622618661300080,gnl_Prupe_v2.1_Prupe.8G018200.1:0.04211225385592057974)100:0.09155766916838330161,(gnl_Arath_TAIR10_AT1G77110.1:0.33082409153993730389,(gnl_Medtr_Mt4.0v1_Medtr1g029190.1:0.21205625173091721680,gnl_Phavu_v2.1_Phvul.001G063900.1:0.17773168401854569365)100:0.09381881547313068725)59:0.06634616650183212949)30:0.02695231069051995734,(gnl_Theca_v1.1_Thecc1EG035431t1:0.15509588409951943766,(gnl_Manes_v6.1_Manes.18G087300.1:0.11981188434416299715,(gnl_Poptr_v3.0_Potri.002G072200.1:0.05856910048732073132,gnl_Poptr_v3.0_Potri.005G187500.1:0.05154288680189320765)100:0.06892680314892242477)100:0.06614927480483519251)59:0.03140889807073781598)46:0.02180025089648347444)27:0.02792250758755986106)29:0.01470602271046659790)62:0.05729900992965331757)100:0.14315412665093701916)97:0.08579030294133646595)100:0.22212211258487071786,(((((gnl_Phypa_v3.3_Pp3c23_10200V3.1:0.08584439807030223857,gnl_Phypa_v3.3_Pp3c24_2970V3.1:0.07533307678793341178)100:0.05802844710851114141,gnl_Phypa_v3.3_Pp3c10_24880V3.1:0.17203346647407549708)100:0.29545606099798699118,(((gnl_Ambtr_v1.0_evm_27.model.AmTr_v1.0_scaffold00013.203:0.30252391057171840183,(gnl_Nelnu_v1.0_NNU_014665-RA:0.21883735521764607901,(gnl_Vitvi_Genoscope.12X_GSVIVT01031663001:0.17100647492795170712,(gnl_Carpa_v0.4_evm.model.supercontig_127.48:0.34353677503897306345,(gnl_Poptr_v3.0_Potri.014G146800.1:0.18173033204834146415,gnl_Theca_v1.1_Thecc1EG020308t1:0.18685464667161180707)50:0.03348355274411689286)71:0.08044055322336843283)94:0.09889579843472530440)94:0.12381994870777110473)99:0.33455840471155912086,gnl_Pinta_v2.0_PITA_000012975-RA:0.48323547350550993817)84:0.13270360245102166830,gnl_Pinta_v2.0_PITA_000046447-RA:0.32901608547506339120)79:0.18939108545477081891)30:0.10929813842782434841,((gnl_Selmo_v1.0_102666:0.26988249329562691292,((gnl_Selmo_v1.0_231064:0.04117490448584564672,gnl_Selmo_v1.0_268490:0.02933256529011344857)100:0.32194691457869861750,gnl_Selmo_v1.0_119024:0.42621434818033682168)99:0.11087540116267226298)96:0.07554249981213480292,(gnl_Selmo_v1.0_234325:0.33906017234726110177,gnl_Selmo_v1.0_99301:0.22111197042187458184)60:0.04997656652520329756)68:0.04680916370632932921)27:0.09520039131523773401,(((gnl_Pinta_v2.0_PITA_000024726-RA:0.43785322291962713859,(((gnl_Vitvi_Genoscope.12X_GSVIVT01029266001:0.27716770349653868655,(((((((gnl_Manes_v6.1_Manes.06G000100.1:0.09620297459447305077,gnl_Poptr_v3.0_Potri.018G139400.1:0.09666549627087599184)86:0.03763641561290885507,gnl_Theca_v1.1_Thecc1EG039622t1:0.10934283633740578268)46:0.02323154013466140547,(((gnl_Betvu_v1.2_Bv6_155380_roxe.t1:0.25881211626905575862,gnl_Solly_v2.4_Solyc07g006900.1.1:0.19982166600503173393)43:0.05480202888910280790,(((gnl_Nelnu_v1.0_NNU_025285-RA:0.00546643816693987913,gnl_Nelnu_v1.0_NNU_000483-RA:0.11054979250509158750)100:0.02028144778097250300,gnl_Nelnu_v1.0_NNU_025286-RA:0.05877268779530965548)100:0.10147014394383932490,gnl_Aquco_v3.1_Aqcoe7G304900.1:0.18148982790909939933)38:0.03470084916835135952)37:0.05193811798754303932,((gnl_Poptr_v3.0_Potri.001G205200.1:0.41181082920631734146,((gnl_Eucgr_v2.0_Eucgr.H01390.1:0.69325021437334199970,gnl_Medtr_Mt4.0v1_Medtr2g038470.1:0.66216472720414742970)20:0.06808454470463858044,(((gnl_Phavu_v2.1_Phvul.009G234100.1:0.07125830631065641074,gnl_Phavu_v2.1_Phvul.009G234200.1:0.04567705618500892545)100:0.06908100747201451064,(gnl_Phavu_v2.1_Phvul.009G210900.1:0.05471437838000615950,gnl_Phavu_v2.1_Phvul.009G234000.1:0.03402782161144798923)100:0.07989643621551714703)100:0.16290667462437333213,gnl_Phavu_v2.1_Phvul.009G208200.1:0.45676497216298422854)33:0.04919587953867814167)33:0.05222697976761862121)38:0.07371148197805338365,(gnl_Phavu_v2.1_Phvul.003G139600.1:0.06972963731963496836,(gnl_Medtr_Mt4.0v1_Medtr4g127100.1:0.02434296139220786664,gnl_Medtr_Mt4.0v1_Medtr4g127090.1:0.09193413728897328885)98:0.11920431663329039695)97:0.04781831662592329890)36:0.04285070276998001471)6:0.01543010623556686882)17:0.04928569176888650261,(gnl_Carpa_v0.4_evm.model.supercontig_115.56:0.18089305268257077630,(gnl_Ambtr_v1.0_evm_27.model.AmTr_v1.0_scaffold00019.408:0.44770247056552503473,gnl_Arath_TAIR10_AT5G57090.1:0.21610367238088271091)33:0.06078237684310271172)31:0.03914392505129266758)18:0.04218965614100878697,((PbPIN2-1:0.00375040072934889690,PbPIN2-2:0.00481516827544688480)100:0.05547990993341041926,(gnl_Prupe_v2.1_Prupe.1G071700.1:0.07907992674539836286,gnl_Prupe_v2.1_Prupe.1G071800.1:0.01785779812355551416)100:0.01694292384014125380)100:0.06692322767024988517)18:0.06034780678342908239,gnl_Eucgr_v2.0_Eucgr.C00078.1:0.15542515752745153512)19:0.04901365158386003507,(gnl_Stras_v2.0_SGA_v2.0_scaffold66T22441:0.12093617504443508748,gnl_Mimgu_v2.0_Migut.J01508.1:0.11593653258834085706)99:0.04977307143555011887)14:0.02877537564583319135)52:0.06352431029556351860,((gnl_Elagu_v2.0_p5_sc00005.V1.gene1009:0.16609467854644177631,gnl_Spipo_v2_Spipo0G0150000:0.30444552405704755627)55:0.05602182128564739405,(gnl_Musac_v1_GSMUA_Achr1T15720_001:0.11937062665164041575,(gnl_Sorbi_v3.1_Sobic.010G216700.1:0.07487335442289476395,gnl_Orysa_v7.0_LOC_Os06g44970.1:0.04570740106812144765)100:0.16071282338277287360)36:0.01838230047584041640)46:0.04451208989236511704)33:0.04704542454196337237,gnl_Elagu_v2.0_p5_sc00077.V1.gene420:0.66614024142503758252)88:0.08638572131613533878)24:0.04985795140106877993,((((gnl_Spipo_v2_Spipo15G0027400:0.14957226878215088006,((gnl_Sorbi_v3.1_Sobic.010G095100.1:0.06063912805170887377,gnl_Orysa_v7.0_LOC_Os06g12610.1:0.04018213052169151978)98:0.02824433247504474359,(gnl_Orysa_v7.0_LOC_Os02g50960.1:0.04361609625184904859,gnl_Sorbi_v3.1_Sobic.004G240900.1:0.04339130771517589469)100:0.03010297851876858610)99:0.10649488142298577098)53:0.02647754852113199872,((gnl_Elagu_v2.0_p5_sc00004.V1.gene1167:0.03751294393511571401,(gnl_Elagu_v2.0_p5_sc01123.V1.gene15:0.08398086927733333651,gnl_Elagu_v2.0_p5_sc00004.V1.gene1168:0.07789003683661224753)62:0.00000100000050002909)87:0.09833839473005664966,(((gnl_Musac_v1_GSMUA_Achr9T15520_001:0.30364675611108365993,gnl_Musac_v1_GSMUA_Achr3T07280_001:0.06377640980727390663)51:0.01989526726038064533,gnl_Musac_v1_GSMUA_Achr8T23120_001:0.06050444812983541559)99:0.07430756573541935639,(gnl_Musac_v1_GSMUA_Achr9T27160_001:0.09502785666487421901,gnl_Musac_v1_GSMUA_Achr7T07300_001:0.06474447979514245943)100:0.06597526963249097931)33:0.02414345304369178852)58:0.03061306001026131360)76:0.04990641286146949018,(((((((PbPIN1-1:0.02366289964487301029,PbPIN1-2:0.02189967300804727610)100:0.07535348205804290322,gnl_Prupe_v2.1_Prupe.5G233100.1:0.07173792182958352304)89:0.04848531621951010506,(((gnl_Carpa_v0.4_evm.TU.contig_44255.1:0.19767805732038548627,gnl_Carpa_v0.4_evm.TU.contig_35483.1:0.06580474507987947586)67:0.04174833982830350454,(gnl_Vitvi_Genoscope.12X_GSVIVT01008430001:0.09400312066469092287,(((gnl_Phavu_v2.1_Phvul.002G330300.1:0.19210394728033738931,(gnl_Phavu_v2.1_Phvul.004G150600.1:0.00187608556632310733,gnl_Phavu_v2.1_Phvul.011G164500.1:0.09106326765651959199)100:0.06088478108845629677)82:0.04587812484536173130,((gnl_Medtr_Mt4.0v1_Medtr8g107360.1:0.18371925442362083136,gnl_Medtr_Mt4.0v1_Medtr6g069510.1:0.11133089487400810169)64:0.02297405850728480997,(gnl_Aquco_v3.1_Aqcoe3G003200.1:0.16775914737613253913,((((gnl_Ambtr_v1.0_evm_27.model.AmTr_v1.0_scaffold00038.33:0.10624225361343316021,gnl_Ambtr_v1.0_evm_27.model.AmTr_v1.0_scaffold00038.32:0.04818540139857874216)100:0.17547859107031260617,(gnl_Ambtr_v1.0_evm_27.model.AmTr_v1.0_scaffold00038.35:0.54988639157476049135,gnl_Ambtr_v1.0_evm_27.model.AmTr_v1.0_scaffold00038.38:0.26461007338856212812)100:0.17551253599558841456)99:0.22642438192526093133,(((gnl_Nelnu_v1.0_NNU_022861-RA:0.15304033745079734241,gnl_Aquco_v3.1_Aqcoe3G090400.1:0.26126590798956550454)59:0.04289477308247068715,(((gnl_Solly_v2.4_Solyc02g087660.2.1:0.30405089065602597387,gnl_Mimgu_v2.0_Migut.H00890.1:0.52257600310065155380)58:0.05401843768088131215,gnl_Vitvi_Genoscope.12X_GSVIVT01011347001:0.16819519888709430488)21:0.01326589485823475439,((((gnl_Theca_v1.1_Thecc1EG018366t1:0.18470031999389333044,((gnl_Manes_v6.1_Manes.S018500.1:0.06900554337951995965,gnl_Manes_v6.1_Manes.17G020700.1:0.11164498268022078620)100:0.07717642575383792947,(gnl_Poptr_v3.0_Potri.017G078300.1:0.05070581699959640642,gnl_Poptr_v3.0_Potri.004G124200.1:0.05405759005943008150)100:0.08323033852695972679)100:0.06151377772967719232)72:0.03062431938585693028,(PbPIN8:0.13565539198228954154,gnl_Prupe_v2.1_Prupe.3G271700.1:0.04942855711642574201)100:0.16234627145694047190)24:0.01066037285574116672,(gnl_Eucgr_v2.0_Eucgr.I01919.1:0.37498485495604610973,((gnl_Phavu_v2.1_Phvul.008G043700.1:0.11604020028294190214,gnl_Medtr_Mt4.0v1_Medtr7g009370.1:0.16039106196006061578)100:0.04534041232866865834,(gnl_Phavu_v2.1_Phvul.004G026500.1:0.10164009245025959483,gnl_Medtr_Mt4.0v1_Medtr6g011400.1:0.13366114768645553923)100:0.06550870900587098256)100:0.15066389128054721858)83:0.05226697991737348781)19:0.00935883900978176642,gnl_Carpa_v0.4_evm.model.supercontig_14.40:0.27644858189491949840)26:0.02744384958475473008)56:0.03901318484476000437)67:0.09843031395518052340,(gnl_Arath_TAIR10_AT5G15100.1:0.45679666616672115476,(gnl_Sorbi_v3.1_Sobic.003G276700.1:0.09665192442664527483,gnl_Orysa_v7.0_LOC_Os01g51780.1:0.18662927115077254658)100:0.38729810510604234519)51:0.05668075207088691531)100:0.22484714910013273159)97:0.37723280259316654961,gnl_Solly_v2.4_Solyc03g118740.2.1:0.09441977366001864935)10:0.05719677827060507674)7:0.04958854337504632614)3:0.03450195781652602017)4:0.04669264450360869484,(((gnl_Poptr_v3.0_Potri.015G038700.1:0.03752573783791406797,gnl_Poptr_v3.0_Potri.012G047200.1:0.04443401242824893821)98:0.05250091657938532608,(gnl_Manes_v6.1_Manes.06G006800.1:0.04708304846084326173,gnl_Manes_v6.1_Manes.14G171100.1:0.04251359707182719716)100:0.03572925025419974865)85:0.03131363166234871903,gnl_Theca_v1.1_Thecc1EG012854t1:0.09722226519624026231)23:0.01920339235221956223)7:0.01786791097236543543)2:0.01393078591593403630)3:0.02626991439434513478,((gnl_Ambtr_v1.0_evm_27.model.AmTr_v1.0_scaffold00010.98:0.28471813245095350942,(gnl_Nelnu_v1.0_NNU_018797-RA:0.05108464820533779871,gnl_Nelnu_v1.0_NNU_000155-RA:0.05860954885025713990)100:0.06059568716153650864)62:0.04089383716373966304,gnl_Betvu_v1.2_Bv5_111350_gqhy.t1:0.24364829462182815978)30:0.02946182809830529686)8:0.03361548541832608955)13:0.04119085677760139091,(gnl_Arath_TAIR10_AT1G73590.1:0.30969484173564842955,gnl_Eucgr_v2.0_Eucgr.K02271.1:0.13941673627276734981)26:0.03616516851961299600)22:0.06435759226781748166,((gnl_Utrgi_v4.1_Scf00621.g20162.t1:0.47239361740630725350,gnl_Mimgu_v2.0_Migut.D01545.1:0.13349573813604048711)41:0.01299297074252227582,gnl_Mimgu_v2.0_Migut.I00299.1:0.17221443126454019645)49:0.02817140291923125525)25:0.05449876397900910857,gnl_Stras_v2.0_SGA_v2.0_scaffold172T39012:0.17243130539988754668)23:0.04329840364389613699,gnl_Eucgr_v2.0_Eucgr.B00948.1:0.21378626259221483741)28:0.04628360767432543321)22:0.04812387341163541776,((((gnl_Sorbi_v3.1_Sobic.003G327500.1:0.18768745892072685733,gnl_Orysa_v7.0_LOC_Os01g58860.1:0.13165962219833887703)100:0.51887894776239540384,(gnl_Musac_v1_GSMUA_AchrUn_randomT08290_001:0.30477991744675742014,gnl_Musac_v1_GSMUA_Achr4T00310_001:0.18647279464121213621)72:0.09041519050212674935)100:0.45406716203110369934,(gnl_Sorbi_v3.1_Sobic.005G025900.1:0.12709607805305681016,(gnl_Orysa_v7.0_LOC_Os12g04000.1:0.01457101655737166185,gnl_Orysa_v7.0_LOC_Os11g04190.1:0.00612237147350547413)100:0.05312563933127163046)99:0.08814333170097318759)23:0.03035766898282476686,(gnl_Spipo_v2_Spipo3G0023400:0.17480582794088722620,(gnl_Eucgr_v2.0_Eucgr.A02229.1:0.11380462048032574662,((((gnl_Utrgi_v4.1_Scf00231.g13302.t1:0.12677820824750274387,gnl_Utrgi_v4.1_Scf00218.g12926.t1:0.12515098948952363411)100:0.10424591631536918312,(((gnl_Prupe_v2.1_Prupe.7G031400.1:0.05192761976816303443,(PbPIN1-3:0.00161440471129654537,PbPIN1-4:0.01624936549463382174)100:0.09262338475594136811)100:0.07236682352881031177,((((((gnl_Solly_v2.4_Solyc10g078370.1.1:0.07506036493804123244,gnl_Solly_v2.4_Solyc10g080880.1.1:0.12352191550784835661)100:0.08759170021522758032,(gnl_Medtr_Mt4.0v1_Medtr7g089360.1:0.10804976904410701355,((gnl_Betvu_v1.2_Bv8_185320_cdyx.t1:0.53616946712462865143,gnl_Betvu_v1.2_Bv3_063090_cnrg.t1:0.25328624525650239585)99:0.05621165443486610819,gnl_Betvu_v1.2_Bv3_063100_srwc.t1:0.10638334511718212927)100:0.10301522622150761921)47:0.06503264283449414207)28:0.04123784368456695493,(gnl_Manes_v6.1_Manes.08G060200.1:0.08009470952882055683,(gnl_Poptr_v3.0_Potri.016G035300.1:0.05203875257569174489,gnl_Poptr_v3.0_Potri.006G037000.1:0.04077505005480623612)100:0.05160044935592719012)99:0.04641538023324325024)19:0.02843517639625198906,gnl_Theca_v1.1_Thecc1EG023972t1:0.11873466762463279200)14:0.02571966087411034496,((gnl_Vitvi_Genoscope.12X_GSVIVT01025748001:0.04045314194853429773,gnl_Vitvi_Genoscope.12X_GSVIVT01025749001:0.04477442952556798250)100:0.08479325706200784019,((gnl_Nelnu_v1.0_NNU_025337-RA:0.07010819848448263114,gnl_Nelnu_v1.0_NNU_017022-RA:0.11536435034440807590)100:0.08063027374314161999,(gnl_Aquco_v3.1_Aqcoe1G048900.1:0.16736114095463297535,gnl_Ambtr_v1.0_evm_27.model.AmTr_v1.0_scaffold00101.123:0.34218917700464851483)18:0.04206056239276752262)17:0.04561875659701437880)9:0.03495240195967060787)3:0.02602660562389950971,gnl_Carpa_v0.4_evm.model.supercontig_92.84:0.15326538586929408514)3:0.02072626649403403604)12:0.04241004501875341587,gnl_Phavu_v2.1_Phvul.001G121100.1:0.17051871825893111234)44:0.05183162593138086055)62:0.06915634209893549433,(gnl_Mimgu_v2.0_Migut.J01639.1:0.11973889483907584896,gnl_Stras_v2.0_SGA_v2.0_scaffold66T22268:0.12974291735571494288)75:0.03466813084801816103)61:0.05325455928031256475,((gnl_Musac_v1_GSMUA_Achr8T09440_001:0.10912277115230002711,gnl_Musac_v1_GSMUA_Achr2T00910_001:0.13436329839729554969)98:0.05796834566325231863,(gnl_Elagu_v2.0_p5_sc00094.V1.gene87:0.04665622629877552024,gnl_Elagu_v2.0_p5_sc00189.V1.gene42:0.14298644033539625875)100:0.10545971253743358087)93:0.06148401832098484426)53:0.04086296069897822625)73:0.03490319857653002150)67:0.03685708693120746948)19:0.02897392283258075352)15:0.03178101281240867243)13:0.02295581905369211209,((((((gnl_Sorbi_v3.1_Sobic.003G235800.1:0.11415964963757462003,gnl_Orysa_v7.0_LOC_Os01g45550.1:0.20317759924632416979)99:0.02915184828245936249,(gnl_Sorbi_v3.1_Sobic.010G051000.1:0.13627418778965660895,gnl_Orysa_v7.0_LOC_Os05g50140.2:0.09639538558531567103)100:0.11458075542741891217)100:0.08457729284863815811,(gnl_Musac_v1_GSMUA_Achr8T29780_001:0.14316500779328317217,(gnl_Musac_v1_GSMUA_Achr7T17140_001:0.09511722129841775064,gnl_Musac_v1_GSMUA_Achr1T25190_001:0.06711422838785410794)86:0.02195453441266170813)94:0.05065848803658115629)79:0.03859160065184236155,(gnl_Elagu_v2.0_p5_sc00061.V1.gene311:0.03770068135697217382,gnl_Elagu_v2.0_p5_sc00008.V1.gene759:0.07260597116842992804)100:0.06454338229932607418)55:0.03868817796169763540,((gnl_Eucgr_v2.0_Eucgr.G02187.1:0.14685175441694930942,(gnl_Eucgr_v2.0_Eucgr.B02902.1:0.09177635832138512917,((gnl_Prupe_v2.1_Prupe.1G324900.1:0.11367896028133989139,((PbPIN3-3:0.00000100000050002909,PbPIN3-2:0.00000100000050002909)100:0.06289723731638620363,(PbPIN4:0.02514898852212114552,PbPIN3-1:0.00000100000050002909)100:0.02905629861918731377)100:0.04679832845600195856)100:0.06859823577460513744,(((gnl_Stras_v2.0_SGA_v2.0_scaffold39T15174:0.15344688516318938376,(gnl_Stras_v2.0_SGA_v2.0_scaffold38T15114:0.19335067508580380813,(gnl_Mimgu_v2.0_Migut.L00994.1:0.11651393988953885616,((gnl_Utrgi_v4.1_Scf00293.g14833.t1:0.11782249725087751147,(gnl_Utrgi_v4.1_Scf01300.g24439.t1:0.06258290542384349620,gnl_Utrgi_v4.1_Scf00025.g3327.t1:0.08469575228495448971)100:0.07246883211898588750)99:0.14873990474343132262,gnl_Mimgu_v2.0_Migut.E00429.1:0.08044209950017981725)50:0.02645219591065686715)71:0.02990865595283304437)82:0.01996671353328765414)99:0.06351528914140720794,((gnl_Ambtr_v1.0_evm_27.model.AmTr_v1.0_scaffold00024.330:0.31390105260207135096,(gnl_Carpa_v0.4_evm.model.supercontig_65.140:0.21009106219875045563,(((gnl_Nelnu_v1.0_NNU_000121-RA:0.05737216367761788227,gnl_Nelnu_v1.0_NNU_018727-RA:0.08226724892629178054)100:0.10697345221327198006,gnl_Vitvi_Genoscope.12X_GSVIVT01011756001:0.07637111026211400311)66:0.03173497682941801151,(gnl_Theca_v1.1_Thecc1EG010862t1:0.13674829401325491740,(((gnl_Betvu_v1.2_Bv3_061190_owyj.t1:0.26109141423920972924,(gnl_Solly_v2.4_Solyc04g007690.2.1:0.14016486201255209942,gnl_Solly_v2.4_Solyc05g008060.2.1:0.11644367966334563669)100:0.07266977286316464446)32:0.03212022082560593572,(gnl_Medtr_Mt4.0v1_Medtr1g030890.1:0.18962103787482748052,gnl_Aquco_v3.1_Aqcoe3G016800.1:0.19140743389293810028)13:0.02980839881936312927)29:0.05631179655308634485,((gnl_Manes_v6.1_Manes.15G127700.1:0.04086065860356811325,gnl_Manes_v6.1_Manes.17G077100.1:0.04893922632693038788)100:0.05518084700184991420,(gnl_Poptr_v3.0_Potri.008G129400.1:0.03548164079676937449,gnl_Poptr_v3.0_Potri.010G112800.1:0.03690773133901709135)99:0.05928333893368742391)99:0.04463248652243463621)27:0.03701479119555337038)23:0.04014233715691828408)21:0.03032202719072370559)7:0.00915511909453181096)4:0.02589279035471109269,((gnl_Arath_TAIR10_AT1G70940.1:0.10541214968439098498,gnl_Arath_TAIR10_AT1G23080.1:0.15963606549223902098)100:0.08241501642010143347,gnl_Arath_TAIR10_AT2G01420.2:0.17464014507166480961)100:0.12101847205953104869)8:0.01333105338372105042)6:0.01790880759072424264,((gnl_Medtr_Mt4.0v1_Medtr4g084870.1:0.20362803850318289545,gnl_Phavu_v2.1_Phvul.002G094000.1:0.06813497932432961701)38:0.07349151193090247558,gnl_Phavu_v2.1_Phvul.003G032500.1:0.12744238572052507541)32:0.04419775046166463800)33:0.02294753809934232600)72:0.05730413869954795875)68:0.03869381114953332479)74:0.04547966339249701756,gnl_Spipo_v2_Spipo19G0020700:0.19055999751157154387)35:0.02677335310656637699)28:0.01788754455702823432,gnl_Elagu_v2.0_p5_sc00008.V1.gene758:0.07839472258597372789)85:0.05714930914438805937)30:0.03929552962352247242)24:0.10381928527985095911)44:0.15589116197413280251):0.87635566321003666168,gnl_Phypa_v3.3_Pp3c14_8850V3.1:0.87635566321003666168);
