# Supplementary material for: Building a foundation for gene family analysis in Rosaceae genomes with a novel workflow: A case study in Pyrus architecture genes
Source: Front Plant Sci. 2022 Nov 14;13:975942. doi: 10.3389/fpls.2022.975942 (PMC9702816; doi:10.3389/fpls.2022.975942)
Supplement: Supplementary file 1 [file DataSheet_1.zip › SupFiles/SupFile3_gene_family_phylogeny/4063.fna.aln.tree]

(((((gnl_Ambtr_v1.0_evm_27.model.AmTr_v1.0_scaffold00056.38:0.16716636692545147613,gnl_Ambtr_v1.0_evm_27.model.AmTr_v1.0_scaffold00050.103:0.38159325829245771544)99:0.09784429133331090656,((((gnl_Musac_v1_GSMUA_Achr2T09410_001:0.10547572285245059021,gnl_Musac_v1_GSMUA_Achr6T26310_001:0.10065728654806886666)100:0.06124568422635143922,((gnl_Spipo_v2_Spipo21G0036800:0.06844337374226405757,(gnl_Spipo_v2_Spipo0G0070100:0.03616372243097085853,(gnl_Spipo_v2_Spipo21G0037200:0.05369264058599793749,gnl_Spipo_v2_Spipo21G0037000:0.04493831597322396620)58:0.01140601060928925041)100:0.02839583269002164678)100:0.23576946385520825000,((gnl_Orysa_v7.0_LOC_Os01g54270.1:0.07043041781377551436,gnl_Sorbi_v3.1_Sobic.003G293600.1:0.07456037938342209570)100:0.10085728907869952187,(gnl_Orysa_v7.0_LOC_Os01g38580.1:0.11264126475686934981,((gnl_Sorbi_v3.1_Sobic.005G105700.1:0.23973107903112736428,gnl_Sorbi_v3.1_Sobic.007G170300.1:0.19527917077404741142)100:0.11346439383732283279,gnl_Sorbi_v3.1_Sobic.005G002500.1:0.37791624484495250913)50:0.03876780686516834856)100:0.19106169817656659671)100:0.08328683532665281941)98:0.06705599393822164744)98:0.07583060356922889655,(gnl_Elagu_v2.0_p5_sc00059.V1.gene229:0.09765359219181463102,gnl_Elagu_v2.0_p5_sc00310.V1.gene46:0.12057897615287270499)98:0.06708684581051366225)97:0.17394085835928799200,((gnl_Vitvi_Genoscope.12X_GSVIVT01035626001:0.18201788246225539258,((gnl_Solly_v2.4_Solyc08g066650.2.1:0.26876224619709382369,(gnl_Utrgi_v4.1_Scf00491.g18561.t1:0.42598012966446324734,(gnl_Stras_v2.0_SGA_v2.0_scaffold103T29990:0.22021386405584916779,gnl_Mimgu_v2.0_Migut.A00205.1:0.17946768587615993806)89:0.05448993796543101509)84:0.06938863160356563420)21:0.04246005147840163640,(((gnl_Eucgr_v2.0_Eucgr.C02930.1:0.05783899942038580461,gnl_Eucgr_v2.0_Eucgr.C02932.1:0.13305329977565941157)100:0.18829655337622341893,(gnl_Carpa_v0.4_evm.TU.contig_24654.4:0.26628365724642311108,(gnl_Betvu_v1.2_Bv2_032350_kesy.t1:0.28605027871424809627,gnl_Arath_TAIR10_AT4G32810.1:0.48647120846559943619)45:0.06884523789266799865)16:0.02778635531345500370)15:0.01753315118398818956,((gnl_Theca_v1.1_Thecc1EG037195t1:0.20344668225993722821,((gnl_Poptr_v3.0_Potri.006G238500.1:0.04873245532188597712,gnl_Poptr_v3.0_Potri.018G044100.1:0.04031144347069336858)100:0.06301262980846222828,gnl_Manes_v6.1_Manes.16G075700.1:0.13556232600927603515)97:0.07312507204116136528)28:0.02602258133328810841,((gnl_Phavu_v2.1_Phvul.009G109700.1:0.12445124705500625051,(gnl_Medtr_Mt4.0v1_Medtr3g109610.1:0.01961460577543034170,gnl_Medtr_Mt4.0v1_Medtr7g063800.1:0.02827228353254451071)100:0.11285925133602150994)99:0.12296855134330741954,((Malsi_08g011000:0.00000100000050002909,(Maldo_Gala_08g010540:0.00000100000050002909,Maldo_HF21775-RA:0.00000100000050002909)100:0.15570714348450637177)100:1.42674411172165793715,(((((((Maldo_Gala_15g008790:0.00299342902067236327,Malsi_15g009190:0.00000100000050002909)63:0.00058613650442722461,Malsy_15g008050:0.00124644135116530955)90:0.00051280199741362436,Maldo_GDDH_15G1093500:0.00000100000050002909)99:0.00414718287910642580,((((Pyrco_BartlettDH_new_MAX4.Chr15:0.00057071704876129230,Pyrco_DAnjou_new_MAX4.Chr15:0.00000100000050002909)89:0.00000100000050002909,Pyrco_Bartlett_000841.1:0.00228701864813555871)71:0.00171593071654898709,(Pyrusco15g024580.1:0.00057140187894615341,Pyrbr_009369180.2_cds_XP_009367455.1_1:0.00057239145986317012)92:0.00171903131540503823)85:0.00440364340362417797,Pyrbr_009356036.1_cds_XP_009354311.1_1:0.05994757190721497486)48:0.00365439870934006466)98:0.02290553766522550327,(((Maldo_GDDH_08G1113800:0.00000100000050002909,Malsy_08g010670:0.00744145042238191553)90:0.00000100000050002909,((Maldo_Gala_08g010550:0.00000100000050002909,Maldo_HF21776-RA:0.00000100000050002909)88:0.00057149161883226823,Malsi_08g011010:0.00057130407749456211)93:0.00114356891645344110)100:0.01073159136961690518,(Pyrusco8g019690.1:0.00618534516330999495,(((Pyrco_Bartlett_006860.1:0.00000100000050002909,Pyrusco8g018360.1:0.00000100000050002909)100:0.00000100000050002909,Pyrco_BartlettDH_new_MAX4.Chr8:0.00000100000050002909)100:0.00328628422552102286,Pyrco_DAnjou_new_MAX4.Chr8:0.00190158641431957391)91:0.00269499500858565947)100:0.00735763805244164619)100:0.02917091356049159034)97:0.05988261969695551218,(gnl_Prupe_v2.1_Prupe.1G448400.1:0.01609575539798164395,Pruav_sc0000800.1_g770.1.mk:0.01489254276317028905)95:0.06245733223103182297)85:0.03322266857762408432,(Ruboc_02_G00695:0.05660002600793055672,(Rosch_v2.0_Chr6g0306201:0.03278583132555944885,Frave_08839-v1.0-hybrid.t1:0.03580184858064957426)100:0.03207891263629520512)91:0.08256391384784626808)63:0.02087737210684127362)71:0.07248536978563276112)43:0.03027280431986542966)12:0.01731118683389101798)38:0.03069723345464526326)21:0.02073886126870935070)53:0.04988219453175841284,(gnl_Nelnu_v1.0_NNU_003407-RA:0.19646373121791904648,(gnl_Aquco_v3.1_Aqcoe7G159700.1:0.10858006616741146255,(gnl_Aquco_v3.1_Aqcoe7G159600.1:0.11856585963997187672,(gnl_Aquco_v3.1_Aqcoe4G271000.1:0.12161400892446555533,gnl_Aquco_v3.1_Aqcoe4G212100.1:0.21016749576326840265)100:0.15756374741408454843)92:0.03549769820435225848)95:0.13143052355714593404)77:0.04005919922211968742)55:0.04717924344709791690)91:0.08325616312472712555)97:0.17589090516661678998,gnl_Pinta_v2.0_PITA_000046162-RA:0.42174664748301099459)100:0.26532375093558097090,gnl_Selmo_v1.0_173016:0.76185087180308719290):0.26227585156038274450,gnl_Phypa_v3.3_Pp3c6_21520V3.1:0.26227585156038274450);
