# Supplementary material for: Building a foundation for gene family analysis in Rosaceae genomes with a novel workflow: A case study in Pyrus architecture genes
Source: Front Plant Sci. 2022 Nov 14;13:975942. doi: 10.3389/fpls.2022.975942 (PMC9702816; doi:10.3389/fpls.2022.975942)
Supplement: Supplementary file 1 [file DataSheet_1.zip › SupFiles/SupFile3_gene_family_phylogeny/3655.fna.aln.tree]

((((((((((gnl_Elagu_v2.0_p5_sc00268.V1.gene74:0.06496940316919816438,gnl_Elagu_v2.0_p5_sc00026.V1.gene559:0.07129150256201324809)100:0.06848981932566577946,(gnl_Musac_v1_GSMUA_Achr7T01280_001:0.19642730794556639839,(gnl_Musac_v1_GSMUA_Achr9T10350_001:0.12146240432097721307,gnl_Musac_v1_GSMUA_Achr6T31160_001:0.10026056338704802950)100:0.12443659443491429661)100:0.05843120343416480927)99:0.03221948071735834807,((gnl_Sorbi_v3.1_Sobic.003G014500.1:0.09918531998156134011,(gnl_Orysa_v7.0_LOC_Os07g06130.2:0.00188426480559536111,(gnl_Orysa_v7.0_LOC_Os07g06190.1:0.00000100000050002909,gnl_Orysa_v7.0_LOC_Os07g06300.1:0.00052891426731111228)100:0.05288381541896704924)100:0.11026291271011540163)100:0.09074537563989164279,(gnl_Orysa_v7.0_LOC_Os03g49400.1:0.16571970321812931615,((gnl_Sorbi_v3.1_Sobic.001G125300.1:0.14181697053898639771,gnl_Sorbi_v3.1_Sobic.001G125400.1:0.11752873097371380195)100:0.04464482483009985653,gnl_Sorbi_v3.1_Sobic.001G125500.1:0.14494562378642150691)98:0.03733608906348604567)100:0.10621088197526268315)100:0.28079210166277052130)100:0.09332619617278620217,gnl_Spipo_v2_Spipo8G0029200:0.54392696024608533367)100:0.12441355410344299981,(((gnl_Vitvi_Genoscope.12X_GSVIVT01025700001:0.17650609465650807239,((((((gnl_Manes_v6.1_Manes.09G063600.1:0.07780177427495285625,gnl_Manes_v6.1_Manes.08G008200.1:0.07091924606531498088)100:0.06799989595392785802,(gnl_Poptr_v3.0_Potri.016G090800.1:0.04435878666495265965,gnl_Poptr_v3.0_Potri.006G127100.1:0.06120074490930142719)100:0.06430417550732482612)100:0.06108559814928790632,(gnl_Theca_v1.1_Thecc1EG022174t1:0.15275528209205313512,((gnl_Carpa_v0.4_evm.model.supercontig_390.2:0.13896979094029540680,gnl_Carpa_v0.4_evm.model.supercontig_390.5:0.00000100000050002909)100:0.13320651654445367362,gnl_Arath_TAIR10_AT5G03280.1:0.38614644647724638560)100:0.05427524203881858161)90:0.02206274467062733016)90:0.02445322866460096500,(gnl_Eucgr_v2.0_Eucgr.K01247.1:0.32005279856228491253,(((((((Pyrco_Bartlett_008615.1:0.00192587821563928595,Pyrco_BartlettDH_EIN2.Chr12:0.00185927095329008066)98:0.00188524079945890668,(Pyrco_DAnjou_EIN2.Chr12:0.00240388192828443897,((Pyrbr_009344695.2_cds_XP_009342970.1_1:0.00000100000050002909,Pyrbr_009344701.2_cds_XP_009342976.1_1:0.00000100000050002909)100:0.00288031165009610107,Pyrusco12g010970.1:0.00625376517685365899)84:0.00119835409445739134)53:0.00000100000050002909)100:0.00898365384751270528,((Malsy_12g010980:0.00000100000050002909,Maldo_HF04846-RA:0.00000100000050002909)100:0.00331303741175567471,((Maldo_Gala_12g011350:0.00000100000050002909,Maldo_GDDH_12G1117400:0.00000100000050002909)100:0.00023583016989599272,Malsi_12g010820:0.00047367386465878145)100:0.00190281655024750283)100:0.00952538602554824261)100:0.02779213788377005515,(((Maldo_HF01563-RA:0.00069711134591746030,Malsy_04g009920:0.00069911057098686561)100:0.00185296545354215179,(Malsi_04g010090:0.00000100000050002909,(Maldo_Gala_04g009590:0.00023181656726075893,Maldo_GDDH_04G1096400:0.00000100000050002909)71:0.00023181802998390686)100:0.00163354027585852347)100:0.00845509649242606742,(((Pyrbr_009375249.2_cds_XP_009373524.1_1:0.00000100000050002909,Pyrbr_018651229.1_cds_XP_018506745.1_1:0.00046108900261246296)97:0.00159701139839835550,Pyrusco4g011130.1:0.00071253879813477255)100:0.00276994451617822721,(Pyrco_DAnjou_EIN2.Chr4:0.00232266557622280842,(Pyrco_Bartlett_018637.1:0.00138691575934949698,Pyrco_BartlettDH_new_EIN2.Chr4:0.00301024770267906919)65:0.00070703365328367252)65:0.00075228008270521087)100:0.00666499344468396600)100:0.02105297670194735890)100:0.04708356602891181769,(Pruav_co4041309.1_g010.1.br:0.00702056577350363212,(gnl_Prupe_v2.1_Prupe.6G235600.1:0.00982445657104818668,Pruav_sc0000711.1_g020.1.mk:0.05548953397697630602)71:0.00212576832236351966)100:0.04127292173595294156)100:0.02522130494845372176,(Ruboc_06_G18808:0.05925029856550934060,(Frave_09749-v2.0.a2-hybrid.t1:0.05477099017888410054,Rosch_v2.0_Chr3g0469791:0.02397076965647160912)100:0.02161551017274110018)100:0.04355506645990048914)100:0.08582591479667979473,(gnl_Phavu_v2.1_Phvul.007G150600.1:0.12808184150650236965,((gnl_Medtr_Mt4.0v1_Medtr0041s0030.1:0.02906055405886549467,gnl_Medtr_Mt4.0v1_Medtr2g062640.1:0.07250108957473740123)100:0.07853168828041359739,gnl_Phavu_v2.1_Phvul.001G177500.1:0.12405015056367756088)100:0.04253329638527502538)100:0.14855480442783020045)96:0.02324625687252735579)71:0.00800557755082104486)56:0.01254324303216359550,gnl_Betvu_v1.2_Bv_010860_cczt.t1:0.33659684996127198220)34:0.00788771993084503090,(((gnl_Solly_v2.4_Solyc09g005540.1.1:0.36830150383117482571,gnl_Solly_v2.4_Solyc09g007870.2.1:0.01649870116178611679)100:0.23047349363176339310,(gnl_Utrgi_v4.1_Scf00341.g15851.t1:0.38237572351375642699,(gnl_Stras_v2.0_SGA_v2.0_scaffold126T33934:0.18641318702254958128,gnl_Mimgu_v2.0_Migut.J00540.1:0.15109446265202780557)100:0.07482565725231504761)100:0.11438110497147317701)100:0.10478558063858106619,gnl_Vitvi_Genoscope.12X_GSVIVT01025701001:0.13388597131975399357)38:0.01273850144444205017)39:0.00487726818189778474)100:0.08175153684412257704,(gnl_Nelnu_v1.0_NNU_011266-RA:0.10187066552192876323,(gnl_Nelnu_v1.0_NNU_005820-RA:0.00163931913330962633,gnl_Nelnu_v1.0_NNU_013395-RA:0.08394279834714178656)100:0.08657325825804383646)100:0.08491574200298895869)94:0.01987210918333008614,gnl_Aquco_v3.1_Aqcoe1G140400.1:0.24947030941675302218)100:0.06219955477999115218)100:0.08888509319691320631,gnl_Ambtr_v1.0_evm_27.model.AmTr_v1.0_scaffold00148.35:0.39197893647165615860)100:0.17400026112078489926,gnl_Pinta_v2.0_PITA_000022978-RA:0.65379966322876370555)100:0.36177205159961672853,gnl_Selmo_v1.0_447098:0.72890852476394307757)100:0.59599009682332504401,gnl_Phypa_v3.3_Pp3c27_2050V3.1:0.09019341779397996306):0.07240374257331325114,gnl_Phypa_v3.3_Pp3c16_16830V3.1:0.07240374257331325114);
