# Supplementary material for: Building a foundation for gene family analysis in Rosaceae genomes with a novel workflow: A case study in Pyrus architecture genes
Source: Front Plant Sci. 2022 Nov 14;13:975942. doi: 10.3389/fpls.2022.975942 (PMC9702816; doi:10.3389/fpls.2022.975942)
Supplement: Supplementary file 1 [file DataSheet_1.zip › SupFiles/SupFile3_gene_family_phylogeny/5928.fna.aln.tree]

((gnl_Selmo_v1.0_90091:0.58750596413040701016,((((gnl_Nelnu_v1.0_NNU_020214-RA:0.12258597745315763516,(gnl_Nelnu_v1.0_NNU_021583-RA:0.00057991571089128255,gnl_Nelnu_v1.0_NNU_011503-RA:0.03619620067298026656)100:0.13814205984511360170)95:0.04471235840778056692,(((gnl_Vitvi_Genoscope.12X_GSVIVT01020711001:0.27462801670576902913,(((gnl_Solly_v2.4_Solyc12g010900.1.1:0.15202062266136337487,gnl_Solly_v2.4_Solyc07g055120.2.1:0.12163688074921009952)100:0.10325238687808674376,(gnl_Utrgi_v4.1_Scf00598.g19923.t1:0.32848433566305079712,(gnl_Stras_v2.0_SGA_v2.0_scaffold9T04831:0.23755033653906540425,gnl_Mimgu_v2.0_Migut.M00265.1:0.14910681748267579083)96:0.04569303488984239464)100:0.09535145429956969065)100:0.14167450273867260302,((((gnl_Theca_v1.1_Thecc1EG001714t1:0.28575092717703526324,(gnl_Arath_TAIR10_AT2G42620.1:0.41174412669816740085,gnl_Carpa_v0.4_evm.model.supercontig_52.168:0.21839877717206329644)74:0.03521866917994203455)74:0.04199165152135683754,gnl_Poptr_v3.0_Potri.014G142600.1:0.27471040059630730257)59:0.02345531670994240730,((Ruboc_06_G25277:0.07767330089217573674,((Frave_27571-v1.0-hybrid.t1:0.53740982765544453859,(Frave_15755-v1.0-hybrid.t1:0.00656010379192811539,Frave_00915-v1.0-hybrid.t1:0.03410499605713319254)74:0.01298890553515524501)93:0.04497001411364055096,(Rosch_v2.0_Chr2g0128401:0.02714810864073074689,(Rosch_v2.0_Chr2g0129761:0.00000100000050002909,Rosch_v2.0_Chr2g0128411:0.00000100000050002909)96:0.00060963887063540450)100:0.04027528733471269495)84:0.02401515199962932223)90:0.06300257362695096952,((Pruav_sc0000067.1_g380.1.mk:0.00992175777992660921,gnl_Prupe_v2.1_Prupe.3G117700.1:0.01810521415690601044)93:0.07091277076832055992,((((Malsi_16g000250:0.00000100000050002909,Maldo_Gala_16g000050:0.00000100000050002909)100:1.59075839425090137524,(Maldo_HF06403-RA:0.00229686722001530563,Maldo_GDDH_09G1236800:0.00207826646530720168)88:0.00635397772441854448)54:0.00293206835426885332,(Pyrusco9g003880.1:0.00374929865705924065,((Pyrco_Bartlett_022042.1:0.00207714743716017449,Pyrco_BartlettDH_new_MAX2.Chr9:0.00330713680547899168)92:0.00178234559442182910,Pyrco_DAnjou_new_MAX2.Chr9:0.00474207497709538614)99:0.00190982724499266028)98:0.00930019684404738423)79:0.04360507594784012592,((Maldo_GDDH_17G1266700:0.00362189075774642681,Maldo_HF32165-RA:0.00591760049713770196)100:0.01750053434994393656,(Pyrbr_018650540.1_cds_XP_018506056.1_1:0.00402440985485469273,(Pyrco_Bartlett_009946.1:0.00000100000050002909,((Pyrco_BartlettDH_new_MAX2.Chr17:0.00090161138615686969,(Pruav_sc0000588.1_g890.1.br:3.07967315382382400557,Pyrco_Bartlett_012731.1:0.00000100000050002909)16:0.01183705422906038314)9:0.00000100000050002909,Pyrco_DAnjou_new_MAX2.Chr17:0.00000100000050002909)7:0.00000100000050002909)22:0.00565146877494143458)27:0.01662465056525058715)28:0.03259337766425417227)26:0.05988572852213984443)29:0.04181548981288096822)36:0.17439141404509486688)18:0.02566378757142998013,((gnl_Phavu_v2.1_Phvul.011G129700.1:0.12467141678789256387,gnl_Medtr_Mt4.0v1_Medtr4g080020.1:0.19499805516468690647)100:0.19333474061965733037,gnl_Eucgr_v2.0_Eucgr.K01130.1:0.28385611302855007221)45:0.03100188209251491384)42:0.05299888208733342931)17:0.01513978808138956821)37:0.03058906685368567580,gnl_Betvu_v1.2_Bv9_209910_tzhd.t1:0.45138842238337500978)78:0.10269513265444617234,(gnl_Aquco_v3.1_Aqcoe1G224800.1:0.41518289163721355806,(gnl_Theca_v1.1_Thecc1EG029690t1:0.17859679317490873007,(gnl_Poptr_v3.0_Potri.011G066700.1:0.14315675316932829908,(gnl_Manes_v6.1_Manes.17G056300.1:0.08442676131080638358,gnl_Manes_v6.1_Manes.17G056400.1:0.05925287790553152717)100:0.07414017281014498306)100:0.06165277721888853119)100:0.13997665064667877410)62:0.06774100320155157506)82:0.09732074869750088897)84:0.14085178918955826299,(gnl_Spipo_v2_Spipo8G0053800:0.44818505337197023231,(gnl_Elagu_v2.0_p5_sc00065.V1.gene284:0.22139469610265655186,(gnl_Elagu_v2.0_p5_sc00135.V1.gene283:0.15532052992244160805,((gnl_Sorbi_v3.1_Sobic.010G043000.1:0.12775328235823882328,gnl_Orysa_v7.0_LOC_Os06g06050.1:0.13746269883035830417)100:0.46898601360848490849,(gnl_Musac_v1_GSMUA_Achr3T03570_001:0.09081514787631418673,gnl_Musac_v1_GSMUA_Achr11T10210_001:0.08338473264406105756)100:0.11759984757096193786)55:0.02970162195001238570)86:0.06778493775162237889)42:0.03204439369297031048)62:0.08945187909916291202)51:0.11728215877790029720,gnl_Ambtr_v1.0_evm_27.model.AmTr_v1.0_scaffold00021.15:0.53957573655681767555)90:0.35850976959723851456):0.40942999545001707018,gnl_Phypa_v3.3_Pp3c17_1180V3.1:0.40942999545001707018);
