# Supplementary material for: Building a foundation for gene family analysis in Rosaceae genomes with a novel workflow: A case study in Pyrus architecture genes
Source: Front Plant Sci. 2022 Nov 14;13:975942. doi: 10.3389/fpls.2022.975942 (PMC9702816; doi:10.3389/fpls.2022.975942)
Supplement: Supplementary file 1 [file DataSheet_1.zip › SupFiles/SupFile3_gene_family_phylogeny/946.fna.aln.tree]

(((gnl_Eucgr_v2.0_Eucgr.I00882.1:0.26205162536547660368,((((Ruboc_01_G04143:0.06092381550375493976,(Frave_35438-v2.0.a2-hybrid.t1:0.10588823446670103667,Rosch_v2.0_Chr2g0106361:0.03121540771178074949)100:0.06457085853354914418)100:0.08313223476003450685,((Pruav_sc0007033.1_g040.1.mk:0.00622727808208956273,gnl_Prupe_v2.1_Prupe.6G230600.1:0.00545341888559563222)100:0.04467051639397844748,(((Malsy_12g003880:0.61141308970888041951,Pyrusco17g005100.1:0.41631260894374289006)50:0.04906741709949989649,(((Pyrco_Bartlett_005850.1:0.04329902697765966590,(Pyrco_BartlettDH_WRKY9.Chr15_3:0.00284646497507984450,Pyrco_DAnjou_WRKY9.Chr15_3:0.00094723164994556036)77:0.00000100000050002909)36:0.00187519913069767417,(Pyrbr_018650980.1_cds_XP_018506496.1_1:0.00475662250099237027,Pyrusco15g009630.1:0.00571304184788711759)70:0.00000100000050002909)40:0.00563226794765778020,((Maldo_Gala_15g025940:0.00000100000050002909,(Malsi_15g026220:0.00000100000050002909,Maldo_HF31395-RA:0.02309479585372929689)53:0.00187383404378318411)62:0.00221318466939501770,(Maldo_GDDH_15G1287300:0.00189958012368553393,Malsy_15g024470:0.00000100000050002909)96:0.00060944115494697534)56:0.00894808635789018716)10:0.00000100000050002909)99:0.02535455738330658071,((Pyrusco2g000750.1:0.03380614787945140226,((Pyrco_BartlettDH_WRKY9.Chr2:0.00192422059169823157,(Pyrco_Bartlett_012049.1:0.00482527314491069167,Pyrco_DAnjou_WRKY9.Chr2:0.00096097980371028814)32:0.00000100000050002909)90:0.00192525412589876618,Pyrbr_009369197.2_cds_XP_009367472.1_1:0.00385854743908532359)91:0.00000100000050002909)100:0.00996911960200607024,(Malsi_02g015060:0.00191986195671721752,((Maldo_Gala_02g014790:0.00095870186362655044,(Maldo_GDDH_02G1177500:0.00000100000050002909,Maldo_HF27390-RA:0.00000100000050002909)66:0.00000100000050002909)89:0.00191899107162338723,Malsy_02g015710:0.00000100000050002909)19:0.00000100000050002909)100:0.00482231360129805470)100:0.02920542109358981175)99:0.06238090983630577291)80:0.04843298233783848578)93:0.10465168453441033025,(((gnl_Phavu_v2.1_Phvul.002G016100.1:0.10761559251431890294,gnl_Phavu_v2.1_Phvul.003G240900.1:0.20094504654717140757)64:0.04221914476916283770,(gnl_Medtr_Mt4.0v1_Medtr4g094908.1:0.20037509202413714138,gnl_Medtr_Mt4.0v1_Medtr5g016610.1:0.21304791446403273381)64:0.05725335588889070293)74:0.08177187789749963687,((((gnl_Manes_v6.1_Manes.12G107400.1:0.08221301383148901798,gnl_Manes_v6.1_Manes.13G119700.1:0.07010228978358845620)98:0.07272371436289941371,(gnl_Poptr_v3.0_Potri.005G141400.1:0.06122705401599354280,gnl_Poptr_v3.0_Potri.007G047400.1:0.03827028424247499311)99:0.08287802135478156140)92:0.05291971313419295553,(gnl_Arath_TAIR10_AT2G23320.1:0.54261000993117358693,gnl_Theca_v1.1_Thecc1EG000680t1:0.12486873462087215436)9:0.02410795104557086205)18:0.02207889861795001019,(((((gnl_Utrgi_v4.1_Scf00632.g20277.t1:0.21582483501269073001,gnl_Utrgi_v4.1_Scf00127.g9778.t1:0.07571464814131939614)100:0.50002154129659337478,(gnl_Mimgu_v2.0_Migut.H00406.1:0.14861638075346378374,gnl_Stras_v2.0_SGA_v2.0_scaffold15T07352:0.29907778182595023964)69:0.06653324151424183652)78:0.18118794135071733531,gnl_Solly_v2.4_Solyc02g093050.2.1:0.20392026482629166395)25:0.13759540228331437750,(gnl_Vitvi_Genoscope.12X_GSVIVT01022067001:0.25966571636445578974,((gnl_Nelnu_v1.0_NNU_011577-RA:0.11089402662503383690,gnl_Nelnu_v1.0_NNU_002094-RA:0.08049236294603781539)100:0.10847114254406715894,((gnl_Aquco_v3.1_Aqcoe6G312400.1:0.35354726897076582670,gnl_Aquco_v3.1_Aqcoe5G143700.1:0.14452284984912425192)88:0.07871281173671217102,((gnl_Betvu_v1.2_Bv1_015670_ettr.t1:0.28774146931735861132,((gnl_Utrgi_v4.1_Scf01265.g24353.t1:0.29409859004926919290,(gnl_Mimgu_v2.0_Migut.C00539.1:0.18007455615743370170,((gnl_Stras_v2.0_SGA_v2.0_scaffold14T06981:0.10711884547810064661,gnl_Stras_v2.0_SGA_v2.0_scaffold28T11803:0.07670499902149720273)100:0.13830726544898577779,gnl_Mimgu_v2.0_Migut.N02732.1:0.12402791407488704400)33:0.02322418932059260727)38:0.06403621132276185457)92:0.13095101128611535968,gnl_Solly_v2.4_Solyc04g078550.2.1:0.17752118110264056283)50:0.10103950376816064893)27:0.03276917490653882131,(((((Frave_09147-v1.0-hybrid.t1:0.06459655116007294307,Rosch_v2.0_Chr6g0308491:0.04223214826463204258)100:0.05696116834048130934,Ruboc_02_G00571:0.08032004389972370595)100:0.15521954792319098138,((Pruav_sc0000852.1_g460.1.mk:0.00475919624370936805,gnl_Prupe_v2.1_Prupe.1G431100.1:0.01181003082551547977)89:0.02485741584399098203,(((Pyrbr_009361683.2_cds_XP_009359958.1_1:0.00448081974222794884,((Pyrusco15g025820.1:0.00362591484503951974,Pyrco_Bartlett_005862.1:0.00089977328438998333)65:0.00453558802554886956,(Pyrco_BartlettDH_WRKY9.Chr15_2:0.00091871747053950384,Pyrco_DAnjou_WRKY9.Chr15_2:0.00270784732125059100)89:0.00000100000050002909)67:0.00367875179360667524)95:0.00811106693995000162,((Malsi_15g007740:0.00090173154398323792,(Maldo_HF13058-RA:0.00000100000050002909,Maldo_Gala_15g007420:0.00000100000050002909)69:0.00000100000050002909)99:0.00324163885915445486,(Malsy_15g006640:0.00000100000050002909,Maldo_GDDH_15G1078200:0.00090199061929909332)93:0.00040267972333189126)100:0.01427213575959156502)100:0.03599244449002474144,(((Maldo_Gala_08g008490:0.00000100000050002909,(Maldo_HF21607-RA:0.00000100000050002909,(Malsi_08g008940:0.00000100000050002909,Maldo_GDDH_08G1094900:0.00000100000050002909)19:0.00000100000050002909)13:0.00000100000050002909)100:0.00335815121221573736,Malsy_08g008660:0.00506175558400162422)100:0.01147143662405036325,(Pyrco_DAnjou_WRKY9.Chr8_2:0.00343358857933274584,(Pyrco_BartlettDH_new_WRKY9.Chr8_2:0.00171503715545176950,Pyrco_Bartlett_018872.1:0.00168604192504607630)100:0.00252277317362880693)100:0.00834028949281557207)100:0.02881982826749733551)100:0.12987200813763183360)98:0.05735691505042717075)100:0.13178139736498856172,(gnl_Eucgr_v2.0_Eucgr.F00187.1:0.39341521028943815530,(((gnl_Manes_v6.1_Manes.18G041000.1:0.06566739901632304144,gnl_Manes_v6.1_Manes.05G176800.1:0.06191995698658924602)100:0.08340717872859815252,(gnl_Poptr_v3.0_Potri.014G024200.1:0.03926009374042988692,gnl_Poptr_v3.0_Potri.002G123300.1:0.04024302509441239628)100:0.07652181171770755519)100:0.09236058333300863066,((gnl_Arath_TAIR10_AT4G24240.1:0.40324111389555533647,gnl_Carpa_v0.4_evm.model.supercontig_21.159:0.15136488505373260627)49:0.01921247330124370781,gnl_Theca_v1.1_Thecc1EG033777t1:0.19474824805179172249)70:0.03483344755681086480)88:0.04560404603873044471)39:0.03571737376098878952)47:0.05146795986463165856,gnl_Vitvi_Genoscope.12X_GSVIVT01009441001:0.20234770036681379302)31:0.03310841864134847490)37:0.07210711225709869054)20:0.02479146447030839903)37:0.04892185861040582173)17:0.02077668015512146651)9:0.02487882289917293585,gnl_Betvu_v1.2_Bv6_127320_cktt.t1:0.51132104584295090532)11:0.03679878280006008973)5:0.03545479177904897056)8:0.03431989779627250825)5:0.04570853362092945626,gnl_Carpa_v0.4_evm.model.supercontig_55.104:0.17606839882946703768)13:0.08616774578815970809)65:0.20767418733542636344,(gnl_Ambtr_v1.0_evm_27.model.AmTr_v1.0_scaffold00019.399:0.43451198840534471790,((gnl_Elagu_v2.0_p5_sc00005.V1.gene1007:0.09395830041537092669,(((gnl_Elagu_v2.0_p5_sc00019.V1.gene578:0.09185630660613010312,gnl_Elagu_v2.0_p5_sc00077.V1.gene442:0.05054186099025017448)96:0.03567607914521426365,((((gnl_Musac_v1_GSMUA_Achr5T21910_001:0.16093725926835286688,gnl_Musac_v1_GSMUA_Achr6T03810_001:0.30572787105253618201)99:0.06443433525019086339,(gnl_Musac_v1_GSMUA_Achr7T15930_001:0.09271481887400621902,gnl_Musac_v1_GSMUA_Achr10T23420_001:0.13014174995722083139)99:0.05562792151192533924)98:0.05092159898061394963,(gnl_Musac_v1_GSMUA_Achr5T04870_001:0.12465289746558563810,gnl_Musac_v1_GSMUA_Achr3T05670_001:0.15324694521560303095)97:0.03988824200808242793)83:0.03619544488678632516,(((gnl_Elagu_v2.0_p5_sc00005.V1.gene1006:0.08564460601930337647,gnl_Elagu_v2.0_p5_sc00020.V1.gene382:0.10963671243982778258)100:0.07229243535506872653,((gnl_Musac_v1_GSMUA_Achr1T23560_001:0.14421440571530161345,(gnl_Musac_v1_GSMUA_Achr3T00510_001:0.17945017982731875650,gnl_Musac_v1_GSMUA_Achr4T20600_001:0.15491695832325799720)80:0.03125585376361184053)97:0.11195718668816287411,(gnl_Musac_v1_GSMUA_Achr9T22950_001:0.08668411495256810040,gnl_Musac_v1_GSMUA_Achr3T27880_001:0.20670872121088731954)99:0.11459152993558001377)86:0.05933753815847685881)66:0.03317063797395435748,((gnl_Orysa_v7.0_LOC_Os04g21950.1:0.17653659860488174482,(gnl_Orysa_v7.0_LOC_Os02g26430.1:0.30254606822644686259,gnl_Sorbi_v3.1_Sobic.004G138400.2:0.27134362301882514190)100:0.24926037515027632541)79:0.07876557567516730141,(gnl_Spipo_v2_Spipo12G0000800:0.50879410086748044773,((gnl_Sorbi_v3.1_Sobic.006G206000.1:0.08012461054134717431,gnl_Orysa_v7.0_LOC_Os04g51560.1:0.09148849580314659391)100:0.11878422718662452751,(gnl_Orysa_v7.0_LOC_Os08g13840.2:0.19311121685364979195,gnl_Sorbi_v3.1_Sobic.007G085300.1:0.30398104673217390959)100:0.14854977788027581842)96:0.07494560420899637476)23:0.02980055563560177895)54:0.07798790810311041766)22:0.03351371287277407629)31:0.03393351550478330980)31:0.04327365015653961838,((gnl_Spipo_v2_Spipo5G0003700:0.24811590495132013201,gnl_Spipo_v2_Spipo10G0008000:0.18602666539658796463)73:0.03806967471614283033,(gnl_Spipo_v2_Spipo12G0058600:0.20074808013568934406,gnl_Spipo_v2_Spipo28G0021800:0.18742804305897983741)30:0.01970354820198122123)75:0.06371345074421426447)16:0.03729622868501788341)42:0.12731707320638480097,((((((gnl_Theca_v1.1_Thecc1EG036832t1:0.12986601934019237348,(gnl_Carpa_v0.4_evm.model.supercontig_768.1:0.15591075101168136441,gnl_Manes_v6.1_Manes.16G134800.1:0.18152161261693533501)34:0.03151015131314158224)34:0.03595864803574756047,((Ruboc_02_G00778:0.06082733214834300239,(Rosch_v2.0_Chr6g0305101:0.03755809904631024487,Frave_08720-v1.0-hybrid.t2:0.07020872399647197504)100:0.05875531495001893451)99:0.06650165491357666603,(((gnl_Prupe_v2.1_Prupe.1G459100.1:0.01373665233447285763,Pruav_sc0003562.1_g440.1.mk:0.01601699192118758580)95:0.05183813598232075992,((((Maldo_GDDH_15G1106600:0.00092992455924400196,((Pyrco_Bartlett_025677.1:1.06165915886715112038,Malsy_04g005150:0.24957941050322465792)42:0.09332697687645678808,Malsy_15g009020:0.00652383574707485290)29:0.00016705402729553850)32:0.00449396202856020780,((Malsi_15g010300:0.00373969752055330375,(Maldo_Gala_15g009930:0.00138485968320965704,Maldo_HF12832-RA:0.00000100000050002909)48:0.00000100000050002909)34:0.00016944377645199097,Maldo_Gala_scaffold128g000030:0.34748282291028792512)14:0.00119253521040959209)27:0.00573813138133334299,((Pyrco_Bartlett_003810.1:0.00091465997662177635,(Pyrco_DAnjou_WRKY9.Chr15_1:0.00000100000050002909,Pyrco_BartlettDH_new_WRKY9.Chr15_1:0.00000100000050002909)98:0.00184103487510436491)99:0.00232372670701464466,(Pyrusco15g023620.1:0.00091718889207004586,(Pyrbr_009369722.2_cds_XP_009367997.1_1:0.00000100000050002909,Pyrbr_018649004.1_cds_XP_018504520.1_1:0.00000100000050002909)75:0.00000100000050002909)97:0.00421026016148126278)98:0.01360223008725169706)23:0.03250395587669185210,(((Pyrbr_009355032.2_cds_XP_009353307.1_1:0.00548767759199381405,((((Pyrco_BartlettDH_new_WRKY9.Chr8_1:0.00000100000050002909,Pyrco_Bartlett_019271.1:0.00000100000050002909)94:0.00000100000050002909,Pyrusco8g018750.1:0.00000100000050002909)86:0.00000100000050002909,Pyrco_DAnjou_WRKY9.Chr8_1:0.00000100000050002909)91:0.00267641282236343600,Pyrbr_009355066.2_cds_XP_009353341.1_1:0.00178497966395723437)34:0.00000100000050002909)42:0.00202557446255997777,(Malsi_08g012160:0.00556789602371611514,(Malsy_08g011800:0.00029818095278108606,(Maldo_GDDH_08G1127200:0.00000100000050002909,(Maldo_Gala_08g011760:0.00116828384493894086,Maldo_HF21885-RA:0.00000100000050002909)52:0.00000100000050002909)100:0.00587263946748862835)77:0.00090643397114754086)80:0.00368054375938378338)27:0.00000100000050002909,(((Maldo_HF35758-RA:0.04693516982562440792,Pyrco_Bartlett_006427.1:0.65648165149754300618)52:0.10807245894414260756,(Maldo_GDDH_10G1096000:0.00904199220695158651,Maldo_Gala_10g009710:0.06298427856052464524)48:0.05334328867253156775)52:0.07185150561973785432,Malsi_10g010080:0.00173274590209430762)64:0.10623749988763604712)66:0.03963435216812867534)25:0.04155263910260853510)23:0.02353124212878970195,(Malsi_13g024800:1.88474935003364940656,(Pyrco_Bartlett_014225.1:0.32796407400874932891,((Pyrbr_009369694.2_cds_XP_009367969.2_1:0.00292340349209659804,Pyrusco15g023820.1:0.01806105024393967265)99:0.03789563720581751172,((Pyrbr_009369690.2_cds_XP_009367965.1_1:0.00000100000050002909,(Pyrbr_009369692.2_cds_XP_009367967.1_1:0.00000100000050002909,Pyrbr_009369691.2_cds_XP_009367966.1_1:0.00000100000050002909)34:0.00000100000050002909)100:0.03066183128068504168,((Maldo_HF12848-RA:0.00000100000050002909,Malsi_15g010050:0.00000100000050002909)100:0.00228764296075927151,Maldo_Gala_15g009680:0.02981922650679058248)100:0.11475108507874653974)48:0.00488412651244100448)100:0.46675665504508773163)78:0.25107362665213667219)26:0.15795255579720249295)32:0.03345399895494086812)43:0.08584207379191956255)18:0.04204016585043342247,((gnl_Arath_TAIR10_AT2G24570.1:0.12133112191325021167,gnl_Arath_TAIR10_AT4G31550.1:0.16489312376254597337)99:0.18548585722060759173,(((gnl_Medtr_Mt4.0v1_Medtr3g108960.1:0.58827176172493478301,gnl_Phavu_v2.1_Phvul.009G101900.1:0.16557852269690276348)54:0.07987686753269332418,gnl_Phavu_v2.1_Phvul.001G060200.1:0.12403553339764288033)22:0.04265018101754406571,(gnl_Medtr_Mt4.0v1_Medtr1g009613.1:0.00000100000050002909,gnl_Medtr_Mt4.0v1_Medtr0229s0060.1:0.00000100000050002909)100:0.22765737526975143856)83:0.08253606917007588750)67:0.05196546369827649559)7:0.01855422692276936444,gnl_Eucgr_v2.0_Eucgr.C04011.1:0.24107587327751864303)18:0.01508379148387339885,gnl_Poptr_v3.0_Potri.018G008500.1:0.27874475314415536609)38:0.07484058054327032139,(((gnl_Betvu_v1.2_Bv2_045310_ztfc.t1:0.47980243600540345428,(gnl_Solly_v2.4_Solyc08g006320.2.1:0.25837376995817079584,gnl_Solly_v2.4_Solyc12g096350.1.1:0.33879379735940456930)75:0.08769901163071110173)40:0.08106778705328482326,((((gnl_Utrgi_v4.1_Scf00434.g17615.t1:0.11167242394644202874,gnl_Utrgi_v4.1_Scf00019.g2683.t1:0.14628109453820173358)100:0.11268805193823164257,(gnl_Utrgi_v4.1_Scf00242.g13595.t1:0.11154786987123611885,gnl_Utrgi_v4.1_Scf00504.g18726.t1:0.08190730278325182578)100:0.14143333925132958728)98:0.09297001542723064282,(gnl_Mimgu_v2.0_Migut.A00430.1:0.16349402173121066473,gnl_Stras_v2.0_SGA_v2.0_scaffold193T40666:0.15641564392749948698)46:0.04263322651412100595)32:0.02677639398692831241,gnl_Stras_v2.0_SGA_v2.0_scaffold121T33028:0.46194442381912259599)99:0.12268283183596266628)49:0.13701245110243520653,(gnl_Vitvi_Genoscope.12X_GSVIVT01033188001:0.13248272616908179922,((gnl_Aquco_v3.1_Aqcoe7G308900.1:0.37761693034855448037,gnl_Nelnu_v1.0_NNU_012815-RA:0.15840495781562899391)24:0.04944955147862112321,(((gnl_Poptr_v3.0_Potri.018G139300.1:0.07107199886024472002,gnl_Poptr_v3.0_Potri.006G072400.1:0.07005501020438786863)100:0.28919960705812403079,((gnl_Eucgr_v2.0_Eucgr.C00077.1:0.56349706748940742163,(gnl_Medtr_Mt4.0v1_Medtr4g127040.1:0.25194348004178801492,(gnl_Phavu_v2.1_Phvul.009G233900.1:0.30634248795481949790,gnl_Phavu_v2.1_Phvul.003G139500.1:0.11097413937777132753)59:0.03270971173357497402)100:0.13679870777666316983)21:0.03547293750842559629,((Ruboc_04_G17961:0.03923211275141950949,(Frave_12308-v1.0-hybrid.t1:0.06372175699426958773,Rosch_v2.0_Chr4g0398741:0.05164452014828252446)100:0.06722581442054624545)99:0.07274540333011227100,((gnl_Prupe_v2.1_Prupe.1G071400.1:0.01328817972270291206,Pruav_sc0000624.1_g520.1.mk:0.01622247239121911780)100:0.05218719739812144320,(((Pyrusco16g024470.1:0.00505302617543383539,((Pyrusco16g018790.1:0.00499537034643221869,((Pyrco_BartlettDH_WRKY9.Chr16:0.00000100000050002909,Pyrco_DAnjou_WRKY9.Chr16:0.00000100000050002909)98:0.00375321321764845658,Pyrco_Bartlett_020495.1:0.00000100000050002909)80:0.00373641803433021969)51:0.00248128619721987636,Pyrbr_009361690.2_cds_XP_009359965.1_1:0.00372764088184805937)26:0.00000100000050002909)64:0.00360321996393010930,(Malsy_16g019840:0.00116408382260214829,((Maldo_GDDH_16G1244300:0.00000100000050002909,Maldo_Gala_16g021040:0.00000100000050002909)25:0.00000100000050002909,(Maldo_HF19647-RA:0.00000100000050002909,Malsi_16g021500:0.00000100000050002909)29:0.00000100000050002909)96:0.00255313608342751415)100:0.01676596999370251126)100:0.05020859038340554775,(((Pyrusco13g009710.1:0.00371087474116417546,((Pyrco_DAnjou_WRKY9.Chr13:0.00000100000050002909,Pyrco_Bartlett_017870.1:0.02848569545915116685)83:0.00247732630036168189,Pyrco_BartlettDH_WRKY9.Chr13:0.00501009629840617338)83:0.00375718392769322637)62:0.00798255421298835893,(Malsy_13g020070:0.00247591892105087719,(((Maldo_GDDH_13G1239100:0.00000100000050002909,Maldo_Gala_13g020310:0.00000100000050002909)89:0.00123479490322000898,(Malsi_13g020620:0.00000100000050002909,Maldo_HF02170-RA:0.00000100000050002909)92:0.00247692990760777941)62:0.00123944475245631679,(Malsy_04g009230:0.40189200490627458029,((Malsi_15g032870:0.00585711561641819728,Malsi_scaffold463g000030:0.01000981521248572870)90:0.06741697078661194886,(Pyrco_Bartlett_014491.1:0.52915312475047038276,Maldo_Gala_07g011080:0.16666160769503934880)64:0.03722099447350689372)87:0.14035226069381920300)57:0.13357026589886591972)10:0.00000100000050002909)37:0.00596686687407040409)25:0.00575057804430880847,Maldo_Gala_15g030290:0.52022326184522593717)100:0.06375280914222460071)100:0.08419116169654299042)97:0.05889900184601049027)100:0.17909603332265860987)35:0.05691652425189588915)37:0.06609189092580924907,gnl_Vitvi_Genoscope.12X_GSVIVT01029265001:0.21244205185371925482)26:0.04677701086627410881)6:0.03004497004721883718)9:0.05040348477073854777)10:0.03629676954753207480)10:0.05708590633190240710)39:0.24271758383807542914)35:0.13047921518302413313):0.48762403887136041014,gnl_Selmo_v1.0_147026:0.48762403887136041014);
