# Supplementary material for: Building a foundation for gene family analysis in Rosaceae genomes with a novel workflow: A case study in Pyrus architecture genes
Source: Front Plant Sci. 2022 Nov 14;13:975942. doi: 10.3389/fpls.2022.975942 (PMC9702816; doi:10.3389/fpls.2022.975942)
Supplement: Supplementary file 1 [file DataSheet_1.zip › SupFiles/SupFile3_gene_family_phylogeny/1145.fna.aln.tree]

(((((gnl_Sorbi_v3.1_Sobic.003G327500.1:0.13260616350130663421,gnl_Orysa_v7.0_LOC_Os01g58860.1:0.13511382753131537249)100:0.24018012466313526376,(gnl_Musac_v1_GSMUA_Achr4T00310_001:0.12995165384695109290,gnl_Musac_v1_GSMUA_AchrUn_randomT08290_001:0.23308602292653401999)100:0.11435231285767691323)99:0.18157878147463454854,((((((gnl_Vitvi_Genoscope.12X_GSVIVT01029266001:0.43196875234065568172,(gnl_Phavu_v2.1_Phvul.009G208200.1:0.25138149914600982360,(gnl_Phavu_v2.1_Phvul.009G234000.1:0.02114476740609984307,gnl_Phavu_v2.1_Phvul.009G210900.1:0.04594573607777182461)100:0.17380319475888980629)99:0.07963454863548878604)40:0.03412385083308007439,(gnl_Nelnu_v1.0_NNU_000483-RA:0.26489639746433063516,gnl_Elagu_v2.0_p5_sc00077.V1.gene420:0.40145412110386574644)44:0.05375724231340234943)12:0.02489091428015702614,gnl_Stras_v2.0_SGA_v2.0_scaffold66T22441:0.11099273015172721191)66:0.06473266942806150948,(gnl_Betvu_v1.2_Bv8_185320_cdyx.t1:0.51595079261386644909,((gnl_Pinta_v2.0_PITA_000046447-RA:0.32071049459014888683,(((gnl_Poptr_v3.0_Potri.014G146800.1:0.13951691039096691949,gnl_Theca_v1.1_Thecc1EG020308t1:0.14530262302797794516)94:0.04772463775545834203,gnl_Carpa_v0.4_evm.model.supercontig_127.48:0.23212935275466636820)100:0.11580497072506937273,gnl_Ambtr_v1.0_evm_27.model.AmTr_v1.0_scaffold00013.203:0.28065858187838954585)100:0.15053183768749814342)63:0.06538185354088880963,(((gnl_Ambtr_v1.0_evm_27.model.AmTr_v1.0_scaffold00038.33:0.09339893118836986585,gnl_Ambtr_v1.0_evm_27.model.AmTr_v1.0_scaffold00038.32:0.02835124253395889318)100:0.16667983449204989976,(gnl_Ambtr_v1.0_evm_27.model.AmTr_v1.0_scaffold00038.38:0.17422753060327875185,gnl_Ambtr_v1.0_evm_27.model.AmTr_v1.0_scaffold00038.35:0.32788967103872246334)100:0.12472776109714404924)100:0.16007819543318005384,((gnl_Orysa_v7.0_LOC_Os01g51780.1:0.13133136915247031751,gnl_Sorbi_v3.1_Sobic.003G276700.1:0.09233907140878933051)100:0.29854904291013073525,(((((((gnl_Eucgr_v2.0_Eucgr.I01919.1:0.27938608093880096250,((gnl_Medtr_Mt4.0v1_Medtr6g011400.1:0.11157583585348988808,gnl_Phavu_v2.1_Phvul.004G026500.1:0.08011917646494741418)100:0.05431541739595860396,(gnl_Medtr_Mt4.0v1_Medtr7g009370.1:0.12923604529305046662,gnl_Phavu_v2.1_Phvul.008G043700.1:0.08793908861743540695)100:0.04121130082161784947)100:0.12691963956917734491)53:0.03672750364400682865,(Maldo_HF33235-RA:0.11240164973419465577,gnl_Prupe_v2.1_Prupe.3G271700.1:0.03582016199774064324)100:0.13079260418973839841)5:0.00704873812822696174,((gnl_Theca_v1.1_Thecc1EG018366t1:0.15143783580548916823,((gnl_Poptr_v3.0_Potri.017G078300.1:0.04249647994597076373,gnl_Poptr_v3.0_Potri.004G124200.1:0.04422330801804141148)100:0.06988432700603244840,(gnl_Manes_v6.1_Manes.S018500.1:0.05767965124436952307,gnl_Manes_v6.1_Manes.17G020700.1:0.09053611795856782163)100:0.06006076364715889210)100:0.04827516230883131115)70:0.02256268009812570016,(gnl_Arath_TAIR10_AT5G15100.1:0.39266876019222818339,gnl_Carpa_v0.4_evm.model.supercontig_14.40:0.16236131919046203897)46:0.05269687525229172637)8:0.01658526156274797367)22:0.02354963431268154717,(gnl_Mimgu_v2.0_Migut.H00890.1:0.38398604078880332890,gnl_Solly_v2.4_Solyc02g087660.2.1:0.23023096402138104599)57:0.05171990683459611743)20:0.00954326750493055855,gnl_Vitvi_Genoscope.12X_GSVIVT01011347001:0.13586117986052465012)58:0.04463607561320052930,gnl_Aquco_v3.1_Aqcoe3G090400.1:0.21034541328187303377)21:0.01479502816883241853,gnl_Nelnu_v1.0_NNU_022861-RA:0.12299266516059345622)52:0.05481162928096445369)100:0.17767296362907453178)97:0.10434273510677440078)41:0.03347897105047716038)88:0.12505882072500140723)82:0.07546562057595648798,(gnl_Musac_v1_GSMUA_Achr9T15520_001:0.22767079133386639023,gnl_Elagu_v2.0_p5_sc00004.V1.gene1167:0.04200278592404729783)47:0.06085176884909997141)16:0.01797783042944892107,(gnl_Musac_v1_GSMUA_Achr8T29780_001:0.13499938494936836175,gnl_Elagu_v2.0_p5_sc00008.V1.gene758:0.09550760008977307591)90:0.06211985592796813449)79:0.06287848467673244623)53:0.07786510943205193769,(((gnl_Orysa_v7.0_LOC_Os11g02950.1:1.01048519591804342177,(gnl_Sorbi_v3.1_Sobic.003G403900.1:0.07249615024586877898,gnl_Orysa_v7.0_LOC_Os01g69070.1:0.04171441135299467501)87:0.03119201939417519387)96:0.09936996895043925804,(((gnl_Elagu_v2.0_p5_sc00078.V1.gene250:0.08961958378634252154,(gnl_Elagu_v2.0_p5_sc00091.V1.gene221:0.09135973252206622264,gnl_Elagu_v2.0_p5_sc00091.V1.gene227:0.04813423963287342955)97:0.04817912332345822279)98:0.10892806608411373381,((gnl_Musac_v1_GSMUA_Achr11T19530_001:0.06336252523212122789,gnl_Musac_v1_GSMUA_Achr11T10870_001:0.07874121514233128893)98:0.05598413850177245965,((gnl_Musac_v1_GSMUA_Achr5T25210_001:0.02540988931766316114,gnl_Musac_v1_GSMUA_Achr5T25220_001:0.03292185757859032030)99:0.12587263096396120177,gnl_Elagu_v2.0_p5_sc00091.V1.gene220:0.17117795551965636625)50:0.03847112213396225444)20:0.00574915445499602981)28:0.03493365570667284620,(gnl_Ambtr_v1.0_evm_27.model.AmTr_v1.0_scaffold00013.199:0.39708542864288265406,((((gnl_Eucgr_v2.0_Eucgr.B01406.1:0.08968277023745407917,(gnl_Eucgr_v2.0_Eucgr.B01403.1:0.02390704998550160360,(gnl_Eucgr_v2.0_Eucgr.G02549.1:0.02238207841693189495,gnl_Eucgr_v2.0_Eucgr.G02548.1:0.05727816967443014745)93:0.01035947271331027694)100:0.05283556659731974275)100:0.24729254900031957809,(gnl_Eucgr_v2.0_Eucgr.L03400.1:0.00826441000804016557,gnl_Eucgr_v2.0_Eucgr.H01382.1:0.00000100000050002909)100:0.30448576658338721845)95:0.10297901951166872625,gnl_Vitvi_Genoscope.12X_GSVIVT01019110001:0.37905031656032761589)32:0.03455872891503933286,(((((gnl_Vitvi_Genoscope.12X_GSVIVT01019126001:0.13960397701872209741,(gnl_Nelnu_v1.0_NNU_014664-RA:0.25695921668866811283,(gnl_Aquco_v3.1_Aqcoe2G426000.1:0.41173562956202625074,gnl_Aquco_v3.1_Aqcoe2G425700.1:0.12155653798073924599)98:0.09571567837198724504)74:0.05432765118415434913)58:0.04319575143226533909,((((gnl_Phavu_v2.1_Phvul.008G055200.1:0.12022670996554957190,gnl_Medtr_Mt4.0v1_Medtr7g079720.1:0.12719122411472169598)100:0.12303275728473295203,gnl_Mimgu_v2.0_Migut.F02142.1:0.26797688930923319051)55:0.04377418338609627424,(gnl_Betvu_v1.2_Bv4_075150_pnwi.t1:0.29377259031412056300,(gnl_Solly_v2.4_Solyc04g056620.1.1:0.41651550371676276940,(gnl_Solly_v2.4_Solyc01g068410.2.1:0.23509918935476989410,(((gnl_Stras_v2.0_SGA_v2.0_scaffold13T06470:0.13491479663102809439,gnl_Stras_v2.0_SGA_v2.0_scaffold62T21328:0.10934486828989256613)100:0.16105257637532602311,gnl_Mimgu_v2.0_Migut.F02141.1:0.19235189607266250933)97:0.11685913919703222463,gnl_Utrgi_v4.1_Scf00514.g18888.t1:1.12629453794844724968)82:0.12765742261003754088)78:0.07299703738181455293)84:0.12444324855422943255)28:0.04686880239261000114)18:0.03103166900861415584,(gnl_Theca_v1.1_Thecc1EG025269t1:0.14405070767591487968,((gnl_Manes_v6.1_Manes.08G104400.1:0.06952460980665911561,gnl_Manes_v6.1_Manes.09G184600.1:0.09363782727420219554)100:0.05617639790130093264,(gnl_Poptr_v3.0_Potri.013G087000.1:0.06093160015370530785,(gnl_Poptr_v3.0_Potri.019G052800.1:0.00000100000050002909,gnl_Poptr_v3.0_Potri.T058300.1:0.00000100000050002909)100:0.07686943601492984834)100:0.06696848138556613095)98:0.05409844640992642756)51:0.02708464490099753846)9:0.02294439683911245892)9:0.02558580275400612961,(((Frave_16792-v1.0-hybrid.t2:0.05039475407116485173,Rosch_v2.0_Chr3g0448071:0.02039432676487776958)86:0.02097833367451186481,Ruboc_06_G09214:0.02448770069532956936)100:0.07987436560589175616,((gnl_Prupe_v2.1_Prupe.6G360300.1:0.00827382026646626863,Pruav_sc0000744.1_g330.1.mk:0.00738146022431592896)100:0.07297868182901293133,(((Pyrco_Bartlett_008510.1:0.00000100000050002909,Pyrco_Bartlett_039545.1:0.00000100000050002909)100:0.00212542634797257537,((Pyrco_DAnjou_PIN.Chr12_1145:0.00000100000050002909,Pyrco_BartlettDH_new_PIN.Chr12_1145:0.00086555574231284460)89:0.00000100000050002909,((Pyrbr_009348574.2_cds_XP_009346849.2_1:0.00174071732052762302,Pyrusco12g002060.1:0.00086120805164178311)100:0.00349411319903077935,(Malsi_12g022230:0.00086220645525475156,(Malsy_12g022510:0.00086390821647682023,(Maldo_HF38504-RA:0.00000100000050002909,Maldo_GDDH_12G1259500:0.00000100000050002909)66:0.00000100000050002909)90:0.00173665087418859148)96:0.00613522859383986569)59:0.00171898915088002785)64:0.00484126587789898265)98:0.01696776416215988251,(((Maldo_HF15887-RA:0.00086465785794359856,((Maldo_Gala_04g017860:0.00000100000050002909,Malsi_04g018290:0.00000100000050002909)37:0.00000100000050002909,Maldo_GDDH_04G1205100:0.00000100000050002909)52:0.00000100000050002909)85:0.00000100000050002909,Malsy_04g018040:0.00434331927550228765)100:0.01037430396869622184,(((Pyrusco4g000470.1:0.00086552311387722025,Pyrbr_009339732.1_cds_XP_009338007.1_1:0.00086472335967750921)97:0.00086083928810172115,(Pyrco_DAnjou_PIN.Chr4_1145:0.03999215390105212431,(Pyrco_BartlettDH_new_PIN.Chr4_1145:0.00049783293968517182,Pyrco_Bartlett_001505.1:0.00585655302269056949)34:0.00026791861054675608)96:0.00183153443566014501)100:0.00935682999521515908,(((Maldo_HF31623-RA:0.00000100000050002909,Malsi_04g021570:0.00000100000050002909)32:0.00000100000050002909,Maldo_GDDH_04G1243800:0.00000100000050002909)91:0.00000100000050002909,(Maldo_Gala_04g020780:0.00000100000050002909,Malsy_04g020930:0.00000100000050002909)99:0.00346273419870994333)95:0.00463660127771323670)53:0.00217645068536186570)100:0.02328319622179665649)100:0.06112073089218524741)49:0.02051531198718086271)100:0.07932734187064335862)20:0.06281082775553166464,gnl_Carpa_v0.4_evm.TU.contig_26337.3:0.22617323208388914746)14:0.04930779606718327379,(gnl_Eucgr_v2.0_Eucgr.B01405.1:0.19362521848102304256,gnl_Arath_TAIR10_AT5G16530.1:0.27863646779957218502)36:0.04312769220743985915)25:0.02764397808185759323)83:0.08347908000428580499)68:0.06358080291389243965)53:0.08013189782256839588)51:0.03376534936990671643,((gnl_Sorbi_v3.1_Sobic.007G195201.1:0.20691517740783710311,gnl_Orysa_v7.0_LOC_Os08g41720.1:0.08630400316674163852)100:0.10329078379813129429,(gnl_Sorbi_v3.1_Sobic.002G257001.1:0.12200769455571595923,gnl_Orysa_v7.0_LOC_Os09g32770.1:0.07181980242404106818)100:0.09537272823900629082)80:0.05901787497354165496)93:0.18292974441213177839):0.51448548636131308243,gnl_Phypa_v3.3_Pp3c14_8850V3.1:0.51448548636131308243);
