# Supplementary material for: Building a foundation for gene family analysis in Rosaceae genomes with a novel workflow: A case study in Pyrus architecture genes
Source: Front Plant Sci. 2022 Nov 14;13:975942. doi: 10.3389/fpls.2022.975942 (PMC9702816; doi:10.3389/fpls.2022.975942)
Supplement: Supplementary file 1 [file DataSheet_1.zip › SupFiles/SupFile3_gene_family_phylogeny/438.fna.aln.tree]

(((((((gnl_Selmo_v1.0_99301:0.27955292803185916028,gnl_Selmo_v1.0_234325:0.34190011145899856793)73:0.05720455575650798541,(gnl_Selmo_v1.0_102666:0.32215932905278316101,(gnl_Selmo_v1.0_119024:0.57882296402831323601,(gnl_Selmo_v1.0_231064:0.06887255941932222958,gnl_Selmo_v1.0_268490:0.03092289575417420111)100:0.35277044155929088154)100:0.16108343837663011144)100:0.08757816094074977187)69:0.06454959705767869538,((gnl_Elagu_v2.0_p5_sc00051.V1.gene466:0.19571585214218897852,((gnl_Spipo_v2_Spipo4G0091500:0.25302301344776373382,((gnl_Vitvi_Genoscope.12X_GSVIVT01010025001:0.13557166697022857149,(((gnl_Solly_v2.4_Solyc06g059730.1.1:0.23038626337427847712,(gnl_Mimgu_v2.0_Migut.C01042.1:0.19957183580790816002,gnl_Stras_v2.0_SGA_v2.0_scaffold25T11156:0.31582838925294109966)56:0.07139622468569026270)35:0.04133407468106389815,(((gnl_Arath_TAIR10_AT1G77110.1:0.35876395453729542639,(gnl_Phavu_v2.1_Phvul.001G063900.1:0.19446845022377121093,gnl_Medtr_Mt4.0v1_Medtr1g029190.1:0.21848939512682938324)100:0.10093161638880765452)77:0.07896485141888830162,((gnl_Prupe_v2.1_Prupe.8G018200.1:0.00947598244750917987,Pruav_sc0002842.1_g240.1.mk:0.00649211268681636200)100:0.04197332915897983990,((((Maldo_GDDH_10G1014300:0.00000100000050002909,Maldo_Gala_10g001340:0.00000100000050002909)65:0.00064487036183743889,Maldo_HF09880-RA:0.00000100000050002909)48:0.00000100000050002909,(Malsi_10g001400:0.00805807293753896606,Malsy_10g000990:0.00000100000050002909)77:0.00000100000050002909)100:0.00657288202591676043,((Pyrusco10g027820.1:0.00000100000050002909,Pyrbr_009362450.2_cds_XP_009360725.1_1:0.00000100000050002909)100:0.00649310012544526780,(Pyrco_Danjou_new_PIN.Chr10:0.00066208035081265074,(Pyrco_Bartlett_044091.1:0.00000100000050002909,Pyrco_BartlettDH_PIN.Chr_10:0.00000100000050002909)79:0.00000100000050002909)88:0.00128208292880293748)94:0.00603253680294078744)100:0.08225985865619929449)100:0.09988492860362296888)32:0.02904074215636443662,((gnl_Manes_v6.1_Manes.18G087300.1:0.12210155838577435583,(gnl_Poptr_v3.0_Potri.002G072200.1:0.06181933486018607871,gnl_Poptr_v3.0_Potri.005G187500.1:0.05504407326482246843)100:0.07597969282147787329)99:0.06462839054538979666,gnl_Theca_v1.1_Thecc1EG035431t1:0.17887626621230634516)50:0.03212227932735154529)39:0.02144704016370136898)29:0.02724975342174933146,gnl_Eucgr_v2.0_Eucgr.F04265.1:0.26600798384684076758)31:0.01703551684654677420)55:0.05970696893291955326,gnl_Nelnu_v1.0_NNU_023985-RA:0.15402380135471582800)92:0.16723517848145316722)58:0.08056085372709997916,(gnl_Musac_v1_GSMUA_Achr3T22010_001:0.21068376062774551993,gnl_Musac_v1_GSMUA_Achr8T08300_001:0.07886661273820555484)100:0.11451369546409649602)30:0.02899358061108438939)92:0.44750522031542760981,(((gnl_Pinta_v2.0_PITA_000024726-RA:0.47935278784120638473,(gnl_Ambtr_v1.0_evm_27.model.AmTr_v1.0_scaffold00019.408:0.45194644100198483327,((gnl_Elagu_v2.0_p5_sc00005.V1.gene1009:0.17853675785371089790,(gnl_Spipo_v2_Spipo0G0150000:0.40577792368911952403,(gnl_Musac_v1_GSMUA_Achr1T15720_001:0.10039280904038269671,(gnl_Sorbi_v3.1_Sobic.010G216700.1:0.07690462429335261085,gnl_Orysa_v7.0_LOC_Os06g44970.1:0.04991273093405992900)100:0.19438590108624995145)54:0.02185331057448221259)26:0.01846043158767159478)57:0.06435695746014297169,(gnl_Mimgu_v2.0_Migut.J01508.1:0.17357241609941423399,(gnl_Eucgr_v2.0_Eucgr.C00078.1:0.15081245095453055249,(((((gnl_Theca_v1.1_Thecc1EG039622t1:0.11581491327420474768,(gnl_Poptr_v3.0_Potri.018G139400.1:0.10245971254846671095,(gnl_Manes_v6.1_Manes.06G000100.1:0.08094553135223353513,(gnl_Eucgr_v2.0_Eucgr.H01390.1:0.92444767269749283933,gnl_Poptr_v3.0_Potri.001G205200.1:0.45258040672860322395)24:0.07272147714838061994)10:0.02130372997248585268)15:0.03806111786027462779)6:0.02081512823401063250,((gnl_Phavu_v2.1_Phvul.003G139600.1:0.07766205669750259055,(gnl_Medtr_Mt4.0v1_Medtr4g127100.1:0.02925144133151804174,gnl_Medtr_Mt4.0v1_Medtr4g127090.1:0.09441733935722765314)99:0.11930679833233097387)83:0.01662197842132024511,((((Pruav_sc0000299.1_g150.1.mk:0.05739691890281702069,((Rosch_v2.0_Chr2g0169101:0.02265425355728149098,Frave_01267-v1.0-hybrid.t2:0.05015960414508878473)99:0.02741395499981670938,Ruboc_06_G16336:0.03944598665675785876)99:0.10580303697536630470)70:0.04637649569583646159,((Malsi_09g004540:0.00529548943464865866,(Malsy_09g003940:0.00000100000050002909,(Maldo_Gala_09g004110:0.00000100000050002909,Maldo_GDDH_09G1047300:0.00000100000050002909)24:0.00000100000050002909)95:0.00213372523933415140)100:0.01274741000556145996,((Pyrco_BartlettDH_new_PIN.Chr_111:0.00000100000050002909,Pyrco_Danjou_PIN.Chr9:0.00000100000050002909)99:0.00362374195444426428,(Pyrbr_009344597.2_cds_XP_009342872.1_1:0.00545664249411291144,Pyrusco9g016910.1:0.00302504519492640409)53:0.00106430227248069517)75:0.01063576567169395408)60:0.07153837719773802062)100:0.80685430476303354741,gnl_Medtr_Mt4.0v1_Medtr2g038470.1:0.70344984622526252060)14:0.17677461962502188930,(gnl_Phavu_v2.1_Phvul.009G234100.1:0.06512402207313569558,gnl_Phavu_v2.1_Phvul.009G234200.1:0.05857999376311608802)100:0.26506212137342866075)13:0.14536115426755996660)7:0.07346129461692137153)2:0.02519001246569855385,((gnl_Betvu_v1.2_Bv6_155380_roxe.t1:0.26070710906493216319,gnl_Solly_v2.4_Solyc07g006900.1.1:0.21326050395635984258)41:0.05533892203507263796,(gnl_Aquco_v3.1_Aqcoe7G304900.1:0.18315377504535523823,(gnl_Nelnu_v1.0_NNU_025285-RA:0.03085469318296624880,gnl_Nelnu_v1.0_NNU_025286-RA:0.06140992824704795405)100:0.09818475143777942449)49:0.03952273915681051714)35:0.04454070086603902773)1:0.04088623860164842388,(gnl_Arath_TAIR10_AT5G57090.1:0.27838865512974170224,gnl_Carpa_v0.4_evm.model.supercontig_115.56:0.19352127060591869934)50:0.03545413901932822909)2:0.04387387567148143958,((Ruboc_04_G13972:0.03815165425705462077,(Frave_12314-v1.0-hybrid.t1:0.04298185501886359755,(Rosch_v2.0_Chr4g0398781:0.02175651490547479694,(((Frave_06077-v1.0-hybrid.t1:4.99284724938260460192,Frave_05434-v1.0-hybrid.t1:0.08450198506809646071)39:0.32417888158915170171,Frave_12312-v1.0-hybrid.t1:0.08689793884395144441)11:0.01038421433171161402,Rosch_v2.0_Chr4g0398751:0.05330809172080209352)30:0.01005707115506036635)12:0.00384679885263627562)39:0.01924107679060449438)39:0.05784375808630284194,((gnl_Prupe_v2.1_Prupe.1G071700.1:0.07728866641135564985,(gnl_Prupe_v2.1_Prupe.1G071800.1:0.00758682406281577151,Pruav_sc0000624.1_g580.1.mk:0.00989885485533273032)100:0.01431807453394167914)100:0.01824593963575571118,((((Maldo_HF02171-RA:0.00047473639131897339,Malsi_13g020630:0.00049277410780545973)99:0.00288176293218880570,((Maldo_Gala_13g020320:0.00000100000050002909,Maldo_GDDH_13G1239200:0.00000100000050002909)100:0.00142573059463335845,Malsy_13g020080:0.00000100000050002909)96:0.00045448202751029615)100:0.00561320006057656421,((Pyrusco13g009720.1:0.00676042333798983902,(Pyrco_BartlettDH_new_PIN.Chr_13_1:0.00000100000050002909,Pyrco_Bartlett_017869.1:0.00096308794974411631)80:0.00193161268572220935)56:0.00045778014151379235,Pyrco_Danjou_PIN.Chr13_1:0.00245352158474897121)80:0.00262905692750441946)100:0.02917849657675211303,((Malsy_16g019850:0.00192554064775566692,((Maldo_GDDH_16G1244500:0.00000100000050002909,(Maldo_HF19648-RA:0.00000100000050002909,Maldo_Gala_16g021050:0.00000100000050002909)93:0.00095903920316494252)16:0.00000100000050002909,Malsi_16g021510:0.00047923790785117968)96:0.00143746638124666367)100:0.01171712309387774355,((Pyrusco16g024450.1:0.00193470567259593869,Pyrbr_009351841.2_cds_XP_009350116.1_1:0.00144404726275015991)99:0.00193867479618889719,(Pyrbr_009361689.2_cds_XP_009359964.1_1:0.00533929963519794680,((Pyrco_Bartlett_025343.1:0.00000100000050002909,Pyrusco16g018810.1:0.00289910845063675584)57:0.00193371904477466746,(Pyrco_BartlettDH_new_PIN.Chr_16:0.00000100000050002909,Pyrco_Danjou_PIN.Chr16_1:0.00000100000050002909)100:0.00096083599168021781)100:0.00243039448634811911)90:0.00047500101619327682)100:0.00394797976812888852)100:0.02495047757310958278)100:0.02846498126710404752)100:0.05072278773465425245)39:0.03489899727609721558)2:0.05514346576717343851)1:0.03568271497953599131)3:0.08447070116056602795)6:0.05602977152946208433)15:0.16146879098267116759)5:0.04754038477939606655,((((((((Rosch_v2.0_Chr7g0178461:0.02929279089509089287,Frave_09384-v2.0.a2-hybrid.t1:0.03773150496610374466)95:0.02210712781224878631,Ruboc_05_G03608:0.08373691367101142313)98:0.06565223109852619254,((((gnl_Vitvi_Genoscope.12X_GSVIVT01008430001:0.09252615598026930899,(((gnl_Ambtr_v1.0_evm_27.model.AmTr_v1.0_scaffold00010.98:0.33150357252838441591,(gnl_Nelnu_v1.0_NNU_000155-RA:0.06199579525094951749,gnl_Nelnu_v1.0_NNU_018797-RA:0.04642157352574629442)100:0.06394034669530210269)33:0.04091704751292311176,gnl_Betvu_v1.2_Bv5_111350_gqhy.t1:0.25766978368494369844)16:0.04205591926685733895,(((gnl_Aquco_v3.1_Aqcoe3G003200.1:0.16501942411609421546,gnl_Solly_v2.4_Solyc03g118740.2.1:0.16409289448672900735)62:0.04835240363215344284,(gnl_Medtr_Mt4.0v1_Medtr8g107360.1:0.19482111100649887603,gnl_Medtr_Mt4.0v1_Medtr6g069510.1:0.12227099946011826814)49:0.02477604353157904574)39:0.03548458751350140605,((gnl_Phavu_v2.1_Phvul.011G164500.1:0.09551339891477629573,gnl_Phavu_v2.1_Phvul.004G150600.1:0.00183853419678618561)100:0.05814998684950870717,gnl_Phavu_v2.1_Phvul.002G330300.1:0.20797237757448408524)85:0.04874866044172522506)50:0.03357611135299660987)12:0.01209461684998417927)6:0.01428592847138486846,(((gnl_Manes_v6.1_Manes.06G006800.1:0.05020009545501290943,gnl_Manes_v6.1_Manes.14G171100.1:0.04324599825986694818)99:0.03651025121198921142,(gnl_Poptr_v3.0_Potri.012G047200.1:0.04667950053843170771,gnl_Poptr_v3.0_Potri.015G038700.1:0.03629435448256159574)99:0.05151764413918975133)88:0.03494462154589903641,((gnl_Carpa_v0.4_evm.TU.contig_35483.1:0.01129295295478212162,gnl_Carpa_v0.4_evm.TU.contig_44255.1:0.14413369263288547395)93:0.10461502553673103499,gnl_Theca_v1.1_Thecc1EG012854t1:0.08185120127948251889)40:0.02869973646635565895)37:0.02547052731022537986)28:0.07322900300579988919,(gnl_Prupe_v2.1_Prupe.5G233100.1:0.00257083035100120648,Pruav_sc0000103.1_g670.1.mk:0.03628016932776102071)99:0.05255905685544193934)17:0.06200516472755886188,((((Pyrbr_009361803.2_cds_XP_009360078.1_1:0.00000100000050002909,Pyrco_Danjou_PIN.Chr14_2:0.00000100000050002909)99:0.00101498689761210211,(Pyrco_Bartlett_011738.1:0.00101667561546999342,Pyrco_BartlettDH_PIN.Chr_14_2:0.00357992965113214422)96:0.00153723690660747723)100:0.00447212759162154191,(((Maldo_GDDH_14G1236300:0.00101719291296702174,Malsy_14g021800:0.00101652410933658318)34:0.00000100000050002909,(Malsi_14g022980:0.00000100000050002909,Maldo_Gala_14g021590:0.00000100000050002909)55:0.00000100000050002909)73:0.00000100000050002909,Maldo_HF24542-RA:0.02062597268009984386)100:0.00477839982032365277)100:0.01746311188212030380,(((Malsy_06g020160:0.00000100000050002909,(Maldo_GDDH_06G1226800:0.00101825816183628978,Malsi_06g019990:0.00050840542050003049)72:0.00101747266659342494)23:0.00000100000050002909,Maldo_Gala_06g020400:0.00254957015374868146)88:0.00761228999294179341,((Pyrco_Danjou_PIN.Chr6:0.01199761076108522839,(Maldo_HF09549-RA:0.01506737186535736864,Pyrco_Bartlett_009889.1:0.02941729674917224410)85:0.00946799801299606954)85:0.01219452664917724562,(Pyrco_BartlettDH_PIN.Chr_6:0.00203298260828342365,Pyrbr_009357764.2_cds_XP_009356039.1_1:0.00408331710258887700)55:0.00000100000050002909)85:0.00480149190048347746)98:0.01683533905433279299)98:0.05447465676477931257)16:0.03752968255620808824)15:0.05503460640798499975,(gnl_Arath_TAIR10_AT1G73590.1:0.32901256312142890259,gnl_Eucgr_v2.0_Eucgr.K02271.1:0.16609002516508628022)28:0.03517920771223359555)22:0.03289290412435434685,(gnl_Mimgu_v2.0_Migut.I00299.1:0.19489837417206512526,(gnl_Mimgu_v2.0_Migut.D01545.1:0.13579212499106477208,gnl_Utrgi_v4.1_Scf00621.g20162.t1:0.56919998072450317395)39:0.02015369665464719975)71:0.05633095610433228734)20:0.04022973628302394661,(gnl_Eucgr_v2.0_Eucgr.B00948.1:0.23339748908444271636,gnl_Stras_v2.0_SGA_v2.0_scaffold172T39012:0.16428338951920956612)37:0.03479227882782152254)33:0.06959678015661653616,((((gnl_Musac_v1_GSMUA_Achr3T07280_001:0.08646695889805500190,gnl_Musac_v1_GSMUA_Achr8T23120_001:0.06207761251164728433)100:0.08133523229370293040,(gnl_Musac_v1_GSMUA_Achr7T07300_001:0.07354383554076886209,gnl_Musac_v1_GSMUA_Achr9T27160_001:0.09505949944930615347)100:0.06611622952861456737)66:0.02779389698273301151,(gnl_Elagu_v2.0_p5_sc00004.V1.gene1168:0.08923433788592642635,gnl_Elagu_v2.0_p5_sc01123.V1.gene15:0.08075232292691165992)100:0.09541749840073078526)68:0.02963555542466696224,(gnl_Spipo_v2_Spipo15G0027400:0.15513636640745573358,((gnl_Sorbi_v3.1_Sobic.010G095100.1:0.06668977581963522749,gnl_Orysa_v7.0_LOC_Os06g12610.1:0.04092335611768119913)98:0.02998033326401752796,(gnl_Orysa_v7.0_LOC_Os02g50960.1:0.04194092192610972269,gnl_Sorbi_v3.1_Sobic.004G240900.1:0.04369620550659504554)100:0.03395809293824090386)98:0.10724465543726467709)50:0.02869694169952316520)86:0.06382309586575786453)32:0.04661453013174508830,(((((gnl_Elagu_v2.0_p5_sc00189.V1.gene42:0.21113878366967495093,gnl_Elagu_v2.0_p5_sc00094.V1.gene87:0.05342373536879210794)100:0.10336584807907527039,(gnl_Musac_v1_GSMUA_Achr2T00910_001:0.13921930180393704557,gnl_Musac_v1_GSMUA_Achr8T09440_001:0.11182271177831547282)100:0.06061787717181857382)98:0.05861699157269254640,(((gnl_Stras_v2.0_SGA_v2.0_scaffold66T22268:0.13560671796895579222,gnl_Mimgu_v2.0_Migut.J01639.1:0.14044899877918712305)84:0.04232562131744541795,((((((gnl_Nelnu_v1.0_NNU_017022-RA:0.12518586638617418272,gnl_Nelnu_v1.0_NNU_025337-RA:0.07228955224641851751)100:0.11107543186099252952,gnl_Carpa_v0.4_evm.model.supercontig_92.84:0.15667373732566755584)7:0.02752422481787925729,((((gnl_Aquco_v3.1_Aqcoe1G048900.1:0.21918688179250050974,((gnl_Solly_v2.4_Solyc10g080880.1.1:0.13237198955144877099,gnl_Solly_v2.4_Solyc10g078370.1.1:0.07824044520893146115)100:0.09078075334972179888,(gnl_Medtr_Mt4.0v1_Medtr7g089360.1:0.11654294262102297963,(gnl_Betvu_v1.2_Bv3_063090_cnrg.t1:0.33578959702832944512,gnl_Betvu_v1.2_Bv3_063100_srwc.t1:0.11206328962576300734)100:0.11487520135812789857)68:0.06986641785381902947)42:0.01932553456697510760)36:0.03412779437524055687,((gnl_Poptr_v3.0_Potri.006G037000.1:0.04140913114199029632,gnl_Poptr_v3.0_Potri.016G035300.1:0.05388267435338886524)99:0.05413610529752416883,gnl_Manes_v6.1_Manes.08G060200.1:0.08327730798318273842)99:0.05323136598975552330)28:0.02788243600939769792,(gnl_Ambtr_v1.0_evm_27.model.AmTr_v1.0_scaffold00101.123:0.39217295663525975069,gnl_Theca_v1.1_Thecc1EG023972t1:0.07886956591857130494)36:0.05017363156964445986)4:0.03008350086330517648,(gnl_Vitvi_Genoscope.12X_GSVIVT01025748001:0.04006225134863644621,gnl_Vitvi_Genoscope.12X_GSVIVT01025749001:0.04797940637342577863)100:0.10580683006369547006)2:0.02360144426318183317)14:0.03118473071322136123,((((Maldo_GDDH_14G1090900:0.00162030700067265017,((Malsy_14g009640:0.00053996184072774951,Malsi_14g010640:0.00108040433472922077)33:0.00000100000050002909,Maldo_HF20659-RA:0.00000100000050002909)64:0.00000100000050002909)58:0.00109912524581569316,(((Maldo_Gala_14g009160:0.00964289302797816453,Pyrco_Bartlett_006064.1:0.00047711860828817559)88:0.01014338632575141272,((Pyrco_Danjou_PIN.Chr14_1:0.00215761208566002350,Pyrusco14g009000.1:0.00054282711519790098)47:0.00053925597925726456,Pyrco_BartlettDH_PIN.Chr_14_1:0.00054293248876206585)48:0.00000100000050002909)48:0.00107618322643710787,Pyrusco14g008430.1:0.00216000622392551475)63:0.00433423367920142931)100:0.01831767355967382771,((Pyrbr_018650700.1_cds_XP_018506216.1_1:0.01577516896100095850,(Pyrbr_009343690.2_cds_XP_009341965.1_1:0.00161377933083192270,((Pyrusco12g013520.1:0.00432652663861457162,Pyrco_Danjou_PIN.Chr12_438:0.00270005377821397330)21:0.00000100000050002909,((Pyrco_BartlettDH_PIN.Chr_12_438:0.00107750633156420577,Pyrco_Bartlett_027040.1:0.00000100000050002909)94:0.00161664311304213909,Pyrusco0g012060.1:0.00215676187685423341)16:0.00000100000050002909)79:0.00000100000050002909)95:0.00158087484200937901)99:0.00270288497065397692,((Malsi_12g009130:0.01340818456692942535,(Maldo_HF05070-RA:0.00107747135739308972,Malsy_12g008730:0.00107747006147626122)86:0.00000100000050002909)60:0.00159583339377462625,(Maldo_GDDH_12G1095100:0.00000100000050002909,Maldo_Gala_12g009290:0.00000100000050002909)100:0.00436360887033873830)100:0.00713251155532237339)100:0.02834292290703309056)100:0.05811861865247137937,((Frave_37698-v2.0.a2-hybrid.t1:0.08481640164600784404,(Frave_37699-v2.0.a2-hybrid.t1:0.07807037391558849238,Rosch_v2.0_Chr2g0125421:0.02341343267233246886)67:0.00636737974466435909)100:0.10137874155493689643,(Pruav_sc0001218.1_g170.1.mk:0.00935043005940176288,gnl_Prupe_v2.1_Prupe.7G031400.1:0.00336785842808204035)100:0.05146604911182862951)40:0.01820034217109550712)94:0.07953931444149031638)22:0.03815363425198223246,gnl_Phavu_v2.1_Phvul.001G121100.1:0.18672330434408149213)48:0.04977182325901498283,(gnl_Utrgi_v4.1_Scf00218.g12926.t1:0.13155161905084694629,gnl_Utrgi_v4.1_Scf00231.g13302.t1:0.13555355724411957685)99:0.12008795003587834083)60:0.07144381870493581033)73:0.05063539943165566021,gnl_Eucgr_v2.0_Eucgr.A02229.1:0.12747755440419369921)27:0.03233997621412914442)74:0.04086361590082481648,gnl_Spipo_v2_Spipo3G0023400:0.19618646518234800213)64:0.03323372851269215666,(gnl_Sorbi_v3.1_Sobic.005G025900.1:0.14663325766948584472,(gnl_Orysa_v7.0_LOC_Os11g04190.1:0.00627531776169553291,gnl_Orysa_v7.0_LOC_Os12g04000.1:0.01596108122179026173)100:0.05766698305327739443)100:0.13570574263672896542)47:0.03359833106002556996)35:0.05020551529184019701)13:0.02726203362797192595,((gnl_Eucgr_v2.0_Eucgr.G02187.1:0.16358334909097610455,(gnl_Eucgr_v2.0_Eucgr.B02902.1:0.09923940688472435157,((gnl_Stras_v2.0_SGA_v2.0_scaffold39T15174:0.15455663558263030288,(((gnl_Mimgu_v2.0_Migut.E00429.1:0.08366642506431787307,((gnl_Utrgi_v4.1_Scf00025.g3327.t1:0.08861189533690172482,gnl_Utrgi_v4.1_Scf01300.g24439.t1:0.06762725911537764700)100:0.07631148644205353049,gnl_Utrgi_v4.1_Scf00293.g14833.t1:0.12312296092676394688)100:0.15713999170639647573)64:0.02680466203505578113,gnl_Mimgu_v2.0_Migut.L00994.1:0.11880820195743331535)83:0.03476481755488320530,gnl_Stras_v2.0_SGA_v2.0_scaffold38T15114:0.19902847955826963311)76:0.01936277019435585223)99:0.06324454694818441858,((gnl_Arath_TAIR10_AT2G01420.2:0.17973352392686717249,(gnl_Arath_TAIR10_AT1G70940.1:0.11428095767321894138,gnl_Arath_TAIR10_AT1G23080.1:0.16483193240675131364)100:0.09111769456714491344)100:0.14070954588627943016,(((gnl_Medtr_Mt4.0v1_Medtr4g084870.1:0.20429468985446613827,gnl_Phavu_v2.1_Phvul.002G094000.1:0.07353067865320904450)55:0.07307297364128158279,gnl_Phavu_v2.1_Phvul.003G032500.1:0.12890532751023414670)52:0.05649715149988077112,((gnl_Carpa_v0.4_evm.model.supercontig_65.140:0.20595100022753481950,(((((gnl_Poptr_v3.0_Potri.010G112800.1:0.03976473805575882203,gnl_Poptr_v3.0_Potri.008G129400.1:0.03585159595815420180)100:0.06022301761210575172,(gnl_Manes_v6.1_Manes.15G127700.1:0.04192199552713755939,gnl_Manes_v6.1_Manes.17G077100.1:0.05161632376571259617)100:0.05689072897442332827)100:0.04321941524795542416,(gnl_Medtr_Mt4.0v1_Medtr1g030890.1:0.21640629175329528788,(gnl_Aquco_v3.1_Aqcoe3G016800.1:0.21008801966452120280,(gnl_Betvu_v1.2_Bv3_061190_owyj.t1:0.25108219361034633810,(gnl_Solly_v2.4_Solyc05g008060.2.1:0.11446613211693858203,gnl_Solly_v2.4_Solyc04g007690.2.1:0.13934095106324417834)100:0.08155572378721585858)65:0.02916915374954303156)55:0.01963331437478321381)51:0.06132389536172677680)48:0.04063318402388426537,gnl_Theca_v1.1_Thecc1EG010862t1:0.14455485873637341498)46:0.04973679974239300638,(gnl_Ambtr_v1.0_evm_27.model.AmTr_v1.0_scaffold00024.330:0.34736302596877377535,(gnl_Vitvi_Genoscope.12X_GSVIVT01011756001:0.07427862770491561184,(gnl_Nelnu_v1.0_NNU_018727-RA:0.08633354463555155400,gnl_Nelnu_v1.0_NNU_000121-RA:0.05666969332579246954)99:0.12246287037888242688)60:0.01190186995499328652)34:0.02236929118026537849)24:0.02727569824783388983)30:0.03806213111512616459,((Ruboc_04_G00169:0.07257784519303887849,(Frave_04070-v1.0-hybrid.t1:0.06913373123508453899,(Rosch_v2.0_Chr4g0441311:0.01393231237174807728,Rosch_v2.0_Chr6g0249491:0.06513080966151442441)96:0.01625319390785700396)98:0.03493122215444217915)99:0.02809114401824401586,(((((((Malsy_16g001970:0.03681439461440133565,Maldo_HF07874-RA:0.00000100000050002909)46:0.00000100000050002909,Maldo_Gala_16g002500:0.02076842125829783323)21:0.00000100000050002909,Malsi_16g002610:0.00052313574247043321)46:0.00048751539048056791,Maldo_GDDH_16G1027900:0.00000100000050002909)100:0.01215306130375826653,(((Pyrbr_009359727.2_cds_XP_009358002.1_1:0.00000100000050002909,(Pyrbr_009359649.2_cds_XP_009357924.1_1:0.00000100000050002909,(Pyrbr_009359718.2_cds_XP_009357993.1_1:0.00000100000050002909,Pyrbr_009359640.2_cds_XP_009357915.1_1:0.00000100000050002909)16:0.00000100000050002909)18:0.00000100000050002909)96:0.00098417391546344341,Pyrusco0g004840.1:0.00048680713466620583)100:0.00197998656045281522,(Pyrco_Danjou_PIN.Chr16_2:0.02859659239607664771,(Pyrco_Bartlett_021016.1:0.00455444151204664575,Pyrco_BartlettDH_PIN.Chr_16:0.00000100000050002909)97:0.00099359902385361392)97:0.00095722011885641825)99:0.01223013235387140907)99:0.04919614974174602723,((Maldo_HF42071-RA:0.00000100000050002909,Maldo_GDDH_13G1025300:0.00000100000050002909)99:0.01056855401688496475,((Pyrbr_018643640.1_cds_XP_018499156.1_1:0.02501307749683388468,Pyrbr_009357869.2_cds_XP_009356144.1_1:0.00000100000050002909)99:0.00203227281878170943,((Pyrco_BartlettDH_new_PIN.Chr_13_2:0.00199253856367908851,(((Maldo_Gala_13g002280:0.00092815164300738692,Malsy_13g002050:0.00046434480348189077)98:0.00129010083113300397,Malsi_13g002280:0.00824123474591940963)60:0.01686498546680754995,Pyrco_Danjou_PIN.Chr13_2:0.00039609026435867588)77:0.02112608988248374300)27:0.00040841175910086747,Pyrco_Bartlett_005405.1:0.00093129911773206120)38:0.00076512490365434900)38:0.00588472708398099162)35:0.02286191347554604111)35:0.03492709736153876837,(((Pyrusco16g015950.1:0.00000100000050002909,Pyrco_Bartlett_028190.1:0.00254961745467941836)100:1.14885017455441706957,(Malsi_13g020250:0.01172798119002219780,Malsy_13g019670:0.22842618538050921129)100:0.73543001270854235774)70:0.32320618319355187698,gnl_Prupe_v2.1_Prupe.1G324900.1:0.05430717994814242972)33:0.03896548624152507134)90:0.04443069969776183153)91:0.06051776052099607645)16:0.01467470358114331824)24:0.01328714379489587954)67:0.02602360100774748011)86:0.05119646743425789598)84:0.03420482290933318792)85:0.04244439868149901124,(gnl_Spipo_v2_Spipo19G0020700:0.21147019983092738005,((gnl_Elagu_v2.0_p5_sc00008.V1.gene759:0.07972930107143041956,gnl_Elagu_v2.0_p5_sc00061.V1.gene311:0.04210187662152342636)100:0.06606979950997386719,(((gnl_Sorbi_v3.1_Sobic.010G051000.1:0.14508466052253035650,gnl_Orysa_v7.0_LOC_Os05g50140.2:0.09355980773190686328)100:0.12908891926164231534,(gnl_Sorbi_v3.1_Sobic.003G235800.1:0.13872440573562316857,gnl_Orysa_v7.0_LOC_Os01g45550.1:0.22275129430948600873)89:0.03096914100268616590)99:0.09779151194041420248,(gnl_Musac_v1_GSMUA_Achr7T17140_001:0.09871859695573045879,gnl_Musac_v1_GSMUA_Achr1T25190_001:0.07610338282122358633)100:0.07248617974598461910)97:0.05009473173533746798)95:0.03695216788990009910)57:0.03236007386363271704)91:0.08706853954588440747)22:0.04097749287266035795)43:0.07563966958492232551)27:0.06869890971116038303,(gnl_Pinta_v2.0_PITA_000012975-RA:0.61746132483974103256,(gnl_Nelnu_v1.0_NNU_014665-RA:0.24056335788470672998,gnl_Vitvi_Genoscope.12X_GSVIVT01031663001:0.26021634570148072241)100:0.53131722723933771935)100:0.37655211327268756083)100:0.39306358045527362011,gnl_Phypa_v3.3_Pp3c10_24880V3.1:0.19815212308507512695)96:0.05438871633653100113,gnl_Phypa_v3.3_Pp3c23_10200V3.1:0.09675816220106200904):0.03714681203065196141,gnl_Phypa_v3.3_Pp3c24_2970V3.1:0.03714681203065196141);
