# Supplementary material for: Building a foundation for gene family analysis in Rosaceae genomes with a novel workflow: A case study in Pyrus architecture genes
Source: Front Plant Sci. 2022 Nov 14;13:975942. doi: 10.3389/fpls.2022.975942 (PMC9702816; doi:10.3389/fpls.2022.975942)
Supplement: Supplementary file 1 [file DataSheet_1.zip › SupFiles/SupFile3_gene_family_phylogeny/620.fna.aln.tree]

(((((((gnl_Pinta_v2.0_PITA_000027738-RA:0.60975482055079699428,gnl_Phypa_v3.3_Pp3c22_23050V3.1:0.97438478684275564579)83:0.30181597578644514535,gnl_Spipo_v2_Spipo22G0014900:1.56226314845441938139)75:0.40976140906801788999,(((gnl_Selmo_v1.0_90513:0.26419078066334356070,(gnl_Selmo_v1.0_84370:0.30577888653176132916,(gnl_Selmo_v1.0_84093:0.04427925418514364053,(gnl_Selmo_v1.0_415922:0.01556229276379479318,gnl_Selmo_v1.0_84463:0.00376330745450053359)95:0.04913203223102774464)94:0.27899153106254209744)94:0.39315835309425917199)89:0.43499681119492950021,((gnl_Selmo_v1.0_78094:0.06419057112463394388,gnl_Selmo_v1.0_141124:0.08584830435345153221)100:0.38145975162699458094,gnl_Selmo_v1.0_127494:0.79749498905067861543)32:0.09623741211874860257)27:0.12322506737434520130,(gnl_Selmo_v1.0_81490:1.01247105637620582463,((gnl_Selmo_v1.0_165549:0.00000100000050002909,gnl_Selmo_v1.0_79164:0.00365473263459937213)90:0.89194621093494497188,gnl_Selmo_v1.0_90516:0.97630862226427461703)76:0.28201869982585325847)39:0.10060811800187814680)61:0.25856285398610545645)36:0.20193887081807002093,((gnl_Selmo_v1.0_165624:0.35793972330112949765,gnl_Selmo_v1.0_439204:0.24498786822590193357)66:0.05938844540954230783,((((gnl_Eucgr_v2.0_Eucgr.K02992.1:0.10141636167985042249,gnl_Eucgr_v2.0_Eucgr.A00514.1:0.08488605909166498098)48:0.01989915652041574987,(((((gnl_Utrgi_v4.1_Scf00685.g20784.t1:0.18604444210681619909,(gnl_Utrgi_v4.1_Scf00500.g18673.t1:0.05232791369210080396,gnl_Utrgi_v4.1_Scf00696.g20900.t1:0.91102450179759308924)100:0.23998635317587047044)75:0.03983256987897901974,((gnl_Stras_v2.0_SGA_v2.0_scaffold85T26751:0.16687682056332961422,gnl_Stras_v2.0_SGA_v2.0_scaffold240T44101:0.17564510213690065488)94:0.04887313533200415838,((gnl_Mimgu_v2.0_Migut.J00188.1:0.03836542286334715390,gnl_Mimgu_v2.0_Migut.J00185.1:0.10308423338200688180)92:0.08716994679955029912,(gnl_Mimgu_v2.0_Migut.L02001.1:0.00920336749608309523,gnl_Mimgu_v2.0_Migut.O00906.1:0.00235811084905158692)100:0.15333608429085332503)76:0.04604785641391522660)86:0.05502666377426181088)55:0.04889595774105499199,((gnl_Nelnu_v1.0_NNU_011226-RA:0.05899471351958068127,gnl_Nelnu_v1.0_NNU_007456-RA:0.08558916626255649862)100:0.12288108303503880725,(gnl_Vitvi_Genoscope.12X_GSVIVT01033986001:0.12191955603358370364,((((Ruboc_06_G14424:0.03558053772302296330,(Rosch_v2.0_Chr3g0463551:0.02313837940923432757,Frave_18832-v1.0-hybrid.t1:0.04371274002158040406)99:0.01870056517826687928)100:0.05534796905491185665,((Pruav_sc0001687.1_g170.1.mk:0.01776880441230587609,gnl_Prupe_v2.1_Prupe.6G273000.1:0.00796249159679664198)100:0.02875942578332345637,((((Maldo_HF15394-RA:0.00000100000050002909,(Maldo_Gala_04g013280:0.00000100000050002909,(Maldo_GDDH_04G1149300:0.00000100000050002909,Malsi_04g013750:0.00000100000050002909)18:0.00000100000050002909)21:0.00000100000050002909)94:0.00151736582081262849,Malsy_04g013510:0.00076231072169537814)100:0.00540071125671711012,((Pyrusco4g007240.1:0.00075443221227378891,(Pyrco_Bartlett_017232.1:0.00000100000050002909,(Pyrco_BartlettDH_AUX.Chr4:0.00151665115290839595,Pyrco_DAnjou_AUX.Chr4:0.00000100000050002909)99:0.00304097312380336229)72:0.00304888291620556036)90:0.00380332004921358482,Pyrbr_009371923.2_cds_XP_009370198.1_1:0.00076976981253034456)89:0.00382564878401934691)100:0.02111976388895518003,(((Malsy_12g014800:0.00153549012412937088,Maldo_HF37657-RA:0.00151931466716990690)97:0.00164401060301031876,(Malsi_12g014340:0.00140750311775440545,(Maldo_GDDH_12G1162400:0.00000100000050002909,Maldo_Gala_12g015050:0.00000100000050002909)97:0.00164446785310580165)68:0.00152345045529199397)100:0.00992154994310216233,((Pyrco_Bartlett_027126.1:0.00450360519341619532,Pyrco_BartlettDH_AUX.Chr12:0.00771627760081073505)66:0.00150389802504126814,((Pyrbr_009340597.2_cds_XP_009338872.1_1:0.00151807203535330782,(Pyrusco12g007890.1:0.00000100000050002909,Pyrbr_009360588.2_cds_XP_009358863.1_1:0.00000100000050002909)85:0.00000100000050002909)89:0.00000100000050002909,Pyrco_DAnjou_AUX.Chr12:0.09480086489336958522)71:0.00391060131069505962)95:0.00379571525066213066)100:0.01955633196661155787)100:0.04743083583291986260)89:0.02632579298008957611)100:0.07709132017814947224,((gnl_Phavu_v2.1_Phvul.008G106300.1:0.08262006112565532800,(gnl_Phavu_v2.1_Phvul.010G003600.1:0.11263491821422214056,(gnl_Medtr_Mt4.0v1_Medtr7g067450.1:0.13771219179972438162,gnl_Medtr_Mt4.0v1_Medtr4g415390.1:0.13180730085855280054)75:0.03876904178955722924)39:0.01514766822018289404)98:0.08517525477126930422,(((gnl_Poptr_v3.0_Potri.006G098300.1:0.06084467545691626955,gnl_Poptr_v3.0_Potri.016G113600.1:0.07710644357772537816)100:0.04942438540780311890,(gnl_Carpa_v0.4_evm.model.supercontig_1125.1:0.12912148879273419033,(gnl_Manes_v6.1_Manes.09G107800.1:0.09751787350327759119,gnl_Manes_v6.1_Manes.08G090700.1:0.05058108540587746144)100:0.05144286856827623433)91:0.02605551692820084336)49:0.00748195826328708173,gnl_Theca_v1.1_Thecc1EG021727t1:0.12420271545326881657)41:0.01839338937871864629)16:0.00971288946014488112)26:0.02611505851597325026,(gnl_Betvu_v1.2_Bv5_111820_qxws.t1:0.24814977958603159913,((gnl_Solly_v2.4_Solyc10g076790.1.1:0.10952065949451038340,gnl_Solly_v2.4_Solyc09g014380.2.1:0.12979349157143241222)100:0.13438115025871083530,(((gnl_Stras_v2.0_SGA_v2.0_scaffold60T21018:0.29413124357424785815,gnl_Betvu_v1.2_Bv2_024010_oxac.t1:0.25821954289832887985)52:0.04548245230536394901,(gnl_Vitvi_Genoscope.12X_GSVIVT01032855001:0.16618823592750817109,(((gnl_Phavu_v2.1_Phvul.001G241500.1:0.10350291111258155818,(gnl_Medtr_Mt4.0v1_Medtr5g082220.1:0.11907493935548314756,gnl_Phavu_v2.1_Phvul.008G225300.1:0.08244746970956320919)90:0.02601783234703766018)100:0.09427971559779439736,(((Rosch_v2.0_Chr1g0369771:0.02957103906963777853,Frave_20938-v1.0-hybrid.t3:0.04607794080773250367)100:0.03642683360738989407,Ruboc_07_G07839:0.03718409503117170445)100:0.05837245261701422966,(gnl_Prupe_v2.1_Prupe.2G247800.1:0.05695013268357255326,(((((Pyrco_BartlettDH_new_AUX.Chr1:0.00249161695197348907,Pyrco_DAnjou_AUX.Chr1:0.00604912493905297461)40:0.00243211233010502161,Pyrbr_009346343.2_cds_XP_009344618.1_1:0.00474327699391935160)52:0.00491365326008500695,((Malsy_16g021910:0.07471387538797848171,Malsy_06g019610:0.02633142939560975671)100:0.43000124069984230202,Maldo_Gala_06g019790:0.71123205005240197618)95:0.27674218214882884137)69:0.00681169665302009189,((Maldo_Gala_01g013260:0.00000100000050002909,Maldo_GDDH_01G1149100:0.00000100000050002909)85:0.00076166139404549704,(Malsy_01g013910:0.00230477464994281300,(Malsi_01g013510:0.00076767112657816672,Maldo_HF23995-RA:0.00075813121664129485)27:0.00000100000050002909)50:0.00075678822395456799)91:0.00692774688717950286)93:0.02293283971989478962,(((Pyrco_BartlettDH_new_AUX.Chr7:0.00230010551828243974,(Pyrco_DAnjou_AUX.Chr7:0.00000100000050002909,Pyrusco7g016520.1:0.00000100000050002909)96:0.00000100000050002909)89:0.00152190856139525275,(Pyrbr_009352564.2_cds_XP_009350839.1_1:0.00000100000050002909,Pyrusco7g016180.1:0.00076478699752089796)100:0.00541238174260269024)96:0.00540693202855111084,((Malsy_07g018770:0.00230947874202839512,(Maldo_Gala_07g018530:0.03858711365474065680,(Maldo_GDDH_07G1215900:0.00000100000050002909,Maldo_HF25339-RA:0.00000100000050002909)91:0.00000100000050002909)69:0.00166800031260635681)43:0.00083347664434873972,Malsi_07g017840:0.00000100000050002909)94:0.00424259241694470868)84:0.01219408690382354360)99:0.08164020613953194838)96:0.03607279905779785245)99:0.05612736180248461410)91:0.04487905646918686348,(((gnl_Poptr_v3.0_Potri.010G191000.1:0.04200073685717647248,gnl_Poptr_v3.0_Potri.008G066400.1:0.04642748849318869414)100:0.07843170627711280873,(gnl_Manes_v6.1_Manes.10G015300.1:0.06162554511369053301,gnl_Manes_v6.1_Manes.07G127400.1:0.08305137334261646076)100:0.05307735203822008807)99:0.03754968004587203728,(gnl_Carpa_v0.4_evm.model.supercontig_19.209:0.13826948801059785188,gnl_Theca_v1.1_Thecc1EG042567t2:0.12072869521815608740)58:0.03140208443374963021)68:0.02505012039782304051)36:0.01984674599960024530)48:0.03260907886820721413)54:0.03251629089450230187,(gnl_Aquco_v3.1_Aqcoe2G099600.1:0.18705336129940899892,gnl_Aquco_v3.1_Aqcoe1G427700.1:0.15970125997376227733)78:0.06414562152209032919)27:0.02862962803872905540)37:0.02328307467973741995)17:0.02170139596981953550)21:0.02866297085397031055)46:0.05761263417986713792)30:0.03496601634737606795)11:0.03141304449609380600,(gnl_Arath_TAIR10_AT2G38120.1:0.23162905321352733612,gnl_Arath_TAIR10_AT5G01240.1:0.23432832883097465260)94:0.09821072455101312326)31:0.03384446970902644375,gnl_Eucgr_v2.0_Eucgr.G03044.1:0.24521864969822282365)25:0.03516556005660075035)21:0.02365100057629249478,gnl_Ambtr_v1.0_evm_27.model.AmTr_v1.0_scaffold00029.370:0.30019582349543322275)83:0.03169959241223233720,(((gnl_Orysa_v7.0_LOC_Os11g06820.1:0.15008633011433253346,gnl_Sorbi_v3.1_Sobic.005G052500.1:0.11260058644753107027)99:0.08086206972927006964,(((gnl_Musac_v1_GSMUA_Achr5T11410_001:0.04446460628028764406,gnl_Musac_v1_GSMUA_Achr1T02440_001:0.05952293170956100138)100:0.10464108004117943229,(((gnl_Utrgi_v4.1_Scf00021.g2910.t1:0.22579163547513642074,(gnl_Stras_v2.0_SGA_v2.0_scaffold80T25851:0.16568423191277092954,(gnl_Mimgu_v2.0_Migut.B00100.1:0.11658847297007103594,gnl_Mimgu_v2.0_Migut.N01303.1:0.15531913961864921014)68:0.03414548285241170156)100:0.09183308111769793169)37:0.04350368644554891695,((((((((gnl_Prupe_v2.1_Prupe.8G163100.1:0.00968468802315064319,Pruav_sc0000373.1_g220.1.mk:0.01089303150546405696)100:0.04803963478549881649,(((((Pyrbr_009379404.2_cds_XP_009377679.1_1:0.00000100000050002909,Pyrbr_009379402.2_cds_XP_009377677.1_1:0.00000100000050002909)98:0.00072439831466778620,Pyrusco10g015790.1:0.00220372781025560604)100:0.00294790251901308779,(((Pyrco_DAnjou_AUX.Chr10:0.00222571734979475034,Pyrco_Bartlett_001009.1:0.00148527817054975426)47:0.00000100000050002909,Pyrco_BartlettDH_new_AUX_Chr10:0.00000100000050002909)67:0.00000100000050002909,Pyrusco0g019900.1:0.00000100000050002909)71:0.00072796360233900092)91:0.00255863520377657208,(Malsy_10g011990:0.00073117446897729061,((Maldo_GDDH_10G1121700:0.00000100000050002909,Malsi_10g012560:0.00000100000050002909)63:0.00000100000050002909,(Maldo_HF36004-RA:0.00000100000050002909,Maldo_Gala_10g012080:0.00148368739551257064)92:0.00000100000050002909)56:0.00000100000050002909)100:0.00483009455541347395)100:0.01343957074043791201,(((Malsy_05g011890:0.00148520945453812885,((Maldo_HF10410-RA:0.01313747131710988822,Maldo_Gala_05g011800:0.08689029294530135894)99:0.03743922880457242058,Maldo_GDDH_05G1118600:0.00146320297801879923)57:0.00000100000050002909)77:0.00073419739772616821,Malsi_05g013200:0.00073294483171455055)94:0.00333422942755723373,(Pyrbr_009341962.2_cds_XP_009340237.1_1:0.00073180817680122559,(Pyrco_DAnjou_AUX.Chr5:0.00074054640956526074,((Pyrusco5g012080.1:0.00000100000050002909,Pyrco_Bartlett_023752.1:0.00000100000050002909)85:0.00220412047617572207,Pyrco_BartlettDH_new_AUX_Chr5:0.00072996312369535336)82:0.00073382431247091026)87:0.00146770183657706573)100:0.00628524372364489946)100:0.01717781359193924773)100:0.03085204553437233613)100:0.02911743292150204693,((Rosch_v2.0_Chr6g0244221:0.02539169114626806459,Frave_07619-v2.0.a2-hybrid.t1:0.02422017528126947650)100:0.02143710622035256350,Ruboc_02_G08823:0.02315907324280722102)100:0.03055805762578115564)100:0.06556912010893962972,((gnl_Phavu_v2.1_Phvul.009G120700.2:0.19210187587847182833,(gnl_Phavu_v2.1_Phvul.011G034000.1:0.06336881113439275792,gnl_Medtr_Mt4.0v1_Medtr4g073770.1:0.09788158966347143553)60:0.02009929250673660531)100:0.07299083295072747446,(gnl_Aquco_v3.1_Aqcoe6G211400.1:0.18554836849548300703,(gnl_Arath_TAIR10_AT2G21050.1:0.24222904967288402811,((gnl_Ambtr_v1.0_evm_27.model.AmTr_v1.0_scaffold00041.119:0.26672905725874085370,(gnl_Ambtr_v1.0_evm_27.model.AmTr_v1.0_scaffold00017.124:0.27254290665935337890,(gnl_Arath_TAIR10_AT1G77690.1:0.26254993312509666836,(gnl_Betvu_v1.2_Bv1_000210_pnqr.t1:0.19104262280006401031,((gnl_Solly_v2.4_Solyc11g013310.1.1:0.14837345422668804518,((gnl_Utrgi_v4.1_Scf00001.g131.t1:0.24864890654898547107,gnl_Mimgu_v2.0_Migut.C01164.1:0.11163466798342319697)73:0.03486228968537807837,gnl_Stras_v2.0_SGA_v2.0_scaffold24T10485:0.13357678885289397952)93:0.05559699977861679715)72:0.03439576214782669866,((gnl_Phavu_v2.1_Phvul.009G122200.1:0.06380990643445504096,gnl_Medtr_Mt4.0v1_Medtr3g072870.1:0.10634685243672514776)100:0.07739818799229303270,(((((gnl_Poptr_v3.0_Potri.002G087000.1:0.05499768555988267249,gnl_Poptr_v3.0_Potri.005G174000.1:0.04067952545379199120)100:0.05426552166642455155,gnl_Manes_v6.1_Manes.02G160400.1:0.09607361085496463060)98:0.05059290394726120160,(gnl_Theca_v1.1_Thecc1EG035054t1:0.10216527816321750721,gnl_Eucgr_v2.0_Eucgr.F03758.1:0.17687857355217198596)26:0.01979054209882660439)16:0.01263841947449972046,((Ruboc_02_G01406:0.03213883073754216640,(Rosch_v2.0_Chr6g0295041:0.02131802088950133720,Frave_11123-v2.0.a2-hybrid.t1:0.02481278321648644480)100:0.02106601597770143067)100:0.04726851326081073223,((Pruav_sc0000030.1_g1280.1.mk:0.05950953512884615826,gnl_Prupe_v2.1_Prupe.1G503100.1:0.00248695298378507137)100:0.04848881088898374797,((((Maldo_GDDH_08G1169200:0.00000100000050002909,(Malsy_08g015210:0.00095732018248414564,Maldo_HF07163-RA:0.00000100000050002909)99:0.00674216166463473005)95:0.00000100000050002909,(Malsi_08g015390:0.00000100000050002909,Maldo_Gala_08g015210:0.00000100000050002909)100:0.00000100000050002909)97:0.01310826328981153262,((Pyrbr_009343393.2_cds_XP_009341668.1_1:0.00082304729956534913,Pyrusco8g014310.1:0.00000100000050002909)99:0.00109267033503852775,((Pyrco_Danjou_new_AUX.Chr8:0.00000100000050002909,Pyrco_BartlettDH_new_AUX_Chr8:0.00000100000050002909)100:0.00414422399511760620,Pyrco_Bartlett_035949.1:0.02397570926091979748)76:0.00135669204899067333)78:0.00410614982624103991)97:0.00923493868100618703,(((Pyrco_BartlettDH_new_AUX_Chr15:0.00000100000050002909,(Pyrusco15g003270.1:0.00081847895424649820,Pyrco_Bartlett_035008.1:0.00000100000050002909)60:0.00081879548193450542)88:0.00081765297051770980,(Pyrbr_009368703.2_cds_XP_009366978.1_1:0.00000100000050002909,Pyrusco15g004150.1:0.00000100000050002909)100:0.00411860998554404358)88:0.00330063507718419144,(Malsi_15g032140:0.00174576065983255953,(((Maldo_Gala_15g032030:0.00000100000050002909,Maldo_GDDH_15G1355600:0.00000100000050002909)95:0.00000100000050002909,(Pyrco_DAnjou_AUX.Chr15:0.01028086537828824462,Malsy_15g031080:0.00095120675774218867)87:0.00676359982381762731)81:0.00165636441318685519,Maldo_HF44530-RA:0.01508861455427831615)36:0.00000100000050002909)87:0.00495828451334406634)97:0.00631411518966134080)100:0.04507927400605452051)81:0.01597484038475944709)100:0.07815066733761205642)16:0.01258918401952478089,(gnl_Carpa_v0.4_evm.model.supercontig_36.16:0.19154196988212385255,(gnl_Vitvi_Genoscope.12X_GSVIVT01008917001:0.10939765662811216929,(gnl_Musac_v1_GSMUA_Achr6T25630_001:0.28843104186047668902,(gnl_Nelnu_v1.0_NNU_018437-RA:0.07541514556605356800,gnl_Nelnu_v1.0_NNU_017597-RA:0.05557283708848327619)99:0.05424358810183715907)80:0.02859100155609857474)64:0.02214568993656671966)17:0.01601710512232623618)26:0.03243168661987685247)44:0.03838498389617534673)46:0.02916351875181447464)86:0.06271945471485419754)75:0.05624765824018670285)67:0.03459269656525669479)87:0.06941989835835055134,(gnl_Betvu_v1.2_Bv9_214340_xemu.t1:0.20728263010920985887,(gnl_Solly_v2.4_Solyc10g055260.1.1:0.10060819762126230192,gnl_Solly_v2.4_Solyc01g111310.2.1:0.13997250047130316286)99:0.07365057639260283451)81:0.04330319504736614145)38:0.01733798231895128036)21:0.02606369483539159107)17:0.03099976770043591512)8:0.01180938550020473564)10:0.01461217666261709243,(gnl_Theca_v1.1_Thecc1EG006657t1:0.08205968382259078153,((gnl_Poptr_v3.0_Potri.004G172800.1:0.05129154844551074566,gnl_Poptr_v3.0_Potri.009G132100.1:0.04260673280279098779)100:0.05889677025417672240,(gnl_Manes_v6.1_Manes.11G092900.1:0.04685959113119462366,gnl_Manes_v6.1_Manes.04G076700.1:0.07034261883528758474)100:0.04788691743187072081)94:0.01989097925982556345)74:0.01426618994820530971)16:0.02887218874816295175,gnl_Carpa_v0.4_evm.model.supercontig_37.169:0.13062763564143228812)25:0.04310073443854681163,gnl_Vitvi_Genoscope.12X_GSVIVT01024054001:0.12153533408351874234)21:0.03419879883435805734,gnl_Nelnu_v1.0_NNU_014855-RA:0.17167071358052898855)62:0.03697286531615933541)87:0.06152154145951910236,gnl_Eucgr_v2.0_Eucgr.G01769.1:0.11273974710065130800)100:0.09649577181755891742)95:0.07024323412080744899,((gnl_Orysa_v7.0_LOC_Os10g05690.1:0.10247508610184906386,gnl_Sorbi_v3.1_Sobic.001G267100.1:0.09626263070120617826)100:0.05588055262295135717,(gnl_Sorbi_v3.1_Sobic.001G439000.1:0.03985361835144805853,gnl_Orysa_v7.0_LOC_Os03g14080.1:0.05328942678470938166)95:0.02706149341366360234)96:0.04448682913180680015)97:0.03265155625601864203)99:0.08979510856023856236,(gnl_Spipo_v2_Spipo23G0003300:0.08332719250198257488,(((gnl_Orysa_v7.0_LOC_Os05g37470.1:0.06153600321156613845,gnl_Sorbi_v3.1_Sobic.009G156600.1:0.05443187754387020932)100:0.04288021808984979200,(gnl_Orysa_v7.0_LOC_Os01g63770.1:0.03837382729824699579,gnl_Sorbi_v3.1_Sobic.003G361300.1:0.05344305448456313640)100:0.02835704936875396015)100:0.04693059565812060518,((gnl_Musac_v1_GSMUA_Achr11T24130_001:0.23493498621631175860,((gnl_Musac_v1_GSMUA_Achr8T02300_001:0.06835634737453170906,(gnl_Musac_v1_GSMUA_Achr5T28850_001:0.06396630110400343405,gnl_Musac_v1_GSMUA_Achr11T24200_001:0.07044895766877316834)47:0.01532063197475977585)63:0.01295123132254053303,((gnl_Musac_v1_GSMUA_Achr6T33710_001:0.05803199167757257942,gnl_Musac_v1_GSMUA_Achr6T33770_001:0.04764656766090506756)55:0.01708199647690073972,(gnl_Musac_v1_GSMUA_Achr9T03600_001:0.04114101709049405864,gnl_Musac_v1_GSMUA_Achr9T03640_001:0.04181621192796582120)54:0.02249006676392149850)69:0.02076565350927978351)78:0.01845492923345494474)98:0.04057145965741971311,(gnl_Elagu_v2.0_p5_sc01115.V1.gene20:0.03830324693996607632,gnl_Elagu_v2.0_p5_sc00084.V1.gene152:0.02240972916906937284)100:0.07672899516195839931)64:0.02340033031962814036)53:0.00770073299681255964)57:0.01871091179772869928)39:0.03371757714167592651)87:0.11835265912566007851)84:0.10321935122613595803)21:0.17597271720528906425,(gnl_Phypa_v3.3_Pp3c9_620V3.1:0.10329052413705532010,gnl_Phypa_v3.3_Pp3c15_640V3.1:0.09511464569120711698)98:0.16891967237926799883)19:0.16903898311377199559,(gnl_Pinta_v2.0_PITA_000062415-RA:34.53877639491068407551,gnl_Phypa_v3.3_Pp3c6_27190V3.1:0.00000100000050002909)17:0.48791314953188336112):0.18429398580917455419,gnl_Phypa_v3.3_Pp3c9_3590V3.1:0.18429398580917455419);
