# Supplementary material for: Building a foundation for gene family analysis in Rosaceae genomes with a novel workflow: A case study in Pyrus architecture genes
Source: Front Plant Sci. 2022 Nov 14;13:975942. doi: 10.3389/fpls.2022.975942 (PMC9702816; doi:10.3389/fpls.2022.975942)
Supplement: Supplementary file 1 [file DataSheet_1.zip › SupFiles/SupFile3_gene_family_phylogeny/660.fna.aln.tree]

((gnl_Phypa_v3.3_Pp3c3_32410V3.1:0.07324588562447323370,(gnl_Selmo_v1.0_115673:0.73170120245221859090,((gnl_Orysa_v7.0_LOC_Os07g07420.1:0.06590648668557826106,gnl_Sorbi_v3.1_Sobic.002G046500.1:0.13157824775291543373)100:0.10174148070169036773,((gnl_Sorbi_v3.1_Sobic.001G005300.1:0.11284391994020831484,gnl_Orysa_v7.0_LOC_Os03g63970.1:0.15544188197290112474)99:0.07854532531701056974,((((gnl_Musac_v1_GSMUA_Achr6T25910_001:0.08433186023119999819,gnl_Musac_v1_GSMUA_Achr11T11840_001:0.11092794013885506899)100:0.13175266007254757272,(gnl_Spipo_v2_Spipo0G0090700:0.28767276894192239656,(gnl_Musac_v1_GSMUA_Achr11T18740_001:0.16581218969583116918,((gnl_Musac_v1_GSMUA_Achr8T32560_001:0.08621807010673641913,gnl_Musac_v1_GSMUA_Achr4T16380_001:0.08052694981297107979)100:0.06943696716882533093,(((gnl_Nelnu_v1.0_NNU_015010-RA:0.10513230616126566230,gnl_Nelnu_v1.0_NNU_015894-RA:0.07946750111504212455)91:0.03888551682236236068,(((((gnl_Stras_v2.0_SGA_v2.0_scaffold20T08992:0.13768720171060377933,gnl_Stras_v2.0_SGA_v2.0_scaffold273T46460:0.16218790619994177815)100:0.14407801561413058344,((gnl_Utrgi_v4.1_Scf00254.g13894.t1:0.45418861330775950336,gnl_Mimgu_v2.0_Migut.H00683.1:0.09796089914845432234)61:0.09379871602645049877,(gnl_Mimgu_v2.0_Migut.L00664.1:0.00748167526018501169,gnl_Mimgu_v2.0_Migut.L00253.1:0.01569155879904744408)100:0.14713562257581944137)38:0.04671866523292438761)62:0.18400782418774427884,(((((gnl_Medtr_Mt4.0v1_Medtr8g093930.1:0.24316190649907565291,gnl_Medtr_Mt4.0v1_Medtr8g093980.1:0.23414645231983721718)100:0.15401358829966591002,(gnl_Medtr_Mt4.0v1_Medtr3g096500.1:0.09663056946939638236,gnl_Phavu_v2.1_Phvul.009G155400.1:0.15839278536258483143)81:0.04247813449302216549)96:0.11684740188599547495,((gnl_Carpa_v0.4_evm.model.supercontig_823.1:0.34364106256918364179,gnl_Eucgr_v2.0_Eucgr.H05152.1:0.24116933451823185930)26:0.05073810030882969918,(gnl_Theca_v1.1_Thecc1EG001532t1:0.16762102215097518521,((gnl_Poptr_v3.0_Potri.007G103800.1:0.04755098758156664496,gnl_Poptr_v3.0_Potri.005G065400.1:0.05239939531417322355)100:0.05861058797450725832,(gnl_Manes_v6.1_Manes.13G085900.1:0.09063202286569596589,gnl_Manes_v6.1_Manes.12G157700.1:0.09701641542385702754)100:0.09390550923255563953)93:0.02830169073675987274)73:0.02731525533833383326)14:0.01142860308042531817)26:0.01632192877680388107,(gnl_Vitvi_Genoscope.12X_GSVIVT01026453001:0.13664034156709242707,gnl_Vitvi_Genoscope.12X_GSVIVT01026466001:0.26527196512689743546)99:0.08936611017233804521)22:0.02642926713098289748,(gnl_Betvu_v1.2_Bv1_010440_wmet.t1:0.44339494832005293956,gnl_Betvu_v1.2_Bv4_079020_wwzc.t1:0.26676079164570021263)32:0.05160367240207337780)5:0.00962700534295908919)15:0.03525648502688263214,((((gnl_Mimgu_v2.0_Migut.C01290.1:0.33858707854040448471,gnl_Solly_v2.4_Solyc11g013360.1.1:0.37047846417692087417)93:0.05195779628840054704,gnl_Arath_TAIR10_AT1G44090.1:0.67678388446897996822)41:0.06340797242970575009,gnl_Vitvi_Genoscope.12X_GSVIVT01008782001:0.14598850166916552129)21:0.01362945139447036165,((((gnl_Manes_v6.1_Manes.18G084300.1:0.10341879877916328179,gnl_Manes_v6.1_Manes.02G170100.1:0.09532270469753711950)100:0.08819691379634857220,(gnl_Poptr_v3.0_Potri.005G184200.1:0.12463325993550931903,gnl_Poptr_v3.0_Potri.005G184400.1:0.18510058798670697700)79:0.01746272923306566027)100:0.04590429352412527669,gnl_Theca_v1.1_Thecc1EG035257t1:0.22703971156752827953)94:0.04559796216584161010,(((Ruboc_02_G00648:0.06004197997753225879,(Rosch_v2.0_Chr6g0306941:0.03618781453093419115,Frave_09034-v1.0-hybrid.t1:0.06511060701773774273)99:0.03253471916099124478)100:0.12945080260341174094,(((gnl_Prupe_v2.1_Prupe.1G442200.1:0.00798782599721565081,Pruav_sc0000800.1_g100.1.br:0.00472982958925181624)100:0.06063578712348214467,(((Pruav_sc0002327.1_g090.1.br:0.00572403315544141918,(Pruav_sc0002327.1_g100.1.br:0.00467252139087955942,Pruav_sc0002327.1_g130.1.br:0.00348333292680687431)55:0.00300680281472934458)71:0.00321779456590610882,(gnl_Prupe_v2.1_Prupe.1G535900.1:0.00095345900114054874,gnl_Prupe_v2.1_Prupe.1G535600.1:0.00491504687335640126)100:0.00898588751853628132)100:0.03281068408455026231,(Pruav_sc0000800.1_g110.1.br:0.01046545147812191941,(Pruav_sc0000800.1_g120.1.br:0.48446759642057840578,(gnl_Prupe_v2.1_Prupe.1G442300.1:0.05793846458004433403,Pruav_sc0000800.1_g130.1.br:0.07810599514817452571)79:0.06395116510753356964)94:0.08146855077466211292)80:0.01061292898727455615)100:0.10460257640240450128)98:0.05107824557982916513,(((Maldo_HF12972-RA:0.00178818617310717333,Maldo_Gala_15g008320:0.00235899570170600408)23:0.00000100000050002909,((Malsy_15g007600:0.00084036132906585884,Maldo_GDDH_15G1088200:0.00000100000050002909)59:0.00157064407274143804,Malsi_15g008700:0.00000100000050002909)36:0.00000100000050002909)90:0.00571038980235217316,(Malsi_04g021840:0.33304427532920105604,(Pyrbr_009369215.1_cds_XP_009367490.1_1:0.00562983956288340241,((Pyrco_Bartlett_003450.1:0.00000100000050002909,Pyrco_BartlettDH_new_GA20OX.Chr15:0.00078444401397679197)80:0.00000100000050002909,(Pyrco_DAnjou_GA20OX.Chr15:0.00000100000050002909,Pyrusco15g025060.1:0.00746254885562387671)54:0.00078477413187805212)81:0.00225735439750045447)58:0.00000100000050002909)47:0.00396163825286130564)100:0.06241054930594819306)86:0.02606356884322653944)99:0.11970789321685054718,(((gnl_Medtr_Mt4.0v1_Medtr1g081840.1:0.13723807133974588734,gnl_Phavu_v2.1_Phvul.001G066000.1:0.10327304563962658168)100:0.04523108195773210133,(gnl_Medtr_Mt4.0v1_Medtr3g088745.1:0.16369292455508030470,gnl_Phavu_v2.1_Phvul.009G131500.1:0.11555645859547344911)99:0.04104656874133189026)100:0.12642978026612505804,(gnl_Eucgr_v2.0_Eucgr.F02523.1:0.07249708949396152513,gnl_Eucgr_v2.0_Eucgr.F02524.1:0.04482217648979634761)100:0.25828042366276604547)67:0.02904018893000347157)50:0.01852496940406202913)66:0.03555274027655128816)29:0.05292472180750547317)35:0.03252530760037576629,(gnl_Ambtr_v1.0_evm_27.model.AmTr_v1.0_scaffold00114.27:0.69495911950134303670,gnl_Aquco_v3.1_Aqcoe6G030000.1:0.18377816265031365894)28:0.07442297361632957409)23:0.04780159181491137887)37:0.25997352344131430257,(gnl_Elagu_v2.0_p5_sc00051.V1.gene159:0.17893310263787617909,gnl_Elagu_v2.0_p5_sc00742.V1.gene30:0.11510422596436496734)100:0.11430823324334005164)26:0.06202897395641955580)13:0.02423119240804181770)30:0.04060692839485845890)22:0.02778734445873656464)36:0.05571033998153576000,((gnl_Orysa_v7.0_LOC_Os05g34854.1:0.08203703656468658290,gnl_Sorbi_v3.1_Sobic.009G142400.2:0.34237211859241767353)100:0.05513846980839143957,(gnl_Orysa_v7.0_LOC_Os01g66100.1:0.06599167338216380130,gnl_Sorbi_v3.1_Sobic.003G379500.1:0.08986744274739268123)100:0.05108164070857572348)100:0.07759323112364722996)75:0.16963108225733092294,(((((gnl_Musac_v1_GSMUA_AchrUn_randomT21840_001:0.06417780025871029637,gnl_Musac_v1_GSMUA_Achr8T19120_001:0.03483201395617049195)100:0.05635952913839541861,gnl_Musac_v1_GSMUA_Achr2T01010_001:0.08959023393971185523)100:0.03652972890172129922,gnl_Elagu_v2.0_p5_sc00002.V1.gene1908:0.16392447148576647087)95:0.03680401433330521971,(((gnl_Eucgr_v2.0_Eucgr.K00184.1:0.16122008025904149831,((gnl_Nelnu_v1.0_NNU_006879-RA:0.09494579483694001731,((gnl_Nelnu_v1.0_NNU_024793-RA:0.28143821545020880626,gnl_Nelnu_v1.0_NNU_021866-RA:0.09748533248029096765)82:0.03516985098481435063,gnl_Nelnu_v1.0_NNU_017327-RA:0.00810488558169380167)94:0.06371620329492105883)98:0.08861497700165829605,(((((gnl_Arath_TAIR10_AT1G60980.1:0.14440916106015250220,gnl_Arath_TAIR10_AT5G07200.1:0.09595144390618204344)100:0.21383449650841385159,(gnl_Arath_TAIR10_AT5G51810.1:0.14420802938055196640,gnl_Arath_TAIR10_AT4G25420.1:0.15123648811570489237)100:0.12469795919985671162)96:0.11977756106646963996,((((gnl_Phavu_v2.1_Phvul.010G087500.1:0.16928282111345324679,gnl_Medtr_Mt4.0v1_Medtr8g033380.1:0.15656834528214924607)100:0.12275906859279381300,gnl_Eucgr_v2.0_Eucgr.E01336.1:0.35220188724339918096)27:0.01562811461761726833,((gnl_Vitvi_Genoscope.12X_GSVIVT01027572001:0.13704438684485803490,((gnl_Poptr_v3.0_Potri.014G073700.1:0.05128496798115435296,gnl_Poptr_v3.0_Potri.002G151300.1:0.02786056898221304229)100:0.07256245633808344753,((gnl_Manes_v6.1_Manes.01G264100.1:0.01650366166836848142,(gnl_Manes_v6.1_Manes.12G096800.1:0.01537228767138608398,(gnl_Manes_v6.1_Manes.11G065700.1:0.01037473004063389076,gnl_Manes_v6.1_Manes.11G066000.1:0.01159814341661120386)92:0.00408566471407641792)64:0.00277510852312213945)100:0.09774613996450891296,gnl_Manes_v6.1_Manes.05G042300.1:0.03648395160124454084)100:0.05912747176143109962)99:0.04633927825958129854)35:0.02189020627580804193,((gnl_Carpa_v0.4_evm.model.supercontig_18.162:0.49934306610780193614,(gnl_Carpa_v0.4_evm.model.supercontig_18.163:0.36574210763072645403,gnl_Theca_v1.1_Thecc1EG005462t1:0.12589237336354056063)84:0.05057022393973513441)35:0.05196487965140353382,(((Ruboc_07_G21921:0.03536268898293447316,(Rosch_v2.0_Chr1g0351591:0.02250949889491079409,Frave_38247-v2.0.a2-hybrid.t1:0.04012404209050308979)100:0.02286936193904953035)100:0.03342205799539622185,((Frave_19436-v2.0.a2-hybrid.t1:0.11350353911415048125,((Rosch_v2.0_Chr1g0351621:0.02591457755715904573,Rosch_v2.0_Chr1g0351631:0.01338938630755848874)41:0.00516018869080837449,((Rosch_v2.0_Chr1g0351611:0.07491320844083125541,Rosch_v2.0_Chr1g0351601:0.04885543138925127482)12:0.00000100000050002909,(Rosch_v2.0_Chr1g0353771:0.03219492850498729963,Rosch_v2.0_Chr1g0353791:0.02618724674800347943)100:0.01557790925202624105)19:0.00227068379418586411)76:0.01428732925746216062)65:0.02019000449626146693,Ruboc_07_G21922:0.06855423555541928504)95:0.11056428153640962542)83:0.04134380194493880029,((gnl_Prupe_v2.1_Prupe.2G150700.1:0.01093975310318773958,Pruav_sc0000072.1_g640.1.mk:0.01042793305694325427)98:0.02823330095019793012,((((Pyrco_DAnjou_GA20OX.Chr2:0.00000100000050002909,(Pyrco_BartlettDH_GA20OX.Chr2:0.00161299548879694334,Pyrco_Bartlett_023387.1:0.01667160250842170122)91:0.00163965845648347017)98:0.00233454644300444287,Pyrusco2g002700.1:0.00407987172094964861)96:0.00275478278913557882,(((Malsy_02g017670:0.00080224061616474679,(Maldo_GDDH_02G1198000:0.00000100000050002909,Maldo_Gala_02g016730:0.00000100000050002909)50:0.00000100000050002909)62:0.00000100000050002909,Maldo_HF27207-RA:0.00160673253757244623)72:0.00079882934005551514,Malsi_02g017110:0.00080739192144639073)100:0.00380849621136784269)100:0.02652637359916183366,(Malsy_03g016950:0.26204889144350601571,(Malsy_07g011040:0.00463839728600008282,(Maldo_GDDH_00G1123700:0.00000100000050002909,(Maldo_Gala_05g020810:0.03105256963657392760,Maldo_HF14755-RA:0.00000100000050002909)79:0.00000100000050002909)57:0.00349281776965059939)100:0.12907639666107265097)69:0.01290351405629077373)100:0.05338878383646421255)96:0.03492551967017509112)81:0.07859648198639961059)26:0.01772361069834258590)21:0.02599265234318130433)38:0.03153926090541395860,((((gnl_Mimgu_v2.0_Migut.N01412.1:0.21833061099688497175,gnl_Utrgi_v4.1_Scf00078.g7207.t1:0.52892026955792215137)98:0.09635022724820023476,gnl_Stras_v2.0_SGA_v2.0_scaffold11T05613:0.21299117759066976685)99:0.14642168544760333915,gnl_Solly_v2.4_Solyc01g093980.2.1:0.23320956466787681749)50:0.06569243426165501110,gnl_Betvu_v1.2_Bv_011570_zmmm.t1:0.24292376529063886004)23:0.02494727590741903020)63:0.07190035760191737513)6:0.01466867073564302390,(((((((((Malsi_01g017260:0.00000100000050002909,(Maldo_GDDH_01G1192100:0.00000100000050002909,Maldo_Gala_01g017010:0.00000100000050002909)24:0.00000100000050002909)77:0.00000100000050002909,(Maldo_HF23633-RA:0.00000100000050002909,Malsy_01g017390:0.00074723225651139580)92:0.00224868360844363620)100:0.00337237707669525493,(Pyrbr_009372977.2_cds_XP_009371252.2_1:0.00558089500533508719,((Pyrco_BartlettDH_new_GA20OX.Chr1:0.00000100000050002909,Pyrco_Bartlett_002218.1:0.00000100000050002909)90:0.00152359377503159029,(Pyrco_DAnjou_new_GA20OX.Chr1:0.00000100000050002909,Pyrusco1g015160.1:0.00000100000050002909)88:0.00075861456169453952)97:0.00229474259320584881)100:0.00769913916860854274)100:0.01066040904575673437,(((Maldo_GDDH_00G1003600:0.00000100000050002909,(Maldo_HF25725-RA:0.00000100000050002909,(Maldo_Gala_07g022120:0.00000100000050002909,Malsi_07g020960:0.00000100000050002909)24:0.00000100000050002909)22:0.00000100000050002909)77:0.00074631504282448116,Malsy_07g022010:0.00074886342548047128)100:0.00618044594213018345,(((Pyrusco7g019760.1:0.00075825784093979526,Pyrco_Bartlett_018321.1:0.00000100000050002909)61:0.00000100000050002909,(Pyrbr_009352794.2_cds_XP_009351069.1_1:0.00074648000494583378,Pyrco_BartlettDH_new_GA20OX.Chr7:0.00074629096645576268)37:0.00000100000050002909)63:0.00000100000050002909,Pyrco_DAnjou_new_GA20OX.Chr7:0.00162598326532809056)99:0.00683753285256621414)100:0.02687580216817653939)100:0.09285507091856046169,(Pruav_sc0001405.1_g250.1.mk:0.00371322094941075416,gnl_Prupe_v2.1_Prupe.2G286800.1:0.00518365145546438155)100:0.06446646568894517926)97:0.03037847983914010452,(Ruboc_07_G09516:0.03352050901063558658,(Frave_13360-v2.0.a2-hybrid.t1:0.03716024683946162616,Rosch_v2.0_Chr1g0376161:0.02535128478259624299)100:0.03774152659061937032)100:0.08652359652565513870)100:0.08664725981546635147,((gnl_Medtr_Mt4.0v1_Medtr6g464620.1:0.12902153465321755665,gnl_Phavu_v2.1_Phvul.004G123600.1:0.07248574248020406285)86:0.03117651273802915513,(gnl_Phavu_v2.1_Phvul.007G064800.1:0.13513467275164836590,gnl_Medtr_Mt4.0v1_Medtr1g102070.1:0.11141624487389829856)81:0.02961792912966235841)100:0.08228962517255095088)44:0.03763312383739796096,((((gnl_Poptr_v3.0_Potri.012G132400.1:0.02938442421854895945,gnl_Poptr_v3.0_Potri.015G134600.1:0.05113600914986833612)100:0.09123462976591949214,(gnl_Manes_v6.1_Manes.06G141200.1:0.04415481176570956040,gnl_Manes_v6.1_Manes.14G031200.1:0.08346995704982886066)100:0.05614418553230244441)99:0.04250554273403277933,(gnl_Carpa_v0.4_evm.model.supercontig_4.188:0.19368747950573414474,gnl_Theca_v1.1_Thecc1EG015040t1:0.08506045645201766592)90:0.04046368638782305016)52:0.01867065812214992529,gnl_Vitvi_Genoscope.12X_GSVIVT01018453001:0.17050270254957475280)16:0.01007120784720729086)21:0.02553368453173204475,(gnl_Betvu_v1.2_Bv_011460_ojrs.t1:0.32083612954147211482,((gnl_Solly_v2.4_Solyc03g006880.2.1:0.06907529528665790064,((gnl_Solly_v2.4_Solyc09g009110.2.1:0.06235684294216235074,(gnl_Solly_v2.4_Solyc09g018410.1.1:0.36499734476240519587,gnl_Solly_v2.4_Solyc10g045690.1.1:0.20661115865716925266)35:0.01551080567462248191)65:0.02144779145570143569,gnl_Solly_v2.4_Solyc06g050110.1.1:0.11073068292212280561)86:0.03132382173677035475)99:0.05818066830138650392,(gnl_Solly_v2.4_Solyc11g072310.1.1:0.16753778113752262890,gnl_Solly_v2.4_Solyc06g035530.2.1:0.18284467420951835970)84:0.03638210131827984001)100:0.11340865164716849856)40:0.05943795321789339253)12:0.02240888842286026250)20:0.03734237279808819143,gnl_Aquco_v3.1_Aqcoe7G054600.1:0.24121253162871375553)25:0.04850586326986532082)50:0.07322418995813811948)76:0.08092708493817780957,((((gnl_Stras_v2.0_SGA_v2.0_scaffold2T01096:0.30458934959253985975,gnl_Mimgu_v2.0_Migut.F00399.1:0.10558084465983316735)96:0.07386664383707042258,gnl_Mimgu_v2.0_Migut.F01163.1:0.17276856836355711233)67:0.04689103184430527815,((gnl_Utrgi_v4.1_Scf00506.g18753.t1:0.11321806838641887416,gnl_Utrgi_v4.1_Scf00037.g4438.t1:0.07434391015403023217)100:0.28746740821408234279,((gnl_Utrgi_v4.1_Scf00541.g19237.t1:0.18770624868699373189,gnl_Utrgi_v4.1_Scf00016.g2305.t1:0.08369398152083527831)100:0.14180365776070044670,(gnl_Utrgi_v4.1_Scf00022.g2994.t1:0.10411455866744989684,gnl_Utrgi_v4.1_Scf00864.g22336.t1:0.12136794770904762997)100:0.10251376694513163190)100:0.14909983466382226158)14:0.01385662098525819799)49:0.03202461050026704503,gnl_Utrgi_v4.1_Scf00068.g6703.t1:0.28629328096178691121)75:0.04186625860126592241)80:0.10272636982940773487,gnl_Ambtr_v1.0_evm_27.model.AmTr_v1.0_scaffold00001.185:0.37151171487631479140)72:0.07415774719092177447)37:0.03283481638494755578,(gnl_Spipo_v2_Spipo17G0005300:0.12461428292725439115,gnl_Spipo_v2_Spipo17G0005500:0.20804252966254355162)91:0.10600220565693906083)31:0.02816111036744938650)47:0.04098458531784501119)56:0.06583039200456533568)90:0.39610171348630468513)100:1.07868145624642353120):0.05064289619512449270,gnl_Phypa_v3.3_Pp3c8_3050V3.1:0.05064289619512449270);
