# Supplementary material for: Building a foundation for gene family analysis in Rosaceae genomes with a novel workflow: A case study in Pyrus architecture genes
Source: Front Plant Sci. 2022 Nov 14;13:975942. doi: 10.3389/fpls.2022.975942 (PMC9702816; doi:10.3389/fpls.2022.975942)
Supplement: Supplementary file 1 [file DataSheet_1.zip › SupFiles/SupFile3_gene_family_phylogeny/594.fna.aln.tree]

((gnl_Phypa_v3.3_Pp3c15_2360V3.1:0.00000100000050002909,(gnl_Phypa_v3.3_Pp3c12_3890V3.1:0.10805801148977112192,(gnl_Carpa_v0.4_evm.model.supercontig_9.2:0.21557684168068813602,((((gnl_Theca_v1.1_Thecc1EG021430t1:0.12476523596518732107,gnl_Vitvi_Genoscope.12X_GSVIVT01034945001:0.16625632630057685102)28:0.02022320353665161066,((((Frave_05020-v1.0-hybrid.t1:0.05819710476550774697,Rosch_v2.0_Chr4g0426161:0.03306859554757433928)100:0.05510300217506401005,Ruboc_04_G26261:0.04220325000532321874)100:0.10946869417962443172,(gnl_Prupe_v2.1_Prupe.1G111900.1:0.10524272216380839429,(((((Pyrco_BartlettDH_GA2OX.Chr13_594:0.00000100000050002909,Pyrco_Danjou_new_GA2OX.Chr13_594:0.00000100000050002909)65:0.00084839815019941171,Pyrco_Bartlett_028850.1:0.00000100000050002909)18:0.00000100000050002909,(Pyrusco13g002200.1:0.00169785888323752869,Pyrbr_009373809.2_cds_XP_009372084.1_1:0.00255513734612498444)89:0.00170211985475936765)100:0.00950697019807917459,((Maldo_GDDH_13G1148400:0.00434594541587269775,Malsi_13g012960:0.00161684439788935090)57:0.00295110811572686128,((Maldo_HF43009-RA:0.00000100000050002909,Maldo_Gala_13g012960:0.00000100000050002909)100:0.00000100000050002909,Malsy_13g011860:0.00092458898224046361)95:0.00379505458561317857)44:0.00000100000050002909)99:0.02317478258718230072,((Pyrusco16g012050.1:0.00703642870601948328,(Pyrco_DAnjou_GA2OX.Chr16_594:0.00087042078215558520,(Pyrco_BartlettDH_new_GA2OX.Chr16_594:0.00086446438480172185,Pyrco_Bartlett_029534.1:0.00087254533164777843)84:0.00087271431532494348)100:0.00351329153894845312)100:0.00316971938135330103,((((Malsi_16g013570:0.00000100000050002909,Maldo_Gala_16g013300:0.00000100000050002909)96:0.00000100000050002909,Maldo_GDDH_16G1148400:0.01698833806383119593)95:0.00264130581134624891,(Maldo_HF34129-RA:0.00721122267786047325,Maldo_HF34130-RA:0.00978329252145091789)93:0.15484622114947299565)41:0.00000100000050002909,(Malsy_16g011550:0.00000100000050002909,Maldo_HF26420-RA:0.00000100000050002909)98:0.00083575677148063523)74:0.01003736349877671144)76:0.02667740913547961626)76:0.05353225010454119859)46:0.02817307520338203919)61:0.07732269885285343591,(((gnl_Medtr_Mt4.0v1_Medtr7g060910.1:3.57852424438861316247,(gnl_Medtr_Mt4.0v1_Medtr3g015110.1:0.18880393170932444069,gnl_Medtr_Mt4.0v1_Medtr4g123020.1:0.00000100000050002909)98:0.01116789047987552103)12:0.14490256876654378226,gnl_Phavu_v2.1_Phvul.003G118300.1:0.13500147457774425153)6:0.03978879176331718420,(gnl_Medtr_Mt4.0v1_Medtr2g033270.1:0.13399089945162506732,gnl_Phavu_v2.1_Phvul.006G120700.1:0.08741597841451939632)64:0.02922795151375780220)20:0.12878021297294375835)11:0.02038257445362293488)4:0.02173721007547089329,((gnl_Manes_v6.1_Manes.15G002900.1:0.07900983066443439951,gnl_Manes_v6.1_Manes.03G208300.1:0.08739468214247601840)99:0.06204823307517811498,(gnl_Poptr_v3.0_Potri.008G101600.1:0.06461702424727407135,gnl_Poptr_v3.0_Potri.010G149700.1:0.06267731509267333856)88:0.08010830159382544002)75:0.06408753806416296606)7:0.02574278723722686971,(((gnl_Eucgr_v2.0_Eucgr.B03983.1:0.18650455438514268458,(((gnl_Musac_v1_GSMUA_Achr11T14320_001:0.18420141105266460424,((gnl_Elagu_v2.0_p5_sc00007.V1.gene882:0.09005515641064276711,gnl_Elagu_v2.0_p5_sc00033.V1.gene644:0.07434135141220045429)98:0.19121035749546344551,gnl_Elagu_v2.0_p5_sc00025.V1.gene505:0.14991697284152549763)63:0.09110929612095310104)66:0.05224493351764324112,(gnl_Spipo_v2_Spipo3G0076600:0.24998197982255909722,((gnl_Orysa_v7.0_LOC_Os05g06670.1:0.11240242739837449926,gnl_Sorbi_v3.1_Sobic.009G053700.3:0.08271130745969784703)98:0.07560226424248284172,(gnl_Sorbi_v3.1_Sobic.003G154100.1:0.11349812896964601994,gnl_Orysa_v7.0_LOC_Os01g22920.1:0.15954692877817994168)94:0.09626533334124810770)90:0.14421589628408343353)50:0.03663321753712286272)62:0.09074524995627028523,((gnl_Pinta_v2.0_PITA_000057745-RA:0.54294723204794159699,gnl_Ambtr_v1.0_evm_27.model.AmTr_v1.0_scaffold00003.214:0.78945921131281260319)56:0.14268414610719240554,(gnl_Ambtr_v1.0_evm_27.model.AmTr_v1.0_scaffold00003.213:0.60994346723635162189,((((gnl_Sorbi_v3.1_Sobic.009G077500.1:0.15230963531929639365,(gnl_Orysa_v7.0_LOC_Os01g11150.1:0.10802764460123273627,gnl_Sorbi_v3.1_Sobic.003G022700.1:0.06637181339765024779)95:0.06899270701731456679)52:0.13304785213488259932,(gnl_Spipo_v2_Spipo18G0032800:0.21599502899083020124,gnl_Spipo_v2_Spipo22G0027700:0.21128535417370619687)93:0.06359571915523587471)12:0.02807046026102224395,((gnl_Musac_v1_GSMUA_Achr8T27270_001:0.09788743529105256580,((gnl_Musac_v1_GSMUA_Achr6T26900_001:0.10151643535592651257,gnl_Musac_v1_GSMUA_Achr9T06460_001:0.11276960828025969774)83:0.02985638193979359492,((gnl_Musac_v1_GSMUA_Achr4T15110_001:0.08886886089040924031,gnl_Musac_v1_GSMUA_Achr3T31410_001:0.10419811293303724020)99:0.07054162772374591994,(((((((gnl_Aquco_v3.1_Aqcoe1G189900.1:0.19943199397096555980,gnl_Aquco_v3.1_Aqcoe7G420000.1:0.31018484161593617987)45:0.05830314545547474192,(gnl_Nelnu_v1.0_NNU_001314-RA:0.07186242022320184220,gnl_Nelnu_v1.0_NNU_022007-RA:0.07264554919881348327)99:0.06389837701480328980)29:0.02470798633619231133,(gnl_Arath_TAIR10_AT1G78440.1:0.45859442728068766648,((gnl_Vitvi_Genoscope.12X_GSVIVT01000689001:0.14088917624410121632,gnl_Vitvi_Genoscope.12X_GSVIVT01000687001:0.12984504700714030734)64:0.03024274143388595848,((((gnl_Poptr_v3.0_Potri.011G095600.1:0.04300251869610937500,gnl_Poptr_v3.0_Potri.001G378400.1:0.04456679277141547407)100:0.05233318042636223716,(gnl_Manes_v6.1_Manes.15G101500.1:0.04955749386709842191,gnl_Manes_v6.1_Manes.03G091000.1:0.07715534047521656336)97:0.05800375685511703627)91:0.03251716586487017613,(((((gnl_Solly_v2.4_Solyc07g056670.2.1:0.09231530487125030882,(gnl_Solly_v2.4_Solyc07g061730.2.1:0.04503319352825652100,gnl_Solly_v2.4_Solyc07g061720.2.1:0.04301566320335781929)80:0.02343117530445239932)77:0.05410058895584102245,(gnl_Solly_v2.4_Solyc10g007570.2.1:0.02515567695925548242,gnl_Solly_v2.4_Solyc10g007560.1.1:0.24524196983270082906)6:0.11159266018655547570)58:0.05467349039706579511,((gnl_Stras_v2.0_SGA_v2.0_scaffold73T24345:0.10163175048870497219,gnl_Stras_v2.0_SGA_v2.0_scaffold181T39799:0.08195337245955938710)100:0.10983695347811522902,(((gnl_Utrgi_v4.1_Scf00479.g18319.t1:0.08644822605545181282,gnl_Utrgi_v4.1_Scf00091.g7985.t1:0.08396006614344449226)100:0.24353624452174224557,(gnl_Mimgu_v2.0_Migut.H02079.1:0.14222143859731570248,gnl_Stras_v2.0_SGA_v2.0_scaffold4T02129:0.22707775505621660694)66:0.04807741164313026477)63:0.02857801302528275439,gnl_Mimgu_v2.0_Migut.M00597.1:0.10347420667337559053)68:0.04162612240382502354)97:0.10904253679293794688)55:0.04628379365171442911,gnl_Carpa_v0.4_evm.model.supercontig_77.94:0.19298817410945304229)22:0.04017976561461086144,(gnl_Eucgr_v2.0_Eucgr.F03208.1:0.23710987705149091931,gnl_Theca_v1.1_Thecc1EG032327t1:0.09873795108580549207)39:0.03879982768452615305)2:0.01064721830740470929)3:0.01590622993063901813,(((gnl_Phavu_v2.1_Phvul.005G061200.1:0.02349766764666075952,gnl_Phavu_v2.1_Phvul.005G061000.1:0.02610883038532557654)100:0.08297051153104352539,(gnl_Medtr_Mt4.0v1_Medtr2g070870.1:0.10606809491249190314,gnl_Medtr_Mt4.0v1_Medtr8g461330.1:0.25470742248720074086)38:0.02777271383818129616)100:0.12363466254867162830,(((Ruboc_03_G15668:0.02797711769279639590,(Frave_31337-v1.0-hybrid.t1:0.03402315319792127007,Rosch_v2.0_Chr5g0027981:0.01086192723312408639)98:0.02695722792143495639)98:0.09187492916674604160,((((Malsy_10g018550:0.00092538522152449789,((Maldo_GDDH_10G1194100:0.00000100000050002909,Maldo_Gala_10g018880:0.00000100000050002909)74:0.00092189943586527736,(Maldo_HF22770-RA:0.00000100000050002909,Malsi_10g019580:0.00000100000050002909)61:0.00000100000050002909)87:0.00092096325339256107)100:0.00596971431986895781,(Pyrco_DAnjou_GA2OX.Chr10_594_1:0.00374274976118685364,((Pyrco_Bartlett_007801.1:0.00000100000050002909,Pyrusco10g011570.1:0.00000100000050002909)36:0.00000100000050002909,Pyrco_BartlettDH_new_GA2OX.Chr10_594_1:0.00000100000050002909)92:0.00089884735693535013)100:0.00619590537498400720)100:0.01925138560479163277,(((Pyrco_DAnjou_GA2OX.Chr5_594_1:0.00428474256289424708,(Pyrco_Bartlett_008380.1:0.00000100000050002909,Pyrco_BartlettDH_new_GA2OX.Chr5_594_1:0.00000100000050002909)100:0.00000100000050002909)100:0.00370259146126364477,((Pyrusco5g017610.1:0.00000100000050002909,(Pyrbr_009356580.2_cds_XP_009354855.1_1:0.00000100000050002909,Pyrbr_009356581.2_cds_XP_009354856.1_1:0.00096630152688525638)54:0.00092190916604004960)79:0.00092257092638431491,(Pyrbr_009378851.2_cds_XP_009377126.1_1:0.00000100000050002909,Pyrbr_009378852.2_cds_XP_009377127.1_1:0.00096656294624868945)89:0.00184487431773171576)78:0.00092594737009590801)96:0.00584864434745134554,(((Maldo_HF11187-RA:0.00000100000050002909,Malsi_05g020370:0.00000100000050002909)35:0.00000100000050002909,Maldo_GDDH_05G1207000:0.00000100000050002909)96:0.00110333581384485110,Malsy_05g019350:0.00096891635362723048)100:0.00716216229861999128)100:0.02655501083510324045)100:0.02934943661421252070,(Pruav_sc0000095.1_g1110.1.mk:0.01021161214781593322,gnl_Prupe_v2.1_Prupe.4G150200.1:0.01524486646405657196)80:0.03901270511528773938)44:0.02018590997479874360)39:0.01642281582618141875,gnl_Prupe_v2.1_Prupe.1G536200.1:0.29676473906431360961)94:0.04063890404673630580)47:0.02650771121898953461)9:0.01074027602687293616)31:0.03253147487713036606)44:0.04494144805236070794)23:0.02070645887718271932,((gnl_Eucgr_v2.0_Eucgr.D00297.1:0.30596151285449552093,((((gnl_Phavu_v2.1_Phvul.002G193300.1:0.17224678476112759151,gnl_Medtr_Mt4.0v1_Medtr4g096840.1:0.16375688689450770830)99:0.05004797291919307195,(gnl_Medtr_Mt4.0v1_Medtr2g019370.1:0.12942094486995134317,gnl_Phavu_v2.1_Phvul.006G165000.1:0.12086977086374742218)100:0.04645355758963146120)99:0.05986242065356719988,(((Rosch_v2.0_Chr5g0014211:0.02149625422756882426,Frave_30607-v1.0-hybrid.t1:0.05376656353680930173)99:0.01202266817707720037,Ruboc_03_G17428:0.03911756609521001987)100:0.06024655103178535448,((Pruav_sc0003135.1_g610.1.mk:0.01213205682606038026,gnl_Prupe_v2.1_Prupe.4G080700.1:0.00598702905044468103)100:0.06534842168074123103,(((Malsy_10g023210:0.00265203352044335230,(Maldo_Gala_10g023720:0.00176054103256973143,(Maldo_HF18254-RA:0.00000100000050002909,(Malsi_10g024460:0.00000100000050002909,Maldo_GDDH_10G1262000:0.00000100000050002909)34:0.00000100000050002909)84:0.00000100000050002909)99:0.00264215035228770921)100:0.00885690369460243390,((Pyrco_DAnjou_GA2OX.Chr10_594_2:0.00153251961064617228,(Pyrco_Bartlett_009614.1:0.00595263452987248622,Pyrco_BartlettDH_new_GA2OX.Chr10_594_2:0.00176542300760435499)84:0.00054129850049836233)95:0.00232417453003684561,(Pyrusco10g006080.1:0.00000100000050002909,Pyrbr_009362611.2_cds_XP_009360886.1_1:0.00000100000050002909)100:0.00265175308021843581)100:0.00721640875282704344)100:0.02445187017236429353,(((Malsi_05g026920:0.00088051952793161278,(Malsy_05g025080:0.00000100000050002909,Malsy_scaffold2570g000340:0.00000100000050002909)71:0.00000100000050002909)100:0.00266473305862763776,(Maldo_Gala_05g025610:0.00000100000050002909,(Maldo_GDDH_05G1283800:0.00000100000050002909,Maldo_HF11809-RA:0.00000100000050002909)34:0.00000100000050002909)100:0.00353605259218348197)100:0.00856179655224681424,(Pyrco_Bartlett_018331.1:0.00087888425478162930,(Pyrco_Danjou_new_GA2OX.Chr5_594_2:0.00000100000050002909,Pyrco_BartlettDH_GA2OX.Chr5_594_2:0.00000100000050002909)59:0.00000100000050002909)100:0.00676587793946261274)100:0.02934133084109009915)100:0.04970372702756538363)97:0.02638413253424536781)100:0.05332639712912638080)33:0.01418156616354952597,(((gnl_Arath_TAIR10_AT2G34555.1:0.22703283299725740552,gnl_Arath_TAIR10_AT1G30040.1:0.11418063830951384607)100:0.27779453678934995509,gnl_Carpa_v0.4_evm.model.supercontig_166.2:0.16246834369092835737)39:0.05862007806841449536,(gnl_Theca_v1.1_Thecc1EG029483t1:0.11168244584671824238,((gnl_Manes_v6.1_Manes.17G070100.1:0.07252137942614607369,gnl_Manes_v6.1_Manes.15G121600.1:0.03421757570827403672)100:0.05389239239354327166,gnl_Poptr_v3.0_Potri.004G065000.1:0.10416674177176785121)79:0.02378279126437596314)60:0.01447849039854091219)21:0.01693496773740092373)18:0.01031197884486755555)56:0.03395647761623178662,((gnl_Betvu_v1.2_Bv_003650_hdmc.t1:0.35181043553142293812,gnl_Vitvi_Genoscope.12X_GSVIVT01021468001:0.15941332884329253994)39:0.03978273932956364473,((gnl_Solly_v2.4_Solyc08g016660.1.1:0.25779804253491306332,gnl_Solly_v2.4_Solyc02g070430.2.1:0.16357182491024932491)99:0.09084360332518259806,((gnl_Mimgu_v2.0_Migut.H01362.1:0.15456845791742251928,(((gnl_Utrgi_v4.1_Scf00389.g16795.t1:0.08469735411819755144,gnl_Utrgi_v4.1_Scf00055.g5853.t1:0.09299520939499322791)100:0.13642399621650055930,(gnl_Utrgi_v4.1_Scf00194.g12133.t1:0.07455585700912269187,gnl_Utrgi_v4.1_Scf00054.g5735.t1:0.34685931088959154334)100:0.16788992505922634146)100:0.18154383567692136681,(gnl_Stras_v2.0_SGA_v2.0_scaffold1T00175:0.35519636345184119053,gnl_Stras_v2.0_SGA_v2.0_scaffold106T30651:0.23397010713679058935)38:0.04973712033501620500)46:0.04989656332876735850)48:0.03476492884741809453,(gnl_Mimgu_v2.0_Migut.M00909.1:0.13232179932354773411,(gnl_Mimgu_v2.0_Migut.M00908.1:0.09917200410214822848,gnl_Mimgu_v2.0_Migut.M00902.1:0.09356119743956101131)100:0.04974367927707454284)100:0.07307956536348744758)70:0.09494097920891535203)44:0.04554966036513256877)22:0.01722662776986071120)58:0.06322650848022076664)17:0.03685872649440501136,(gnl_Ambtr_v1.0_evm_27.model.AmTr_v1.0_scaffold00066.4:0.20657809414327962805,gnl_Ambtr_v1.0_evm_27.model.AmTr_v1.0_scaffold00096.91:0.01489234152236277968)100:0.35401528282434446826)46:0.18260275242480508706,(gnl_Elagu_v2.0_p5_sc00001.V1.gene911:0.14099458931600156175,(gnl_Musac_v1_GSMUA_Achr10T21600_001:0.11277154653571455634,gnl_Musac_v1_GSMUA_Achr7T13930_001:0.05654240755261814161)100:0.10875516859724534968)80:0.03957632128504416646)25:0.06647531647221768814,(gnl_Elagu_v2.0_p5_sc00116.V1.gene306:0.06070385678328824031,gnl_Elagu_v2.0_p5_sc00065.V1.gene217:0.04532300856205775247)100:0.05552001095187309582)20:0.04471007228449878218)20:0.03938619326486890448)17:0.07261101533005141773)34:0.17416202815184611552,((gnl_Orysa_v7.0_LOC_Os05g48700.1:0.08505545935126061774,gnl_Sorbi_v3.1_Sobic.009G230800.1:0.13844601264810979524)97:0.13834191486195851484,((gnl_Orysa_v7.0_LOC_Os05g43880.1:0.16812749704814569651,gnl_Sorbi_v3.1_Sobic.009G196300.1:0.10520423424917098310)86:0.04702777259510402402,(gnl_Sorbi_v3.1_Sobic.003G300800.1:0.06276637996316869472,gnl_Orysa_v7.0_LOC_Os01g55240.1:0.07413102420294659378)100:0.07739030067457149109)89:0.05292853164953661288)80:0.03693176391890531235)9:0.02218469767669866907)18:0.05639201061818201882,gnl_Orysa_v7.0_LOC_Os05g11810.1:0.67249286052952961246)69:0.11666956506500328339)31:0.02764373395157760163)29:0.09981128103560246712)12:0.05195431951232802603)14:0.18574084308395361065,(((gnl_Eucgr_v2.0_Eucgr.K03561.1:0.30604682937457355907,gnl_Vitvi_Genoscope.12X_GSVIVT01028169001:0.18994996451455248287)17:0.03261689892042593519,(((gnl_Theca_v1.1_Thecc1EG004873t1:0.17271386818707099020,gnl_Carpa_v0.4_evm.model.supercontig_18.101:0.28835544962228787380)30:0.03152022142622960127,((gnl_Poptr_v3.0_Potri.002G191900.1:0.07566650628978410786,gnl_Poptr_v3.0_Potri.014G117300.1:0.06958595922210185358)95:0.07675045907196900719,gnl_Manes_v6.1_Manes.01G231100.1:0.13802281072727809463)84:0.04927918014611427228)30:0.02925696192582667374,((gnl_Betvu_v1.2_Bv5_122520_ndnw.t1:0.38957778744150872718,((Ruboc_01_G15750:0.04246240080149562418,(Rosch_v2.0_Chr3g0486971:0.02438614396048436120,Frave_24392-v1.0-hybrid.t1:0.04485640980971113134)98:0.01967746480240168197)98:0.09343620702034098613,(((((Malsy_09g024120:0.00000100000050002909,((Maldo_HF37052-RA:0.00000100000050002909,Malsi_09g025400:0.00000100000050002909)62:0.00085212709727611560,Maldo_Gala_09g024120:0.00255899782056225825)11:0.00000100000050002909)55:0.00000100000050002909,Maldo_GDDH_09G1286800:0.02009604581715479510)77:0.01019605078154652705,(Pyrbr_009364829.2_cds_XP_009363104.1_1:0.00338795883413252775,(Pyrco_Bartlett_007171.1:0.01662258151933766748,(Pyrco_BartlettDH_new_GA2OX.Chr9:0.00000100000050002909,Pyrco_Danjou_new_GA2OX.Chr9:0.00000100000050002909)99:0.00000100000050002909)96:0.00329338834845723178)94:0.00376213101720515759)61:0.02012286283278688984,((Maldo_HF32034-RA:0.00082038683644652022,(((Maldo_Gala_17g025230:0.00000100000050002909,Maldo_GDDH_17G1279100:0.00000100000050002909)18:0.00000100000050002909,Malsy_17g024450:0.00000100000050002909)12:0.00000100000050002909,Malsi_17g024300:0.00000100000050002909)43:0.00000100000050002909)100:0.00837806927206991535,((Pyrusco17g016870.1:0.00000100000050002909,Pyrbr_009369005.2_cds_XP_009367280.1_1:0.00164783859610688260)100:0.00749675292446291396,(Pyrco_Bartlett_020323.1:0.00000100000050002909,(Pyrco_DAnjou_GA2OX.Chr17:0.00000100000050002909,Pyrco_BartlettDH_new_GA2OX.Chr17:0.00000100000050002909)70:0.00081915011425834827)100:0.00745735414782123986)100:0.00158105217908543409)100:0.02551935431059637951)58:0.04835414314751729226,(((Malsy_01g013950:0.10845060170784802389,(Maldo_HF23990-RA:0.00000100000050002909,Maldo_Gala_01g013290:0.20365260069987692337)100:0.02680752269877778593)100:0.55582864374695861720,Pruav_sc0000491.1_g490.1.mk:0.10814991454914296698)55:0.12252085263077099053,gnl_Prupe_v2.1_Prupe.3G006700.1:0.00783855402031027708)48:0.04178751913112520311)80:0.04347398570697089820)79:0.04772289532866266781)37:0.03321440241636675755,((gnl_Arath_TAIR10_AT1G02400.1:0.42400637273007141248,(gnl_Solly_v2.4_Solyc01g079200.2.1:0.42144375076054452212,(gnl_Mimgu_v2.0_Migut.D00053.1:0.11618743842191125992,gnl_Stras_v2.0_SGA_v2.0_scaffold80T25715:0.33851192956327763595)78:0.11792282907392299951)62:0.10234961189345419263)14:0.02293753241741745483,(gnl_Medtr_Mt4.0v1_Medtr1g086550.1:0.13803220884392594647,(gnl_Phavu_v2.1_Phvul.001G215000.1:0.23131111368117104887,gnl_Phavu_v2.1_Phvul.007G212200.1:0.08539404248611327797)58:0.03012407356205847389)97:0.10930241742391835769)15:0.03307334956403996246)5:0.02034896918982701669)5:0.02342340450686673098)27:0.08244101855291290082,((gnl_Nelnu_v1.0_NNU_016120-RA:0.10383483715246580315,gnl_Nelnu_v1.0_NNU_019643-RA:0.10058220809060074152)99:0.09827134685420176041,(gnl_Aquco_v3.1_Aqcoe5G267900.1:0.23856470011705743772,gnl_Aquco_v3.1_Aqcoe2G263600.1:0.17871989450062655824)85:0.10048363149319659848)59:0.03721815987983860541)13:0.03427602866823913075)4:0.03394860699034114859,(gnl_Arath_TAIR10_AT1G47990.1:0.55737706064623382396,((gnl_Mimgu_v2.0_Migut.G00026.1:0.21434542600077380325,gnl_Stras_v2.0_SGA_v2.0_scaffold157T37354:0.26906984289640439867)91:0.16181373118766970154,(gnl_Solly_v2.4_Solyc01g058030.1.1:0.20071140605593212891,(gnl_Solly_v2.4_Solyc01g058040.1.1:0.12746867343143702955,gnl_Solly_v2.4_Solyc05g053340.2.1:0.20250934365751452337)61:0.07827279758297908674)93:0.08222283479662113870)22:0.04804632180808005720)15:0.04064488015204342081)2:0.02967558407053795533)9:0.06098511934646588806)100:1.29480725141599983807)100:0.25049362075826941965):0.00000050000024997008,gnl_Phypa_v3.3_Pp3c15_2341V3.1:0.00000050000024997008);
