# Supplementary material for: Building a foundation for gene family analysis in Rosaceae genomes with a novel workflow: A case study in Pyrus architecture genes
Source: Front Plant Sci. 2022 Nov 14;13:975942. doi: 10.3389/fpls.2022.975942 (PMC9702816; doi:10.3389/fpls.2022.975942)
Supplement: Supplementary file 1 [file DataSheet_1.zip › SupFiles/SupFile3_gene_family_phylogeny/1006.fna.aln.tree]

(((gnl_Phypa_v3.3_Pp3c25_4690V3.1:0.10744182635175379692,gnl_Phypa_v3.3_Pp3c16_11720V3.1:0.09351503620227320790)94:0.07068211221558920454,((((gnl_Phypa_v3.3_Pp3c17_7090V3.1:0.67894874172755237396,(gnl_Phypa_v3.3_Pp3c16_9800V3.1:0.43710135973932817688,(gnl_Phypa_v3.3_Pp3c17_23940V3.1:0.30174520660323844723,(gnl_Phypa_v3.3_Pp3c2_890V3.1:0.18516268956364947962,gnl_Phypa_v3.3_Pp3c1_41820V3.1:0.10578714827819651889)97:0.06542088045797041229)100:0.16755326168646347829)100:0.17996210352872477056)33:0.08877609491873948711,(gnl_Phypa_v3.3_Pp3c17_21350V3.1:0.68387404692854247834,((((((gnl_Spipo_v2_Spipo21G0010100:0.12954899944409481449,gnl_Spipo_v2_Spipo21G0010200:0.18800948078711249289)100:0.12535488889059731576,((gnl_Musac_v1_GSMUA_Achr7T13240_001:0.11642406837350131876,gnl_Musac_v1_GSMUA_AchrUn_randomT03870_001:0.16219517381987696991)99:0.13842111762815728637,(((gnl_Musac_v1_GSMUA_Achr4T08970_001:0.18617482031593116099,gnl_Musac_v1_GSMUA_Achr5T09790_001:0.17784952069062898161)67:0.03793401418998378766,((gnl_Orysa_v7.0_LOC_Os05g08540.1:0.14593557426389494602,gnl_Sorbi_v3.1_Sobic.009G064700.1:0.12201936912328605056)100:0.08400251546377046630,(gnl_Sorbi_v3.1_Sobic.003G045900.1:0.08467641068750414446,gnl_Orysa_v7.0_LOC_Os01g08220.1:0.07320310299403835763)100:0.08276390351734691508)100:0.28178721895537017783)46:0.01824481978355525780,gnl_Elagu_v2.0_p5_sc00010.V1.gene83:0.71445429858838571668)37:0.01074493817696262933)89:0.05567171137255883667)94:0.12770138103864017709,((((Ruboc_01_G07640:0.05839185569321184849,(Frave_30946-v2.0.a2-hybrid.t1:0.06992098489579819109,(Rosch_v2.0_Chr2g0089681:0.07452154725657959833,(Rosch_v2.0_Chr2g0089691:0.01610322815723053136,Rosch_v2.0_Chr2g0089721:0.01676957733025945946)100:0.05723328282493724689)85:0.00834164035080376710)100:0.04867191774078994532)100:0.09525713315360075095,((gnl_Prupe_v2.1_Prupe.7G235400.1:0.01261390337550812035,Pruav_sc0000704.1_g020.1.mk:0.01279232041309901098)100:0.09746055706794878870,((Malsi_15g017140:0.00077263273929419030,(Malsy_15g015680:0.00077863964234172617,(Maldo_Gala_15g016990:0.00234380943600901110,Maldo_GDDH_15G1145200:0.00155960825097093293)22:0.00000100000050002909)67:0.00078563399826781432)99:0.01591015696984902222,((Pyrco_Danjou_new_GA3OX.Chr15_2:0.00957682841642193590,Pyrco_BartlettDH_new_GAOX.Chr15_2:0.00436901022560097930)84:0.00288770029278299749,Pyrbr_009375801.2_cds_XP_009374076.2_1:0.01042606402911978349)76:0.00606959698723059157)100:0.13515315200277561170)93:0.03564433998843036938)100:0.08803830638987807100,(gnl_Manes_v6.1_Manes.16G063900.1:0.22306712010408050184,((gnl_Carpa_v0.4_evm.model.supercontig_23.169:0.01396757400954892411,gnl_Carpa_v0.4_evm.model.supercontig_23.167:0.29723957844713710941)100:0.23881562682900794869,(gnl_Theca_v1.1_Thecc1EG037958t1:0.16567005356014866124,gnl_Arath_TAIR10_AT4G21690.1:0.46972447753634605228)31:0.04118420331744360174)72:0.03944499390638077363)50:0.03594020345432957092)100:0.17116286459290530608,(gnl_Nelnu_v1.0_NNU_006052-RA:0.28290709010634418341,((((gnl_Vitvi_Genoscope.12X_GSVIVT01017178001:0.20754709998961548556,gnl_Vitvi_Genoscope.12X_GSVIVT01017173001:0.09517108696622014752)98:0.06339247381074436527,(((gnl_Betvu_v1.2_Bv9_220330_apay.t1:0.34943140568312958116,gnl_Eucgr_v2.0_Eucgr.J03019.1:0.17081547607848790449)50:0.03092766941896699789,gnl_Eucgr_v2.0_Eucgr.F02568.1:0.17432009937871156824)41:0.02514026264412575623,(((gnl_Solly_v2.4_Solyc03g119910.2.1:0.16149720806916673110,gnl_Solly_v2.4_Solyc06g066820.2.1:0.10675822992864431038)100:0.10862926854274174149,(((gnl_Utrgi_v4.1_Scf00711.g21046.t1:0.11939408913781691945,gnl_Utrgi_v4.1_Scf00047.g5238.t1:0.09292202816276273758)100:0.21399249631550038009,gnl_Stras_v2.0_SGA_v2.0_scaffold5T02633:0.21024434880269535220)100:0.06961916671608503471,gnl_Mimgu_v2.0_Migut.I00834.1:0.11833297233281293848)100:0.14692660203105578631)81:0.08169123760934993150,((((Pruav_sc0000716.1_g300.1.mk:0.00465226648473351587,gnl_Prupe_v2.1_Prupe.3G075600.1:0.00839668424276945533)100:0.04692225848910659691,(((Malsi_09g019220:0.00075947848827737975,((Maldo_GDDH_09G1217400:0.00000100000050002909,Maldo_Gala_09g018910:0.00000100000050002909)98:0.00228149945465390630,(Maldo_HF00140-RA:0.00000100000050002909,Malsy_09g018170:0.00000100000050002909)93:0.00152104886256314840)23:0.00000100000050002909)100:0.00700171224142923446,((Pyrco_BartlettDH_new_GAOX.Chr9:0.00000100000050002909,Pyrco_Bartlett_029611.1:0.00000100000050002909)97:0.00151803789298327442,(Pyrco_Danjou_GA3OX.Chr9:0.00304325221762207204,(Pyrusco0g013630.1:0.00075902264073943681,Pyrbr_009345150.2_cds_XP_009343425.1_1:0.00000100000050002909)100:0.00534646049742200369)31:0.00000100000050002909)84:0.00220152671381882879)100:0.01663570543915743327,((Malsi_17g017860:0.00075817133737007716,((Malsy_17g017630:0.00000100000050002909,Maldo_HF32730-RA:0.00000100000050002909)93:0.00151709230056781873,(Maldo_GDDH_17G1199100:0.00000100000050002909,Maldo_Gala_17g018460:0.00000100000050002909)64:0.00000100000050002909)56:0.00000100000050002909)97:0.00416974391493393076,((Pyrco_BartlettDH_new_GAOX.Chr17:0.00000100000050002909,(Pyrco_Danjou_GA3OX.Chr17:0.00000100000050002909,Pyrco_Bartlett_031390.1:0.01963355147911808804)84:0.00152058269690502103)84:0.00152179921408885743,(Pyrbr_009341329.2_cds_XP_009339604.1_1:0.00304245628872383631,Pyrusco0g031900.1:0.00075829706029677431)54:0.00000100000050002909)82:0.00193611999775851950)100:0.02309309492291063831)100:0.04663782180952788514)100:0.03807244129657071097,((Ruboc_06_G16846:0.04265246294727046555,(Frave_06004-v1.0-hybrid.t1:0.06307867254776489130,Rosch_v2.0_Chr2g0137231:0.03536519422071126434)100:0.02555342024501563308)100:0.08325194827894526195,(Rosch_v2.0_Chr7g0236321:0.17872855252533248471,(((gnl_Prupe_v2.1_Prupe.2G061700.1:0.01539853161465323111,Pruav_sc0001991.1_g220.1.mk:0.01645207909359962944)100:0.11916842893178707097,((Malsy_07g004300:0.18228626997019117817,(Pyrusco7g003000.1:0.03472599149629761184,Pyrusco0g020790.1:0.01138175253690256773)99:0.05883888136188333839)100:0.05825151786471789717,((((Maldo_Gala_02g022220:0.00000100000050002909,((Maldo_HF29694-RA:0.00000100000050002909,Maldo_HF06607-RA:0.00000100000050002909)95:0.00179466338744554955,Maldo_GDDH_02G1263100:0.00000100000050002909)62:0.00084476418362242902)17:0.00000100000050002909,Malsy_02g023350:0.00000100000050002909)56:0.00000100000050002909,Malsi_02g022660:0.00163658810280677808)100:0.00729369535932684974,((Pyrco_Bartlett_031395.1:0.00173168829169840924,((Pyrusco2g007960.1:0.02276674156993507142,Pyrusco2g008070.1:0.03766169547272252283)73:0.00000100000050002909,Pyrbr_009356874.1_cds_XP_009355149.1_1:0.00164039595551634509)81:0.00154415369323799667)82:0.00165075417747211572,Pyrco_Danjou_GA3OX.Chr2_1:0.00835673679228493387)89:0.00359079912962567563)81:0.00755586973175060000)100:0.09183932520480002359)100:0.08914888161071345130,((((Maldo_Gala_07g004740:0.00158584601456290917,Maldo_HF14183-RA:0.00155038281973016146)51:0.00078958482357395791,((Maldo_GDDH_07G1054800:0.00000100000050002909,Malsi_07g004780:0.00078220190012142222)99:0.00316012480917262717,Malsy_07g004290:0.00076532429777360228)50:0.00077568494377853829)100:0.00697590313338123345,(Pyrco_Danjou_GA3OX.Chr7:0.00381050281527837639,(Pyrco_Bartlett_015811.1:0.00897243365253976889,(Pyrusco0g020780.1:0.00000100000050002909,Pyrco_BartlettDH_GAOX.Chr7:0.00078233047530659077)100:0.00104071759167595457)45:0.00154656583631506707)100:0.00995912287764858482)99:0.02002058405987874184,(((((Maldo_HF29695-RA:0.00000100000050002909,Maldo_HF06608-RA:0.00000100000050002909)29:0.00000100000050002909,Maldo_GDDH_02G1263200:0.00000100000050002909)100:0.00314552822697569375,Maldo_Gala_02g022230:0.00393806731136036453)84:0.00182758932704622833,(Malsy_02g023360:0.00333531549974144630,Malsi_02g022670:0.00225216411866613472)71:0.00158022559215449513)100:0.00938249377288253965,((Pyrco_Bartlett_035223.1:0.05771467579967357042,(Pyrco_Bartlett_031394.1:0.00000100000050002909,(Pyrco_BartlettDH_new_GAOX.Chr2_2:0.00000100000050002909,Pyrco_BartlettDH_new_GAOX.Chr2_1:0.00000100000050002909)99:0.00000100000050002909)58:0.00074753882392606936)61:0.00161138992472488235,((Pyrusco2g007970.1:0.00078131884661130507,Pyrbr_009356758.2_cds_XP_009355033.1_1:0.00394986628589580335)86:0.00316039914053672022,Pyrco_Danjou_GA3OX.Chr2_2:0.00394161092602067584)12:0.00000100000050002909)96:0.00554758810450249520)100:0.01994726018269304957)100:0.09924288230389315124)83:0.02078084170362404573)100:0.03572693805444291520)100:0.04267595249078461744)100:0.06091744448164673753,((((gnl_Arath_TAIR10_AT1G15550.1:0.12222112077071731195,gnl_Arath_TAIR10_AT1G80340.1:0.18022033243963958560)100:0.10335635043980020975,gnl_Arath_TAIR10_AT1G80330.1:0.38489220883025970776)100:0.20304062010213796974,(gnl_Phavu_v2.1_Phvul.010G152200.1:0.17332751852980010643,(gnl_Phavu_v2.1_Phvul.005G173500.1:0.10802458830942328338,gnl_Medtr_Mt4.0v1_Medtr2g102570.1:0.13814486806350789738)100:0.03538357218509843166)100:0.09951753944617709735)36:0.03617677983426432348,(gnl_Carpa_v0.4_evm.model.supercontig_10.181:0.27542376433969395499,(gnl_Theca_v1.1_Thecc1EG028576t1:0.13543706758382229038,((gnl_Poptr_v3.0_Potri.001G176600.1:0.05498956940410990729,gnl_Poptr_v3.0_Potri.003G057400.1:0.04692164105264953755)100:0.06754696683281628811,(gnl_Manes_v6.1_Manes.11G050500.1:0.07360583112805815786,gnl_Manes_v6.1_Manes.04G120200.1:0.10732328703869808972)95:0.04621361809269531468)90:0.04454617134143176727)38:0.00833361365520731215)38:0.02740599740549889279)90:0.03342016582344132375)84:0.01915704835706251788)24:0.01641032434514671720)84:0.03630575510591165650)89:0.06018720961139342740,((gnl_Aquco_v3.1_Aqcoe2G173400.1:0.06894266905720720928,(gnl_Aquco_v3.1_Aqcoe7G198100.1:0.06023056561549480770,(((gnl_Aquco_v3.1_Aqcoe7G198700.1:0.01791390430232410805,gnl_Aquco_v3.1_Aqcoe7G199100.1:0.00844066939017195858)100:0.04714681257243581725,(gnl_Aquco_v3.1_Aqcoe7G198300.1:0.04685870951554135105,gnl_Aquco_v3.1_Aqcoe7G198500.1:0.02193100482066486986)100:0.03273571614752344289)100:0.01734089085612233738,gnl_Aquco_v3.1_Aqcoe7G198600.1:0.03867633332910705435)100:0.06392295233056501103)77:0.01342628583067717769)100:0.16791090247207524078,(gnl_Nelnu_v1.0_NNU_006053-RA:0.08377159854283922069,gnl_Nelnu_v1.0_NNU_003598-RA:0.08199007643996844563)100:0.06731030151446946996)64:0.02050920655250507846)87:0.07893122525645891729,((gnl_Aquco_v3.1_Aqcoe7G198000.1:0.32715794271465803433,gnl_Nelnu_v1.0_NNU_003597-RA:0.18646133254509095201)35:0.02581451855560238859,((gnl_Vitvi_Genoscope.12X_GSVIVT01035796001:0.22655949300046857031,((gnl_Stras_v2.0_SGA_v2.0_scaffold27T11473:0.25937255075249848746,(gnl_Utrgi_v4.1_Scf00254.g13893.t1:0.44596672430572525947,gnl_Mimgu_v2.0_Migut.A00283.1:0.18834037002668296834)87:0.05974019349332835432)100:0.16189402617917433846,(gnl_Solly_v2.4_Solyc01g058250.1.1:0.02935458419473401664,(gnl_Solly_v2.4_Solyc05g052740.1.1:0.05093810781050851083,gnl_Solly_v2.4_Solyc00g007180.1.1:0.04393782275154845679)66:0.02472380539968458205)100:0.32289746057411689018)74:0.07046215046460706233)56:0.05391239044359569244,((((gnl_Carpa_v0.4_evm.model.supercontig_91.25:0.27625790423073759428,gnl_Theca_v1.1_Thecc1EG038315t1:0.15217803637107413239)81:0.05882678923252509379,((gnl_Manes_v6.1_Manes.16G067700.1:0.07154322128548554205,gnl_Manes_v6.1_Manes.03G065600.1:0.09049112882653248535)100:0.08718575950547258202,(gnl_Poptr_v3.0_Potri.006G247700.1:0.06107693879126646630,gnl_Poptr_v3.0_Potri.018G033600.1:0.05292608255844981346)100:0.05935434450455599753)99:0.07392231072523766655)58:0.03144654647990357405,(((gnl_Phavu_v2.1_Phvul.009G097200.1:0.07638603410758611212,gnl_Phavu_v2.1_Phvul.009G097100.1:0.14703637514366751926)100:0.17228757856736182097,(gnl_Phavu_v2.1_Phvul.001G055000.1:0.09193003761948032038,gnl_Medtr_Mt4.0v1_Medtr1g011580.1:0.16305479333717423640)100:0.04757827884744966068)100:0.16328002482916320615,((((Rosch_v2.0_Chr1g0337611:0.03377413050044211079,Frave_01059-v1.0-hybrid.t1:0.06904451454186183446)100:0.04952226064108557202,(Rosch_v2.0_Chr6g0312151:0.05425556740721750038,(Rosch_v2.0_Chr6g0312871:0.34764354835074801064,Frave_01058-v1.0-hybrid.t1:0.04828348684207053182)98:0.00845591705497120323)98:0.04404313736773125820)100:0.08469241209367746326,((Frave_01060-v1.0-hybrid.t1:0.06660569463924378986,Frave_11192-v2.0.a2-hybrid.t1:0.05310394482369986541)100:0.03906311984010479160,Rosch_v2.0_Chr1g0337591:0.07853477716031843914)100:0.12830393100740264400)100:0.04693137874215393135,(((gnl_Prupe_v2.1_Prupe.1G467600.1:0.04807870919105126928,(gnl_Prupe_v2.1_Prupe.1G467800.1:0.01071489700710099094,Pruav_sc0001258.1_g160.1.mk:0.01479529868350488823)100:0.06824816923724941198)100:0.07528923192143896492,((((Malsy_15g009790:0.00167718891007460598,(Maldo_HF12758-RA:0.00000100000050002909,(Malsi_15g011070:0.00000100000050002909,Maldo_Gala_15g010840:0.00000100000050002909)28:0.00000100000050002909)81:0.00083824961555418163)33:0.00000100000050002909,Maldo_GDDH_15G1116300:0.00083803413904236311)100:0.00903676194390885465,(Pyrco_Danjou_new_GA3OX.Chr15_1:0.00086719228551018182,((Pyrco_Bartlett_030396.1:0.00000100000050002909,Pyrco_BartlettDH_GAOX.Chr15_1:0.00000100000050002909)99:0.00167952903254117041,Pyrbr_009379228.1_cds_XP_009377503.1_1:0.00251868392364471439)66:0.00000100000050002909)100:0.00544319789279193358)100:0.03679513861257037444,((Malsy_08g012710:0.00167901268534465116,(((Maldo_HF21974-RA:0.00000100000050002909,Maldo_Gala_08g012770:0.00000100000050002909)23:0.00000100000050002909,Malsi_08g013110:0.00000100000050002909)68:0.00000100000050002909,Maldo_GDDH_08G1138400:0.00083870255345678873)85:0.00084011210120928939)100:0.00185783790354568986,(Pyrbr_009374694.1_cds_XP_009372969.1_1:0.00252818103422402076,(((Pyrco_BartlettDH_GAOX.Chr8:0.00000100000050002909,Pyrco_Bartlett_027422.1:0.00000100000050002909)97:0.00252052659061251889,Pyrusco8g017420.1:0.00000100000050002909)77:0.00084049977351097335,Pyrco_Danjou_GA3OX.Chr8:0.00083812311731584332)93:0.00167757722352735502)100:0.00575980000621979880)100:0.04223332955732633093)100:0.06714758784502471156)100:0.08629754381699902832,((Rosch_v2.0_Chr6g0312861:0.02876168056368820503,Frave_01056-v1.0-hybrid.t1:0.06100691607490552754)100:0.05159067121011998852,Ruboc_02_G34981:0.08616670332584662473)100:0.10293125255343311963)89:0.02730494530154599017)100:0.14687701135107250616)37:0.03445837758318025940)33:0.03485512838490609222,(gnl_Betvu_v1.2_Bv2_043500_ycin.t1:0.39151546247759139163,((gnl_Eucgr_v2.0_Eucgr.C02840.1:0.00805676298705849253,gnl_Eucgr_v2.0_Eucgr.C02851.1:0.01188556418049113543)42:0.00318804658320281323,(gnl_Eucgr_v2.0_Eucgr.C02855.1:0.01109039313454819771,gnl_Eucgr_v2.0_Eucgr.C02844.1:0.00719815428948860758)69:0.00000100000050002909)100:0.30547833602066110092)61:0.08178556176503046227)20:0.02271775902627551358)99:0.14574468748260607787)93:0.05839802906234495272)48:0.02666570459605325377)40:0.03525487463453873260)84:0.06887841465226832161)80:0.08383893700720465580,gnl_Ambtr_v1.0_evm_27.model.AmTr_v1.0_scaffold00122.35:0.44775995500154447404)95:0.18115955562640631560,(gnl_Pinta_v2.0_PITA_000052403-RA:0.30621445077651554545,(gnl_Pinta_v2.0_PITA_000052573-RA:0.25963057238554132500,gnl_Pinta_v2.0_PITA_000001728-RA:0.26062894572412398375)100:0.11359548278851591685)87:0.18942759709649820143)71:0.10508473002974416666,gnl_Selmo_v1.0_446928:0.66963411621640622773)51:0.07691885088742093923)57:0.07532741038966105085)20:0.07900994445155376522,(((gnl_Pinta_v2.0_PITA_000062501-RA:0.46190440534710613951,(gnl_Pinta_v2.0_PITA_000019146-RA:0.09707552287295771742,gnl_Pinta_v2.0_PITA_000019145-RA:0.11547935778183718303)100:0.17670219923547808571)100:0.61402636906525265292,(gnl_Pinta_v2.0_PITA_000049241-RA:0.86986299160918445494,(gnl_Phypa_v3.3_Pp3c26_14320V3.1:0.12632171380603199329,gnl_Phypa_v3.3_Pp3c13_6170V3.1:0.19803338644210582986)99:0.36961978377606136137)39:0.10705674936513466522)26:0.05581498291612949081,(gnl_Selmo_v1.0_144959:0.73485017885900283385,gnl_Selmo_v1.0_419975:0.68210906894792000532)14:0.08817084835903102324)26:0.07495959381481807904)100:0.45734436252243060306,gnl_Phypa_v3.3_Pp3c4_2230V3.1:0.20681852157003186021)100:0.17480823614577936653):0.09370283295746144325,gnl_Phypa_v3.3_Pp3c6_5720V3.1:0.09370283295746144325);
