# Supplementary material for: Building a foundation for gene family analysis in Rosaceae genomes with a novel workflow: A case study in Pyrus architecture genes
Source: Front Plant Sci. 2022 Nov 14;13:975942. doi: 10.3389/fpls.2022.975942 (PMC9702816; doi:10.3389/fpls.2022.975942)
Supplement: Supplementary file 1 [file DataSheet_1.zip › SupFiles/SupFile3_gene_family_phylogeny/394.fna.aln.tree]

((gnl_Phypa_v3.3_Pp3c2_17920V3.1:0.64861867476555745693,(gnl_Pinta_v2.0_PITA_000002642-RA:0.74650705316314291959,((((gnl_Selmo_v1.0_157387:0.13680240010212474377,(gnl_Selmo_v1.0_151754:0.02560332913010936531,(gnl_Selmo_v1.0_233379:0.00653466577526884505,gnl_Selmo_v1.0_417566:0.01046505728286107120)92:0.02451430843962882841)85:0.11041296493954076696)91:0.85116366866568216043,((gnl_Spipo_v2_Spipo3G0092100:0.63114530304983929021,((((((gnl_Theca_v1.1_Thecc1EG000287t1:0.14424332669798292650,(gnl_Poptr_v3.0_Potri.007G018400.1:0.15943803323745098233,(gnl_Manes_v6.1_Manes.02G099000.1:0.17550975189796949594,gnl_Carpa_v0.4_evm.model.supercontig_6.188:0.17847938197931159654)53:0.03208609724685028419)37:0.01346266428014046904)32:0.02082832894570050414,(gnl_Arath_TAIR10_AT4G36380.1:0.32113755040276664721,gnl_Eucgr_v2.0_Eucgr.J02384.1:0.20182823726369195083)39:0.04440231506954643581)56:0.02091573422697205059,(((((Pyrusco15g012760.1:0.00374161853735636334,((Pyrco_Bartlett_014543.1:0.00391814378231939743,Pyrco_BartlettDH_new_DWF4_Chr15_1:0.00061249143010060915)98:0.00188203255249189821,Pyrco_Danjou_DWF4.Chr15_1:0.00062053225932577605)96:0.00062688533754458558)100:0.00522356763605994357,(Malsi_15g022960:0.03377215941918338543,((Maldo_Gala_15g022890:0.00064585130350311003,(Malsy_15g021350:0.00062134747796290218,Maldo_GDDH_15G1251500:0.00000100000050002909)29:0.00000100000050002909)31:0.00000100000050002909,Maldo_HF31082-RA:0.00062145814480091006)73:0.00048623066945400768)100:0.00700206888035320458)100:0.01438686465919161196,((Pyrusco15g014490.1:0.00416189213228296100,((Pyrco_Danjou_DWF4.Chr2_1:0.00000100000050002909,Pyrco_BartlettDH_new_DWF4_Chr2_1:0.00000100000050002909)83:0.00062447681171160418,Pyrco_Bartlett_026228.1:0.00062085536214567447)100:0.00724028829549816077)100:0.00943033442139045060,((Maldo_Gala_02g011850:0.00000100000050002909,(Malsy_02g012830:0.00064122326163359414,Maldo_GDDH_02G1137700:0.00000100000050002909)56:0.00063112324813678253)96:0.00126645657804079210,(Maldo_HF27680-RA:0.00000100000050002909,Malsi_02g012170:0.00000100000050002909)98:0.00062833276275597058)100:0.01297379146518429921)100:0.01498532655624929336)100:0.04715323508983112338,((Ruboc_01_G01132:0.02744964490686659792,(Frave_14904-v2.0.a2-hybrid.t1:0.03657089704324874291,Rosch_v2.0_Chr2g0100151:0.02471308572887436633)100:0.02394282887680192554)100:0.07779662340104752383,(gnl_Prupe_v2.1_Prupe.7G162900.1:0.01301330848115366152,Pruav_sc0000099.1_g020.1.mk:0.00561435808254291679)100:0.04932585753795884487)69:0.01415172954643181998)100:0.08794174090428281965,((gnl_Phavu_v2.1_Phvul.003G258400.1:0.07198796425533975085,gnl_Medtr_Mt4.0v1_Medtr8g076510.1:0.09290639526441035745)100:0.05883267243036235938,(gnl_Phavu_v2.1_Phvul.002G167400.1:0.11185653307105201948,gnl_Medtr_Mt4.0v1_Medtr5g021220.1:0.10593064490994354154)98:0.05091831882038204415)99:0.14862296011433845377)62:0.03090357347728731399)32:0.01195169504243170921,gnl_Vitvi_Genoscope.12X_GSVIVT01018857001:0.20767379341891703537)49:0.01382379047595029206,(gnl_Betvu_v1.2_Bv6_129580_xaoe.t1:0.29424734692025633631,(gnl_Solly_v2.4_Solyc02g084740.2.1:0.22656755132653630391,(gnl_Mimgu_v2.0_Migut.H02504.1:0.15513380970921605839,(gnl_Utrgi_v4.1_Scf00518.g18937.t1:0.33950066066441741963,gnl_Stras_v2.0_SGA_v2.0_scaffold280T46860:0.21057147260910563658)71:0.03749707265721911875)92:0.12287517846877665795)66:0.03305449813100160006)48:0.03706198980380560198)62:0.06180207481468854430,(gnl_Aquco_v3.1_Aqcoe6G130300.1:0.20473754071425939727,(gnl_Nelnu_v1.0_NNU_006312-RA:0.07627648719198078242,gnl_Nelnu_v1.0_NNU_019288-RA:0.07446841671525053497)100:0.09010294081007819145)55:0.03241237474239549998)64:0.11424704956478799744)66:0.08962417040761118392,((((gnl_Elagu_v2.0_p5_sc00028.V1.gene330:0.22677202970897686329,(gnl_Elagu_v2.0_p5_sc00028.V1.gene329:0.28625296583358178504,(((gnl_Musac_v1_GSMUA_Achr9T28740_001:0.04770814422489686596,(gnl_Musac_v1_GSMUA_Achr9T28730_001:0.12185006394787113726,(gnl_Musac_v1_GSMUA_Achr7T09630_001:0.06774667390752596441,gnl_Musac_v1_GSMUA_Achr10T27520_001:0.08252240814767901333)69:0.03626115126931169635)83:0.01851636947555318491)84:0.03412397144993959547,(((gnl_Sorbi_v3.1_Sobic.003G030600.1:0.07078736725320260159,(gnl_Orysa_v7.0_LOC_Os07g04410.1:0.29863080426141314083,gnl_Orysa_v7.0_LOC_Os01g10040.1:0.02014908268919608780)90:0.07145840580108585305)89:0.04712659329490454657,(gnl_Orysa_v7.0_LOC_Os05g11130.1:0.09744183200526478073,gnl_Sorbi_v3.1_Sobic.009G074300.1:0.13158334056702131187)100:0.12252450353351126977)99:0.18443952429549531624,gnl_Musac_v1_GSMUA_Achr2T16740_001:0.10998213773762050005)49:0.02096720434168427433)62:0.03561480125425024734,gnl_Elagu_v2.0_p5_sc00039.V1.gene542:0.25489021320055027520)71:0.04732915999315309707)64:0.03331412024099349861)85:0.07111944351809086629,(gnl_Nelnu_v1.0_NNU_022976-RA:0.13018044825728689040,(((gnl_Betvu_v1.2_Bv7_176680_hhum.t1:0.22962965326765838459,(gnl_Solly_v2.4_Solyc03g121510.2.1:0.23319296002792672118,(gnl_Stras_v2.0_SGA_v2.0_scaffold71T23776:0.19976793365562559024,gnl_Mimgu_v2.0_Migut.I01018.1:0.13998364222684436808)100:0.11003497141567976370)51:0.03836118012364103658)58:0.04996900564439808734,(((gnl_Vitvi_Genoscope.12X_GSVIVT01016845001:0.16912539464523071442,((gnl_Arath_TAIR10_AT3G13730.1:0.29617872814634332856,gnl_Carpa_v0.4_evm.model.supercontig_25.63:0.32957173513089987882)58:0.06130265407025058816,gnl_Carpa_v0.4_evm.model.supercontig_25.64:0.13652918779595338283)33:0.05200243226228443844)15:0.02084510843503302110,((gnl_Theca_v1.1_Thecc1EG029010t1:0.17132805924579821988,(gnl_Manes_v6.1_Manes.11G027200.1:0.08973230023377895548,(gnl_Poptr_v3.0_Potri.001G200100.1:0.03300347724392939386,(gnl_Poptr_v3.0_Potri.003G038200.1:0.00091877204940048651,gnl_Poptr_v3.0_Potri.003G035900.1:0.00165139814781656790)100:0.04703574652112629123)100:0.06828788844880402664)99:0.05135846633866249927)25:0.02190813397345302629,(gnl_Eucgr_v2.0_Eucgr.F03127.1:0.21110342834893769393,(gnl_Medtr_Mt4.0v1_Medtr8g016180.1:0.07386195350007485061,gnl_Phavu_v2.1_Phvul.010G139600.1:0.06496359128979660447)98:0.10953835905000156026)36:0.02934042741071226854)4:0.00699154203829145584)11:0.01247742454056095102,(((Pruav_sc0001406.1_g230.1.mk:0.06534749792517595413,gnl_Prupe_v2.1_Prupe.3G050900.1:0.00664058354586015420)97:0.03165260299006447675,(((Pyrbr_018649852.1_cds_XP_018505368.1_1:0.00266920845902355415,((Pyrco_Danjou_DWF4.Chr9_1:0.00677671500105177325,(Pyrusco9g007440.1:0.00168834684394951386,Pyrco_Bartlett_010873.1:0.01399900472326991163)19:0.00352028556153766679)10:0.00384745564463439063,Pyrco_BartlettDH_new_DWF4_Chr9_1:0.00634289480489449130)15:0.00145661328313292579)49:0.00301252082509110728,(((Malsy_09g016080:0.00127261306785630252,(Maldo_HF00377-RA:0.00797856611432360557,Maldo_Gala_09g016810:0.00065674875328006633)62:0.00400770386557505395)59:0.00127073812243951251,Malsi_09g017170:0.00707045860835710509)54:0.00069054423129434508,Maldo_GDDH_09G1194400:0.00061623166298309189)92:0.00717327311945253985)100:0.03136672544630972337,(((Pyrbr_009343803.1_cds_XP_009342078.1_1:0.00946070440862688267,Pyrusco0g031830.1:0.00507887079784993204)89:0.00183652685391213675,(Pyrco_Bartlett_018942.1:0.00459950808911330916,(Pyrco_Danjou_DWF4.Chr17_1:0.00000100000050002909,Pyrco_BartlettDH_new_DWF4_Chr17_1:0.00274740447060211257)78:0.00514868879145316451)73:0.00201853536315695862)79:0.00988216163020718026,(Malsy_17g015680:0.00000100000050002909,(Malsi_17g015770:0.00120677687399167754,((Maldo_GDDH_17G1175000:0.00000100000050002909,Maldo_Gala_17g016180:0.00000100000050002909)27:0.00000100000050002909,Maldo_HF28702-RA:0.00000100000050002909)62:0.00000100000050002909)94:0.00242334995794072630)100:0.04942945579451021865)100:0.02056623243696220973)100:0.04349031692885597933)97:0.03764318085883617410,((Rosch_v2.0_Chr2g0142901:0.01677196650105547415,Frave_23077-v2.0.a2-hybrid.t4:0.03592094039888548557)100:0.01768555829321678124,Ruboc_06_G28398:0.01495689835506956201)100:0.05105797500574085768)96:0.06357727249609870790)29:0.02779426393849126695)90:0.06071293613783326076,gnl_Aquco_v3.1_Aqcoe5G448000.1:0.23929968224075703898)61:0.03222049209077183785)87:0.07776117750351514701)72:0.08103687068614330580,(gnl_Ambtr_v1.0_evm_27.model.AmTr_v1.0_scaffold00002.327:0.40940520252247436517,gnl_Ambtr_v1.0_evm_27.model.AmTr_v1.0_scaffold00064.7:0.26547515055060277867)23:0.04978283131834997099)45:0.06633164041602869487,(gnl_Pinta_v2.0_PITA_000016716-RA:0.06846229497602589198,gnl_Pinta_v2.0_PITA_000016718-RA:0.08536992098839242538)100:0.23554993365676057948)59:0.07356865692227564091)57:0.32668374787656168090)42:0.13015851817097776055,((((gnl_Spipo_v2_Spipo23G0002100:0.28594806039836995204,(((gnl_Pinta_v2.0_PITA_000026028-RA:34.53877639491068407551,gnl_Elagu_v2.0_p5_sc00084.V1.gene62:0.00000100000050002909)15:0.31627206136737096021,(gnl_Musac_v1_GSMUA_Achr3T08890_001:0.07534766836156264747,gnl_Musac_v1_GSMUA_Achr8T00150_001:0.10950421531979934175)100:0.07305512106467408617)8:0.02670754130698183362,(gnl_Sorbi_v3.1_Sobic.005G030400.2:0.07903551318942633741,(gnl_Orysa_v7.0_LOC_Os11g04710.1:0.00634426324864632765,gnl_Orysa_v7.0_LOC_Os12g04480.1:0.00228615252640922357)100:0.08244075996466444789)100:0.16737352958994200502)15:0.07828530486103676966)15:0.10655961774905313433,((gnl_Nelnu_v1.0_NNU_011246-RA:0.08340380264859260928,gnl_Nelnu_v1.0_NNU_005795-RA:0.07984643209545529141)100:0.09637199843959878831,((gnl_Eucgr_v2.0_Eucgr.G03059.1:0.11124604648004719765,gnl_Eucgr_v2.0_Eucgr.J00224.1:0.15086638120913906103)87:0.03393977154721985329,((gnl_Stras_v2.0_SGA_v2.0_scaffold44T16690:0.14221249317384579425,(gnl_Utrgi_v4.1_Scf00215.g12835.t1:0.27402702206747214797,gnl_Mimgu_v2.0_Migut.F00677.1:0.08218948621094943063)63:0.03431253401610828008)100:0.09744042264679278476,(((((Frave_20962-v2.0.a2-hybrid.t1:0.04344366414414714550,Rosch_v2.0_Chr1g0370071:0.01388856005125341242)100:0.03846636593276273053,Ruboc_07_G07849:0.03728181650873842179)100:0.05315503767969831372,((gnl_Prupe_v2.1_Prupe.2G249100.1:0.00731911390610307834,Pruav_sc0000143.1_g650.1.mk:0.00737486016788494250)100:0.02961695073065446701,(((Pyrco_Danjou_DWF4.Chr7:0.00317078550610183380,((Pyrco_BartlettDH_DWF4_Chr7:0.00000100000050002909,Pyrco_Bartlett_013214.1:0.00212397087426468819)99:0.00355479603927606920,(Pyrusco7g016750.1:0.00508339878321128775,Pyrbr_009370882.2_cds_XP_009369157.1_1:0.00316472354242974775)81:0.00062277776343401298)82:0.00063100733508372579)100:0.00198984560855180797,((Maldo_Gala_07g019050:0.00000100000050002909,Maldo_GDDH_07G1220800:0.00000100000050002909)100:0.00222761194647106038,(Malsi_07g018080:0.00096505164929898684,Malsy_07g019060:0.00471564762356817529)52:0.00063057937299179124)100:0.01303904050566707939)100:0.00949864093445302107,(((Maldo_HF23973-RA:0.00125848942688663889,(Malsy_01g014120:0.00000100000050002909,Malsy_01g021220:0.00062711678114914520)93:0.00252067995746889069)82:0.00063049460459454088,(Malsi_01g013750:0.00000100000050002909,(Maldo_Gala_01g013530:0.00000100000050002909,Maldo_GDDH_01G1152100:0.00000100000050002909)31:0.00000100000050002909)96:0.00062727255398171890)96:0.00510776315181639320,(Pyrusco1g013070.1:0.00199035433015525140,((Pyrco_Bartlett_011658.1:0.00000100000050002909,(Pyrco_BartlettDH_new_DWF4_Chr1:0.00000100000050002909,Pyrco_Danjou_DWF4.Chr1:0.00000100000050002909)97:0.00000100000050002909)100:0.00252104915714543472,Pyrbr_009346541.2_cds_XP_009344816.1_1:0.00188958088490709972)98:0.00115074801204652897)98:0.00582004388974451201)100:0.02559339590671961054)100:0.07288347673540850058)98:0.03348821758888594763)99:0.08871755358165224481,((((gnl_Medtr_Mt4.0v1_Medtr3g070380.1:0.13085630366188255591,gnl_Phavu_v2.1_Phvul.001G242200.1:0.13617140710626796096)49:0.02588251016065550025,(gnl_Phavu_v2.1_Phvul.008G224600.1:0.07612159333962545404,gnl_Medtr_Mt4.0v1_Medtr5g082520.1:0.12089773919638180377)54:0.02468719185604482599)100:0.10106990342076498102,((gnl_Solly_v2.4_Solyc06g051750.2.1:0.21900058803825830922,(gnl_Aquco_v3.1_Aqcoe1G424100.1:0.26240528654133138398,(gnl_Betvu_v1.2_Bv2_023920_qyup.t1:0.01464213312652691036,gnl_Betvu_v1.2_Bv2_023920_qyup.t2:0.02657994761725935087)100:0.21479165943800179739)79:0.08801211619005676334)32:0.05153233514557023498,((gnl_Manes_v6.1_Manes.10G013700.1:0.07381148205631922476,gnl_Manes_v6.1_Manes.07G128700.1:0.04820165154330400409)100:0.04978004421770317739,(gnl_Poptr_v3.0_Potri.008G067500.1:0.04073105638333690548,gnl_Poptr_v3.0_Potri.010G189800.1:0.04047656625742437897)99:0.08528634901324594342)82:0.05588452609681165278)21:0.02323272787505319820)2:0.01193388396365106449,(gnl_Theca_v1.1_Thecc1EG042532t1:0.12089641802926889835,(gnl_Arath_TAIR10_AT5G05690.1:0.20914183727998000850,gnl_Carpa_v0.4_evm.model.supercontig_19.182:0.11096818359874718873)32:0.04144936916936115684)25:0.02335717013171312653)23:0.03008307460276356607)35:0.03521347137021185042,gnl_Vitvi_Genoscope.12X_GSVIVT01032837001:0.16730156127711295899)36:0.02888921669715795518)43:0.01811465320619096500)67:0.05877511951961549713)37:0.02969618391305611435)16:0.07575759428142019025,gnl_Ambtr_v1.0_evm_27.model.AmTr_v1.0_scaffold00029.413:0.28925326633302389512)28:0.25975731559998199716,(gnl_Pinta_v2.0_PITA_000050806-RA:0.51688764953880506070,gnl_Pinta_v2.0_PITA_000047689-RA:0.35178356159847556928)66:0.34333347364153504744)5:0.04169110377417953317)8:0.04833402779078128236,(gnl_Selmo_v1.0_89147:0.74725720424203689873,((((gnl_Pinta_v2.0_PITA_000069443-RA:0.12136679454645800391,(gnl_Pinta_v2.0_PITA_000009686-RA:0.00156923842255280929,gnl_Pinta_v2.0_PITA_000086967-RA:0.09567500135193238164)100:0.15896190324084907841)100:0.31252028998038344776,((gnl_Ambtr_v1.0_evm_27.model.AmTr_v1.0_scaffold00061.116:0.22001697193674524256,((((gnl_Sorbi_v3.1_Sobic.004G196200.1:0.34748377576829247992,(gnl_Orysa_v7.0_LOC_Os04g39430.1:0.06590631520470334459,gnl_Sorbi_v3.1_Sobic.006G114600.1:0.06511930971124765821)89:0.05399547261503007817)100:0.13015269410168492370,gnl_Musac_v1_GSMUA_Achr5T04260_001:0.14452900002605889584)74:0.03978439926706731772,gnl_Spipo_v2_Spipo10G0030400:0.32272118406655680989)74:0.05520679140381213462,(((gnl_Vitvi_Genoscope.12X_GSVIVT01030139001:0.07698003488004809269,(((((Rosch_v2.0_Chr2g0155501:0.01536815301594673597,Frave_25417-v1.0-hybrid.t1:0.03181570585234089199)100:0.01701590157867750169,Ruboc_06_G08472:0.01939588935190877592)100:0.05753682235017511248,((Pruav_sc0000488.1_g280.1.mk:0.00563964460577337425,(gnl_Prupe_v2.1_Prupe.3G193900.1:0.00315495450449344850,gnl_Prupe_v2.1_Prupe.3G147200.1:0.08123029130782158380)99:0.00588010551033621431)99:0.04200129054772858833,((Malsi_17g011150:0.00205636811844351437,(Malsy_17g010890:0.00472172236034514633,((Maldo_Gala_17g011690:0.00000100000050002909,Maldo_GDDH_17G1120200:0.00000100000050002909)91:0.00129971403141930422,Maldo_HF29207-RA:0.00000100000050002909)73:0.00000100000050002909)72:0.00068481778930632516)100:0.01219860950534270433,(((Pyrbr_009363232.1_cds_XP_009361507.1_1:0.00130801810826729572,Pyrusco0g045270.1:0.00000100000050002909)96:0.00067866194867156557,(Pyrco_Danjou_DWF4.Chr17_2:0.02325077215712923265,(Pyrco_BartlettDH_new_DWF4_Chr17_2:0.00076759804290427733,Pyrco_Bartlett_026259.1:0.00000100000050002909)97:0.00192174336781005808)90:0.00187291028918974505)83:0.00134268745764000333,(Pyrusco0g045250.1:0.05981546219389899388,Pyrco_Bartlett_042843.1:0.03071847112611489003)97:0.00641192246023322438)78:0.00154620344799501794)100:0.04018224293945565906)98:0.02545022921086411913)99:0.07775014673148469835,(gnl_Solly_v2.4_Solyc07g056160.2.1:0.20312671170805934873,(gnl_Stras_v2.0_SGA_v2.0_scaffold4T02125:0.25354689770978422469,gnl_Mimgu_v2.0_Migut.E01775.1:0.15790304276503525083)100:0.11210777415568017046)99:0.07336887884334197807)52:0.02652206717307007550,((gnl_Poptr_v3.0_Potri.014G171700.1:0.12870659956095420462,gnl_Manes_v6.1_Manes.13G059100.1:0.10576526507576038127)87:0.02880218273012217362,(gnl_Carpa_v0.4_evm.model.supercontig_136.73:0.14129144719137093356,gnl_Theca_v1.1_Thecc1EG002483t3:0.10375542486616710913)39:0.01051508025611929201)39:0.01419147760117950123)73:0.02529541876623064844)99:0.08459533486076448172,(gnl_Aquco_v3.1_Aqcoe1G376900.1:0.16264036681071389334,gnl_Nelnu_v1.0_NNU_017108-RA:0.11286572470415238978)57:0.02223048871031800197)71:0.03552612628487630125,gnl_Elagu_v2.0_p5_sc00092.V1.gene416:0.39249988750411196614)63:0.04802976769144529090)81:0.06868529256747650524)99:0.10125363675126816676,((gnl_Vitvi_Genoscope.12X_GSVIVT01032365001:0.18896794337811478881,((gnl_Solly_v2.4_Solyc02g093540.2.1:0.34358489231618039028,(gnl_Stras_v2.0_SGA_v2.0_scaffold135T34924:0.28051574338621615423,gnl_Mimgu_v2.0_Migut.H00033.1:0.12664186960618986633)99:0.12054642713960572742)99:0.11561155015064508711,(((gnl_Medtr_Mt4.0v1_Medtr7g033040.1:0.12143621443559837747,gnl_Phavu_v2.1_Phvul.008G147500.1:0.12140299508281746088)100:0.21425488785878160636,(gnl_Theca_v1.1_Thecc1EG017014t1:0.12921124659473900986,((gnl_Arath_TAIR10_AT5G14400.1:0.38035828830321172234,gnl_Carpa_v0.4_evm.model.supercontig_130.65:0.13489191706823167038)70:0.06871721858391822979,((gnl_Manes_v6.1_Manes.15G153000.1:0.06395956118691994985,gnl_Manes_v6.1_Manes.17G109900.1:0.09223139408426610231)100:0.06171640072054073584,gnl_Poptr_v3.0_Potri.001G341000.1:0.18008938698274803980)100:0.05621317488716189720)26:0.01347268428081261488)56:0.02521428119866908624)41:0.01622887567376663995,(((Ruboc_06_G03898:0.02340636489274132773,(Rosch_v2.0_Chr2g0173551:0.03219336042329266206,Frave_27978-v2.0.a2-hybrid.t1:0.04820771138035920972)100:0.03997229272749808215)100:0.09451648975486243165,((Pyrusco9g017990.1:0.02298640435727576994,Maldo_GDDH_09G1020700:0.00874518905476928850)100:0.07545341077484674086,((Malsi_09g002040:0.00076196268503699526,((Malsy_09g001880:0.00000100000050002909,(Maldo_Gala_09g001910:0.00000100000050002909,Maldo_HF33035-RA:0.00063003345877498599)63:0.00063041869820671455)48:0.00000100000050002909,(Maldo_GDDH_09G1020600:0.00126616287068016093,(Pyrusco9g018000.1:0.00419398142637560003,((Pyrco_Bartlett_000290.1:0.04519603871265211181,Pyrco_BartlettDH_new_DWF4_Chr9_2:0.00091950269075253405)66:0.00230336188188652591,Pyrco_Danjou_DWF4.Chr9_2:0.00438674680716775491)67:0.00221222572886992487)78:0.01074252117155917452)65:0.00710118120920556067)36:0.00068985694240780357)100:0.06627226668350666428,(Pruav_sc0000040.1_g810.1.mk:0.02471723717821351293,gnl_Prupe_v2.1_Prupe.3G295600.1:0.00772695649665149521)100:0.07617957296076995066)76:0.01160131522349439927)100:0.04161213798455615231)100:0.08364651144053082688,(gnl_Eucgr_v2.0_Eucgr.I01718.1:0.01944774650935402610,gnl_Eucgr_v2.0_Eucgr.I01717.1:0.01627244601108455285)100:0.28888083313848234024)62:0.03401249600094705811)94:0.04889717738130609781)60:0.02584236601930206198)96:0.07727100716586486617,(gnl_Nelnu_v1.0_NNU_002932-RA:0.13609820922412446675,gnl_Aquco_v3.1_Aqcoe5G389600.1:0.23217161908661632097)83:0.02944370155900786698)94:0.12961099645002263636)72:0.08146290039397995064)88:0.12371001951746873893,((gnl_Musac_v1_GSMUA_Achr4T09180_001:0.22212624640911288187,gnl_Elagu_v2.0_p5_sc00028.V1.gene365:0.39894703893967226049)96:0.22169422869953542277,gnl_Ambtr_v1.0_evm_27.model.AmTr_v1.0_scaffold00064.104:0.46942309258586761844)94:0.17654617457216675858)89:0.17540172342102058889,((gnl_Pinta_v2.0_PITA_000048874-RA:0.32196829427843981497,gnl_Pinta_v2.0_PITA_000027632-RA:0.27553171730280351381)98:0.10622022863132822568,((((gnl_Orysa_v7.0_LOC_Os10g19110.1:1.77846355740722072980,gnl_Elagu_v2.0_p5_sc00011.V1.gene448:0.00000100000050002909)24:0.60340089895863135983,(gnl_Elagu_v2.0_p5_sc00014.V1.gene219:0.47660331054323806788,gnl_Musac_v1_GSMUA_Achr8T26330_001:0.07746337088862646769)99:0.18384963509461405007)9:0.06559829881244617911,gnl_Musac_v1_GSMUA_Achr8T26350_001:0.28207958588694082014)7:0.04082488899432019924,((gnl_Spipo_v2_Spipo2G0104100:0.25465450424739682900,(((((((gnl_Solly_v2.4_Solyc02g085360.2.1:0.20263657914958707607,(gnl_Arath_TAIR10_AT3G50660.1:0.24755127842743868127,gnl_Betvu_v1.2_Bv6_137400_tnss.t1:0.19076126979204269252)83:0.05765880011711816550)37:0.03890777901486733303,((gnl_Carpa_v0.4_evm.model.supercontig_6.104:0.17525819903203329608,gnl_Theca_v1.1_Thecc1EG000402t2:0.09431467738017045022)73:0.02968013398361580082,((gnl_Poptr_v3.0_Potri.005G124000.1:0.04201166727573232840,gnl_Poptr_v3.0_Potri.007G026500.1:0.05895898070103871430)100:0.04335333484905787987,gnl_Manes_v6.1_Manes.02G093100.1:0.11300871635041090379)96:0.03399647953180369442)79:0.02148606503404916490)13:0.01589885299120420356,((gnl_Phavu_v2.1_Phvul.002G029700.1:0.11190461226412905249,(gnl_Medtr_Mt4.0v1_Medtr5g020020.1:0.10855884154564347799,(gnl_Phavu_v2.1_Phvul.003G253100.1:0.15973248030654868534,gnl_Medtr_Mt4.0v1_Medtr8g077810.1:0.10759665442935584245)99:0.03938262181710060900)87:0.02658803359543030972)100:0.08245157860974355879,((Ruboc_01_G01024:0.01995685339324538080,(Frave_14783-v2.0.a2-hybrid.t1:0.02518300595488889501,Rosch_v2.0_Chr2g0101791:0.02354590164474432146)98:0.01824971435397748643)100:0.04104438462499013229,((Pruav_sc0000099.1_g960.1.mk:0.00934560472738263370,gnl_Prupe_v2.1_Prupe.7G153500.1:0.00512746231434842419)99:0.04718075612529193386,((((Malsy_02g013580:0.00000100000050002909,(Maldo_HF27612-RA:0.00000100000050002909,Malsi_02g012880:0.00000100000050002909)95:0.00183816530864460825)60:0.00000100000050002909,(Maldo_Gala_02g012630:0.00000100000050002909,Maldo_GDDH_02G1149000:0.00000100000050002909)90:0.00000100000050002909)100:0.00471595399390321076,((Pyrbr_009351727.2_cds_XP_009350002.1_1:0.00000100000050002909,Pyrbr_009351726.2_cds_XP_009350001.1_1:0.00000100000050002909)100:0.00327937894850030423,(Pyrco_Bartlett_021841.1:0.00225315942265196618,(Pyrco_BartlettDH_new_DWF4_Chr2_2:0.00000100000050002909,Pyrco_Danjou_new_DWF4.Chr2_2:0.00000100000050002909)100:0.00081626359061054714)93:0.00184698056097510948)100:0.00185884647328554134)100:0.01562018999597202321,(((((Maldo_GDDH_15G1263900:0.00000100000050002909,Malsi_15g023900:0.00190942625758182684)15:0.00000100000050002909,Malsy_15g022260:0.00000100000050002909)32:0.00058153106932578246,Maldo_Gala_15g023830:0.02447185706343111417)68:0.00005315048989696356,Maldo_HF31168-RA:0.00000100000050002909)96:0.00687139437384533171,((Pyrusco15g012010.1:0.00123703671124357636,(Pyrbr_009373311.2_cds_XP_009371586.1_1:0.00000100000050002909,Pyrbr_009373310.2_cds_XP_009371585.1_1:0.00000100000050002909)100:0.00310371297616628952)65:0.00061326624268040865,(Pyrco_Danjou_new_DWF4.Chr15_2:0.00062616529378786581,(Pyrco_BartlettDH_new_DWF4_Chr15_2:0.00062590583509957462,Pyrco_Bartlett_016276.1:0.00000100000050002909)65:0.00061647212532784756)51:0.00000100000050002909)100:0.00581503837390361707)96:0.01942809829008131095)96:0.04572620692135546949)95:0.03174555157025261282)95:0.06105484800878657747)38:0.01198222785029553691)26:0.02986610468113320635,gnl_Vitvi_Genoscope.12X_GSVIVT01018977001:0.10535682043035077271)35:0.03701084785658882020,((gnl_Nelnu_v1.0_NNU_011762-RA:0.12085811863709557124,gnl_Nelnu_v1.0_NNU_006423-RA:0.06323860723950962270)95:0.06539699157901808502,(gnl_Ambtr_v1.0_evm_27.model.AmTr_v1.0_scaffold00059.35:0.33004853775979586805,gnl_Aquco_v3.1_Aqcoe6G117800.1:0.19611941920720538102)54:0.06035906356107549608)45:0.04928274093036472125)32:0.07097578239324209282,(gnl_Stras_v2.0_SGA_v2.0_scaffold276T46634:0.21807307771973111210,gnl_Mimgu_v2.0_Migut.H00997.1:0.12960449080064737060)100:0.12832641278110959449)52:0.05113319774966086639,gnl_Eucgr_v2.0_Eucgr.I02453.1:0.15975001863183263540)54:0.06376828593159111769)15:0.01191183568233880087,(((gnl_Musac_v1_GSMUA_Achr4T10750_001:0.09824022399984309872,gnl_Musac_v1_GSMUA_AchrUn_randomT22170_001:0.08983035839774396181)100:0.06462855809521399209,(gnl_Elagu_v2.0_p5_sc00011.V1.gene433:0.06543472849014417281,gnl_Elagu_v2.0_p5_sc00123.V1.gene301:0.09588613548687024979)98:0.11412947316455714086)79:0.04315062766272240169,(gnl_Orysa_v7.0_LOC_Os03g12660.1:0.08075543319599656766,gnl_Sorbi_v3.1_Sobic.001G445900.1:0.05589828745518526931)100:0.15261687956245276188)87:0.04257891690268929968)30:0.03472173871392883471)22:0.17651418610097668882)24:0.10310709729224058762)19:0.13047442689141439121)4:0.05334463663875108064)62:0.11617514977846635227)93:0.39383578336326258151):0.35433407781415232618,gnl_Phypa_v3.3_Pp3c9_7820V3.1:0.35433407781415232618);
