# Supplementary material for: Building a foundation for gene family analysis in Rosaceae genomes with a novel workflow: A case study in Pyrus architecture genes
Source: Front Plant Sci. 2022 Nov 14;13:975942. doi: 10.3389/fpls.2022.975942 (PMC9702816; doi:10.3389/fpls.2022.975942)
Supplement: Supplementary file 1 [file DataSheet_1.zip › SupFiles/SupFile3_gene_family_phylogeny/8031.fna.aln.tree]

((gnl_Selmo_v1.0_11120:0.81679297659331384640,(((((((gnl_Arath_TAIR10_AT2G44990.1:0.54215377539384812522,gnl_Carpa_v0.4_evm.model.supercontig_22.7:0.23194932594812892046)18:0.03735104623915054545,(gnl_Theca_v1.1_Thecc1EG005633t1:0.18948284227972805871,(gnl_Poptr_v3.0_Potri.014G056800.1:0.15513252088831275266,gnl_Manes_v6.1_Manes.05G051700.1:0.17887071346811356243)99:0.06191659526442717248)36:0.02803967619488217239)35:0.04361427415741878783,(((gnl_Phavu_v2.1_Phvul.008G152801.1:0.12116642023053401933,gnl_Medtr_Mt4.0v1_Medtr7g045370.1:0.15948640613706080438)100:0.22561323555696041754,((((Pyrusco7g007300.1:0.00267821882123434789,(Pyrbr_009374927.1_cds_XP_009373202.1_1:0.00541441316665273228,(Pyrco_Bartlett_005718.1:0.02780096128666418795,(Pyrco_DAnjou_new_MAX3.Chr7:0.00000100000050002909,Pyrco_BartlettDH_new_MAX3.Chr7:0.00000100000050002909)100:0.00098096930020179934)94:0.00222327861202106965)97:0.00114351344437811490)100:0.00409390148014743011,(Malsi_07g009110:0.00165664130247082306,(Malsy_07g009650:0.00061556659576580942,(Maldo_Gala_07g009800:0.00000100000050002909,(Maldo_HF14640-RA:0.00000100000050002909,Maldo_GDDH_07G1110600:0.00000100000050002909)100:0.00000100000050002909)99:0.00080553958353853647)54:0.00082875235100344049)93:0.00418199434105020074)100:0.07507017417455488784,(gnl_Prupe_v2.1_Prupe.2G133900.1:0.01492988935014609268,(Pruav_sc0000120.1_g030.1.mk:0.00000100000050002909,Pruav_sc0000200.1_g010.1.mk:0.00208730672646245804)100:0.01330908066059504659)100:0.04151667678304504783)100:0.04330925950449512202,(((Rosch_v2.0_Chr1g0342921:0.00941079434834295528,Rosch_v2.0_Chr1g0348171:0.01157908664654955927)100:0.08484476787568566436,Rosch_v2.0_Chr1g0348141:0.10752197561728797648)100:0.04144551797688008493,(Frave_04863-v1.0-hybrid.t1:0.05061531918156350618,(Rosch_v2.0_Chr1g0348201:0.01385694033235150384,Rosch_v2.0_Chr1g0342931:0.03143687443327224107)99:0.01324148925975546578)100:0.04853407574214872733)100:0.03821410222984789051)100:0.11352771586921374392)59:0.03699733220217251567,((gnl_Eucgr_v2.0_Eucgr.E01594.1:0.26680338081236826264,(gnl_Spipo_v2_Spipo1G0083900:0.34058201004123039857,(gnl_Elagu_v2.0_p5_sc00002.V1.gene621:0.65816540949696955565,((gnl_Orysa_v7.0_LOC_Os04g46470.1:0.12035368110791967722,gnl_Sorbi_v3.1_Sobic.006G170300.1:0.09460900498357183164)100:0.27476240998640366620,(gnl_Musac_v1_GSMUA_Achr11T21000_001:0.23528846280085868869,gnl_Elagu_v2.0_p5_sc00002.V1.gene619:0.29059090832897671586)56:0.04354863280654185792)64:0.04565179953927153006)78:0.05241824008394040807)100:0.22621745016374569803)78:0.15683551107735665964,(gnl_Solly_v2.4_Solyc01g090660.2.1:0.24226161020203892948,((gnl_Stras_v2.0_SGA_v2.0_scaffold52T19204:0.27533597210044902237,gnl_Mimgu_v2.0_Migut.B01565.1:0.14024766536998484190)76:0.04645608570830878081,gnl_Utrgi_v4.1_Scf01202.g24148.t1:0.40077275174449072948)100:0.13483956774908770204)78:0.11165520785571414475)31:0.03287932654606975230)8:0.01739599947109507494)18:0.03149419524525127329,(gnl_Vitvi_Genoscope.12X_GSVIVT01018217001:0.28121006561278932834,gnl_Betvu_v1.2_Bv1_018290_azxk.t1:0.57743885375698944529)19:0.02871429570347805785)30:0.05419244288431327577,(gnl_Nelnu_v1.0_NNU_012175-RA:0.30687915632832346580,gnl_Aquco_v3.1_Aqcoe5G448300.1:0.31718790324680545822)30:0.04132353527613991107)46:0.11504541389764051662,gnl_Ambtr_v1.0_evm_27.model.AmTr_v1.0_scaffold00111.9:0.49346607921171775635)100:0.45237534674798041134,(gnl_Pinta_v2.0_PITA_000031671-RA:0.00000100000050002909,gnl_Pinta_v2.0_PITA_000039840-RA:0.36714055575956455746)100:0.48670295499377597137)100:0.36263157034420701041):0.43359955054493504178,gnl_Phypa_v3.3_Pp3c6_21550V3.1:0.43359955054493504178);
