# Supplementary material for: Building a foundation for gene family analysis in Rosaceae genomes with a novel workflow: A case study in Pyrus architecture genes
Source: Front Plant Sci. 2022 Nov 14;13:975942. doi: 10.3389/fpls.2022.975942 (PMC9702816; doi:10.3389/fpls.2022.975942)
Supplement: Supplementary file 1 [file DataSheet_1.zip › SupFiles/SupFile3_gene_family_phylogeny/274.fna.aln.tree]

((gnl_Solly_v2.4_Solyc01g080150.2.1:0.17651291925369699820,((((gnl_Aquco_v3.1_Aqcoe4G107500.1:0.06624699803521663655,gnl_Aquco_v3.1_Aqcoe4G107600.1:0.00449216997370367396)100:0.30506796610006220449,(((gnl_Phavu_v2.1_Phvul.008G005300.1:0.16778459291418826305,((gnl_Medtr_Mt4.0v1_Medtr7g007180.1:0.13757556789509664541,((gnl_Medtr_Mt4.0v1_Medtr7g407160.1:0.61666269986878330389,gnl_Medtr_Mt4.0v1_Medtr7g007190.1:0.06818268250928548324)46:0.03447677631206071819,gnl_Medtr_Mt4.0v1_Medtr7g024230.1:0.24194136838980906390)53:0.07442820119757702357)100:0.20315714297566017654,((gnl_Medtr_Mt4.0v1_Medtr3g011590.1:0.04870198121921261863,(((gnl_Medtr_Mt4.0v1_Medtr3g020155.1:0.00000100000050002909,gnl_Medtr_Mt4.0v1_Medtr3g020100.1:0.00000100000050002909)100:0.04609070058171974710,(gnl_Medtr_Mt4.0v1_Medtr3g019980.1:0.03308282881022740762,(gnl_Medtr_Mt4.0v1_Medtr3g019820.1:0.02326760629820347551,(gnl_Medtr_Mt4.0v1_Medtr3g019930.1:0.00000100000050002909,gnl_Medtr_Mt4.0v1_Medtr3g019900.1:0.00103112828161008169)100:0.01446114510566516749)100:0.01785470890774639927)90:0.01254463713175099811)92:0.01937661782521507559,(gnl_Medtr_Mt4.0v1_Medtr3g020760.1:0.02092537223090746440,gnl_Medtr_Mt4.0v1_Medtr3g020740.1:0.03876434439823254335)100:0.02147427904682993813)45:0.00565154400025669450)89:0.03738525101929838362,(((gnl_Medtr_Mt4.0v1_Medtr7g407170.1:0.03596300196942477101,gnl_Medtr_Mt4.0v1_Medtr7g028880.1:0.02743812934993863917)97:0.00754556499531743811,gnl_Medtr_Mt4.0v1_Medtr2g075100.1:0.02650293533376739050)100:0.01242315560108371401,(gnl_Medtr_Mt4.0v1_Medtr7g024250.1:0.04064441057705615173,(gnl_Medtr_Mt4.0v1_Medtr6g045287.1:0.00000100000050002909,gnl_Medtr_Mt4.0v1_Medtr6g045293.1:0.00000100000050002909)100:0.06304539754160114196)44:0.00300104939540445440)98:0.05295944962409124268)66:0.06136152760471927370)92:0.09090948990078237535)100:0.24505696330260662297,(((gnl_Poptr_v3.0_Potri.004G150900.1:0.05361644277663340369,gnl_Poptr_v3.0_Potri.008G033300.1:0.05537834511378921659)100:0.21782717870247697567,gnl_Manes_v6.1_Manes.15G148500.1:0.20168837860765151393)96:0.13253905916491801054,((gnl_Theca_v1.1_Thecc1EG011195t1:0.18041965399080356347,(gnl_Theca_v1.1_Thecc1EG011153t1:0.02970090173595177352,gnl_Theca_v1.1_Thecc1EG011151t1:0.00994285825664372423)100:0.19840999348234725219)100:0.13417637550926075907,((Ruboc_02_G00560:0.05674435306237916171,Rosch_v2.0_Chr6g0308751:0.12540132318687038926)100:0.20529955584144160552,((gnl_Prupe_v2.1_Prupe.5G047700.1:0.01490180520508422105,Pruav_sc0001243.1_g240.1.mk:0.00829432958840440986)100:0.11334324304233854563,((((Maldo_HF37306-RA:0.00000100000050002909,(Malsi_06g004000:0.00000100000050002909,Maldo_Gala_06g004110:0.00000100000050002909)29:0.00000100000050002909)91:0.00221523111555297757,Malsy_06g004140:0.00000100000050002909)83:0.00000100000050002909,Maldo_GDDH_00G1084500:0.00000100000050002909)100:0.01177686375441758596,(((Pyrco_DAnjou_IPT3.Chr6:0.00000100000050002909,(Pyrco_Bartlett_016716.1:0.00000100000050002909,Pyrco_BartlettDH_IPT3.Chr6:0.00000100000050002909)96:0.00430592897710102129)70:0.00000100000050002909,Pyrusco6g003620.1:0.00538732436489862670)66:0.00325127636168954810,(Pyrbr_009373603.1_cds_XP_009371878.1_1:0.00000100000050002909,(Pyrbr_009341129.1_cds_XP_009339404.1_1:0.00000100000050002909,Pyrbr_009351158.1_cds_XP_009349433.1_1:0.00000100000050002909)86:0.00221709362313787448)100:0.00557252442141253652)90:0.00692806407657275622)100:0.11832442863247688569)100:0.13499139101755647241)100:0.15141359784058119886)50:0.02938525243149212041)47:0.05409542374026863470)60:0.06821181227059250340,(gnl_Solly_v2.4_Solyc11g061820.1.1:0.00872477789903990802,(gnl_Solly_v2.4_Solyc11g061900.1.1:0.01494292345778451027,(((((gnl_Solly_v2.4_Solyc11g061830.1.1:0.00488976050925718150,gnl_Solly_v2.4_Solyc11g061840.1.1:0.02325501996838474569)68:0.01514778241095657632,((((gnl_Solly_v2.4_Solyc11g061800.1.1:0.01924924672999710207,gnl_Solly_v2.4_Solyc11g061810.1.1:0.01178970370176228924)97:0.02356605894460024955,((gnl_Solly_v2.4_Solyc11g063690.1.1:0.01127088332149461629,(gnl_Solly_v2.4_Solyc11g063710.1.1:0.01065838137689889900,gnl_Solly_v2.4_Solyc11g063740.1.1:0.01071620702848723357)16:0.00000100000050002909)58:0.01043193868969176721,(((gnl_Solly_v2.4_Solyc11g019900.1.1:0.09042085933608363935,gnl_Solly_v2.4_Solyc08g061690.1.1:0.03733467652750406540)42:0.01345567463272404930,((((gnl_Solly_v2.4_Solyc11g020500.1.1:0.01629922771372308010,gnl_Solly_v2.4_Solyc11g020360.1.1:0.00411503938315957874)99:0.04750390917153093917,(gnl_Solly_v2.4_Solyc08g061700.1.1:0.05057697441242241937,((gnl_Solly_v2.4_Solyc08g061750.1.1:0.06865541325134048856,gnl_Solly_v2.4_Solyc08g061760.1.1:0.01419881127941896061)28:0.02206107298787952573,(gnl_Solly_v2.4_Solyc08g061710.1.1:0.01774900915048332334,(gnl_Solly_v2.4_Solyc08g061740.1.1:0.08412835684889768961,gnl_Solly_v2.4_Solyc08g061720.1.1:0.02518408048607592362)13:0.00000100000050002909)16:0.00298698351504640735)1:0.00550322855197810101)0:0.00228785862282470396)0:0.00000100000050002909,(gnl_Solly_v2.4_Solyc11g027980.1.1:0.17609706025756452497,gnl_Solly_v2.4_Solyc08g061680.1.1:0.02878539970452152763)12:0.00844728422493962704)1:0.00322647716309841558,(((gnl_Solly_v2.4_Solyc11g020430.1.1:0.05933588283469386909,gnl_Solly_v2.4_Solyc11g020520.1.1:0.04835977413989176604)17:0.00000100000050002909,(gnl_Solly_v2.4_Solyc11g020380.1.1:0.02371151481993260396,(gnl_Solly_v2.4_Solyc11g020410.1.1:0.01223730297603321283,(gnl_Solly_v2.4_Solyc11g020370.1.1:0.05069933257588438852,((gnl_Solly_v2.4_Solyc11g020510.1.1:0.04130972875513681808,gnl_Solly_v2.4_Solyc11g020400.1.1:0.02291874360524722917)34:0.00334384029747478032,gnl_Solly_v2.4_Solyc11g020390.1.1:0.04834618978402912409)14:0.00203625215695592623)1:0.00000100000050002909)1:0.00000100000050002909)2:0.00000100000050002909)3:0.00484648976267067991,(((gnl_Solly_v2.4_Solyc11g019850.1.1:0.03441447573029143836,(gnl_Solly_v2.4_Solyc11g019870.1.1:0.03450431444348962817,(gnl_Solly_v2.4_Solyc11g019860.1.1:0.01937314207615383269,gnl_Solly_v2.4_Solyc11g020420.1.1:0.12287126488174875127)11:0.00307413599853784093)3:0.00000100000050002909)4:0.00000100000050002909,gnl_Solly_v2.4_Solyc11g019880.1.1:0.01450652948193363254)5:0.00392449310638438159,gnl_Solly_v2.4_Solyc11g019890.1.1:0.02270476143015325368)1:0.00626411003641996755)7:0.00910696138134768282)0:0.00151571484089372513)0:0.00211011822703254968,((gnl_Solly_v2.4_Solyc11g030560.1.1:0.06928501205345809211,gnl_Solly_v2.4_Solyc08g061780.1.1:0.05710192707769635306)28:0.00692191086663043048,gnl_Solly_v2.4_Solyc11g028210.1.1:0.31939008094012011352)13:0.01474752279001229939)0:0.00000100000050002909)3:0.00643883832775132229)3:0.00160442020257565098,((gnl_Solly_v2.4_Solyc11g061890.1.1:0.00000100000050002909,gnl_Solly_v2.4_Solyc08g061790.1.1:0.00000100000050002909)14:0.06736736184500853597,gnl_Solly_v2.4_Solyc11g061790.1.1:0.09250471002869029014)2:0.00957772677410879611)0:0.00379533666398583058,(gnl_Solly_v2.4_Solyc11g061870.1.1:0.01073313620554293586,(gnl_Solly_v2.4_Solyc11g061850.1.1:0.01289418531478744682,gnl_Solly_v2.4_Solyc11g061860.1.1:0.00615527394313181240)46:0.00609334839990419066)4:0.00000100000050002909)0:0.00000100000050002909)0:0.00000100000050002909,((gnl_Solly_v2.4_Solyc11g063450.1.1:0.01979999890477941379,((((gnl_Solly_v2.4_Solyc11g063670.1.1:0.02667935184978819166,(gnl_Solly_v2.4_Solyc11g063470.1.1:0.02624545682636876542,gnl_Solly_v2.4_Solyc11g063730.1.1:0.03933531462205037965)43:0.01683194281455467969)86:0.08562143345729696098,(gnl_Solly_v2.4_Solyc11g061780.1.1:0.08839366820192476326,(((gnl_Solly_v2.4_Solyc11g063650.1.1:0.02112202403469495143,gnl_Solly_v2.4_Solyc11g063680.1.1:0.01593988612739211802)65:0.00528193969928566955,gnl_Solly_v2.4_Solyc11g063460.1.1:0.01578675942742585603)44:0.00000100000050002909,gnl_Solly_v2.4_Solyc11g063700.1.1:0.01588590566811507246)100:0.05684676917178299593)19:0.00000100000050002909)35:0.06587844157200174744,(gnl_Solly_v2.4_Solyc08g061770.1.1:0.07072830610251770733,gnl_Solly_v2.4_Solyc08g061730.1.1:0.05499907229430067018)21:0.01159716858341104141)10:0.01849633535008191054,gnl_Solly_v2.4_Solyc11g027990.1.1:0.12528961544853958743)8:0.02280427718440402110)6:0.02932346479905071149,gnl_Solly_v2.4_Solyc11g061910.1.1:0.00270453060535126100)3:0.19672871334875199900)1:0.00000100000050002909,gnl_Solly_v2.4_Solyc11g061880.1.1:0.01492262145197388937)0:0.00079345726355439566,gnl_Solly_v2.4_Solyc11g061920.1.1:0.01626653479428108798)7:0.00000100000050002909)22:0.01638289856220290219)100:0.41681970453206174110)80:0.12056652029832316819)57:0.07087830489046929860,(((((gnl_Betvu_v1.2_Bv7_162990_zorj.t1:0.42982308094553484112,gnl_Theca_v1.1_Thecc1EG004434t1:0.21231486777421673673)18:0.00333044382779885831,((gnl_Manes_v6.1_Manes.05G074300.1:0.06323130976457506935,gnl_Manes_v6.1_Manes.01G209100.1:0.09560695362805733677)100:0.12204350217889597952,gnl_Poptr_v3.0_Potri.014G139300.1:0.19340854302200227721)96:0.07375140291683815463)43:0.05550530107608935698,gnl_Solly_v2.4_Solyc09g064910.1.1:0.44173801047980809642)26:0.01915937237271740298,(((gnl_Vitvi_Genoscope.12X_GSVIVT01011107001:0.03803386124191113909,gnl_Vitvi_Genoscope.12X_GSVIVT01034295001:0.07489891542759349874)100:0.17563472086877543465,(((gnl_Carpa_v0.4_evm.model.supercontig_64.167:0.24214451225427524594,gnl_Arath_TAIR10_AT3G63110.1:0.30426361272149604620)91:0.09683740912491763109,gnl_Eucgr_v2.0_Eucgr.K03385.1:0.31371115515631686765)30:0.02602900127265442634,(((gnl_Nelnu_v1.0_NNU_007024-RA:0.19655991249910945151,(gnl_Nelnu_v1.0_NNU_018841-RA:0.49032271463029841740,gnl_Nelnu_v1.0_NNU_001581-RA:0.05297753323848140156)92:0.07197546962737927378)98:0.10448802039069098047,((((gnl_Vitvi_Genoscope.12X_GSVIVT01025775001:0.36963390946881335974,(gnl_Eucgr_v2.0_Eucgr.G01887.1:0.00000100000050002909,gnl_Eucgr_v2.0_Eucgr.G00473.1:0.00000100000050002909)100:0.29542623851405291902)93:0.12575826171770881912,((gnl_Mimgu_v2.0_Migut.N00150.1:0.20967847782840104420,gnl_Mimgu_v2.0_Migut.G00264.1:0.21659553252807789425)98:0.06380293511751226887,(gnl_Utrgi_v4.1_Scf01169.g24027.t1:0.81200517875029443182,gnl_Stras_v2.0_SGA_v2.0_scaffold166T38377:0.23945140873040887675)58:0.11463648054432605539)48:0.05465395983712335870)14:0.02243595700570912704,(((((gnl_Sorbi_v3.1_Sobic.001G042901.1:0.09355428128978028612,gnl_Orysa_v7.0_LOC_Os03g59570.1:0.11716756133725342304)97:0.04596378982081694708,(gnl_Orysa_v7.0_LOC_Os07g11050.1:0.13609847838872987658,gnl_Sorbi_v3.1_Sobic.002G076700.1:0.11856414010794226466)83:0.03815390132517954003)100:0.14474778980307789755,(((gnl_Orysa_v7.0_LOC_Os03g24240.1:0.07582537118481545713,gnl_Orysa_v7.0_LOC_Os03g24440.1:0.06325070493703606467)95:0.05962460414505277306,gnl_Sorbi_v3.1_Sobic.006G059900.1:0.17429426339279313618)100:0.16604043302865340026,(gnl_Sorbi_v3.1_Sobic.003G162200.1:0.17084107783686988680,gnl_Orysa_v7.0_LOC_Os05g24660.1:0.15366261208246587144)100:0.09794326385732332607)42:0.02295824214553070577)70:0.04527266750516284466,gnl_Spipo_v2_Spipo12G0008100:0.45565819711661253999)45:0.03395279589384605362,(((gnl_Elagu_v2.0_p5_sc00009.V1.gene725:0.11413036357547579058,gnl_Elagu_v2.0_p5_sc00079.V1.gene322:0.19520941771611274862)100:0.09763369133907995323,(gnl_Musac_v1_GSMUA_AchrUn_randomT01160_001:0.05328973497663729714,gnl_Musac_v1_GSMUA_AchrUn_randomT15750_001:0.19500659338180195701)100:0.07132159664951370770)97:0.05276598502756234960,(((gnl_Elagu_v2.0_p5_sc00108.V1.gene119:0.21956641320141156992,gnl_Elagu_v2.0_p5_sc00108.V1.gene121:0.07257013424893619946)86:0.02933420667705994439,gnl_Elagu_v2.0_p5_sc00067.V1.gene365:0.13928631202780639153)98:0.09321991558012492074,(gnl_Musac_v1_GSMUA_Achr5T07950_001:0.18284131935621755760,gnl_Musac_v1_GSMUA_Achr3T09080_001:0.14237477208526796990)100:0.07631665959912753427)94:0.06549513138451808214)68:0.03130122822431569141)68:0.06621715920745992190)17:0.01721983054056259316,(gnl_Ambtr_v1.0_evm_27.model.AmTr_v1.0_scaffold00025.75:0.37982013900640942961,((((gnl_Sorbi_v3.1_Sobic.003G261700.1:0.10541497999914296868,((gnl_Orysa_v7.0_LOC_Os05g47840.1:0.08168926154208032420,(gnl_Sorbi_v3.1_Sobic.009G223100.1:0.10016535045412432170,gnl_Orysa_v7.0_LOC_Os07g09220.1:0.74787187961746859344)44:0.03945284487545636792)59:0.07473163409485025777,gnl_Orysa_v7.0_LOC_Os01g49390.1:0.11390936360670464444)17:0.02335965305268994027)83:0.26208388993648396026,((((gnl_Musac_v1_GSMUA_Achr3T29480_001:0.11481710454182474102,gnl_Musac_v1_GSMUA_Achr4T06810_001:0.10962217628565275318)88:0.02037040211569231957,gnl_Musac_v1_GSMUA_Achr9T21400_001:0.74487765636946057235)99:0.04389865813222235125,((gnl_Musac_v1_GSMUA_Achr2T06730_001:0.13709196067153109344,gnl_Musac_v1_GSMUA_Achr1T12830_001:0.13893748004563016840)89:0.03064145334461612288,gnl_Musac_v1_GSMUA_Achr1T23110_001:0.09204826446497565984)100:0.07491060384132879058)96:0.04591445934939974993,(gnl_Elagu_v2.0_p5_sc00448.V1.gene19:0.06901086821907145841,gnl_Elagu_v2.0_p5_sc00008.V1.gene190:0.08341408137996098038)100:0.10988588337008386997)95:0.06430937901745724383)82:0.16014349155260348967,(((gnl_Stras_v2.0_SGA_v2.0_scaffold5409T54639:0.09693001440158904858,gnl_Stras_v2.0_SGA_v2.0_scaffold14T06874:0.06571329497368579020)100:0.08625967381492079256,((((gnl_Stras_v2.0_SGA_v2.0_scaffold38T14937:0.24529535443700478670,gnl_Mimgu_v2.0_Migut.L01058.1:0.13963896638482056756)23:0.00613227385044705451,gnl_Utrgi_v4.1_Scf00078.g7256.t1:0.32916059745427339589)45:0.03533368910111420180,gnl_Mimgu_v2.0_Migut.E00350.1:0.10941689594741751956)29:0.02751657932093706793,((gnl_Solly_v2.4_Solyc04g007240.1.1:0.23635968318820266276,gnl_Solly_v2.4_Solyc05g009410.1.1:0.27759632070564366213)98:0.25199650579774507397,(gnl_Utrgi_v4.1_Scf00384.g16708.t1:0.23895956738700785404,gnl_Utrgi_v4.1_Scf01496.g24935.t1:0.31074215062379217933)95:0.08632525652922819204)45:0.05981906629277810444)84:0.08028350485358218269)62:0.06127353966191866064,((gnl_Eucgr_v2.0_Eucgr.G02313.1:0.05052694870075369327,((gnl_Eucgr_v2.0_Eucgr.C02674.1:0.05869096366198101739,(gnl_Eucgr_v2.0_Eucgr.C02679.1:0.01486196658944370641,gnl_Eucgr_v2.0_Eucgr.C02688.1:0.02848381525630457045)100:0.02720239384239530808)99:0.03094064092875548413,((gnl_Eucgr_v2.0_Eucgr.C02671.1:0.05722701702089822567,(gnl_Eucgr_v2.0_Eucgr.C02681.1:0.04852841525690528707,(gnl_Eucgr_v2.0_Eucgr.C02690.1:0.00762466250572450040,gnl_Eucgr_v2.0_Eucgr.C02680.1:0.00499850676018387396)100:0.04911055799851905823)100:0.03616949908163673982)84:0.01221411650566369377,(gnl_Eucgr_v2.0_Eucgr.C02668.1:0.06371190647383621897,gnl_Eucgr_v2.0_Eucgr.C02687.1:0.02680683009760381416)100:0.05587014767450323299)58:0.00318575942349147130)100:0.03390288771462701689)100:0.10223786219899172467,(((gnl_Medtr_Mt4.0v1_Medtr1g110590.1:0.24582743381988514386,gnl_Phavu_v2.1_Phvul.007G028100.1:0.17660734614063647308)81:0.08808741428725137823,(((Ruboc_03_G18598:0.10197054399003120662,((Frave_27343-v1.0-hybrid.t1:0.03577794899848701915,Frave_30601-v1.0-hybrid.t1:0.07318534080256308694)100:0.06796999350481662538,Rosch_v2.0_Chr5g0029421:0.04338727907241322207)100:0.06954311069521253164)100:0.06870516651081653992,((Rosch_v2.0_Chr4g0435021:0.03687566826281288290,Frave_03725-v1.0-hybrid.t1:0.08700027333400257856)100:0.04436877308808800935,Ruboc_04_G02693:0.07542785259631006045)100:0.04609110915809266212)96:0.03273281077652943211,((gnl_Prupe_v2.1_Prupe.1G312400.1:0.01883817693381999517,Pruav_sc0001051.1_g170.1.mk:0.01239085658334736391)100:0.04988172251845839067,((((Malsi_16g003810:0.00000100000050002909,(Maldo_HF07762-RA:0.00000100000050002909,Maldo_GDDH_16G1041700:0.00000100000050002909)16:0.00000100000050002909)22:0.00000100000050002909,Maldo_Gala_16g003740:0.00000100000050002909)100:0.00791308052559524730,(((Pyrbr_009358585.2_cds_XP_009356860.1_1:0.00415728138080970807,Pyrusco16g003390.1:0.00079645299337928043)77:0.00083043365200271234,(Pyrco_Bartlett_043959.1:0.00000100000050002909,Pyrco_BartlettDH_IPT3.Chr16_1:0.00000100000050002909)100:0.00562461313919321217)38:0.00000100000050002909,Pyrco_DAnjou_IPT3.Chr16_2:0.00400926167453718573)100:0.00866858522665136556)100:0.02193664774086165337,((Pyrbr_009357982.2_cds_XP_009356257.1_1:0.00587151474836762697,(Pyrco_DAnjou_IPT3.Chr13_1:0.00429338943325757380,(Pyrco_Bartlett_012035.1:0.00000100000050002909,Pyrco_BartlettDH_IPT3.Chr13_1:0.00429010360836959079)73:0.00106001239369728478)80:0.00159305300484486960)100:0.01110275622505164581,(((Maldo_GDDH_13G1040600:0.00000100000050002909,Malsi_13g003430:0.00000100000050002909)100:0.00000100000050002909,Maldo_HF42175-RA:0.00000100000050002909)100:0.00643679176160999282,(Maldo_Gala_13g003270:0.00079767449125538214,Malsy_13g002930:0.00000100000050002909)100:0.00566018998925501941)100:0.00567686781513620717)100:0.01527883170795696355)100:0.04732837892777658206)100:0.07290636764398501779)100:0.06155538386683708646)36:0.01948355561337481931,((((gnl_Carpa_v0.4_evm.model.supercontig_1.30:0.22767802691251770586,((gnl_Arath_TAIR10_AT4G24650.1:0.32216472077691665765,gnl_Arath_TAIR10_AT1G68460.1:0.28259313715942352419)66:0.04744515961800223336,(gnl_Arath_TAIR10_AT1G25410.1:0.25789308010988126751,gnl_Arath_TAIR10_AT3G19160.1:0.22360502277577115615)89:0.05666319171466129012)100:0.16796888456692174452)25:0.03903236700785098906,gnl_Theca_v1.1_Thecc1EG009742t1:0.28238208204502185383)16:0.02458553326208188367,((gnl_Manes_v6.1_Manes.14G103300.1:0.09090253831456122924,gnl_Manes_v6.1_Manes.06G067100.1:0.10429785851521117257)99:0.07296441895259687949,(gnl_Poptr_v3.0_Potri.010G123900.1:0.15647807782330477866,gnl_Poptr_v3.0_Potri.008G121500.1:0.04644770708367566836)100:0.11210243700954815316)94:0.13608087456639256230)27:0.03713957309978870719,((gnl_Betvu_v1.2_Bv2_030330_wthm.t1:0.37459953539357376817,gnl_Betvu_v1.2_Bv6_141390_ctns.t1:0.20148188159275196019)100:0.19313956412248278749,((gnl_Aquco_v3.1_Aqcoe3G036000.1:0.48439303235891639776,(gnl_Nelnu_v1.0_NNU_001256-RA:0.14741478764410401170,gnl_Nelnu_v1.0_NNU_012622-RA:0.11277121088809949345)100:0.09436446649127519515)64:0.06224201942513689356,gnl_Vitvi_Genoscope.12X_GSVIVT01011886001:0.16863478525298200572)60:0.05921477162680051365)8:0.02645536009464987542)9:0.02246356983824072950)70:0.06746720783411298827)65:0.05671666800421686777)62:0.08368210009934688720)74:0.10793907630792898278,gnl_Ambtr_v1.0_evm_27.model.AmTr_v1.0_scaffold00079.46:0.48971164924385673922)74:0.08402724961092782052)36:0.04679941914362596017)42:0.06133557162937502971)35:0.07854167512947432539,(gnl_Stras_v2.0_SGA_v2.0_scaffold11T05801:0.35101520956527570982,(gnl_Mimgu_v2.0_Migut.D00273.1:0.07817471776632657632,(gnl_Utrgi_v4.1_Scf00499.g18656.t1:0.10293901527441515209,gnl_Utrgi_v4.1_Scf00415.g17281.t1:0.08271817850771367997)100:0.37952172680462181731)52:0.04978013184116014678)96:0.15034086381603758986)15:0.04686477730672062442)6:0.03002106311257883575)12:0.07204686675496312087,((gnl_Phavu_v2.1_Phvul.001G149400.1:0.30280489737335525291,(gnl_Phavu_v2.1_Phvul.007G170100.1:0.12049812557564187898,gnl_Medtr_Mt4.0v1_Medtr1g072540.1:0.23305116698953373677)99:0.08708704185346863302)99:0.16442327621443833530,(((((Pyrco_DAnjou_new_IPT3.Chr11:0.00768715323121766259,((Pyrusco11g002550.1:0.00000100000050002909,(Pyrco_Bartlett_005158.1:0.00000100000050002909,Pyrco_BartlettDH_new_IPT3.Chr11:0.00000100000050002909)70:0.00094758392687177985)100:0.00475854985096961242,Pyrbr_009358480.2_cds_XP_009356755.1_1:0.00192415185306854530)88:0.00093429919476833046)95:0.00433685877129541542,(Maldo_GDDH_11G1288800:0.00000100000050002909,Maldo_HF28291-RA:0.00000100000050002909)100:0.01199256408882060608)100:0.03620180454964014305,((Pyrco_BartlettDH_new_IPT3.Chr3:0.00551521293886060408,(Pyrco_DAnjou_new_IPT3.Chr3:0.00183077743074414024,Pyrusco0g040680.1:0.00403027729341411643)28:0.00000100000050002909)95:0.00342661659980133442,(Maldo_Gala_03g023550:0.00090941283093527454,((Maldo_GDDH_03G1267900:0.00000100000050002909,Malsy_03g024410:0.00000100000050002909)100:0.00000100000050002909,Maldo_HF02931-RA:0.00000100000050002909)98:0.00367490539588013251)100:0.00578784398473411281)100:0.02029929487790890080)100:0.03903216166884794502,(gnl_Prupe_v2.1_Prupe.8G243600.1:0.00850681154424438174,Pruav_sc0000146.1_g150.1.mk:0.01598089324239909681)100:0.08905342046108839782)91:0.04827270935032218491,(Ruboc_02_G09687:0.09961186391424277364,(Rosch_v2.0_Chr6g0291431:0.04254090541567066147,Frave_27842-v1.0-hybrid.t1:0.04858982665723932115)94:0.02995754861956139575)100:0.12117527325989700671)95:0.07114892296860107768)44:0.03790932022476287133)5:0.03360637895244967394)36:0.10914054040595524975,(((((gnl_Arath_TAIR10_AT3G23630.1:0.42070968496557159533,(gnl_Arath_TAIR10_AT5G19040.1:0.30410252169692908453,(gnl_Carpa_v0.4_evm.model.supercontig_16.27:0.17408067318644926402,gnl_Carpa_v0.4_evm.model.supercontig_20.90:0.25190399135964397503)97:0.09473035531414787658)53:0.04790375650689513570)79:0.09196076374302004919,((gnl_Eucgr_v2.0_Eucgr.B01146.1:0.22856129560845614423,gnl_Eucgr_v2.0_Eucgr.H03602.1:0.28655806211950263229)72:0.06244913624169943361,((Ruboc_04_G12900:0.06653604441379271095,(Rosch_v2.0_Chr4g0418401:0.04251102374112970123,Frave_06080-v2.0.a2-hybrid.t1:0.05813815041405803741)70:0.02683986437353878471)100:0.17010400574745426772,(((Pruav_sc0000184.1_g470.1.mk:0.03450370559069439180,gnl_Prupe_v2.1_Prupe.1G151100.1:0.01790181436280707458)100:0.30381739081438974281,(gnl_Prupe_v2.1_Prupe.1G150800.1:0.01532606884363439670,(Pruav_sc0000184.1_g460.1.mk:0.01072644890578324482,Pruav_sc0000659.1_g130.1.mk:0.09956274836243765580)26:0.00267675844886061751)54:0.04686317855836848872)81:0.03174854557033641306,(((((Pyrco_Bartlett_017396.1:0.00000100000050002909,Pyrusco16g013980.1:0.00084762665140400211)90:0.00169671453980397191,Pyrco_DAnjou_IPT3.Chr16_1:0.00169741284867181525)66:0.00000100000050002909,Pyrco_BartlettDH_IPT3.Chr16_2:0.00340591579795064157)100:0.00798330863334165315,((Maldo_GDDH_16G1183400:0.00000100000050002909,Malsy_16g014520:0.00084778877141989848)95:0.00083838720403175016,(Malsi_16g016460:0.00000100000050002909,Maldo_HF13830-RA:0.00000100000050002909)96:0.00170604078138649785)100:0.00758690130636506012)100:0.05585730378385667799,((Malsi_13g015870:0.00168419431645751663,(Malsy_13g014920:0.00084071647497586856,(Maldo_Gala_13g015930:0.00000100000050002909,Maldo_GDDH_13G1182800:0.00000100000050002909)53:0.00000100000050002909)69:0.00000100000050002909)99:0.00456775125484884179,((Pyrusco13g004930.1:0.00000100000050002909,Pyrbr_009367528.2_cds_XP_009365803.1_1:0.00000100000050002909)100:0.00253735254467757701,((Pyrco_Bartlett_017083.1:0.00000100000050002909,Pyrco_BartlettDH_new_IPT3.Chr13_2:0.00084071168681833295)58:0.00084040615980363542,(Pyrco_DAnjou_new_IPT3.Chr13_2:0.00084068783656827441,Pyrbr_009343897.2_cds_XP_009342172.1_1:0.00168457244548591493)14:0.00000100000050002909)79:0.00083306184252551199)98:0.00391285625126254390)100:0.03485685225558464440)98:0.06830061800064614330)74:0.04215607965001539476)97:0.14394887141493245553)30:0.01049036593440014903)7:0.02418190828260485467,(((gnl_Poptr_v3.0_Potri.010G030500.1:0.04122110973369570719,gnl_Poptr_v3.0_Potri.008G202200.1:0.04557323666059073797)96:0.11979121500458282668,(gnl_Manes_v6.1_Manes.03G185000.1:0.10590895661105906300,gnl_Manes_v6.1_Manes.15G022800.1:0.10360266683295321632)100:0.08470633045927576654)88:0.06588932056076707289,gnl_Theca_v1.1_Thecc1EG020503t1:0.15411931146903343204)63:0.03584251090925504729)11:0.03521986777541959157,gnl_Vitvi_Genoscope.12X_GSVIVT01017885001:0.22438083952524551234)8:0.02985397468141134242,((((gnl_Nelnu_v1.0_NNU_009848-RA:0.14542517753129943769,(gnl_Carpa_v0.4_evm.model.supercontig_47.73:0.16439127885482909819,(gnl_Theca_v1.1_Thecc1EG041312t1:0.09259434903642578540,((gnl_Theca_v1.1_Thecc1EG027607t1:0.15040300444052331907,gnl_Theca_v1.1_Thecc1EG017824t1:0.10753150220476384580)30:0.02837515921310997460,gnl_Theca_v1.1_Thecc1EG008818t1:0.12671837420130660501)11:0.00000100000050002909)100:0.33240974041254539584)70:0.12154686891372748492)90:0.15934623144646975490,gnl_Elagu_v2.0_p5_sc00026.V1.gene18:0.42624046908109713971)97:0.55253455698830267195,(gnl_Medtr_Mt4.0v1_Medtr4g117330.1:0.22049314901173780457,(gnl_Medtr_Mt4.0v1_Medtr2g022140.1:0.19359879063102974905,(gnl_Phavu_v2.1_Phvul.003G093100.1:0.24936378801262956695,gnl_Phavu_v2.1_Phvul.006G154200.1:0.14177879597038275938)88:0.09066426369899630022)79:0.06854335298857895664)99:0.13675934660387914499)15:0.04930996215163505753,(gnl_Stras_v2.0_SGA_v2.0_scaffold39T15369:1.00542291179218978847,gnl_Betvu_v1.2_Bv3_069300_uaqe.t1:0.27731819654691020061)24:0.02598455390346632310)6:0.06787266529663985026)5:0.05115484421100675860)22:0.07082161021535735013)21:0.05359659770208687057,gnl_Aquco_v3.1_Aqcoe2G331600.1:0.22114677535130275454)46:0.19966080514906400789):0.73478236186584988676,gnl_Pinta_v2.0_PITA_000003404-RA:0.73478236186584988676);
