# Supplementary material for: Building a foundation for gene family analysis in Rosaceae genomes with a novel workflow: A case study in Pyrus architecture genes
Source: Front Plant Sci. 2022 Nov 14;13:975942. doi: 10.3389/fpls.2022.975942 (PMC9702816; doi:10.3389/fpls.2022.975942)
Supplement: Supplementary file 1 [file DataSheet_1.zip › SupFiles/SupFile3_gene_family_phylogeny/894.fna.aln.tree]

((gnl_Ambtr_v1.0_evm_27.model.AmTr_v1.0_scaffold00029.163:0.26270099064011209755,(((gnl_Vitvi_Genoscope.12X_GSVIVT01010228001:0.14405825452961110167,((((gnl_Mimgu_v2.0_Migut.E00579.1:0.34367420235832746300,gnl_Solly_v2.4_Solyc04g008670.1.1:0.22883174128024916238)95:0.09981639844174415577,((Ruboc_04_G12534:0.02747643625071585424,(Frave_36950-v2.0.a2-hybrid.t1:0.05510051657532537978,Rosch_v2.0_Chr4g0446271:0.02610123589635860927)100:0.02909273392127193283)100:0.07794587529426133532,((gnl_Prupe_v2.1_Prupe.1G344000.1:0.00432739173560805438,Pruav_sc0000410.1_g210.1.mk:0.00860576625728887504)100:0.05518485168159990850,((((Malsi_13g000700:0.00000100000050002909,Maldo_GDDH_13G1008700:0.00000100000050002909)93:0.00178121128499715239,((Maldo_Gala_13g000760:0.00000100000050002909,Malsy_13g000620:0.00000100000050002909)97:0.00356816682538437912,Maldo_HF41950-RA:0.00000100000050002909)56:0.00000100000050002909)100:0.01246572261322478892,(Pyrco_Bartlett_020966.1:0.00000100000050002909,(Pyrco_DAnjou_new_GA2OX.Chr13_894:0.00000100000050002909,Pyrco_BartlettDH_new_GA2OX.Chr13_894:0.00000100000050002909)92:0.00000100000050002909)100:0.01504257252201309306)87:0.00787895996557427813,((((Pyrco_DAnjou_new_GA2OX.Chr16_894:0.00444815927615562108,(Pyrco_BartlettDH_GA2OX.Chr16_894:0.00000100000050002909,Pyrco_Bartlett_005232.1:0.00000100000050002909)100:0.00000100000050002909)99:0.00356431426424885485,(Pyrbr_009342783.1_cds_XP_009341058.1_1:0.00000100000050002909,Pyrbr_009353399.1_cds_XP_009351674.1_1:0.00000100000050002909)100:0.00627530061824067929)93:0.00176268997255052645,(Malsi_16g000830:0.00359107931017974306,(Malsy_16g000570:0.00089063387122614380,((Maldo_GDDH_16G1006700:0.00000100000050002909,Maldo_HF08034-RA:0.00000100000050002909)34:0.00000100000050002909,Maldo_Gala_16g000690:0.00000100000050002909)77:0.00088904044384062323)95:0.00086859475591737902)100:0.00903259543461753904)97:0.01426576315052088990,Pyrusco16g000310.1:0.00580221713180531853)83:0.01907216492656427578)100:0.11989418977926163956)99:0.04816564471264093289)99:0.05253950812693464895)51:0.02940204558698374104,(gnl_Medtr_Mt4.0v1_Medtr4g074130.1:0.08215072985785246140,gnl_Phavu_v2.1_Phvul.011G032800.1:0.09492706259873584518)100:0.15774697508367468979)76:0.03267970889855323358,(gnl_Theca_v1.1_Thecc1EG011301t1:0.16381956632297825505,(gnl_Manes_v6.1_Manes.10G069000.1:0.11682487640914357430,(gnl_Poptr_v3.0_Potri.010G096800.1:0.03709341388421796143,gnl_Poptr_v3.0_Potri.008G145300.1:0.05545797414926403185)100:0.08993131286551246661)94:0.03689786880522490792)43:0.01730944854899062885)70:0.03181329362093158336)98:0.07568119540236399601,(gnl_Aquco_v3.1_Aqcoe3G430100.1:0.18548693280618036572,gnl_Nelnu_v1.0_NNU_000435-RA:0.19338388895810174062)61:0.02907057258229351140)99:0.08382522227305189144,((gnl_Musac_v1_GSMUA_AchrUn_randomT06450_001:0.12387769813999092994,(gnl_Elagu_v2.0_p5_sc00474.V1.gene41:0.13068459499139095659,gnl_Elagu_v2.0_p5_sc00103.V1.gene72:0.28119733210354602715)96:0.10914683641566369499)94:0.07151056258587891457,(((gnl_Eucgr_v2.0_Eucgr.G02012.1:0.04189243303734763862,(gnl_Eucgr_v2.0_Eucgr.E02079.1:0.08575886612308965262,(gnl_Eucgr_v2.0_Eucgr.E01949.1:0.02352236304958586419,gnl_Eucgr_v2.0_Eucgr.E02097.1:0.03566090157731665461)100:0.06208233502989845415)100:0.10368565102183492643)100:0.14213961867621102697,(gnl_Spipo_v2_Spipo1G0049300:0.22252556441497520212,((((gnl_Spipo_v2_Spipo7G0013600:0.32732872414821284623,((gnl_Musac_v1_GSMUA_Achr6T21950_001:0.07535579426169834727,(gnl_Musac_v1_GSMUA_Achr9T11880_001:0.08999632321868768214,gnl_Musac_v1_GSMUA_Achr8T03660_001:0.14534445357984937530)60:0.02020347011604766915)100:0.24050591163008358531,(((((gnl_Vitvi_Genoscope.12X_GSVIVT01012628001:0.18868424708955058855,((((gnl_Medtr_Mt4.0v1_Medtr5g005570.1:0.11172024985128474472,((gnl_Medtr_Mt4.0v1_Medtr7g451860.1:0.00000100000050002909,gnl_Medtr_Mt4.0v1_Medtr7g047670.1:0.00000100000050002909)100:0.13619774538508891415,(gnl_Phavu_v2.1_Phvul.002G049000.1:0.10411947326862455721,gnl_Phavu_v2.1_Phvul.007G052000.1:0.19647391663852925570)85:0.02803660993921278793)50:0.01596061580224598236)100:0.14192554706941051812,(((gnl_Vitvi_Genoscope.12X_GSVIVT01001965001:0.29445685076589073192,gnl_Vitvi_Genoscope.12X_GSVIVT01001966001:0.14748855090442777871)100:0.12011394263563443530,(gnl_Ambtr_v1.0_evm_27.model.AmTr_v1.0_scaffold00125.21:0.57038193434888562194,((gnl_Carpa_v0.4_evm.model.supercontig_97.64:0.31415137034649570635,(gnl_Theca_v1.1_Thecc1EG031082t1:0.07161010318064210678,(gnl_Theca_v1.1_Thecc1EG031081t1:0.01266182351690832257,gnl_Theca_v1.1_Thecc1EG031076t1:0.01637318489380423792)100:0.04058285433916871549)100:0.12363370047432853394)86:0.06224854374969625292,(((((Frave_03182-v2.0.a2-hybrid.t1:0.21334416262987429547,Rosch_v2.0_Chr5g0037711:0.03384175313351423658)99:0.03384426581536232465,Ruboc_03_G19795:0.05298005095876281989)99:0.09555921423687500915,((Pruav_sc0003138.1_g240.1.mk:0.00763249120662690128,gnl_Prupe_v2.1_Prupe.4G204600.1:0.02635346168061852151)100:0.08401565617829113986,((((Pyrusco11g008580.1:0.00450696042123902366,(Pyrco_BartlettDH_new_GA2OX.Chr11_2:0.00217272396430966434,Pyrco_Bartlett_032844.1:0.00658791969222602587)69:0.00217858709721003045)26:0.00000100000050002909,(Pyrbr_009380615.2_cds_XP_009378890.1_1:0.00181036978600690999,Pyrco_DAnjou_new_GA2OX.Chr11_1:0.00624835387005566196)52:0.00087488560375672587)78:0.00465746291786738303,(((Maldo_HF03615-RA:0.00000100000050002909,Malsy_11g019880:0.00000100000050002909)99:0.00000100000050002909,(Malsi_11g018680:0.00553651233233733858,((Maldo_GDDH_11G1225300:0.00485224397751512961,Pyrco_Bartlett_044506.1:0.03419902064269827319)69:0.03638850218663830516,Maldo_Gala_11g020490:0.00000100000050002909)43:0.00111646752066353692)19:0.00226979725589167248)2:0.00000100000050002909,Maldo_GDDH_11G1225400:0.00000100000050002909)43:0.00350524459898978943)100:0.03072935118340751684,((((Pyrusco3g011110.1:0.01400148745953204953,(Pyrco_DAnjou_GA2OX.Chr3_1:0.00269635660307486306,Pyrco_BartlettDH_new_GA2OX.Chr3:0.00000100000050002909)65:0.00000100000050002909)35:0.00000100000050002909,(Pyrbr_009359833.2_cds_XP_009358108.1_1:0.00091681078922724410,(Pyrbr_009346923.2_cds_XP_009345198.1_1:0.00000100000050002909,Pyrbr_009346932.2_cds_XP_009345207.1_1:0.00000100000050002909)100:0.00461539826098738074)80:0.00184728467210075074)67:0.00302562967888595543,((Maldo_Gala_03g018620:0.00000100000050002909,((Maldo_HF04426-RA:0.00000100000050002909,Malsy_03g019700:0.00000100000050002909)77:0.00090446199234332184,Maldo_GDDH_03G1210700:0.01689867322882643297)2:0.00000100000050002909)77:0.00181613006059739603,Malsi_03g018030:0.00089980749242110430)100:0.01017967366677314904)64:0.00162736166617681284,Pyrco_Bartlett_040324.1:0.02528576356929414931)100:0.02372890407542562960)100:0.05211132441647629843)91:0.03160286715164627863)98:0.11177264691093488636,(((gnl_Medtr_Mt4.0v1_Medtr2g083030.1:0.17883603946323536893,gnl_Phavu_v2.1_Phvul.005G092200.1:0.15093413684926820784)100:0.08894063039636437851,(gnl_Medtr_Mt4.0v1_Medtr2g083000.1:0.15874897671123536225,gnl_Phavu_v2.1_Phvul.005G092000.1:0.18240662028577192544)98:0.08365719528556997409)96:0.10107795558197585351,(gnl_Arath_TAIR10_AT1G50960.1:0.48669350013148510170,gnl_Carpa_v0.4_evm.model.supercontig_97.63:0.23116249502498434354)70:0.11739266314886553921)35:0.03957058601775245710)37:0.02219765614719390254,((gnl_Poptr_v3.0_Potri.001G418200.1:0.05870213681499605873,(gnl_Poptr_v3.0_Potri.011G134000.1:0.03868522852205447810,gnl_Poptr_v3.0_Potri.011G134100.1:0.04577604641192494633)100:0.08699715731120621909)100:0.15428447256488436734,gnl_Manes_v6.1_Manes.15G076100.1:0.19531367752361966650)58:0.04003513519475371263)61:0.02871044336890957865)98:0.08913147651163870477)17:0.02390359762455649892)26:0.04105904562992786222,(gnl_Aquco_v3.1_Aqcoe1G355800.1:0.23636968114510664707,(gnl_Nelnu_v1.0_NNU_021955-RA:0.08291873505711873371,(gnl_Nelnu_v1.0_NNU_014324-RA:0.07196611595380299209,gnl_Nelnu_v1.0_NNU_015363-RA:0.14180118911558331485)35:0.03448961604089717525)100:0.10384151063869020981)47:0.02593292670029880009)44:0.06180434467072363353)36:0.04189046428743928990,(gnl_Theca_v1.1_Thecc1EG030156t2:0.19196325338690289897,((gnl_Poptr_v3.0_Potri.011G026700.1:0.07546448408872542812,gnl_Poptr_v3.0_Potri.004G022800.1:0.05821463997641537075)100:0.06830768316971778942,(gnl_Manes_v6.1_Manes.16G012600.1:0.09190154453511761856,gnl_Manes_v6.1_Manes.17G034900.1:0.07134772810410418276)100:0.06529882594993478839)100:0.05946941525970646236)13:0.01651258844900570580)3:0.01909476793553436039,(((Rosch_v2.0_Chr5g0003991:0.01694706811353862211,Frave_36094-v2.0.a2-hybrid.t1:0.05381209208146187778)100:0.03291517923585860622,Ruboc_03_G10546:0.05366166752505222015)100:0.06108736768887629287,((Pruav_sc0000910.1_g850.1.mk:0.04256678640004991215,gnl_Prupe_v2.1_Prupe.4G026300.1:0.00636623908023404086)100:0.07481202311851042897,(((Malsi_10g028770:0.00000100000050002909,((Maldo_Gala_10g028000:0.00000100000050002909,(Maldo_HF17792-RA:0.00000100000050002909,Malsy_10g027480:0.00000100000050002909)82:0.00086984778130855722)66:0.00086983740918265774,Maldo_GDDH_10G1314500:0.00000100000050002909)67:0.00087040463968338089)98:0.00466188930430219781,((Pyrco_Bartlett_021698.1:0.00087046361913847609,Pyrco_BartlettDH_new_GA2OX.Chr10_894:0.00000100000050002909)84:0.00075648326657622113,((Pyrbr_018647698.1_cds_XP_018503214.1_1:0.00000100000050002909,Pyrbr_009359121.2_cds_XP_009357396.1_1:0.00000100000050002909)100:0.00703069083127960421,(Pyrusco10g001990.1:0.07323950778923062066,(Pyrbr_009342660.2_cds_XP_009340935.1_1:0.00000100000050002909,Pyrbr_009342659.2_cds_XP_009340934.1_1:0.00000100000050002909)100:0.00204336923042971541)99:0.00387970090880858419)90:0.00242822496705837141)74:0.00351882936260862478)100:0.01575943775973418989,((Pyrco_BartlettDH_new_GA2OX.Chr5_894:0.00000100000050002909,(Pyrco_Bartlett_032551.1:0.00174421012159016930,(((Malsy_05g029380:0.00000100000050002909,Maldo_HF12234-RA:0.00000100000050002909)97:0.00082751613701678001,(Maldo_Gala_05g030700:0.00087214411742214616,(Maldo_GDDH_05G1341000:0.00000100000050002909,Malsi_05g032230:0.00000100000050002909)88:0.00000100000050002909)98:0.00632172194459476762)98:0.01765903888432022312,(Pyrusco5g025480.1:0.00000100000050002909,Pyrbr_018646813.1_cds_XP_018502329.1_1:0.00207641058516598630)100:0.00863617562965504106)37:0.00309512773638366111)10:0.00157119050954905083)46:0.01105470587746309498,Pyrco_DAnjou_GA2OX.Chr5_894:0.00100308455710982703)100:0.03647463729605773808)100:0.04741122290931647221)95:0.03456425877218703702)100:0.10935159446903998381)2:0.01504565774224820608)6:0.03120910016157368849,((gnl_Arath_TAIR10_AT4G21200.1:0.26828318993830796435,gnl_Betvu_v1.2_Bv8_187320_jypn.t1:0.28459214528318177440)65:0.07025833689238937529,((gnl_Solly_v2.4_Solyc02g080120.1.1:0.10505480710435595448,gnl_Solly_v2.4_Solyc10g005360.2.1:0.28121635191840776979)99:0.12171236608608505814,(((gnl_Mimgu_v2.0_Migut.M01279.1:0.23786898031112746477,gnl_Stras_v2.0_SGA_v2.0_scaffold7T03883:0.27563036093622689249)34:0.00663575452366183677,gnl_Mimgu_v2.0_Migut.M01278.1:0.20154880716386139317)51:0.05490583702185506537,(gnl_Mimgu_v2.0_Migut.H01552.1:0.12104295970093706392,gnl_Stras_v2.0_SGA_v2.0_scaffold89T27446:0.18721599699514868131)89:0.05377271637904011692)64:0.09082856601288435971)41:0.06361630971218910913)12:0.04418789772411377964)15:0.05705022103114511939,gnl_Carpa_v0.4_evm.model.supercontig_198.6:0.24779263510924789959)20:0.06063644921260997328,gnl_Eucgr_v2.0_Eucgr.D00814.1:0.14875975798114476900)25:0.06496603943112692903,gnl_Utrgi_v4.1_Scf00088.g7798.t1:0.42811440082228452431)96:0.12959891752059854442)47:0.04553599365400565202)85:0.06404973574753627941,(gnl_Orysa_v7.0_LOC_Os07g01340.1:0.15830788725303421294,gnl_Sorbi_v3.1_Sobic.002G003100.1:0.14700707117553968306)100:0.15559804067871491062)47:0.05641938169908684159,(((gnl_Orysa_v7.0_LOC_Os04g33360.1:0.21261749608990793137,gnl_Sorbi_v3.1_Sobic.004G329100.2:0.19694766853295994635)100:0.17014263340543123171,((gnl_Ambtr_v1.0_evm_27.model.AmTr_v1.0_scaffold00007.94:0.65738295591018869324,(gnl_Eucgr_v2.0_Eucgr.B02243.1:0.27683658820526724220,((gnl_Nelnu_v1.0_NNU_005762-RA:0.13755002795613469058,gnl_Nelnu_v1.0_NNU_011992-RA:0.24223495905328587541)100:0.17300060839967462689,(gnl_Vitvi_Genoscope.12X_GSVIVT01024718001:0.28376311067568099622,((gnl_Betvu_v1.2_Bv7_171920_nkcu.t1:0.41601135925109555824,((gnl_Utrgi_v4.1_Scf00131.g9949.t1:0.46778007482092920366,(gnl_Mimgu_v2.0_Migut.J01488.1:0.20062739035823889955,gnl_Stras_v2.0_SGA_v2.0_scaffold66T22410:0.23242365626334346440)58:0.05330103300781554448)100:0.19455385995142596145,gnl_Solly_v2.4_Solyc06g082030.2.1:0.43003123882461807836)49:0.07148232465613904574)28:0.04341902324145186648,(((gnl_Carpa_v0.4_evm.model.supercontig_2.438:0.21743079957662830859,(gnl_Arath_TAIR10_AT5G58660.1:0.15557798728272070887,gnl_Arath_TAIR10_AT3G47190.1:0.26655952860463438814)100:0.40620524647737848989)60:0.06950113186206430260,(gnl_Poptr_v3.0_Potri.001G278200.1:0.16657324061903866497,(gnl_Manes_v6.1_Manes.03G150300.1:0.08007301878807084050,gnl_Manes_v6.1_Manes.15G050600.1:0.07308838225190537885)100:0.08478281269189696934)60:0.03319535925041681296)24:0.02828820632736343474,(((gnl_Phavu_v2.1_Phvul.008G260200.2:0.17132193693951736080,(gnl_Phavu_v2.1_Phvul.002G175200.1:0.14106419786627277801,gnl_Medtr_Mt4.0v1_Medtr3g464530.1:0.15196480701306569472)93:0.08267009412251541400)100:0.15615836188248263805,((Ruboc_03_G06285:0.05897841096354190793,(Frave_07935-v1.0-hybrid.t1:0.05357652482800606686,Rosch_v2.0_Chr5g0070171:0.04973620292174545099)100:0.04250112810918130202)100:0.08337864279444076598,((gnl_Prupe_v2.1_Prupe.6G055300.1:0.01308280806828220587,Pruav_sc0000638.1_g630.1.mk:0.01163499961252475491)100:0.04217410762095371440,(((Maldo_HF40108-RA:0.01170612576022818201,(Malsy_03g006090:0.00097714933679035371,(Maldo_Gala_03g005730:0.00000100000050002909,(Malsi_03g005650:0.02032222307610671505,Maldo_GDDH_03G1066600:0.00000100000050002909)26:0.00000100000050002909)16:0.00000100000050002909)95:0.00255032470811438318)84:0.00666550461731513829,(((Pyrco_Bartlett_030830.1:0.00200027120854605550,Pyrusco3g019490.1:0.00000100000050002909)86:0.00401028941915421416,(Pyrbr_009355592.2_cds_XP_009353867.1_1:0.00264015912586029093,(Pyrco_Bartlett_030831.1:0.00326546328541120956,Pyrusco3g019500.1:0.00000100000050002909)99:0.01744471061925968736)84:0.00385825862019624878)36:0.00000100000050002909,Pyrco_DAnjou_new_GA2OX.Chr3_2:0.00932682807397575836)78:0.00405791997969342719)100:0.03250859383881244541,((((Pyrco_Bartlett_027640.1:0.00000100000050002909,Pyrco_DAnjou_GA2OX.Chr11_2:0.00000100000050002909)99:0.00000100000050002909,Pyrco_BartlettDH_new_GA2OX.Chr11_1:0.00000100000050002909)100:0.00496421047163895027,(Pyrbr_009340651.2_cds_XP_009338926.1_1:0.00124471022552309239,Pyrusco11g020650.1:0.00150263163506371054)51:0.00179104204242309765)92:0.00617507767897005396,(Maldo_Gala_11g006320:0.00087850618611319347,((Malsy_11g005930:0.00000100000050002909,(Maldo_GDDH_11G1071600:0.00000100000050002909,Maldo_HF43419-RA:0.00000100000050002909)34:0.00000100000050002909)81:0.00087743632791593149,Malsi_11g006020:0.00175627878957039887)44:0.00000100000050002909)100:0.00729791139650523037)100:0.03070388203964604865)100:0.07097978362900747573)100:0.06598339747310655312)100:0.08605990038570762724)19:0.03172395295075703531,((gnl_Theca_v1.1_Thecc1EG041596t1:0.13958433041894510729,gnl_Theca_v1.1_Thecc1EG041595t1:0.15988921277522510911)100:0.14440712516537959620,gnl_Theca_v1.1_Thecc1EG041597t1:0.15942336789243560791)41:0.03110093487325444467)4:0.00958192209439847828)18:0.03770841381042588231)45:0.05603671750947065988)57:0.06252888072720252932)58:0.07849687056312214251)95:0.15497153505018135267)51:0.09458024583314966760,((gnl_Elagu_v2.0_p5_sc00121.V1.gene96:0.69446015287527840254,gnl_Musac_v1_GSMUA_Achr10T13090_001:0.20576884870153608342)67:0.03351600083832519117,gnl_Elagu_v2.0_p5_sc00121.V1.gene97:0.36304633635142791181)44:0.05578883146086832667)36:0.03785806288402186054)46:0.05515044537285774401,gnl_Spipo_v2_Spipo0G0124300:0.28107506341183863263)100:0.43179007316061662758)44:0.02699296942449378595,((gnl_Sorbi_v3.1_Sobic.006G150800.1:0.08283244367304799793,gnl_Orysa_v7.0_LOC_Os04g44150.1:0.10019523860652732039)98:0.06719964457083495157,(gnl_Sorbi_v3.1_Sobic.004G222500.1:0.10180829906593331924,gnl_Orysa_v7.0_LOC_Os02g41954.1:0.07195002046410994834)94:0.04750008125210831295)92:0.09484086449471365587)54:0.04407395890331138738)54:0.02817254448975368281)76:0.10883452969796494902,gnl_Musac_v1_GSMUA_Achr9T21260_001:0.18646348808854146251)52:0.05118212316852007587)63:0.04882026440183714899)100:0.24742367889358757305):0.05166215288714581799,gnl_Ambtr_v1.0_evm_27.model.AmTr_v1.0_scaffold00029.166:0.05166215288714581799);
