# Supplementary material for: Building a foundation for gene family analysis in Rosaceae genomes with a novel workflow: A case study in Pyrus architecture genes
Source: Front Plant Sci. 2022 Nov 14;13:975942. doi: 10.3389/fpls.2022.975942 (PMC9702816; doi:10.3389/fpls.2022.975942)
Supplement: Supplementary file 1 [file DataSheet_1.zip › SupFiles/SupFile5_polished_BartlettDH_RNA-seq_mapping_results/PRJNA638229_polished_alpha-linolenic_acid_in_dormant_pear_budsLog.final.out]

                                 Started job on |	Aug 04 13:47:39
                             Started mapping on |	Aug 04 14:23:46
                                    Finished on |	Aug 04 15:07:16
       Mapping speed, Million of reads per hour |	533.86

                          Number of input reads |	387046542
                      Average input read length |	60
                                    UNIQUE READS:
                   Uniquely mapped reads number |	299250811
                        Uniquely mapped reads % |	77.32%
                          Average mapped length |	60.42
                       Number of splices: Total |	48065714
            Number of splices: Annotated (sjdb) |	47929544
                       Number of splices: GT/AG |	47619354
                       Number of splices: GC/AG |	410710
                       Number of splices: AT/AC |	30336
               Number of splices: Non-canonical |	5314
                      Mismatch rate per base, % |	0.69%
                         Deletion rate per base |	0.02%
                        Deletion average length |	1.87
                        Insertion rate per base |	0.01%
                       Insertion average length |	1.64
                             MULTI-MAPPING READS:
        Number of reads mapped to multiple loci |	27340299
             % of reads mapped to multiple loci |	7.06%
        Number of reads mapped to too many loci |	31349846
             % of reads mapped to too many loci |	8.10%
                                  UNMAPPED READS:
  Number of reads unmapped: too many mismatches |	0
       % of reads unmapped: too many mismatches |	0.00%
            Number of reads unmapped: too short |	11686656
                 % of reads unmapped: too short |	3.02%
                Number of reads unmapped: other |	17418930
                     % of reads unmapped: other |	4.50%
                                  CHIMERIC READS:
                       Number of chimeric reads |	0
                            % of chimeric reads |	0.00%
