# Supplementary material for: Building a foundation for gene family analysis in Rosaceae genomes with a novel workflow: A case study in Pyrus architecture genes
Source: Front Plant Sci. 2022 Nov 14;13:975942. doi: 10.3389/fpls.2022.975942 (PMC9702816; doi:10.3389/fpls.2022.975942)
Supplement: Supplementary file 1 [file DataSheet_1.zip › SupFiles/SupFile5_polished_BartlettDH_RNA-seq_mapping_results/PRJNA391797_polished_duli_isoliquiritinLog.final.out]

                                 Started job on |	Aug 10 15:31:56
                             Started mapping on |	Aug 10 18:02:50
                                    Finished on |	Aug 10 21:17:33
       Mapping speed, Million of reads per hour |	209.19

                          Number of input reads |	678878006
                      Average input read length |	125
                                    UNIQUE READS:
                   Uniquely mapped reads number |	507589789
                        Uniquely mapped reads % |	74.77%
                          Average mapped length |	123.93
                       Number of splices: Total |	187805104
            Number of splices: Annotated (sjdb) |	186803470
                       Number of splices: GT/AG |	185825236
                       Number of splices: GC/AG |	1686668
                       Number of splices: AT/AC |	108810
               Number of splices: Non-canonical |	184390
                      Mismatch rate per base, % |	1.46%
                         Deletion rate per base |	0.07%
                        Deletion average length |	2.81
                        Insertion rate per base |	0.04%
                       Insertion average length |	2.48
                             MULTI-MAPPING READS:
        Number of reads mapped to multiple loci |	22583057
             % of reads mapped to multiple loci |	3.33%
        Number of reads mapped to too many loci |	1947773
             % of reads mapped to too many loci |	0.29%
                                  UNMAPPED READS:
  Number of reads unmapped: too many mismatches |	0
       % of reads unmapped: too many mismatches |	0.00%
            Number of reads unmapped: too short |	146605020
                 % of reads unmapped: too short |	21.60%
                Number of reads unmapped: other |	152367
                     % of reads unmapped: other |	0.02%
                                  CHIMERIC READS:
                       Number of chimeric reads |	0
                            % of chimeric reads |	0.00%
