# Supplementary material for: Building a foundation for gene family analysis in Rosaceae genomes with a novel workflow: A case study in Pyrus architecture genes
Source: Front Plant Sci. 2022 Nov 14;13:975942. doi: 10.3389/fpls.2022.975942 (PMC9702816; doi:10.3389/fpls.2022.975942)
Supplement: Supplementary file 1 [file DataSheet_1.zip › SupFiles/SupFile5_polished_BartlettDH_RNA-seq_mapping_results/redclapp_anthocyanin_PRJNA611986Log.final.out]

                                 Started job on |	Aug 12 13:52:27
                             Started mapping on |	Aug 12 15:33:40
                                    Finished on |	Aug 13 00:34:16
       Mapping speed, Million of reads per hour |	65.37

                          Number of input reads |	589014616
                      Average input read length |	150
                                    UNIQUE READS:
                   Uniquely mapped reads number |	539557128
                        Uniquely mapped reads % |	91.60%
                          Average mapped length |	149.26
                       Number of splices: Total |	263036343
            Number of splices: Annotated (sjdb) |	261521823
                       Number of splices: GT/AG |	260204984
                       Number of splices: GC/AG |	2490666
                       Number of splices: AT/AC |	157734
               Number of splices: Non-canonical |	182959
                      Mismatch rate per base, % |	0.76%
                         Deletion rate per base |	0.03%
                        Deletion average length |	3.26
                        Insertion rate per base |	0.02%
                       Insertion average length |	2.73
                             MULTI-MAPPING READS:
        Number of reads mapped to multiple loci |	17027940
             % of reads mapped to multiple loci |	2.89%
        Number of reads mapped to too many loci |	13452811
             % of reads mapped to too many loci |	2.28%
                                  UNMAPPED READS:
  Number of reads unmapped: too many mismatches |	0
       % of reads unmapped: too many mismatches |	0.00%
            Number of reads unmapped: too short |	18815868
                 % of reads unmapped: too short |	3.19%
                Number of reads unmapped: other |	160869
                     % of reads unmapped: other |	0.03%
                                  CHIMERIC READS:
                       Number of chimeric reads |	0
                            % of chimeric reads |	0.00%
