# Supplementary material for: Building a foundation for gene family analysis in Rosaceae genomes with a novel workflow: A case study in Pyrus architecture genes
Source: Front Plant Sci. 2022 Nov 14;13:975942. doi: 10.3389/fpls.2022.975942 (PMC9702816; doi:10.3389/fpls.2022.975942)
Supplement: Supplementary file 1 [file DataSheet_1.zip › SupFiles/SupFile5_polished_BartlettDH_RNA-seq_mapping_results/PRJNA255920_polished_bartlett_pear_ripeningLog.final.out]

                                 Started job on |	Aug 03 15:12:06
                             Started mapping on |	Aug 03 15:12:15
                                    Finished on |	Aug 03 15:49:46
       Mapping speed, Million of reads per hour |	360.00

                          Number of input reads |	225099984
                      Average input read length |	99
                                    UNIQUE READS:
                   Uniquely mapped reads number |	197649142
                        Uniquely mapped reads % |	87.81%
                          Average mapped length |	99.58
                       Number of splices: Total |	55180869
            Number of splices: Annotated (sjdb) |	0
                       Number of splices: GT/AG |	54501335
                       Number of splices: GC/AG |	507445
                       Number of splices: AT/AC |	29125
               Number of splices: Non-canonical |	142964
                      Mismatch rate per base, % |	0.45%
                         Deletion rate per base |	0.01%
                        Deletion average length |	2.17
                        Insertion rate per base |	0.01%
                       Insertion average length |	1.76
                             MULTI-MAPPING READS:
        Number of reads mapped to multiple loci |	7856776
             % of reads mapped to multiple loci |	3.49%
        Number of reads mapped to too many loci |	17891981
             % of reads mapped to too many loci |	7.95%
                                  UNMAPPED READS:
  Number of reads unmapped: too many mismatches |	0
       % of reads unmapped: too many mismatches |	0.00%
            Number of reads unmapped: too short |	1695871
                 % of reads unmapped: too short |	0.75%
                Number of reads unmapped: other |	6214
                     % of reads unmapped: other |	0.00%
                                  CHIMERIC READS:
                       Number of chimeric reads |	0
                            % of chimeric reads |	0.00%
