# Supplementary material for: Building a foundation for gene family analysis in Rosaceae genomes with a novel workflow: A case study in Pyrus architecture genes
Source: Front Plant Sci. 2022 Nov 14;13:975942. doi: 10.3389/fpls.2022.975942 (PMC9702816; doi:10.3389/fpls.2022.975942)
Supplement: Supplementary file 1 [file DataSheet_1.zip › SupFiles/SupFile5_polished_BartlettDH_RNA-seq_mapping_results/PRJNA527142_polished_bartlett-anjou_fruit_cold_conditioningLog.final.out]

                                 Started job on |	Aug 05 12:07:53
                             Started mapping on |	Aug 05 13:08:13
                                    Finished on |	Aug 05 14:27:44
       Mapping speed, Million of reads per hour |	522.17

                          Number of input reads |	692021802
                      Average input read length |	81
                                    UNIQUE READS:
                   Uniquely mapped reads number |	584988560
                        Uniquely mapped reads % |	84.53%
                          Average mapped length |	81.39
                       Number of splices: Total |	171538473
            Number of splices: Annotated (sjdb) |	170584348
                       Number of splices: GT/AG |	169441537
                       Number of splices: GC/AG |	1473453
                       Number of splices: AT/AC |	112899
               Number of splices: Non-canonical |	510584
                      Mismatch rate per base, % |	0.41%
                         Deletion rate per base |	0.02%
                        Deletion average length |	2.25
                        Insertion rate per base |	0.01%
                       Insertion average length |	1.56
                             MULTI-MAPPING READS:
        Number of reads mapped to multiple loci |	38883523
             % of reads mapped to multiple loci |	5.62%
        Number of reads mapped to too many loci |	51170969
             % of reads mapped to too many loci |	7.39%
                                  UNMAPPED READS:
  Number of reads unmapped: too many mismatches |	0
       % of reads unmapped: too many mismatches |	0.00%
            Number of reads unmapped: too short |	8296580
                 % of reads unmapped: too short |	1.20%
                Number of reads unmapped: other |	8682170
                     % of reads unmapped: other |	1.25%
                                  CHIMERIC READS:
                       Number of chimeric reads |	0
                            % of chimeric reads |	0.00%
