# Supplementary material for: Building a foundation for gene family analysis in Rosaceae genomes with a novel workflow: A case study in Pyrus architecture genes
Source: Front Plant Sci. 2022 Nov 14;13:975942. doi: 10.3389/fpls.2022.975942 (PMC9702816; doi:10.3389/fpls.2022.975942)
Supplement: Supplementary file 1 [file DataSheet_1.zip › SupFiles/SupFile7_dAnjou_final_gene_models/OG394.fna]

>Pyrco_Danjou_DWF4.Chr1 Pyrco_DAnjou_Chr1v0.1_01481.1
ATGGATTTCCTCTTCTCATTTTTCTTGGTTTTCTCTCTCCTTCCAACCGTAGTTTACGTTTTTCTGAGAAAGTCTAGGTGCCGGAGGCTGAGGCTGCCTCCGGGGAATCTAGGGCTACCATTTATAGGGGAGACTCTGCAGCTCATCTCAGCCTACAAGACTGAGAACCCCGAACCGTTCATCGACGAGCGCGTGAACCGGTTTGGATCCATATTCACGACTCACGTGTTCGGAGAGCCGACCGTGTTCTCCACCGACCCGGAGACCAATCGGTTCATCCTGCAGAACGAAGGGAAGCTGTTCGAGTGCAGCTACCCGGGCTCCATAACCAACCTTATGGGGAAGCACTCTTTGCTGCTGATGAAGGGCAGCCTCCATAAACGGATGCATTCTCTGACTATGAGCTTTGCAAACTCCTCCATCATTAGGGACCACCTTTTGGACGACATAGACCGGTTGATCCGGCTCAACATGGATTCATGGGCCGACCGGATCTTTCTCATGGAGGAGGCCAAAAAGATCACTTTTGAACTAGCAGTGAAGCAACTCATGAGCTTTGATCCAAATGAATGGACCGAGAGTCTAAGGAAAGAGTACGTCCTACTGATCGAAGGCTTCTTCTCCGTTCCCTTGCCTCTATTTTCCACCACCTACCGCCGGGCCATTACTGCGCGGACAAAGGTGGCGGAGGCATTAACCTTGATAGTGAGGCAAAGGAGGGAGGAGAGCGAAGCCGGGCAGATAAAAGAGGACATGTTAGGCGCACTTTTGGGCGGAGACACCGCACTCTCCGACGAGGAGATTGTGGATTTCTTGCTTGCTTTGCTGGTGGCCGGCTATGAAACCACCTCAACAATCATGACACTTGCCGTAAAGTTCTTGACGGAGACACCTCTGGCCCATGCTCAACTCCAGGAAGAACATGAGCAAATTAGGGCGAACAAGAAGTCATCCGAGACTTTGGAATGGAGTGATTATAAGTCAATGCCATTCACTCAGTGTGTTGTAAACGAGACACTGCGAGTAGCAAACATAATTAGCGGGATATTTAGGCGGGCAATGACAGATGTTCACATTAAAGGATACACGATCCCTAAAGGTTGGAAGGTATTTGCATCGTTCCGTGCTGTACATCTTGATCAAGATCATTTCAAGGACGCTCGAACTTTTAATCCATGGAGGTGGCAGAACAACTCTGGACCGGTCACAAGCCCAGCAAATGTGTTCACACCATTCGGAGGAGGGCCAAGGCTGTGCCCAGGCTATGAGCTTGCCAGAGTAGAAATCTCGGTCTTCCTTCACCACTTAGTCACTCGTTTCAGTTGGGTTCCTGATGAGGAAGATAAGCTGGTGTTTTTTCCGACGACGAGGACGCAGAAGAGGTACCCGATCAATGTGCAGCGGAGGAACAATGTGTCATATGGGCAATGTAAA
>Pyrco_Danjou_DWF4.Chr2_1 Pyrco_DAnjou_Chr2v0.1_03773.1_2_1
ATGGGATGGATTTTGGGATGTTGGGTTTTGGTGGGAATTCTTGTAGGATCATTGTATTGGTTTAACAAGGAGAAGAAGAACCAGAACAAGAAGGATAGGGAAATTCAAAAGGGTCAAGTTCCAAAAGGGAAGTTAGGTTGGCCCTTCATAGGAGAAACCCTTGACTTCATTGCTTGTGGCTACACCTCTCGACCTGTCAGCTTCATGGAAAAACGCAGATCTCTGTATGGAAAGGTGTTTAAGACTAACATATTGGGGACTCCTATCATAGTATCCACGGATGCTGAGGTGAACAAGGTGGTAATGCAAAACTATGGAAATACTTTCATTCCTGCCTATCCGAAATCAATTACAGAACTGATGGGAAAATATTCTATTCTCCAAACAAATGGAAGCCTTCATAAGAGAGTGCATGGACTCATCGCTGGGTTTCTGAAATCACCACAGTTCAAAGCTCGAATCACCGCCGACATCGAAAATTCAATCAAGCTCAACTTGGCCCTTTGGAGAGACCAGTCTCCTATTTACGTCCAAGATGAAACCCAAAAGATTACCTTTGAAGTACTGGTTAAAGTATTAATGAGCATTGATCCTGGTGAAGACTTAAACCTTCTCAAGAGAGAATTTGAAGAGTTCATCAAAGGATTAATTTGCATACCAATCAAGCTCCCTGGAACTAGGCTATATAAATCTCTCAAGGCTAGAGAGCGATTGTTGAAGATGGTGGGGAAGATATTAGACACGAAAAAGATGGCAATGGAAAATACAATTTGTGCTCAAAAAACAATTCCTGTCAAAGACGCAATGGACGTGCTGTTAGAAGTTGGTGACAAGAACGAGACTCAAGGCCTGCCGTTGGATTTCATCACCGGAAATATAATAGAGATGATGATCCCAGGAGAGGAGACTGTTCCCATGGCCATGACCCTTGCCGTCAAATTCCTAAGTGACAGCCCTGTGGCGTTAGACAAATTACGGGTGATAAGTGAGACTCTTAGAATGGCAAATATCATCAATGCTGTTTGGAGAAAAGCTCAAAAGGATGTTGAAATCAAAGGTTATTTGATCCCAAAAGGGTGGTGTGTCTTGGCATCTTTTACTTCTGTTCACATGGATGAAGAAAACTACAAAAACCCATATCAGTTTGATCCATGGAGATGGGAGAAATTAGAAGCTGCTGTAAACAACACTAGTTTTACACCCTTTGGTGGAGGACAGAGGCTGTGCCCTGGTTTGGAGCTATCCAGGCTTGAATTATCAATCTTTCTTCATCATCTTGTCACCAATTATAGATGGGTTGCTGAGAAGGATGACATTGTTCACTTTCCAATGGTCAAGATGAAGAGGAAATTGCCCATTAAAGTCACGTCCATAAACACG
>Pyrco_Danjou_DWF4.Chr7 Pyrco_DAnjou_Chr7v0.1_17927.1
ATGGATTTCCTCTTCTCATTTTTCTTGGTTTTCTCTCTCCTTTCAACCCTAGTTTTTATATTTCTCAGAAAGTCTAGGTGCCGGAGGCTGAGGCTGCCTCCGGGGAATCTAGGGTTACCATTTATAGGGGAGACTCTGCAGCTCATCTCAGCCTACAAGACTGAGAACCCCGAACCGTTCATCGACGAGCGCGTGAACCGGTTCGGACCCTTATTCACAACTCACGTGTTCGGAGAGCCGACCGTGTTCTCCACCGACCCGGAGACCAATCGGTTCATCTTGCAGAACGAAGGGAAGCTGTTCGAGTGCAGCTACCCGGGCTCCATAACCAACCTTATGGGGAAGCACTCTTTGCTGCTGATGAAGGGCAGCCTCCATAAACGGATGCATTCTCTGACCATGAGCTTTGCAAACTCTTCGATCATTAGGGACCACCTTTTGGACGACATAGACCGGTTGATCCGGCTCAACATGGATTCCTGGGCCGACCGGATCTTTCTCATGGAGGAGGCCAAAAAGATAACTTTTGAACTAGCAGTGAAGCAACTCATGAGCTTTGATCCAAATGAATGGACCGAGAGTCTAAGAAAGGAGTACGTCCTACTAATCGAAGGCTTCTTCTCCGTTCCTTTGCCTCTAGTTTCCACCACCTACCGCCGGGCCATTACTGCTAGGACAAAGGTGGCGGAAGCGTTGAGCTTGATAGTGAGGCAGAGGAGGGAGGAGAGCGAAGCCGGGAAGAGAAAAGAGGACATGTTAGGCGCACTTTTGGGCGGAGACACCGCATTCTCCGACGAGGAGATTGTGGATTTCTTGCTTGCTTTGCTGGTGGCCGGCTACGAAACCACTTCAACAATCATGACACTTGCCGTCAAGTTCTTAACGGAGACACCTCTGGCCCATGCTCAACTCAAGGAAGAACATGAGCAAATTAGGGCGAAAAAGTTGTTGTCAAAGCCTCTGGAATGGAGTGATTATAAGGCAATGCCATTCACTCAATGTGTTGTCAACGAGACATTGCGAGTTGCAAACATAATTAGCGGGATATTTAGGCGGGCAATGACGGACGTTCACATTAAAGGATACACAATCCCTAAAGGATGGAAGGTATTTGCATCGTTTCGTGCTGTACATCTAGACCAAGATCACTTCAAGGACGCTCGAACTTTTAATCCATGGAGGTGGCAGAACAAATCTGGTCCGACCACAAGCCCACCAAATGTGTTCACACCATTTGGAGGAGGGCCAAGGCTGTGCCCCGGCTATGAGCTTGCTAGAGTAGAAATCTCCGTCTTCCTTCATCACTTAGTCACTCGTTTTAGTTGGGTTCCTGCCGAGGAAGATAAGCTGGTGTTTTTTCCGACGACGAGGACGCAGAAGAGGTACCCGATCAATGTGCAGCGGAGGAACAATGTGTCATATGGGCAATGTAAA
>Pyrco_Danjou_DWF4.Chr9_1 Pyrco_DAnjou_Chr9v0.1_22278.1
ATGGAAAATTCACTGATTGTACTAATATCAGCAGCAGCAATCGTGTCGATCTTGTCCATAATATTCCTCTACAGAAACAACACCACCAACTCCAACAGGTTTGCTGCTTCTGCTACTACTTCACATATCGGATCAAAACACAGAAGAACCCAACTTCCTTTGGGAACTCTTGGGCTTCCTTTTCTTGGTGAAACCATTGAGTTTGTGACTTGTGCTTACTCCGACTGCCCTGAGAGCTTCATGGACAAGCGCCGCCACTTGTATGGGAAGGTGTTCAAGTCACACATATTTGGAAGTCCAACAATTGTATCAACAGATGCCGAAGTGAGTAAAATTGTTCTGCAGAGTGATGCAAAATCTTTTGTGCCATCTTACCCAAAATCTCTCACCGAGTTGATGGGGAAGTCCTCAATTTTGCTCATCAACGGAGCCCTGCAGAGAAGAATCCATGGACTCATTGGAGCCTTTTTAAAGTCCCCACACCTCAAAGCTCAAATCACCACAGACATGCAAAACTATGTCCAACAATCCATGGCAAATTGGACAGACGACCATCCCATTTACATACAAGATGAAACCAAACATATTGCTTTCCAAGTACTTGTCAAAGCATTGATTAGTTTGGATCCTGGTGAGGACATGGAGTTCCTAAAGAAACAGTTCCAAGAATTCATTGCAGGCCTCATGTCTATACCCATAAACATTCCTGGAAGTAGACTTTACAGATCATTACAGGCAAAGAAGAAAATGGTCAAGCTAGTACAGGAAATCATACAAGCTAAAAAAAAAGAGAGTGATATAATCTCCAACAAGGTTCCCAAAGATGTGGTAGATGTTCTGCTGAGAGACACAAGTGAGCAGTTAACAGGGGATCTGATAGCAGATAACATGATTGATATGATGATACCAGGGGAGGATTCAGTGCCACTTCTCATGACTCTTGCAATCAAATACCTCTCAGACTCCCCCACTGCTCTCCAACAATTAACTGAGGAGAACATGAAGTTAAAAGCTCTGAAAGATGAGCTTGGAGAGCCACTGTGTTGGAGTGATTACTTGTCCTTACCATTTACACAAAATGTGATCACAGAAACCCTAAGGATGGGAAACATCATAACTGGGGTGATGAGGAAGGCCATGAAAGATGTGGAGATAAAAGGGTATTTAATACCAAAGGGATGGTGTGTCTTCACATATTTCAGATCAGTTCATCTTGATCAGAATAACTATGATTGGCCTTATCACTTCAATCCATGGAGGTGGCAAGACAAAGATATGAGCAGCTGCAACTTCACTCCTTTTGGAGGAGGACAAAGGCTGTGTCCTGGACTTGACTTAGCAAGGCTTGAAGCCTCCATTTTCTTACACCACTTTGTCACTCGATTCAGGTGGGCGGCTGAGGAGGACACAATTGTGAACTTCCCCACAGTAAGAATGAAGCGGAGGATGCCAATCAGGGTCAAAAGGAAAGTTGATTTGGGGACAAATTCC
>Pyrco_Danjou_DWF4.Chr9_2 Pyrco_DAnjou_Chr17v0.1_43222.1_9_2
ATGGTTGGCTTAGCCCCTATTTTATTTGCTCTCTTCCTAGGACTACCAATATTTGCTTATATTCTTGTGCAAATATTCTTTGTACTACTTCATCAAAAGCCTGCTAAAAACTTGCCTCCTGGAAGCCTGGGATGGCCCTTGTTTGGAGAGACCCTGGGCTTCCTTAAACCTCATTGTTCTAACACACTTGGAAGCTTCTTGCAACAACATTGCTCTAGATATGGGAAGGTTTTTAAATCGAATCTATTTGGTTCACCAACCATAGTTTCATGCGACCTTGAGCTCAACGCGTTTATTCTCCAGAACGAAGAGAAGCTTTTCCAAGCCAGCTACCCCAAGCCCATCCATGGCATTCTTGGAAAGCATTCTTTGCTCACCGTCACCGGTGAGCTTCATAGAAAGCTTAGAAACATTGGTGTCAGCTTCATTGCCACCTCTAAGTCCTCGCCGGATTTCCTCCATTGGGTTCAGAAGCTGTCTATCTCAATGATGGAGTCGTGGAATGGCTGCGAACAAGTCTTCTTCTACAAACAAACTAAAGCGTTTACACTCCGTCTTATGGTGAACCACCTTCTGAGCGTTAAACCGGATGAGCCACTAGCCTCGAGAATATTACAAGACTTTGAAACCTACATGACGGGCTTTGTGTCTTTGCCGTTAAACATTCCGGGAACCGGTTATGCCAGAGCTGTGAAGGCTAGAGCAAGGCTTTCTTTCTCTGTTAAAGAGATTATGACAGAAAGAAGAAAAGGGAAAGCTAGCGGGCAGCTCAGAGGAGGAGAAGAAGACTTCTTAGACGTGATACTGTCGAAACAGAGTCTAACGGACGAAGAAATAGTGAGCATTGTGTTGGATATAATGCTCGGAGGCTACGAGACAACGGCGACCCTTATGTCATTGATTGTCTACTTTCTCGGCCATGCGCCAATTGCTTTTCACAAATTAAAGGAAGAACATCAAACGATAAGGGAAAACAAAAAGGATGGGGAATTGTTAAATTGGGAAGATTACAAGAAAATGGATTTTACTGACTATGTTATATATGAAGGTATGAGGTGTGGGAATGTAGTCAAATTTGTGCACAGGAAAGCTCTTGTAGACGTCAAATTTAAAGAATTCCTGATACCATCTGGATGGAAGGTTCTTCCAATTTTTACGGGGGCGCATATGGATCCAGATCTTCATGAGAATCCCACAGAGTTTGATCCTTGGAGATGGATTGATAATTTTAAAGAAATGAGCAAAAAGGTGACAGTATTTGGTGGTGGATCAAGGCTATGTCCGGGAGCTGAACTCGCTAAAGTAGTCATTTCATTCTTCCTTCATCATCTTATCCTTAGTTATAGATGGAAAACAAAATCAGATGATTGCCCACTTGCTTACCCTTACGTGCAATTTCGGAGA
>Pyrco_Danjou_DWF4.Chr15_1 Pyrco_DAnjou_Chr15v0.1_38463.1_15_1
ATGGGATGGGTTTTGGGATGTTGGGTTTTGGTGGGAATTCTTGTAGGATCATTGTTCTGGTTTAATGAGAAGAAGAAGAAGAACCAGAACAAGAACGAGAGGGAAAATCAAAAGGGTCAGGTTCCAAAAGGGAAGTTAGGTTGGCCTTTGATAGGAGAAACCATTGACTTCATTGCTTGTGGCTACACCTCTCGACCTGTCAGCTTCATGGAAAAACGCAGATCTCTGTATGGAAAGGTGTTCAAGACAAACATATTGGGGACTCCTATCATAGTGTCTACGGATGCTGAGGTGAACAAGGTGGTAATGCAAAACCATGGAAATACTTTCATTCCTGCTTATCCGAAATCAATTACAGAACTGATGGGAAAATATTCAATTCTCCAAATAAATGGAAGCCTTCATAAGAGAGTGCATGGACTCATCGCTGGTTATCTGAAATCACCACAGTTCAAAGCTCGAATCACTGCCGACATCGAAAACTCAGTCAAGCTCAACCTGGCTCTTTGGAGAGACCAGTCTCCCATTTACGTCCAAGATGAAACCCAAAAGATTACATTTGAAGTTTTGGTTAAAGTATTAATGAGCGTTGATCCTGGTGAAGATTTAAACCTTCTGAAGAGAGAATTTGAAGAGTTCATCAAAGGTTTAATTTGCATACCTATCAAGCTCCCTGGAACTAGGCTGTATAAATCTCTCAAGGCTAGAGAGCGATTGTTGAAGATGGTGGGTAAAATATTAGAGGTGAAAAAGATGGCAATGGAAAATACAAATTGTACCCAAAATACAATTCCAGTCAAAGACGCAATGGATGTGCTGTTACGTGAAGGTGGTGAAAACAACGAGACTCATGGCCTGCCGTTGGATTTCATCACCGGAAATATAATAGAGATGATGATCCCAGGAGAGGAGACTGTTCCCATGGCCATGACCCTAGCGGTCAAGTTCCTAAGTGACAGCCCTGTGGCGTTAGACAAATTACGGGAGGAGAACATGGAATTCAAGAGGCAGAAGTTTGATTCCTCGGAAAATTATGCATGGACTGATTACATGTCCTTGCCATTTACTCAAAATGTGATAAGTGAGACTCTTAGAATGGCAAATATCATCAATGCTGTTTGGAGAAAAGCTCAAAAGGATGTTGAAATCAAAGGTTATCTGATACCAAAAGGATCGTGTGTCTTGGCTTCTTTTACTTCTGTTCATATGGATGAAGAAAACTACAAAAACCCATATCAGTTTGATCCATGGAGATGGGAGAAATTAGAAGCTGCTGTAAACAACACTAGTTTTACACCATTTGGTGGAGGACAGAGGCTTTGCCCTGGTTTGGAGCTATCCAGGCTTGAATTATCAGTCTTTCTTCATCATCTTGTCACTAATTATAGATGGGTAGCTGAGAAGGATGGCATTGTTCACTTTCCAACCGTCAAGATGAAGAGGAAGCTGCCCATTACAGTCACATCCATAAGCACT
>Pyrco_Danjou_DWF4.Chr17_1 Pyrco_DAnjou_Chr17v0.1_44930.1_17_1
ATGGACAATTTGTTGATTGTACTAATATTGGCAGCAACAACAATGTCGATCTTGTCCATAATATTCCTCTACAGCAATAGCACCAACTCGAACAGGTTTAGTTCTTTTGCTACTTCTTCACTCATCAGATCAAAACACAACAGAATCCAACTTCCTTTGGGAACTTTTGGGCTTCCATTTCTTGGTGAAACCATTGAGTTTGTAACTTGTGCTTACTCTGACTCCCCTGAGAGCTTCATGAACAAACGCTGCCACTTGTATGGGAAGGTGTTCAAGTCACACATATTTGGAAGTCCAACAATTGTATCAACAGATGCAGAAGTGAGTAAAATTGTTCTGCAGAGTGATGCAAAATCTTTTGTGCCATCTTACCCAAAATCTCTCACTGAGTTGATGGGGAAGTCTTCGATTTTGCTCATCAATGGAGCCCTGCAGAGAAGAATCCATGGACTCATTGGAGCCTTCTTTAAGTCCCCACATCTCAAAGCTCAAATCACCACAGGCATGCAGAACTCTGTCCAACAATCCATGGAAAATTGGAGAGATGACCATTTCATTTACATACAAGATGAAACCAAACATGCAAAGAAGAAAATGGTCAAGCTAGTACAGAAAATCATACAAGCGAGAAAAAAAGAGAGTGATATCATCTCCAATAAGGTTCCCAAAGATGTGGTAGATGTTCTGCTAAGTGACACAAGTGAGCAATTAACAGATAATCTGATAGCAGATAACATGATTGATATGATGATACCAGGGGAGGATTCAGTGCCACTTCTCATGACTATTGCAGTCAAATACCTCTCAGATTCCCCCACTGCTCTCCAACAATTAGCTGAGGAGAACACGAAGTTAAAAACTCAGAAAGATGAGCTTGGAGAGCCATTGTGTTGGAGTGATTACTTATCCTTACCATTTACGCAAAACGTGATCACAGAAACCCTAAGGATGGGAAACATCATAACTGGGGTGATGAGGAAGGCCATGAAAGATGTGGAGATAAAAGGGTATTTAATACCGAAGGGATGGTGTGTCTTCACATATTTTAGATCAGTTCATCTTGATCAGAATAACTATGATTGGCCTTATCACTTCAATCCATGGCGGTGGCAAGACAAAGATATGAGCAGCTGCAACTTCACTCCTTTTGGAGGTGGGCAAAGGCTGTGTCCTGGACTTGAATTAGCAAGGCTGGAAGCCTCCATTTTCTTACACCACTTTGTCACACAATTCAGGTATAAC
>Pyrco_Danjou_DWF4.Chr17_2 Pyrco_DAnjou_Chr17v0.1_44430.1_17_2
ATGGCAGAAAGCACTTTTTGGCTTGTTCTTCTAATTGGCTTTTTTGGCTTTCTTTTGGGTCTAATTCTAAACCACTTCTTGCCCTTATTGTTAAGGCTTAATCCACCTAAGGGCTCTTTTGGGTGGCCTCTGTTGGGAGAAACTCTTAGCTTCTTGAAGCCTCATCCTTCTAATTCTCTTGGTGCCTTCCTTAAACACCATTGTTCTAGGTATGGGAAAGTTTTCAAATCCCATTTGTTCTTGTCTCCCACAATTGTGTCATGTGATCAAGAGCTGAACTACTTCATACTTCAGAATGAAGGTAAGCTATTTGAATGCAGCTATCCAAAGCCTATCCATGGCATCCTTGGAAAATCCTCCATGCTTGTGGCTGTGGGTGACACTCACAAAAGGCTCAGAAATGTGGCTGTCTCCTTGGTCACCATCACCAAGACCAAGCCTGAGTTTCTTAGTGACATTGAAGCCACAGCCATTGGCATACTTCACTCTTGGAAAGATAAATCACAAGTCATCTTCTGTGAGGAAGCCAGAAAGTTCACATTTAATGTAATAGTGAAGCAAGTGCTAGGTTTAACCCCAGATGAGCCACAGACTACACAAATTCTTGAAGACTTCCTGACTTTCATGAGAGGGCTCATTTCTCTTCCTCTCTATATTCCTGGAACTCCATATGCAAGAGCTGTTAAGGCTAGAAGGAGGATATCTTCAACTGTGAAAGCAATCATAGAGGAAAGAAGAAGAAATGCAGATGGGAGCACTAATTCTTGTACTAAAAGAAGTGATTTCCTTGAGATACTTCTGGATGTTAATACCTTATCTGAAGATGAGAAAGTGAGTTTTATCTTGGATTCTCTATTGGGTGGCTATGAAACCACCTCTCTCTTGATGGCCATGGTAGTTTATTTTCTAGCCCAATCACCATCTGCATTACAACGATTAAAGGTAGAGCATCAGAACATTAGAAGGGTGAAGCAGAAAGATGAGTATCTGAACTGGGAAGACTATAAAAAAATGGAATTCACCCAAAATGTCATTAACGAAGCTCTCAGATGTGGAAACGTTGTAAAATTCGTGCACCGAAAGGCTCTCAAAGATGTGAAATTTAGAGATTATTTAATTCCATCTGGCTGGAAAGTTTTACCAGTTTTTAGTGCAGCTCATTTAGACCTTTCTCTTCATGCAAGTGCTCTTGAGTTTGATCCTTGGAGATGGGAGATGGAACCCGAAGCCAGTGAGCTCCCAAAAGGTCTCGTGCTAGGCAAT
>Pyrco_Danjou_new_DWF4.Chr2_2 OG394_DWF4.DAnjou_Chr2.2
ATGGCTGACTCAGAGATAATTCTCTGTCTTCTTCCATCAATCCTTGCTCTCTTCCTCTTCCTCATTCTCCTCAGAAGGAAACAGCACCAGAAAACCAGACTCAATCTCCCGCCAGGAAACATGGGTTGGCCTTTTCTTGGTGAAACCATTGGCTACTTGAAGCCCTACTCTGCAATCACCATTGGCAAATTCATGGAGCAGCATATCTCAAGGTATGGGAAAATTTACAAGTCAAATTTATTTGGGGAGTCAACAATTGTGTCAGCAGATGCAGGGCTCAACAGATTCATACTGCAGAATGAAGGGAGATTGTTTGAATGCAGCTACCCAAGAAGCATAGGAGGGATTCTTGGGAAATGGTCCATGCTGGTTTTGGTCGGTGACATGCACAGAGACATGAGGATGATATCTCTCAATTTCTTGAGCCATGCCAGGCTCAGGACCCATCTGATGAGAGAAGTAGAAAAGCACACTCTTCTTGTTTTGGGGAGTTGGAAGGAGAACTCTGTTTTTTCAGCTCAGGATGAAGCTAAGAAGTTCACATTCAACTTGATGGCCAAACATATCATGAGCTTGGAACCTGGAAAGCCAGAGACTGAGCAGCTCAAGAAACTGTATGTTACTTTCATGAAAGGTGTGGTTTCCCCTCCTGTGAATTTACCAGGAACAGCTTACAGAAGAGCCTTACAGTCAAGATCAACAATTCTGAAGTTTATAGAGTGCAAAATGAAAGAAAGATTAATGGAGGGAACCGAAAACATTGGGGAAGATGATCTGCTTGGATGGGTTTTGAAGAATTCAAATCTTTCAAAGGAGCAAATCCTTGACTTAATATTGAGCTTGCTCTTTGCTGGCCATGAAACTTCATCAGTCTCCATAGCTTTAGCAATTTACTTTTTACCAAGCTGCCCTAATGCAATTCTGCAATTAAGGGAAGAACACAGTGAAATTGCCAAAGCCAAGAAACTAGCAGGGAAGACAGAGTTGGATTGGGAGGATTACAAGAAAATGGAGTTCACTCAATGTGTTATCAGTGAGACGCTTCGGCTTGGGAATGTGGTGAGATTTTTACACAGAAAGGCTCTGAAGGATGTTCGGTACAAAGGGTATGACATTCCATGTGGGTGGAAAGTGCTTCCGGTGATTGCAGCCGTGCATTTGGATCCTTTACTTTTTGACCACCCTCAACACTTCAATCCATGGAGATGGCAGAATAACAACCACCACCACCGTGGATCATCATCAGCATCATGTTACACGAGCATGACAAGTAACAACTTTATGCCATTTGGGGGAGGACCACGACTTTGCGCCGGTTCAGAACTAGCCAAACTTGAAATGGCCGTTTTCATCCACCACCTTGTCCTCAACTTCCACTGGGACTTAGACGATCCTTTCGGCCAACCTCTTGCTTTCCCTTTTGTCGATTTCCAAAAAGGACTACCAATCACAGCCCACCGCTACCAAACTAATCTC
>Pyrco_Danjou_new_DWF4.Chr15_2 OG394_DWF4.DAnjou_Chr15.3_15_2
ATGTCTGACTCAGAGATTATTCTCTGTCTTCTTCCATCAATTGTAGCTCTCTTCCTCTTCCTCATTCTTCTCAGAAGGAAGCAGAACCAGAAAACCAGACTCAATCTCCCGCCAGGAAACATGGGTTGGCCTTTTCTTGGTGAAACCATTGGCTACTTGAAGCCCTACTCTGCAATCACCATTGGCAAATTCATGGAGGAGCATATCTCAAGGTATGGGAAAATTTACAAGTCGAATTTGTTTGGGGAGCCAACAATTGTGTCAGCAGATGCAGGGCTCAACAGATTCATATTGCAGAATGAAGGGAGATTGTTTGAATGCAGCTACCCAAGAAGCATAGGAGGGATTCTTGGGAAATGGTCCATGCTGGTTTTGGTCGGTGACATGCACAGAGACATGAGGATGATATCTCTCAACTTCTTGAGCCATGCCAGACTCAGAACCCATCTGATGAGAGAAGTTGAAAAGCACACTCTTCTTGTTTTGGGGAGTTGGAGGGAAAACTCTGTTTTTTCAGCTCAGGATGAAGCTAAGAAGTTCACGTTCAACTTGATGGCCAAACATATCATGAGCTTGGATCCTGGAAAACCAGAGACTGAGCAGCTGAAGAAATTATATGTTACTTTCATGAAAGGTGTGGTTTCTGCTCCTCTGAATTTACCAGGAACTGCTTACAGAAGAGCCTTACAGTCAAGATCAACGATTCTGAAGTTTATAGAGTGCAAAATGAAAGAAAGATTGATGGTGGGAACCGAAAACATTGGGGAAGATGATCTGCTTGGATGGGTTTTGAAGAATTCAAATCTTTCAAAAGAACAAATTCTTGACTTAATATTGAGCTTGCTCTTTGCTGGCCATGAAACTTCATCAGTGTCTATAGCTTTAGCAATTTACTTTTTACCAAGCTGCCCTAATGCAATTCTGCAGTTAAGGGAAGAACACAGTGAAATTGCCAAAGCCAAGAAACTGGCAGGGGAGACAGAGTTGAATTGGGAGGACTACAAGAAAATGGAGTTCACCCAATGGGTTATCTGTGAGACACTTCGGCTTGGGAATGTGGTGAGATTTTTACACAGAAAGGCTCTGAAGGATGTTCGGTACAAAGGATATGACATTCCATGTGGGTGGAAAGTGCTTCCGGTGATTGCAGCCGTGCATTTGGATCCTTTACTTTTTGACCACCCGCAACACTTCAATCCATGGAGATGGCAGAATAACAACCACCACCACTGTGGATCTTCGTCATCATCATCATGCTACACGAGCATGACAAGTAACAACTTTATGCCATTTGGGGGAGGACCACGACTTTGCGCTGGTTCAGAATTGGCCAAACTTGAAATGGCCGTGTTTATCCACCACCTTGTCCTCAACTTCCACTGGGAGTTAGCCGATCCTTTCGACAAACCTTTTGCTTTCCCTTTTGTCGATTTCCAAAATGGCCTACCAATCACAGCCCACCGCTAC
