# Supplementary material for: Building a foundation for gene family analysis in Rosaceae genomes with a novel workflow: A case study in Pyrus architecture genes
Source: Front Plant Sci. 2022 Nov 14;13:975942. doi: 10.3389/fpls.2022.975942 (PMC9702816; doi:10.3389/fpls.2022.975942)
Supplement: Supplementary file 1 [file DataSheet_1.zip › SupFiles/SupFile7_dAnjou_final_gene_models/OG594.fna]

>Pyrco_DAnjou_GA2OX.Chr5_OG594_1 Pyrco_DAnjou_Chr5v0.1_12255.1_5_1
ATGGTGTTTGTGACCAAACCACCTAGTGAGAACTTTTCTTATGCTAGAACCAGCAACAATGTTTCCAAATTATTTTCTGGGATTCCTCTGGTAGACCTCACAAAACCAGACTCCAAACAACTCATTGTCAAGGCCTGTGAGGAGTATGGTTTCTTCAAGATCATCAACCATGGTGTTCCAATGGATTTCATTACCAGATTGGAATCTGAGGCCATCAAATTCTTCTCCATGCCACTCTCTGAGAAGGAAAAGGCAGGGCCTCCTAATCCGTTGGGATATGGGAACAAGCATATTGGGAAGAATGGTGATGTTGGGGGGGTAGAGTACCTCCTCCTTACAACCAATACAGAGTCCAATTCCCAGAGGTTTCTATCAGTTTTTGGAAATAACCCAGAAGAGTTTTGGCTCAATCACTACCCACTATGCCCAGAGCTTCAAGGTTTGACTAGTGCCAGTGCCAGAAATGTGATTGGATTTGGAGAGCACACAGACCCACAAATCATTTCTGTGCTAAGATCCAACAACACGTCTGGCCTCCAAATTTCCTTGGGAGATGGGAGTTGGATTTCAGTCCCCCCTGATCAGAACTCCTTCTTCATCAATGTTGGTGACTCTTTACAGGTTTTGACTAATGGGAGGTTTCAAAGTGTGAGGCACAGGGTTTTGGCAAATGGTTTTAAATCAAGAGTGTCAATGATTTATTTTGGGGGACCACCCTTAAGTGAGAAGATAGCTCCATTGCAATCTGTCATGAACGGAGAGGAGGAAAGCCTATACGAAGAGTTTACATGGTTTGAGTACAAAAAATCTGCCTGCAGCTCAAGACTTGCAGATAACAGGCTTGGACACTTTGAGAGAATTGCAGCCTCA
>Pyrco_DAnjou_GA2OX.Chr10_1 Pyrco_DAnjou_Chr10v0.1_25114.1_10_1
ATGGTGTTTGTGACCAAATCAGCCAGTGATCATTTTTCTTATCCTAGAACCAGCACCAAAGTCTCCAAATTATTTTCTGGGATTCCTCTGGTAGACCTCACAAAACCAGACTCCAAGCAACTCATTGTCAATGCCTGTGAGGAGTATGGTTTCTTCAAGATCATCAACCATGGTGTTCCAATGGACTTCATCACAAGATTGGAATCTGAGGCCATCAAATTCTTCTCCCTCCCACTTTCTGAGAAGGAAAAGTCAGGGCCTCCTAATCCATTAGGATATGGGAACAAGCATATTGGGAAGAATGGTGATGTTGGTTGGGTTGAGTACCTCCTTCTCACAACCAATACAGAATCCATTTCCCAAAGGTTTCTATCAGTTTTTGGAAATAACGCAGAAGAGTTTTGTTCTGCTTTGAATGATTACATATCAGCTGTGAAGAAAATGACCTGTGAGATTCTTGAGCTGATGTCTGAAGGATTGAAGATTCAACCAAGGAATGTTTTCAGTAAGCTTTTGATGGATGAACAGAGCGATTCTTGTTTCAGGCTCAATCACTACCCACCATGCCCAGAGCTTCAAGGTTTGAGTAGTGCCAGTGCCAGAAATGTGATTGGATTTGGAGAGCACACAGACCCACAAATCATTTCTGTGCTAAGATCCAACAATACATCTGGCCTCCAAATTTCTTTGAGAGATGGGAGTTGGATTTCAGTCCCACCTGATCAGAACTCCTTCTTTATCAATGTTGGTGACTCTTTACAGGTTTTGACTAATGGGAGGTTTGAAAGTGTGAGGCACAGGGTTTTGGCAAATGGTTTAAAATCAAGAGTGTCAATGATTTATTTTGGGGGACCACCCTTGAGTGAGAAAATAGCTCCATTGCAATCTGTCATGAATGCAGAGGAGGAAAGCATGTACAAGGAGTTTACATGGTTTGAGTACAAAAAATCTGCCTACAGCTCAAGACTTGCAGATAATCGGCTTGGACACTTCGAGAGAATTGCAGCCGCA
>Pyrco_DAnjou_GA2OX.Chr10_2 Pyrco_DAnjou_Chr10v0.1_25593.1_10_2
ATGGTGGTTCTGTCACGACCAGCTACATTAGACCATTTTTCTGACCTAATCAAAACATGCAAGCACACCAGCTTGTTCGCCGGCATCCCAGTCGTCGACCTCTCAAGCGCCGACGCAAAGCACCGCATAGTCAGGGCTTGTGAGGAGCACGGCATGTTTAAGGTGATCAACCATGGAGTCCCATTGGACTTCATGACCACACTGGAAGCCCAAGCTCTCAAATTTTTCAACCTGCCCCAGTCGGAGAAGGACAAGGCAGCCCCCGCCGACCCTTTCGGCTACAGAAGCAAGAGAATCGGTCCAAACGGCGACGTGGGTTGGATCGAATACATCCTCCTCAGCACCAATCTTGATGACATCTCTCATAAGTCCCTCCCCATTTTCAAGGAAAATCCTGAAATTTTCCGTGACGCAGTGGAGGATTATATTACAGCAGTGAAGAACATGACTTTTGAAGTGCTGGAAATGGTGGCTGATGGGCTGGGGATTGATCAAAGGAATGTGCTGAGCAAGCTTTTGAAAGGTGAGAAGAGTGACTCATGTTTCAGGCTAAACTATTATCCGCCATGCCCAGAGCTTCGCGCATTGAGTGGACGAAGTTTGATAGGGTTTGGGGAGCACACAGACCCACAGATCATTTCTGTCCTGAAATCCAACAACACATCAGGCCTGCAGATCAGTCTCAAAGATGGGACTTGGGTTACAGTCCCGCCTGATCAGACTGCCTTTTTCATCAATGTTGGTGATTGCTTGCAGGTGATGACTAATGGGCGGTTTAAGAGCGTGAAACATAGGGTTTTGGCTGACACACAAAGTTCAAGGGTTTCAATGATCTACTTTGGAGGGCCACCTTTGAGTGAGAAGATAGCACCTCTGCCGTCTCTAATGGCAGAAGGAGAAGAAAGCTTGTACAAGGAGTTCACGTGGAGTGAATACAAAAAGTCTGCGTACAGGTCAAGGCTGGCCGATAATAGGCTAGGACTATTTGAGAAGTCTGCTGCTGTGATGCTGTCCAATTCCCAATTT
>Pyrco_DAnjou_GA2OX.Chr16_OG594 Pyrco_DAnjou_Chr16v0.1_41542.1
ATGGTGGTGGCACCTCCAAACCCAATTCGCAACGAAAAGATCCAGGCCGTTGATCTCCCCATCATAGACCTCTCAGCCGAGAGGTCTCAAGTGAGAAAACTCATTGTCAAAGCTTGTGAGGACTATGGTTTCTTCAAGGTCATCAACCATGGCGTCCCAAAAGATATTATATCCACATTGGAGGAGCAAAGCCTCAGCTTCTTTGCCAAACCAGTGTCCGAGAAGCAAAGAGCAGGACCTTCCGATCCCTTTGGCTATGGCTGTAAGAACATAGGCTTCAGTGGTGATATGGGAGAGGTTGAGTACCTTATTTTCAACACAAACCCAATTTCTATAGCTCAGAGATCCAAAACTATCTCAAATGAGCCTACAAAATTCAGTTCTGCAGTGAGTGGATACATTGCAGCAGCAAGGGATTTGGCATGTGAGCTTTTGGATCTGATTGGTGAGGGACTGTGGGTCCCTGACACATCAGTCTTCAGTAGGCTGATCAGGGGTGTCGACAGTGACTCCGTCTTCAGGCTCAATCACTACCCGCATCTGCACAACAAGCAGTTCTGCGAGGATAAGGACACGTCATCCTCCTCCTTCAGCAGTGACATCAGCAAGGTAGGGTTTGGGGAGCATTCTGACCCTCAGATCCTCACCCTCCTCAGATCCAACGACGTGGGCGGCCTCCAAATCTCTCCACAAGATGGGGTTTGGGTCCCTGTGCCCTCTGACCCCACGGCCCTTTGGGTTAATGTGGGTGACGTGTTGCAGGCCATGACAAATGGAAGATTTGTGAGCGTTAGACATAGAGCCTTAGCCAATTCATCAAAGTCTAGATTGTCAATGGCGTATTTTGCAGCTCCCTCCCTAAACGCATGTTTAAGTGCTCTTCCAGAAATGGTCACACCGGAGAAGCCTCGGATCTACAAACCCTTCACTTGGGCTGAGTACAAGAAAACCACGTTCTCTCTAAGCCTCGGCGAAAACCGTCTTAATCTTTTCAGAATTTCTTCAAATGATGAATGCTTCATGGAT
>Pyrco_DAnjou_GA2OX.Chr17 Pyrco_DAnjou_Chr17v0.1_45820.1
ATGGTGATACCATCTCCTTCACCAATAAGAAGCAAGAAAACGATGGCCATAGGAATTCCCACAATCGATCTATCAAATTATAATAGGTCAAAGTTATCAGCACAAATTGTTGAAGCCTGTGAAGAATATGGTTTCTTTAAGGTGGTCAACCATGGTATCCCTAAAGCGGTCATTGAGACAATGGAAACACAAGGGTCTGATTTTTTTGCCAAGCCAACAATCGAGAAGCAACGAGCTGGCCCGGCTTGTCCTTTTGGCTATGGCTGCAAAAATATTGGCCGCAAAGGCGACACCGGAGAGCTTGAGTACCTTATTCTTCAAACCAATCCTCAGTCCATTTCTGAGAGATCCAATGATATTTCCGACGACCCTACGAAATTCAGTTGTGCAATGAATGATTACATAGAAGCAGTTAAAGAATTGGCATGTGAGATTCTTGATTTGTTGGCCGAGGGACTATGGGTTCCAGACAAGTCTGTGTTCAGCAGGTTCATCAGAGACGTCCAGAGTGACTCCATTCTTAGGTTTAATCACTATCCTCCAGTCAAGGACATCAGGGACTGGGAAACAACACCAAAACAGCATCCCTTCACTAACAACAACAACAATAATCATAATAGGATTGGATTTGGAGAGCATTCTGACCCTCAGATCTTGACCATCTTAAGATCCAACAACGTGGGGGGCCTTCAGATTTCTCTACGTGATGGCTTGTGGGTTCCCGTGGCCCCGGACCCCAATCAGTTCTTCGTAATGGTTGGTGATGCCTTACAGGCTTTGACGAATGGGAGGCTAGTAAGTGTGAAACATAGAGCACTGGCAAACTCAGTAGTGAAGCCAAGGATGTCAATGGTGTACTTTGGGGCACCACCCCTCAATGCATGGATGTCTCCTCTTCCAGAGATGGTGTCGCCGGAGAAGCCCAGCCTCTACAAACCTTTCACATGGGGTGAATATAAGAAAGCTGCATACACTACACGATTGGGAGATTCACGTCTGGACCATTTCAAGATTAATAATCACACCTGCAAGTGCAACGATCAAACTCAATGTCCATGCTTGCTTGTACGA
>Pyrco_Danjou_new_GA2OX.Chr5_OG594_2 OG594_GAOX.DAnjou_Chr5.1_5_2
ATGGTGGTTCTGTCACAACCAGCTGCATTAGACCATTTTTCTGACCTAATCAAAACATGCAAGCCCACCGGCCTGTTCGCCGGCATCCCAGTCGTCGACCTTTCGAGGCCTGACGCAAAGCACCGCATAGTCAGGGCCTGTGAGGAGTACGGCATATTCAAAGTGATCAACCATGGAGTCCCATTGGACTTCATGACCACTCTGGAAGCCCAAGCTCTCAAATTTTTCAGCCTGCCACAGTCGGAGAAGGACAAGGCTGGCCCCGCCGACCCTTTCGGCTACGGCAGCAAGAGAATCGGTCCAAACGGCGACATGGGTTGGATCGAATATATCCTCCTCAACACCAATCCTGATATCACATCTCACAAGTCCCTCTCCATTCTAAAGGAAAACCCTGAAATTTTCCGTGCTGCAGTTGAAGATTATATTACGGCAGTGAAGAACATGACTTTTGCAGTGCTCGAAATGGTGGCTGATGGGCTGGGGATTGAGCAAAGGAATGTGCTGAGCAAGCTCTTGACAGATGAGAAGAGTGACTCATGTTTCAGGCTAAACTACTATCCGCCATGTCCAGAGCTTCAGGCATTGAGTGGACGAAATTTGATAGGGTTTGGGGAGCACACAGACCCACAGATCGTTTCTGTCCTGAAATCCAACAACACATCAGGCCTGCAGATCTGTATCAAGGATGGGACTTGGGTCACAGTAGCACCTGATCAGACTGCCTTTTTCATCAATGTTGGTGATTGCTTGCAGGTGATGACTAATGGGCGGTTTAAGAGTGTGAAACATAGGGTTTTGGCTGACACAATTAGTTCAAGGATTTCAATGATCTACTTTGGAGGGCCACCTTTGAGTGAGAAGATAGCACCTCTGCCGTCACTAATGGCAGAAGAAGAAGAGAGCTTGTACATGGAGTTCACGTGGAGTGAATACAAAAAGTCTGCGTACAGGTCAAGGCTGGCTGATTACAGGCTAGGACTCTTTGAGAAGTCTGCTCCTGTGATGCTGTCCAAT
>Pyrco_Danjou_new_GA2OX.Chr9 OG594_GAOX.DAnjou_Chr9.1
ATGGTGGTATCATCTCCTTCAACAATAAGAAGCAAGAAAACCATGGCAATAGGAATTCCCACAATCGATCTATCAAATTACAATAGGTCAAAGCTATCAGAACAAATTGTTGAAGCCTGTGAAGAATATGGTTTCTTTAAGGTGGTCAACCATGGTATCCCAAAAGAGGTCATTGAGACAATGGAAACACAAGGGTCTGATTTTTTTGCCAAGCCAACAATGGAGAAGCAACAAGCTGGCCCGGCTTGTCCTTTTGGCTATGGCTGCAAAAACATTGGCTGCAAAGGCGACACTGGAGAGCTTGAGTACCTTCTTCTTCAAACCAATTGTCAGTCCATTTCTGAGAGATCCAATGATATTTCCAACGACCCTACGAAATTCAGCTGTGCAGTGAATGATTACATAGAAGCAGTTAAAGAATTGGCATGTGAGATTCTTGATCTGGTGGCCGAGGGACTATGGGTTTCAGACAAGTCTGTGTTCAGCAGGTTCATCAGAGACGTCCAGAGCGACTCAATTCTTAGGATTAATCACTATCCTCCGGTCAAGGACTGGGACACAGCAACTAAACAGCATCCTTTCACTAACAACAACAACAACAACAATAATAATTATAATAAGATTGGATTTGGAGAGCATTCTGACCCTCAAATCTTGACAATCTTTAGATCCAACAACGTGGGGGGCCTTCAGATTTTTCTACGTGATGGCTTGTGGGTTCCCGTCGCTCCCGACCCCAATCAATTCTTTGTAATGGTTGGTGATGCCTTACAGGCTTTAACGAATGGGAGGTTAGTGAGCGTGAGACATAGGGCACTGGCAAACTCAGTGGTGAAGCCAAGGATGTCGATGGTGTACTTTGGGGCACCACCACTCAATGCATGGATGTCTCCTCTGCCGGAGATGGTGTCGCCGGAGAAGCCCAGCCTCTACAAGCCCTTCACATGGGGTGAGTACAAGAAAGCTGCGTACACTACACGATTGGGAGATTCACGTCTAGACCTTTTCAAGATTAATAAC
>Pyrco_Danjou_new_GA2OX.Chr13_OG594 OG594_GAOX.DAnjou_Chr13.1
ATGGTGGTGGCATCTCCAAACCCAACCCGCAACGAAAAGATCCAGGCCGTTGATCTTCCCATCATAGACCTCTCAGCCGAGAGGTCACAAGTGAGGAAGCTCATTGTCAAAGCTTGTGAGGACTATGGTTTCTTCAAGGTCATCAACCATGGCGTCCCAAAAGACATTATATCCAAAGTGGAGGAGCAAAGCCTCAGCTTCTTTGCCCAACCAGTGTCCGAGAAGCAAAGGGCGGGGCCTTCCGATCCCTTTGGCTATGGCTGCAAGAACATAGGCCTCAATGGTGATACGGGAGAGGTTGAGTACCTTATTTTCAACACTAACCCAATTTCGATTGCTCAAAGATCCAAAACCATCTCAAATGAGCCTACAAAATTCAGCTCGGCAGTGAGTGGATACATTGCAGCAGTTAGGGATTTGGCATGTGAGCTCTTGGATCTGATTGGTGAGGGATTGTGGATCCCTGACACATCAGTCTTCAGTAGGCTGATCAGGGACGTCGACAGTGACTCGGTCTTCAGGCTCAATCACTACCCGCATCTGCACAACAAGAAGGACATCTGCAAGGATAATGATACGTCACCATCCTCCATCAGTAACATCAGCAAGGTAGGGTTTGGGGAGCATTCCGACCCTCAGCTCCTCACCCTCCTGAGGTCCAACGACGTGGGCGGCCTCCAAATCTCTCCACAAGATGGGGTGTGGGTCTCCGTCCCCTCTGACCCCACGGCCTATTGGGTTAATGTGGGTGACGTGTTGCAGGCCATGACAAATGGAAGATTTGTGAGCGTTAGACATAGAGCCTTAACCAATCCAACAAAGTCTAGAATGTCAATGGCGTATTTTGCAGCTTCCTCCCTGAACGCATGTTTGAGTGCTCTTCCAGAAATGGTCACACCGGAGAAGCCTCAGCTCTACAAACACTTCACTTGGGCTGAGTACAAGAAAACCACGCACTCTCTACGCCTTGGTGAAAACCGTCTTAACCTCTTCAGAATTTCTACCAATGATGAA
