# Supplementary material for: Building a foundation for gene family analysis in Rosaceae genomes with a novel workflow: A case study in Pyrus architecture genes
Source: Front Plant Sci. 2022 Nov 14;13:975942. doi: 10.3389/fpls.2022.975942 (PMC9702816; doi:10.3389/fpls.2022.975942)
Supplement: Supplementary file 1 [file DataSheet_1.zip › SupFiles/SupFile7_dAnjou_final_gene_models/OG620.fna]

>Pyrco_DAnjou_AUX.Chr1 Pyrco_DAnjou_Chr1v0.1_01440.1
ATGGCAGCACAGAAGCAATCAGAGGAAGCCATAACCTTCAACCAGACTGTTGACAGGGAGGAAGAAGAAGAACACGCAGCAGATCCTAACTCTGGTTTTAACCTCAGAAGCTTCCTCTGGCATGGTGGATCAGTCTACGACGCCTGGTTCAGCTGCGCATCTAACCAGGTTGCTCAGGTTCTGCTGACTCTGCCCTACTCTTTCTCCCAACTGGGAATGCTCTCGGGAATCATATTCCAGGTCTTTTACGGAATCATGGGGAGCTGGACCGCTTATCTGATCAGCATTCTCTACGTCGAATATCGAAGCCGAAAAGAAAAGGAAAATGTCAGCTTCAAGAACCACGTCATCCAGTGGTTCGAAGTGTTGGATGGTTTGCTGGGTCCTTACTGGAAAGCCGTTGGATTGGCCTTCAACTGCACTTTCCTCCTCTTTGGATCTGTCATCCAGCTTATAGGTTGTGCAAGCAACATATACTACATAAATGACCATCTGGACAAGAGGACGTGGACCTACATATTTGGGGCATGTTGTGCCACCACAGTCTTCATCCCTTCCTTCCACAACTACAGAATATGGTCCTTTTTAGGGCTTGGGATGACCACCTACACTGCCTGGTACATGACCATTGCAGCCATCGTGCATGGCCAGGTTGTGGGTGTGAAACACTCAGCACCAGATAAACTGGTTTGGTATTTCACCGGCGCCACCAACATTCTCTACACTTTCGGCGGACACGCCGTCACTGTGGAAATCATGCATGCAATGTGGAAGCCTCAGAAGTTTAAGTATGTCTATCTGTTTGCTACCCTTTATGTGTTCACTCTAACCCTTCCATCTGCAACTGCTGTGTACTGGGCGTTTGGCGACCAGCTCCTCACACACTCGAATGCCTTCTCACTCCTTCCCCGGACTAAGTGGCGCGATGCGGGTGTCACATTGATGCTTATTCACCAGTTCATCACATTCGGGTTTGCTTGTACGCCGTTGTATTTTGTGTGGGAGAAAGTAATTGGAATGCATGACACCAAGAGCATATGTTTGAGGGCAATTGCCAGGTTGCCTGTGGTGATACCGATTTGGTTCTTGGCCATCATATTTCCTTTCTTCGGTCCCATTAATTCAGCCGTTGGTGCTCTTTTGGTTACCTTCACCGTCTACATCATACCCGCCTTAGCTCATATGCTCACCTTCAAATCCGCCTCTGCTCGCCAGAATGCGGCAGAGAAGCTTCCGTTCTTCCTCCCGAGCTGGACAGGCATGTACGTGGTGAACGCATTCATCGTGGTGTGGGTGCTCGTAGTCGGGTTCGGGTTCGGAGGGTGGGCTAGCGTGACTAACTTCATCAGGCAAGTTGACACTTTTGGGTTGTTTGCAAAGTGCTACCAGTGCCCTCCCAAAGTCTCAGCCTCCCTACCACCACATCAC
>Pyrco_DAnjou_AUX.Chr4 Pyrco_DAnjou_Chr4v0.1_09390.1
ATGTTGGCTCAGAAGCAAGCAGAGGAAGCAATAGTCTCCAATGACCATGAAGGAAAAGAAGAACATGTCCAAGAAAACGATGAGGAAAATACCTCCATGTTTAATGTTAAGAACTTCCTCTGGCATGGCGGCTCTGTCTGGGACGCCTGGTTCAGCTGCGCTTCCAATCAAGTGGCACAAGTGCTTTTGACACTGCCCTACTCGTTCTCTCAGCTGGGGTTACTATCCGGAATCTTACTGCAAATTTTCTACGGAATCGTCGGAAGTTGGACGGCTTATCTGATCAGTGTGCTCTACATGGAGTACAGAAGCCGGAAGGAGAAAGAGAACGTTAACTTCAAGAACCATGTCATCCAGTGGTTTGAAGTTCTTGATGGGTTACTTGGCCCTTACTGGAAAGCCTTGGGGCTTGCTTTCAACTGCACTTTCCTCCTTTTTGGATCTGTCATCCAGCTTATTGCTTGTGCCAGTAACATATATTACATCAATGACAATTTGGACAAGAGGACCTGGACCTACATCTTCGGAGCTTGCTGTGCCACCACAGTTTTTATACCTTCTTTCCATAACTATCGGATTTGGTCTTTTCTCGGACTTGGAATGACCACTTACACAGCCTGGTACTTGACCATTGCAGCTGCTGTTCATGGCCAGGATGAAGGTGTGACACACACAGCTCCAACAAAGCTAGTGCTGTATTTCACCGGAGCCACCAACATACTATACACGTTCGGTGGGCATGCTGTTACTGTGGAAATTATGCATGCCATGTGGAAGCCTCAGAAATTCAAGTACATTTACTTGTATGCCACACTGTACGTTTTCACACTAACAATTCCTTCTGCTACCTCTGTCTACTGGGCTTTTGGTGATGAGCTCCTCAACCACTCCAACGCTTTCTCTCTCCTCCCCAAGAACGGCTGGCGTGACGCCGCCGTCATACTCATGCTCATCCACCAGGTGATTGGCATGCATGACACAAAGAGCATTTGCTTGAGGGCACTTGCTAGGCTTCCAGTTGTGATCCCAATTTGGTTCTTGGCTATAATCTTCCCCTTCTTTGGGCCCATCAACTCTGCCGTTGGGGCTCTCTTGGTTAGCTTCACTGTCTATATCATACCATCTCTAGCTCATATGCTCACCTACAGAAAAGCCTCTGCCAGACAGAACGCTGCAGAGAAGCCACCCTTCTTTCTACGAAGCTGGACTGCCATGTACGTAATCAACTCCTTCATTGTGCTGTGGGTTCTGGTGATTGGGTTCGGGTTCGGTGGCTGGGCCAGCATGACCAACTTTGTGAGACAGGTCAACACATTTGGGCTGTTTGCCAAGTGCTATCAGTGCAAGCCTCCAAAACCACCACTAGCAGCCGCAGCTCCTCCCCATCAC
>Pyrco_DAnjou_AUX.Chr5 Pyrco_DAnjou_Chr5v0.1_11433.1
ATGGAGTCATCAGATAAGGTGGTGGAAACAGTGATAGTAGGAAATTATGTAGAAATGGAGGCAGATGGGAAGGCCAAGAGCTTCAAGAGCAAGCTCTCCAAGTTCTTCTGGGATGGTGGGTCTGCTTATGATGCTTGGTTCAGCTGTGCTTCTAATCAGGTGGCTCAAGTTCTGCTTACTTTGCCGTACTCGTTCTCGCAGCTGGGAATGCTCTCTGGGATTCTCTTCCAGCTTTTCTATGGCTTGCTGGGCAGCTGGACTGCTTACCTTATTAGCACACTCTATATCGAATACAGAACAAGAAAAGAAAGAGAAAAGGTTGATTTCAGAAACCATGTCATCCAGTGGTTTGAAGTTCTTGATGGGCTGCTTGGGAAACACTGGAGGAACGTGGGGTTGGCATTTAACTGCACATTTCTTCTGTTTGGATCTGTCATTCAACTGATAGCTTGTGCAAGTAATATATATTACATAAATGATAATCTGGACAAGAGGACTTGGACTTATATCTTCGGAGCTTGCTGTGCCACCACTGTCTTTATCCCTTCATTTCACAACTACAGAGTTTGGTCATTTTTGGGCCTTGTTATGACCACTTACACTGCTTGGTACCTTACCATTGCCTCCTTCCTCCACGGCCAGGTTGAGGGAGTGAAGCACTCTGGTCCGACTAAGGTGGTGCTATACTTCACTGGGGCCACAAACATTCTCTACACTTTTGGAGGACATGCTGTTACTGTGGAGATCATGCATGCGATGTGGAAACCTCAGAAGTTCAAGGCCATATATTTATTTGCTACCCTGTATGTGCTGACATTGACCCTTCCCTCTGCATCAGCAGTGTATTGGGCATTTGGAGACTTGCTTCTTAACCACTCCAACGCTTTCGCTCTCCTCCCTAAATCTCCCTTCAGAGACATGGCTTTTATAACATTTGGGTTTGCATGCACACCACTATACTTTGTGTGGGAGAAAGCCATAGGCATGCATGAATGCAAAAGCTTGTGCAAGAGAGCAGCAGCAAGACTGCCTGTGGTGATCCCAATCTGGTTCTTGGCCATCATCTTCCCATTCTTTGGACCCATCAACTCGACCGTTGGATCACTCCTAGTCAGCTTCACAGTCTACATTATCCCAGCCCTGGCCCACATTTTCACATACAGATCAGCTGCTGCAAGAGAGAATGCTGTGGAGAGTCCACCAAGGTTCCTAGGAGGATGGATAGGATCATACACAATCAATGTGTTTGTGGTGGTGTGGGTGTTTGTAGTTGGATTTGGATTCGGTGGGTGGGCGAGCATTACGAACTTTGTACACCAGATCGACACGTTTGGCCTCTTCACCAAGTGTTACCAATGCCCTCTGCCGCCGCCGCCCGCGATCTTCAACACAACCTCAGCTCCTCCTCCTCTCCACCACCCTCTGCCTAGCAATCACTCCCATACCCCA
>Pyrco_DAnjou_AUX.Chr7 Pyrco_DAnjou_Chr7v0.1_17887.1
ATGTCAGCCCAGAAGCAATCAGAGGAGGCCATAACCTTCAACCAGACCGACGGCAGAGAGGAAGAAGAAGAAGAACACGCAGCAGATCAGAACTCGGGTTTTAACCTCAGAAGCTTCCTCTGGCATGGCGGCTCCGTCTACGACGCCTGGTTCAGCTGCGCATCGAACCAGGTTGCTCAGGTTCTGCTGACTCTGCCCTACTCCTTCTCCCAACTGGGAATGCTCTCGGGGATCATATTCCAGGTATTTTACGGGATCATGGGGAGCTGGACTGCTTATCTGATCAGCATTCTCTACGTCGAATATCGAAGCCGAAAAGAAAAGGAAAATGTCAGCTTCAAGAACCATGTCATCCAGTGGTTTGAAGTGTTGGATGGTTTGCTGGGTCCTTACTGGAAAGCCATTGGATTGGCCTTCAACTGCACTTTCCTCCTCTTTGGATCTGTCATCCAACTTATAGGCTGTGCAAGCAACATATACTATATAAATGACCATCTGGACAAGAGGACATGGACCTACATATTTGGAGCATGCTGTGCCACCACAGTCTTCATCCCCTCCTTCCACAACTACAGAATTTGGTCCTTTTTAGGGCTTGGAATGACCACCTACACTGCCTGGTACATGACCATTGCATCCATTGTTCATGGCCAGGTTGAGGGTGTGAAACACTCGGGACCAGATAAACTGGTTTTGTATTTCACCGGCGCCACCAACATACTGTACACTTTCGGCGGCCACGCCGTTACTGTGGAAATCATGCATGCAATGTGGAAGCCTCAGAAGTTTAAGTATGTCTATCTCTTTGCTACCCTCTATGTATTCACTCTAACCCTTCCATCTGCAACTGCTGTGTACTGGGCCTTTGGCGACCAACTCCTCACCCACTCGAACGCCTTCTCGCTCCTTCCCCGCAATAAGTGGCGTGATGCGGGTGTCACATTGATGCTCATTCACCAGTTCATCACATTCGGGTTTGCTTGTACGCCATTGTATTTCGTTTGGGAGAAAGTAATTGGAATGCATGACACCAAGAGCATATGTTTGAGGGCAATTGCCAGGTTGCCTGTGGTGATACCTATTTGGTTCTTGGCCATCATATTTCCTTTCTTCGGTCCCATTAATTCAGCCGTTGGCGCTCTTTTGGTCAGCTTCACCGTCTACGTCATACCCGCCTTAGCTCATATGCTCACCTTCAAATCCGCCGCTGCTCGCCAGAATGCGGCAGAGAAGCTTCCGTTCTTCCTCCCGAGCTGGACAGGCATGTACGTGGTGAACGCATTCATCGTGGTGTGGGTGCTCGTAGTCGGGTTCGGATTCGGAGGGTGGGCTAGCATGACCAACTTCATCAGGCAAGTTGACACTTTTGGGTTGTTTGCAAAGTGCTACCAGTGCCCTCCCAAAGTCTCAGCCTCCCCACCACCACATCAC
>Pyrco_DAnjou_AUX.Chr10 Pyrco_DAnjou_Chr10v0.1_24391.1
ATGGAGTCATCAGATAAGGCGGTGGAAACAGTGATAGTAGGAAATTATGTAGAAATGGAGGCAGATGGGAAGGCCAAGAGCTTCAAGAGCAAGCTCTCCAAGTTCTTATGGGATGGTGGGTCTGCTTATGATGCTTGGTTCAGCTGTGCTTCCAATCAGGTGGCTCAAGTTCTGCTTACTTTGCCGTACTCATTCTCGCAGCTGGGAATGCTCTCTGGGATTCTCTTCCAGCTTTTCTATGGCTTGTTGGGCAGTTGGACTGCTTACCTGATTAGCACACTCTATATTGAATACAGAACCAGAAAAGAAAGAGAAAAAATTGATTTCAGAAACCATGTCATCCAGTGGTTTGAAGTTCTTGATGGATTGCTTGGGAAACACTGGAGGAACGTGGGTTTGGCATTTAACTGCACATTTCTTCTATTTGGATCTGTCATTCAACTCATAGCTTGTGCAAGTAATATATATTACATAAATGATAATCTGGACAAGAGGACTTGGACTTACATCTTCGGAGCTTGCTGTGCCACCACTGTCTTTATCCCTTCATTTCACAACTACAGAGTTTGGTCATTTTTGGGTCTTGTTATGACCACTTACACTGCTTGGTACCTCACCATTGCCTCCTTCCTCCATGGCCAGGTTGAGGGAGTGAAGCACTCTGGTCCGACTAAGCTGGTGCTATACTTCACCGGGGCCACAAACATTCTATACACCTTCGGGGGACATGCTGTTACTGTGGAGATCATGCATGCTATGTGGAAACCTCAGAAGTTCAAGGCCATATATTTATTTGCTACCCTGTATGTGCTGACACTGACCCTTCCCTCTGCATCAGCAGTGTATTGGGCATTTGGAGACTTGCTTCTTAACCACTCCAACGCTTTCTCTCTCCTCCCTAAATCTCCCTTCAGAGACATGGCTTTTATAACATTTGGGTTTGCATGCACACCACTATACTTTGTGTGGGAGAAAGCCATTGGCATGCATGAATGCAAGAGCTTGTGCAAGAGAGCAGCAGCAAGACTGCCTGTGGTGATCCCCATCTGGTTCTTGGCCATCATCTTCCCATTCTTTGGACCAATCAATTCCACCGTTGGATCACTCCTAGTCAGCTTCACAGTCTACATCATCCCAGCCCTGGCCCACATTTTCACTTACAGATCAGCTGCTGCAAGAGAGAATGCAGTGGAGAGCCCACCGAGATTCCTAGGAGGATGGATAGGATCATACACAATCAATGTGTTTGTGGTGGTGTGGGTGTTTGTGGTCGGGTTTGGATTCGGGGGGTGGGCGAGCATTACAAACTTTGTGCACCAGATCGACACATTTGGCCTCTTCACCAAGTGTTACCAATGCCCTCCGCCGCTGCCGCCCATGGTCTTCAACACAACTTCCGCTCCTCCTCCTCTCCGCCACCCTCTGCCTCGCAATCACTCCCATACCCCT
>Pyrco_DAnjou_AUX.Chr12 Pyrco_DAnjou_Chr12v0.1_30732.1
ATGTTGGCTCAGAAGCAAGCAGAGGAAGCAATAGTCTCCAATGACCACGAAGGAAAAGAAGATCATCTCCAAGAAAACGATGACGAAAACACCTCCATGTTTAATGTCAAGAACTTCCTTTGGCATGGAGGCTCCGTTTGGGACGCCTGGTTCAGCTGCGCTTCCAATCAAGTGGCGCAAGTGCTTTTGACACTGCCGTACTCGTTCTCCCAGCTGGGGTTTCTATCCGGCATCTTGCTGCAGCTGTTCTACGGAATCCTCGGAAGCTGGACGGCTTATCTGATCAGTGTGCTGTACATGGAGTACAGAAACCGGAAGGAGAAAGAGAACGTTAACTTCAAGAACCACGTTATTCAGTGGTTTGAAGTTCTTGATGGGTTGCTTGGCCCCTACTGGAAAGCCGTGGGGCTTGCTTTCAACTGCACTTTCCTCCTCTTTGGATCTGTCATCCAGCTAATTGCTTGTGCAAGTAACATATATTACATAAACGACCATTTGGACAAGAGGACTTGGACCTACATCTTCGGAGCTTGCTGTGCCACCACAGTTTTCGTACCTTCTTTCCATAACTATCGGATTTGGTCTTTTCTCGGACTTGGAATGACCACTTACACGGCCTGGTACTTGACCATTGCAGCTGTTGTTCATGGCCAGAATAAGCATATCACACATTGTAGTGCGTGTTCAGTTAGAGCTTTGAGAGATACCATCGGCTCG
>Pyrco_DAnjou_AUX.Chr15 Pyrco_DAnjou_Chr15v0.1_39446.1
ATGGCTTCCGAGAAGGTTGCTCAAGTGCTTCTCACACTGCCATACTCATTTTCCCAACTGGGTTTGTTATCTGGAATACTATTTCAGCTTTTTTATGGATTGATGGGAAGCTGGACTGCTTACCTCATCAGTTTACTATATGTCGAGTACAGAACTAGAAAGGAGAGAGAAAAGGTGGATTTTAGGAACCATGTAATTCAGTTAATTGCCTGTGCAAGTAACATCTACTACATAAACGACAATCTCGACAAGAGAACTTGGACTTACATCTTTGGAGCTTGCTGTGCTACAACTGTCTTCATCCCCTCATTCCATAATTACAGAATTTGGTCATTTTTGGGCCTTATTATGACTACTTACACTGCTTGGTATCTCACCATCGCTTCGCTTATCCATGGGCAG
>Pyrco_Danjou_new_AUX.Chr8
ATGGCTTCCGAGAAGGTTGAGACTGTTATAGCCGGAAACTATGTCGAAATGGAAAGGGAAGAGAGTGATGTGAAGACAAGTGCTAAGAGCAAGCTATCAACATTTCTTTGGCATGGTGGCTCAGCATATGATGCATGGTTTAGCTCCGCTTCTAACCAGGTTGCTCAAGTGCTTCTCACACTGCCGTACTCGTTTTCCCAACTGGGTTTGTTATCTGGAATACTATTTCAGCTTTTTTATGGATTGATGGGAAGCTGGACTGCTTACCTCATCAGTCTACTATATGTTGAGTACAGAACTCGGAAGGAGAGAGAAAAGGTGGATTTTAGGAACCATGTAATTCAGTGGTTTGAAGTTCTTGATGGGCTCTTGGGAAAACACTGGAGGAATTTAGGCCTCTTTTTTAACTGTACTTTTCTACTCTTTGGGTCTGTAATTCAGTTAATTGCCTGTGCAAGTAACATCTACTATATAAACGACAATCTCGACAAGAGAACTTGGACTTACATCTTTGGAGCTTGCTGTGCTACAACTGTCTTCATCCCCTCATTCCATAATTACAGAATTTGGTCATTTTTGGGCCTTATTATGACTACTTACACTGCTTGGTATCTCACCATTGCTTCCCTTATCCACGGACAGGTTGAGGGAGTGAAGCACTCTGGTCCAAGCACAATGGTTCTCTACTTCACTGGGGCTACTAACATTCTCTACACATTTGGTGGACATGCTGTTACAGTGGAGATTATGCATGCAATGTGGAAGCCACAGAAATTCAAGTTAATATACTTGATGGCAACACTGTATGTGCTGACCTTAACCCTACCATCTGCGTCTGCTGTGTACTGGGCATTCGGGGACAGTCTCTTGACTCATTCCAATGCCCTAGCCATGCTTCCAAAGACTAGATTTAGAGACACTGCAGTAGTCCTAATGCTCATTCATCAGTTTATCACGTTTGGATTTGCTTGCACTCCTTTGTACTTTGTGTGGGAGAAATTCATTCAGATGCATGAGACCAAGAGCATGGTGAAGAGGGCACTGGCAAGGCTCCCAGTGGTGATCCCGATATGGTTCCTTGCCATCATATTCCCATTCTTTGGGCCCATCAACTCAACTGTTGGATCTCTTCTTGTCAGCTTTACTGTCTACATAATTCCTGCTTTAGCTCACATGGTCACCTTTGCTTCTGCATCTGCTAGAGAGAATGCTGTGGAGAAACCACCATCATTCTTAGGAGGCTGGGCAGGATCATACACCATGAACATCTTTGTGGTGGTATGGGTTTTGATAGTGGGATTTGGGTTTGGAGGATGGGCAAGCATGCTTAACTTCATAAACCAAGTTAACACATTTGGTCTATTCACAAAGTGCTACCAATGCCCCCCTCACAAAGCTTGA
