# Supplementary material for: Building a foundation for gene family analysis in Rosaceae genomes with a novel workflow: A case study in Pyrus architecture genes
Source: Front Plant Sci. 2022 Nov 14;13:975942. doi: 10.3389/fpls.2022.975942 (PMC9702816; doi:10.3389/fpls.2022.975942)
Supplement: Supplementary file 1 [file DataSheet_1.zip › SupFiles/SupFile7_dAnjou_final_gene_models/OG2984.fna]

>Pyrco_Danjou_new_LAZY.Chr9 A new nucleotide sequence entered manually
ATGAAGTTATTACAATGGGTGCACGACAAATTTCGGCACGGTACCATTGAGCCTCGCAAGGATCTCACTCAGCCATCACTTGATGACCAAGATGCCTATATGAAGTCAAACTTTGGCTCCAGATACGGATCTACATCCTTGCAGCCACCTGCAAGAGACCAAGAAAAATCTTTTGCTGAATCTGAAGCCAAGAGAGAAGAAGAAACATCTGCTACCATCTCAGACCTGTTTCATGGTTTTCTCACCATTGGAACTCTTGGCTCAGAATCAAGTATCAATGAGCCTGAAACACCAACTTTTGCGACGACTTTAGAGAACTTAACTCAGCAAAAAGCAGAGGTAACAGAGAACGACTTGAAGCTCATCAGCTATGAGCTAGAGAAGTTTCTTGAGGCTGAGACAAAGGAAGAAGGGGTCTGTGCATCATCAGCAAGGGACAGTAATGCTAGCTCTATTACACTCAGTGGCATGCAAATGGAGGAATCTGAAGATGAAGAATACTGGACTGCAGCATATCCACTCAAAGGATATCTCTTTGGGTCCTCAACTGAATTACCAGAAACAACAATGGAGGCAAAGAAAGAAAAGACATCACTGCAAGAGCTGTTTGACAGGACCAAAATCACAACTGATTATAAGGAGAAAAGTGAGATTGAGGAGATAGAAGTCAAACATAAGCATAGATCTGCAATGGGGTTCATGAAGAAGATGATTAAAAAATTCCATTCTTCTTCAAAGAGATCTTCCCCTTCTACAGGTGGTGATGCAACTGATCCTGTTTCCATCAAGAAGAAACTTGGTGAGGCATCTGATTCTCTTTCAACCAAGAAGAAACCCCGTAAGGTCTTACGTATGTTCCATAGAAGGATCCATCCTGAAAGCTCTATAGCTGCTAGAGAATCGGTCAAGTCCGAGAAATATAAGAAGAAGAATAATTCCAGTGCAGGTAGTGGTTGTAATGAAAATATGATGCTCATGGGGGGAGACAACGGAAGGTTCCCTGACGGGGCAAGGGCAAAGGAGGGGACTGAAAATTGTAAAAAATTCATGAACTTTCCCCAATACAGGCAGAGTGGCAGCGGTTCTAGGAGAAAGGGAGAGCACTGGATCAAAACAGATGCAGAATACTTGGTATTGGAGCTGTAG
>Pyrco_Danjou_new_LAZY.Chr13 A new nucleotide sequence entered manually
ATGAAGTTACTAGGTTGGATGCATCGTAAGTTTCGGCAGAATAGCAACGATCCATTTAAAGTTTTCGTCGTTGGGCAGCCATCGCTCGACGATCAACAATACTATCCGAAGCCAAACTGCGGCACGAAACCCTTCAAACAAGTCCCGAGAGATCAGCACGTTCGAAAATCTTTCAACGGTCTAGAAGCAGCTAGGACAGAAGAAGAATACTACGAAGAAGAATCATCTGCTGAAGCATCTGAGCTCTTCCATGGATTTCTTGCAATCGGTACTCTTGGCAGCTCGGACCAAGTGACCACTGAACCATCAACTCCAACGCTTGGAATCTCTGTGGAGAACATAACCGAAAAAGAAACTGAGGCCACGGAGAACGAGCTGAAGCTCATCAATGATGAATTGGAGAGAGAGTTGGTGGCTGATCCGGCGAAGGATGATATTTGCAATGATTCATCTGGAAGAAACAGCTATGTCAGCAATGGAAGAAGTAGCCATGGAAGCACCATTACCCTTAGTGGGAAGGCACTGGAAGGCGCAGAGAGCAACGGGATCAATGGAACTGCGGTGTGCCCGCTCCAGGGATATCTATTCGGGTCGGCATATGAATTGTCTGAAACAACAAGCGTGACAAAGAAGGAACACAGGACATCCCTTGGTGAGCTATTTCAGAGGACTAAATTGGCAGAAGAGATTTCTGGAGCAAAACTAAGCAAGGAGGAGAAGCGAGCAGAGAAGGAAGCGGATAAGTCCGCCATGCACTTGATGAAAAAGATGCTCAAGAAAAAAATGATTAACGCTTCTTCTCGTGGCTCCGGCGGAGCTCCTGATCACGCTTCAGCAGAAACAAAACTCAATAAGATCCTTCACATGTTTCATAGAAAAGTTCACCCTGAAACCTCGGCGGCTGAGCAAAAACCTGGTAAGTACGAAAGGAACCAAACCAAGAAGAAAACAAGCAGTGAGGGGACTTACAGCAATGGAGATCAGGAGGATGATATTATCTTATATCCTCAGCAAGGATTTTCTTCAAATCCGAGCATGCGGCGCTACAAGAGCCAATCAAACCCGCCCCAAATCGCGCTTAGCGGCATGGATTCAAATGATAACAGGGAGCAATGGATCAAAACGGATGCAGACTACCTAGTACTGGAGCTGTGA
>Pyrco_DAnjou_new_LAZY.Chr16 A new nucleotide sequence entered manually
ATGAAGTTACTAGGTTGGATGCATCGCATGTTTCGGCAGAATAGCAACGATCCGTTTCAAGTTTCCGTCGTTGGGCAGCCATCGCTCGACGATCAACAATACTATCAGAAGTCAAACTGGGGCACGAAACCCTTAACGCAAGCCCCGAAAGATCAGCACCTTCGAAAATCTTTCAACAGTCTAGAAGCAGCCAGGACAGAAGAAGAATACTATGAAGAGGAATCATCTGCTGAGGCATCTGAGCTCTTCCATGGCTTTCTTGCAATCGGCACCCTTGGAAGCTTGGACCAAGTGAACACTGAACCATCAACCCCAATGCTTGGAATCTCCGTGGAGAACATAACCGAAAAAGAAACTGAGGCCGCAGAGAACGAGTTGAATCTCATCAATGACGAATTGGAGAAAGAGCTAGTGGCTGATCCGGCGAAGGATGATATTTGCAATGATTTATCTGGAAGAAACAGCTATGTCAGCAATGGAAGAAGTAGCCAAGGAAGCACCATTACGCTAAGCGGGAAGGCACTGGAAGGCGCAGAGAACAATGGGAATAATGGAACGGCAGTGTGCCCGCTCCAGGGATATCTTTTCGGGTCGGGATATGTGTTGTCTGAAACAATAATAGTGGCAAAGAAGGAACACAGGACATCTCTTGGTGAGCTGTTCCAGAGGACTAAATTGGCTGAGGAGATCTCCGGAGCAGAATTGATCAAAGAGGAGAAGCAAGCGGATAAGTCCGCCATGCACTTAATCAAAAAGATGCTCAAGAAAAAAATGCTTCACGCTTCTTCTCGTGGCTCCGGCAGAGCTGCTGATCATGCTTCAGCAGAAACAAAACTCAATAAGATCCTTCACATGTTCCGTCGAAAAGTTCACCCTGAAACCTCGGCGGCTGAGCGAAAACCCGGTAAGTACAAAGGGAACCAAAGCAGGAAGAAACCAAGCAGTGAGGGGACTTACAACAATGGAGATCAGGATGAAGACATCTTGTTATATCCTCAACAAGGATTTTCTTCAAATCAGAGCATGCGGCACTACAAGAGCCAATCAAACCCACCACAATTTGTGCTTAGCGGCATGAATTCAAATGAGAACAGGGGGCACTGGATCAAAACAGGTGCAGACTACCTAATCCTGGAGCTGTGA
>Pyrco_DAnjou_new_LAZY.Chr17 A new nucleotide sequence entered manually
ATGAAGTTATTACAATGGGTGCACCACAAATTTCGGCACGGTAGCATTGAGCCTTTCAAGGATCTCACTATTGGGAACCCTTGTGTTTGCCTTTCAGCTCAGCCATCACTTGATGACCAAGATGCCTATATGAAGTCAAGCTTTGGCTCCAGATACAGATCTACATCATTGGAGCCACCTGCAAGGGACCAAGAAAAATCTTTTTCTGAATCTGAAGCCAAGAGAGAAGAAGAAACATCTGCTATCATCTCAGAGCTTTTTCCTGGCTTTCTCACCATTGGAACTCTTGGCTCAGAGTCAGGTATCAATGAGCCCGAAACACCAACTTTTGGGACGACTTTAGAGAACTTAACTCAGCAAAAAGCAGAGGTGACTGAGAACGACTTGAAGCTAATCAGATATGAGCTAGAGAAGTTTCTTGAGGCTGAGACAAAGGAAGAAGGGGTTCGTGTATCGTCAGCAAGGGACAGTCAGGCTGGCTCTGTTACACCCAATGGAAAGCAAATGGAGGAGTCCGAAGATGAAGAGTACTGGAAGGATGCAGCATGTCCGCTCAAAGGATATCTCTTTGGGTCCTCAACTGAATTACCAGAAACAACGGAAGCAAAGAAAGAAAAAGCATCACTGCAAGAGCTGTTTGACAGGACCAAAATCACAACTGATTATAAGGAGAAAAGTGAAAGTGAGGAGACAGAAGTCAAGTATAAGCATAAATCTGCCATGCGGTTCATGAAGAAGATGATTAAAAAGTTCCATGCTTCTTCAAAGAGCTCAGGTGGTGATGCAACTGATTCTGTTTCCATCAAGAAGAAATGTGATGAGGCATCTGATTCTCTTTCAACCAAGAAGAAACCCCATAAGGTCTTACGCATGTTCCACAGAACGATCCATCCTGAAAGCTCTATCGCTGCTAGAGAATTCGTCAAGTCTGAGAAATACAAGAAGAAAATTTTCAGTGCAGATAGTGGTTGTAATGAAAACAGGATGCTCAAGGGTGGAGACAACAGAAGGTTCCCTGAAGGGCCACTGGTAAAGGAGGGGACTGAAAATTGTAAGAAATACATGAACTTCCCCCAATACAGGCTGAGTGGCAGCACTTATGGGAAAAGAGGAGAGCACTGGATTAAAACAGATGCAGAATATTTGGTGTTGGAGCTGTAG
