# Supplementary material for: Building a foundation for gene family analysis in Rosaceae genomes with a novel workflow: A case study in Pyrus architecture genes
Source: Front Plant Sci. 2022 Nov 14;13:975942. doi: 10.3389/fpls.2022.975942 (PMC9702816; doi:10.3389/fpls.2022.975942)
Supplement: Supplementary file 1 [file DataSheet_1.zip › SupFiles/SupFile7_dAnjou_final_gene_models/OG894.fna]

>Pyrco_DAnjou_GA2OX.Chr3_1 Pyrco_DAnjou_Chr3v0.1_07160.1_3_1
TCGAAGGCAGTCCTAATGGATTTCAAACCTCCCTTCCAACAAACCTGCAAGGCAATACTCTTACAGAATTCCACCCATGAAGCATTATCAAGTCATGATGATGACAAGGTTTCTCTTGTTGAGGAATGTGAACTGCCTCTGATAGATCTTAGCCATCTAAATTTGGGTCACTTTGAGGGAGACAAGTGTATGCATGAGATCGCTCAAGCAGCCAGCCAATGGGGTTTCTTCCAAGTTGTGAATCATGGAGTTTCACAAGAAGTTATAAAGAGTATGCAAAATGAGCAAAAGAGGCTATTTCATAAGCCTTTTGCAGAAAAGGTTGAAAAGAATTTCTTGAATTACCGCTGGGGGAATCCACAAGCTACTTGTTTGAGGCAGTTCTCATGGTCAGAAGCATTTCATATATCTCTCACCGAAATTCCAACGATGAATGATCATCACAACAGTCTCAGATCAACAATTGAAGCATTCGTGAAGACGGTGTCTGGTTTGGCTAAACGCTTAGCTGAAATTCTGGCACAGCCTTTGGGTGTCAAACCGATTTACTTTGAAGAGAATTGTCCAACAAGAACTAGTTATCTTCGACTGAATAGATATGCTCCATGTCCATTTCCTTCGCAAGTGTTTGGCCTCATCTCGCACACCGATACCGATTTCCTAACTATAGTTCACCAGGACCAAGTTGGAGGTCTGGAAATATTTAAAGATGGAAGATGGTTGGCTGTTAAACCTAATCCTGAAGCTCTTATTGTCAACATTGGGGACTTCTTTGAGGCCTTGAGCAATGGCGCATACAAGAGCATCAAACACCGAGTGGTTAGCACACAAGAAGTTGAAAGATTATCTGTGGCATATTTCTACTGCCCCTCCTACGATGCTGTGGTCCGAAACTGCGGTAATGAACCGTCAACTTATAGGCAGTTCACTTTGAGGGAGTATATACTCCAAACTCAAATTGATGTTCAGAAAACTGGTGAGAAAGTAGGGCTCTCAAGATTTCTCCTT
>Pyrco_DAnjou_GA2OX.Chr5_OG894 Pyrco_DAnjou_Chr5v0.1_13367.1_894
GTGGTGGCCAGATTAGTATCCAAGTGTGGCCACTCTTTGTTTAACATGGATTTGGACCCACCATTTTACAAGGCCTACAAGACCCTTTTCGACAAAACCGTCGACAAAGCCAACAACATCAACAACAACAAGGAGGAGGTGTTACAACAGCTTGTTATGGTGGAGGAATGTGAGCTGCCGCTGATCAATCTGGGGCGGCTGGAGCTAGGAGAAAAAGAGAGGGAGGAGTGCATGACGGACATAGCTAGGGCATCGCAAGAGTGGGGTTTCTTTCAGGTAGTGAATCATGGGATTTCAGGAGGGCTTCTTCAGAAGATGAAGAGTGAGCAAGAGAAGGTGTTCAAGCAATCTTTTGATAAGAAGAGGCAAGAGGACAAGCACTTGAACTTTTCACCGGGAACTTATCGTTGGGGAACTCCTTCTGCCACATGCCTACGGCAGTTAGCATGGTCTGAAGCTTTTCACATTCCACTCAACGATACTTCTGCTACATCAGCTTCTGGTGTCAATTATACACTCAGCTCAACGATGGAACAATTTGCTACAACAGTTTCAAGTTTGGCACTGAAATTGGCTGAAATTTTGGCTGAGAAAATAGGTCACAAATCAACATTTTTCCAAGAAAATTGTTTTCCCGGCACTTGCTATCTTCGAATGAATCGTTATCCACCGTGCCCCATCCCTTCTGAGGTGTTTGGATTGATGCCACACACTGATAGTGATTTCCTCACAATATTGCATCAAGACCAGGTTGGCGGATTGCAGTTGATCAAAGACGATGAATGGATCGCAGTTAAACCTAATCCAGAGGCTCTAGTCATCAACGTTGGAGATCTATTTCAGGCATGGAGCAACAATGTGTACAAGAGCGTTCAACATCGAGTTGTCACGAACTTGCAAGTGGAACGATTCTCAACTGCATATTTCTTATGTCCTTCATATGACACGGTGATACAGAGTTGCAGGGAGCATTCTGTCTATAGAAAATTCAGCTTTGGGGAGTATAGGCGGCAAGTCCAAGAGGATGTTCAAAAACTGGGTTCGAAAATAGGTCTTCCTAGATTTGTCGTA
>Pyrco_DAnjou_GA2OX.Chr11_2 Pyrco_DAnjou_Chr11v0.1_26988.1_11_2
ATGGCTTCTGAATCCTACCCTCCTCTGTTCCGTTCACACATAGATTCAACCCAGGCCGCTGATTCGGATGACCAAGTCAACCCAGTTCATGATTTGGAGGATCCGATTCCTCTGGTGGATCTCCAGAGCCTGAAACTTGGGGAGGCATGTGAGTTTTGGGGCATTTTTCGTTTGGTCAACCATGGAGTTCCTCCAACCCTTTTGACCCAACTTGAAGAGCATGCCAAAGCGGTTTTTTCCCTGCCGTTTGAATCCAAACAGAGCCTTATCACCAGCCCTCTGTCCTACTTCTGGGGTACCCCTGCCCTTACTCCATCTGGGGCAGCCTTATCAACAAAGGGTACTAGTACCCTCCAGAATATCAATTGGGTTGAAGGACTGAATGTCCCTCTAGCTCAACTCAGTCAATTCCAAACTGACAATCCCACAGTTGCTTCTTTCAGCCTTGTGCTGGAAGAATATGGGAAACACCTAGCCAGGCTAGCCACAACTATATTTGAAGCTATGGTGAAAAGCCTTGGATTGGATCCAATAGAATCCAAATCCCACTTATCCAATCCCACTGGCCTTGTACGTCTATATCGCTACCCACATTGCTCCAACTCTGCATCTGCATCTGCATGGGGCATGGACGTCCACACTGACAGCTCTGTGCTCTCGATACTAAACCAAGATGATGTCGGTGGACTCGAAGTTCTCAAAGACACCGAGTGGTTCAATGTAAACCCAGTTCCCAGCACACTAATTGTCAACCTCGGGGACATGATGCAGGCGATTAGCGACGACAAATACAAGAGTGTGAAGCACAGAGTGAAGGTGAACAGAAGCAAAGAGAGAATTTCAATCTGCTACTTTGTGTTTCCTGGAGAAGGCAGTGTGATTCGGAGCTCAAACTACAAGCCCTTTACATATGGTGACTTTCAGAAGGAAGTGCAGAAAGATTTAAAGAGTGTTGGGTATAAGGTTGGGCTCGAGAGATTCAGAGCT
>Pyrco_DAnjou_new_GA2OX.Chr3_2 tempCh10.50Partial_3G_2
GAATCCTGCCCTCCACCGTTTCGTTCACTTCCAGATTCAACCCAGGCCGTTGATTTGGATGACCAAGTCAACCCGGTTCATGATTCGGAGTATCCGATTCCTGTGGTGGATCTCCAGAGCCTGAAACTTGGGGAGGCATGGGAGTTTTGGGGAATTTTTCTTTTGGTCAATCATGGAGTTCCTCCAACCCCTTTGACCCAACTTCGGGAGCATGCCAAAATGGTTTCTTCCCTGCCGTTTGAGTCCAAACAGAGCCTTACCACCAGCCCTCTGTCCTACTTCTGGGGTACCCCTGCCCTTACTCCATCTGGGGCGGCCTTATCAACAAAGGGTAGTAGTACCCTCCAGAATATCAACTGGGTTGAAGGACTCAACGTCCCTCTAGTTCAACTTAGTCAATTTCAAACTGACAATCCCATAATTGCTTCTTTCAGCCTTGTGCTAGAAGAATATGGGAAGCACCTAGCTAGGCTAGCGACAACTATATTTGACGCTATGGTAATAAACCTTGGATTGGATCCAATAGAATCCAAATCCCATTTATCAAATTCTACTGGCATTGTACGTGTCTATCGCTACCCACCACATTGCTCCAACTCCAGCTCTGCATCTGCAAGGGGCATGGACGTGCACACTGACAGCTCTGTGCTCTCGATACTAAATCAAGATGAAGTCGGTGGACTCGAAGTTCTCAAAGACAATGAGTGGTTCAGTGTTAACCCAATTCCCAACACACTGATTGTCAACCTCGGAGACATGATGCAGGCGATAAGCAATGACAAGTACAAGAGTGTGAAGCACAGAGTGAAGGTGAACAGAAGCAAAGAGAGAATTTCAATCTGCCATTTTGTGTTTCCGGGAGAAGGCAGTGTGATTCGGAGCTCAAACTATAAGCCCTTTACATATAGGGATTTTCAGAACGAAGTGCAGCAAGATATAAAGAGTGTTGGGTATAAGGTCGGGCTTGAGAGGTTCAAA
>Pyrco_DAnjou_new_GA2OX.Chr11_1 OG894_GAOX.DAnjou_Chr11.2_11_1
TCCAAGGCAGTACTAATGGATTTCGAACCTCCATTCCAACAAACCTGGAAGGCAATACTCTTACAGAATTCCAGCCATGAAGAATTATTAACAAGTCATGATGATGACAAGCTTTCTCTTGCTGAGGAATGTGAGTTGCCTATGATAGATCTTAGCCATCTAAATTTGGGTCACTTGGAGAGAGACAAGTGTATGAATGATATCGCTCAAGCTGCAAACCAATGGGGTTTCTTCCAAGTTGTGAATCATGGAGTTTCACAAAAAGTTATAAAGAGCATGCAATATGAACAAAAGAGGCTATTTCACATGCCCTTTGCAGAAAAGGTTGAAAAGAATTTCTTGAATTTATCCAGCAACTGTTACCGCTGGGGAAATCCACAAGCTACTTGTTCGAGGCAGTTCTTATGGTCAGAAGCATTTCATATATCACTCAACGAAATTCCAACAATGAATGATCTTCACAAGAGTCTCAAGTCAACAATTGAAGCATTCGTGAAGGTGGTATCTGGTTTGGCTAAAAACTTAGCTGAAATTCTGGCACAGCCTTTGGGTGTCAAATCGATTTACTTTGAAGAGAATTGCCCACCAAGAAGTAGTTATCTTCGACTGAATAGATACGCTCCACGTCCGTTTCCTTCGCAAGTGTTTGGCCTCGTCTCGCACACTGATACCGATTTCCTAACTATAGTTCACCAGGACCAAGTAGGAGGTCTGGAAATATTTAAAGATGGAAGATGGATGGCTGTTAAACCCAATCCTGAAGCTCTCATTGTCAACATTGGGGACTTGTTTGAGGCCTTGAGCAATGGCATATATAAGAGCATCAAACACCGAGTGGTTACCGGACAAGAAGTTGAGAGGTTTTCTGTGGCATATTTCTACTGCCCCTCCTACGATGTAGTGGTCCGAAGTTGCGGTGATGAACCATCAACTTATAGGCCGTTCACTTTGAGGGAGTATAAACTCCAAACTCAAATTGATGTTCAGGAAACTGGTGAGAAAGTAGGGCTCTCAAGATTTCTCCTTTGA
>Pyrco_DAnjou_new_GA2OX.Chr13_OG894 tempCh4.10Partial_13G
AATATGATAGACTCAACCCCTCCTCTCCAACACCATTACAAATCCCTCGTGCGCAACCATCATTGCCAAGGCATCGACCGCGGACAAGGAGGAGCGGTCACGGAAGAATGCCAGCTCCCGTTGATAGACCTCAACGGGCTGAATAGCCTCGACGAGAGGGAGAGGCTAGAATGCACTGCAGCTATCTGCAGAGCGTCGTCGGAGTGGGGTTTTTTTCAAGTGGTGAACCACGGGATAAGCTCCGAGCTACTACGGAATATGAAGACGGAGCAGCTCAAACTGTTTGGAGCGCCCTTCGAATGGAAAGCTACTGGCGGGCTGCTTAATAATTCGTACAGGTGGGGGACACCGACCGCTACTGGTCCGACTCAGTACTCTTGGTCCGAATCTTTTCACATTCCTGTCACAAAAATCTCGGACCAAGCTTGCTATGGGGACGATTTTAGCTCGCTCAGGGAAGAGATGGAGGAATTTGCAGGAGAAATGTCAAACCTAGCGGAGTCGCTAGCCGGGATCCTAGTGAACAACCTGGGACACCGGAAGGAAGCGCTGCAAGACATTTGTGACTCGAGCACTTGCTTTCTCCGATTGAACCGCTACCCGGCTTGTCCGATATCACCGGAGATGTTCGGCTTAGTGCCTCACACTGACAGCGATTTCCTCACAATTCTAAGCCAAGACGAAGTGGGAGGACTTCAGCTCTTGAAAGACTCCAAATGGGTTGCTGTAAAACCCAACCAAGATGCACTTATCGTAAACATCGGAGATCTTTTTCAGGCGTGGAGCAATGACGTGTACAAAAGTGTGGAGCACAAGGTGATGGCAAATGAGAAGAGGGAACGCTACTCAATAGCATACTTCATGTGCCCTTCCTACGACTCTTTAATCGGCAGTTGCAGATCACAGTCTTCCATCTATAGAAACTTCAGTTTTCGAGATTACAGAAACCAAGTCCAGCAAGATGTTCAGAAACTTGGACGCAAAGTCGGCCTTTCGAGATTCCGTCTTCGA
>Pyrco_DAnjou_new_GA2OX.Chr16_OG894 OG894_GAOX.DAnjou_Chr16.1_894
ATGATAGAATCAATCCCTCCTCTCCAACAACATTACAAAACCCTCGTGCGCGACCTTCACTGCCACGGCACCGACCACGGACAAGGACCGATCACGGAAGAATGCCAGCTACCGTTGATAGACCTCAACGGGCTGAACAGCCTCGATGAGAGGGAGAGGCTAGAATGCGCAGCAGCCATCTGCAGCGCGTCGTCGGAGTGGGGGTTTTTTCAAGTGGTGAACCACGGGATAAGGCCCGAGCTACTAAAGAACATGAAGACGGAGCAGCTCAACCTGTTTGGAGCGCCCTTCGAGCAGAAGGCTACTTGCGGGCTGCTCAATAATTCGTACAGGTGGGGGACGCCGAGCGCGACTCGTCCAACTCAGTACTCCTGGTCCGAAGCTTTTCACATTCCTGTCACAAAAATCTCGGACCAAGCTTGTTATGGGGACGGTTTTAGCTCTCTGAGGAAAGTGATGGAAGTATTTGCAGGAGCAATGGCAAACCTGGCGGAGTTGCTAGCCGGGATTCTAGTGAACAACCTGGGCCACCGGAAGGAAGCGCTGCAAGACATTTGTGACTCGAGCACTTGCTTTCTCCGATTGAACCGCTACCCGGCTTGTCCGATATCACCGGAGATGTTCGGCTTAGTGCCTCACACTGACAGCGATTTCCTCACAATTCTAAGCCAAGACGAAGTGGGAGGACTTCAGCTCTTGAAAGACTCCAAATGGGTAGCTGTAAAGCCTAACCAAGATGCACTTATCGTTAACATCGGAGATCTTTTTCAGGCGTGGAGCAATGATGCGTACAAAAGTGTGGAGCACAAGGTGATGGCAAACGAGAAGAGGGAACGTTACTCAGTAGCATACTTCATGTGCCCTTCCTACGATTCTTTAATCGGGAGTTGCAGATCACAATCTTCCATCTACAGAAACTTCACTTTTCAAGATTACAGAAATCAAGTCCAGCAAGATGTTCAGACACTTGGACACAAAGTCGGCCTTTCGAGATTCCTTCTTCGA
