# Supplementary material for: Building a foundation for gene family analysis in Rosaceae genomes with a novel workflow: A case study in Pyrus architecture genes
Source: Front Plant Sci. 2022 Nov 14;13:975942. doi: 10.3389/fpls.2022.975942 (PMC9702816; doi:10.3389/fpls.2022.975942)
Supplement: Supplementary file 1 [file DataSheet_1.zip › SupFiles/SupFile7_dAnjou_final_gene_models/OG274.fna]

>Pyrco_DAnjou_IPT3.Chr6 Pyrco_DAnjou_Chr6v0.1_13943.1
ATGACTGTGACAGGGAGAACTATGGAACCTGTGCATGTCAATGGTTCTGTCCACACAAAGGCGAAGGTTGTTTTTATAATGGGTCCGACAGGGTGTGGAAAAACCAAACTTTCCATAGACCTAGCTACCCATTACGGGGGAGAAGTAATTAATTCAGACAAAATCCAAGCCTACAAAGGCCTGGACATTGTCACTAACAAAGCCACAGAATCTGAGCAACGAGGCATCCGTCATCACTTGCTAGGGTTCGTAGAAGACCCAGTAGCTGATTTCTCCGTTGATGAATTTTGTCGTCGTGTGCAAACTTCAATCGATGAGATCACAAGGCGCAACTGCCTCCCAATCATTGCTGGCGGATCCAACTCTTATATCGAGGCACTCATCGAAGATCCAGTGATTGAGTTTCGAAATAAATATGATTGCTGTTTTATATGGCTTGATGTGTCGTTGCCTGTGCTATATAATCGTGTGTCCAAAAGAGTTGACGAAATGGTGGCTGCAGGATTAGTGGATGAGCTTCGTGAAATGTTTGCTCCAGGGGTGAATTATGATGGTGGCATTCGCCGAGCAATCGGAGCTCCGGAGATGCATCCATACTTCATGGCTGAAATGAACAACAATATAGTAGATGATGATAAGGTTCGTAAGGAATTTCTGCTGAAAGATGGCATTTGGAAAACCAAAGAAAATACTTGTAAACTTGCTGAACGCCAAGTGCAGAAAATTCAACTTCTTAGCGACAAATGGGATATTCATCGTATTGAAGTCACTGCTGTGCATGAGAACTGTGGAAAGGAAGCTGTGGTTGCCTGGGAAACCTTGGTTTTAAAGCCAAGTTTCACCATTGTGGATGGATTTTTGAAGAAAGATGGT
>Pyrco_DAnjou_IPT3.Chr13_1 Pyrco_DAnjou_Chr13v0.1_32000.1_edt_13_1
ATGACACTCCATCCCTTCCCAACTCACTCCCTCCATTATTCTAATCTCAATTTCAATACGAATTATATCTCCCACTGCTTCCACTTGTTCCCGCCGCTCTACCACCTCTACAACCACCCCACTCCTCCGCTTCACCTCCCCAAAAGGCCCAGCCGCTCGGCCCACATGGCCACCGGGCCCACCTCCGCGGGCCCACGTCGAAAAGACAAGCTCCTCGTCATCATGGGGGCCACCGGCGCCGGCAAGTCCCGCCTCTCCCTCGACCTCGCCACCCGCTTCCCCTTCTTCGAAATCGTCAACTCCGACAAAATGCAACTCTACCGCGGCCTAGACATCACCACGAACAAGCTCCCCCTACCGGAACGACTCGGCGTCTCCCACCACCTCCTTGGCGAGTTCGACCCCCTAGACGGCGACTTCACCCCCGCCGATTTTCGCGCCGTCGCCGGTCAGGTTGTTTCCTGCATTACCAATCGGAGGAAGGTGCCGATGCTCGTCGGCGGGTCAAACTCCTTCATTCACGCGCTGGTCGCGGAAAGGTTCGAACCGGGCTCCAATGTCTTCGAACCGGGTTTCGACGCCTCCGTCTCGGCCGAGCTCAGATACAATTGCTGTTTTCTTTGGGTGGACGTGTCGACGGCGGTGTTGACGGAGTATTTATCAAAGCGAGTCGACGAAATGCTCGACTCGGGAATGTTCGACGAGTTGGCCAAGTTTTGCGACCCGGATCGCCAGCACGACCCAGCTGCGGTTCCGACAGGGTTGAGAAAGGCGATTGGAGTGCCCGAGTTCACCCGGTATTTTAAAAAATACCCACAAAGTAAAAGAGACGAGGACGACGACCTGGAGCGGAGAGGAGCGTACGAAGAGGCGGTGAGGGCGATCAAGGACAACACGTGTCAGCTCGCGAAGAGGCAGATAGGGAAGATCCTACGGTTAAGAGGGGGAGGGTGGGACTTACGAAGACTAGACGCAACGGACGCGTTTAGGGCGGTGGTTGCGACGTCGACGTCGGAAAATGGAGGAGAGCGGTGGTCAGAGATATGGGAGAGGCAGGTGGTGGAACCAAGCGCGAAGATTGTGAAGCGCTTCTTGGAGGAG
>Pyrco_DAnjou_IPT3.Chr16_1 Pyrco_DAnjou_Chr16v0.1_41783.1_16_1
ATGAGAATTCTCATGTCTGCCTTCAAACAAGTAGTACAGCCGATGGTGAACTTCCATGGCCCCGCGCTTACCAACATCAACATGGATCCATTTTTCAGGAGAAAAGATAAGGTTGTGATCGTAATGGGAGCCACCGGGACTGGGAAGTCCCGGCTTGCCATAGACCTCGCAATGCATTATCCGGCGGAGATTATAAACTCGGACAAAATGCAAGTCTACAAAGGCTTGGACATCGTCACCAACAAAGTCACCGAGGAAGAGTGTAAAGGCATACCTCACCATTTGATAGGCAAAGTCGATCCCAACTCAAATTTTACTGCCAATGATTTCAAGCACCATGCGTCGTTGGCCATCGAATCCATCTTGGAGCGTGACAGACTGCCTATCATTGCGGGTGGTTCGAATTCGTACATTGAAGCCTTGGTGGATAAACACTCGGAGTTTCGAATGAAGTACGAGTGTTGCTTTCTTTGGGTTGATGTGGCCATCCATGTGCTCCACTCTTTCGTGTCGAAGAGAGTGGATCGGATGGTGAAGGTGGGTTTGGTGGACGAGGTGAGGAAAATGTTTGACTCTACAACTGAAGCAGAATATACGCATGGAATCAGGCAAGCCATAGGCGTGCCTGAAATGCATGAGTATTTACACTGCGAAGCGAGTGGTAGTAACGATGATGAAACCCAAGAGAGGCTTCTTCAAGCAGCAATTTCTAAAATCAAAGAAAATACTTGCATTTTGGCGTATCGCCAATTGCAAAAGATCCGCCGGCTGCAAGCTCGGCGGGGTTGGAACATGCACCGCCTTGATGCCACGGAGGCGTTCTTAAAGCACCAAGGGGAGGCGGATCAAGCATGGGAAAAATTCGTGGCAACACCCGCCACGCGGATGGTGGATAAGTTCCTTTTGGACCCAATTCCCTCCATTCTTCCGACAGAGGCCGTCATCAAGCCACCGCGATTCCGTCTATGCCGACAATGGCTGCCGCAACACGGTAAC
>Pyrco_DAnjou_IPT3.Chr16_2 Pyrco_DAnjou_Chr16v0.1_40573.1_edt_16_2
ATGACACTTTATCCCTTCCCAACTCACTCCCTCCAGTATTCTAATCTCAATTTCAATACGAATTATATCTCCCACCGTTTCCACTTGCTCCCGCAGCTCCACCACCTCTACAACCACCCCACTCCTCCGCTTCTCCTCCCCCAAAGGCCCCGCCGCTGGGCCCAGATGGCAACCGGCCACACTTCCGCGGTCCCACGTCGAAAAGACAAGCTCCTCGTCATCATGGGGGCCACTGGCGCCGGCAAGTCCCGCCTCTCCCTCGACCTCGCCACCCGCTTCCCCTTCTTCGAAATCGTCAACTCCGACAAAATACAACTCTACCGCGGCCTCGACATCACCACCAACAAGCTCCCCCTCCCGGAACGACTCGGCGTTCCCCACCACCTCCTCGGCGAGTTCGACCCCCGAGACGGAGATTTCACGCCCGCCGATTTTCGCGCCGTCGCCGGTCAGGTTGTTTCCGGCATTACAAATCGGAGGAAGGTGCCGATGCTCGTCGGCGGGTCAAACTCCTTCATTCACGCGATGATCGCGGACCGTTTCGAACCGGGGTGCAATGTCTTCGAACCGGGTTCAGACGCCTCCCTCTCGGCCGAGCTCAGGTACAATTGCTGTTTTCTGTGGGTGGACGTGTCGATGGCGGTGTTGACGGAGTATCTATCGAAGCGAGTCGACGAAATGCTCGACTCGCGAATGTTCGAAGAGTTGGCCGAGTTTTGCGACCCGGATTGCCAGGACAAGCAAGACCCGGCAGCGGTTCCCACCGGGCTCAGAAAGGCGATTGGAGTGCCCGAGTTCACTCGGTATTTTAAAAAATACCCACAAAGTAAAAGGGATGAGGACGATGATCGGGAGCGGAGAGAAGCATACGAAGAGGCGGTGAGGGCGATCAAGGACAACACGTGTCAGCTGGCGAAGAGGCAGATAGGGAAGATCCTACGTTTGAGAGGGGGAGGGTGGGACCTACGGAGACTAGACGCAACGGACGCGTTTAGGGCGGTGGTTGCGACGACATCGTCGGATAGTGACGGCGGAGAAAGGTGGTCGGATATATGGGAGAGGCAGGTGGTGGGACCAAGCGTGAAGATTGTGAAGCGCTTCTTGGAGGAGTAG
>Pyrco_DAnjou_new_IPT3.Chr3 OG274_IPT.DAnjou_Chr3.1_edt
ATGCCAATGTGCAAACAAATACAAACATTACTACATGTTCCATCTAGTGGCCATAATCATAAAATGGACGTGTTCAATCCTCACCGGCAGAAGGAGAAGGTGGTGATCGTAATGGGAGCAACAGGGACCGGAAAGTCAAGGCTCTCCATCGACCTAGCCACCTGTTTCCCGGCAGAAATCATAAACTCCGACAAAATGCAAGTCTACGAAGGCCTTGACATAGTCACCAACAAAATAACCAAAGAAGAGCAACGTGGTGTGGCGCACCATTTGCTAGGGATGCTAGATCCTCATGAAGATTTTACAGCCAGGGATTTTTGTGACCTAACCTCACTTGCCATTGAATCCATTTTAGGCCGTGATCGGCTTCCAATCATCGTTGGAGGTTCCAACTCTTACATCGAGGCGTTGATCGATGATTACGACTATAAATTTCGGTCCAAGTATGAATGTTGCTTTTTATGGGTAGATGTGTCTACACCCGTTCTGCACTCTTTTGTGTCAAAACGGGTAGACCACATGGTTCAAAACGGAATGGTGGATGAGGCGAGAGAGTACTTTGATCCCAATGCAGATTACACGAAAGGGATTCGAAGAGCAATAGGGGTCCCTGAATTCGATAAGTACTTCAGGTATGGGCTATTTTTGGATGAAGAAACTCGTGCTCGGTTACTACAACAAGCAGTGGACGAAATTAAGGACAATACGTGCAAATTGGCATGTCGACAACTGGAGAAGATTCATAGACTTAAAAATATCAAAGGGTGGAATCTGCACCCGTTGGATGCCACGGAGGTGTTCCGAAAGCGCGGCGAGGAGGCCGACGAGGCCTGGAAAAAGCTTGTGTCGGGGCCAAGCGCTATGATCGTTGGCCAGTTTCTTTACAATATGACAGCTGAGGTTCCTCCACATCTTGGAAGCCTTAGGGTTCTTGAAGCACTTGCAGCTGCAACTCACTAG
>Pyrco_DAnjou_new_IPT3.Chr11 tempCh2.10Partial_11G
CATTACATGTTCCTTTGTAGTGGCCATAATCATAAAATGGATGTGTTCAATCCCCGCCGGCAGAAGGAGAAGGTGGTGATCGTAATGGGGGCAACGGGGACCGGAAAATCAAGGCTCTCCATCGACCTAGCCACCTGTTTCCCGGCAGAAATCATAAACTCCGACAAAATGCAAGTCTACGAAGGCCTTGATATAGTCACCAACAAAATAACCAAAGAAGAGCAACGTGGTGTACCGCACCATTTGCTAGGGATACTAGATCCTAATGAAGATTTTACAGCCAGGGATTTTTGTGACCTAACCTCACTTGCCATTGAATCTGTTTTAGGCCGTGATCGGCTTCCAATCATCGTCGGAGGCTCCAACTCCTACATCGAGGCGTTAGTCGATGACCATGACTATAAATTTCGGTCCAAGTACGAATGTTGCTTTTTATGGGTAGATGTGTCTGTACCCGTTATGCACTCGTTCGTGTCAGGACGGGTTGACCGCATGGTTCAAAACGGAATGGTGGATGAGGCGAGAGAGTTCTTTGATCCCAATGCAGATTACATGAAAGGGATTCGAAGGGCAATTGGGGTCCCTGAATTCGATAAGTACTTCAGGTATGGGCCACTTTTGGATGAAGAAACTCGTGCCAGGTTACTACAGCAAGCAGTGGACGAAATCAAGGACAATACGTGCAAATTGGCATGCCGACAATTGGAGAAGATTCATAGACTAAGAAATATCAAAGGGTGGAATCTGCACCCGTTGGATGCCACAGAGGTGTTCCGAAAGCACGGCAAGGAGGCCGATGAGGCCTGGGAGAAGCTTGTGTCGGGGCCAGGTGCTATGATCGTTGGCCAGTTTCTTTACAATATGACAGCTGAGGTTCCTTCACATATTGGAAGTCTTAGGGTTCCTGCAGCACTTGCAGCCGCAAGT
>Pyrco_DAnjou_new_IPT3.Chr13_2 tempCh4.10Partial_edt_13_2
ATGAGAATTCTCATGTCTGCCTGCAAACAAGTAGTACAGCCGATGGTGAGCTTCCAAGGCCCCGGGCTCACCAACATAAACATGGATCCGTTTTTACGGCGAAAAGATAAGGTTGTGATCGTAATGGGAGCCACCGGGACTGGGAAGTCCCGGCTTGCCATAGACCTCGCAAGACATAATCCGCCGGCGGAGATTATTAACTCGGACAAAATGCAAGTCTACAAAGGCTTGGACATCGTCACCAACAAAGTCACTGAGGACGAGTGTAAAGGCATACCTCACCATTTGATAGGCAAAGTCGATCCCGACTCAGATTTTACTGCCAATGATTTCAAGCACCATGCGTCGTTGGCCATCGAATCGATCTTGGAGCGTGACAGATTGCCAATCATTGCCGGGGGTTCAAATTCGTATATTGAAGCCTTGGTGGATGAACACTCGGAGTTTCGAATGAAGTACGAGTGTTGCTTTCTTTGGGTTGATGTGGCCATCCCCGTGCTCCACTCTTTCGTGTCAGAGAGAGTGGACCGGATGGTGAAGATGGGTTTGGTGGAAGAGGTGAGAAGAATGTTTGACTCTACAACTGAGAAAGAATATACGCGCGGAATCAGGCGAGCCATAGGCGTGCCTGAAATGGATGAGTATTTACAAGGCGAAGCAAGTGGTAATAACGATGATGAAACTCAAGAGAGGCTTCTTCAAGCAGCAATTTCTAAAATCAAAGAAAATACTTGCATTTTGGCGTATCGCCAATTGCAAAAGATTCGCCGGCTGCAAGCTCGGCGGGGTTGGAACATGCACCGCCTTGATGCCACGGAGGCATTCTTAAAGCACCACGCGGAAACGAATCAAGCGTGGGAAAAACTCGTGGCAAGACCTGCCACGCGGATAGTGCGTCAGTTCCTTTTGGATCCAATTCCCTCCCTTCTTCCGACAGAGAACATCACCGCCACTACCACGGCTGCGGTTCTTTCCACGTCTATGCCGACAGTGGCCACTGCAACACGA
