# Supplementary material for: Building a foundation for gene family analysis in Rosaceae genomes with a novel workflow: A case study in Pyrus architecture genes
Source: Front Plant Sci. 2022 Nov 14;13:975942. doi: 10.3389/fpls.2022.975942 (PMC9702816; doi:10.3389/fpls.2022.975942)
Supplement: Supplementary file 1 [file DataSheet_1.zip › SupFiles/SupFile7_dAnjou_final_gene_models/OG660.fna]

>Pyrco_DAnjou_GA20OX.Chr2 Pyrco_DAnjou_Chr2v0.1_04305.1
ACGTTAAGCATGCCAATGCCTCCTCAACATCTCCCACCAATGAATGAAACCAACAAAGAAAATGAAGAAAACCCTTTGGTGTTTGATGCTTCAGTTGCTCAGTACCAATCCAGCATACCCTCCAAGTTCATATGGCCCGACCACGAGAAGCCCTGCTCCGAGTCGCCAGAGCTTCCAGCTCCTCTCGTTGACCTGAAAGGCTTTCTCTCAGGGGATACGTGGGAGGTCTTAAATGCAACTCGTTTGGTCGATGAGGCATGCAAGAAGCATGGTTTTTTTCTCATTGTTAACCATGGAGTTGATTTGCAACTCGTAGGAAAAGCTCATGAGTACATGGACTCCTTCTTTGGTATGCAACTCTCGCAGAAGCAAAGGGCTCAGAGAAAGGCTGGTGAGCACTGTGGATATGCCAGTAGCTTCGTTGGCAGGTTCTCCTCCAAACTTCCATGGAAAGAAACACTTTCTTTCAGATATAGTGCCGATAACCAGTCCTCGGTCAATGACTATTTTGTGAACGTGATGGGTGAAGATTTCAGAGATTTCGGGAAGGTTTACCAAGAATATTGTGATGCCATGAACAACCTCTCCAGTGCGATAATGGAGCTACTCGGAATGAGCCTAGGCGTTGGACGAAACTATTTCAAAGAGTTCTTCGAAGGAAATGATTCGATCATGAGGTTGAACTACTACCCAATGTGCCAAAAACCAGACTTAACACTAGGAACCGGGCCTCACTGTGATCCCACATCCTTAACAATCCTTCATCAGGATCAAGTCGGCGGACTTCAAGTGTTCGTAGATGATAAATGGCACTCCGTTACTCCTAAGCTTGACGCTTTCGTCGTCAACATTGGCGATACATTTATGGCTCTATCAAATGGGATTTACAGGAGCTGCTTGCACAGAGCAGTGGTAAACAACAAAACTGTGAGGAAATCTCTAACCTTCTTCCTCTGTCCCAAAAAGGACAGAGTGGTGACCCCACCGAGAGGCTTGGTCGATTCCAATAGCCCCAGGAAGTACCCTGACTTCACCTGGCCTACTTTCCTAGAATTTACGCAGAAACACTACCGCGCCGATATGAGGACCCTGGACGCCTTCTCCGACTGGATTAGAACTACAACAAAC
>Pyrco_DAnjou_GA20OX.Chr15 Pyrco_DAnjou_Chr15v0.1_36966.1
ATGGATTCGAGTGCCTCAGTTCTCTTGTCCTCTCCATCAAAGCTCGAAAACCATCAGCAAAAGGGAGGTGCTCCTTTCATTGACTCATCATATTTGCAAAAACAATCCCATGTCCCCACTGGTTTCATTTGGCCTGAACGACACTTGGTTGCTGCTCTTGAGGAGCTCAATGAACCATTGGTGGATCTTGAGGGTTTCTTCAAGGGTGATGCTGTGGCAACCGAGCATGCTACCAAGCTCATTAGGGCATCTTGCTTGAGCCATGGTTTTTTCCAAGTGACCAACCACGGCGTTGATCCAAATCTCCTCAAACTCGCTGATGATCACATGGATCATTTCTTCAAGCTCCCCGTCGAAGAGAAAGCAAAGGTGAAAAGGGTACCTGGTGGCCCTTGGGGTTATTCTGGGTCTCATGCTGATCGATTCTCAACCAATTTGCCATGGAAGGAAACTTTGTCTTTTGGTTTCCAAGCGAATGGCACCGACACAGTTGTGGCGGATTTCTTCAAGTCCAAACTAGGCGAAGATTTTGAACAAACAGGGCTGGTCTATCAAAAGTACTGTGAATCAATGAATGTTTTGGCTCTTTCAATAATGGAACTGCTTGCAATCAGCTTGGGAGTGGATCGGATGCATTACAGAGAATTCTTTGAAGATGCTCACTCAATCATGAGGTGCAACTTCTACCCGACTTGCCAAGAGCCAAGTCTTTCTCTCGGAACCGGACCTCATTGTGATCCAACATCCTTGACCATACTCAATCAAGACCAAGTTGGAGGGCTTGATGTGTTTGTCAACAAGAAGTGGCATTCGGTTCGACCGATTCAAGGTGCCCTAGTCATCAACATTGGTGATACCTTCTCGGCATTATCGAATGGGAAATACAAGAGTTGCTTGCATAGGGCAACGGTGAACAGGCACAAGGAGAGGAGATCGTTGGCGTTCTTTTTGTGCCCAAGGGATGACAAGGTTGTGAAGCCCCCCGAGGATCTTCTGCGCAAAGAACAAGAGACAAGAAAATACCCGGATTTCACATGGTCAGATTTGCTCCGATTCACTCAATGCCATTACAGGGCTGATGAAGCTACCCTCCAAAACTTCACCAATTGGTTCCTATCTGAATCCAACTCCACCAAT
>Pyrco_DAnjou_new_GA20OX.Chr1 tempCh0.20Partial_1G
TCCCCACAAACGCAGAAAACCCAGCAGCACAAAGAGGATGACCAGAAACCATTGGTTTTTGATGCCTCAGTTTTAAGGTACCAAACTGAAATTCCGAGTCAGTTCATATGGCCCGATGACGAAAAGCCTTGCAAAAATACTCCCGAGCTCCGAGTCCCACTCATAGACTTGGGAGGCTTTCTCTCGGGCGACAAAGAAGCTGCTGCGAAAGCATCGCAACTTGTAGGAGAGGCATGCCAGAAGCATGGATTTTTCCTCATCGTGAATCATGGCGTCAACGACAAGCTCATCGCGGACGCTCACCGCTGCATGGATGACTTTTTTGGAATGCCACTCTCCGAAAAACAGAGAGCTCAAAGGAAAGCAGGGGAGAGCTGTGGCTATGCCAGTAGCTTCACTGGCAGATTCTCCTCAAAACTCCCGTGGAAAGAGACTCTCTCGTTCAGCTACTCCGCCAAAAAAGGCTCAACCAATATTATCCAAGATTATTTTTGCAACAAAATGGGAGAAGAATTCAAGGAATTCGGGAGGGTTTACCAAGATTATAGTGAGGCGATGAGCACACTTTCTATTGGGATCATGGAACTTCTGGGACTGAGCCTTGGAGTCGACAGAGCTTACTTCAAGGAGTTTTTCGATGACAATGATTCGATAATGAGGCTTAATTACTACCCACCGTGTCAGAAACCTGAGCAGACTTTAGGCACTGGCCCTCATTGTGACCCAACTTCTTTGACCATTCTTCACCAAGACCAAGTTGGAGGCCTTGAAGTCTTTGTTGATGATCAATGGCACTCCATTAGCCCTAATTTAAATGCCTTTGTAGTCAACATTGGTGACACCTTCATGGCTCTTTCAAACGGGAAGTACAAGAGCGGGCTGCACAGGGCAGTGGTGAACAGTGAAACACCAAGGAAGTCTCTTGCATTCTTCTTGTGTCCGAGAGACGATAAAGTCGTGAAGCCGCCGAGCGGGTTGGTAGATACTTTGAGTCCGAGAAAATACCCGGATTTCACATGGTCGATGCTGCTGGAGTTCACAATGAAGCATTACAGAGCCGACGTGAAAACCCTGCAAGCCTTCTCAAACTGGGTTCAACAGAAAACCAACCAAAAA
>Pyrco_DAnjou_new_GA20OX.Chr7 tempCh14.50Partial_7G
TCCCCACAAACCCAGCAAACCCAGCAGCACAAAGAGGATGACCAAAAGCCATTGGTTTTTGATGCCTCAGTTTTCAGGTATCAAACTGAAATTCCGAGTCAGTTCATCTGGCCCGATCACGAAAAGCCTTGCAAAAACACTCCCGAGCTCCAAGTCGCACTCATAGACCTGGGAAGCTTTCTCTCCGGTGACAAAGAAGCCGTCGCGAAAGCCTCACAACTTGTAGGAGAGGCATGCCAGAAGCATGGATTTTTCCTCATCGTGAATCATGGCGTCGACAATAAGCTCATCGCGGACGCTCACTGCTACATGGATGACTTTTTTGGAATGCCACTCTCCGAGAAACAGAGAACTGAAAGGAAAGCAGGGGAGAGCTGTGGCTATGCCAGCAGCTTCACTGGCAGATTCTCCTCAAAACTCCCGTGGAAAGAGACTCTTTCTTTCAGCTACTCCGCCGAAAAAGGCTCAACAAATTTTATCCAAGATTATTTTTGCGACAAAATGGGGGAAGAATTCAAGGAATTCGGGAGGGTTTACCAAGATTATAGCGAGGCTATGAGCACACTTTCTATTGGGATCATGGAACTTCTGGGACTCAGCCTTGGAGTCGACAGAGCTTACTTCAACGAGTTTTTCGAAGACAACGATTCGATAATGAGGCTTAACTACTACCCACCATGCCAGACACCTGAGCAGACTTTAGGCACTGGCCCTCATTGTGATCCAACTTCTTTGACCATTCTTCACCAAGACGAAGTTGGAGGCCTTGAAGTCTTTGTTGATGATCAATGGCACTCCGTTACCCCTAATTTAAACTCCTTTGTCGTCAACATTGGTGACACCTTCATGGCACTTTCAAATGGGAAGTACAAAAGCGGGCTGCACAGGGCGGTGGTGAATAGTGAAACACCAAGGAAGTCTCTTGCATTCTTCTTGTGTCCGAGAGACGATAAAGTTGTGAAGCCACCGAGCGGGTTGGTGGATACTTCGAGTCCGAGAAAATACCCAGATTTCACATGGTCGATGCTGTTGGAGTTCACAATGAAGCATTACAGAGCCGACATGAAAACCCTCCAGGCCTTCTCAAACTGGGTTCAACAGAAAAGCAACCAAAAA
