# Supplementary material for: Building a foundation for gene family analysis in Rosaceae genomes with a novel workflow: A case study in Pyrus architecture genes
Source: Front Plant Sci. 2022 Nov 14;13:975942. doi: 10.3389/fpls.2022.975942 (PMC9702816; doi:10.3389/fpls.2022.975942)
Supplement: Supplementary file 1 [file DataSheet_1.zip › SupFiles/SupFile7_dAnjou_final_gene_models/OG438.fna]

>Pyrco_Danjou_new_PIN.Chr10 OG438_PIN.DAnjou_Chr10.1
ATGATAACGGCACAAGATTTCTACAAGGTCAGCTGCGCAATTGTTCCACTATACTTTGCAATGCTGGTGGCCTATGCCTCTGTCAAATGGTGCAAAATATTCTCACCGGAGCAGTGCTCTGGCATCAACCGCTTCGTGGCGGTGTTTGCGGTTCCGGTGCTGTCTTTCCACTTCATATCCCAAAACAACCCTTATCAGATGGACACCAAGTTTATATTGGCTGACACTTTCTCCAAGCTCTTGGTTCTTGCCTTGCTTTCGTTATGGTCTATATTGTTTAAGGCAGCAGGAGGGCTTGACTGGCTTATCACTATTTTTTCTGTCGCCACTTTGCCAAACACATTGGTCATGGGCATCCCTTTGCTCAAGGCCATGTATGGCGATTTCACCCAGTCCCTCATGGTTCAAGTGGTTGTGCTTCAATGCATCGTATGGTACACACTTTTGCTCTTTCTCTTTGAGTATAGAGCAGCCACTCTACTCATCCAAACCCAGTTCCCTGGCCCCACCGCCGCAGCCATAACAAAGTTCGAAATCGACGATGACATTATCTCCCTGGACGGCCGGAACCCCCTTTGCACCGAGTCTGAAACCGATCAAAATGGGCGTATCCGGGTCCGAATCCGGCGCTCTACATCATCAGTCCCCGGCTCCTCAGCTCTTTCATCCTCTATGGGCCTCACTCCCAGACCATCAAACCTCTCCAATGCCGAAATATTCTCAATCAACACACCTCACCACCATGCAAACCTTGAATTCACTTTGGGATCTGGTGACGTGGCCTTTGGGTATCGATCTACCAGCCCTCAACTCTCCGCCGGGTACGCGTCCTCGGACGCGTATTCCCTGCAGCCAACTCCACGTGCTTCAACTTTCAATGAAATTGACACGACCACATTCTCCACCACCGCCAATACCCCGGTGTGGGCCAGGTCTCCGGCGACGGGGAGATTTTCACAGCAACCGTCTCCGACGTTTAACGGCGTGAAGATGGTATGGGAGTCACCTGCGAAGTGTCAGGGTGGTGGTGATAAAGAAATTAGCTTTAGAGACTGCACCAAAATCCCAATGCCGGAGGTGACGGATACGAAGGTCGAAGCAGCTGCTAATCAAGAAATGCCAAGTGCCCCAGTCATGCTAAGGCTTATACTAATCATGGTTGGAAGAAAGCTTTCCCGCAACCCAAACACATACTCAAGTGTGTTAGGCCTTGTCTGGTCTCTCATTTCATTCAAGTGGGATGTAGGGATGCCGAGTTTGGTGAAATATTCCATAAAATTGATATCAGATGCGGGTCTGGGGATGGCTATGTTCAGTTTAGGGTTGTTCATGGCCCTTCAGCCTCGTATTTTAGCGTGTGGCACAAAAAGGGCAACAATGGGGATGGTGGTCCGATTTATTTGCGGGCCTCTTCTAATGGTTGCTGCCTCTGCCGCTACTGGTCTTAGAGGAGTAAAACTACATGCTGCCATAGTCCAGGCAGCGCTTCCACAAGGAATAGTACCATTTGTCTTTGCAAGGGAGTACGGTTTGCATCCAGACATTTTAAGCACAGGGGTTATCTTTGGTATGTTAGTTTCCTTACCAGTGACGCTCCTCTACTACATACTTCTAGGCTTA
>Pyrco_Danjou_PIN.Chr6 Pyrco_DAnjou_Chr6v0.1_15750.1
ATGATCACATTATCCGACTTCTACCACGTCATGACGGCGGTGGTGCCGCTCTACGTGGCCATGATCTTGGCCTACGGCTCCGTGAAGTGGTGGAAGATCTTCACCCCCGACCAGTGCTCCGGCATCAACCGCTTCGTCGCCCTCTTCGCCGTCCCCCTCCTCTCCTTCCACTTCATCTCCACCAACGACCCTTACAACATGAACACCCGCTTCATTGCCGCTGACACCCTCCAGAAGCTCATCGTCCTCGCCGTCCTCGGCGTCTGGACCAAAGTCAGCAAAAGGGGCTGCCTGGAATGGACGATCACTCTCTTCTCCGTCTCCACTCTGCCCAACACTCTGGTCATGGGAATCCCATTGCTCAAGGGAATGTACGGCGAATTTTCCGGGAGTTTGATGGTGCAGATCGTCGTCCTCCAGTGCATTATCTGGTACACTTTGATGCTTTTCATGTTCGAATACCGAGGAGCAAGACTCCTCATCTCCGAGCAGTTTCCCGACACGGCGGGATCCATTGTCTCCATCCACGTCGACTCCGATATTATGTCGCTCGACGGAAGACAACCCCTCGAGACTGAAGCGGAGATCAAGGAGGACGGCAAACTCCACGTCACTGTCAGAAAATCAAACGCTTCGCGGTCGGATATTTTATCGCGGCGGTCTCAGGGGCTGTCGTCCACCACCCCGCGGCCGTCGAATCTCACTAATGCGGAGATTTACTCCCTGCAGTCTTCCAGAAATCCGACGCCGAGAGGGTCAAGTTTCAACCACACGGACTTCTACTCCATGATGGCTACCGGAAGGAACTCGAATTTCGGAGCTAACGATGTTTACGGGATGTCAGCGTCCAGAGGGCCGACTCCACGGCCATCAAATTTCGAGGAAGACGGTGGAGGCGGCGCTGTCAGCTCCGCTACTGGAAATAAGCCACGGTTTTACCACGGCGGACAGAATAATGCAGCGGCGCATTACCCGGCCCCAAACCCAGGGATGTTTTCTCCGACGGCGTCCAGAACCGTCACCGCTAATGCTAATAGCAATGCCATGAATGCAAAGAGAGCTAATGGGCAAGTTCAGAAAACAGAGGACAACAATGGCGGGAAGGATCTTCATATGTTTGTTTGGAGCTCAAGTGCTTCTCCTGTTTCAGATGTGTTTGGAAGCAATGAATACGGTGCCCATGATCACAAAGAAGTTAAATTGGCTGTGTCTCCTGGAAAAGTGGAGGGGAGGAGAGAGAATCAGGAGGAGTATTTGGAGAGAGAAGATTTCAGGTTCGGAAACAGAGATCAGATGAACATGAACAATGAGGTTGAGAAAGGAGGGGATGGGATTGGAAAAGGCAAAGTGATGCCTCCAACAAGTGTGATGACAAGGCTTATTCTCATCATGGTTTGGAGAAAACTCATCAGAAACCCAAACACTTACTCCAGCTTGATCGGCCTCACTTGGTCTCTAGTCTCATTCAGGTGGCACGTTCAAATGCCAGCCATTGTAGCGAAGTCCATCGCCATACTATCTGATGCAGGACTTGGCATGGCCATGTTCAGCCTTGGTTTGTTTATGGCTTTGCAGCCAAAGATGATAGCATGTGGAAACTCCGTTGCAGCTTTTGCCATGGCTGTGAGATTCCTTACAGGTCCAGCTGTCATGGCAGCTGCTTCCATTGCTGTTGGCTTAAGAGGCACTCTCTTACATGTTGCCATTGTACAGGCAGCCCTACCCCAAGGAATTGTTCCCTTTGTCTTTGCCAAGGAATACAATGTACACCCTGATATTCTCAGCACAGGCGGTGGTGGTGGGATGGTGGTTGAGATGAGAGTGTTGTTGGTAGCAATGGTGATTGTGGGATAC
>Pyrco_Danjou_PIN.Chr9 Pyrco_DAnjou_Chr17v0.1_43416.1_9G
ATGATTTCTCTAACAGATGTCTACCATGTTGTGGCAGCCACTGTTCCTCTATATGTTGCCATGATTTTGGCCTACCTCTCTGTGAAATGGTGGAAGCTCTTCACGCCAGATCAATGCTCTGGAATTAACAAATTTGTTGCCAAATTCTCAATCCCTCTTCTGTCCTTTCAAATCATTTCTTCCAACGACCCTTACAAAATGAACCATAAACTCATCCTCGCGGACTGCCTCCAAAAACTGACTGCATTCCTGGCACTGGCAGCAGTCACTAAATTCAGTTCCTATGGCGGGTTGAATTCCATCATAACCGGCCTCTCTCTTTCGACGCTTCCTAACACGTTGATCCTCGGGATTCCGCTGCTGAAGGCCATGTACGGGGATGAGGCGGCCAAGCTTGTGACACAGATAGTTGTGTTGCAGAGCTTAATCTGGTACAATATGCTGCTGTTTCTGTTCGAGTTCAGGGCCGCTAAGGCGGCGTCTGTCACACCTTCATCGGAACCCACTGCAGAGGAAATGGACGTGCCTCACGAAGCGCAATCGAAAGATGAGACGGAGGACGAAACGAGAGCCAACAATACCAAGAAGATCAAATCTATTCTGTTAACAGTTGGGAGGAAGCTTATAACCAATCCAAACACTCATGCAACATTGTTGGGTCTGATTTGGGCAAGCATACACTACAGGTGGGAAGTGAAGCTGCCAGAAATCATTGCGCAATCAATCGCGATACTGTCGAATGGAGGACTTGGGATGGCAATGTTCGGCTTAGGCCTTTTTATGGCATCGCGCGGTAGCATAATAGCGTGTGGGACACGAAAGGCGATGATAGCCATGGGATTGAAGTTCATAGCCGGCCCTGCGATAATGGCGGTGTCCTCCTTTGCAGTTGGACTAAGGGGCAGAGTTCTCAGAGTGGCAGTAGTGCAGGCAACTCTTCCTCAAGGAATCGTTCCTTTCGTGTTTGCGAAAGAATACAATGTACATCCAGACATTTTGAGCACCGGGGTTATTTTTGGGATGCTCATTGCATTGCCAATAGCATTGGCCTACTACTTCCTTCTGGGATTG
>Pyrco_Danjou_PIN.Chr12_OG438 Pyrco_DAnjou_Chr12v0.1_30101.1_438
ATGATCAGTTTCACAGACCTGTACCACGTCGTCACCGCCGTTGTGCCGCTGTACGTGGCCATGATCTTAGCCTACGGCTCCGTGAAATGGTGGAAAATCTTCAGCCCCGACCAATGCTCCGGCATCAACCGGTTCGTCGCTCTGTTCGCAGTTCCTCTGCTCTCCTTCCACTTCATCTCCACCAACAACCCCTACGCCATGAACTACAGGTTCATAGCGGCTGACACCCTTCAGAAAGTCATCGTCCTGGCGGTCCTGGCTGTGTGGTCGAGAACAAGCGCCAGAGGCTCTCTCGAATGGTCCATCACTCTCTTCTCCCTCTCCACTCTGCCCAACACTCTGGTCATGGGGATACCACTTCTGAAGGGCATGTACGGCGACGCATCCGGCAGCCTCATGGTCCAAATCGTCGTCCTCCAGTGCATCATTTGGTACACTCTCATGCTCTTCCTCTTCGAGTATAGAGGTGCCCGCCTCCTCATTGGTGAACAGTTCCCGGACACCGCCGGCTCCATCATTTCCTTCAGGGTCGATTCCGACATTATATCCTTGGACGGGAAAGAGCCGTTGCAGACAGAGGCCGAGGTAGGAGAAGACGGGAAGCTCCATGTCACTGTCAGAAAATCGACGAGCTCTCGCTCCGAAATCCACTCCAGAAGATCCCACGGACCCAACTCCGGCGTGTCCTTCACCCCAAGGCCTTCTAATCTCACCAATGCGGAGATTTATAGCCTTCAGTCTTCGAGAAACCCGACTCCCAGAGGCTCCAGCTTTAACCACACTGATTTTTACTCCATGGTGAACGGGAAAAACATGAGCAATGCCAGTCCGAGACAATCGAACTACGGCAATGTGGGGTTTGATGAGGAGGCCGGAGGAGTTGGGGGGGCCAGAGGACGAGCAAATGGGGGGAGTTCGGGGTATCCGGCGCCTCCCAGTGCCGGAATTTTCTCTCCGGTGACTGGACCCGCTGCCGGGGCCAAGAAGAAACCCATTGGGGCTGATGGTGGCAATGACCTTCACATGTTTGTTTGGAGCTCAAACAATTCGCCTGTGTCGGAAGGAGGCATTCATGTTTTCAGAGGAGGAGAATATAGCAATGAACTTGTTGGGGTTGCTCCCCACTACAAAGGTAATTATGATGAGTTTGGCCGAAATGAGTTCAGCTTTGACAATAGGCCGGCTTCAAACGAGGCTGATCGGGAAGGTCCGGTGCTTTCCAAGTTGGGTTCGAGCTCCACCACTGAACTCCACCCCAAGACAGCTAATGGTGGTGAATCAAAGACCGCAGCCATGCCGCCTGCTAGCGTTATGACCCGACTTATACTAATTATGGTGTGGCGAAAACTAATTAGGAACCCAAACACTTACTCAAGCCTCATTGGCCTCACCTGGTCTTTGGTCTCCTACAAGTGGCACATTGTTATGCCTGCGATTGTAGCCCGCTCGATTGCCATTCTGTCTGATGCAGGTCTTGGAATGGCCATGTTTAGTCTTGGCTTGTTCATGGCTTTACAACCAAGGATGATTGCTTGCGGAAATACAATTGCTTCCTTCGCCATGGCAGTTCGATTCCTTACAGGGCCGGCTATCATGGCAGCGGCCTCAATTGCCGTTGGACTGCGAGGTGTTCTGTTGCACATTGCCATTGTACAGGCAGCTCTTCCACAAGGGATTGTTCCGTTTGTCTTTGCTAAGGAATACAATGTTCATCCAAACATACTAAGCACCGGGGTTATCTTTGGAATGCTAATCGCTCTTCCGATCACATTGGTTTACTACATCTTGCTAGGGCTT
>Pyrco_Danjou_PIN.Chr13_1 Pyrco_DAnjou_Chr13v0.1_33801.1_13_1
ATGATTACTGGCAAGGACATATACGATGTTCTAGCAGCCATAGTCCCCTTATACGTGGCTATGATCTTAGCCTACGGTTCCGTCCGGTGGTGGAAAATCTTCACGCCAGACCAATGCTCCGGCATAAACCGCTTCGTCGCAGTTTTTGCGGTCCCATTGCTCTCCTTCCACTTCATATCCTCCAACAACCCTTACGCCATGGACTACCAATTCATCCTCGCCGACTCCCTCCAAAAAGTTGTCATCCTTGTCGCCCTCTTCCTCTGGCAAGCCTTCTCCAAGCGCGGCAACCTAGAGTGGATGATCACGCTCTTCTCCCTCTCCACCCTCCCCAACACCCTCGTCATGGGCATCCCACTTTTACGCGCCATGTACGGTGACTTCTCCGGGACTCTGATGGTTCAGATTGTCGTTTTGCAGAGCGTTGTCTGGTACACTCTCATGCTCTTCATGTTCGAGTACCGCGGCGCCAAACTGCTCATCTCTGAGCAGTTCCCGGAGACTGCAGGTTCGATCACGTCGTTCAGAGTTGACTCTGACGTCGTTTCGCTCAACGGTCGAGAACCACTCCAAACCGACGCGGAAATCGGGGATGACGGGAAACTTCACGTGGTGGTGAAAAGATCGAATGCGTCATCGATGGTTTCATCCTTTAAGTCACATGGCTTGAACTCGTTGACTTCAATGACCCCGCGAGCTTCGAATCTCACAGGAGTGGAGATTTACTCTGTCCAGTCCTCCCGTGAGCCGACCCCGCGGGCATCCAGCTTCAACCAGACGGATTTTTACGCCATGTTTAACGCCAGCAAGGCCCCGAGCCCCAAACATGGATACACAAACAGTTTTCAAGGTGGATTTGGGGACGTTTATTCGGTGCAGTCGTCAAAAGGGGTGACGCCGAGGACTTCGAATTTCGACGAAGAGGCAATGAAGATGAGTAATATGGGTAATAAGAAGAGGGGGGCGAGGAGCATGAGTGGTGAGATCTTCAATGGTGGTGCTGTCTCTTCCTACCCGCCTCCGAACCCCATGTTTTCAGGGTCTACAAGTGGCGGGCCGAAGAAGAAAGATAGTGGCGGCGGTGGTAGTGGTGGGGCAGCGCCTAATAAGGAGCTTCATATGTTTGTTTGGAGTTCAAGTGCATCGCCAGTTTCCGAGGGGAATCTTAGACATGCGGTTAATCGAGCTGCTTCCACTGACCTTGGGGCGACCGATCCTTCCAAGGCAGCAGGTCTTCATCAACATGAAGGTGCTGCTGCATCGAAAGGTATACACGAATTAATTGGGAATATGAGTCCTGGGAGGAAAATGAGTGGAGATAGGGAGCTTGAGATAGAAGAAGGATCGAAGTTTCCACCGAGTGTGTCACCGTACAGTAGTAGTTGCCAGAAGAAAGTGGATATTGAAGAAGGTGGTGTAGCAAAGAAGCACCAAATGCCTCCTGCAAGTGTCATGACTAGGCTTATTCTCATCATGGTCTGGAGGAAGCTCATTAGAAACCCCAACACTTACTCCAGCCTTCTTGGCGTGGCATGGTGGAACATCAAAATGCCAACAATTGTTAGTGGATCCATATCAATATTATCTGATGCTGGATTGGGAATGGCTATGTTCAGTCTCGGATTATTCATGGCTTTACAACCGAAGATCATAGCTTGTGGAAAATCTGTTGCAACATTTTCAATGGCTGTTAGGTTCCTAACAGGCCCAGCAGTGATTGCTGCAACTTCTATTGCTGTCGGTCTTCGTGGAGTTCTTTTGCATGTTGCAATAGTTCAGGCTGCTCTTCCTCAAGGCATAGTTCCTTTTGTATTTGCCAAGGAATATAATGTCCATGCAGACATCCTTAGTACTGCGGTTATTTTTGGAATGCTCATTGCCCTGCCCATAACAATACTCTACTATATCCTTCTCGGGCTC
>Pyrco_Danjou_PIN.Chr13_2 Pyrco_DAnjou_Chr13v0.1_31898.1_13_2
ATGATTTCGTGGCACGACCTTTACAAAGTCTTGACGGCGGTGGTGCCGCTGTACGTGGCCATGATCTTAGCCTACGGCTCCGTCCGGTGGTGGAAGATCTTCTCCCCCGACCAGTGCTCCGGCATCAACCGCTTCGTCGCGATATTCGCCGTCCCCTTGCTCTCCTTCCACTTCATCTCCACCAACGACCCCTACACCATGAACTTCCGGTTCATCGCCGCCGACACCCTCCAGAAAATCATCATGCTCTTTGCCCTCGGCCTCTGGACCAACTTCACCCGCAACGGCAGCCTCGAGTGGATGATTACCATTTTCTCCCTCTCTACTCTCCCCAACACTCTCGTCATGGGGATTCCACTGTTAATCGCCATGTACGGCCATCCGGAATCCGGCAGCCTCATGGTGCAGGTTGTGGTGCTGCAGTGCATCATCTGGTACACTCTCCTCCTCTTCCTCTTCGAGTACCGTGGCGCCAAGCTTCTAATCATGGAGCAGTTCCCGGAGACCGCCGCCTCCATCGTCTCCTTCAAAGTCGACTCCGACGTCGTCTCGCTCGACGGTCGCGATTTTCTCGAGACCGACGCCGAAATCGGCGACGACGGAAAGCTACACGTCAAAGTCCGGAAGTCCAACGCATCAAGGCGGTCGCTCTCCGCAATGACGCCTCGGCCGTCGAACCTCACCGGCGCCGAGATTTACAGCCTGAGCTCCTCCCGAAACCCGACGCCGAGAGGCTCCAATTTCAACCCCTCCGATTTTTACTCCATGATGGGAGTCCAAGGGTTCAACACCCGGCACTCCAATTTCGGACCCGCCGACTTGTATTCGGTTCAGTCCTCCCGCGGCCCGACTCCACGACCCTCCAATTTCGAGGAGAATTGCGCCGCTCAGAACGTTACGTCTCCGCGGTTTGGGTTTTATCCCGCGCAGACGGTACCCGCGTCGTACCCGGCCCCTAATCCGGAGTTCTCAGCACCCATAGCTAAAAGTAACAGCAAAAATCAGCAGCCGCCGCAGCCCCAAGTGGAGGCGCCACCGGTTTCGAATAGTGCTATTGCTAAAACGAATAGTCATCACGATGCTAAAGAGCTCCACATGTTTGTATGGAGTTCCAGCGCGTCCCCGGTTTCCGATGGCGGTGGGCTTCATGTTTTTGGCGGGAACGATTTCAGTGCGGCCGAGCAATCTGGACGGTCCGATCAGGGCGCCAAGGAGATAAGAATGATTGTTGCTGATCACCCCCAAAACGGAGAAAACAAAGCGGCAAGTGCGCCTACGGCGGAGGGGTACGGCGGGGAAGCGTTTAGCTTCGGCGGGAGGGGTGGCGAGGGAGAGGAAGCTGAGAGGGAAAGAGCGGGACCCACAGGGCTTACTAAGCTGGGGTCAAACTCCACTACGGAGCTGCACCCAAAGGGCGGCGGACTTCATGAGTCAAGTGTCGGAAAGCAAATGCCGCCCGCGAGCGTTATGACCCGTCTGATCTTGATCATGGTGTGGCGGAAGCTTATCCGCAATCCCAACACGTATTCGAGCCTCATTGGTCTCATCTGGTCTCTCATCGCTTTCCGGTGGCATGTGGCGATGCCAAAAATAGTAGAAAAGTCCATTTCCATACTCTCTGATGCTGGGCTTGGAATGGCTATGTTCAGCTTAGGTCTTTTCATGGCACTTCAGCCCAAGATAATAGCCTGTGGGAACTCAGTTGCCGGATTTGCAATGGCAGTAAGGTTCCTCACTGGCCCCGCCGTCATGGCTGCCGCCTCCATTGCTGTTGGCCTCCGTGGCACCCTCCTCCACTTAGCTATTGTCCAGGCTGCTCTTCCTCAAGGAATTGTTCCCTTTGTATTTGCCAAGGAGTACAATGTTCATCCAGCCATTCTTAGCACTGCATTGTACTTTGGTCTACTACATTCTTCTGGGATTGTAAATGTTGTTGTCACAGAAGCACATATG
>Pyrco_Danjou_PIN.Chr14_1 Pyrco_DAnjou_Chr12v0.1_30146.1_14G_1
ATGATCAGTTTCACAGACCTGTACCACGTCCTCACCGCCGTTGTGCCGCTGTACGTGGCCATGATCTTAGCCTACGGCTCCGTGAAATGGTGGAAGATCTTCAGCCCCGACCAATGCTCCGGCATCAACCGCTTCGTCGCTCTGTTTGCAGTTCCTCTGCTCTCCTTCCACTTCATCTCCACCAACAACCCCTATGCCATGAACTACAGGTTCATAGCGGCTGACACGCTTCAGAAAGTCATCGTCCTGTTGGTCCTAGCCGTGTGGTCGAGAACCAGCGCCAGAGGCTCTCTCGAGTGGTCCATAACTCTTTTCTCCCTCTCCACTCTGCCCAACACTCTGGTCATGGGGATACCCCTTCTGAAGGGCATGTACGGTGACGCCTCCGGCAGCCTCATGGTCCAAATCGTCGTCCTCCAGTGCATCATTTGGTACACTCTTATGCTGTTCCTCTTCGAGTACAGAGGCGCTCGCCTCCTCATTGGTGAACAGTTCCCGGACACCGCCGGCTCCATCATTTCCTTCAGGGTCGATTCGGACATCATTTCCTTGGACGGAAAAGAGCCGTTGCAGACAGAGGCCGAGGTCGGAGAAGACGGGAAGCTCCATGTCACAGTCAGAAAATCGACGAGCTCTCGCTCCGAAATATACTCCAGAAGATCCCACGGACCCAACTCCGGCGTGTCCTTAACCCCAAGGCCGTCTAATCTCACCAATGCTGAGATTTACAGCCTTCAGTCTTCGCGAAACCCGACTCCCAGAGGCTCGAGCTTTAACCACACTGATTTCTACTCCATGGTGAACGGGAAAAACATGAGCAATGCGAGTCCGCGGCAGTCGAATTACGGGAATGTGGGGTTTGATGAGGAGGCTAGAGGAGTTGGGGGGCCCAGAGGAGCAGCAAATGTGGGGAGTTTGGGGTATCCGGCGCCTCCCAGTGCCGGGATATTCTCTCCGGTGACCGGACCCGCCGCTGGGGCAAAGAAGCAACCCAATGGCACCGATGGTGGCAAAGACCTACACATGTTTGTTTGGAGCTCAAGCGCTTCGCCTGTGTCGGAAGGAGGCATTCATGTTTTCAGAGGAGGAGAATATGGCAATGAACTTGCTGGGGTTGCTGCTCTCCACAAAGATTATGATGAGTTTGGCCGAGATGAGTTCAGCTTCGACAACAGGCCGGCTTCAAATGGGGCTGACCGGGAAGGTCCGGTGCTTTCCAAGTTGGGTTCGAGCTCCACCACTGAACTCCACCCCAAGACAGCCAATGGTGGTGAATCAAAGACCACAGCCATGCCGCCTGCTAGCGTTATGACCCGACTCATTCTTATTATGGTGTGGCGAAAACTGATTAGGAATCCAAACACTTACTCCAGCCTCATTGGCCTCACCTGGTCTCTGGTCTCCTACAAGTGGCAAATTGTTATGCCTGCAATTGTAGCCCGTTCGATAGCCATTCTGTCTGATGCAGGTCTTGGAATGGCCATGTTTAGTCTTGGCTTGTTCATGGCTTTACAACCACGGATGATTGCTTGCGGAAATACAGTTGCTTCCTTTGCTATGGCAGTTCGATTCCTCACTGGGCCGGCTGTCATGGCTGCGGCCTCAATTGCTGTTGGACTGCGAGGTGTTTTGTTGCACATTGCCATTGTACAGGCAGCTCTTCCACAAGGGATTGTTCCGTTTGTCTTTGCCAAGGAATACAATGTTCATCCTGACATACTAAGCACCGGGGTTATCTTCGGAATGCTAATCGCTCTTCCGATCACATTAGTTTACTACATCTTGCTAGGGCTT
>Pyrco_Danjou_PIN.Chr14_2 Pyrco_DAnjou_Chr14v0.1_36122.1
ATGATCACATTATCCGACTTCTACCACGTCATGACGGCGGTGGTGCCGCTCTACGTGGCTATGATCTTGGCCTACGGCTCCGTAAAGTGGTGGAAGATCTTCACCCCCGACCAGTGTTCCGGCATCAACCGCTTCGTTGCTCTCTTCGCCGTCCCCCTCCTCTCCTTCCACTTCATCTCCAGCAACGACCCTTACAACATGAACACCCGCTTCATCGCCGCCGACACCCTCCAGAAGCTCATTGTCCTCGCCGTCCTCGGCGTCTGGGCCAAAGTCAGCAAAAGGGGCTGCCTGGAATGGACGATCACTCTCTTCTCCGTCTCCACTCTGCCCAACACTCTGGTCATGGGAATCCCATTGCTCAAAGGAATGTACGGCGATTTTTCCGGGAGTTTGATGGTGCAGATCGTCGTCCTCCAGTGCATTATCTGGTACACTTTGATGCTTTTCATGTTCGAATACCGAGGAGCAAGACTCCTCATCTCCGAGCAGTTTCCCGACACGGCGGGATCCATTGTCTCCATCCACGTCGACTCCGACATCATGTCGCTCGACGGAAGACAGCCCCTCGAAACCGAAGCGGAGATCAAGGAGGACGGCAAGCTCCACGTTACTGTTAGAAAATCAAACGCTTCGCGGTCGGATATTTTCTCGCGGCGGTCTCAGGGGCTGTCGTCCACCACCCCGCGGCCGTCGAATCTTACCAATGCGGAGATTTACTCTCTGCAGTCGTCGAGAAATCCGACGCCGAGAGGATCGAGCTTTAACCACACGGATTTTTACTCTATGATGGCCGCCGGAAGGAACTCCAATTTCGGAGCTAACGACGTTTACGGGATGTCTGCGTCCAGAGGGCCGACTCCACGGCCGTCAAATTTCGAGGAGGACTGTGGCGGCGGCGCTGTCAGCTCTGCTACTGGAAACAAGCCGAGATTTTACCACGGCGGGCAAGGTAATGCGGCGGCGCATTACCCGGCTCCGAACCCAGGAATGTTTTCTCCGACGGCGTCTAAAACCGTCATCGCTAATGCTAACGCTAATACCAATGCCATGAATGCAAAGAGGGCTAATGGGCAAGCTCAGAAAACAGAGGACAACAATGGCGGGAAGGATCTCCATATGTTTGTTTGGAGCTCAAGTGCTTCTCCTGTTTCAGATGTGTTCGGAAGCAATGAATACGGCGCCCATGATCACAAAGAAGTTAAATTGGCCGTGTCTCCTGGAAAAGTGGAGGGGAGGAGAGAGAATCAGGAGGAGTACTTGGAGAGAGAGGATTTCAGCTTTGGAAACAGAGATCAGATGAACATGAACAATGATGCTGAGAAAGGAGGGGATGGGATTGGAAAAGCCAAAGTGATGCCTCCAACAAGTGTGATGACAAGGCTTATTCTCATCATGGTTTGGAGAAAACTCATCAGAAACCCAAACACTTACTCCAGCTTGATTGGCCTCACTTGGTCTCTAGTCTCATTCAGGTGGCACGTTCAAATGCCAGCAATTGTAGCAAAGTCCATTGCCATACTATCTGATGCAGGACTTGGCATGGCCATGTTCAGCCTTGGTTTGTTTATGGCTTTGCAGCCAAGGATCATAGCATGTGGAAACTCCATTGCAGCTTTTACCATGGCTGTGAGATTCCTTACAGGCCCAGCTGTCATGGCAGCTGCTTCCATTGCTGTTGGCTTAAGAGGCACTCTCTTACATGTTGCCATTGTACAGGCAGCCCTACCCCAAGGAATTGTCCCCTTTGTCTTTGCCAAGGAATACAATGTACACCCTGATATTCTCAGCACAGGGGTTATATTTGGAATGTTGATTGCATTGCCCATCACGCTTGTTTACTACATTTTGTTGGGGTTA
>Pyrco_Danjou_PIN.Chr16_1 Pyrco_DAnjou_Chr16v0.1_42214.1_16_1
ATGATTACAGGCAAGGACATTTACGATGTTCTTGCAGCCATAGTCCCCTTATACGTGGCTATGATCTTAGCCTACGGTTCCGTTAGGTGGTGGAAAATCTTCACGCCCGACCAATGCTCCGGCATAAACCGCTTCGTCGCGGTTTTCGCCGTCCCATTGCTCTCCTTCCACTTCATATCCTCCAACGACCCTTACGCCATGAACTACCAATTCATCCTCGCCGACTCCCTCCAAAAAGTCGTTATCCTCGTTGCCCTCTTCCTCTGGCAAGCCTTCTCCAAGCGCGGCAACCTCGAGTGGATGATCACGCTTTTCTCCCTCTCCACCCTCCCCAACACCCTCGTCATGGGCATCCCTCTTTTACGCGCCATGTATGGCGACTTCTCCGGGACGCTGATGGTTCAGATTGTCGTTTTGCAGAGCGTGGTCTGGTACACTCTCATGCTCTTCATGTTCGAGTACCGCGGCGCGAAGCTGCTCATCTCCGAGCAGTTCCCGGAGACTGCAGCTTCAATCACGTCGTTCAAAGTTGACTCTGACGTCGTTTCGCTCAACGGTCGAGAGCCGCTGCAAACCGACGCGGAAATCGGCGATGACGGGAAGCTTCACGTGGTGGTGAAAAGATCGAATGCGTCGTCTATGGTATCTTCCTTCAACAAGTCACACGGGTTGAACTCTTTGAATTCGATGACCCCACGGGCTTCGAATCTCACGGGAGTCGAGATTTACTCGGTGAAGTCCTCTCGTGAGCCCACCCCGCGGGCTTCCAGCTTCAACCAGACGGATTTTTACGCCATGTTTAACGCCAGCAAGGCCCCAAGCCCCAAACACGGATATACAAATAGTTTTCAAGGCGGATTCGGGGACGTTTATTCGGTGCAGTCATCCAAAGGGGTGACGCCGAGAACTTCGAATTTCGATGAGGAGGCGATGAAGATGAATAATATGAGTTATAAGAAGAGCGGGGCGAGGAGCATGAGTGGTGAGATCTTCAATGGTGGTCCGGCCTCTCCGTACCCGCCTCCAAATCCCTTGTTTTCAGGGTCTACGAGTGGCGGGCTGAAGAAGAAAGATAGCGGCGGTGGTGGTAGCGGTGGGGCAGCGCCTAATAAGGAGCCTCATATGTTTGTTTGCAGTATACACGAATTAATTGAGAATATGAGTCCTGGGAGGAAAATGAGAGGAGATAGCGAGCTTGAGATAGAAGAAGGATCGAAATTTCCACCGAGTGTGTCATCGTACAGTAGTAGTTGCCAAAAGAAGGTTGATATGGAAGGAGGTGTAGCAAAGAAGCACCAAATGCCTCCAGCAAGTGTCATGACTAGGCTTATTCTCATCATGGTCTGGAGAAAGCTCATTAGAAACCCCAACACTTACTCCAGCCTTCTTGGCGTGGCATGGTCTCTCATATCATACAAGTGGAAAATCAAAATGCCAACAATTGTAAGTGGATCCATATCAATATTATCTGATGCTGGCTTAGGAATGGCTATGTTCAGTCTTGGATTATTCATGGCCTTACAACCAAAGATCATAGCTTGTGGAAAATCTGTTGCAACATTTTCAATGGCTGTTAGGTTCTTAACAGGCCCAGCAGTGATTGCTGCAACTTCTATTGCTGTCGGTCTTCGTGGAGTTCTTTTGCATGTAGCAATAGTTCAGGCTGCTCTTCCTCAAGGCATAGTTCCTTTTGTATTTGCCAAGGAATACAATGTCCACGCGGACATACTTAGCACTGCTGTTATTTTTGGAATGCTTGTTGCCTTGCCTGTAACAATACTCTACTATATTCTTCTCGGGCTC
>Pyrco_Danjou_PIN.Chr16_2 Pyrco_DAnjou_Chr16v0.1_40469.1_16_2
ATGATTTCGTGGCACGACCTTTACAACGTGTTGACGGCGGTGGTGCCGCTGTACGTGGCGATGATATTAGCCTACGGCTCCGTCCGGTGGTGGAAGATCTTCTCCCCTGACCAGTGCTCCGGCATCAACAGCTTCGTCGCGATATTCGCTGTCCCCTTGCTCTCCTTCCACTTTATCTCCACCAACGACCCCTACACCATGAACTTCCGGTTCGTCGCCGCCGATACCCTCCAGAAAATCATCATGCTCTTCGCCCTCAGCCTATGGACCAACTTCACCCGCAACGGCAGCCTAGAGTGGCTGATTACGATTTTCTCCCTCTCCACCCTCCCCAACACTCTCGTCATGGGGATTCCGCTGTTAATCGCCATGTACGGCAAACCGGAATCCGGCAGCCTCATGGTGCAGCTGGTGGTGGTCCAGTGCATCATCTGGTACACTCTCCTCCTCTTCCTGTTCGAGTACCGCGGGGCCAAGCTCTTAATCATGGAGCAGTTTCCGGAGACCGCCGCCTCCATCGTCTCTTTTAAACTCGACTCCGACGTCGTTTCGCTCGACGGCAGGGATTTTTTGGAAACCGATGCCGAAATCGGTAACGACGGAAAGCTCCACGTCAAGGTCCGGAAGTCCAACGCATCGAGGCGGTCGTTCTCTGAAATGACGCCCCGGCAGTCTAACCTCAGCAGCGCGGAGATTTACAGCCTGAGCTCCTCCCGAAATCCCACCCCGCGAGGCTCCAACTTTAACCCCTCCGATTTGTACTCCATGATGGGGGTTCATGGGTTCAACACGCGCCACTCCAACTTCGGACCTGCCGACTTGTATTCGGTTCAGTCCTCCCGCGGTCCGACTCCACGGCCCTCCAATTTCGAGGAGAATTGCGCGGCTCAGACCGTTAAGACGGTACCCGCATCGTACCCGGCCCCGAATCCTGAATTCTCGGCGCCGACAGCTAAAAATAGCAACACAATTCAACAGCAGCAGAAGCCGCAAGTGGCAGCGCAACCCGTTTCGGATGGTGCTGCTGCTAAAACGAATAGTCATCACGATGCTAAAGAGCTCCACATGTTCGTTTGGAGCTCCAGCGATTCCCCTGTTTCTGAAGGCAGTGGGCTCCATGTTTTTGGTGGGACCAATTTCGGTGCTGCCGAGGAATCTGGACGGTCCGATCGGGGCGCCAAGGAGATCAGAATGCTTGTTGCTGATCACCTCCAAAATGGAGAAAACAAAGTGGCAACTGCGCCAACGGCGGAGGTGTACGGCGGGGAAGCGTTCAGCTTTGGCGGGAGGGGTGGCGAGGGAGAGGAGGCTGAAAGGGAAAAAGAGGGAACCACAGGGCTTAATAAGCTGGCGTCCAGCTCCACTGCAGAGCTCCACACAAGGGGCGGAAGGCAAATGCCACCGGCGAGCGTTATGACCCGTCTGATCTTGATCATGGTTTGGCGGAAGCTTATCCGCAATCCCAACACGTATTCCAGCCTCATTGGTCTCATCTGGGCTCTCATCGCTTTCCGGTGGCATGTGGGGATGCCAAAAATAGTAGAAAAGTCAATTTCCATACTGTCTGATGCTGGGCTTGGAATGGCTATGTTCAGCTTAGGTCTTTTCATGGCACTTCAACCCAGGATAATAGCATGTGGGAACTCAGTTGGTGGATATGCAATGGCAGCAAGGTTCCTCACTGGCCCCGCCGTTATGGCTGCCGCCTCCATTGCTGTTGGCCTCCGGGGCACCCTCCTCCACTTAGCTATTGTCCAGGGTTATTTTCGGAATGTTGATAGCGTTACCTATTACGTTGGTCTACTATATTCTTCTGGGATTGTAATTGTTGGTGTCACAGAAGCACAGATG
