# Supplementary material for: Building a foundation for gene family analysis in Rosaceae genomes with a novel workflow: A case study in Pyrus architecture genes
Source: Front Plant Sci. 2022 Nov 14;13:975942. doi: 10.3389/fpls.2022.975942 (PMC9702816; doi:10.3389/fpls.2022.975942)
Supplement: Supplementary file 1 [file DataSheet_1.zip › SupFiles/SupFile7_dAnjou_final_gene_models/OG8031.fna]

>Pyrco_DAnjou_new_MAX3.Chr7 OG8031_MAX.DAnjou_Chr7.1
ATGCAAGCCAACCCCTTCCAAGTTATTCCCAAACTAATATTCCCCTCACTGATAAAGCTGCCTCCGGTGCACCGATCTCTGTCACCACCACCCACCAAGCCACCGCGTGCGATATCCATCTCCACGCCCGGTGAAACCAATCATGATCCTATTATTTCATCAACCGTAGACGTTGTTGATGATTCAGTGGCTGCATTTTGGGACTACCAATTTCTCTTTGTGTCCCAACGCTCCGAACAAACTGAACCCATCACGCTCAGAGTCGTGGAGGGTTCGGTTCCACCTGACTTTCCCTCTGGCACGTACTACTTGACAGGGCCGGGGCTCTTCAGTGACGACCATGGCTCGACGGTGCACCCATTAGACGGTCACGGATACCTTAGGGCTTTTCAGTTTGATGGCTTTGGCGGAGAAGTCAAGTTCATGGCTAAGTACGTGAAAACTGAGGCTCAAGTTGAAGAGCACGACCCTACGACTGACAGGTGGCGATTCACACATAGGGGGCCGTTTTCGGTGTTGAAAGGTGGACAGAAAGTTGGGAATACAAAGGTTATGAAGAATGTGGCAAATACTAGTGTCTTGAGGTGGGGCCGGAAGCTGTTGTGCTTGTGGGAAGGTGGCAACCCATATGAGATTGAATCTGAGACGTTGGATACGGTAGGGAAGGTAAGTTTGATGGAAGACTGTGATTCGGGGACGGAGAGTGGAGACGGTGGTGGTGGTGGTGGTGGAATGTGGGATGTGGCTGCGAGGTTGCTCAAACCGATTTTGTACGGAGTGTTTAAGATGCCTCCGAAGCGACTATTGTCTCATTATAAGCTCGATGCTCGCAACAACAGGCTTCTTATGGTGTCATGCAATGCAGAGGATATGCTATTACCTTGCAGTAATTTTACATTTTATGAATTTGATTCAGATTTCAAGGTGCTGGGAAAGCAAGAGTTCAACATCCCTGATCACTTGATGATCCACGATTGGGCTTTCACAGACACTCATTATATACTATTTGCTAATCGCATCAAGCTTGATGCTGTCGGTGCAATGACAGCAGTTTGCGGGGCTACTCCTATGATAACAGCATTGTCAGTGAACCCTAGCAAGTCCACATCTCCCATATATTTGCTTCCTCGGCCTAGTAATGAAAATGGCAGAGATTGGAGAGTGCCTATTGAAGCGTCTTCACAACTGTGGTTCCTACATGTATGCAATGCTTTTGAGAATTTGGATGAGAATGGGAATTTGCATATTCAAATCCATGCTTCTGCTTGCTCTTACGAGTGGTTCAATTTCCAGAAATTATTTGGATATGATTGGCAAAGTGGTAAACTAGACCCTTCGGTTATGAACATAAATGGAAGCCAAAGCAATCACTTGCCTCATCTTATTCAGGTTTCCATCAACTTGGATAGCAACGGGAACTGTCAAAGATGTGATGTGGAGTCTTTAAACCAGTGGAACAAGTCATCAGATTTTCCAGTTATCAACCCAGCCTTTTCAGGTAGTAAGAACACATACTTATATGCAGCAGCAACTTCAGGTTCTCGCAGTTCGTTGCCACACTTTCCATTTGACATGGTGGTGAAGCTAAATGCTGCATCTAAATCTGTGCTCACATGGTCCGTTGGTAGTCGAAGATTCATCGGAGAGCCTATTTTTATCCCCAAAGGCTATGAAGAAGATGATGGCTACATTGTCGTAGTTGAGTATGCAGTTTCAGTTCAAAGGTGCTATCTAGTTATCTTAGATTCCAAGAAGATTGGAGGAGCTGATGCACTAGTAGCAAGACTTGAAGTCCCCAAGCACCTGAATTTCCCTCTTGGTTTCCATGGTTTCTGGGCCACTGCAGCGTAG
