# Supplementary material for: Building a foundation for gene family analysis in Rosaceae genomes with a novel workflow: A case study in Pyrus architecture genes
Source: Front Plant Sci. 2022 Nov 14;13:975942. doi: 10.3389/fpls.2022.975942 (PMC9702816; doi:10.3389/fpls.2022.975942)
Supplement: Supplementary file 1 [file DataSheet_1.zip › SupFiles/SupFile7_dAnjou_final_gene_models/OG946.fna]

>Pyrco_DAnjou_WRKY9.Chr2 Pyrco_DAnjou_Chr2v0.1_04120.1
ATGGCCGTTGATTTCATGGGTTACAGAAACAGCAGCACCAGCAGCTTCTCCGCCAAGTCGGAAGAGAACGCCGTGCAGGAAGCAGCTTCCGGCCTCGAGAGCGTCGAGAAGCTTATTCGCTTGCTGTCCCAGGCACAGCAGAACCAGCACCAAGGGAAATATCCGTCGACGGCTATGGACATGGACTGCAGAGCCGTCGCGGACGTCGCTGTTTCCAAGTTCAAGAAGGTCATTTCTCTTCTTGGTCGGACCCGGACCGGTCACGCCCGGTTCCGGCGAGCCCCCTTGACTTTGAGTTCCGGATCGTCTTCTCAAACCCAAAACCAGAGCCAAGAGATCCTCGTCAAGCATGTTCCGTTAGAGTCCACTAAGGTTTACCATGCGACGCCGATCCAGCAGATCCCGCCACCTCACCACCACCACCACGGTACGGTGCTTGAGAGCACTAAGGACTCATCTACCACTATAAATTTCTCGTATCCACCTACGACGTCGTTTATGTCGTCTTTAACCGGAGACTCCGATAGCAAGCAGCCAATGTCGTCATCGTCTTTTCAAATTACCAATTTGTCACAGGTTTCCTCAGCCGGAAAGCCGCCGCTTTCCTCCGCCTCGTTGAAGCGGAAGTGCAGCTCCGAGAACTTGGGGTCTGGGAAGTGCGGTGCTGGGTCCTCCGGCCGCTGCCATTGCAAGAAGAGAAAGCTGAGACAGAAGAGGGTCGTGAGAGTCCCGGCTATAAGTTTGAAGTTGGCCGATATCCCACCTGACGATTACTCCTGGAGAAAGTACGGACAAAAACCCATCAAAGGATCTCCACATCCAAGGGGATACTACAAATGCAGCAGTGTAAGAGGATGCCCGGCTCGAAAACACGTAGAGAGAGCTCTGGACGATGCGGCAATGCTAGTGGTTACCTACGAAGGCGAGCACAATCACTCTCTCTCAGTTGCAGAAACCTCCAATCTTATTCTAGAATCTTCT
>Pyrco_DAnjou_WRKY9.Chr8_1 Pyrco_DAnjou_Chr8v0.1_20006.1_8_1
ATGACGGTGGAGCTGATGAACTTCCCGAAGATGGAGGATCAGAAGGCCATCCAGGAAGCCGCATCGCAAGGATTGCAGAGCATGGAGCACCTGATCCGGTTCCTCTCCCACCAGCAGCAACATCCAAACAACCAATCGGCCCGCCTGGACTGTACGGATATCACCGATCACACCGTCTCCAAGTTCAAAAAGGTCATCTCCCTCCTCAATCGGACCGGCCATGCCCGGTTCCGACGCGGTCCGGCTCAACCGGTTCAGCCCGTCCACTTCTGTTCTTCTCACCCCCCACCTTCACAAACACTGAGCTTAGCTCCGGCTCTAAATCTTACTCCGACTCCGGCGCCGGTTCCGGTAACTGCTCCTGCGGTTGTTCAGCAGGCTTCGATCGAGTCGAGTTTCGGCCAATCGCAGCCGCACAGCATGACGCTCGACTTCACGAGGCCTAATGCCTTCGCCTCGAACCCAAAGAGCGCGGAGATTGAATTCGCAAAGGATAACTTCAGCGTCTCGTCAGGCTCGTCGTTCATGTCGTCGGCGATCACCGGAGATGGCAGCGTTTCGAACGGGAAGCTGGGATCGTCGATCTTCTTGGCTCCCGCTCCGGCCGTGTCCGGCGCGAAGCCTCCTCTCTCAACGGCGCCGTTTAAGAAGAGGTGTCACGAGCACGACCACTCCGACGACACGTCGTGCAAGTTTTCCGCCTCAGGATCTGCTTCCGGTTCCGGCAAGTGCCATTGCTCCAAGAGAAGGAAAAATCGGGTGAAGAAAACGATTCGCGTGCCGGCGATTAGTTCAAAAATCGCCGATATTCCACCGGACGAGTACTCCTGGAGAAAGTACGGTCAGAAGCCGATCAAGGGCTCGCCTTACCCAAGGGGATATTACAAGTGCAGTACGGTGAGGGGGTGCCCGGCGAGGAAACACGTGGAGCGGGCTCCGGATGATCCGGCGATGCTGATCGTAACGTACGAAGGGGAGCACCGTCACGCGCCGGAGAGCGTGGGGTTGGTGTTTGAGTCAACG
>Pyrco_DAnjou_WRKY9.Chr8_2 Pyrco_DAnjou_Chr8v0.1_19608.1_8_2
ATGGGCGTGGAACTAATGATGGGATTGGTTGACAGTTTTGCAGCGAGGATGGAGGAGAATGCGGTGAAGGAGGCGGCCTCCGCCGGAATCCAGAGCGTCGAGAAGTTCATTAGCCTGATTTCGGAACACCACCAATCAACGTCGTCGAACTCGGAAGCTGGTACGGAGTATAAAGCCGTGGCGGACATGGCCGTGACCAAGTTCAGAAAGGTCATTTCGTTGTTGGACAAAGGATGTACCGGCCACGCCCGGTTTCGGAAAGCTCCGGTGCCCCTATCTCCGCCTCCCCCGCCGCTGCCGAAGACGATAACCCAAATTCTGAGACCTTCAATTTCAGAACCCCATGATCAAAAAACAGAGCAACCCTCTGTTTTCAGAACAGAACAATCTTCTGCCTTTAAGGTTTATTGTCCGAAGCCGGTGGTTCGCCTGCCGCCGCTGCCGCAAAATCCCCATTTGAAAACCAGTCCGGTTGTGCTGACAAAAGATATTGGGTGCTCTGAGAGAAAGATGTCTGCTGCTGCCACCACCATCAACTTCTCGCCTTTGGCGCCCATTTCTGCCGCGAATTCGTTCATTTCGTCTTTAACTACTGGGGATCCCGCTGAGCAATCGATCTCTTCTGGGTTTCAATTTACAAATATGTCACAGTCGTCTTCGGGTAGGCCGCCTCTGTCTTCGTCGTCGTTGAAGAGGAAGTGCAGCTCCGTCGACAATGTTTCTCGTCTCCGGTGCGGATCTACTACCGGGCGCTGCCACTGCTCTAAGAAAAGGAAATCTAAAGTGAAAAGAGTGATTAGGGTTCCTGCAATTAGCATGAAACTGGCTGATATTCCACCTGATGATTATTCTTGGAGAAAGTACGGTCAAAAACCCATCAAGGGTTCCCCTCATCCAAGAGGGTATTACAAGTGTAGCAGCCAGAGAGGTTGCCTTGCACGCAAACACGTGGAGCGCGCCGTAGACGATCCCACCATGCTGATCGTGACCTACGAAGGCGATCACAATCACTCCCTCGGCGTCACCCATCCAACGGCCACCCTCGTCCTCGAATCCTCT
>Pyrco_DAnjou_WRKY9.Chr13 Pyrco_DAnjou_Chr13v0.1_33800.1
ATGGCTATAGATCTAGTTGGCTTCTCCAAGATTGACGATCGGACTGCCGTGCAAGAAGCTGCCTCCGCCGGCCTGCAAAGCATGCAGCACCTCATCCGCACCCTGTCCAATCAAACCCCGTCCCACACTCCACTCGATTGCCGGGAAATCACCGACTTCACCGTCACCAAGTTCAAGCACCTAATCTCCGTCTTGAACCGGACCGGTCACGCCCGGTTCCGCCGCGGACCGCCCAAACCAGCTTCAGATTCGGTCCATCCGAAACCTCAGACTACTTTGACTGCTTTTCAAACCCCAAAATCGGACAAGGACAACTCCACTACTGTGTCCCCGCCGGTCTCCACTACGTCGTCGTTTTTTTCCTCAAACACAATCGGAGACGGCAGCGTATCCAACGGTAAACCCTTCTCATCGATTTCTGTGCCTACGCCTCCGGCTTTCTCCGCTGGAAAACCGCCCCTTCCACAGTCTCACCGGAAACGGTGTCACGAGGGCGAACCCGCTAAAACGTCGTCGTCGTCGGGCCACTGCCATTGTTCTAAAAGAAGGAAGTGTAAGGTTAAGAGGACGATTAGAGTGCCGGCGATTAGCTCGAAAACCGCCGATATACCTGCGGACGAGTTCACCTGGAGAAAGTATGGTCAAAAGCCGATCAAGGGCTCACCTTACCCGAGAGGGTATTATAGGTGCAGTACAGTGAGAGGGTGTCCAGCAAGGAAACACGTGGAGAGAGCACAGGACGACCCCAAGATGCTCGTCGTTACCTACGAAGCTGAGCACCGTCACCCGCACCCTTGCCCTTCCCTCACAGCCGCTAATGTGGGCCCTGTTTTCCAGTCTTCC
>Pyrco_DAnjou_WRKY9.Chr15_1 Pyrco_DAnjou_Chr15v0.1_37186.1_15_1
ATGACGTTGGAGCTGATGAACTTCCCGAAGATGGAGGATCAGAAGGCCATACAGGAAGCGGCATCGCAAGGATTGCAGAGCATGGAGCACCTGATCCGATTCCTCTCTTATCAGCAGCAACAGTCAAACAACCAATCGGCCCGCGTCGACTGTACGGACATCACCGATCACACCGTCTCCAAGTTCAAGAAGGTCATCTCCCTCCTCAATCGGACCGGCCACGCCCGGTTCCGACGCGGTCCGGTTCAGCCGATTCAGCCGGTTCACTTCCCCACTTCTGACCCCTTGTCTTCACAAACACTCAACTTAGCTTCGGCTCTAAATCTTCCTCCGACTCCGGCGCCCGCTCCAGTGACTGTTCCGGCTATCGTCCCTCCGACTCCGATCGAGTCGAGTTTCGTCCAATCCCAGCCACACAGCATGACGCTCGACTTCACGAGGCCCAACGCCTTCGCGTCGAACCCGAAGAGCGCGGAGATTGAGTTCGCGAAGGAGAGCTTCAGTGTCTCGTCGAGCTCGTCGTTCATGTCGTCGGCGATCACCGGAGACGGCAGCGTTTCAAACGGGAAGCTCGGATCGTCGATCTTCTTGGCCCCCGCCCCGGCCGTTTCCGGTGCGAAGCCTCCCCTCTCCACGGCGCCATTTAAGAAGAGGTGCCACGAGCACGACCACTCCGACGACACGTCGTGCAAGTTTTCCGGCTCGGGATCTGCTTCCGGCTCCGGCAACTGCCATTGCTCCAAGAGAAGGAAAAATCGGGTGAAGAAAACGATTCGTGTGCCGGCGATAAGTTCAAAAATCGCGGATATTCCAGCGGACGAGTACTCCTGGAGAAAGTACGGTCAGAAGCCGATCAAGGGCTCACCTTACCCAAGGGGATATTACAAGTGCAGTACGGTAAGAGGGTGCCCGGCGAGGAAACACGTGGAGCGCGCTCCGGATGATCCGGCGATGCTGATCGTAACGTACGAAGGGGAGCACCGGCATGCGCGGGAGAACGTGGGGTTGGTGTTTGAGTCAACG
>Pyrco_DAnjou_WRKY9.Chr15_2 Pyrco_DAnjou_Chr15v0.1_36877.1_15_2
ATGGCCCTGGAACTAATGATGGGATTGATTGACAGTTTTGCAGCGAAGAGGGAGGAGAATGCCGTGAAGGAGGCGGCCTCCGCCGGAATCCAGAGCGTCGAGAAGTTTATCAGCTTGATTTCGCAACACCATCACCAGTCGGTGTCGTCGAACACGGAAGATGAAACGGAGTATAAAGAGGTGGCGGACATGGCAGTGACCAAGTTCAGGAAGGTCATTTCGTTGTTGGACAAAGGAAGAATCGGCCACGCTCGGTTCCGGAAAGCTCCGGTAACCCAAATTCCGACACCTTCAATTTCAGAACCCCATGATCAAGAAACAGAGCAACCTTCTGTTTTCAGAGCAGAACAATCTTCTGCTTTCAAGGTTTACTGTCCGACGCCGGTTGTTCGCCTTCCGCCCCTGCCGCAAAATCCTCATCTAAAAACTACTCCGGTTGCGCTAAAAAAAGGTATTGGGTGCGTTGAGAGAAAGATGTCTGCTGCTGCTGCTACCATCAGCTTCTCGCCTTCGGCACCCAAAACTGCCGCGAATTCATTCATTTCTTCTTTAACTGCTGGGGATGCTGCTGAGCAATCGATCTCTTCTGGGTTTCAATTCACAAACATGTCGCAGTCGTCTTCCGGTAGGCCGCCGCTGTCTTCGTCGTCGTTGAAGAGGAAGTGCAGCTCCGTCGACAATGTTTCTCGTCTCCGGTGCGGCTCTACTACTGGGCGTTGCCACTGTTCGAAGACAAGGAAACTTAAAGTGAAAAGAGTGATTAGGGTTCCTGCAATTAGTATGAAATTGGCTGATATTCCACCTGATGATTATTCTTGGAGAAAGTACGGTCAAAAACCCATCAAGGGTTCTCCTTATCCAAGAGGGTATTACAAGTGTAGCAGCGAGAGAGGTTGCCTTGCACGCAAGCACGTGGAGCGCGCTGTAGACGATCCCACCATGCTGATCGTGACCTACGAAGGCGATCACAATCACTCCCTCAGCGTCACCGATCCAACGGCCACCCTCATCCTCGAATCGTCT
>Pyrco_DAnjou_WRKY9.Chr15_3 Pyrco_DAnjou_Chr15v0.1_38819.1_15_3
ATGGCCGTTGATTTCATGGGTTACAGAAACAGCAGCAACAGCAGCTTCTCCGTCAAGTTGGAAGAAAACGCCGTGCAGGAAGCGGCTTCCGGCCTCGAGAGCGTCGAGAAGCTTATTCGGTTGCTGTCGCAGGCGCAGCAGAACCGGCACCAAGAGAAATATCCGTCGACGGCTATGGACATGGATTGCAGAGCCGTCGCCGACGTCGCCGTTTCCAAGTTCAAGAAGGTCATTTCTCTTCTGGGTCGGACCCGGACCGGCCACGCCCGGTTCCGGCGAGCCCCTTTGACTTTGACTTCCGGGTCGTCTTTCCAACCCCAATACCAGAGCCATAGCCAAGACATCGTCGTCAAGCAAGCTCCTTTAGAGTCCACCGAAGTTTACCATGCGACGCCGATCCAGCAGATCCCGCCTCCTCATCACCATCACCACAGTATGGTGCTCGAGAGCACTTTGGACTCCTCTAACACTATAAATTTCTCGTATTCAGCTGCGACGTCGTTTATGTCGTCGTTGACCGGCGACTCCGACAGCAAGCAACCAATGTCGTCTTCGGCTTTTCAAATTACCAATTTGTCCCAGGTTTCCTCAGCCGGAAAGCCGCCGCTTTCCTCCACCTCGCTGAAGCGGAAGTGCGGCTCCGAGAACTTGGGCTCTGGGAAGTGCGGTGTTGGATCCTCCGGCCGCTGCCATTGCTCTAAGAAGAGAAAGCTGAGACAGAAGAGGGTTGTAAGAGTTCCAGCTATAAGCTTGAAGATGGCGGATATCCCACCCGACGATTACTCCTGGAGAAAGTACGGACAGAAACCCATCAAGGGATCTCCACATCCAAGGGGATACTACAAATGCAGCAGCGTAAGAGGATGCCCGGCTCGAAAACACGTAGAGAGAGCTCTGGACGATCCGGCAATGCTAGTGGTTACCTACGAAGGTGACCACAATCACTCTCTCTCAGTTGCAGAGACCTCCAATCTCATTCTAGAATCTTCT
>Pyrco_DAnjou_WRKY9.Chr16 Pyrco_DAnjou_Chr16v0.1_42213.1
ATGGCTGTAGATCTAGTTGGCTTCTCCAAGATTGATGATCGGGCGGCCATGCAAGAAGCTGCCTCCGCTGGCTTGCAAAGCATGGAGCACCTCATCCGCGCCCTATCCAATCACCCCCCGTCCCAAACCCCACTCGATTGCCGGGAAATCACCGACTTCACCGTGACAAAGTTCAAGCAGCTAATCTCTGTTCTGAACCGGACCGGTCACGCGCGGTTCCGCCGTGGACCGGCCAATCCACCTTCCGACCCGGTCCACCCAAAACCTCAGACGACTTTGACTGTTTTTCAAACACCAAAGTCCGATAAAGATTCCTCCACTACTCTGTCCCCGCCGCTATCCACTACGTCGTCGTTTCTATCCTCCATCACAATCGGTGACGGCAGCGTTTCCAACGGTAAAGCCTTCTCATCGATTTCCGTGCCTCCGGCGCCGGCTTTCTCCGCTGGAAAACCCCCCCTTCCACAATCTCACCGGAAACGGTGTCACGACGGCGAAACAGCTAAAACATCATCGTCTGGCCACTGCCATTGCTCTAAAAGAAGGAAGTCTAAGGTTAAGAGGACGATCAGAGTGCCGGCGGTTAGTTCGAAAATCGCCGATATACCGGCCGATGAGTTCACCTGGAGAAAGTACGGTCAAAAGCCGATCAAGGGCTCGCCTTACCCGAGAGGGTATTATAAGTGCAGTACAGTGAGAGGCTGTCCGGCGAGGAAACACGTGGAGAGAGCTCAGGACGACCCCACTATGCTCGTCGTTACCTACGAGGCTGAGCACCATCACCCGCACCCTTCCCTCACAGCCGCAAATGTGGGCCTTGTTTTCCAATCTTCCAAG
