# Supplementary material for: Building a foundation for gene family analysis in Rosaceae genomes with a novel workflow: A case study in Pyrus architecture genes
Source: Front Plant Sci. 2022 Nov 14;13:975942. doi: 10.3389/fpls.2022.975942 (PMC9702816; doi:10.3389/fpls.2022.975942)
Supplement: Supplementary file 1 [file DataSheet_1.zip › SupFiles/SupFile7_dAnjou_final_gene_models/OG1006.fna]

>Pyrco_Danjou_GA3OX.Chr2_1 Pyrco_DAnjou_Chr2v0.1_04856.1_2_1
ATGCCTAGTGCAAGTGTCCCTGATGCCTACGAAGGCAACTCTGTGAATGTGGTGTTGGACAAAGTCCCTGATGACTTCAACTCATTACATGAGTTGCCAGATTCGTATGCATGGACAACCCTCAACGAGCATCCCTCCCTGGAGTCGGACTCCGTCCCCGTTGTCGATCTGAATGACCCAAATGCCCTTCAACTGTTAGGCCATGCGTGCAAGACTTGGGGTGTCTTCCAACTCACAAACCATGGCATCCCCCAGTCTCTGGTTCATGCCATGGAATCTGCTGCTCGAAGCCTTTTCTCCCTGCCAGCCCAACAAAAGCTCAAAGTTGCCCGCTCACCGGGTCAAATTTCCGGCTACGGCTTCCATCTCATAGCTGCCTTTTGGGACAAGCAGCAGTGGTCTGAGTGCTTCACTATTGTTGGTTCACCACTTGAACATTATGCGCAACTTTGGCCCCAAGATTACACCAAATTCGGTTGCATTACCGAAGAATTTGAGAAAGAGATCAAGAGGCTTGCCTCTAGGCTCATGTGGCTCATGCTTGCCTCGTTAGGAATATCCAAGGACGACGTCGAATGGGATGGTCCAAAAGGTGATGATCAAAATGCATCTGCTGTCTTCCAGTTCAACTCTTACCCGTCTTGTCCGGATCCAGATCGGACCCTAGGCCTTGTTCCCCATACTGATTCGAGCCTCGTGTCCATTGTCCACCAGAGCAACATCGATGGCTTGCAAGTTTTTCGGGAGGGCACCGGTTGGTTCACGATTAAACCAGTTCCCGGTGCTCTGGTGATCAATGTTGGTGACCTCATGAGCATATTATCTAACGGTTTGTACTCGAGTGTCCTCCATCGGGTCTTGGTGAAACGGGCACAACACCGTATATCACTTGTTTACCATTATGGACCGCCGGCAGCCGTCAAAATCGCACCCCTAGCAAAGCTTGTTGGCCCAAGCCACCCTCCCCTCTACCCGCCGGTCACTTGGAATGAGTACATTAGTACCAAGGCAAAGCTCAAGGGCAAAGCACTTCCATCACTTCGGCTTTATGATCCTCTTATGAAG
>Pyrco_Danjou_GA3OX.Chr2_2 Pyrco_DAnjou_Chr2v0.1_04857.1_2_2
ATGTCCAGTGGAAAACTCTCAGATGCATTCAAATCCCACCCTATCTTTCTCCACAAGCAACAGCCAGACGACTTCAGTTCATTGCAGGAATTGCCGGAGTCGTATGCATGGACGTCACAGCTGAACGAATATCCGTCTTTCGAATCATTATCTTGCTCAGAGTCTGTGCCGGTAATCGATCTCACCGACCCAAATGTCGTTGAACTCGTAGGACATGCATGCAAGACTTGGGGCATGTTCCAGGCCACAAACCATGGCGTCCCTCAAAAACTTGTTGACGACATGGAATCTACTGTTCGAAGCCTTTTCTCTCTGCCACCCCAACAAAAGCTCAAAGCAGTTCGATTGCCCGATGGCTTTTCCGGATACGGTTTCCATCGCATATCTGCCTTTTGTGAAAAGCTTATGTGGTCTGAGAGCTTCACTACCGTTGGCTCACCACTTGAACATTTTCGCCAACTTTGGCCCCAAGATTACACCAAGTTCTGTTGTATTGCTGAAGAATATGAGAGAGAGATGAAAAGGCTTGCGGCAAGGTTGATGTGGCTAATGCTTGGCTCATTAGGCATATCCAAGGAAGACATCAAATGGGCGGGTCCAAGAGGTGAATTTGAAGATGCATCTGCAGTCCTACAATTCAACTCTTACCCGGCTTGTCCGGATCCGGATCGGACCATGGGTCTTGCCCAACATACTGATTCAACCCTCATTTCAATCGTCCACCAAAGCAGTAACGCCAGTGGCTTGCAAGTTTTCCGGCAGGGGGAGGAGGGCCGTGGGTGGCTTATGGTTCCACCAGTCCCTGGGGCTTTCGTGATCAATGTGGGTGACTTCATTCACATGTTATCAAACGGATTGTACCAGAACGTCCTTCACCGGGCAGTGGTGAACCGGAGCCAGCACCGCGTATCGGTTGCTTACTTATATGGTCCTTCGGAGAATGTTCAGGTCTCACCCCTCTCAAAATTACTCGGCCCGAGCTGTCCTCCGCTGTACCCGCCGCTCACTTGGAATGAGTACCTTGGAACCAAGGCAAAGCTTCACAACAAGGCACTTGAATCACTCCGACTGCGTGCTCCTCTGAAT
>Pyrco_Danjou_GA3OX.Chr7 Pyrco_DAnjou_Chr7v0.1_16318.1
ATGTCGAGTGGAAAACTCTCAGATGCATTCAAATCCCACCCTATCTTTCTTCACAAGCAACACCCAGACGACTTCAGCTCATTACAGGAATTACCGGAGTCGTATGCATGGACGTCACAGCTTAACGAATATCCGTCTTTCGAATCATTATCTTGCTCAGAGTCTGTGCCGGTAATCGATCTCGCCGACCCAAATGTCTTTGGACTCGTAGGACATGCATGCAAGACTTGGGGTATGTTCCAAGCCACAAACCATGGCGTCCCCCAAAAACTTGTTGATGACATGGAATATACAGTTCGAAGCCTTTTCTCTCTGCCACCCCAACAAAAGCTCAAAGCAGCTCGATTGCCCGATGGCATTTCCGGTTACGGTTTCCATCGCATATCTGCCTTTTGTGAAAAGTTAATGTGGTCTGAGAGCTTCACTACCGTTGGCTCCCCACTTCAACATTTTTGCCAACTTTGGCCCCAAGATTACACCAAGTTCTGTTGTGTTACTGAAGAATATGAGAAAGAGATGAAAAGGCTTGCAGCTAGATTGATGTGGCTAATGCTTGGCTCATTAGGCATATCCAAGGAAGACATCAAATGGGCGGGTCCAAGAGGTGAATTTGAAGATGCATCTGCAGCCTTACAATTGAACTCATACCCCGCTTGTCCGGATCCGGATCGGACCATGGGTCTTGCCCAACATACTGATTCAAACCTCCTGTCAATCGTCCACCAAAGCGCTAACGCCAGTGGCTTGCAAGTTTTCCAAGAAGGGAAGGATGAGGGCCGGGGGTGGCTTATGGTTCCACCGGTCCCGGGGGCTTTTGTGATCAATGTGGGCGACTTAATTCACATATTATCAAACGGATTGTACCAGAACCCCCTTCACCGGGCAGTGGTGAACCGGAGCCAGCACCGTGTATCAGTTGCCTACTTATATGGTCCTCCGGAGAATGCTCAGCTCTTTCCCCTCTCGAAATTACTCGGCCCGAGTTGCCCTCCGCTGTACCCGCCCGTCACTTGGAATGAGTACCTTGGAACCAAGGCAAAGCTTAACAACAAGGCACTTCAATCACTCCGACTGAATGCTCCTCTGAAT
>Pyrco_Danjou_GA3OX.Chr8 Pyrco_DAnjou_Chr8v0.1_20100.1
ATGGGTGCTATATCAGATCCCTATGAAGCCCATCTCCATCATATCATCCCCATCGACTTTAACACAATCCAGACATTGCCTGAATCGCATGTATGGCATGATCACTCCGATGAGTCTTCATCTAGGGTACCCTCCGCCGACCCGTTATTTGTACCCGTCATTGACCTCATGGACCCGGAGGCTCCAAGTCTCATGATCCAGGCATGTGAGGAATGGGGTATCTTTCAGGTGATAGGTCATGGCCTTACAAAACTCATGGACGATGTGGAGTCTGAAGCTGAAAAATTGTTTGGTCTTCCTGTTGACCAAAAACTGAAAGCCCTACGATCTCCAGGTGGGGCTACTGGGTATGGTCGTCCTCATATATCGCCATTTTTTGACAAACATATGTGGCAGGAAGGGTTTACTATCATGGGGTCTCCAGTCGATCATGCTAAGCAACTTTGGCCCCAAGACTATCAAGGCTTTTGTGACACAATGGACGATTATCAGAACCAAATGAAGGCATTAGCACAGAAACTAATCCACATTTTCTTCAAATCTTTGGACATTAATTTTGAAGAATTTGATTGGCTTAATGACAGTGGGTTAAGTAGTCCGAGCACTGCTTTGCAACTAAACTCCTACCCGCCCTGCCCTGATCCTACTCGAGCCCTGGGCATGGCAACACACACAGACACATCCCTGGTCACCATTGTCCAACAATCCAAAACCAGCGGCCTCCAAGTCTTCAAAGACGGAGCCGGGTGGGTTCTGGTACAACCCATACCCGGTGCCCTAACTGTTAACCTTGGTGACTATCTCCACATTCTCTCCAATGGGATGTTTACAAGTGTCCGTCATCGTGTTGTGGTGAACCAGCAGATCCAGCGATTTTCCATGGCCTACTTTTATTCTCCCCCAAGGGATTTTACAGTCTCCCCAGTTCTCTCTAGGGTTCTGGAAAAAGTGCCTAAGTACCGTTCACTCACAGTGAAGGAATATGTCGATATCAAGGGGAAGCATCTTGAAAAGGCATTTTCTTTGATTCAAAAT
>Pyrco_Danjou_GA3OX.Chr9 Pyrco_DAnjou_Chr9v0.1_22514.1
ATGCATGCAAGACTCTCGGATGCCTTCAAATCCCACCCTGTCAACCTCCAACTCAAACACCCAGATTTCAACTCAATACGTGAATTGCCAGACTCCTATGCATGGACAAACAATGATGATCACTACCCATCTTTCCTAACCTCGTTTGGGGCAGACGATTCTGTTCCGGTCATCGATCTCTCTGACACCAATGCTCTTAAGCTCACAGGCCATGCATGTAAGACTTGGGGAGTCTTCCAAGTCACTAACCATGGCATCCCACAGAAGCTTCTTGATGACATTGAATCCGCAGGCAAAAGCCTTTTCTCTCTACCAGTCCAGCAGAAGCTCAAAGCTGCCCGATCGCCAGATGGCATTTCCGGCTATGGTTTTGCTCGGATATCTTCGTTTTTTAAGAAGCTCATGTGGTCGGAGGGTTTCACTATTGTTGGCTCACCAGTTGACCATTTTCGCCAACTTTGGCCCCAAGATTACGACAAATTCTGCAATATCATTGAGGAATATGAGAAAGAAATGAAAATGCTTGCTGGGAGGTTGATGCGGCTTATGCTTGGCTCACTAGGCATATCCATGGAAGATATCAAATGGGCTGGCTCGAAAGGTAAATTCAAAGGTGCATCAGCTGCCTTACAATTGAATTCTTACCCCGCTTGTCCAGAGCCAGATCGGGCCATGGGTTTGGCTGCACATACGGATTCTACCCTCCTCACAATCCTCTACCAAAGCAACACTAGTGGTTTGCAAGTGCTTCGGGAGGGCACCGGGTGGGTCACGGTTCCACCAATGCCCGGTGCTTTGGTGATCAACGTTGGTGATCTCTTCCATATATTATCTAACGGGTTGTACCCAAGTGTCCTTCATCGGGCAGTAGTGAACCGGACCCAACATCGTCTATCCATCGCTTACTTGTTCGGCCCCCCGGCTAGTATCCAAATCTCACCCCTATCAAAATTAGTAGGTCCAAGTCATCCTCCTCTCTACCGCCCAATTAGTTGGAATGAGTACCTTGGCACTAAAGCAAAGCATTTCAATAAGGCACTTTCATCGGTCAGACTTTGTGCTCCTCTAAATTCATTAGTAGATGTAAATGATCACAACAGCGTAAAAGTCGGC
>Pyrco_Danjou_GA3OX.Chr17 Pyrco_DAnjou_Chr17v0.1_45137.1
ATGCCTGCAAGACTCTCTGATGCCTTCAAATCCCACCCTGTCAACCTCCAACTCAAACACCCAGATTTCAACTCATTACATGAATTGCCAGACTCCTATGCATGGACAAACAATGATGATCACTACCCATCTTCCCTAAGCTCATTTGGGGTAGACGATTCTGTTCCGGTCATCGATCTCTCCGAACCCAATGCTCTTAAGCTCACAGGCCATGCATGTAAGACTTGGGGAGTCTTCCAAGTCACTAACCATGGCATCCCACAGAAGCTTCTTGATGACATTGAGTCCGCAGGCAAAAGCCTTTTCTCTCTGCCAGTCGAGCAGAAGCTCAAAGCCGCCCGACCGCCGGACGGCATTTCAGGCTATGGTTTTGCTCGGATATCTTCGTTTTTTAGGAAGCTCATGTGGTCTGAGGGGTTCACTATTGTTGGCTCACCAGTTGACCATTTTCGCCAACTTTGGCCCCAAGATTACGAAAAATTCCTCAATATCATTGAGGAATATGAGAAGGAAATGAAAAGGCTTGCTGGGAGGTTGATGTGGCTTATGCTTGGCTCACTAGGCATATCCCCGGAAGATGTAAAGTGGGCTGGCTCGAAAGGTGAATTCAAAGGTGCATCAGCTGCCTTACAATTGAATTCTTACCCGGCTTGCCCAGAGCCAGATCGGGCCATGGGTTTGGCTGCACATACGGATTCTACCCTCCTCACAATCCTCTACCAAAACAATACTAGTGGTTTGCAAGTGCTTCGAGACGGCACCGGATGGGTCACGGTTCCACCAATGCCCGGTGCTTTGGTGGTCAATGTTGGTGATCTCATCCATATATTATCTAACGGGGTGTACCCAAGTGTCCTTCATCGGGCTGTAGTTAATCGCACCCAACATCGTCTATCCATCGCTTACTTATTCGGTCCCCCGGCTAGTGTCCAAATCTCACCCCTATCAAAATTAGTTGGTCCAAGTCATCCTCCTCTCTACCGGCCAATTACTTGGAATGAGTACCTTGGCACCAAAGCAAAACATTTCAATAAGGCACTTTCATCGGTCAGACTTTGTGCTCCTCTAAGTTCATTAGCAGATGTAAATGATCATAACAGCGTAAAAGTCGTC
>Pyrco_Danjou_new_GA3OX.Chr15_1 OG1006_GAOX.DAnjou_Chr15.1
CATCTTCATCATATCATCCCTATCGACTTTAATTCAGTCCAGAAATTGCCTGAATCTCATGTATGGCATGATATATCTCACGAATCTTTGTTCGGGGTCCCCTCCGCCGACCCGTTACCCGTACCTGTCATCGACCTCATGGACTCGGAGGCTTCAAGTCTCATGATCCAGGCATGTGAGACATGGGGTATTTTTCAGGTGATAGGCCATGGCCTTACAAAGCTTATGGAGGATGTGGAGTTTGAAGCTGAAAAATTGTTTGGTCTCCCTGTTGACCAAAAACTGAAAGCCCTAAGATCTCCAGGTGGGGCCACTGGGTACGGTCGTCCTCATATATCGCCATTTTTTGACAGACATATGTGGCAGGAAGGGTTTACCATCATGGGGTCTCCAATCGATCATGCTAAGCAACTTTGGCCCCAAGACTATCAAGGCTTTTGTGACACAATAGATGATTACCAGAACCAAATGAAGGCTTTAGCAGAGAAACTAATCCGCATTTTCTTCAAATCCTTGAACATTAATTTTAAGGAACTGAATTGGCTTAATGACAGTGGGTTAAGTAGTCCAGGTACTGCCTTGCAACTAAACTCCTACCCGCCCTGCCCCGACCCAACCCGAGCCATGGGCATGGCAGCACACACAGACACATCCCTTGTCACCATTGTCCAACAATCCAAAACCAGCGGCCTCCAAGTCTTCAAAGATGGAGTCGGGTGGGTTCTGGTGCAACCAGTACCTGGTGCCCTAACAGTTAACCTTGGTGACTATCTCCACATTCTCTCCAATGGGATGTATACAAGTGTTCTTCATCGTGCGGTGGTGAACCAGCAGATCCAACGGTTTTCCATGGCCTACTTTTATGCTCCCCCAAGAGATTTTACTGTCTCCCCGGTTCTCTCTAGGGTTATGGGACAAATGCCCAAGTACCGTTCACTCACAGTAAAGGAGTATGTTGACATCAAGGGCAAGCATCTTGAAAAGGCACTTTCTTTGATTCAAATTTAG
>Pyrco_Danjou_new_GA3OX.Chr15_2 A new nucleotide sequence entered manually
ATGATGAACATGAACTCATCAATCTCAGAATCCTTCAAAACAAACCCTATCAACCTCTCCCACATTATCCCACTCGATTTCGAATCCGTTCATGCCTTACCCGATTCCCACATCTGGACTCATACGAAGGAAGTTGAGGTTCCAGTCTCAAAATCAATCTGCAATGTGAAGAGTAACTCAACTTCTTATAATACTTCGTCTTTGGTTTGCGTACCCGTCATTGACCTATTCGACTCGAACGCCGCCTCTCTCGTACGCCGTGCATGCGAGAAATGGGGTGTTTTCCAAGTCACCAACCACGGCATTCCCATGCACCTCACGAAAGAAGCTGAGTTCCAAACCCGTCGCTTATTCGCTCTCCCGAGAGACCAAAAGCTCCAGGCGCTCCGATCACCCGAGGGAGTAACCGGGTACGGGTTGGCCCGCATTTCGAAGAACTTCCCGAAGCTGATGTGGTCAGAGGGTTTCACCATCATGGGGTCTCCGGCGGAACATGCTCGTCAACTTTGGCCACGTCACCATGGCAACTTCTGCGGTGCAATGGAAGAGTACCAAAAGGAGATGAAGGGCCTTGCCCTAAAATTAATTGGGCTCATGCTTGGATCATTGGGCCTGAACTATGAAGATGTGAAGTGGCTGAAGCCCAAAAATAGAAGCAGGCCACGGGCCTTGCTTCAACTGAACTCCTACCCGGTCTGCCCAGACCCGACCCGGGCAATGGGTCTCGCTCCTCACACGGACTCCTCATTGCTCACTCTGTTAAACCAAAGCAGCATAAGCGGCCTCCAGATCCTTGTGGACGGGATCTGGTGGGTGCCGGTGCACCCGATCCCCGGTGCCCTTGTAGTCAATGTCGGTGATTTAATGCACATACTGTCGAACGGACAATTCAAGAGTGCCGTGCATCGTGCGGTTGTCAACGAAGTACACCACCGCATCTCGATGGCATACTTCTATGGCCCGCCAACGGACGTGAAGATATCGCCGTTGATTGACCACAATCATCCACTCTATCAGCCGGTAACATGGAAGGAGTACCTTGAGTACAAAGCAACGCATTTCGACAAGGCGCTTGAAGTAATCCGGACAGATGCCCAGAAGCTGTACCAGCATACATCTGATGATTTTTCCTTCGGCCAATGGCCCAATTGTACATATTGA
