# Supplementary material for: Building a foundation for gene family analysis in Rosaceae genomes with a novel workflow: A case study in Pyrus architecture genes
Source: Front Plant Sci. 2022 Nov 14;13:975942. doi: 10.3389/fpls.2022.975942 (PMC9702816; doi:10.3389/fpls.2022.975942)
Supplement: Supplementary file 1 [file DataSheet_1.zip › SupFiles/SupFile7_dAnjou_final_gene_models/OG3163.fna]

>Pyrco_DAnjou_MAX1.Chr2 Pyrco_DAnjou_Chr2v0.1_03811.1
ATGGAACTGCAGTTATTGTTCACCAATGGTTTTCTGGTATCAACATCGACCCTTTTCACGGCGTTGGCAATGTTTGCAGGAGTTTTGAGTTACTTGTATGGGCCGTACTGGAGGGTGAGAAGGGTACCTGGCCCTCCAGTTATCCCCTTGCTAGGACACCTTCCCTTGCTGGCAAAGTATGGTCCTGATGTATTCTCAGTTCTTGCCAAACAATATGGCCCTATTTTCAGGGATGCAAGATGGTCAATGATGCGAAACACTATATTATCGTTGTATCAGCCATCACACCTGGCCAGCCTTGTGCCCACAATGCAGTCATTCATCGAGTCTGCAACTCAAAAGCTCGACTCCTCCAAAAAAGCAGAAGATATTACCTTTTCCAACCTCTCCCTCAGGTTGGCCACTGATCTTAAGATGGACTTATCCGGTTCCTTCTCAATCATACTGGGATTACTTGCCCCTATTCTCCAGGAGCCATTTAGGCAGGTCTTGAAAAGAATTCCTGGGACAATGGACTGGAAAGTTGAGCGTACAAACCGGAAGTTGAGTGGCCGGCTTGATGAGATTGTGGTGAAAAGAATGAAAGACAGTGGACGCGGTTCAAAGGACTTCTTGTCACTCATAATGAATGCAAGGGAATCGGAAACTGTTGCAAAGAAAGTCTTCACTCGAGACTACATTAGTGCGGTTATTAAAGAGGCAATGAGGTTTTACCTGGTTTCACCATTGGTTGCAAGAGAAACATCTAGAGAAGTCGAAATAGGAGGCTATCTTCTACCAAAGGGGACTTGGGTGTGGCTAGCACTCGGAGTTTTAGCGAAAGATCCAAACAACTTTCCGGAACCAGACACGTTCAGGCCAGAGAGATTTGATCCAGATTGCAACGAAGAGAAACAAAGGCATCCTTATGCTTTTGTACCGTTTGGAATCGGGCCTCGAGCATGCATTGGCCAGAATTTTTCACTACAAGAATTAAAACTCTCGCTGATTCATTTATACCGGAAGTATGTATTCCGACACTCTCCCAACATGGAAAAGCCTCTGGCGCTTGAGTACGGCATTGTTCTTAATTTCAAGAATGGTGTCAAGGTTAGAGTCGTAAAGCGA
>Pyrco_DAnjou_MAX1.Chr8 Pyrco_DAnjou_Chr8v0.1_19416.1_edt
ATGATAGGAAGCATTGAACTGTTGTTTACCATCTTCATGGTGTTGGCAATACTGGGAGGAGTTTTGGGGTATTTGTACTGGCCCTACTGGGGAATGAGAAGGCTACCTGGCCCACCTACTATCCCTCTGGTAGGACACATTCCCTTGATGGCAAAGTATGGTCCTGATGTATTCTCGGTTCTTGCCAAAGAGTATGGCCCTATTTTCAGGTTTCATATAGGTAGACAACCACTCGTAATTGTAGCAGATGCAGAGCTTTGTAGGGAAGTTGGAATAAAGAAATTCAAAGACATTAAGAACAGAAGCATTCCATCTCCCCTTGCAGCTTCCCCTCTCCATCAGAAGGGTCTCTTTTTAACCAGGGATGCAAGATGGGCTACGATGCGAAACACTATATTGTCAATGTATCAACCATCACACTTAGCCAATCTTGTGCCTACAATGCAGTCATTTGTTGAATGTGCAACTCAAAAACTTGCCTCCACAGCGGAAGTAGAAGAAGATTTTACCTTTTCCGACATCTCCCTTCAATTGGCTACGGATGTAATAGGACAAACTGCATTTGGTGTCAACTTTGGCCTTTCTAAACCACAATCCATCGGCAAGTCAATGGAAAAGATTGATGGAAAATACAACAATGACAATGAAGTCTCGGACTTCATCAACCAACACATATATTCCACAGCACAACTTAAGCTGGACTTTTCGGGTTCCTTATCGATCATAATAGGACTACTTGTCCCCATACTCCAGTGGCCGTTTTGGCAGATGTTGAAGAGAATTCCTGGCACTATGGACAGAAAAATCGAACGTAGTAACAGGCATTTGACTAGCCGGCTTGATGCGGTTGTGGAAAAGAGAATGAAAGACAGCGGGCGAGGTTCAAAAGACTTCTTGTCACTTATACTGAATGCAAGGGAGTCGGGGAGGGTTTCGAAAAATATTTTCGCACAGGATTACATTAGTGCACTTGCTTATGAGCATCTCCTTGCCGGGTCGACCACCACAGCATTCACATTGTCTTCAGTTGTCTACTTGGTTGCTGGACATCCCGAAGTTGAAAAAAAGTTGCTGGCAGAGATCGACGGATTTGGACAGCCAGATCAGATGCCAACTGCTAATGATCTCCAACACAACTTTCCTTATCTTGATCAGGTTGTTAAAGAGGCAATGAGGTTTTACATGGTTTCCCCATTAGTTGCAAGAGAAACATCTAAAGAAATTGAAATAGGCGGTTATCTTCTACCGAAGGGGACTTGGGTTTGGTTAGCCCTCGGAGTTTTAGCGAAAGATCAAAAGAACTTCCCAGAGCCAGAAAAGTTCAGGCCAGAGAGGTTTGATCCAAGTTGCAAAGAAGAGAAACAAAGGCATCCATATGCCTTTTTACCGTTTGGACTCGGGCCTCGAACCTGCATTGGTCAGAAATTTGCCGTGCAAGAAATAAAGCTTGCACTGATTCACTTATACCGGAAGTATGTGTTCCGGCACTCTCCATTTATGGAGGTACCTCTGCAGCTTGAATATGGCATTGTTTTCAAGTTCAAGAATGGCGTCAAGCTTCGAGTCATAAAGCGGACATGA
>Pyrco_DAnjou_MAX1.Chr15_1 Pyrco_DAnjou_Chr15v0.1_36718.1_edt_15_1
ATGATAGGCAGCACTGAACTGTTGTTTACCATCTTCATGGTGTTGATAGTACTGGGAGGACTTTTGGGGTATTTATATGGGCCCTACTGGGGAGTAAGAAGGGTACCTGGCCCTCCAACTATCCCTCTGGTAGGACACATTCCCTTGATGGCAAAGTATGGTCCTGATATATTCTCAGTTCTTGCTAAAGAGTATGGCCCTGTTTTCAGGTTTCATATCGGTAGACAACCACTCATAATTGTAGCAGATGCAGAGCTTTGTAGGGAAGTTGGAATAAAGAAATTCAAAGACATTAAAAACAGAAGCATTCCACCTCCCCTTGCAGCTTCCCCTCTTCATCAGAAGGGTCTCTTTTTAACCAGGGATGCGAGATGGGTGACGATGCGAAACACTATATTATCAGTGTATCAACCTTCACACTTAGCCAACCTTGTGCCTACAATGCAGTCATTTGTTGAATGTGCAACTGAAAAACTTGGCTCCATGGCGAAAGTAGAAGAAGATATTACCTTTTCCGCCATCTCCCTTCGATTGGCCACAGATGTAATAGGACAAGCTGCATTTGGTGTCAACTTTGGCCTTTCTAAACCACAATCCTTCGGCGAATCAGTCGAAAAGATTGATGGCAAAGACAATAATGACGATGAAGTCTCAGACTTTATCAACCAACACATATATTCCACAACTCAGGTTAAGATGGATTTTTCGGGTTCCTTATCGATCATACTAGGACTACTTGTCCCCATACTTCAGTGGCCATTTTGGCAGATGTTGAAGAGAATTCCTGGCACTATGGACGGGAAAATAGAACATAATAACAGGCATTTGACTAGCCGGCTTGGTGCAGTTGTGGAAAAGAGAATGAAAGACAGCAGACGAGGTTCAAAGGACTTCTTGTCAGTTATACTGAATGCAAGGGAGTCAGGGAGGCTTTCGAAGAATGTTTTCACAACAGATTACATTAGTGCACTTGCTTATGAGCATCTCCTTGCCGGGTCGGCCACCACGGCATTCACTTTGTCTTCAGCTGTCTACTTGGTTGCTGGACATCCAGAAGTAGAAAAAAAGTTGCTGGCAGAGATCGATGGATTTGGACCGCCTGATCAGATGCCAACTGCAAGTGATCTTCAACACAAATTTCCTTATCTTGATCAGGTTATTAAAGAGGCAATGAGGTTTTACATGGTTTCCCCATTAGTTGCTAGAGAAACATCTCGAGAAGTCGAAATAGGCGGTTATCTTTTACCAAAGGGGACTTGGGTTTGGTTAGCCCTCGGAGTTTTAGCGAAAGATCAAAAGAACTTCCCAGAGCCAGAAAAGTTCAGGCCAGAGAGGTTTGATCCAAGCTGCAAAGAAGAGAAACAAAGGCATCCTTATGCTTTTATACCGTTTGGACTTGGGCCTCGATCCTGCATCGGTCAGAAATTTGCCATACAAGAAATAAAGCTTGCACTGATTCACTTATACCGGAAGTATGTGTTCCGGCACTCTCCATATATGGAGTCACCTCTGAAGCTTGAGTTTGGCATTGTTCTCAAGTTCAAGAATGGTGTCAAGCTTCAGGTCATAAAGCGGAAATGA
>Pyrco_DAnjou_MAX1.Chr15_2 Pyrco_DAnjou_Chr15v0.1_38501.1_edt_15_2
ATGGAACTGCCGTCGATGTTCACCAATGGTTTTCTGATATCACCACCGACCCTTTTCACGGTATTAGCAATGTTTGCAGGAGTTTTGAGTTACTTGTATGGCCCCTACTGGAAGGTGAGAAGGGTACCTGGCCCACCAGTTATCCCTTTCGTAGGACACCTTCCCTTGCTGGCAAAATATGGTCCTGATATATTCTCAGTTCTTGCCAAACAGTATGGCCCTATTTTCAGGTTTCATATGGGTAGACAGCCACTAATAATTGTAGCTGATGCAGAGCTTTGTAGAGAAGTAGGAATCAAGAAATTCAAAGATATCCACAACAGAAGCATTCCGTCTCCCATCGCAGCTTCCCCTCTTCATCAGAAGGGTCTCTTTTTCACCAGGGATGCAAGATGGTCGACGATGCGAAACACTATATTATCATTGTATCAGCCATCGCACCTAGCCAGCCTTGTCCCCACAATGCAATCATTCATCGAGTCTGCAACTCAAAAGTTCGACTCGTTTAAAGAGGATGAAGAGATTACCTTTTCTGACCTCTCCCTCAGGTTGGCCACTGATGTAATAGGACAAGCTGCATTTGGTGTCAACTTTGGCCTCTCTAAACCACAATCCATTAGTGAATCAATTGACAAGATTGACAGCAAAGACAGCAACAATGATGATCAAGTCTCGGATTTTATTAACCAACACATATATTCCACTACTCAGCTTAAGATGGATTTATCCGGTTCCTTTTCAATTATACTGGGACTACTTGTTCCTATTCTTCAGGAGCCATTTAGGCAGGTCTTGAAAAGAATTCCCGGGACAATGGACTGGAAAGTTGAGCGTACTAACCGGAAGTTGAGTGGCCGGCTTGATGAGATTGTGGTGAAGAGAATGAAAGACAGTGAACGTGGTTCAAAGGACTTCTTGTCACTCATAATGAATGCGAGGGAATCGGAAATGGTTGCCAAAAACGTCTTCACTCTAGACTACATTAGTGCTGTTGCTTATGAGCATCTCCTAGCTGGATCAGCCACTACATCATTCACATTGTCTTCAATTGTCTACTTGGTTGCCGGACACCCAGATGTTGAAAAGAAGTTGCTGGCGGAAATTGATGGATTTGGACCTCTTGATCAGATGCCAACTGCTCATGATCTTCAATACAAATTTCCTTATATTGATCAGGTTATTAAAGAGGCAATGAGGTTTTACCTGGTTTCCCCATTAGTTGCAAGAGAAACATCTAGGGAAGTTGAAATTGGAGGCTATCTTCTACCAAAGGGAACTTGGGTGTGGTTAGCACTCGGAGTTTTAGCCAAAGATCCAAACAACTTCCCTGAACCAGACTCGTTCATGCCAGAGAGATTTGATCCAAATTGCAAAGAAGAGAAAGAAAGGCATCCTTATGCTTTTATACCGTTTGGAATCGGGCCTCGAGCATGCATTGGTCAGAAATTTTCACTGCAAGAATTAAAGGTCTCGCTGATTCATTTGTACCGGAAGTATGTATTCAGGCACTCTCCCAACATGGAGAACCCTCTGGCACTCGAGTATGGCATTGTCCTTAATTTCAAGAACGGTGTCAAGGTTAGAGTCGTAAAGCGGTGA
>Pyrco_DAnjou_MAX1.Chr15_3 Pyrco_DAnjou_Chr15v0.1_36719.1_15_3
ATGGAAGTGTTGTTTGCTACCAGTGTTTGGTTGATATCCACAATCTTCACAGGGTTGGCAATATTGGGAGGAATTTTGGGGTACTTGTATGGGCCCTACTGGGGGGTGAGAAGGGTACCTGGCCCACCAACTATCCCCTTGCTAGGACACCTTCCCTTGCTGGCAAAGTATGGTCCTGATGTATTCTCAGTTCTTGCCGAACAGTACGGCCCTATTTTCAGGTTTCATATGGGCAGGCAACCATTGATAATTGTAGCAGATGCTGAGCTTTGTAGAGAAGTTGGAATAAAGAAATTCAAAGACATTCCGAACAGAAGCATTCCAGCTCCCATCTCAGCCTCCCCTCTTCATCAAAAGGGTCTTTTTTTCACTAGGGATGCAAGATGGTCGACAATGCGAAACACTATATTATCGGTGTATCAGCCATCACACCTCGCCAGCCTTGTGCCTACCATGCAGTCCTTCATTGAATCTGCAACTGAGAAACTGCACTCCTCCAAAGAAGAAGAGATTACATTTTCTACCCTTTCCCTCGGATTAGCTACTGATGTACTAGGGCAAGCGGCATTTGGTGTCAACTTTGGCCTTTCTAATACACATTCGATCGGCAAATCAATCAAAAAGATTGACGGAGAAGACAACGACGATGAAGTCTCGGACTTTATCAACCAACATATTTATTCCACAACGCAGCTTAAGATGGACTTCTCAGGTTCCTTATCTATCATACTCGGTTTACTAGTCCCCATACTCCAGGAGCCATTTCGGCAGATTTTGAAGAGAATTCCGGGCACTATGGACTGGAAAGTTGAGCGTACTAACCGGAAGTTGAGTGGCCGGGTTGACGATATTGTGGCGAAGAGAATGAAAGACCGTGAGCGAGGCTCGAAGGACTTGTTGTCGGTAATTATGAATGCAATGGAATCAGAGGCGGTTTCGAAGAATTTCTTCACTCCTGACTACATTAGTGCAGTTACTTACGAGCATCTCCTTGCTGGATCAGCCACCACAGCATTCACATTGTCTTCAATTGTCTACTTGGTTGCTGGACATCCAGAAGTCGAAAAAAAGTTGCTGGCAGAGATTGATGGATTTGGACCGCCTGATCAGATGCCAACTGCTCATGATCTTCAACACAAGTTGGTTTATCTGTCGCAGGTGATTAAAGAGGCAATGAGGTTTTACATGGTTTCCCCATTAGTTGCGAGAGAAACATCTCGAGACGTCGAAATAGGCGGTTATCTTCTACCAAAGGGGACTTGGGTGTGGTTAGCACTCGGGGTTTTAGCAAAAGATCCAAAGAACTTCCCGGAGCCAGACAAGTTCAGGCCAGAGAGGTTTGATCCAAATTGCCAAGAATTGAAACAAAGGCATCCTTACGCTTTTATTCCATTTGGAATCGGACCTCGATCCTGCATTGGTCAGAAATTTGCCCTACAAGAACTAAAGCTCTCACTGATTCACTTATACCGGAAATATGTGTTCCGGCACTCTCCCGACATGGAGAAACCTCTTGAGCTTGAGTACGGCATTGTTCTCAACTTCAAGAATGGTGTCAAGCTTAGAGTCATAAGGAGGACA
