# Supplementary material for: Building a foundation for gene family analysis in Rosaceae genomes with a novel workflow: A case study in Pyrus architecture genes
Source: Front Plant Sci. 2022 Nov 14;13:975942. doi: 10.3389/fpls.2022.975942 (PMC9702816; doi:10.3389/fpls.2022.975942)
Supplement: Supplementary file 1 [file DataSheet_1.zip › SupFiles/SupFile8_Scripts/PlantTribes_example/03_Integrator.sh]

### ### this script runs the standalone PlantTribes-GeneFamilyIntegrator on SCINet using the 26Gv2.0 scaffold.

#!/bin/sh
#SBATCH --partition=priority-mem
#SBATCH --qos=tfrl
#SBATCH --nodes=1
#SBATCH --ntasks-per-node=1
#SBATCH --time=1:00:00
#SBATCH --job-name=Integrator
#SBATCH --output=Integrator%j.out
#SBATCH --error=Integrator%j.err
#SBATCH --mail-user=huiting.zhang@wsu.edu
#SBATCH --mail-type=ALL
#SBATCH --mem=12800M

/lustre/project/pome.fruit.biomarkers/HuitingZhang/PlantTribes/Git/PlantTribes-master/pipelines/GeneFamilyIntegrator \
--orthogroup_fasta 02_geneFamilyClassification_dir/orthogroups_fasta \
--scaffold 26Gv2.0 \
--method orthofinder
