# Supplementary material for: Building a foundation for gene family analysis in Rosaceae genomes with a novel workflow: A case study in Pyrus architecture genes
Source: Front Plant Sci. 2022 Nov 14;13:975942. doi: 10.3389/fpls.2022.975942 (PMC9702816; doi:10.3389/fpls.2022.975942)
Supplement: Supplementary file 1 [file DataSheet_1.zip › SupFiles/SupFile8_Scripts/PlantTribes_example/GeneFamilyPhylogenyBuilderEdt.pl]

#!/usr/bin/env perl
# Author: Eric Wafula
# Email: ekw10@psu.edu
# Institution: Penn State University, Biology Dept, Claude dePamphilis Lab
# Date: 03-30-2017
# Note: Huiting Zhang edited the RAxML command in lines 230 and 234 to match the version of RAxML on SCINet

use strict;
use warnings;
use File::Spec;
use File::Basename;
use Getopt::Long qw(:config no_ignore_case);
use FindBin;

my $home =  "$FindBin::Bin/..";

my $usage = <<__EOUSAGE__;

# # # # # # # # # # # # # # # # # # # # # # # # # # # # # # # # # # # # # # # # # # # # # # # # # # # # # # # # # # # # # # # # # #
#
#                                  GENE FAMILY PHYLOGENETIC INFERENCE
#
# # # # # # # # # # # # # # # # # # # # # # # # # # # # # # # # # # # # # # # # # # # # # # # # # # # # # # # # # # # # # # # # # #
#  Required Options:
#
#  --orthogroup_aln <string>       : Directory containing gene family orthogroup alignment files
#
#  --tree_inference <string>       : Phylogenetic trees inference method
#                                    If RAxML: raxml
#                                    If FastTree: fasttree
#
# # # # # # # # # # # # # # # # # #
#  Others Options:
#
#  --scaffold <string>             : Orthogroups or gene families proteins scaffold.  This can either be an absolute
#                                    path to the directory containing the scaffolds (e.g., /home/scaffolds/22Gv1.1)
#                                    or just the scaffold (e.g., 22Gv1.1).  If the latter, ~home/data is prepended to
#                                    the scaffold to create the absolute path.
#                                    If Monocots clusters (version 1.0): 12Gv1.0
#                                    If Angiosperms clusters (version 1.0): 22Gv1.0
#                                    If Angiosperms clusters (version 1.1): 22Gv1.1
#                                    If Green plants clusters (version 1.0): 30Gv1.0
#                                    If Other non PlantTribes clusters: XGvY.Z, where "X" is the number species in the scaffold,
#                                    and "Y.Z" version number such as 12Gv1.0. Please look at one of the PlantTribes scaffold
#                                    data on how data files and directories are named, formated, and organized.
#
#  --method <string>               : Protein clustering method for the classification scaffold
#                                    If GFam: gfam
#                                    If OrthoFinder: orthofinder
#                                    If OrthoMCL: orthomcl
#                                    If Other non PlantTribes method: methodname, where "methodname" a nonempty string of
#                                    word characters (alphanumeric or "_"). No embedded special charaters or white spaces.
#
#  --config_dir <string>           : (Optional) Absolute path to the directory containing the default configuration files
#                                    for the selected scaffold defined by the value of the --scaffold parameter (e.g.,
#                                    /home/configs/22Gv1.1). If this parameter is not used, the directory containing the
#                                    default configuration files is set to ~home/config.
#
#  --max_orthogroup_size <int>     : Maximum number of sequences in orthogroup alignments
#                                    Default: 100  
#
#  --min_orthogroup_size <int>     : Minimum number of sequences in orthogroup alignments
#                                    Default: 4
#
#  --rooting_order <string>        : File with a list of string fragments matching sequences identifiers of species in the 
#                                    classification (including scaffold taxa) to be used for determining the most basal taxa in
#                                    the orthogroups for rooting trees. Should be listed in decreasing order from older to younger
#                                    lineages. If the file is not provided, trees will be rooted using the most distant taxon
#                                    present in the orthogroup (see example rooting order configuration files in config sub-directory
#                                    of the installation). 
#                                    - requires "--tree_inference" with RAxML
#
#  --bootstrap_replicates <int>    : Number of replicates for rapid bootstrap analysis and search for the best-scoring ML tree
#                                    - requires "--tree_inference" with RAxML
#                                    Default: 100
#
#  --num_threads <int>             : number of threads (CPUs) to assign to external utilities (RAxML)
#                                    Default: 1 
#
# # # # # # # # # # # # # # # # # # # # # # # # # # # # # # # # # # # # # # # # # # # # # # # # # # # # # # # # # # # # # # # # # #
#  Example Usage:
#
#  GeneFamilyPhylogenyBuilder --orthogroup_aln geneFamilyAlignments_dir/orthogroups_aln_faa --tree_inference fasttree
#
# # # # # # # # # # # # # # # # # # # # # # # # # # # # # # # # # # # # # # # # # # # # # # # # # # # # # # # # # # # # # # # # # #
 
__EOUSAGE__
    ; 

# Declare and initialize variables;
my $orthogroup_aln;
my $scaffold;
my $method;
my $tree_inference;
my $config_dir;
my $max_orthogroup_size;
my $min_orthogroup_size;
my $rooting_order;
my $bootstrap_replicates;
my $num_threads;

my $options = GetOptions (  'orthogroup_aln=s' => \$orthogroup_aln,
              'scaffold=s' => \$scaffold,
              'method=s' => \$method,
              'tree_inference=s' => \$tree_inference,
              'config_dir=s' => \$config_dir,
              'max_orthogroup_size=i' => \$max_orthogroup_size,
              'min_orthogroup_size=i' => \$min_orthogroup_size,
              'rooting_order=s' => \$rooting_order,
              'bootstrap_replicates=i' => \$bootstrap_replicates,
              'num_threads=i' => \$num_threads
              );

if (!$config_dir || !File::Spec->file_name_is_absolute($config_dir)) {
	$config_dir = "$home/config";
}

if ($scaffold and (File::Spec->file_name_is_absolute($scaffold))) {
	$scaffold = basename($scaffold);
}

# validate options
unless ( $options ) { die $usage; }
unless ( $orthogroup_aln and $tree_inference ) { print "\nOne or more required options not set\n"; die $usage; }
if ( $scaffold and ($scaffold !~ /^\d+Gv\d+\.\d+$/)) { print "\nOrthogroups or gene families proteins scaffold name $scaffold is not in the required format";
	print " i.e. XGvY.Z, where X is number species in the scaffold, and Y.Z version number such as 12Gv1.0.\n"; die $usage; }
if ( $method and ($method !~ /^\w+$/)) { print "\nProtein clustering method name $method is not in the required format. The name should be a nonempty string";
	print " of word characters (alphanumeric or _). No embedded special charaters or white spaces.\n"; die $usage; }
if ( $tree_inference and ($tree_inference ne "raxml") and ($tree_inference ne "fasttree") ) { print "\nUnknown phylogenetic tree inference method\n"; die $usage; }
if ( $min_orthogroup_size and ($min_orthogroup_size < 4) ) { print "\nMinimum number of sequences in orthogroup alignments required for phylogenetic tree inference is 4\n";
	die $usage; }
if ( ($scaffold and !$method) or ($method and !$scaffold) ) { print "\nOrthogroups or gene families proteins scaffold requires a protein clustering method and vice versa\n";
	die $usage; }
if ( ($scaffold and ($tree_inference ne "raxml")) or (($tree_inference eq "raxml") and !$scaffold) ) { print "\nOrthogroups or gene families proteins scaffold";
	print " requires RAxML phylogenetic tree inference method and vice versa\n"; die $usage; }
if ( ($method and ($tree_inference ne "raxml")) or (($tree_inference eq "raxml") and !$method) ) { print "\nProtein clustering method requires RAxML phylogenetic";
	print " tree inference method and vice versa\n"; die $usage; }
if ( $rooting_order and ($tree_inference ne "raxml") ) { print "\nOrthogroup rooting order requires RAxML phylogenetic tree inference method\n"; die $usage; }
if ( $bootstrap_replicates and ($tree_inference ne "raxml") ) { print "\nBootstrap analysis requires RAxML phylogenetic tree inference method\n"; die $usage; }
opendir (DIR, "$orthogroup_aln") or die "can't open $orthogroup_aln directory\n";
while ( my $filename = readdir(DIR) ) { 
	if (($filename =~ /^\d+\.faa.aln$/) or ($filename =~ /^\d+\.fna.aln$/) or ($filename =~ /^\./)) { next; }
	else {
		print "\nOrthogroup $filename fasta alignment file in $orthogroup_aln input directory is not properly named\n";
		print "Please use the output produced by the GeneFamilyAligner\n";
		exit(1); 
	} 
}
closedir DIR;

# defaults
if (!$max_orthogroup_size) { $max_orthogroup_size = 100; }
if (!$min_orthogroup_size) { $min_orthogroup_size = 4; }
if (!$bootstrap_replicates) { $bootstrap_replicates = 100; }
if (!$num_threads) { $num_threads = 1; }

print "\n";
print localtime()." - Starting gene family phylogenetic inference\n";
if ($scaffold and $method){ print "-- Scaffold: $scaffold\n-- Method: $method"; } 
if ($tree_inference and ($tree_inference eq "raxml") ) { print "\n-- Phylogenetic tree inference: RAxML"; }
if ($tree_inference and ($tree_inference eq "fasttree") ) { print "\n-- Phylogenetic tree inference: FastTree"; }
print "\n\n";

# create output directory
my $dirname ="./geneFamilyPhylogenies_dir";
if (-d $dirname) { die "Exiting...!\nPhylogenetic tree inference output directory ($dirname) already exists!\n\n"; }
make_directory($dirname);


build_orthogroup_trees ( $orthogroup_aln, $tree_inference, $max_orthogroup_size, $min_orthogroup_size, $rooting_order,
	 $bootstrap_replicates, $num_threads, $scaffold, $dirname, $config_dir );

print localtime()." - Completed gene family phylogenetic inference\n\n";

exit(0);

# # # # # # # # # # # # # # # # # # # # # # # # # # # # # #  sub-routines # # # # # # # # # # # # # # # # # # # # # # # # # # # # #

sub make_directory {
	my ( $new_dir ) = @_;
	if (!-d $new_dir) {
		mkdir($new_dir, 0755);
	}
}

sub build_orthogroup_trees {
	my ( $orthogroup_aln, $tree_inference, $max_orthogroup_size, $min_orthogroup_size, $rooting_order,
		$bootstrap_replicates, $num_threads, $scaffold, $dirname, $config_dir ) = @_;
	print localtime()." - Building orthogroup phylogenetic trees\n\n";	
	my $orthogroups_tree = "$dirname/orthogroups_tree";
	make_directory($orthogroups_tree);
	my ($seq_type, $max_seq, $min_seq);
	opendir (DIR, "$orthogroup_aln") or die "can't open $orthogroup_aln file\n";
	while ( my $filename = readdir(DIR) ) {
		if ($filename =~ /^(\d+)\.faa\.aln$/) {
			$seq_type = "faa";
		}
		elsif ($filename =~ /^(\d+)\.fna\.aln$/) {
			$seq_type = "fna";
		}
		else { next; }
		my (%seq, @seq_order, $seq_id);
		open (IN, "$orthogroup_aln/$filename") or die "can't open $orthogroup_aln/$filename file\n";
		while (<IN>) {
			chomp;
			if (/^>(\S+)/) { $seq_id = $1; push (@seq_order, $seq_id); } else { s/\s+//g; $seq{$seq_id}.= $_; }
		}
		close IN;
		if ( (keys(%seq) > $max_orthogroup_size) or (keys(%seq) < $min_orthogroup_size) ) { next; }
		if ($tree_inference eq "raxml") {
			my $phylip_aln = "$dirname/phylip_aln";
			make_directory($phylip_aln);
			my ($id, $species, $outgroup, @root_order);
			if (!$rooting_order) { $rooting_order = "$config_dir/$scaffold.rootingOrder.config"; }
			open (IN, "$rooting_order") or die "can't open $rooting_order file\n";
			while (<IN>) {
				chomp;
				if ($_ !~ /^\w+/) { next; } my @F = split(/\=/, $_); push (@root_order, $F[1]);
			}
			close IN;
			foreach $species (@root_order) {
        		foreach $id (keys %seq) { if ($id =~ /$species/) {$outgroup = $id; last} }
        		if ($outgroup) {last;}
    		}
			open (OUT, ">$phylip_aln/$filename.phylip") or die "can't open $phylip_aln/$filename.phylip file\n";
			print OUT keys(%seq)." ".length($seq{$seq_order[0]})."\n";
			foreach $id (@seq_order) { print OUT $id." ".$seq{$id}."\n"; }
			close OUT;
			if ($seq_type eq "fna") {
				my $rxml_call = system "raxmlHPC-PTHREADS-AVX -T $num_threads -f a -x 12345 -p 12345 -# $bootstrap_replicates -m GTRGAMMA -s $phylip_aln/$filename.phylip -n $filename.tree -o $outgroup >/dev/null";
				if ($rxml_call != 0) { print "\n-- ".localtime()." - Running RAxML failed\n\n"; exit(1); }
			}
			else {
				my $rxml_call = system "raxmlHPC-PTHREADS-AVX -T $num_threads -f a -x 12345 -p 12345 -# $bootstrap_replicates -m PROTGAMMAJTT -s $phylip_aln/$filename.phylip -n $filename.tree -o $outgroup >/dev/null";
				if ($rxml_call != 0) { print "\n-- ".localtime()." - Running RAxML failed\n\n"; exit(1); }
			}
			system "rm RAxML_bestTree.* RAxML_bipartitionsBranchLabels.* RAxML_bootstrap.* RAxML_info.*";
			system "mv RAxML_bipartitions.* $orthogroups_tree/$filename.tree";
		}
		else {
			if ($seq_type eq "fna") {
			    my $fasttree_call = system "FastTreeMP -nt -gtr -gamma -out $orthogroups_tree/$filename.tree $orthogroup_aln/$filename >/dev/null";
			    if ($fasttree_call != 0) { print "\n-- ".localtime()." - Running FastTree failed\n\n"; exit(1); }
			}
			else {
			    my $fasttree_call = system "FastTreeMP -wag -gamma -out $orthogroups_tree/$filename.tree $orthogroup_aln/$filename >/dev/null";
			    if ($fasttree_call != 0) { print "\n-- ".localtime()." - Running FastTree failed\n\n"; exit(1); }
			}
		}
	}
	closedir DIR;	
}
