# Supplementary material for: Building a foundation for gene family analysis in Rosaceae genomes with a novel workflow: A case study in Pyrus architecture genes
Source: Front Plant Sci. 2022 Nov 14;13:975942. doi: 10.3389/fpls.2022.975942 (PMC9702816; doi:10.3389/fpls.2022.975942)
Supplement: Supplementary file 1 [file DataSheet_1.zip › SupFiles/SupFile8_Scripts/PlantTribes_example/01_Post_processor.sh]

### this script runs the docker 1.0.4--0 image of PlantTribes-assemblypostprocessor on SCINet.
### Note: singularity is autoloaded on SCINet

#!/bin/sh
#SBATCH --partition=priority-mem
#SBATCH --qos=tfrl
#SBATCH --nodes=1
#SBATCH --ntasks-per-node=1
#SBATCH --time=1:00:00
#SBATCH --job-name=All_postprocess
#SBATCH --output=postprocess%j.out
#SBATCH --error=postprocess%j.err
#SBATCH --mail-user=huiting.zhang@wsu.edu
#SBATCH --mail-type=ALL
#SBATCH --mem=100000

singularity exec -B ${PWD} docker://quay.io/biocontainers/plant_tribes_assembly_post_processor:1.0.4--0 /usr/local/bin/AssemblyPostProcessor \
--transcripts 00_input/all_Rosaceae.fna \
--prediction_method transdecoder
