# Supplementary material for: Building a foundation for gene family analysis in Rosaceae genomes with a novel workflow: A case study in Pyrus architecture genes
Source: Front Plant Sci. 2022 Nov 14;13:975942. doi: 10.3389/fpls.2022.975942 (PMC9702816; doi:10.3389/fpls.2022.975942)
Supplement: Supplementary file 1 [file DataSheet_1.zip › SupFiles/SupFile8_Scripts/TGFam_finder_example/Run_TGFam-Finder.sh]

PATH=$PATH:/lustre/project/pome.fruit.biomarkers/HuitingZhang/software/TGFam_finder/bowtie2-2.3.1-legacy;
export AUGUSTUS_CONFIG_PATH=/lustre/project/pome.fruit.biomarkers/HuitingZhang/software/TGFam_finder/augustus-3.2.3/config;

###############################################################

cd /lustre/project/pome.fruit.biomarkers/HuitingZhang/hormone_project/reanotation/OG274;
perl /lustre/project/pome.fruit.biomarkers/HuitingZhang/software/TGFam_finder/scripts/0.SixFrameTranslation.pl /lustre/project/pome.fruit.biomarkers/HuitingZhang/hormone_project/reanotation/OG274 PROGRAM_PATH.config RESOURCE.config;
perl /lustre/project/pome.fruit.biomarkers/HuitingZhang/software/TGFam_finder/scripts/1.Domain_Identification.pl /lustre/project/pome.fruit.biomarkers/HuitingZhang/hormone_project/reanotation/OG274 PROGRAM_PATH.config RESOURCE.config;

###############################################################

cd /lustre/project/pome.fruit.biomarkers/HuitingZhang/hormone_project/reanotation/OG274/Protein_mapping;
perl /lustre/project/pome.fruit.biomarkers/HuitingZhang/software/TGFam_finder/scripts/2.1.Auto_ProteinMapping.pl /lustre/project/pome.fruit.biomarkers/HuitingZhang/hormone_project/reanotation/OG274 PROGRAM_PATH.config RESOURCE.config;

cd /lustre/project/pome.fruit.biomarkers/HuitingZhang/hormone_project/reanotation/OG274/Protein_mapping/temp_protein.OG274_IPT;
perl /lustre/project/pome.fruit.biomarkers/HuitingZhang/software/TGFam_finder/scripts/2.2.Auto_ProteinMapping.pl /lustre/project/pome.fruit.biomarkers/HuitingZhang/hormone_project/reanotation/OG274 PROGRAM_PATH.config RESOURCE.config;

###############################################################

cd /lustre/project/pome.fruit.biomarkers/HuitingZhang/hormone_project/reanotation/OG274/ISGAP;
perl /lustre/project/pome.fruit.biomarkers/HuitingZhang/software/TGFam_finder/scripts/3.1.Auto_ISGAP.pl /lustre/project/pome.fruit.biomarkers/HuitingZhang/hormone_project/reanotation/OG274 PROGRAM_PATH.config RESOURCE.config;

cd /lustre/project/pome.fruit.biomarkers/HuitingZhang/hormone_project/reanotation/OG274/ISGAP/temp_ISGAP.OG274_IPT;
perl /lustre/project/pome.fruit.biomarkers/HuitingZhang/software/TGFam_finder/scripts/3.2.Auto_ISGAP.pl /lustre/project/pome.fruit.biomarkers/HuitingZhang/hormone_project/reanotation/OG274 PROGRAM_PATH.config RESOURCE.config;

###############################################################

cd /lustre/project/pome.fruit.biomarkers/HuitingZhang/hormone_project/reanotation/OG274/Merging;
perl /lustre/project/pome.fruit.biomarkers/HuitingZhang/software/TGFam_finder/scripts/4.1.Auto_Augustus.pl /lustre/project/pome.fruit.biomarkers/HuitingZhang/hormone_project/reanotation/OG274 PROGRAM_PATH.config RESOURCE.config;

###############################################################

cd /lustre/project/pome.fruit.biomarkers/HuitingZhang/hormone_project/reanotation/OG274/Augustus;
perl /lustre/project/pome.fruit.biomarkers/HuitingZhang/software/TGFam_finder/scripts/4.2.Auto_Augustus.pl /lustre/project/pome.fruit.biomarkers/HuitingZhang/hormone_project/reanotation/OG274 PROGRAM_PATH.config RESOURCE.config;  

###############################################################

cd /lustre/project/pome.fruit.biomarkers/HuitingZhang/hormone_project/reanotation/OG274/ISGAP.Augustus;
perl /lustre/project/pome.fruit.biomarkers/HuitingZhang/software/TGFam_finder/scripts/4.3.Auto_Augustus.pl /lustre/project/pome.fruit.biomarkers/HuitingZhang/hormone_project/reanotation/OG274 PROGRAM_PATH.config RESOURCE.config;

###############################################################

cd /lustre/project/pome.fruit.biomarkers/HuitingZhang/hormone_project/reanotation/OG274/PM.Augustus;
perl /lustre/project/pome.fruit.biomarkers/HuitingZhang/software/TGFam_finder/scripts/4.4.1.Auto_Augustus.pl /lustre/project/pome.fruit.biomarkers/HuitingZhang/hormone_project/reanotation/OG274 PROGRAM_PATH.config RESOURCE.config;

###############################################################

cd /lustre/project/pome.fruit.biomarkers/HuitingZhang/hormone_project/reanotation/OG274/ISGAP.Aug.Partial_Augustus;
perl /lustre/project/pome.fruit.biomarkers/HuitingZhang/software/TGFam_finder/scripts/4.4.2.Auto_Augustus.pl /lustre/project/pome.fruit.biomarkers/HuitingZhang/hormone_project/reanotation/OG274 PROGRAM_PATH.config RESOURCE.config;

###############################################################

cd /lustre/project/pome.fruit.biomarkers/HuitingZhang/hormone_project/reanotation/OG274/Merging;
perl /lustre/project/pome.fruit.biomarkers/HuitingZhang/software/TGFam_finder/scripts/5.Generating_FinalGeneModel.pl /lustre/project/pome.fruit.biomarkers/HuitingZhang/hormone_project/reanotation/OG274 PROGRAM_PATH.config RESOURCE.config;

###############################################################
