# Supplementary material for: Building a foundation for gene family analysis in Rosaceae genomes with a novel workflow: A case study in Pyrus architecture genes
Source: Front Plant Sci. 2022 Nov 14;13:975942. doi: 10.3389/fpls.2022.975942 (PMC9702816; doi:10.3389/fpls.2022.975942)
Supplement: Supplementary file 1 [file DataSheet_1.zip › SupFiles/SupFile8_Scripts/TGFam_finder_example/Source/Pfam.274.trimmed.faa.fasta.tsv]

gnl_Manes_v6.1_Manes.15G148500.1	3bc9bf24aac79997a22fe61ed5a43722	302	Pfam	PF01715	IPP transferase	70	148	3.5E-22	T	11-06-2021	IPR018022	IPP transferase
gnl_Manes_v6.1_Manes.15G148500.1	3bc9bf24aac79997a22fe61ed5a43722	302	Pfam	PF01715	IPP transferase	154	249	7.0E-14	T	11-06-2021	IPR018022	IPP transferase
gnl_Manes_v6.1_Manes.14G103300.1	d82586a8a0fa709a868f31874cf12feb	342	Pfam	PF01715	IPP transferase	82	156	7.4E-18	T	11-06-2021	IPR018022	IPP transferase
gnl_Manes_v6.1_Manes.14G103300.1	d82586a8a0fa709a868f31874cf12feb	342	Pfam	PF01715	IPP transferase	171	282	6.2E-10	T	11-06-2021	IPR018022	IPP transferase
gnl_Elagu_v2.0_p5_sc00108.V1.gene121	f331fee3c1dbe1a13b553865668783b0	303	Pfam	PF01715	IPP transferase	74	148	3.9E-22	T	11-06-2021	IPR018022	IPP transferase
gnl_Elagu_v2.0_p5_sc00108.V1.gene121	f331fee3c1dbe1a13b553865668783b0	303	Pfam	PF01715	IPP transferase	157	251	1.6E-8	T	11-06-2021	IPR018022	IPP transferase
Pyrco_Bartlett_017396.1	995c64ef9410398a1acaed38641605a0	318	Pfam	PF01715	IPP transferase	140	242	4.3E-12	T	11-06-2021	IPR018022	IPP transferase
Pyrco_Bartlett_017396.1	995c64ef9410398a1acaed38641605a0	318	Pfam	PF01715	IPP transferase	57	134	4.7E-24	T	11-06-2021	IPR018022	IPP transferase
gnl_Orysa_v7.0_LOC_Os07g09220.1	1a61dc1aabc7a313776c0a5d4dd6de84	231	Pfam	PF01715	IPP transferase	49	122	9.4E-14	T	11-06-2021	IPR018022	IPP transferase
gnl_Orysa_v7.0_LOC_Os07g09220.1	1a61dc1aabc7a313776c0a5d4dd6de84	231	Pfam	PF01715	IPP transferase	136	230	1.2E-9	T	11-06-2021	IPR018022	IPP transferase
gnl_Sorbi_v3.1_Sobic.003G162200.1	6687f485c61aca9bc505e736cf7927fc	331	Pfam	PF01715	IPP transferase	140	240	4.0E-11	T	11-06-2021	IPR018022	IPP transferase
gnl_Sorbi_v3.1_Sobic.003G162200.1	6687f485c61aca9bc505e736cf7927fc	331	Pfam	PF01715	IPP transferase	53	126	1.4E-20	T	11-06-2021	IPR018022	IPP transferase
gnl_Mimgu_v2.0_Migut.E00350.1	76e09b3fb0219f420012ea1a696c7c35	336	Pfam	PF01715	IPP transferase	178	279	6.2E-10	T	11-06-2021	IPR018022	IPP transferase
gnl_Mimgu_v2.0_Migut.E00350.1	76e09b3fb0219f420012ea1a696c7c35	336	Pfam	PF01715	IPP transferase	81	157	1.1E-18	T	11-06-2021	IPR018022	IPP transferase
gnl_Arath_TAIR10_AT3G19160.1	f8b98ec9a44159f14ed76e8560bc05bd	324	Pfam	PF01715	IPP transferase	162	274	2.0E-11	T	11-06-2021	IPR018022	IPP transferase
gnl_Arath_TAIR10_AT3G19160.1	f8b98ec9a44159f14ed76e8560bc05bd	324	Pfam	PF01715	IPP transferase	72	148	2.1E-15	T	11-06-2021	IPR018022	IPP transferase
gnl_Utrgi_v4.1_Scf00384.g16708.t1	0b87c659b965415eba6e61e47b29f9f2	313	Pfam	PF01715	IPP transferase	63	136	1.1E-18	T	11-06-2021	IPR018022	IPP transferase
gnl_Utrgi_v4.1_Scf00384.g16708.t1	0b87c659b965415eba6e61e47b29f9f2	313	Pfam	PF01715	IPP transferase	156	259	5.2E-9	T	11-06-2021	IPR018022	IPP transferase
gnl_Poptr_v3.0_Potri.010G030500.1	266a58600d563726c337a90b3f43ef4f	324	Pfam	PF01715	IPP transferase	150	246	2.8E-11	T	11-06-2021	IPR018022	IPP transferase
gnl_Poptr_v3.0_Potri.010G030500.1	266a58600d563726c337a90b3f43ef4f	324	Pfam	PF01715	IPP transferase	67	140	1.2E-21	T	11-06-2021	IPR018022	IPP transferase
Pyrco_Bartlett_017083.1	0c9c67c428ccb0a1dd534a50aee4dd67	321	Pfam	PF01715	IPP transferase	57	134	1.2E-23	T	11-06-2021	IPR018022	IPP transferase
Pyrco_Bartlett_017083.1	0c9c67c428ccb0a1dd534a50aee4dd67	321	Pfam	PF01715	IPP transferase	139	242	1.7E-11	T	11-06-2021	IPR018022	IPP transferase
gnl_Solly_v2.4_Solyc11g020390.1.1	9f46c1df1b8a01623138d5f3efa5d138	75	Pfam	PF01715	IPP transferase	30	60	4.8E-6	T	11-06-2021	IPR018022	IPP transferase
gnl_Poptr_v3.0_Potri.008G033300.1	5cb16e2533eb98219233d5b9962ce5df	297	Pfam	PF01715	IPP transferase	113	207	2.6E-10	T	11-06-2021	IPR018022	IPP transferase
gnl_Poptr_v3.0_Potri.008G033300.1	5cb16e2533eb98219233d5b9962ce5df	297	Pfam	PF01715	IPP transferase	30	103	4.4E-22	T	11-06-2021	IPR018022	IPP transferase
Maldo_HF13830-RA	101e307e28603e16de39f46d6523d1c8	332	Pfam	PF01715	IPP transferase	154	256	8.0E-12	T	11-06-2021	IPR018022	IPP transferase
Maldo_HF13830-RA	101e307e28603e16de39f46d6523d1c8	332	Pfam	PF01715	IPP transferase	71	148	1.2E-23	T	11-06-2021	IPR018022	IPP transferase
Malsi_16g016460	101e307e28603e16de39f46d6523d1c8	332	Pfam	PF01715	IPP transferase	154	256	8.0E-12	T	11-06-2021	IPR018022	IPP transferase
Malsi_16g016460	101e307e28603e16de39f46d6523d1c8	332	Pfam	PF01715	IPP transferase	71	148	1.2E-23	T	11-06-2021	IPR018022	IPP transferase
gnl_Ambtr_v1.0_evm_27.model.AmTr_v1.0_scaffold00079.46	a37a274cf7abe79328cd4535b42388cf	327	Pfam	PF01715	IPP transferase	76	158	1.2E-20	T	11-06-2021	IPR018022	IPP transferase
gnl_Ambtr_v1.0_evm_27.model.AmTr_v1.0_scaffold00079.46	a37a274cf7abe79328cd4535b42388cf	327	Pfam	PF01715	IPP transferase	174	272	6.0E-12	T	11-06-2021	IPR018022	IPP transferase
gnl_Solly_v2.4_Solyc04g007240.1.1	b9f867b42f20a4a58c29689c13c3659d	315	Pfam	PF01715	IPP transferase	160	256	2.0E-13	T	11-06-2021	IPR018022	IPP transferase
gnl_Solly_v2.4_Solyc04g007240.1.1	b9f867b42f20a4a58c29689c13c3659d	315	Pfam	PF01715	IPP transferase	71	147	1.3E-15	T	11-06-2021	IPR018022	IPP transferase
gnl_Carpa_v0.4_evm.model.supercontig_64.167	15ace7f847d09915d8aaccf7207053e7	233	Pfam	PF01715	IPP transferase	155	212	1.5E-6	T	11-06-2021	IPR018022	IPP transferase
gnl_Carpa_v0.4_evm.model.supercontig_64.167	15ace7f847d09915d8aaccf7207053e7	233	Pfam	PF01715	IPP transferase	71	144	1.6E-21	T	11-06-2021	IPR018022	IPP transferase
gnl_Medtr_Mt4.0v1_Medtr6g045287.1	bb264ba4922576da9f227b7bb42cbe88	297	Pfam	PF01715	IPP transferase	132	234	1.2E-8	T	11-06-2021	IPR018022	IPP transferase
gnl_Medtr_Mt4.0v1_Medtr6g045287.1	bb264ba4922576da9f227b7bb42cbe88	297	Pfam	PF01715	IPP transferase	47	121	1.5E-18	T	11-06-2021	IPR018022	IPP transferase
gnl_Medtr_Mt4.0v1_Medtr6g045293.1	bb264ba4922576da9f227b7bb42cbe88	297	Pfam	PF01715	IPP transferase	132	234	1.2E-8	T	11-06-2021	IPR018022	IPP transferase
gnl_Medtr_Mt4.0v1_Medtr6g045293.1	bb264ba4922576da9f227b7bb42cbe88	297	Pfam	PF01715	IPP transferase	47	121	1.5E-18	T	11-06-2021	IPR018022	IPP transferase
Pyrco_BartlettDH_13g15770	2876050fafec14c3a3587314ad20730a	266	Pfam	PF01715	IPP transferase	84	187	1.1E-11	T	11-06-2021	IPR018022	IPP transferase
Pyrco_BartlettDH_13g15770	2876050fafec14c3a3587314ad20730a	266	Pfam	PF01715	IPP transferase	2	79	8.6E-24	T	11-06-2021	IPR018022	IPP transferase
gnl_Solly_v2.4_Solyc08g061760.1.1	17f0d338425bf6bc6c4d512535f742c8	103	Pfam	PF01745	Isopentenyl transferase	14	84	4.7E-7	T	11-06-2021
Pyrbr_009341129.1_cds_XP_009339404.1_1	d44c99ed7b019b56f285ac35cb380246	284	Pfam	PF01715	IPP transferase	133	233	1.3E-11	T	11-06-2021	IPR018022	IPP transferase
Pyrbr_009341129.1_cds_XP_009339404.1_1	d44c99ed7b019b56f285ac35cb380246	284	Pfam	PF01715	IPP transferase	49	123	8.4E-19	T	11-06-2021	IPR018022	IPP transferase
Pyrbr_009351158.1_cds_XP_009349433.1_1	d44c99ed7b019b56f285ac35cb380246	284	Pfam	PF01715	IPP transferase	133	233	1.3E-11	T	11-06-2021	IPR018022	IPP transferase
Pyrbr_009351158.1_cds_XP_009349433.1_1	d44c99ed7b019b56f285ac35cb380246	284	Pfam	PF01715	IPP transferase	49	123	8.4E-19	T	11-06-2021	IPR018022	IPP transferase
Pyrbr_009373603.1_cds_XP_009371878.1_1	d44c99ed7b019b56f285ac35cb380246	284	Pfam	PF01715	IPP transferase	133	233	1.3E-11	T	11-06-2021	IPR018022	IPP transferase
Pyrbr_009373603.1_cds_XP_009371878.1_1	d44c99ed7b019b56f285ac35cb380246	284	Pfam	PF01715	IPP transferase	49	123	8.4E-19	T	11-06-2021	IPR018022	IPP transferase
gnl_Sorbi_v3.1_Sobic.001G042901.1	4012a1477dca8971c3dc91e45de565d1	320	Pfam	PF01715	IPP transferase	155	248	1.8E-10	T	11-06-2021	IPR018022	IPP transferase
gnl_Sorbi_v3.1_Sobic.001G042901.1	4012a1477dca8971c3dc91e45de565d1	320	Pfam	PF01715	IPP transferase	71	145	3.6E-19	T	11-06-2021	IPR018022	IPP transferase
gnl_Betvu_v1.2_Bv3_069300_uaqe.t1	2a5e9ea361bd6f0492023c703be99718	325	Pfam	PF01715	IPP transferase	68	141	3.4E-23	T	11-06-2021	IPR018022	IPP transferase
gnl_Betvu_v1.2_Bv3_069300_uaqe.t1	2a5e9ea361bd6f0492023c703be99718	325	Pfam	PF01715	IPP transferase	151	246	4.7E-11	T	11-06-2021	IPR018022	IPP transferase
gnl_Arath_TAIR10_AT4G24650.1	17b2572da85eb0074d1dddce28645b26	308	Pfam	PF01715	IPP transferase	132	242	4.1E-12	T	11-06-2021	IPR018022	IPP transferase
gnl_Arath_TAIR10_AT4G24650.1	17b2572da85eb0074d1dddce28645b26	308	Pfam	PF01715	IPP transferase	40	115	5.0E-19	T	11-06-2021	IPR018022	IPP transferase
Frave_03725	5ffd443fae293673640bf817c89f5829	337	Pfam	PF01715	IPP transferase	176	280	1.1E-9	T	11-06-2021	IPR018022	IPP transferase
Frave_03725	5ffd443fae293673640bf817c89f5829	337	Pfam	PF01715	IPP transferase	85	159	3.4E-15	T	11-06-2021	IPR018022	IPP transferase
gnl_Medtr_Mt4.0v1_Medtr7g407170.1	65b653b11004de41ed9f7ab899cce0ba	288	Pfam	PF01715	IPP transferase	47	117	5.7E-14	T	11-06-2021	IPR018022	IPP transferase
gnl_Medtr_Mt4.0v1_Medtr7g407170.1	65b653b11004de41ed9f7ab899cce0ba	288	Pfam	PF01715	IPP transferase	127	229	6.9E-11	T	11-06-2021	IPR018022	IPP transferase
gnl_Medtr_Mt4.0v1_Medtr1g110590.1	fb22007603c5896dd5a140ca5e140ead	335	Pfam	PF01715	IPP transferase	76	152	1.0E-19	T	11-06-2021	IPR018022	IPP transferase
gnl_Medtr_Mt4.0v1_Medtr1g110590.1	fb22007603c5896dd5a140ca5e140ead	335	Pfam	PF01715	IPP transferase	167	276	8.8E-10	T	11-06-2021	IPR018022	IPP transferase
gnl_Eucgr_v2.0_Eucgr.C02688.1	873a61144fa4ff9e1afddbf3a64007e0	298	Pfam	PF01715	IPP transferase	48	123	1.7E-17	T	11-06-2021	IPR018022	IPP transferase
gnl_Phavu_v2.1_Phvul.003G093100.1	828074443afd866f7ee6890bad59e4b2	317	Pfam	PF01715	IPP transferase	62	138	9.9E-19	T	11-06-2021	IPR018022	IPP transferase
gnl_Phavu_v2.1_Phvul.003G093100.1	828074443afd866f7ee6890bad59e4b2	317	Pfam	PF01715	IPP transferase	146	241	1.5E-9	T	11-06-2021	IPR018022	IPP transferase
gnl_Solly_v2.4_Solyc08g061740.1.1	5af4105ad11ac29d9379eb4f3789b292	86	Pfam	PF01715	IPP transferase	41	70	2.8E-5	T	11-06-2021	IPR018022	IPP transferase
Prupe.1G150800.1	7f8eb02af4fd74ae266ae5c9d305fd10	335	Pfam	PF01715	IPP transferase	71	148	5.8E-23	T	11-06-2021	IPR018022	IPP transferase
Prupe.1G150800.1	7f8eb02af4fd74ae266ae5c9d305fd10	335	Pfam	PF01715	IPP transferase	154	256	6.0E-12	T	11-06-2021	IPR018022	IPP transferase
gnl_Solly_v2.4_Solyc11g061860.1.1	ae7532c2dd514dfaf0c09d8a5d0dad60	139	Pfam	PF01745	Isopentenyl transferase	13	70	6.6E-6	T	11-06-2021
Maldo_HF28291-RA	5b1f6c2f7408fdd6ecf344bb37760927	298	Pfam	PF01715	IPP transferase	130	224	5.8E-10	T	11-06-2021	IPR018022	IPP transferase
Maldo_HF28291-RA	5b1f6c2f7408fdd6ecf344bb37760927	298	Pfam	PF01715	IPP transferase	46	120	2.3E-23	T	11-06-2021	IPR018022	IPP transferase
Malsi_16g003810	39195c86156ea9563e8473a0ec3752d0	349	Pfam	PF01715	IPP transferase	87	163	4.2E-16	T	11-06-2021	IPR018022	IPP transferase
Malsi_16g003810	39195c86156ea9563e8473a0ec3752d0	349	Pfam	PF01715	IPP transferase	179	289	6.8E-13	T	11-06-2021	IPR018022	IPP transferase
Maldo_GDDH_16G1041700	39195c86156ea9563e8473a0ec3752d0	349	Pfam	PF01715	IPP transferase	87	163	4.2E-16	T	11-06-2021	IPR018022	IPP transferase
Maldo_GDDH_16G1041700	39195c86156ea9563e8473a0ec3752d0	349	Pfam	PF01715	IPP transferase	179	289	6.8E-13	T	11-06-2021	IPR018022	IPP transferase
Maldo_HF07762-RA	39195c86156ea9563e8473a0ec3752d0	349	Pfam	PF01715	IPP transferase	87	163	4.2E-16	T	11-06-2021	IPR018022	IPP transferase
Maldo_HF07762-RA	39195c86156ea9563e8473a0ec3752d0	349	Pfam	PF01715	IPP transferase	179	289	6.8E-13	T	11-06-2021	IPR018022	IPP transferase
Maldo_Gala_16g003740	39195c86156ea9563e8473a0ec3752d0	349	Pfam	PF01715	IPP transferase	87	163	4.2E-16	T	11-06-2021	IPR018022	IPP transferase
Maldo_Gala_16g003740	39195c86156ea9563e8473a0ec3752d0	349	Pfam	PF01715	IPP transferase	179	289	6.8E-13	T	11-06-2021	IPR018022	IPP transferase
gnl_Nelnu_v1.0_NNU_018841-RA	1b176465675cc29a67b57f3afafe1a3a	117	Pfam	PF01715	IPP transferase	2	66	9.5E-8	T	11-06-2021	IPR018022	IPP transferase
Pyrco_DAnjou_Chr16v0.1_40930.1	8fcd007b22da089e863c525ef5aaf130	312	Pfam	PF01715	IPP transferase	142	252	3.3E-13	T	11-06-2021	IPR018022	IPP transferase
Pyrco_DAnjou_Chr16v0.1_40930.1	8fcd007b22da089e863c525ef5aaf130	312	Pfam	PF01715	IPP transferase	50	126	7.8E-16	T	11-06-2021	IPR018022	IPP transferase
Maldo_HF02931-RA	e5290f2067784e5fe77c5d025f4d59c2	317	Pfam	PF01715	IPP transferase	65	142	1.1E-23	T	11-06-2021	IPR018022	IPP transferase
Maldo_HF02931-RA	e5290f2067784e5fe77c5d025f4d59c2	317	Pfam	PF01715	IPP transferase	149	245	1.5E-10	T	11-06-2021	IPR018022	IPP transferase
gnl_Solly_v2.4_Solyc11g061870.1.1	83dedf380590adb4f169f2564b7e37a8	201	Pfam	PF01745	Isopentenyl transferase	13	71	5.0E-6	T	11-06-2021
Ruboc_02_G00560	3a439a15c93a52c8233312bf6b5907db	280	Pfam	PF01715	IPP transferase	49	123	6.1E-19	T	11-06-2021	IPR018022	IPP transferase
Ruboc_02_G00560	3a439a15c93a52c8233312bf6b5907db	280	Pfam	PF01715	IPP transferase	134	229	1.9E-9	T	11-06-2021	IPR018022	IPP transferase
gnl_Solly_v2.4_Solyc11g019890.1.1	30e6a1f1b48d92edf4996dc2d8fac0ae	202	Pfam	PF01715	IPP transferase	48	77	1.7E-5	T	11-06-2021	IPR018022	IPP transferase
Maldo_GDDH_03G1267900	f497e24cd04a0b69bf667c402532a6ff	320	Pfam	PF01715	IPP transferase	152	248	1.5E-10	T	11-06-2021	IPR018022	IPP transferase
Maldo_GDDH_03G1267900	f497e24cd04a0b69bf667c402532a6ff	320	Pfam	PF01715	IPP transferase	68	145	1.1E-23	T	11-06-2021	IPR018022	IPP transferase
gnl_Stras_v2.0_SGA_v2.0_scaffold11T05801	617f9f08c303ce8bf6d4e4c6fe580907	308	Pfam	PF01715	IPP transferase	55	127	9.2E-21	T	11-06-2021	IPR018022	IPP transferase
gnl_Stras_v2.0_SGA_v2.0_scaffold11T05801	617f9f08c303ce8bf6d4e4c6fe580907	308	Pfam	PF01715	IPP transferase	135	232	3.5E-12	T	11-06-2021	IPR018022	IPP transferase
gnl_Orysa_v7.0_LOC_Os03g24440.1	649b4de1781d619c70ec4708907f2420	319	Pfam	PF01715	IPP transferase	55	126	5.5E-18	T	11-06-2021	IPR018022	IPP transferase
Ruboc_04_G12900	39c524d428c3de8513792f470b280224	333	Pfam	PF01715	IPP transferase	157	258	6.2E-13	T	11-06-2021	IPR018022	IPP transferase
Ruboc_04_G12900	39c524d428c3de8513792f470b280224	333	Pfam	PF01715	IPP transferase	74	150	9.9E-23	T	11-06-2021	IPR018022	IPP transferase
gnl_Aquco_v3.1_Aqcoe4G107500.1	fafa2950e53117608e31b1bab10557b4	266	Pfam	PF01715	IPP transferase	28	96	3.2E-17	T	11-06-2021	IPR018022	IPP transferase
Rosch_v2.0_Chr6g0291431	da11c12d6899c1275b472accfd0f128b	332	Pfam	PF01715	IPP transferase	160	258	1.1E-10	T	11-06-2021	IPR018022	IPP transferase
Rosch_v2.0_Chr6g0291431	da11c12d6899c1275b472accfd0f128b	332	Pfam	PF01715	IPP transferase	76	153	8.3E-21	T	11-06-2021	IPR018022	IPP transferase
gnl_Sorbi_v3.1_Sobic.009G223100.1	a93bb3c6f529ed159b699a4e6566dfee	346	Pfam	PF01715	IPP transferase	179	274	3.4E-11	T	11-06-2021	IPR018022	IPP transferase
gnl_Sorbi_v3.1_Sobic.009G223100.1	a93bb3c6f529ed159b699a4e6566dfee	346	Pfam	PF01715	IPP transferase	81	158	1.2E-13	T	11-06-2021	IPR018022	IPP transferase
gnl_Stras_v2.0_SGA_v2.0_scaffold38T14937	c0c1004b8e46cc824bc34f8931986333	310	Pfam	PF01715	IPP transferase	70	145	3.6E-15	T	11-06-2021	IPR018022	IPP transferase
gnl_Stras_v2.0_SGA_v2.0_scaffold38T14937	c0c1004b8e46cc824bc34f8931986333	310	Pfam	PF01715	IPP transferase	162	261	9.8E-15	T	11-06-2021	IPR018022	IPP transferase
gnl_Stras_v2.0_SGA_v2.0_scaffold5409T54639	2fb95d2ca6cc2e11dc71c78eadd04ba7	301	Pfam	PF01715	IPP transferase	146	248	5.1E-11	T	11-06-2021	IPR018022	IPP transferase
gnl_Stras_v2.0_SGA_v2.0_scaffold5409T54639	2fb95d2ca6cc2e11dc71c78eadd04ba7	301	Pfam	PF01715	IPP transferase	48	121	1.1E-18	T	11-06-2021	IPR018022	IPP transferase
gnl_Phavu_v2.1_Phvul.006G154200.1	9fac75c8ebc3f7c59349e7e2d8bad252	322	Pfam	PF01715	IPP transferase	153	249	8.2E-10	T	11-06-2021	IPR018022	IPP transferase
gnl_Phavu_v2.1_Phvul.006G154200.1	9fac75c8ebc3f7c59349e7e2d8bad252	322	Pfam	PF01715	IPP transferase	70	144	9.0E-23	T	11-06-2021	IPR018022	IPP transferase
Frave_27842	3c6879379fe288058bda4fcb95235265	329	Pfam	PF01715	IPP transferase	159	257	5.5E-11	T	11-06-2021	IPR018022	IPP transferase
Frave_27842	3c6879379fe288058bda4fcb95235265	329	Pfam	PF01715	IPP transferase	75	152	6.7E-22	T	11-06-2021	IPR018022	IPP transferase
gnl_Solly_v2.4_Solyc11g061840.1.1	cbccb04815033cfa8d2ba1aff434b569	101	Pfam	PF01715	IPP transferase	2	31	8.6E-6	T	11-06-2021	IPR018022	IPP transferase
gnl_Solly_v2.4_Solyc11g030560.1.1	00509a4b0182ac6731bb1ba2f7e52e88	55	Pfam	PF01745	Isopentenyl transferase	1	49	4.4E-6	T	11-06-2021
gnl_Theca_v1.1_Thecc1EG004434t1	0f7de07da93174619fab199a1c5db05f	322	Pfam	PF01715	IPP transferase	155	251	5.9E-13	T	11-06-2021	IPR018022	IPP transferase
gnl_Theca_v1.1_Thecc1EG004434t1	0f7de07da93174619fab199a1c5db05f	322	Pfam	PF01715	IPP transferase	73	145	2.4E-19	T	11-06-2021	IPR018022	IPP transferase
gnl_Solly_v2.4_Solyc11g063460.1.1	f55fc8fc45840cc9e10a992e9110dff3	71	Pfam	PF01745	Isopentenyl transferase	13	55	2.6E-4	T	11-06-2021
Malsy_16g014520	dba74a528ee4943a8725da6bbe33f207	333	Pfam	PF01715	IPP transferase	155	257	8.1E-12	T	11-06-2021	IPR018022	IPP transferase
Malsy_16g014520	dba74a528ee4943a8725da6bbe33f207	333	Pfam	PF01715	IPP transferase	72	149	1.3E-23	T	11-06-2021	IPR018022	IPP transferase
gnl_Solly_v2.4_Solyc11g063730.1.1	61b1d686316ea9eb4b8bf74671a21a5e	49	Pfam	PF01745	Isopentenyl transferase	1	43	4.8E-5	T	11-06-2021
gnl_Medtr_Mt4.0v1_Medtr3g011590.1	c01f010adcc86560b972707799af7ab2	291	Pfam	PF01715	IPP transferase	46	120	9.7E-20	T	11-06-2021	IPR018022	IPP transferase
gnl_Medtr_Mt4.0v1_Medtr3g011590.1	c01f010adcc86560b972707799af7ab2	291	Pfam	PF01715	IPP transferase	130	233	2.8E-10	T	11-06-2021	IPR018022	IPP transferase
gnl_Mimgu_v2.0_Migut.G00264.1	166deb0ecfc7e9c23245da31f5324251	313	Pfam	PF01715	IPP transferase	72	145	2.2E-22	T	11-06-2021	IPR018022	IPP transferase
gnl_Orysa_v7.0_LOC_Os05g47840.1	6fcd0dddbbf493f8f0fbfb4a07f0453c	327	Pfam	PF01715	IPP transferase	136	252	2.3E-13	T	11-06-2021	IPR018022	IPP transferase
gnl_Orysa_v7.0_LOC_Os05g47840.1	6fcd0dddbbf493f8f0fbfb4a07f0453c	327	Pfam	PF01715	IPP transferase	58	133	5.4E-12	T	11-06-2021	IPR018022	IPP transferase
gnl_Musac_v1_GSMUA_Achr1T23110_001	72c7c7205d1ce805024c9ee948b9786b	299	Pfam	PF01715	IPP transferase	129	223	4.6E-11	T	11-06-2021	IPR018022	IPP transferase
gnl_Musac_v1_GSMUA_Achr1T23110_001	72c7c7205d1ce805024c9ee948b9786b	299	Pfam	PF01715	IPP transferase	30	122	3.5E-17	T	11-06-2021	IPR018022	IPP transferase
Malsy_03g024410	2a4c3bab9da23bd43169dd8968040ec5	325	Pfam	PF01715	IPP transferase	73	150	1.2E-23	T	11-06-2021	IPR018022	IPP transferase
Malsy_03g024410	2a4c3bab9da23bd43169dd8968040ec5	325	Pfam	PF01715	IPP transferase	157	253	1.6E-10	T	11-06-2021	IPR018022	IPP transferase
Pyrbr_009357982.2_cds_XP_009356257.1_1	11d76d71f1bc02df3454bcbf5ff63c13	349	Pfam	PF01715	IPP transferase	87	162	1.8E-14	T	11-06-2021	IPR018022	IPP transferase
Pyrbr_009357982.2_cds_XP_009356257.1_1	11d76d71f1bc02df3454bcbf5ff63c13	349	Pfam	PF01715	IPP transferase	185	289	5.2E-13	T	11-06-2021	IPR018022	IPP transferase
gnl_Medtr_Mt4.0v1_Medtr3g019900.1	1a63cea3a276b33873a3ea873eecc2a9	293	Pfam	PF01715	IPP transferase	132	234	7.3E-8	T	11-06-2021	IPR018022	IPP transferase
gnl_Medtr_Mt4.0v1_Medtr3g019900.1	1a63cea3a276b33873a3ea873eecc2a9	293	Pfam	PF01715	IPP transferase	48	125	1.9E-18	T	11-06-2021	IPR018022	IPP transferase
gnl_Manes_v6.1_Manes.15G022800.1	d2f3c47ea8b32b9b3c0734c5c352d1dc	328	Pfam	PF01715	IPP transferase	149	244	7.0E-10	T	11-06-2021	IPR018022	IPP transferase
gnl_Manes_v6.1_Manes.15G022800.1	d2f3c47ea8b32b9b3c0734c5c352d1dc	328	Pfam	PF01715	IPP transferase	66	139	5.9E-22	T	11-06-2021	IPR018022	IPP transferase
Pyrco_Bartlett_005158.1	d4e24e722b19ee24402edf4983bbbf82	299	Pfam	PF01715	IPP transferase	46	122	4.4E-23	T	11-06-2021	IPR018022	IPP transferase
Pyrco_Bartlett_005158.1	d4e24e722b19ee24402edf4983bbbf82	299	Pfam	PF01715	IPP transferase	130	226	8.2E-10	T	11-06-2021	IPR018022	IPP transferase
gnl_Solly_v2.4_Solyc11g019870.1.1	ba305941e92bca27efdce2b42458fa26	68	Pfam	PF01745	Isopentenyl transferase	14	65	5.7E-5	T	11-06-2021
gnl_Medtr_Mt4.0v1_Medtr7g028880.1	b9b9c558f983a5f363edb03dbd65dd90	292	Pfam	PF01715	IPP transferase	131	233	6.5E-11	T	11-06-2021	IPR018022	IPP transferase
gnl_Medtr_Mt4.0v1_Medtr7g028880.1	b9b9c558f983a5f363edb03dbd65dd90	292	Pfam	PF01715	IPP transferase	47	121	4.7E-18	T	11-06-2021	IPR018022	IPP transferase
gnl_Sorbi_v3.1_Sobic.006G059900.1	da96ebc2de2e423280524c78a4351cf6	315	Pfam	PF01715	IPP transferase	48	122	4.5E-19	T	11-06-2021	IPR018022	IPP transferase
gnl_Sorbi_v3.1_Sobic.006G059900.1	da96ebc2de2e423280524c78a4351cf6	315	Pfam	PF01715	IPP transferase	131	235	8.7E-10	T	11-06-2021	IPR018022	IPP transferase
gnl_Medtr_Mt4.0v1_Medtr3g020100.1	37d8c655693b897e0b0d4bab88370cb4	290	Pfam	PF01715	IPP transferase	45	119	5.9E-19	T	11-06-2021	IPR018022	IPP transferase
gnl_Medtr_Mt4.0v1_Medtr3g020100.1	37d8c655693b897e0b0d4bab88370cb4	290	Pfam	PF01715	IPP transferase	129	231	8.2E-10	T	11-06-2021	IPR018022	IPP transferase
gnl_Medtr_Mt4.0v1_Medtr3g020155.1	37d8c655693b897e0b0d4bab88370cb4	290	Pfam	PF01715	IPP transferase	45	119	5.9E-19	T	11-06-2021	IPR018022	IPP transferase
gnl_Medtr_Mt4.0v1_Medtr3g020155.1	37d8c655693b897e0b0d4bab88370cb4	290	Pfam	PF01715	IPP transferase	129	231	8.2E-10	T	11-06-2021	IPR018022	IPP transferase
gnl_Betvu_v1.2_Bv2_030330_wthm.t1	9cd513b76833907ee8fc1101553c8ec4	297	Pfam	PF01715	IPP transferase	43	118	1.7E-18	T	11-06-2021	IPR018022	IPP transferase
gnl_Betvu_v1.2_Bv2_030330_wthm.t1	9cd513b76833907ee8fc1101553c8ec4	297	Pfam	PF01715	IPP transferase	131	244	7.5E-9	T	11-06-2021	IPR018022	IPP transferase
gnl_Solly_v2.4_Solyc08g061710.1.1	954959795094a4dbad53442c5a070ac8	105	Pfam	PF01745	Isopentenyl transferase	14	72	1.2E-6	T	11-06-2021
gnl_Medtr_Mt4.0v1_Medtr1g072540.1	e960071f2217f93fa6fbe58e948e9805	325	Pfam	PF01715	IPP transferase	150	252	2.2E-13	T	11-06-2021	IPR018022	IPP transferase
gnl_Medtr_Mt4.0v1_Medtr1g072540.1	e960071f2217f93fa6fbe58e948e9805	325	Pfam	PF01715	IPP transferase	67	140	1.9E-20	T	11-06-2021	IPR018022	IPP transferase
gnl_Poptr_v3.0_Potri.014G139300.1	d4cfb687437db5983580a1233d402c8a	324	Pfam	PF01715	IPP transferase	70	144	2.6E-21	T	11-06-2021	IPR018022	IPP transferase
gnl_Poptr_v3.0_Potri.014G139300.1	d4cfb687437db5983580a1233d402c8a	324	Pfam	PF01715	IPP transferase	154	248	4.3E-10	T	11-06-2021	IPR018022	IPP transferase
gnl_Solly_v2.4_Solyc11g061900.1.1	3929c3935d5dbeb6b6f97fd5241aa08a	194	Pfam	PF01745	Isopentenyl transferase	13	131	1.1E-5	T	11-06-2021
gnl_Solly_v2.4_Solyc11g020370.1.1	5e62b632dd0b95831c98f5eae4b97ff9	47	Pfam	PF01715	IPP transferase	3	32	2.6E-5	T	11-06-2021	IPR018022	IPP transferase
gnl_Elagu_v2.0_p5_sc00026.V1.gene18	0bbdcaf99916a576d4e32e846717a0e8	290	Pfam	PF01715	IPP transferase	133	210	1.0E-10	T	11-06-2021	IPR018022	IPP transferase
gnl_Elagu_v2.0_p5_sc00026.V1.gene18	0bbdcaf99916a576d4e32e846717a0e8	290	Pfam	PF01715	IPP transferase	68	110	6.4E-9	T	11-06-2021	IPR018022	IPP transferase
gnl_Eucgr_v2.0_Eucgr.C02674.1	1e3d7832d06ba2cc2b3556f4c69c553d	240	Pfam	PF01715	IPP transferase	48	129	3.5E-17	T	11-06-2021	IPR018022	IPP transferase
gnl_Solly_v2.4_Solyc11g061910.1.1	256e9c9ce7f138eb007dd682bef31905	87	Pfam	PF01745	Isopentenyl transferase	13	70	1.5E-6	T	11-06-2021
Pyrco_DAnjou_Chr16v0.1_41783.1	2110a41cbc0f34ddf9b23b965c9cee61	332	Pfam	PF01715	IPP transferase	71	148	5.1E-24	T	11-06-2021	IPR018022	IPP transferase
Pyrco_DAnjou_Chr16v0.1_41783.1	2110a41cbc0f34ddf9b23b965c9cee61	332	Pfam	PF01715	IPP transferase	154	256	4.7E-12	T	11-06-2021	IPR018022	IPP transferase
gnl_Eucgr_v2.0_Eucgr.C02668.1	cd7b0a61e21ccc126e4754ce1d768ecd	290	Pfam	PF01715	IPP transferase	129	250	4.9E-7	T	11-06-2021	IPR018022	IPP transferase
gnl_Eucgr_v2.0_Eucgr.C02668.1	cd7b0a61e21ccc126e4754ce1d768ecd	290	Pfam	PF01715	IPP transferase	48	122	3.1E-16	T	11-06-2021	IPR018022	IPP transferase
Prupe.1G312400.1	38e4a5a5ff36d9006b0ef2c0f7321250	350	Pfam	PF01715	IPP transferase	88	162	6.3E-15	T	11-06-2021	IPR018022	IPP transferase
Prupe.1G312400.1	38e4a5a5ff36d9006b0ef2c0f7321250	350	Pfam	PF01715	IPP transferase	186	290	1.9E-12	T	11-06-2021	IPR018022	IPP transferase
Pyrco_Bartlett_012035.1	dd0262bf6d965b8e07ec8fc81c2ed9ba	273	Pfam	PF01715	IPP transferase	109	213	3.2E-13	T	11-06-2021	IPR018022	IPP transferase
Pyrco_Bartlett_012035.1	dd0262bf6d965b8e07ec8fc81c2ed9ba	273	Pfam	PF01715	IPP transferase	50	97	1.2E-5	T	11-06-2021	IPR018022	IPP transferase
gnl_Theca_v1.1_Thecc1EG009742t1	7a3f1b8d76a96aac4daf6b6fa7175479	342	Pfam	PF01715	IPP transferase	180	283	1.1E-9	T	11-06-2021	IPR018022	IPP transferase
gnl_Theca_v1.1_Thecc1EG009742t1	7a3f1b8d76a96aac4daf6b6fa7175479	342	Pfam	PF01715	IPP transferase	84	159	9.4E-15	T	11-06-2021	IPR018022	IPP transferase
gnl_Elagu_v2.0_p5_sc00009.V1.gene725	8b2e2a7c8479cbc74f9c695d4cfb5665	336	Pfam	PF01715	IPP transferase	76	149	1.8E-18	T	11-06-2021	IPR018022	IPP transferase
gnl_Elagu_v2.0_p5_sc00009.V1.gene725	8b2e2a7c8479cbc74f9c695d4cfb5665	336	Pfam	PF01715	IPP transferase	160	256	1.0E-11	T	11-06-2021	IPR018022	IPP transferase
gnl_Vitvi_Genoscope.12X_GSVIVT01034295001	722c3d1ae2a696bf79886078dcf7781b	298	Pfam	PF01715	IPP transferase	65	134	1.2E-18	T	11-06-2021	IPR018022	IPP transferase
gnl_Vitvi_Genoscope.12X_GSVIVT01034295001	722c3d1ae2a696bf79886078dcf7781b	298	Pfam	PF01715	IPP transferase	138	231	2.1E-11	T	11-06-2021	IPR018022	IPP transferase
gnl_Solly_v2.4_Solyc11g020410.1.1	cb28c07682e6a642026271c6d8a0d3bf	81	Pfam	PF01715	IPP transferase	2	31	3.5E-6	T	11-06-2021	IPR018022	IPP transferase
Rosch_v2.0_Chr5g0029421	c9ebb032b84642ee1f88b34291d9dc32	320	Pfam	PF01715	IPP transferase	51	125	1.5E-16	T	11-06-2021	IPR018022	IPP transferase
Rosch_v2.0_Chr5g0029421	c9ebb032b84642ee1f88b34291d9dc32	320	Pfam	PF01715	IPP transferase	149	248	1.9E-10	T	11-06-2021	IPR018022	IPP transferase
gnl_Eucgr_v2.0_Eucgr.B01146.1	38c551abee8bdad412b0ed6d636591f0	291	Pfam	PF01715	IPP transferase	30	106	2.9E-20	T	11-06-2021	IPR018022	IPP transferase
gnl_Eucgr_v2.0_Eucgr.B01146.1	38c551abee8bdad412b0ed6d636591f0	291	Pfam	PF01715	IPP transferase	113	208	2.0E-10	T	11-06-2021	IPR018022	IPP transferase
gnl_Musac_v1_GSMUA_Achr3T09080_001	d2f13b393a45ff46fd08bd1db6328c43	290	Pfam	PF01715	IPP transferase	130	228	4.8E-10	T	11-06-2021	IPR018022	IPP transferase
gnl_Musac_v1_GSMUA_Achr3T09080_001	d2f13b393a45ff46fd08bd1db6328c43	290	Pfam	PF01715	IPP transferase	77	124	3.5E-7	T	11-06-2021	IPR018022	IPP transferase
gnl_Poptr_v3.0_Potri.008G202200.1	2c1329f9caa53194d712ca0d98125544	324	Pfam	PF01715	IPP transferase	150	250	2.7E-12	T	11-06-2021	IPR018022	IPP transferase
gnl_Poptr_v3.0_Potri.008G202200.1	2c1329f9caa53194d712ca0d98125544	324	Pfam	PF01715	IPP transferase	67	140	2.6E-21	T	11-06-2021	IPR018022	IPP transferase
Pyrusco0g040680.1	427a5bc140e226e6c78a627fca211b1f	294	Pfam	PF01715	IPP transferase	68	133	2.2E-16	T	11-06-2021	IPR018022	IPP transferase
Pyrusco0g040680.1	427a5bc140e226e6c78a627fca211b1f	294	Pfam	PF01715	IPP transferase	140	229	1.1E-8	T	11-06-2021	IPR018022	IPP transferase
Frave_30601	12359c9c6808bb34a77e16851bbe94db	289	Pfam	PF01715	IPP transferase	134	228	1.5E-10	T	11-06-2021	IPR018022	IPP transferase
Frave_30601	12359c9c6808bb34a77e16851bbe94db	289	Pfam	PF01715	IPP transferase	38	114	1.1E-18	T	11-06-2021	IPR018022	IPP transferase
gnl_Aquco_v3.1_Aqcoe4G107600.1	698cf080d8eddd0425f91b4bea27d5fc	300	Pfam	PF01715	IPP transferase	46	119	1.6E-19	T	11-06-2021	IPR018022	IPP transferase
gnl_Aquco_v3.1_Aqcoe4G107600.1	698cf080d8eddd0425f91b4bea27d5fc	300	Pfam	PF01715	IPP transferase	129	224	1.7E-13	T	11-06-2021	IPR018022	IPP transferase
gnl_Solly_v2.4_Solyc08g061750.1.1	c4124f23fa02918cebc86424a0ebb8a4	59	Pfam	PF01715	IPP transferase	2	32	1.9E-6	T	11-06-2021	IPR018022	IPP transferase
gnl_Aquco_v3.1_Aqcoe3G036000.1	9fb6aef4e4b0b5cba56c687177da093a	301	Pfam	PF01715	IPP transferase	46	123	3.4E-15	T	11-06-2021	IPR018022	IPP transferase
gnl_Aquco_v3.1_Aqcoe3G036000.1	9fb6aef4e4b0b5cba56c687177da093a	301	Pfam	PF01715	IPP transferase	143	247	2.5E-10	T	11-06-2021	IPR018022	IPP transferase
gnl_Utrgi_v4.1_Scf01169.g24027.t1	4635a26ee1e28abbc07e63e896871ba9	231	Pfam	PF01715	IPP transferase	42	114	8.7E-18	T	11-06-2021	IPR018022	IPP transferase
gnl_Utrgi_v4.1_Scf01169.g24027.t1	4635a26ee1e28abbc07e63e896871ba9	231	Pfam	PF01715	IPP transferase	125	188	1.4E-7	T	11-06-2021	IPR018022	IPP transferase
gnl_Solly_v2.4_Solyc11g020520.1.1	f4df80dff17fb14ad5d6b41906c4a37c	93	Pfam	PF01745	Isopentenyl transferase	1	54	4.7E-6	T	11-06-2021
Pruav_sc0000184.1_g470.1.mk	9deaf65ded7fb4aa923e58159285f644	211	Pfam	PF01715	IPP transferase	86	187	6.2E-7	T	11-06-2021	IPR018022	IPP transferase
gnl_Solly_v2.4_Solyc11g061830.1.1	d32dce93e05963c788bc146132bc12a4	201	Pfam	PF01745	Isopentenyl transferase	13	71	5.0E-6	T	11-06-2021
gnl_Eucgr_v2.0_Eucgr.C02680.1	4b24b3771de34ed451a3eec92cdaf3df	294	Pfam	PF01715	IPP transferase	49	133	9.6E-17	T	11-06-2021	IPR018022	IPP transferase
gnl_Eucgr_v2.0_Eucgr.C02680.1	4b24b3771de34ed451a3eec92cdaf3df	294	Pfam	PF01715	IPP transferase	147	246	2.4E-5	T	11-06-2021	IPR018022	IPP transferase
gnl_Orysa_v7.0_LOC_Os01g49390.1	0c753b32be3a4f76708a1cb2714e2192	331	Pfam	PF01715	IPP transferase	162	256	1.8E-13	T	11-06-2021	IPR018022	IPP transferase
gnl_Orysa_v7.0_LOC_Os01g49390.1	0c753b32be3a4f76708a1cb2714e2192	331	Pfam	PF01715	IPP transferase	64	140	9.8E-13	T	11-06-2021	IPR018022	IPP transferase
Maldo_GDDH_00G1084500	fff663a3f7d72ff1d81f9a78c9d96005	291	Pfam	PF01715	IPP transferase	141	240	8.8E-11	T	11-06-2021	IPR018022	IPP transferase
Maldo_GDDH_00G1084500	fff663a3f7d72ff1d81f9a78c9d96005	291	Pfam	PF01715	IPP transferase	56	130	1.2E-20	T	11-06-2021	IPR018022	IPP transferase
Maldo_Gala_13g003270	35ea84081ccf01f374f1fa1df4fdcfcc	349	Pfam	PF01715	IPP transferase	185	289	2.3E-12	T	11-06-2021	IPR018022	IPP transferase
Maldo_Gala_13g003270	35ea84081ccf01f374f1fa1df4fdcfcc	349	Pfam	PF01715	IPP transferase	87	162	2.3E-15	T	11-06-2021	IPR018022	IPP transferase
Malsy_13g002930	35ea84081ccf01f374f1fa1df4fdcfcc	349	Pfam	PF01715	IPP transferase	185	289	2.3E-12	T	11-06-2021	IPR018022	IPP transferase
Malsy_13g002930	35ea84081ccf01f374f1fa1df4fdcfcc	349	Pfam	PF01715	IPP transferase	87	162	2.3E-15	T	11-06-2021	IPR018022	IPP transferase
gnl_Phavu_v2.1_Phvul.008G005300.1	096647cd9d437aaa2883bf7b1598aebb	289	Pfam	PF01715	IPP transferase	128	222	1.2E-8	T	11-06-2021	IPR018022	IPP transferase
gnl_Phavu_v2.1_Phvul.008G005300.1	096647cd9d437aaa2883bf7b1598aebb	289	Pfam	PF01715	IPP transferase	43	117	2.8E-19	T	11-06-2021	IPR018022	IPP transferase
gnl_Medtr_Mt4.0v1_Medtr2g022140.1	2349154a486b267b9839249952fc2623	335	Pfam	PF01715	IPP transferase	73	149	4.0E-21	T	11-06-2021	IPR018022	IPP transferase
gnl_Medtr_Mt4.0v1_Medtr2g022140.1	2349154a486b267b9839249952fc2623	335	Pfam	PF01715	IPP transferase	156	255	6.5E-11	T	11-06-2021	IPR018022	IPP transferase
gnl_Eucgr_v2.0_Eucgr.C02681.1	ea1d79d90d973c787811c7f076652a24	302	Pfam	PF01715	IPP transferase	49	136	9.6E-18	T	11-06-2021	IPR018022	IPP transferase
gnl_Eucgr_v2.0_Eucgr.G01887.1	8c3f1fcb4656e27c0a3145b07d52c3db	256	Pfam	PF01715	IPP transferase	114	214	2.7E-12	T	11-06-2021	IPR018022	IPP transferase
gnl_Eucgr_v2.0_Eucgr.G01887.1	8c3f1fcb4656e27c0a3145b07d52c3db	256	Pfam	PF01715	IPP transferase	30	104	2.2E-19	T	11-06-2021	IPR018022	IPP transferase
gnl_Eucgr_v2.0_Eucgr.G00473.1	8c3f1fcb4656e27c0a3145b07d52c3db	256	Pfam	PF01715	IPP transferase	114	214	2.7E-12	T	11-06-2021	IPR018022	IPP transferase
gnl_Eucgr_v2.0_Eucgr.G00473.1	8c3f1fcb4656e27c0a3145b07d52c3db	256	Pfam	PF01715	IPP transferase	30	104	2.2E-19	T	11-06-2021	IPR018022	IPP transferase
gnl_Solly_v2.4_Solyc11g020420.1.1	2477e2271ef31419355a6fdaaf8caaf5	58	Pfam	PF01715	IPP transferase	2	51	1.6E-6	T	11-06-2021	IPR018022	IPP transferase
gnl_Musac_v1_GSMUA_Achr9T21400_001	22c0f4a005ba9861f612651ade7ddf96	252	Pfam	PF01715	IPP transferase	30	107	3.1E-15	T	11-06-2021	IPR018022	IPP transferase
gnl_Orysa_v7.0_LOC_Os03g24240.1	f4856b50b2064257f9424564a3f99506	311	Pfam	PF01715	IPP transferase	50	123	1.1E-20	T	11-06-2021	IPR018022	IPP transferase
gnl_Orysa_v7.0_LOC_Os03g24240.1	f4856b50b2064257f9424564a3f99506	311	Pfam	PF01715	IPP transferase	135	235	2.7E-5	T	11-06-2021	IPR018022	IPP transferase
gnl_Sorbi_v3.1_Sobic.002G076700.1	2900a1b6e9b8e5b2d04f616cd86d7b07	329	Pfam	PF01715	IPP transferase	160	259	1.1E-11	T	11-06-2021	IPR018022	IPP transferase
gnl_Sorbi_v3.1_Sobic.002G076700.1	2900a1b6e9b8e5b2d04f616cd86d7b07	329	Pfam	PF01715	IPP transferase	76	150	5.4E-21	T	11-06-2021	IPR018022	IPP transferase
gnl_Theca_v1.1_Thecc1EG008818t1	6b47f61225f1bdb5a9c66c9e95290c37	74	Pfam	PF01715	IPP transferase	36	73	7.9E-8	T	11-06-2021	IPR018022	IPP transferase
gnl_Solly_v2.4_Solyc11g061850.1.1	5c4173df231b77f369ee9672c3899ecf	62	Pfam	PF01745	Isopentenyl transferase	13	54	3.1E-5	T	11-06-2021
gnl_Betvu_v1.2_Bv7_162990_zorj.t1	9f5c7252f652bfad3c14e6746a395c20	326	Pfam	PF01715	IPP transferase	153	249	6.4E-11	T	11-06-2021	IPR018022	IPP transferase
gnl_Betvu_v1.2_Bv7_162990_zorj.t1	9f5c7252f652bfad3c14e6746a395c20	326	Pfam	PF01715	IPP transferase	70	143	2.2E-23	T	11-06-2021	IPR018022	IPP transferase
gnl_Medtr_Mt4.0v1_Medtr3g020740.1	8d30e33cd9af9c8bc11a31cb0a98a325	283	Pfam	PF01715	IPP transferase	132	226	7.1E-8	T	11-06-2021	IPR018022	IPP transferase
gnl_Medtr_Mt4.0v1_Medtr3g020740.1	8d30e33cd9af9c8bc11a31cb0a98a325	283	Pfam	PF01715	IPP transferase	46	120	6.0E-20	T	11-06-2021	IPR018022	IPP transferase
gnl_Phavu_v2.1_Phvul.007G170100.1	768ac687959ab977b5aff6c8dea5ef03	321	Pfam	PF01715	IPP transferase	66	139	1.1E-19	T	11-06-2021	IPR018022	IPP transferase
gnl_Phavu_v2.1_Phvul.007G170100.1	768ac687959ab977b5aff6c8dea5ef03	321	Pfam	PF01715	IPP transferase	150	246	1.7E-10	T	11-06-2021	IPR018022	IPP transferase
gnl_Nelnu_v1.0_NNU_007024-RA	fb293c666f3f45262a76bd0d019be22d	306	Pfam	PF01715	IPP transferase	46	120	1.4E-23	T	11-06-2021	IPR018022	IPP transferase
gnl_Nelnu_v1.0_NNU_007024-RA	fb293c666f3f45262a76bd0d019be22d	306	Pfam	PF01715	IPP transferase	130	225	3.0E-7	T	11-06-2021	IPR018022	IPP transferase
gnl_Elagu_v2.0_p5_sc00108.V1.gene119	bbb2bf9a1e727b945a62eff0c7594aa0	108	Pfam	PF01745	Isopentenyl transferase	61	102	2.1E-4	T	11-06-2021
Maldo_GDDH_13G1182800	b4899e6a5ad7bf28799f03f08ec2fdd5	335	Pfam	PF01715	IPP transferase	153	256	6.2E-12	T	11-06-2021	IPR018022	IPP transferase
Maldo_GDDH_13G1182800	b4899e6a5ad7bf28799f03f08ec2fdd5	335	Pfam	PF01715	IPP transferase	71	148	1.3E-23	T	11-06-2021	IPR018022	IPP transferase
gnl_Solly_v2.4_Solyc11g061820.1.1	4f1854700c3c18452cc66b94f402aba8	91	Pfam	PF01745	Isopentenyl transferase	13	63	1.1E-5	T	11-06-2021
gnl_Solly_v2.4_Solyc08g061730.1.1	5395f28f095f81e822e6858b11ce205e	89	Pfam	PF01745	Isopentenyl transferase	14	67	8.7E-5	T	11-06-2021
gnl_Theca_v1.1_Thecc1EG011195t1	39d8dd892770a1dca4be3fea1ad698fa	306	Pfam	PF01715	IPP transferase	76	149	1.0E-23	T	11-06-2021	IPR018022	IPP transferase
gnl_Theca_v1.1_Thecc1EG011195t1	39d8dd892770a1dca4be3fea1ad698fa	306	Pfam	PF01715	IPP transferase	159	256	6.0E-11	T	11-06-2021	IPR018022	IPP transferase
gnl_Solly_v2.4_Solyc11g020380.1.1	f79266397d403d34632ba2e2a8e98345	195	Pfam	PF01745	Isopentenyl transferase	14	127	5.1E-7	T	11-06-2021
Frave_27343	02bfd91b003d33c0a330ba76d6c59c03	300	Pfam	PF01715	IPP transferase	43	117	3.8E-17	T	11-06-2021	IPR018022	IPP transferase
Frave_27343	02bfd91b003d33c0a330ba76d6c59c03	300	Pfam	PF01715	IPP transferase	139	237	1.1E-11	T	11-06-2021	IPR018022	IPP transferase
Prupe.8G243600.1	06eef86b04a6057906184cb95d730a76	321	Pfam	PF01715	IPP transferase	150	246	2.0E-12	T	11-06-2021	IPR018022	IPP transferase
Prupe.8G243600.1	06eef86b04a6057906184cb95d730a76	321	Pfam	PF01715	IPP transferase	66	143	5.6E-25	T	11-06-2021	IPR018022	IPP transferase
Rosch_v2.0_Chr4g0418401	56e6c522f592450ad446eb9f9455c0ce	321	Pfam	PF01715	IPP transferase	75	152	9.2E-23	T	11-06-2021	IPR018022	IPP transferase
Rosch_v2.0_Chr4g0418401	56e6c522f592450ad446eb9f9455c0ce	321	Pfam	PF01715	IPP transferase	158	257	7.9E-13	T	11-06-2021	IPR018022	IPP transferase
gnl_Betvu_v1.2_Bv6_141390_ctns.t1	d01473a857ff303a1b63f0926922f302	300	Pfam	PF01715	IPP transferase	70	144	4.0E-16	T	11-06-2021	IPR018022	IPP transferase
gnl_Betvu_v1.2_Bv6_141390_ctns.t1	d01473a857ff303a1b63f0926922f302	300	Pfam	PF01715	IPP transferase	154	247	7.3E-10	T	11-06-2021	IPR018022	IPP transferase
gnl_Musac_v1_GSMUA_Achr3T29480_001	206b3b2f2afa73ef2b7ef2bde490ee41	260	Pfam	PF01715	IPP transferase	103	190	9.0E-10	T	11-06-2021	IPR018022	IPP transferase
gnl_Musac_v1_GSMUA_Achr3T29480_001	206b3b2f2afa73ef2b7ef2bde490ee41	260	Pfam	PF01715	IPP transferase	30	99	6.0E-15	T	11-06-2021	IPR018022	IPP transferase
gnl_Musac_v1_GSMUA_Achr4T06810_001	9f549e417462df56268f81e3a5dff2b9	298	Pfam	PF01715	IPP transferase	128	223	4.7E-11	T	11-06-2021	IPR018022	IPP transferase
gnl_Musac_v1_GSMUA_Achr4T06810_001	9f549e417462df56268f81e3a5dff2b9	298	Pfam	PF01715	IPP transferase	30	107	1.8E-16	T	11-06-2021	IPR018022	IPP transferase
gnl_Manes_v6.1_Manes.01G209100.1	2cb13bf18445b451a7f154438edb7f1d	324	Pfam	PF01715	IPP transferase	154	251	1.6E-11	T	11-06-2021	IPR018022	IPP transferase
gnl_Manes_v6.1_Manes.01G209100.1	2cb13bf18445b451a7f154438edb7f1d	324	Pfam	PF01715	IPP transferase	70	144	1.1E-21	T	11-06-2021	IPR018022	IPP transferase
gnl_Eucgr_v2.0_Eucgr.C02671.1	6ac19b5db811eb8b36ec14a3578cdf4a	301	Pfam	PF01715	IPP transferase	48	122	3.6E-17	T	11-06-2021	IPR018022	IPP transferase
gnl_Eucgr_v2.0_Eucgr.C02671.1	6ac19b5db811eb8b36ec14a3578cdf4a	301	Pfam	PF01715	IPP transferase	136	251	1.4E-6	T	11-06-2021	IPR018022	IPP transferase
gnl_Theca_v1.1_Thecc1EG011153t1	9f1348a9e2cf703c22fd8bf7f212a224	311	Pfam	PF01715	IPP transferase	164	261	2.7E-11	T	11-06-2021	IPR018022	IPP transferase
gnl_Theca_v1.1_Thecc1EG011153t1	9f1348a9e2cf703c22fd8bf7f212a224	311	Pfam	PF01715	IPP transferase	81	155	7.7E-23	T	11-06-2021	IPR018022	IPP transferase
gnl_Eucgr_v2.0_Eucgr.G02313.1	e74ef9141487ab1367c2561dce58bbd8	295	Pfam	PF01715	IPP transferase	34	108	1.3E-17	T	11-06-2021	IPR018022	IPP transferase
gnl_Eucgr_v2.0_Eucgr.G02313.1	e74ef9141487ab1367c2561dce58bbd8	295	Pfam	PF01715	IPP transferase	125	237	2.7E-12	T	11-06-2021	IPR018022	IPP transferase
Maldo_GDDH_11G1288800	8e9ab266feabb32815312101764caa88	308	Pfam	PF01715	IPP transferase	140	234	6.6E-10	T	11-06-2021	IPR018022	IPP transferase
Maldo_GDDH_11G1288800	8e9ab266feabb32815312101764caa88	308	Pfam	PF01715	IPP transferase	56	130	2.4E-23	T	11-06-2021	IPR018022	IPP transferase
Malsi_13g015870	af8edc72258053755d99b7ecc28d7ff0	336	Pfam	PF01715	IPP transferase	72	149	1.3E-23	T	11-06-2021	IPR018022	IPP transferase
Malsi_13g015870	af8edc72258053755d99b7ecc28d7ff0	336	Pfam	PF01715	IPP transferase	154	257	6.9E-12	T	11-06-2021	IPR018022	IPP transferase
gnl_Medtr_Mt4.0v1_Medtr4g117330.1	e5d1e072c74932c79de64c6858221ff1	319	Pfam	PF01715	IPP transferase	151	249	1.1E-10	T	11-06-2021	IPR018022	IPP transferase
gnl_Medtr_Mt4.0v1_Medtr4g117330.1	e5d1e072c74932c79de64c6858221ff1	319	Pfam	PF01715	IPP transferase	69	146	1.3E-20	T	11-06-2021	IPR018022	IPP transferase
gnl_Arath_TAIR10_AT5G19040.1	703a56effe8af1354fbe56e7323b183f	323	Pfam	PF01715	IPP transferase	150	247	2.6E-12	T	11-06-2021	IPR018022	IPP transferase
gnl_Arath_TAIR10_AT5G19040.1	703a56effe8af1354fbe56e7323b183f	323	Pfam	PF01715	IPP transferase	66	141	2.2E-21	T	11-06-2021	IPR018022	IPP transferase
Rosch_v2.0_Chr4g0435021	33bee77af1cec02fccee57d0f74742dd	350	Pfam	PF01715	IPP transferase	183	289	1.3E-10	T	11-06-2021	IPR018022	IPP transferase
Rosch_v2.0_Chr4g0435021	33bee77af1cec02fccee57d0f74742dd	350	Pfam	PF01715	IPP transferase	86	162	5.2E-16	T	11-06-2021	IPR018022	IPP transferase
gnl_Stras_v2.0_SGA_v2.0_scaffold39T15369	5bdbd596b8dbef8d9620a1b25a968e16	289	Pfam	PF01715	IPP transferase	93	170	1.9E-18	T	11-06-2021	IPR018022	IPP transferase
gnl_Musac_v1_GSMUA_Achr5T07950_001	fe98f9f615b016c3b737855093edf710	311	Pfam	PF01715	IPP transferase	46	119	1.2E-21	T	11-06-2021	IPR018022	IPP transferase
gnl_Musac_v1_GSMUA_Achr5T07950_001	fe98f9f615b016c3b737855093edf710	311	Pfam	PF01715	IPP transferase	130	222	2.8E-7	T	11-06-2021	IPR018022	IPP transferase
Pyrbr_009358480.2_cds_XP_009356755.1_1	2e6052adec9aad20e42c3369839002f4	309	Pfam	PF01715	IPP transferase	56	130	2.2E-23	T	11-06-2021	IPR018022	IPP transferase
Pyrbr_009358480.2_cds_XP_009356755.1_1	2e6052adec9aad20e42c3369839002f4	309	Pfam	PF01715	IPP transferase	140	236	8.8E-10	T	11-06-2021	IPR018022	IPP transferase
gnl_Solly_v2.4_Solyc08g061720.1.1	f99644884af1221a312c385fb482ed08	82	Pfam	PF01715	IPP transferase	30	60	5.1E-6	T	11-06-2021	IPR018022	IPP transferase
gnl_Medtr_Mt4.0v1_Medtr3g020760.1	c14fa2a5631767aca5158a48f0af6ea3	291	Pfam	PF01715	IPP transferase	131	231	4.5E-10	T	11-06-2021	IPR018022	IPP transferase
gnl_Medtr_Mt4.0v1_Medtr3g020760.1	c14fa2a5631767aca5158a48f0af6ea3	291	Pfam	PF01715	IPP transferase	46	120	3.1E-19	T	11-06-2021	IPR018022	IPP transferase
Pyrbr_009343897.2_cds_XP_009342172.1_1	bd1d647b74c6433aacb6028bf0371536	335	Pfam	PF01715	IPP transferase	71	148	1.3E-23	T	11-06-2021	IPR018022	IPP transferase
Pyrbr_009343897.2_cds_XP_009342172.1_1	bd1d647b74c6433aacb6028bf0371536	335	Pfam	PF01715	IPP transferase	153	256	6.3E-12	T	11-06-2021	IPR018022	IPP transferase
Pruav_sc0000184.1_g460.1.mk	865c7970b48eee67f31b362121bf56ca	331	Pfam	PF01715	IPP transferase	67	144	9.9E-24	T	11-06-2021	IPR018022	IPP transferase
Pruav_sc0000184.1_g460.1.mk	865c7970b48eee67f31b362121bf56ca	331	Pfam	PF01715	IPP transferase	150	252	5.0E-11	T	11-06-2021	IPR018022	IPP transferase
gnl_Manes_v6.1_Manes.05G074300.1	51d645e626d09acf3c80759575a4b4dd	306	Pfam	PF01715	IPP transferase	68	142	1.9E-22	T	11-06-2021	IPR018022	IPP transferase
gnl_Manes_v6.1_Manes.05G074300.1	51d645e626d09acf3c80759575a4b4dd	306	Pfam	PF01715	IPP transferase	152	253	5.5E-10	T	11-06-2021	IPR018022	IPP transferase
Malsy_06g004140	49af52ecbbbe52428ceace8120d789ff	284	Pfam	PF01715	IPP transferase	134	233	8.3E-11	T	11-06-2021	IPR018022	IPP transferase
Malsy_06g004140	49af52ecbbbe52428ceace8120d789ff	284	Pfam	PF01715	IPP transferase	49	123	1.2E-20	T	11-06-2021	IPR018022	IPP transferase
Pyrco_DAnjou_Chr13v0.1_32000.1	0467b5bd4dad2d75f4899fe597a220c0	312	Pfam	PF01715	IPP transferase	50	125	6.8E-15	T	11-06-2021	IPR018022	IPP transferase
Pyrco_DAnjou_Chr13v0.1_32000.1	0467b5bd4dad2d75f4899fe597a220c0	312	Pfam	PF01715	IPP transferase	148	252	2.8E-13	T	11-06-2021	IPR018022	IPP transferase
Prupe.5G047700.1	3c3cd71ab88b4b3a1cbb1e3366357697	313	Pfam	PF01715	IPP transferase	165	262	9.9E-11	T	11-06-2021	IPR018022	IPP transferase
Prupe.5G047700.1	3c3cd71ab88b4b3a1cbb1e3366357697	313	Pfam	PF01715	IPP transferase	81	155	1.0E-19	T	11-06-2021	IPR018022	IPP transferase
gnl_Pinta_v2.0_PITA_000003404-RA	d60ff6b41652884ec6cc97991a41499e	277	Pfam	PF01715	IPP transferase	116	232	3.4E-12	T	11-06-2021	IPR018022	IPP transferase
Pyrusco16g013980.1	c5c7d48f65babe37858b3ee9879797a5	332	Pfam	PF01715	IPP transferase	71	148	5.1E-24	T	11-06-2021	IPR018022	IPP transferase
Pyrusco16g013980.1	c5c7d48f65babe37858b3ee9879797a5	332	Pfam	PF01715	IPP transferase	154	256	4.7E-12	T	11-06-2021	IPR018022	IPP transferase
Ruboc_02_G09687	35f1ade1c3eee17e0d6cfe852858c3db	322	Pfam	PF01715	IPP transferase	68	142	2.2E-22	T	11-06-2021	IPR018022	IPP transferase
Ruboc_02_G09687	35f1ade1c3eee17e0d6cfe852858c3db	322	Pfam	PF01715	IPP transferase	152	250	3.3E-11	T	11-06-2021	IPR018022	IPP transferase
Maldo_Gala_13g015930	9e0ebff190ce54ce4fc3af5bb492fa3c	336	Pfam	PF01715	IPP transferase	72	149	1.3E-23	T	11-06-2021	IPR018022	IPP transferase
Maldo_Gala_13g015930	9e0ebff190ce54ce4fc3af5bb492fa3c	336	Pfam	PF01715	IPP transferase	154	257	6.2E-12	T	11-06-2021	IPR018022	IPP transferase
Pyrco_Bartlett_016716.1	c4acc18e0379933353bf1610d24c5794	291	Pfam	PF01715	IPP transferase	56	130	3.6E-19	T	11-06-2021	IPR018022	IPP transferase
Pyrco_Bartlett_016716.1	c4acc18e0379933353bf1610d24c5794	291	Pfam	PF01715	IPP transferase	140	240	1.3E-11	T	11-06-2021	IPR018022	IPP transferase
Pyrco_BartlettDH_06g03440	c4acc18e0379933353bf1610d24c5794	291	Pfam	PF01715	IPP transferase	56	130	3.6E-19	T	11-06-2021	IPR018022	IPP transferase
Pyrco_BartlettDH_06g03440	c4acc18e0379933353bf1610d24c5794	291	Pfam	PF01715	IPP transferase	140	240	1.3E-11	T	11-06-2021	IPR018022	IPP transferase
gnl_Solly_v2.4_Solyc09g064910.1.1	a4dbece08fb5d92d5aad0ded9c6c4e5c	311	Pfam	PF01715	IPP transferase	137	238	6.3E-11	T	11-06-2021	IPR018022	IPP transferase
gnl_Solly_v2.4_Solyc09g064910.1.1	a4dbece08fb5d92d5aad0ded9c6c4e5c	311	Pfam	PF01715	IPP transferase	53	127	1.2E-21	T	11-06-2021	IPR018022	IPP transferase
Malsi_13g003430	a975e226c83e4521f8cd78f21a60b80d	349	Pfam	PF01715	IPP transferase	87	162	2.3E-15	T	11-06-2021	IPR018022	IPP transferase
Malsi_13g003430	a975e226c83e4521f8cd78f21a60b80d	349	Pfam	PF01715	IPP transferase	185	289	2.4E-12	T	11-06-2021	IPR018022	IPP transferase
Maldo_GDDH_13G1040600	a975e226c83e4521f8cd78f21a60b80d	349	Pfam	PF01715	IPP transferase	87	162	2.3E-15	T	11-06-2021	IPR018022	IPP transferase
Maldo_GDDH_13G1040600	a975e226c83e4521f8cd78f21a60b80d	349	Pfam	PF01715	IPP transferase	185	289	2.4E-12	T	11-06-2021	IPR018022	IPP transferase
gnl_Medtr_Mt4.0v1_Medtr3g019930.1	7aaaf82c5d4089c0d547e5a4511a2cf8	293	Pfam	PF01715	IPP transferase	132	234	8.0E-9	T	11-06-2021	IPR018022	IPP transferase
gnl_Medtr_Mt4.0v1_Medtr3g019930.1	7aaaf82c5d4089c0d547e5a4511a2cf8	293	Pfam	PF01715	IPP transferase	48	125	1.9E-18	T	11-06-2021	IPR018022	IPP transferase
Rosch_v2.0_Chr6g0308751	e478aa7252f7a77021dc7f476158a288	147	Pfam	PF01715	IPP transferase	49	122	1.0E-19	T	11-06-2021	IPR018022	IPP transferase
Maldo_HF42175-RA	7b4e9e9a6627b83cd2a389cf558ef65c	312	Pfam	PF01715	IPP transferase	148	252	1.9E-12	T	11-06-2021	IPR018022	IPP transferase
Maldo_HF42175-RA	7b4e9e9a6627b83cd2a389cf558ef65c	312	Pfam	PF01715	IPP transferase	50	125	1.9E-15	T	11-06-2021	IPR018022	IPP transferase
gnl_Solly_v2.4_Solyc05g009410.1.1	90a9395a7c0de78a355cdf4afa835666	280	Pfam	PF01715	IPP transferase	30	105	1.0E-14	T	11-06-2021	IPR018022	IPP transferase
gnl_Solly_v2.4_Solyc05g009410.1.1	90a9395a7c0de78a355cdf4afa835666	280	Pfam	PF01715	IPP transferase	128	225	8.2E-9	T	11-06-2021	IPR018022	IPP transferase
gnl_Stras_v2.0_SGA_v2.0_scaffold166T38377	c9aca005a4b072b788970c65172a519a	294	Pfam	PF01715	IPP transferase	52	129	1.2E-15	T	11-06-2021	IPR018022	IPP transferase
gnl_Stras_v2.0_SGA_v2.0_scaffold166T38377	c9aca005a4b072b788970c65172a519a	294	Pfam	PF01715	IPP transferase	135	226	2.5E-7	T	11-06-2021	IPR018022	IPP transferase
gnl_Sorbi_v3.1_Sobic.003G261700.1	c1c8331b1ff2e3ef08d7a364d9bc334d	339	Pfam	PF01715	IPP transferase	173	268	1.6E-11	T	11-06-2021	IPR018022	IPP transferase
gnl_Sorbi_v3.1_Sobic.003G261700.1	c1c8331b1ff2e3ef08d7a364d9bc334d	339	Pfam	PF01715	IPP transferase	75	148	1.2E-12	T	11-06-2021	IPR018022	IPP transferase
gnl_Elagu_v2.0_p5_sc00448.V1.gene19	81086ee8416eb85facb40d101b451183	264	Pfam	PF01715	IPP transferase	75	150	3.0E-17	T	11-06-2021	IPR018022	IPP transferase
gnl_Mimgu_v2.0_Migut.N00150.1	97e71641afa97334c637c49c7f41ad46	299	Pfam	PF01715	IPP transferase	132	231	5.9E-10	T	11-06-2021	IPR018022	IPP transferase
gnl_Mimgu_v2.0_Migut.N00150.1	97e71641afa97334c637c49c7f41ad46	299	Pfam	PF01715	IPP transferase	53	125	8.8E-18	T	11-06-2021	IPR018022	IPP transferase
gnl_Mimgu_v2.0_Migut.D00273.1	f5f0eaaa564bc47b446ec492c02da35e	318	Pfam	PF01715	IPP transferase	144	240	4.9E-11	T	11-06-2021	IPR018022	IPP transferase
gnl_Mimgu_v2.0_Migut.D00273.1	f5f0eaaa564bc47b446ec492c02da35e	318	Pfam	PF01715	IPP transferase	62	135	3.2E-19	T	11-06-2021	IPR018022	IPP transferase
Pyrco_BartlettDH_16g15410	34461645c2df3263faa71647adcf8942	332	Pfam	PF01715	IPP transferase	71	148	5.1E-24	T	11-06-2021	IPR018022	IPP transferase
Pyrco_BartlettDH_16g15410	34461645c2df3263faa71647adcf8942	332	Pfam	PF01715	IPP transferase	154	256	4.7E-12	T	11-06-2021	IPR018022	IPP transferase
gnl_Solly_v2.4_Solyc11g027990.1.1	55e815b2904a052ae9448dac69d9c518	59	Pfam	PF01715	IPP transferase	30	58	1.5E-5	T	11-06-2021	IPR018022	IPP transferase
Pyrco_DAnjou_Chr16v0.1_40573.1	00cbf534ac22e2ee173e5351805dc535	312	Pfam	PF01715	IPP transferase	50	126	7.8E-16	T	11-06-2021	IPR018022	IPP transferase
Pyrco_DAnjou_Chr16v0.1_40573.1	00cbf534ac22e2ee173e5351805dc535	312	Pfam	PF01715	IPP transferase	142	252	8.8E-12	T	11-06-2021	IPR018022	IPP transferase
gnl_Arath_TAIR10_AT3G63110.1	a2840f725d0e8acd1284cbdd3f66757d	331	Pfam	PF01715	IPP transferase	75	153	3.2E-20	T	11-06-2021	IPR018022	IPP transferase
gnl_Arath_TAIR10_AT3G63110.1	a2840f725d0e8acd1284cbdd3f66757d	331	Pfam	PF01715	IPP transferase	159	254	9.9E-10	T	11-06-2021	IPR018022	IPP transferase
gnl_Eucgr_v2.0_Eucgr.C02679.1	f15ceb01d2459069b92c78bc89abac78	309	Pfam	PF01715	IPP transferase	47	120	5.0E-18	T	11-06-2021	IPR018022	IPP transferase
gnl_Eucgr_v2.0_Eucgr.C02679.1	f15ceb01d2459069b92c78bc89abac78	309	Pfam	PF01715	IPP transferase	144	250	7.3E-9	T	11-06-2021	IPR018022	IPP transferase
gnl_Orysa_v7.0_LOC_Os05g24660.1	c7ea2c330e3366134513c1d3c7ed6042	316	Pfam	PF01715	IPP transferase	127	228	1.0E-11	T	11-06-2021	IPR018022	IPP transferase
gnl_Orysa_v7.0_LOC_Os05g24660.1	c7ea2c330e3366134513c1d3c7ed6042	316	Pfam	PF01715	IPP transferase	44	118	7.8E-21	T	11-06-2021	IPR018022	IPP transferase
Pruav_sc0000659.1_g130.1.mk	c1c3110fd0010505398d7564fe08192f	272	Pfam	PF01715	IPP transferase	63	140	2.1E-23	T	11-06-2021	IPR018022	IPP transferase
Pruav_sc0000659.1_g130.1.mk	c1c3110fd0010505398d7564fe08192f	272	Pfam	PF01715	IPP transferase	146	248	1.1E-11	T	11-06-2021	IPR018022	IPP transferase
gnl_Solly_v2.4_Solyc11g020510.1.1	165edb553c1eb152d8f19accc47acbfe	59	Pfam	PF01715	IPP transferase	2	32	4.3E-7	T	11-06-2021	IPR018022	IPP transferase
gnl_Elagu_v2.0_p5_sc00067.V1.gene365	14f4a1fa798466e3a43570517bba0e2f	314	Pfam	PF01715	IPP transferase	46	120	6.4E-23	T	11-06-2021	IPR018022	IPP transferase
gnl_Elagu_v2.0_p5_sc00067.V1.gene365	14f4a1fa798466e3a43570517bba0e2f	314	Pfam	PF01715	IPP transferase	130	224	2.5E-7	T	11-06-2021	IPR018022	IPP transferase
gnl_Carpa_v0.4_evm.model.supercontig_16.27	245c6f055f7b8cd5cb23f0e727a0ba85	324	Pfam	PF01715	IPP transferase	152	245	6.7E-9	T	11-06-2021	IPR018022	IPP transferase
gnl_Carpa_v0.4_evm.model.supercontig_16.27	245c6f055f7b8cd5cb23f0e727a0ba85	324	Pfam	PF01715	IPP transferase	68	143	2.7E-21	T	11-06-2021	IPR018022	IPP transferase
gnl_Medtr_Mt4.0v1_Medtr3g019980.1	1e6d493455f7fa4bebf114867b6e3b1a	291	Pfam	PF01715	IPP transferase	132	231	8.7E-8	T	11-06-2021	IPR018022	IPP transferase
gnl_Medtr_Mt4.0v1_Medtr3g019980.1	1e6d493455f7fa4bebf114867b6e3b1a	291	Pfam	PF01715	IPP transferase	46	120	3.1E-19	T	11-06-2021	IPR018022	IPP transferase
gnl_Nelnu_v1.0_NNU_009848-RA	7c9cd41e5b54685ffd9057894ea7e2f1	89	Pfam	PF01715	IPP transferase	44	87	6.0E-11	T	11-06-2021	IPR018022	IPP transferase
gnl_Musac_v1_GSMUA_Achr1T12830_001	003c9a3a9c15bdf6ad7e0147daf5e949	121	Pfam	PF01715	IPP transferase	30	107	5.3E-18	T	11-06-2021	IPR018022	IPP transferase
gnl_Ambtr_v1.0_evm_27.model.AmTr_v1.0_scaffold00025.75	f4993fe196a045a39978e9889c7419da	317	Pfam	PF01715	IPP transferase	67	141	1.3E-19	T	11-06-2021	IPR018022	IPP transferase
gnl_Ambtr_v1.0_evm_27.model.AmTr_v1.0_scaffold00025.75	f4993fe196a045a39978e9889c7419da	317	Pfam	PF01715	IPP transferase	150	250	2.0E-7	T	11-06-2021	IPR018022	IPP transferase
gnl_Manes_v6.1_Manes.06G067100.1	dadfb7d55e717c2a24ebcf8a3d88f7dc	338	Pfam	PF01715	IPP transferase	173	280	5.6E-11	T	11-06-2021	IPR018022	IPP transferase
gnl_Manes_v6.1_Manes.06G067100.1	dadfb7d55e717c2a24ebcf8a3d88f7dc	338	Pfam	PF01715	IPP transferase	84	160	2.8E-16	T	11-06-2021	IPR018022	IPP transferase
Pyrusco11g002550.1	b4df31552da00ca6ba0b3d7cb8f5bab2	309	Pfam	PF01715	IPP transferase	56	132	4.7E-23	T	11-06-2021	IPR018022	IPP transferase
Pyrusco11g002550.1	b4df31552da00ca6ba0b3d7cb8f5bab2	309	Pfam	PF01715	IPP transferase	140	236	8.8E-10	T	11-06-2021	IPR018022	IPP transferase
gnl_Solly_v2.4_Solyc11g019850.1.1	89e24aeebe83c472b967c82ac0844bcf	54	Pfam	PF01745	Isopentenyl transferase	1	50	1.6E-4	T	11-06-2021
gnl_Solly_v2.4_Solyc11g020430.1.1	1606d3629e6a15f3a20977eba0c38897	73	Pfam	PF01745	Isopentenyl transferase	1	56	1.6E-4	T	11-06-2021
Pruav_sc0001243.1_g240.1.mk	eef4ef977e3b0b68b038c9b601ea3005	281	Pfam	PF01715	IPP transferase	133	230	2.2E-10	T	11-06-2021	IPR018022	IPP transferase
Pruav_sc0001243.1_g240.1.mk	eef4ef977e3b0b68b038c9b601ea3005	281	Pfam	PF01715	IPP transferase	49	123	3.7E-21	T	11-06-2021	IPR018022	IPP transferase
gnl_Solly_v2.4_Solyc11g061890.1.1	bb483a1e1271b3e444023fb1355cec1e	119	Pfam	PF01715	IPP transferase	35	100	4.6E-10	T	11-06-2021	IPR018022	IPP transferase
gnl_Eucgr_v2.0_Eucgr.C02690.1	01b4cb559bd16fd07988721524b396c1	290	Pfam	PF01715	IPP transferase	48	132	9.1E-17	T	11-06-2021	IPR018022	IPP transferase
gnl_Eucgr_v2.0_Eucgr.C02690.1	01b4cb559bd16fd07988721524b396c1	290	Pfam	PF01715	IPP transferase	145	242	9.0E-6	T	11-06-2021	IPR018022	IPP transferase
gnl_Solly_v2.4_Solyc11g020360.1.1	13ac14b5a49cdfbbea43998ffdccc11b	96	Pfam	PF01745	Isopentenyl transferase	14	84	1.2E-5	T	11-06-2021
gnl_Poptr_v3.0_Potri.004G150900.1	e4c00bf407fd255e4c7aba4e72a284df	320	Pfam	PF01715	IPP transferase	162	259	9.5E-12	T	11-06-2021	IPR018022	IPP transferase
gnl_Poptr_v3.0_Potri.004G150900.1	e4c00bf407fd255e4c7aba4e72a284df	320	Pfam	PF01715	IPP transferase	78	153	1.3E-21	T	11-06-2021	IPR018022	IPP transferase
gnl_Musac_v1_GSMUA_AchrUn_randomT01160_001	bf0f6af65fa7a502bae65c07bf2e9169	265	Pfam	PF01715	IPP transferase	90	185	9.4E-11	T	11-06-2021	IPR018022	IPP transferase
gnl_Musac_v1_GSMUA_AchrUn_randomT01160_001	bf0f6af65fa7a502bae65c07bf2e9169	265	Pfam	PF01745	Isopentenyl transferase	13	55	1.7E-4	T	11-06-2021
Malsy_13g014920	058d3c1c8c47e3560a9ff2cc10843523	336	Pfam	PF01715	IPP transferase	72	149	1.3E-23	T	11-06-2021	IPR018022	IPP transferase
Malsy_13g014920	058d3c1c8c47e3560a9ff2cc10843523	336	Pfam	PF01715	IPP transferase	154	257	6.2E-12	T	11-06-2021	IPR018022	IPP transferase
gnl_Carpa_v0.4_evm.model.supercontig_20.90	74ed734a8c45b2282e61bc532d7991a0	202	Pfam	PF01715	IPP transferase	61	136	2.5E-18	T	11-06-2021	IPR018022	IPP transferase
gnl_Solly_v2.4_Solyc11g020400.1.1	70b5d5a072877a10fd16c40196ee4978	113	Pfam	PF01745	Isopentenyl transferase	3	107	6.6E-5	T	11-06-2021
Pyrco_BartlettDH_16g03610	e798387202b8544a1aaee0149e90cc69	349	Pfam	PF01715	IPP transferase	179	289	5.7E-13	T	11-06-2021	IPR018022	IPP transferase
Pyrco_BartlettDH_16g03610	e798387202b8544a1aaee0149e90cc69	349	Pfam	PF01715	IPP transferase	87	163	9.6E-16	T	11-06-2021	IPR018022	IPP transferase
Pyrco_Bartlett_043959.1	e798387202b8544a1aaee0149e90cc69	349	Pfam	PF01715	IPP transferase	179	289	5.7E-13	T	11-06-2021	IPR018022	IPP transferase
Pyrco_Bartlett_043959.1	e798387202b8544a1aaee0149e90cc69	349	Pfam	PF01715	IPP transferase	87	163	9.6E-16	T	11-06-2021	IPR018022	IPP transferase
gnl_Poptr_v3.0_Potri.010G123900.1	69a1967704ec14a8fe7b38a36e51dd4c	241	Pfam	PF01715	IPP transferase	50	124	3.8E-14	T	11-06-2021	IPR018022	IPP transferase
gnl_Nelnu_v1.0_NNU_001256-RA	b1b94f62a28cf2175bd80dc740cd583a	330	Pfam	PF01715	IPP transferase	75	150	7.0E-18	T	11-06-2021	IPR018022	IPP transferase
gnl_Nelnu_v1.0_NNU_001256-RA	b1b94f62a28cf2175bd80dc740cd583a	330	Pfam	PF01715	IPP transferase	171	279	1.1E-10	T	11-06-2021	IPR018022	IPP transferase
gnl_Solly_v2.4_Solyc11g063740.1.1	b3be4ce1ad49ff894a62c77657c0f10b	201	Pfam	PF01745	Isopentenyl transferase	15	70	1.4E-5	T	11-06-2021
gnl_Orysa_v7.0_LOC_Os07g11050.1	c3ab8fb15e760a603b55f44cb363985f	319	Pfam	PF01715	IPP transferase	154	249	7.9E-8	T	11-06-2021	IPR018022	IPP transferase
gnl_Orysa_v7.0_LOC_Os07g11050.1	c3ab8fb15e760a603b55f44cb363985f	319	Pfam	PF01715	IPP transferase	70	143	2.6E-21	T	11-06-2021	IPR018022	IPP transferase
gnl_Nelnu_v1.0_NNU_012622-RA	cbee3dc07a907f3c3f4332f0b1355652	303	Pfam	PF01715	IPP transferase	142	249	7.2E-13	T	11-06-2021	IPR018022	IPP transferase
gnl_Nelnu_v1.0_NNU_012622-RA	cbee3dc07a907f3c3f4332f0b1355652	303	Pfam	PF01715	IPP transferase	49	125	4.1E-16	T	11-06-2021	IPR018022	IPP transferase
Pyrusco6g003620.1	324b2240cd9c74e813e339283d73dbeb	291	Pfam	PF01715	IPP transferase	56	130	3.4E-19	T	11-06-2021	IPR018022	IPP transferase
Pyrusco6g003620.1	324b2240cd9c74e813e339283d73dbeb	291	Pfam	PF01715	IPP transferase	140	239	2.2E-11	T	11-06-2021	IPR018022	IPP transferase
gnl_Solly_v2.4_Solyc08g061680.1.1	bbc2f66357951175655e580d4c79432b	202	Pfam	PF01715	IPP transferase	48	77	3.2E-5	T	11-06-2021	IPR018022	IPP transferase
gnl_Vitvi_Genoscope.12X_GSVIVT01025775001	93121e8744c851d6742939e31fc031b2	258	Pfam	PF01715	IPP transferase	115	207	1.2E-10	T	11-06-2021	IPR018022	IPP transferase
gnl_Vitvi_Genoscope.12X_GSVIVT01025775001	93121e8744c851d6742939e31fc031b2	258	Pfam	PF01715	IPP transferase	30	104	4.3E-22	T	11-06-2021	IPR018022	IPP transferase
Maldo_Gala_03g023550	ef74a465e35e7668ec424a16f53575cc	325	Pfam	PF01715	IPP transferase	73	150	1.1E-23	T	11-06-2021	IPR018022	IPP transferase
Maldo_Gala_03g023550	ef74a465e35e7668ec424a16f53575cc	325	Pfam	PF01715	IPP transferase	157	253	9.3E-11	T	11-06-2021	IPR018022	IPP transferase
gnl_Arath_TAIR10_AT1G25410.1	e10cabb01e7321911d73310c117f981c	330	Pfam	PF01715	IPP transferase	72	148	1.8E-13	T	11-06-2021	IPR018022	IPP transferase
gnl_Arath_TAIR10_AT1G25410.1	e10cabb01e7321911d73310c117f981c	330	Pfam	PF01715	IPP transferase	170	271	2.3E-8	T	11-06-2021	IPR018022	IPP transferase
gnl_Carpa_v0.4_evm.model.supercontig_47.73	01a4d545ecbbc809c119949304a11312	108	Pfam	PF01715	IPP transferase	62	105	1.8E-11	T	11-06-2021	IPR018022	IPP transferase
gnl_Elagu_v2.0_p5_sc00079.V1.gene322	bddb9501014efc9d40bbb402f8fed87b	205	Pfam	PF01715	IPP transferase	78	156	1.9E-19	T	11-06-2021	IPR018022	IPP transferase
gnl_Stras_v2.0_SGA_v2.0_scaffold14T06874	4d6cda46c4c97b792df1ea9cc0e13a2d	307	Pfam	PF01715	IPP transferase	148	250	3.6E-12	T	11-06-2021	IPR018022	IPP transferase
gnl_Stras_v2.0_SGA_v2.0_scaffold14T06874	4d6cda46c4c97b792df1ea9cc0e13a2d	307	Pfam	PF01715	IPP transferase	51	126	5.4E-18	T	11-06-2021	IPR018022	IPP transferase
gnl_Manes_v6.1_Manes.03G185000.1	a6d5213d75b957fed74c1ccf9146e3c2	330	Pfam	PF01715	IPP transferase	151	246	6.3E-10	T	11-06-2021	IPR018022	IPP transferase
gnl_Manes_v6.1_Manes.03G185000.1	a6d5213d75b957fed74c1ccf9146e3c2	330	Pfam	PF01715	IPP transferase	67	141	8.0E-17	T	11-06-2021	IPR018022	IPP transferase
Prupe.1G151100.1	6aa8abb903653a18ebc23a231fc89294	169	Pfam	PF01715	IPP transferase	43	122	5.8E-7	T	11-06-2021	IPR018022	IPP transferase
gnl_Medtr_Mt4.0v1_Medtr7g024250.1	5a64b7b22c6a160d665c7a179ae9ad1d	292	Pfam	PF01715	IPP transferase	47	121	6.4E-18	T	11-06-2021	IPR018022	IPP transferase
gnl_Medtr_Mt4.0v1_Medtr7g024250.1	5a64b7b22c6a160d665c7a179ae9ad1d	292	Pfam	PF01715	IPP transferase	131	227	4.6E-7	T	11-06-2021	IPR018022	IPP transferase
gnl_Musac_v1_GSMUA_AchrUn_randomT15750_001	a70332b290987b5e40707021efcec27b	299	Pfam	PF01715	IPP transferase	121	216	4.9E-9	T	11-06-2021	IPR018022	IPP transferase
gnl_Musac_v1_GSMUA_AchrUn_randomT15750_001	a70332b290987b5e40707021efcec27b	299	Pfam	PF01715	IPP transferase	69	115	1.8E-7	T	11-06-2021	IPR018022	IPP transferase
gnl_Solly_v2.4_Solyc11g019860.1.1	58dff0efeacd7c626476668aedeecd85	221	Pfam	PF01745	Isopentenyl transferase	46	104	1.3E-6	T	11-06-2021
gnl_Nelnu_v1.0_NNU_001581-RA	131fd4c44b9de48553253d8a30fcdb6d	307	Pfam	PF01715	IPP transferase	131	227	2.7E-11	T	11-06-2021	IPR018022	IPP transferase
gnl_Nelnu_v1.0_NNU_001581-RA	131fd4c44b9de48553253d8a30fcdb6d	307	Pfam	PF01715	IPP transferase	48	123	2.8E-24	T	11-06-2021	IPR018022	IPP transferase
gnl_Poptr_v3.0_Potri.008G121500.1	977a5fc3f8f80972c80dcb263dd0988f	338	Pfam	PF01715	IPP transferase	82	156	1.6E-13	T	11-06-2021	IPR018022	IPP transferase
gnl_Poptr_v3.0_Potri.008G121500.1	977a5fc3f8f80972c80dcb263dd0988f	338	Pfam	PF01715	IPP transferase	172	281	1.7E-9	T	11-06-2021	IPR018022	IPP transferase
gnl_Solly_v2.4_Solyc01g080150.2.1	4e1807bbc7a8720a755e6bbff4721d9a	321	Pfam	PF01715	IPP transferase	69	144	1.2E-22	T	11-06-2021	IPR018022	IPP transferase
gnl_Solly_v2.4_Solyc01g080150.2.1	4e1807bbc7a8720a755e6bbff4721d9a	321	Pfam	PF01715	IPP transferase	152	248	3.2E-10	T	11-06-2021	IPR018022	IPP transferase
gnl_Mimgu_v2.0_Migut.L01058.1	0b198955d40ce947121022a2fa93c932	289	Pfam	PF01715	IPP transferase	146	234	1.4E-11	T	11-06-2021	IPR018022	IPP transferase
gnl_Mimgu_v2.0_Migut.L01058.1	0b198955d40ce947121022a2fa93c932	289	Pfam	PF01715	IPP transferase	48	124	8.1E-17	T	11-06-2021	IPR018022	IPP transferase
gnl_Aquco_v3.1_Aqcoe2G331600.1	7194fa35dd151fb175c70b69acff8b66	328	Pfam	PF01715	IPP transferase	69	143	1.4E-23	T	11-06-2021	IPR018022	IPP transferase
gnl_Aquco_v3.1_Aqcoe2G331600.1	7194fa35dd151fb175c70b69acff8b66	328	Pfam	PF01715	IPP transferase	153	247	1.5E-10	T	11-06-2021	IPR018022	IPP transferase
Ruboc_04_G02693	55c885932ea904ef532c6da067c42005	344	Pfam	PF01715	IPP transferase	174	284	8.3E-10	T	11-06-2021	IPR018022	IPP transferase
Ruboc_04_G02693	55c885932ea904ef532c6da067c42005	344	Pfam	PF01715	IPP transferase	85	159	1.5E-15	T	11-06-2021	IPR018022	IPP transferase
Pyrco_DAnjou_Chr6v0.1_13943.1	1b7cbae927ff04971387c01d31e4f65d	291	Pfam	PF01715	IPP transferase	56	130	3.6E-19	T	11-06-2021	IPR018022	IPP transferase
Pyrco_DAnjou_Chr6v0.1_13943.1	1b7cbae927ff04971387c01d31e4f65d	291	Pfam	PF01715	IPP transferase	140	240	1.3E-11	T	11-06-2021	IPR018022	IPP transferase
Pyrbr_009358585.2_cds_XP_009356860.1_1	8c9f598bf10d40b73036728997aca6cc	376	Pfam	PF01715	IPP transferase	87	163	1.1E-15	T	11-06-2021	IPR018022	IPP transferase
Pyrbr_009358585.2_cds_XP_009356860.1_1	8c9f598bf10d40b73036728997aca6cc	376	Pfam	PF01715	IPP transferase	179	289	1.1E-12	T	11-06-2021	IPR018022	IPP transferase
gnl_Elagu_v2.0_p5_sc00008.V1.gene190	bcdbc624990f4a59aed770aad43c02d9	324	Pfam	PF01715	IPP transferase	176	266	3.4E-9	T	11-06-2021	IPR018022	IPP transferase
gnl_Elagu_v2.0_p5_sc00008.V1.gene190	bcdbc624990f4a59aed770aad43c02d9	324	Pfam	PF01715	IPP transferase	77	152	2.7E-16	T	11-06-2021	IPR018022	IPP transferase
Pyrco_BartlettDH_13g03490	2884758cf86a08bc2a458302267ff3b4	349	Pfam	PF01715	IPP transferase	87	162	8.3E-15	T	11-06-2021	IPR018022	IPP transferase
Pyrco_BartlettDH_13g03490	2884758cf86a08bc2a458302267ff3b4	349	Pfam	PF01715	IPP transferase	179	289	1.1E-12	T	11-06-2021	IPR018022	IPP transferase
gnl_Eucgr_v2.0_Eucgr.K03385.1	405228e12b5dbe1a62ee27a836b1a772	315	Pfam	PF01715	IPP transferase	151	247	4.9E-10	T	11-06-2021	IPR018022	IPP transferase
gnl_Eucgr_v2.0_Eucgr.K03385.1	405228e12b5dbe1a62ee27a836b1a772	315	Pfam	PF01715	IPP transferase	68	142	7.3E-22	T	11-06-2021	IPR018022	IPP transferase
gnl_Utrgi_v4.1_Scf01496.g24935.t1	7e3ec2b546c213ec371461dc6654735d	328	Pfam	PF01715	IPP transferase	169	274	6.4E-10	T	11-06-2021	IPR018022	IPP transferase
gnl_Utrgi_v4.1_Scf01496.g24935.t1	7e3ec2b546c213ec371461dc6654735d	328	Pfam	PF01715	IPP transferase	79	153	7.5E-16	T	11-06-2021	IPR018022	IPP transferase
gnl_Theca_v1.1_Thecc1EG020503t1	11abcb77ad366b179ca9e2d733e5f906	325	Pfam	PF01715	IPP transferase	67	140	6.8E-23	T	11-06-2021	IPR018022	IPP transferase
gnl_Theca_v1.1_Thecc1EG020503t1	11abcb77ad366b179ca9e2d733e5f906	325	Pfam	PF01715	IPP transferase	150	244	1.4E-11	T	11-06-2021	IPR018022	IPP transferase
gnl_Vitvi_Genoscope.12X_GSVIVT01011886001	a01956c9fcbe653521e50fee5119ea59	313	Pfam	PF01715	IPP transferase	76	152	2.9E-17	T	11-06-2021	IPR018022	IPP transferase
gnl_Vitvi_Genoscope.12X_GSVIVT01011886001	a01956c9fcbe653521e50fee5119ea59	313	Pfam	PF01715	IPP transferase	172	258	3.1E-10	T	11-06-2021	IPR018022	IPP transferase
gnl_Medtr_Mt4.0v1_Medtr2g075100.1	cffffb79144e6be5109fdaa0be9a6e1e	292	Pfam	PF01715	IPP transferase	132	233	2.7E-9	T	11-06-2021	IPR018022	IPP transferase
gnl_Medtr_Mt4.0v1_Medtr2g075100.1	cffffb79144e6be5109fdaa0be9a6e1e	292	Pfam	PF01715	IPP transferase	47	121	2.1E-17	T	11-06-2021	IPR018022	IPP transferase
gnl_Solly_v2.4_Solyc11g061790.1.1	4abf6545904d1e0c6f3612de8ef99127	81	Pfam	PF01745	Isopentenyl transferase	13	70	5.6E-5	T	11-06-2021
gnl_Phavu_v2.1_Phvul.001G149400.1	2cbe9986c63e6d26fe2c1b53b6316984	300	Pfam	PF01715	IPP transferase	65	141	2.4E-23	T	11-06-2021	IPR018022	IPP transferase
gnl_Phavu_v2.1_Phvul.001G149400.1	2cbe9986c63e6d26fe2c1b53b6316984	300	Pfam	PF01715	IPP transferase	145	238	3.2E-9	T	11-06-2021	IPR018022	IPP transferase
gnl_Solly_v2.4_Solyc11g061920.1.1	6994acad1c4c74afff6101276f91ba06	92	Pfam	PF01715	IPP transferase	47	76	3.0E-6	T	11-06-2021	IPR018022	IPP transferase
gnl_Orysa_v7.0_LOC_Os03g59570.1	7a9168f4b67555ad677cae393c732480	330	Pfam	PF01715	IPP transferase	152	249	4.6E-10	T	11-06-2021	IPR018022	IPP transferase
gnl_Orysa_v7.0_LOC_Os03g59570.1	7a9168f4b67555ad677cae393c732480	330	Pfam	PF01715	IPP transferase	69	142	3.2E-20	T	11-06-2021	IPR018022	IPP transferase
gnl_Vitvi_Genoscope.12X_GSVIVT01017885001	d9f53f2ab0d9e51126db59e438ab3d23	327	Pfam	PF01715	IPP transferase	67	145	4.8E-22	T	11-06-2021	IPR018022	IPP transferase
gnl_Vitvi_Genoscope.12X_GSVIVT01017885001	d9f53f2ab0d9e51126db59e438ab3d23	327	Pfam	PF01715	IPP transferase	150	244	1.5E-10	T	11-06-2021	IPR018022	IPP transferase
Pyrbr_009367528.2_cds_XP_009365803.1_1	3401dd5777847172cee6c48b6238d318	335	Pfam	PF01715	IPP transferase	71	148	1.3E-23	T	11-06-2021	IPR018022	IPP transferase
Pyrbr_009367528.2_cds_XP_009365803.1_1	3401dd5777847172cee6c48b6238d318	335	Pfam	PF01715	IPP transferase	153	256	7.5E-12	T	11-06-2021	IPR018022	IPP transferase
Pyrusco13g004930.1	3401dd5777847172cee6c48b6238d318	335	Pfam	PF01715	IPP transferase	71	148	1.3E-23	T	11-06-2021	IPR018022	IPP transferase
Pyrusco13g004930.1	3401dd5777847172cee6c48b6238d318	335	Pfam	PF01715	IPP transferase	153	256	7.5E-12	T	11-06-2021	IPR018022	IPP transferase
Frave_06080	b537a4ed45b5493cd89fc33028b4853b	342	Pfam	PF01715	IPP transferase	75	152	1.3E-22	T	11-06-2021	IPR018022	IPP transferase
Frave_06080	b537a4ed45b5493cd89fc33028b4853b	342	Pfam	PF01715	IPP transferase	158	258	1.9E-11	T	11-06-2021	IPR018022	IPP transferase
gnl_Eucgr_v2.0_Eucgr.H03602.1	5795c7da34b82728793445f2f1c9b5ce	330	Pfam	PF01715	IPP transferase	69	145	3.6E-22	T	11-06-2021	IPR018022	IPP transferase
gnl_Eucgr_v2.0_Eucgr.H03602.1	5795c7da34b82728793445f2f1c9b5ce	330	Pfam	PF01715	IPP transferase	152	246	1.7E-11	T	11-06-2021	IPR018022	IPP transferase
gnl_Solly_v2.4_Solyc11g063710.1.1	88124190236fd2befef112475408f27e	201	Pfam	PF01745	Isopentenyl transferase	13	70	9.3E-6	T	11-06-2021
Maldo_HF37306-RA	6ba94bfa38ec4428879b1954f50fb154	284	Pfam	PF01715	IPP transferase	134	233	8.1E-11	T	11-06-2021	IPR018022	IPP transferase
Maldo_HF37306-RA	6ba94bfa38ec4428879b1954f50fb154	284	Pfam	PF01715	IPP transferase	49	123	1.1E-20	T	11-06-2021	IPR018022	IPP transferase
Maldo_Gala_06g004110	6ba94bfa38ec4428879b1954f50fb154	284	Pfam	PF01715	IPP transferase	134	233	8.1E-11	T	11-06-2021	IPR018022	IPP transferase
Maldo_Gala_06g004110	6ba94bfa38ec4428879b1954f50fb154	284	Pfam	PF01715	IPP transferase	49	123	1.1E-20	T	11-06-2021	IPR018022	IPP transferase
Malsi_06g004000	6ba94bfa38ec4428879b1954f50fb154	284	Pfam	PF01715	IPP transferase	134	233	8.1E-11	T	11-06-2021	IPR018022	IPP transferase
Malsi_06g004000	6ba94bfa38ec4428879b1954f50fb154	284	Pfam	PF01715	IPP transferase	49	123	1.1E-20	T	11-06-2021	IPR018022	IPP transferase
gnl_Theca_v1.1_Thecc1EG011151t1	73d9d81d03109f3f94ceacd18ff2ca89	311	Pfam	PF01715	IPP transferase	81	155	1.4E-22	T	11-06-2021	IPR018022	IPP transferase
gnl_Theca_v1.1_Thecc1EG011151t1	73d9d81d03109f3f94ceacd18ff2ca89	311	Pfam	PF01715	IPP transferase	164	261	2.8E-12	T	11-06-2021	IPR018022	IPP transferase
Pyrusco16g003390.1	c97932c92e01c6c6f4005d9590070060	349	Pfam	PF01715	IPP transferase	87	163	9.6E-16	T	11-06-2021	IPR018022	IPP transferase
Pyrusco16g003390.1	c97932c92e01c6c6f4005d9590070060	349	Pfam	PF01715	IPP transferase	179	289	4.2E-13	T	11-06-2021	IPR018022	IPP transferase
gnl_Phavu_v2.1_Phvul.007G028100.1	51995ef153e6f8d048e9145424823d9c	343	Pfam	PF01715	IPP transferase	63	142	3.6E-19	T	11-06-2021	IPR018022	IPP transferase
gnl_Phavu_v2.1_Phvul.007G028100.1	51995ef153e6f8d048e9145424823d9c	343	Pfam	PF01715	IPP transferase	154	264	3.2E-10	T	11-06-2021	IPR018022	IPP transferase
gnl_Utrgi_v4.1_Scf00078.g7256.t1	be9d7da64ea7bbbbc550fe43b0caed98	304	Pfam	PF01715	IPP transferase	62	135	4.8E-12	T	11-06-2021	IPR018022	IPP transferase
gnl_Utrgi_v4.1_Scf00078.g7256.t1	be9d7da64ea7bbbbc550fe43b0caed98	304	Pfam	PF01715	IPP transferase	157	249	3.5E-9	T	11-06-2021	IPR018022	IPP transferase
gnl_Utrgi_v4.1_Scf00499.g18656.t1	2b2aebe675b45cd214d2e0793ed74aed	315	Pfam	PF01715	IPP transferase	143	242	3.3E-10	T	11-06-2021	IPR018022	IPP transferase
gnl_Utrgi_v4.1_Scf00499.g18656.t1	2b2aebe675b45cd214d2e0793ed74aed	315	Pfam	PF01715	IPP transferase	62	134	6.4E-21	T	11-06-2021	IPR018022	IPP transferase
Maldo_GDDH_16G1183400	63540a68665bf2bc018794f6a3af2a7f	332	Pfam	PF01715	IPP transferase	154	256	8.0E-12	T	11-06-2021	IPR018022	IPP transferase
Maldo_GDDH_16G1183400	63540a68665bf2bc018794f6a3af2a7f	332	Pfam	PF01715	IPP transferase	71	148	1.2E-23	T	11-06-2021	IPR018022	IPP transferase
Pruav_sc0001051.1_g170.1.mk	8b8229e7b8b6a7a906666a997537fd8d	350	Pfam	PF01715	IPP transferase	88	162	2.3E-15	T	11-06-2021	IPR018022	IPP transferase
Pruav_sc0001051.1_g170.1.mk	8b8229e7b8b6a7a906666a997537fd8d	350	Pfam	PF01715	IPP transferase	186	290	1.3E-12	T	11-06-2021	IPR018022	IPP transferase
gnl_Carpa_v0.4_evm.model.supercontig_1.30	3749ee84bd9db51712cf141a7e2882a1	342	Pfam	PF01715	IPP transferase	83	158	5.6E-16	T	11-06-2021	IPR018022	IPP transferase
gnl_Carpa_v0.4_evm.model.supercontig_1.30	3749ee84bd9db51712cf141a7e2882a1	342	Pfam	PF01715	IPP transferase	168	286	1.5E-10	T	11-06-2021	IPR018022	IPP transferase
gnl_Arath_TAIR10_AT1G68460.1	9bd4840148513066e2163f3561a3d6d9	334	Pfam	PF01715	IPP transferase	79	155	7.6E-19	T	11-06-2021	IPR018022	IPP transferase
gnl_Arath_TAIR10_AT1G68460.1	9bd4840148513066e2163f3561a3d6d9	334	Pfam	PF01715	IPP transferase	176	279	2.0E-12	T	11-06-2021	IPR018022	IPP transferase
gnl_Eucgr_v2.0_Eucgr.C02687.1	4352db7cf39243ecb5192e22a965311f	312	Pfam	PF01715	IPP transferase	48	122	2.4E-17	T	11-06-2021	IPR018022	IPP transferase
gnl_Eucgr_v2.0_Eucgr.C02687.1	4352db7cf39243ecb5192e22a965311f	312	Pfam	PF01715	IPP transferase	129	250	2.3E-5	T	11-06-2021	IPR018022	IPP transferase
gnl_Medtr_Mt4.0v1_Medtr3g019820.1	f96dac1e6d51f99af7b7e58b89685d1f	281	Pfam	PF01715	IPP transferase	36	113	8.7E-19	T	11-06-2021	IPR018022	IPP transferase
gnl_Medtr_Mt4.0v1_Medtr3g019820.1	f96dac1e6d51f99af7b7e58b89685d1f	281	Pfam	PF01715	IPP transferase	120	222	5.0E-9	T	11-06-2021	IPR018022	IPP transferase
gnl_Arath_TAIR10_AT3G23630.1	979d23744b7ced51197c1996aaccd24d	318	Pfam	PF01715	IPP transferase	69	143	1.2E-18	T	11-06-2021	IPR018022	IPP transferase
gnl_Arath_TAIR10_AT3G23630.1	979d23744b7ced51197c1996aaccd24d	318	Pfam	PF01715	IPP transferase	153	250	9.8E-12	T	11-06-2021	IPR018022	IPP transferase
gnl_Vitvi_Genoscope.12X_GSVIVT01011107001	b9a148945623144375cdc72db2857c78	275	Pfam	PF01715	IPP transferase	101	197	3.4E-13	T	11-06-2021	IPR018022	IPP transferase
gnl_Vitvi_Genoscope.12X_GSVIVT01011107001	b9a148945623144375cdc72db2857c78	275	Pfam	PF01715	IPP transferase	69	100	2.6E-7	T	11-06-2021	IPR018022	IPP transferase
Pruav_sc0000146.1_g150.1.mk	4fcc17994dd0e3890c17d10e01c55f83	321	Pfam	PF01715	IPP transferase	66	143	2.3E-24	T	11-06-2021	IPR018022	IPP transferase
Pruav_sc0000146.1_g150.1.mk	4fcc17994dd0e3890c17d10e01c55f83	321	Pfam	PF01715	IPP transferase	150	246	5.5E-12	T	11-06-2021	IPR018022	IPP transferase
gnl_Solly_v2.4_Solyc11g063450.1.1	b07b723a6b3f6de30f27ce53e9173ad4	87	Pfam	PF01745	Isopentenyl transferase	13	70	7.1E-7	T	11-06-2021
gnl_Utrgi_v4.1_Scf00415.g17281.t1	288faa06a4ba67714c4588e220a75d7d	314	Pfam	PF01715	IPP transferase	62	134	2.5E-20	T	11-06-2021	IPR018022	IPP transferase
gnl_Utrgi_v4.1_Scf00415.g17281.t1	288faa06a4ba67714c4588e220a75d7d	314	Pfam	PF01715	IPP transferase	143	242	4.8E-11	T	11-06-2021	IPR018022	IPP transferase
gnl_Spipo_v2_Spipo12G0008100	cf25c761d8beccfb8bd9f924840e8a39	295	Pfam	PF01715	IPP transferase	127	223	1.7E-10	T	11-06-2021	IPR018022	IPP transferase
gnl_Spipo_v2_Spipo12G0008100	cf25c761d8beccfb8bd9f924840e8a39	295	Pfam	PF01715	IPP transferase	44	121	1.6E-18	T	11-06-2021	IPR018022	IPP transferase
Ruboc_03_G18598	8600066417bc3305c45b34124931020f	319	Pfam	PF01715	IPP transferase	47	121	1.7E-15	T	11-06-2021	IPR018022	IPP transferase
Ruboc_03_G18598	8600066417bc3305c45b34124931020f	319	Pfam	PF01715	IPP transferase	139	250	2.6E-11	T	11-06-2021	IPR018022	IPP transferase
