# Supplementary material for: Building a foundation for gene family analysis in Rosaceae genomes with a novel workflow: A case study in Pyrus architecture genes
Source: Front Plant Sci. 2022 Nov 14;13:975942. doi: 10.3389/fpls.2022.975942 (PMC9702816; doi:10.3389/fpls.2022.975942)
Supplement: Supplementary file 1 [file DataSheet_1.zip › SupFiles/SupFile8_Scripts/TGFam_finder_example/Source/OG274.target_species.CDS.fa]

>Frave_03725
ATGACACTTAATCCCTTCCCAGCTCACCAATATTATAATATTCCCTCCAAACATTTCCTCCCCTCGCCGCCGCTCCCATCTCTCCCCCACAACCCTAAACGCTGGGCCCGAATGGACTCCGGCCCAGCTTCCAGCCCACAAAAGGACAAGCTCGTCGTCATTATGGGCGCCACCGGCGCCGGCAAGTCCCGCCTCTCCATCGACCTCGCCTCTCGCTTCCCTTCCTTCGAAGTCATCAACTCTGACAAGATACAAGTCTACAAAGGTCTCGACATCACCACCAACAAGATTCCCTTCCCCGACCGCCGAGGGATCTCACACCATCTCCTCGGCGAGTTGGACCCACTCGACGGGGAGCTCTCCCCCGCCGACTTTAGACGGCTGGCTGGTCGAGCCGTCTACGACATTGCTACCAGAAAGAGAGTGCCTATGCTGGTGGGAGGTTCCAACTCTCTCATTCACGCTCTCCTCGTCGACCGGTTCGAACCGGGCGTCAATGTGTTTGAAAACGGCGCCGAGTTGGCGTCGTCGGAGCTCAGGTACGACTGCTGCTTTCTCTGGGTTGATGTGTCGTTGGTGGTTCTGGCCGAGTATTTATTGAAGCGAGTGGACGAAATGCTTGAGTCCGGAATGTACGAAGAGTTAGCCGAGTTTTGCGCCACCGAGGACGACGAGGAGGTTCGAACCGGGTTGAGAAAGGCTATCGGAGTGCCGGAGTTCAGCCGGTTTTTTAAACAGTTCCCGCCGGGAAGAGTTCATGATCAGCTGCGGAGAGGAGCGTACAACGACGCGGTAAAGGCCATAAAGGACAACACGTGTCAGTTGGCCAAGAAGCAGATTGGAAAGATTCTACGGCTCAAAGGTTCAGCCAAGTGGGACCTACAGAGGCTAGACGCGACGGAGGCGTTCAGGGCGGTGCTGTCGTCAGATGGGAGGAGGTGGTCGGAGATATGGGAGGAACAGGTGGTTGAACCAAGCGTGAAAATTGTGAAGCAATTCTTGGCGGAGGAG
>Frave_06080
ATGCAAACTCTTTTCTCCATGTCTGCCTGCCAACAAGTAGTTCAAATACAGCCGATGATAAGATTCCAAGGGCCGCCAGCCGGACTATCCATCGATCGGTTTTTCAGTCGGAATAAGGATAAGGTTGTGATAGTAATCGGAGCTACCGGAACCGGTAAGTCCAGGCTTGCCATAGACCTTGCCTTAAAATATTCGGCCGAGATCATAAACTCAGATAAAATGCAAGTCTATAAAGGCTTGGACACCCTCACCAACAAGGTCACTGAGGAGGAGTGCAAAGGTGTACCACATCATTTGTTGGGCACAGTGGATCCTGACTCGAACTTCACTGCTACTGATTTCAAGCATCATGCTTCTTTGGCCATTGAATCGATATTGGAGCGTGACCGGTTACCGATCATCGCCGGTGGGTCAAACTCTTACATAGAGGCACTGGTGGACGAGCACGCCGAGTTCCGGAGGAGGTACGAGTGTTGCTTTCTGTGGGTGGACGTGGCGCCGCGTGTGCTCAACTCGTTTGTGTCGGAGCGAGTTGATCGGATGGTGGAGGTGGGTCTGGTGGACGAGGTGAGGAGAATGTTCGACCCTACTACTGCCGACGAGGAGGACTACAGCACAGGGATCAGAAAAGCCATCGGTGTTCCGGAGATGCATCATTACTTGTGTGGCGAAGCATGTGGCAACGATAAAGAAACCCAAGAGGCGCTTCTGTTGGAAGCCATTTCCAACATCAAGAAGAATACTTGCACGTTGGCTCATCGACAGTTGCAAAAGATTCACCGGCTGCGGAGCAAGTGGAACTGGAGCATGCACTGCCTCGACGCCACCGAAGCTTTCCGCCGCCGCGGCCGGGAGGGAGAACTGGTGTGGGACAAGCAAGTCTCTAGACCCGCTACAGGAATTGTCAGTAAGTTCCTCGTAGACGACCCAATGTCAACTACAATTCTTCCTCATGACACCGCCTTTGTGGCTGCAACGGCCAACTCTCTAACGGTGTCCATGTCGGCCGTGGCCGCTGCAACACGG
>Frave_27343
ATGGACTTCTCCGGCCCACAGAAGCTCATCGTCGTCATGGGCGCCACCGGCTCCGGCAAGTCCCGGCTCTCCCTCGACCTCGCCGTGCGGTTCCCTACCTTCGAGGTCATAAACGCCGACAAAATGCAGCTCTACAAGGGCCTCGACGTCACCACCAACAAGCTCTCCGACGCCGAACGACGCGTCGTTCCTCACCACCTCCTCGGCGAGTTCGACTCCCGCCACGGCGACGTCTCCCCCTCCGAGTTCCGCCGTCTCGCGGCGCAGGCGGTGTCTGACGTTCTCTCCCGGGGAAAAGTCCCGGTGCTCGTCGGAGGGTCCAACTCGTTCATCCACGTGCTACTCGTCGAACGGTTCGAACCGGACGTTGACGTCTTTGACGGCGAGGTAGCGGCGTCGTCGCAGCTCCGCTACGACTGCTGCTTCCTCTGGGTCGACGTGGAGTTCCCGGTTTTGACGGCGTACTTGTCGCGGCGAGTGGAGGAGATGCTCGATGCGGGGATGTTTCAGGAGCTGGCCGAGTTTCACGGCCAAAACCGGGCGGTTCAGACCGGTGTGAGCAAGGCGATCGGAGTGGCGGAGTTCAGCCGGTATTTTGAGGAGTATGCGGCGGCGGAGGTGGAGGAGGATGATCCGGTGCGGCGAGGAGCATACGAGGAGGCGGTGGGAGAGGTTAAAAGGAACACTTGGCAGCTGGCGAAGAGGCAGATGGGGAAGATTGCGAGGCTGAGGAAGGCGGGGTGGGACCTGAAGAGGCTGGACGCGACGGAGGTGCTCAGGGCGGTGGTGACGTCAGATGATGACGAGGATGGCGGGAAGAGGTGGTCGGAGATTTGGGAGAGAGAGGTGGTTGAGCCAAGCGTGAAGATTGTGAAGGATTTCTTGGAGGAGGAGGAGGAG
>Frave_27842
ATGACCATGAACATGATGCCAATGTGCAAACAAGCACAGGCGTTACCAAACGTACAACTAAATATTGGCGGCGGGCATAGCCACCTCCTCGATGTGTTCAATCCCCGCCGCCAAAAGGATAAAGTGGTGATCGTAATGGGCGCCACCGGGACAGGCAAGTCCAAGCTCTCTATCGACCTAGCCACCCGCTTCCCGGCAGAAATCATCAACTCCGACAAAATGCAATTCTACGAGGGCCTTGACATAGCCACCAACAAAATAACACCACAAGAACAACGCGACGTCCCCCACCATTTGCTTGGAGTTTTAGACCCCAATGTGGATTTCTCTGCCGACGACTTCTCTAACGTCACCTGCCTCGCCGTCGACTCAATCCTGAACCGGAACCGACTTCCAATCATCGTTGGAGGCTCGAACTCGTACATAGAGACCTTGGTTGACGGCTACGATAACATGTTCCGGTCCAGATATGACTGCTGCTTTCTCTGGGTGGATGTATCCTTATCCGTTTTGCATTCTTTTGTTTCCGACCGTGTCGATCAGATGGTGGAGAATGGACTGGTGGAGGAGGTGAGAGAGTTCTTTGATCCCAATGCGGATTACACAAAAGGCATCAGAAGGGCCATCGGTGTGCCGGAGTTCGATGACTTTTTCCGGTATGGTCCGTTTTTGGATGATGAAACTAGAGCTGGGTTACTTGAACGAGCGATCAACGAAGTGAAAGACAATACGTGCAAGTTGGCATGTAGGCAGTTGGAGAAGATTCGAAGACTTAGGAATAAAGGGTGGAGTCTGCATCAACTTGATGCCACTGAGGTGTTCCAAAAGCGCGGCAAGGAGTCCCATGAGGCCTGGGACAGGCTGGTTTCGGGGCCAAGCGCCATGATTGTTCGCCAGTTTCTCTACAATAACAAGGCCGAAGTTACCACAAATGCCATTAGGGTTCCGGTGGCAATAGAAACTGCAGCCCTTGCCGCTGCAACTTAC
>Frave_30601
ATGGAGAAGCTCATCGTCGTCATGGGCGCCACCGGCACCGGCAAGTCACGCCTCTCCATCAACCTCGCCGCGCGGTTCCCTACCTTCGAGGTCATCAACGCCGACAAGATGCAGCTCTACAAGGGCCTCGACGTCACCACCAACAAGGTCACCGACGCCGAACGACGCCTCGTCCCGCACCACCTTCTCGGCGACCTCGACTCCCGCCACGGCGACGTCTCCTCCGCCGAGTTCCGCCGTCTCGCGGCGCATGTGGTGTCTGATGTTCTCTCCCGGGGAAAAGTCCCGGTGCTCGTCGGCGGGTCCAACTCGTTCATCCACGCACTCCTCGTCGACCGGTTCGAACCGGACGTCGACGTCTTTGACGGCGAGGTGGCGGCGTCGTCGGAGCTCCGGTACGACTGCTGCTTTCTCTGGCTCGACGTGGCGTTTCAGACTTTGGCGCCGTACTTGTCGCGGCGAGTGGAGGAGATGCTCGACTCGGGCATGTTTCGCGAGCTGGCCGAGTTTCACGGCCAAAACCGGGCGGTTCAGACCGGTCTGAGTAAGTCGATCGGAGTGGCAGAGTTCAGCCGTTATTTTAAGGAGTATGCGGCGGAGGAGGAGGAGGTGCGGCGAGGAGCATACAAGGAGGCGGTGAGGAACACACAAAAGAACACGTGGCAGATGGCGAAGAGGCAGATGGGAAAGATTGGGAGGCTGAGGAAAGCAGGGTGGGATCTGAAGAGGCTGGACGCGACGGAGGCGTTTAAGGCGATGACGACGTCAGATGATGACGAGGATGGCGGGAAGAGGTGGTCGGAGATTTGGGAGGAAGAGGTGGTTGGGCCAAGCGTGAAGATTGTGAAGCGTTTCTTGGAGGAGGAG
>Maldo_GDDH_00G1084500
ATGACTGTGACAGGGAGAACTATGGAACCTGTGCATGTCAATGGTTCTGTCCACAAAAAGGCGAAGGTTGTTTTTATAATGGGTCCGACTGGGTGTGGAAAAACCAAACTTTCCATAGACCTAGCTACCAATTACGGGGGAGAAGTAATTAATTCGGACAAAATCCAAGTCTACAAAGGCCTGGACATTGTCACTAACAAAGCCACAGAATCTGAGCAACGAGGCATCCGTCATCACTTGCTAGGGTTCGTAGAAGACCCCGTAGCTGATTTCTCCGTTGATGAATTTCGTCGTCGTGTGCAAACTTCAATCGATGAGATCACAAAGCGTAACTGCCTCCCAATCATTGCTGGCGGATCCAACTCTTATATCGAGGCACTCATCGAAGATCCAGTGATTGATTTTCGAAATAAATATGATTGCTGTTTTATATGGCTTGATGTGTCGTTGCCTGTGCTATATAACCATGTGTCCAAAAGAGTTGACGAAATGGTGGCTGCAGGATTAGTGGATGAGCTTCGTGAAATGTTTGCTCCAGGGGTGAATTATGATGGTGGCATTCGCCGAGCAATCGGAGCTCCGGAGATGCATCCATACTTCATGGCTGAAATGAACAACAATATAGTAGACGATGACAAGGTTCGTAAGGAATTTCTGCTGAAAGATGGCATTTGGAAAACCAAAGAAAATACTTGTAAACTTGCTGAACGCCAAGTGCAGAAAATTAAACTTCTCAGCGACAAATGGGATATTCATCGTATTGATGTCACTGCTGTGTATGAGAACTGTGGAAAGGAAGCTGTGGTTGCCTGGGAAACCTTGGTTTTAAAGCCAAGTTTCACCATTGTGGGTGGATTTTTGAAGAAACATGGT
>Maldo_GDDH_03G1267900
ATGATGCCAATGTGCAAACAAATACAAACATTACAACATGTTCCATCTAGTGGCCATAATCATAAAATCGACGTGTTCAATCCTCACCGGCAGAAGGAGAAGGTGGTGATCGTAATGGGAGCAACAGGGACCGGAAAGTCAAGGCTCTCCATCGACCTAGCCACCTGTTTCCCGGCAGAAATCATAAACTCCGACAAAATGCAAGTCTACGAAGGCCTTGACATAGTCACCAACAAAATAACCAAAGAAGAGCAACGTGGTGTACCGCACCATTTGCTAGGGATGCTAGATCCTCATGAAGATTTTACTGCCAGGGATTTTTGTGACCTAACCTCAATTGCCATTGAATCCATTTTAGGCCGTGATCGGCTTCCAATCATCGTTGGAGGTTCCAACTCTTACATCGAGGCGTTGATCGATGATTATGACTATAAATTTCGGTCCAAGTATGACTGTTGCTTTTTATGGGTAGATGTGTCTACACCCGTTCTGCACTCTTTTGTGTCAAAACGGGTAGACCACATGGTTCACAACGGAATGGTGGATGAGGCGAGAGAGTACTTTGATCCCAATGCAGATTACACGAAAGGGATTCGAAGAGCAATAGGGGTCCCTGAATTCGATAAGTACTTCAGGTATGGGCCATTTTTGGATGAAGAAACTCGTACTCGGTTACTACGACAAGCAGTGGACGAAATTAAGGACAATACGTGCAAATTGGCATGTCGACAACTGGAGAAGATTCATAGACTTAGAAATATCAAAGGGTGGAATCTGCACCCGTTGGATGCCACGGAGGTGTTCCGAAAGCGCGGCGAAGAGGCCGACGAGGCCTGGAAAAAGCTTGTGTCGGGGACAAGTGCTATGATCGTTGGCCAGTTTCTTTACAATATGACAGCTGAGGTTCCTCCACATCTTGGAAGCCTTAGGGTTCTTGAAGCACTTGCAGCTGCAACTCAC
>Maldo_GDDH_11G1288800
ATGTTCCATTCTAGTGGCCATAATCATAGAATGGATGTGTTCAATCCCCGCCGGCAGAAGGAGAAGGTGGTGATCGTAATGGGGGCAACGGGGACCGGAAAATCAAGGCTCTCCATCGACCTAGCCACCTGTTTCCCGGCAGAAATCATAAACTCCGACAAAATGCAAGTCTACGAAGGCCTTGATATAGTCACCAACAAAATAACCAAAGAAGAGCAACGTGGTGTACCGCACCATTTGCTAGGGATACTAGATCCTAATGAAGATTTTACAGCCAGGGATTTTTGTGACCTAACCTCACTTGCCATTGAATCTGTTTTAGGCCGTGATCGGCTTCCAATCATCGTCGGAGGCTCCAACTCCTACATCGAGGCGTTAGTCGATGACCATGACTATAAATTTCGGTCTAAGTACGAATGTTGCTTTTTATGGGTGGATGTTTCTGTACCCGTTATGCACTCGTTTGTGTCAGGACGGGTTGACCACATGGTTCAAAATGGAATGGTGGATGAGGCGAGAGAGTTCTTTGATCCCAATGCAGATTACATGAAAGGGATTCGAAGGGCAATTGGGGTCCCTGAATTCGATAAGTACTTCAGGTATGGGCCACTTTTGGATGAAGAAACTCGTGCCAGGTTACTACAACAAGCAGTGGACAAAATTAAGGACAATACGTGCAAATTGGCATGCCGACAATTGGAGAAGATTCATGGACTTAGAAATAACAAAGGGTGGAATCTGCACCCGTTGGATGCCACCGAGGTGTTCCGAAAGCGCGGCAAGGACGCTGACGAGGCCTGGGAAAAGCTTGTGTCGGGGCCAGGTGCTATGATCGTTGGCCAGTTTCTTTACAATATGACAGCTGAGGTTCCTCCACATATTGGAAGTCTTAGGGTTCCTGCAGCACTTGCAGCTGCAACTCAC
>Maldo_GDDH_13G1040600
ATGACACTTCATCCCCTCCCAACTCTCCATTATTCTAATCTCAATATCTCCCACCGCTTCCACTTCCCGCCGCTCCTTCACCTCCCCCAAAGGCCCCGCCGCTCGGCCCACATGGCCACCGGCCCCACCTCAGCGGGCCCACGAAGAAAAGACAAGCTTCTTGTCATCATGGGGGCCACCGGCGCTGGCAAGTCCCGCCTCTCCCTCGACCTCGCCAGCCGCTTCCCCTTCTTCGAAATCGTCAACTCCGACAAAATACAACTCTACCGCGGCCTAGACATCACCACCAACAAGCTCCCCCTACCGGAACGACTCGGCGTCCCCCACCACCTCCTCGGCGAGTTCGACCCCCTAGACGGCGACTTCACCCCCGCCGATTTTCGCGCCGTCGCCGGTCAGGTTGTTTCCGGCATTACCAATCGGAGGAAGGTGCCGATGCTCGTCGGCGGGTCAAACTCCTTCATTCACGCGATGGTCGCGGAACGGTTCGAACCGGGATCCAATGTCTTCGAACCGGGTTTCGACGCCTCCGTCTCGGCCGAGCTCAGGTACAATTGCTGTTTTCTTTGGGTGGACGTGTCGATGGCGGTGTTGACGGAATATTTATCAAAGCGAGTCGACGAAATGCTCGACTCGGGAATGTTCGACGAGTTGGCCGAGTTTTGCGACCCGGATGGCCAGCACGACCCAGCTGCGGTTCCGACAGGGTTGAGAAAGGCGATTGGAGTGCCCGAGTTCACTCGGTATTTTAAAAAATACCCACAAAGTAAAAGAGACGAAGACGACGACCGGGAGCGGAGAGGAGCATACGAAGAGGCGGTGAGGGTGATCAAGGACAACACGTGTCAGCTGGCGAAGAGGCAGATAGGGAAGATCCTACGGTTAAGAGGGGGAGGGTGGGACTTACGGAGACTAGACGCAACGGACGCGTTTAGGGCGGTGGTTGCGATGTCGACGCCGGAAAATGGCGGAGAGAGGTGGTCAGAGATATGGGAGCGGCAGGTGGTGGAACCAAGCGCGAAGATTGTGAAGCGCTTCTTGGAGGAG
>Maldo_GDDH_13G1182800
ATGAGAATTCTCATGTCTGCCTGCAAACAAGTAGTACAGCCGATGGTGAGCTTCCAAGGCCCCGGGCTCACCAACATAAACATGGATCCGTTTTTACGGCGAAAAGATAAGGTTGTGATCGTAATGGGAGCCACCGGGACTGGCAAGTCCCGGCTTGCCATAGACCTCGCAAGACATAATCCGGCGGAGATTATTAACTCGGACAAAATGCAAGTCTACAAAGGCTTGGACATCGTCACCAACAAAGTCACTGAGGACGAGTGTAAAGGCATACCTCACCATTTGATAGGCAAAGTCGATCCCGACTCAGATTTTACTGCCAATGATTTCAAGCACCATGCGTCGTTGGCCATCGAATCGATCTTGGAGCGTGACAGATTGCCAATCATTGCCGGGGGTTCAAATTCGTATATTGAAGCCTTGGTGGATGAACACTCGGAGTTTCGAATGAAGTACGAGTGTTGCTTTCTTTGGGTTGATGTGGCCATCCCCGTGCTCCACTCTTTCGTGTCAGAGAGAGTGGACCGGATGGTGAAGATGGGTTTGGTGGAAGAGGTGAGGAGAATGTTTGACTCTACAACTGAGAAAGAATATACGCGCGGAGTCAGGCGAGCCATAGGCGTGCCTGAAATGGATGAGTATTTACAAGGCGAAGCAAGTGATAATAACGATGATGAAACTCAAGAGAGGCTTCTTCAAGCAGCAATTTCTAAAATCAAAGAAAATACTTGCATTTTGGCGTATCGCCAATTGCAAAAGATTCGCCGGCTGCAAGCTCGGCGGGGTTGGAACATGCACCGCCTTGATGCCACGGAGGCGTTCTTAAAGCACCACGCGGAAACGAATCAAGCGTGGGAAAAACTCGTGGCAAGACCTGCCACGCGGATAGTGCGTCAGTTCCTTTTGGACCCAATTCCCTCCATTCTTCCGACAGAGAATATCACCGCCACTACCACCGCTCCGGTTCTTTCCACGTCTATGCCGACAGTGACCGCTGCAACACGA
>Maldo_GDDH_16G1041700
ATGACACTTCATCCCTTCCCAACTCTCCATTATTCCAATTTCAATATCTCCCACCGTTTCCACCTCCCGCAGCTCCTTCACCTCCCCCAAAGGCCCCGCCGCTGGGCCCACATGGCCACCGGCCACACTTCCGCGGTCCCACGTCGAAAAGACAAGCTCCTCGTCATCATGGGGGCCACTGGCGCCGGCAAGTCCCGCCTCTCCCTCGACCTCGCCACCCGCTTCCCCTTCTTCGAAATCATCAACTCCGACAAAATACAACTCTACCGCGGCCTCGACATCACCACCAACAAGCTCCCCCTCCCGGAACGACTCGGCGTTCCCCACCACCTCCTCGGCGAGTTGGACCCCCGAGACGGAGATTTCACGCCCGCCGATTTTCGCGCCGTCGCCGGTCAGGTTGTTTCCGGCATTACGAATCGGAGGAAGGTGCCGATGCTCGTCGGCGGGTCAAACTCCTTCATTCACGCGATGGTCGCGGACCGTTTCGAACCGGGGTGCAATGTCTTCGAACCGGGTTCAGACGCCTCCCTCTCGGCCGAGCTCAGATACAATTGCTGTTTTCTGTGGGTGGACGTGTCGATGGCGGTGTTGACAGAGTATCTATCGAAGCGAGTCGACGAAATGCTCGACTCGGGAATGTTCGAGGAGTTGGCCGAGTTTTGCGACCCGGATCGCCAGCACGACCCGGCAGCGGTTCCGACCGGGCTGAGAAAGGCGATTGGAGTGCCCGAGTTCACTCGGTATTTTAAAAAATACCCACAAAGTAAAAGGGACGAGGACGATGATCGGGAGCGGAGAGGAGCATACGAAGAGGCGGTAAGGGCGATCAAGGACAACACGTGTCAGCTGGCGAAGAGGCAGATAGGGAAGGTCCTACGTTTGAGAGGGGGAGGGTGGGACCTACGGAGACTAGACGCAACGGACGCGTTTAGGGCGGTGGTTGCGACGACATCGTCGGATAGTGGCGGAGAGAGGTGGTCAGATATATGGGAGAGACAGGTGGTGGGACCAAGCGTGAAGATTGTGAAGCGCTTCTTGGAGGAG
>Maldo_GDDH_16G1183400
ATGAGAATTCTCATGTCTGCCTGCAAACAAGTAGTACAGCCGATGGTGAGCTTCCATGGCCCCGCGCTCACCAACATCAACATGGATCCATTTTTCCGGAGAAAAGATAAGGTTGTGATCGTAATGGGAGCCACCGGGACTGGCAAGTCCCGGCTTGCCATAGACCTCGCAATGCATTATCCGGCGGAGATTATAAACTCGGACAAAATGCAAGTCTACAAAGGCTTGGACATCGTCACCAACAAAGTCACTGAGGAAGAGTGTAAAGGCATACCCCACCATTTGATAGGCAAATTCGATCCCAACTCAAATTTTACTGCCAATGATTTCAAGAACCATGCATCGTTGGCCATCGAATCCATCTTGGAGCGTGACAGACTCCCGATCATTGCGGGTGGTTCGAATTCGTACATTGAAGCCTTGGTGGATAAACACTCGGAGTTTCGAATGAAGTACGAGTGTTGCTTTCTTTGGGTTGATGTGGCCATCCCTGTGCTCCACTCTTTCGTGTCGAAGAGAGTGGATCGGATGGTGAAGGTGGGTTTGGTGGACGAGGTGAGGAAAATGTTTGACTCTACAACTGAAGCAGAATATACGAATGGAATCAGGCAAGCCATAGGCGTGCCTGAAATGCATGAGTATTTACACTGTGAAGCGAGTGGTAGTAACGATGATGAAACCCAAGAGAGGCTTCTTCAAGCAGCAATTTCTAAAATCAAAGAAAATACTTGCATTTTGGCGTATCGCCAATTGCAAAAGATCCGCCGGCTGCAAGCTCGGCGGGGTTGGAACATGCACCGCCTTGATGCCACGGAAGTGTTCTTAAAGCACCAAGGGGAGGCGGATCAAGCATGGGAGAAATTCGTGGCAACACCCGCCACGCGGATGGTGGATAAGTTCCTTTTGGACCCAATTCCCTCCATTCTTCCGACAGAGGCCATCATCACGCCACCGCGATTCCGTCTATGCCGACAGTGGCTGCCGCAACACGGTAAC
>Maldo_Gala_03g023550
TTGATCATCACCAGCATGATGCCAATGTGCAAACAAATACAAACATTACTACATGTTCCATCTAGTGGCCATAATCATAAAATGGACGTGTTCAATCCTCACCGGCAGAAGGAGAAGGTGGTGATCGTAATGGGAGCAACAGGGACCGGAAAGTCAAGGCTCTCCATCGACCTAGCCACCTGTTTCCCGGCAGAAATCATAAACTCCGACAAAATGCAAGTCTACGAAGGCCTTGACATAGTCACCAACAAAATAACCAAAGAAGAGCAACGTGGTGTACCGCACCATTTGCTAGGGATGCTAGATCCTCATGAAGATTTTACTGCCAGGGATTTTTGTGACCTAACCTCAATTGCCATTGAATCCATTTTAGGCCGTGATCGGCTTCCAATCATCGTTGGAGGTTCCAACTCTTACATCGAGGCGTTGATCGATGATTATGACTATAAATTTCGGTCCAAGTATGACTGTTGCTTTTTATGGGTAGATGTGTCTACACCCGTTCTGCACTCTTTTGTGTCAAAACGGGTAGACCACATGGTTCAAAACGGAATGGTGGATGAGGCGAGAGAGTACTTTGATCCCAATGCAGATTACACGAAAGGGATTCGAAGAGCAATAGGGGTCCCTGAATTCGATAAGTACTTCAGGTATGGGCCATTTTTGGAAGAAGAAACTCGTGCTCGGTTACTACGACAAGCAGTGGACGAAATTAAGGACAATACGTGCAAATTGGCATGTCGACAACTGGAGAAGATTCATAGACTTAGAAATATCAAAGGGTGGAATCTGCACCCGTTGGATGCCACGGAGGTGTTCCGAAAGCGCGGCGAAGAGGCCGACGAGGCCTGGAAAAAGCTTGTGTCGGGGACAAGTGCTATGATCGTTGGCCAGTTTCTTTACAATATGACAGCTGAGGTTCCTCCACATCTTGGAAGCCTTAGGGTTCTTGAAGCACTTGCAGCTGCAACTCAC
>Maldo_Gala_06g004110
ATGGAACCTGTGCATGTCAATGGTTCTGTCCACAAAAAGGCGAAGGTTGTTTTTATAATGGGTCCGACTGGGTGTGGAAAAACCAAACTTTCCATAGACCTAGCTACCAATTACGGGGGAGAAGTAATTAATTCGGACAAAATCCAAGTCTACAAAGGCCTGGACATTGTCACTAACAAAGCCACAGAATCTGAGCAACGAGGCATCCGTCATCACTTGCTAGGGTTCGTAGAAGACCCCGTAGCTGATTTCTCCGTTGATGAATTTCGTCGTCGTGTGCAAACTTCAATCGATGAGATCACAAAGCGTAACTGCCTCCCAATCATTGCTGGCGGATCCAACTCTTATATCGAGGCACTCATCGAAGATCCAGTGATTGATTTTCGAAATAAATATGATTGCTGTTTTATATGGCTTGATGTGTCGTTGCCTGTGCTATATAACCATGTGTCCAAAAGAGTTGACGAAATGGTGGCTGCAGGATTAGTGGATGAGCTTCGTGAAATGTTTGCTCCAGGGGTGAATTATGATGGTGGCATTCGCCGAGCAATCGGAGCTCCGGAGATGCATCCGTACTTCATGGCTGAAATGAACAACAATATAGTATACGATGACAAGGTTCGTAAGGAATTTCTGCTGAAAGATGGCATTTGGAAAACCAAAGAAAATACTTGTAAACTTGCTGAACGCCAAGTGCAGAAAATTAAACTTCTCAGCGACAAATGGGATATTCATCGTATTGATGTCACTGCTGTGTATGAGAACTGTGGAAAGGAAGCTGTGGTTGCCTGGGAAACCTTGGTTTTAAAGCCAAGTTTCACCATTGTGGGTGGATTTTTGAAGAAACATGGT
>Maldo_Gala_13g003270
ATGACACTTCATGCCTTCCCAACTCTCCATTATTCTAATCTCAATATCTTCCACCGCTTCAACTTCCCGCCGCTCCTTCACCTCCCCCAAAGGCCCCGCCGCTCGGCCCACATGGCCACCGGCCCCACCTCCGCTGGCCCACGAAGAAAAGACAAGCTTCTCGTCATCATGGGGGCCACCGGCGCTGGCAAGTCCCGCCTCTCCCTCGACCTCGCCAGCCGCTTCCCCTTCTTCGAAATCGTCAACTCCGACAAAATACAACTCTACCGCGGCCTAGACATCACCACCAACAAGCTCCCCCTACCGGAACGACTCGGCGTCCCCCACCACCTCCTCGGCGAGTTCGACCCCCTAGACGGCGACTTCACCCCCGCCGATTTTCGCGCCGTCGCCGGTCAGGTTGTTTCCGGCATTACCAATCGGAGGAAGGTGCCGATGCTCGTAGGCGGGTCAAACTCCTTCATTCACGCGATGGTCGCGGAACGGTTCGAACCGGGCTCCAATGTCTTCGAACCGGGTTTCGACGCCTCCGTCTCGGCCGAGCTCAGGTACAATTGCTGTTTTCTTTGGGTGGACGTGTCGATGGCGGTGTTGACGGAGTATTTATCAAAGCGAGTCGACGAAATGCTCGACTCGGGAATGTTCGACGAGTTGGCAGAGTTTTGCGACCCGGATCGCCAGAAGGACCCAGCTGCGGTTCCGACAGGGTTGAGAAAGGCGATTGGAGTGCCCGAGTTCACTCGGTATTTTAAAAAATACCCACAAAGTAAAAGAGACGAGGACGACGACCGGGAGCGGAGAGGAGCATACGAAGAGGCGGTGAGGGTGATCAAGGACAACACGTGTCAGCTGGCGAAGAGGCAGATAGGGAAGATCCTACGGTTAAGAGGGGGAGGGTGGGACTTACGGAGACTAGACGCAACGGACGCGTTTAGGGCGGTGGTTGCGACGTCGACGCCGGAAAATGGCGGAGAGAGGTGGTCAGAGATATGGGAGCGGCAGGTGGTGGAACCAAGCGCGAAGATTGTGAAGCGCTTCTTGGAGGAG
>Maldo_Gala_13g015930
AAAATGAGAATTCTCATGTCTGCCTGCAAACAAGTAGTACAGCCGATGGTGAGCTTCCAAGGCCCCGGGCTCACCAACATAAACATGGATCCGTTTTTACGGCGAAAAGATAAGGTTGTGATCGTAATGGGAGCCACCGGGACTGGCAAGTCCCGGCTTGCCATAGACCTCGCAAGACATAATCCGGCGGAGATTATTAACTCGGACAAAATGCAAGTCTACAAAGGCTTGGACATCGTCACCAACAAAGTCACTGAGGACGAGTGTAAAGGCATACCTCACCATTTGATAGGCAAAGTCGATCCCGACTCAGATTTTACTGCCAATGATTTCAAGCACCATGCGTCGTTGGCCATCGAATCGATCTTGGAGCGTGACAGATTGCCAATCATTGCCGGGGGTTCAAATTCGTATATTGAAGCCTTGGTGGATGAACACTCGGAGTTTCGAATGAAGTACGAGTGTTGCTTTCTTTGGGTTGATGTGGCCATCCCCGTGCTCCACTCTTTCGTGTCAGAGAGAGTGGACCGGATGGTGAAGATGGGTTTGGTGGAAGAGGTGAGGAGAATGTTTGACTCTACAACTGAGAAAGAATATACGCGCGGAGTCAGGCGAGCCATAGGCGTGCCTGAAATGGATGAGTATTTACAAGGCGAAGCAAGTGATAATAACGATGATGAAACTCAAGAGAGGCTTCTTCAAGCAGCAATTTCTAAAATCAAAGAAAATACTTGCATTTTGGCGTATCGCCAATTGCAAAAGATTCGCCGGCTGCAAGCTCGGCGGGGTTGGAACATGCACCGCCTTGATGCCACGGAGGCGTTCTTAAAGCACCACGCGGAAACGAATCAAGCGTGGGAAAAACTCGTGGCAAGACCTGCCACGCGGATAGTGCGTCAGTTCCTTTTGGACCCAATTCCCTCCATTCTTCCGACAGAGAATATCACCGCCACTACCACCGCTCCGGTTCTTTCCACGTCTATGCCGACAGTGACCGCTGCAACACGA
>Maldo_Gala_16g003740
ATGACACTTCATCCCTTCCCAACTCTCCATTATTCCAATTTCAATATCTCCCACCGTTTCCACCTCCCGCAGCTCCTTCACCTCCCCCAAAGGCCCCGCCGCTGGGCCCACATGGCCACCGGCCACACTTCCGCGGTCCCACGTCGAAAAGACAAGCTCCTCGTCATCATGGGGGCCACTGGCGCCGGCAAGTCCCGCCTCTCCCTCGACCTCGCCACCCGCTTCCCCTTCTTCGAAATCATCAACTCCGACAAAATACAACTCTACCGCGGCCTCGACATCACCACCAACAAGCTCCCCCTCCCGGAACGACTCGGCGTTCCCCACCACCTCCTCGGCGAGTTGGACCCCCGAGACGGAGATTTCACGCCCGCCGATTTTCGCGCCGTCGCCGGTCAGGTTGTTTCCGGCATTACGAATCGGAGGAAGGTGCCGATGCTCGTCGGCGGGTCAAACTCCTTCATTCACGCGATGGTCGCGGACCGTTTCGAACCGGGGTGCAATGTCTTCGAACCGGGTTCAGACGCCTCCCTCTCGGCCGAGCTCAGATACAATTGCTGTTTTCTGTGGGTGGACGTGTCGATGGCGGTGTTGACAGAGTATCTATCGAAGCGAGTCGACGAAATGCTCGACTCGGGAATGTTCGAGGAGTTGGCCGAGTTTTGCGACCCGGATCGCCAGCACGACCCGGCAGCGGTTCCGACCGGGCTGAGAAAGGCGATTGGAGTGCCCGAGTTCACTCGGTATTTTAAAAAATACCCACAAAGTAAAAGGGACGAGGACGATGATCGGGAGCGGAGAGGAGCATACGAAGAGGCGGTAAGGGCGATCAAGGACAACACGTGTCAGCTGGCGAAGAGGCAGATAGGGAAGGTCCTACGTTTGAGAGGGGGAGGGTGGGACCTACGGAGACTAGACGCAACGGACGCGTTTAGGGCGGTGGTTGCGACGACATCGTCGGATAGTGGCGGAGAGAGGTGGTCAGATATATGGGAGAGACAGGTGGTGGGACCAAGCGTGAAGATTGTGAAGCGCTTCTTGGAGGAG
>Maldo_HF02931-RA
ATGTGCAAACAAATACAAACATTACAACATGTTCCATCTAGTGGCCATAATCATAAAATCGACGTGTTCAATCCTCACCGGCAGAAGGAGAAGGTGGTGATCGTAATGGGAGCAACAGGGACCGGAAAGTCAAGGCTCTCCATCGACCTAGCCACCTGTTTCCCGGCAGAAATCATAAACTCCGACAAAATGCAAGTCTACGAAGGCCTTGACATAGTCACCAACAAAATAACCAAAGAAGAGCAACGTGGTGTACCGCACCATTTGCTAGGGATGCTAGATCCTCATGAAGATTTTACTGCCAGGGATTTTTGTGACCTAACCTCAATTGCCATTGAATCCATTTTAGGCCGTGATCGGCTTCCAATCATCGTTGGAGGTTCCAACTCTTACATCGAGGCGTTGATCGATGATTATGACTATAAATTTCGGTCCAAGTATGACTGTTGCTTTTTATGGGTAGATGTGTCTACACCCGTTCTGCACTCTTTTGTGTCAAAACGGGTAGACCACATGGTTCACAACGGAATGGTGGATGAGGCGAGAGAGTACTTTGATCCCAATGCAGATTACACGAAAGGGATTCGAAGAGCAATAGGGGTCCCTGAATTCGATAAGTACTTCAGGTATGGGCCATTTTTGGATGAAGAAACTCGTACTCGGTTACTACGACAAGCAGTGGACGAAATTAAGGACAATACGTGCAAATTGGCATGTCGACAACTGGAGAAGATTCATAGACTTAGAAATATCAAAGGGTGGAATCTGCACCCGTTGGATGCCACGGAGGTGTTCCGAAAGCGCGGCGAAGAGGCCGACGAGGCCTGGAAAAAGCTTGTGTCGGGGACAAGTGCTATGATCGTTGGCCAGTTTCTTTACAATATGACAGCTGAGGTTCCTCCACATCTTGGAAGCCTTAGGGTTCTTGAAGCACTTGCAGCTGCAACTCAC
>Maldo_HF07762-RA
ATGACACTTCATCCCTTCCCAACTCTCCATTATTCCAATTTCAATATCTCCCACCGTTTCCACCTCCCGCAGCTCCTTCACCTCCCCCAAAGGCCCCGCCGCTGGGCCCACATGGCCACCGGCCACACTTCCGCGGTCCCACGTCGAAAAGACAAGCTCCTCGTCATCATGGGGGCCACTGGCGCCGGCAAGTCCCGCCTCTCCCTCGACCTCGCCACCCGCTTCCCCTTCTTCGAAATCATCAACTCCGACAAAATACAACTCTACCGCGGCCTCGACATCACCACCAACAAGCTCCCCCTCCCGGAACGACTCGGCGTTCCCCACCACCTCCTCGGCGAGTTGGACCCCCGAGACGGAGATTTCACGCCCGCCGATTTTCGCGCCGTCGCCGGTCAGGTTGTTTCCGGCATTACGAATCGGAGGAAGGTGCCGATGCTCGTCGGCGGGTCAAACTCCTTCATTCACGCGATGGTCGCGGACCGTTTCGAACCGGGGTGCAATGTCTTCGAACCGGGTTCAGACGCCTCCCTCTCGGCCGAGCTCAGATACAATTGCTGTTTTCTGTGGGTGGACGTGTCGATGGCGGTGTTGACAGAGTATCTATCGAAGCGAGTCGACGAAATGCTCGACTCGGGAATGTTCGAGGAGTTGGCCGAGTTTTGCGACCCGGATCGCCAGCACGACCCGGCAGCGGTTCCGACCGGGCTGAGAAAGGCGATTGGAGTGCCCGAGTTCACTCGGTATTTTAAAAAATACCCACAAAGTAAAAGGGACGAGGACGATGATCGGGAGCGGAGAGGAGCATACGAAGAGGCGGTAAGGGCGATCAAGGACAACACGTGTCAGCTGGCGAAGAGGCAGATAGGGAAGGTCCTACGTTTGAGAGGGGGAGGGTGGGACCTACGGAGACTAGACGCAACGGACGCGTTTAGGGCGGTGGTTGCGACGACATCGTCGGATAGTGGCGGAGAGAGGTGGTCAGATATATGGGAGAGACAGGTGGTGGGACCAAGCGTGAAGATTGTGAAGCGCTTCTTGGAGGAG
>Maldo_HF13830-RA
ATGAGAATTCTCATGTCTGCCTGCAAACAAGTAGTACAGCCGATGGTGAGCTTCCATGGCCCCGCGCTCACCAACATCAACATGGATCCATTTTTCCGGAGAAAAGATAAGGTTGTGATCGTAATGGGAGCCACCGGGACTGGCAAGTCCCGGCTTGCCATAGACCTCGCAATGCATTATCCGGCGGAGATTATAAACTCGGACAAAATGCAAGTCTACAAAGGCTTGGACATCGTCACCAACAAAGTCACTGAGGAAGAGTGTAAAGGCATACCCCACCATTTGATAGGCAAATTCGATCCCAACTCAAATTTTACTGCCAATGATTTCAAGAACCATGCATCGTTGGCCATCGAATCCATCTTGGAGCGTGACAGACTCCCGATCATTGCGGGTGGTTCGAATTCGTACATTGAAGCCTTGGTGGATAAACACTCGGAGTTTCGAATGAAGTACGAGTGTTGCTTTCTTTGGGTTGATGTGGCCATCCCTGTGCTCCACTCTTTCGTGTCGAAGAGAGTGGATCGGATGGTGAAGGTGGGTTTGGTGGACGAGGTGAGGAAAATGTTTGACTCTACAACTGAAGCAGAATATACGAATGGAATCAGGCAAGCCATAGGCGTGCCTGAAATGCATGAGTATTTACACTGTGAAGCGAGTGGTAGTAACGATGATGAAACCCAAGAGAGGCTTCTTCAAGCAGCAATTTCTAAAATCAAGGAAAATACTTGCATTTTGGCGTATCGCCAATTGCAAAAGATCCGCCGGCTGCAAGCTCGGCGGGGTTGGAACATGCACCGCCTTGATGCCACGGAAGTGTTCTTAAAGCACCAAGGGGAGGCGGATCAAGCATGGGAAAAATTCGTGGCAACACCCGCCACGCGGATGGTGGATAAGTTCCTTTTGAACCCAATTCCCTCCATTCTTCCGACAGAGGCCATCATCACGCCACCGCGATTCCGTCTATGCCGACAGTGGCTGCCGCAACACGGTAAC
>Maldo_HF28291-RA
ATGGATGTGTTCAATCCCCGCCGGCAGAAGGAGAAGGTGGTGATCGTAATGGGGGCAACGGGGACCGGAAAATCAAGGCTCTCCATCGACCTAGCCACCTGTTTCCCGGCAGAAATCATAAACTCCGACAAAATGCAAGTCTACGAAGGCCTTGATATAGTCACCAACAAAATAACCAAAGAAGAGCAACGTGGTGTACCGCACCATTTGCTAGGGATACTAGATCCTAATGAAGATTTTACAGCCAGGGATTTTTGTGACCTAACCTCACTTGCCATTGAATCTGTTTTAGGCCGTGATCGGCTTCCAATCATCGTCGGAGGCTCCAACTCCTACATCGAGGCGTTAGTCGATGACCATGACTATAAATTTCGGTCTAAGTACGAATGTTGCTTTTTATGGGTGGATGTTTCTGTACCCGTTATGCACTCGTTTGTGTCAGGACGGGTTGACCACATGGTTCAAAATGGAATGGTGGATGAGGCGAGAGAGTTCTTTGATCCCAATGCAGATTACATGAAAGGGATTCGAAGGGCAATTGGGGTCCCTGAATTCGATAAGTACTTCAGGTATGGGCCACTTTTGGATGAAGAAACTCGTGCCAGGTTACTACAACAAGCAGTGGACAAAATTAAGGACAATACGTGCAAATTGGCATGCCGACAATTGGAGAAGATTCATGGACTTAGAAATAACAAAGGGTGGAATCTGCACCCGTTGGATGCCACCGAGGTGTTCCGAAAGCGCGGCAAGGACGCTGACGAGGCCTGGGAAAAGCTTGTGTCGGGGCCAGGTGCTATGATCGTTGGCCAGTTTCTTTACAATATGACAGCTGAGGTTCCTCCACATATTGGAAGTCTTAGGGTTCCTGCAGCACTTGCAGCTGCAACTCAC
>Maldo_HF37306-RA
ATGGAACCTGTGCATGTCAATGGTTCTGTCCACAAAAAGGCGAAGGTTGTTTTTATAATGGGTCCGACTGGGTGTGGAAAAACCAAACTTTCCATAGACCTAGCTACCAATTACGGGGGAGAAGTAATTAATTCGGACAAAATCCAAGTCTACAAAGGCCTGGACATTGTCACTAACAAAGCCACAGAATCTGAGCAACGAGGCATCCGTCATCACTTGCTAGGGTTCGTAGAAGACCCCGTAGCTGATTTCTCCGTTGATGAATTTCGTCGTCGTGTGCAAACTTCAATCGATGAGATCACAAAGCGTAACTGCCTCCCAATCATTGCTGGCGGATCCAACTCTTATATCGAGGCACTCATCGAAGATCCAGTGATTGATTTTCGAAATAAATATGATTGCTGTTTTATATGGCTTGATGTGTCGTTGCCTGTGCTATATAACCATGTGTCCAAAAGAGTTGACGAAATGGTGGCTGCAGGATTAGTGGATGAGCTTCGTGAAATGTTTGCTCCAGGGGTGAATTATGATGGTGGCATTCGCCGAGCAATCGGAGCTCCGGAGATGCATCCGTACTTCATGGCTGAAATGAACAACAATATAGTATACGATGACAAGGTTCGTAAGGAATTTCTGCTGAAAGATGGCATTTGGAAAACCAAAGAAAATACTTGTAAACTTGCTGAACGCCAAGTGCAGAAAATTAAACTTCTCAGCGACAAATGGGATATTCATCGTATTGATGTCACTGCTGTGTATGAGAACTGTGGAAAGGAAGCTGTGGTTGCCTGGGAAACCTTGGTTTTAAAGCCAAGTTTCACCATTGTGGGTGGATTTTTGAAGAAACATGGT
>Maldo_HF42175-RA
ATGGCCACCGGCCCCACCTCAGCGGGCCCACGAAGAAAAGACAAGCTTCTTGTCATCATGGGGGCCACCGGCGCTGGCAAGTCCCGCCTCTCCCTCGACCTCGCCAGCCGCTTCCCCTTCTTCGAAATCGTCAACTCCGACAAAATACAACTCTACCGCGGCCTAGACATCACCACCAACAAGCTCCCCCTACCGGAACGACTCGGCGTCCCCCACCACCTCCTCGGCGAGTTCGACCCCCTAGACGGCGACTTCACCCCCGCCGATTTTCGCGCCGTCGCCGGTCAGGTTGTTTCCGGCATTACCAATCGGAGGAAGGTGCCGATGCTCGTCGGCGGGTCAAACTCCTTCATTCACGCGATGGTCGCGGAACGGTTCGAACCGGGATCCAATGTCTTCGAACCGGGTTTCGACGCCTCCGTCTCGGCCGAGCTCAGGTACAATTGCTGTTTTCTTTGGGTGGACGTGTCGATGGCGGTGTTGACGGAATATTTATCAAAGCGAGTCGACGAAATGCTCGACTCGGGAATGTTCGACGAGTTGGCCGAGTTTTGCGACCCGGATGGCCAGCACGACCCAGCTGCGGTTCCGACAGGGTTGAGAAAGGCGATTGGAGTGCCCGAGTTCACTCGGTATTTTAAAAAATACCCACAAAGTAAAAGAGACGAAGACGACGACCGGGAGCGGAGAGGAGCATACGAAGAGGCGGTGAGGGTGATCAAGGACAACACGTGTCAGCTGGCGAAGAGGCAGATAGGGAAGATCCTACGGTTAAGAGGGGGAGGGTGGGACTTACGGAGACTAGACGCAACGGACGCGTTTAGGGCGGTGGTTGCGATGTCGACGCCGGAAAATGGCGGAGAGAGGTGGTCAGAGATATGGGAGCGGCAGGTGGTGGAACCAAGCGCGAAGATTGTGAAGCGCTTCTTGGAGGAG
>Malsi_06g004000
ATGGAACCTGTGCATGTCAATGGTTCTGTCCACAAAAAGGCGAAGGTTGTTTTTATAATGGGTCCGACTGGGTGTGGAAAAACCAAACTTTCCATAGACCTAGCTACCAATTACGGGGGAGAAGTAATTAATTCGGACAAAATCCAAGTCTACAAAGGCCTGGACATTGTCACTAACAAAGCCACAGAATCTGAGCAACGAGGCATCCGTCATCACTTGCTAGGGTTCGTAGAAGACCCCGTAGCTGATTTCTCCGTTGATGAATTTCGTCGTCGTGTGCAAACTTCAATCGATGAGATCACAAAGCGTAACTGCCTCCCAATCATTGCTGGCGGATCCAACTCTTATATCGAGGCACTCATCGAAGATCCAGTGATTGATTTTCGAAATAAATATGATTGCTGTTTTATATGGCTTGATGTGTCGTTGCCTGTGCTATATAACCATGTGTCCAAAAGAGTTGACGAAATGGTGGCTGCAGGATTAGTGGATGAGCTTCGTGAAATGTTTGCTCCAGGGGTGAATTATGATGGTGGCATTCGCCGAGCAATCGGAGCTCCGGAGATGCATCCGTACTTCATGGCTGAAATGAACAACAATATAGTATACGATGACAAGGTTCGTAAGGAATTTCTGCTGAAAGATGGCATTTGGAAAACCAAAGAAAATACTTGTAAACTTGCTGAACGCCAAGTGCAGAAAATTAAACTTCTCAGCGACAAATGGGATATTCATCGTATTGATGTCACTGCTGTGTATGAGAACTGTGGAAAGGAAGCTGTGGTTGCCTGGGAAACCTTGGTTTTAAAGCCAAGTTTCACCATTGTGGGTGGATTTTTGAAGAAACATGGT
>Malsi_13g003430
ATGACACTTCATCCCCTCCCAACTCTCCATTATTCTAATCTCAATATCTCCCACCGCTTCCACTTCCCGCCGCTCCTTCACCTCCCCCAAAGGCCCCGCCGCTCGGCCCACATGGCCACCGGCCCCACCTCAGCGGGCCCACGAAGAAAAGACAAGCTTCTTGTCATCATGGGGGCCACCGGCGCTGGCAAGTCCCGCCTCTCCCTCGACCTCGCCAGCCGCTTCCCCTTCTTCGAAATCGTCAACTCCGACAAAATACAACTCTACCGCGGCCTAGACATCACCACCAACAAGCTCCCCCTACCGGAACGACTCGGCGTCCCCCACCACCTCCTCGGCGAGTTCGACCCCCTAGACGGCGACTTCACCCCCGCCGATTTTCGCGCCGTCGCCGGTCAGGTTGTTTCCGGCATTACCAATCGGAGGAAGGTGCCGATGCTCGTCGGCGGGTCAAACTCCTTCATTCACGCGATGGTCGCGGAACGGTTCGAACCGGGATCCAATGTCTTCGAACCGGGTTTCGACGCCTCCGTCTCGGCCGAGCTCAGGTACAATTGCTGTTTTCTTTGGGTGGACGTGTCGATGGCGGTGTTGACGGAATATTTATCAAAGCGAGTCGACGAAATGCTCGACTCGGGAATGTTCGACGAGTTGGCCGAGTTTTGCGACCCGGATGGCCAGCACGACCCAGCTGCGGTTCCGACAGGGTTGAGAAAGGCGATTGGAGTGCCCGAGTTCACTCGGTATTTTAAAAAATACCCACAAAGTAAAAGAGACGAAGACGACGACCGGGAGCGGAGAGGAGCATACGAAGAGGCGGTGAGGGTGATCAAGGACAACACGTGTCAGCTGGCGAAGAGGCAGATAGGGAAGATCCTACGGTTAAGAGGGGGAGGGTGGGACTTACGGAGACTAGACGCAACGGACGCGTTTAGGGCGGTGGTTGCGATGTCGACGCCGGAAAATGGCGGAGAGAGGTGGTCAGAGATATGGGAGCGGCAGGTGGTGGAACCAAGCGCGAAGATTGTGAAGCGCTTCTTGGAGGAG
>Malsi_13g015870
AAAATGAGAATTCTCATGTCTGCCTGCAAACAAGTAGTACAGCCGATGGTGAGCTTCCAAGGCCCCGGGCTCACCAACATAAACATGGATCCGTTTTTACGGCGAAAAGATAAGGTTGTGATCGTAATGGGAGCCACCGGGACTGGCAAGTCCCGGCTTGCCATAGACCTCGCAAGACATAATCCGGCGGAGATTATTAACTCGGACAAAATGCAAGTCTACAAAGGCTTGGACATCGTCACCAACAAAGTCACTGAGGACGAGTGTAAAGGCATACCTCACCATTTGATAGGCAAAGTCGATCCCGACTCAGATTTTACTGCCAATGATTTCAAGCACCATGCGTCGTTGGCCATCGAATCGATCTTGGAGCGTGACAGATTGCCAATCATTGCCGGGGGTTCAAATTCGTATATTGAAGCCTTGGTGGATGAACACTCGGAGTTTCGAATGAAGTACGAGTGTTGCTTTCTTTGGGTTGATGTGGCCATCCCAGTGCTCCACTCTTTCGTGTCAGAGAGAGTGGACCGGATGGTGAAGATGGGTTTGGTGGAAGAGGTGAGGAGAATGTTTGACTCTACAACTGAGAAAGAATATACGCGCGGAGTCAGGCGAGCCATAGGCGTGCCTGAAATGGATGAGTATTTACAAGGCGAAGCAAGTGATAATAACGATGATGAAACTCAAGAGAGGCTTCTTCAATCAGCAATTTCTAAAATCAAAGAAAATACTTGCATTTTGGCGTATCGCCAATTGCAAAAGATTCGCCGGCTGCAAGCTCGGCGGGGTTGGAACATGCACCGCCTTGATGCCACGGAGGCGTTCTTAAAGCACCACGCGGAAACGAATCAAGCGTGGGAAAAACTCGTGGCAAGACCTGCCACGCGGATAGTGCGTCAGTTCCTTTTGGACCCAATTCCCTCCATTCTTCCGACAGAGAATATCACCGCCACTACCACCGCTCCGGTTCTTTCCACGTCTATGCCGACAGTGACCGCTGCAACACGA
>Malsi_16g003810
ATGACACTTCATCCCTTCCCAACTCTCCATTATTCCAATTTCAATATCTCCCACCGTTTCCACCTCCCGCAGCTCCTTCACCTCCCCCAAAGGCCCCGCCGCTGGGCCCACATGGCCACCGGCCACACTTCCGCGGTCCCACGTCGAAAAGACAAGCTCCTCGTCATCATGGGGGCCACTGGCGCCGGCAAGTCCCGCCTCTCCCTCGACCTCGCCACCCGCTTCCCCTTCTTCGAAATCATCAACTCCGACAAAATACAACTCTACCGCGGCCTCGACATCACCACCAACAAGCTCCCCCTCCCGGAACGACTCGGCGTTCCCCACCACCTCCTCGGCGAGTTGGACCCCCGAGACGGAGATTTCACGCCCGCCGATTTTCGCGCCGTCGCCGGTCAGGTTGTTTCCGGCATTACGAATCGGAGGAAGGTGCCGATGCTCGTCGGCGGGTCAAACTCCTTCATTCACGCGATGGTCGCGGACCGTTTCGAACCGGGGTGCAATGTCTTCGAACCGGGTTCAGACGCCTCCCTCTCGGCCGAGCTCAGATACAATTGCTGTTTTCTGTGGGTGGACGTGTCGATGGCGGTGTTGACAGAGTATCTATCGAAGCGAGTCGACGAAATGCTCGACTCGGGAATGTTCGAGGAGTTGGCCGAGTTTTGCGACCCGGATCGCCAGCACGACCCGGCAGCGGTTCCGACCGGGCTGAGAAAGGCGATTGGAGTGCCCGAGTTCACTCGGTATTTTAAAAAATACCCACAAAGTAAAAGGGACGAGGACGATGATCGGGAGCGGAGAGGAGCATACGAAGAGGCGGTAAGGGCGATCAAGGACAACACGTGTCAGCTGGCGAAGAGGCAGATAGGGAAGGTCCTACGTTTGAGAGGGGGAGGGTGGGACCTACGGAGACTAGACGCAACGGACGCGTTTAGGGCGGTGGTTGCGACGACATCGTCGGATAGTGGCGGAGAGAGGTGGTCAGATATATGGGAGAGACAGGTGGTGGGACCAAGCGTGAAGATTGTGAAGCGCTTCTTGGAGGAG
>Malsi_16g016460
ATGAGAATTCTCATGTCTGCCTGCAAACAAGTAGTACAGCCGATGGTGAGCTTCCATGGCCCCGCGCTCACCAACATCAACATGGATCCATTTTTCCGGAGAAAAGATAAGGTTGTGATCGTAATGGGAGCCACCGGGACTGGCAAGTCCCGGCTTGCCATAGACCTCGCAATGCATTATCCGGCGGAGATTATAAACTCGGACAAAATGCAAGTCTACAAAGGCTTGGACATCGTCACCAACAAAGTCACTGAGGAAGAGTGTAAAGGCATACCCCACCATTTGATAGGCAAATTCGATCCCAACTCAAATTTTACTGCCAATGATTTCAAGAACCATGCATCGTTGGCCATCGAATCCATCTTGGAGCGTGACAGACTCCCGATCATTGCGGGTGGTTCGAATTCGTACATTGAAGCCTTGGTGGATAAACACTCGGAGTTTCGAATGAAGTACGAGTGTTGCTTTCTTTGGGTTGATGTGGCCATCCCTGTGCTCCACTCTTTCGTGTCGAAGAGAGTGGATCGGATGGTGAAGGTGGGTTTGGTGGACGAGGTGAGGAAAATGTTTGACTCTACAACTGAAGCAGAATATACGAATGGAATCAGGCAAGCCATAGGCGTGCCTGAAATGCATGAGTATTTACACTGTGAAGCGAGTGGTAGTAACGATGATGAAACCCAAGAGAGGCTTCTTCAAGCAGCAATTTCTAAAATCAAGGAAAATACTTGCATTTTGGCGTATCGCCAATTGCAAAAGATCCGCCGGCTGCAAGCTCGGCGGGGTTGGAACATGCACCGCCTTGATGCCACGGAAGTGTTCTTAAAGCACCAAGGGGAGGCGGATCAAGCATGGGAAAAATTCGTGGCAACACCCGCCACGCGGATGGTGGATAAGTTCCTTTTGAACCCAATTCCCTCCATTCTTCCGACAGAGGCCATCATCACGCCACCGCGATTCCGTCTATGCCGACAGTGGCTGCCGCAACACGGTAAC
>Malsy_03g024410
TTGATCATCACCAGCATGATGCCAATGTGCAAACAAATACAAACATTACAACATGTTCCATCTAGTGGCCATAATCATAAAATCGACGTGTTCAATCCTCACCGGCAGAAGGAGAAGGTGGTGATCGTAATGGGAGCAACAGGGACCGGAAAGTCAAGGCTCTCCATCGACCTAGCCACCTGTTTCCCGGCAGAAATCATAAACTCCGACAAAATGCAAGTCTACGAAGGCCTTGACATAGTCACCAACAAAATAACCAAAGAAGAGCAACGTGGTGTACCGCACCATTTGCTAGGGATGCTAGATCCTCATGAAGATTTTACTGCCAGGGATTTTTGTGACCTAACCTCAATTGCCATTGAATCCATTTTAGGCCGTGATCGGCTTCCAATCATCGTTGGAGGTTCCAACTCTTACATCGAGGCGTTGATCGATGATTATGACTATAAATTTCGGTCCAAGTATGACTGTTGCTTTTTATGGGTAGATGTGTCTACACCCGTTCTGCACTCTTTTGTGTCAAAACGGGTAGACCACATGGTTCACAACGGAATGGTGGATGAGGCGAGAGAGTACTTTGATCCCAATGCAGATTACACGAAAGGGATTCGAAGAGCAATAGGGGTCCCTGAATTCGATAAGTACTTCAGGTATGGGCCATTTTTGGATGAAGAAACTCGTACTCGGTTACTACGACAAGCAGTGGACGAAATTAAGGACAATACGTGCAAATTGGCATGTCGACAACTGGAGAAGATTCATAGACTTAGAAATATCAAAGGGTGGAATCTGCACCCGTTGGATGCCACGGAGGTGTTCCGAAAGCGCGGCGAAGAGGCCGACGAGGCCTGGAAAAAGCTTGTGTCGGGGACAAGTGCTATGATCGTTGGCCAGTTTCTTTACAATATGACAGCTGAGGTTCCTCCACATCTTGGAAGCCTTAGGGTTCTTGAAGCACTTGCAGCTGCAACTCAC
>Malsy_06g004140
ATGGAACCTGTGCATGTCAATGGTTCTGTCCACAAAAAGGCGAAGGTTGTTTTTATAATGGGTCCGACTGGGTGTGGAAAAACCAAACTTTCCATAGACCTAGCTACCAATTACGGGGGAGAAGTAATTAATTCGGACAAAATCCAAGTCTACAAAGGCCTGGACATTGTCACTAACAAAGCCACAGAATCTGAGCAACGAGGCATCCGTCATCACTTGCTAGGGTTCGTAGAAGACCCCGTAGCTGATTTCTCCGTTGATGAATTTCGTCGTCGTGTGCAAACTTCAATCGATGAGATCACAAAGCGTAACTGCCTCCCAATCATTGCTGGCGGATCCAACTCTTATATCGAGGCACTCATCGAAGATCCAGTGATTGATTTTCGAAATAAATATGATTGCTGTTTTATATGGCTTGATGTGTCGTTGCCTGTGCTATATAACCATGTGTCCAAAAGAGTTGACGAAATGGTGGCTGCAGGATTAGTGGATGAGCTTCGTGAAATGTTTGCTCCAGGGGTGAATTATGATGGTGGCATTCGCCGAGCAATCGGAGCTCCGGAGATGCATCCATACTTCATGGCTGAAATGAACAACAATATAGTAGACGATGACAAGGTTCGTAAGGAATTTCTGCTGAAAGATGGCATTTGGAAAACCAAAGAAAATACTTGTAAACTTGCTGAACGCCAAGTGCAGAAAATTAAACTTCTCAGCGACAAATGGGATATTCATCGTATTGATGTCACTGCTGTGTATGAGAACTGTGGAAAGGAAGCTGTGGTTGCCTGGGAAACCTTGGTTTTAAAGCCAAGTTTCACCATTGTGGGTGGATTTTTGAAGAAACATGGT
>Malsy_13g002930
ATGACACTTCATGCCTTCCCAACTCTCCATTATTCTAATCTCAATATCTTCCACCGCTTCAACTTCCCGCCGCTCCTTCACCTCCCCCAAAGGCCCCGCCGCTCGGCCCACATGGCCACCGGCCCCACCTCCGCTGGCCCACGAAGAAAAGACAAGCTTCTCGTCATCATGGGGGCCACCGGCGCTGGCAAGTCCCGCCTCTCCCTCGACCTCGCCAGCCGCTTCCCCTTCTTCGAAATCGTCAACTCCGACAAAATACAACTCTACCGCGGCCTAGACATCACCACCAACAAGCTCCCCCTACCGGAACGACTCGGCGTCCCCCACCACCTCCTCGGCGAGTTCGACCCCCTAGACGGCGACTTCACCCCCGCCGATTTTCGCGCCGTCGCCGGTCAGGTTGTTTCCGGCATTACCAATCGGAGGAAGGTGCCGATGCTCGTAGGCGGGTCAAACTCCTTCATTCACGCGATGGTCGCGGAACGGTTCGAACCGGGCTCCAATGTCTTCGAACCGGGTTTCGACGCCTCCGTCTCGGCCGAGCTCAGGTACAATTGCTGTTTTCTTTGGGTGGACGTGTCGATGGCGGTGTTGACGGAGTATTTATCAAAGCGAGTCGACGAAATGCTCGACTCGGGAATGTTCGACGAGTTGGCAGAGTTTTGCGACCCGGATCGCCAGAAGGACCCAGCTGCGGTTCCGACAGGGTTGAGAAAGGCGATTGGAGTGCCCGAGTTCACTCGGTATTTTAAAAAATACCCACAAAGTAAAAGAGACGAGGACGACGACCGGGAGCGGAGAGGAGCATACGAAGAGGCGGTGAGGGTGATCAAGGACAACACGTGTCAGCTGGCGAAGAGGCAGATAGGGAAGATCCTACGGTTAAGAGGGGGAGGGTGGGACTTACGGAGACTAGACGCAACGGACGCGTTTAGGGCGGTGGTTGCGACGTCGACGCCGGAAAATGGCGGAGAGAGGTGGTCAGAGATATGGGAGCGGCAGGTGGTGGAACCAAGCGCGAAGATTGTGAAGCGCTTCTTGGAGGAG
>Malsy_13g014920
AAAATGAGAATTCTCATGTCTGCCTGCAAACAAGTAGTACAGCCGATGGTGAGCTTCCAAGGCCCCGGGCTCACCAACATAAACAGGGATCCGTTTTTACGGCGAAAAGATAAGGTTGTGATCGTAATGGGAGCCACCGGGACTGGCAAGTCCCGGCTTGCCATAGACCTCGCAAGACATAATCCGGCGGAGATTATTAACTCGGACAAAATGCAAGTCTACAAAGGCTTGGACATCGTCACCAACAAAGTCACTGAGGACGAGTGTAAAGGCATACCTCACCATTTGATAGGCAAAGTCGATCCCGACTCAGATTTTACTGCCAATGATTTCAAGCACCATGCGTCGTTGGCCATCGAATCGATCTTGGAGCGTGACAGATTGCCAATCATTGCCGGGGGTTCAAATTCGTATATTGAAGCCTTGGTGGATGAACACTCGGAGTTTCGAATGAAGTACGAGTGTTGCTTTCTTTGGGTTGATGTGGCCATCCCCGTGCTCCACTCTTTCGTGTCAGAGAGAGTGGACCGGATGGTGAAGATGGGTTTGGTGGAAGAGGTGAGGAGAATGTTTGACTCTACAACTGAGAAAGAATATACGCGCGGAGTCAGGCGAGCCATAGGCGTGCCTGAAATGGATGAGTATTTACAAGGCGAAGCAAGTGATAATAACGATGATGAAACTCAAGAGAGGCTTCTTCAAGCAGCAATTTCTAAAATCAAAGAAAATACTTGCATTTTGGCGTATCGCCAATTGCAAAAGATTCGCCGGCTGCAAGCTCGGCGGGGTTGGAACATGCACCGCCTTGATGCCACGGAGGCGTTCTTAAAGCACCACGCGGAAACGAATCAAGCGTGGGAAAAACTCGTGGCAAGACCTGCCACGCGGATAGTGCGTCAGTTCCTTTTGGACCCAATTCCCTCCATTCTTCCGACAGAGAATATCACCGCCACTACCACCGCTCCGGTTCTTTCCACGTCTATGCCGACAGTGACCGCTGCAACACGA
>Malsy_16g014520
AAAATGAGAATTCTCATGTCTGCCTGCAAACAAGTAGTACAGCCGATGGTGAGCTTCCATGGCCCCGCGCTCACCAACATCAACATGGATCCATTTTTCCGGAGAAAAGATAAGGTTGTGATCGTAATGGGAGCCACCGGGACTGGCAAGTCCCGGCTTGCCATAGACCTCGCAATGCATTATCCGGCGGAGATTATAAACTCGGACAAAATGCAAGTCTACAAAGGCTTGGACATCGTCACCAACAAAGTCACTGAGGAAGAGTGTAAAGGCATACCCCACCATTTGATAGGCAAATTCGATCCCAACTCAAATTTTACTGCCAATGATTTCAAGAACCATGCATCGTTGGCCATCGAATCCATCTTGGAGCGTGACAGACTCCCGATCATTGCGGGTGGTTCGAATTCGTACATTGAAGCCTTGGTGGATAAACACTCGGAGTTTCGAATGAAGTACGAGTGTTGCTTTCTTTGGGTTGATGTGGCCATCCCTGTGCTCCACTCTTTCGTGTCGAAGAGAGTGGATCGGATGGTGAAGGTGGGTTTGGTGGACGAGGTGAGGAAAATGTTTGACTCTACAACTGAAGCAGAATATACGAATGGAATCAGGCAAGCCATAGGCGTGCCTGAAATGCATGAGTATTTACACTGTGAAGCGAGTGGTAGTAACGATGATGAAACCCAAGAGAGGCTTCTTCAAGCAGCAATTTCTAAAATCAAAGAAAATACATGCATTTTGGCGTATCGCCAATTGCAAAAGATCCGCCGGCTGCAAGCTCGGCGGGGTTGGAACATGCACCGCCTTGATGCCACGGAAGTGTTCTTAAAGCACCAAGGGGAGGCGGATCAAGCATGGGAGAAATTCGTGGCAACACCCGCCACGCGGATGGTGGATAAGTTCCTTTTGGACCCAATTCCCTCCATTCTTCCGACAGAGGCCATCATCACGCCACCGCGATTCCGTCTATGCCGACAGTGGCTGCCGCAACACGGTAAC
>Prupe.1G150800.1
ATGAGAATTTTCATGCCTGCCTGCAAGCAAGGACAGCCTATGGTGAGCTTCCAAGGCCCTCCTGGCTTGCCCAGCATCAACATGGATCCTTTTTTCCGGCGAAAAGATAAGGTTGTTTTTGTAATGGGAGCCACCGGGACTGGCAAGTCCAGGCTTGCCATAGACCTCGCAACCTTTCACCGTGCTGAGATTATAAACTCGGACAAAATGCAAGTCTACAAGGGCTTGGACATCGTCACCAACAAAGTCACTGAAGAGGAGTGTAGAGGCATACCTCATCACTTGCTTGGACAAATAGATCCAAACTTCAACTTCACAGCCAATGATTTCAAGCAGCATGCATCCTTGGCTATCGAATCGATCTTGGAGCGCGACAGGCTCCCCATCATCGCCGGTGGCTCGAATTCCTACATCGAAGCTCTGGTGGACGACCACCCCGAGTTCAGAATGAAGTACGAGTGTTGCTTTATATGGGTAGATGTGGCGCTGCCGGTGCTCAACTCTTTTGTATCGGAGAGAGTGGATCGGATGGTGAAGGCGGGTTTGGTGGATGAGGTGAGGAGAATGTTCGATTCCACTGCTGAAGCAGAATATACTCACGGAATCAGGAAGGCTATAGGCATGCCTGAATTGGATGAGTATTTGCGGAGCGAGGCTTGTGGTATCAACGATGAGGAAACGCAAGAGAGGCTTCTTCAAACAGCTATTTCTAAAATTAAAGAAAACACTTGCATTTTGGCACACCGCCAATTGAAAAAGATTCGTCGGCTCTGCAGCCGACGAAACTGGAACATGCATCGCCTCGACGCCACAGAAGTATTCTTAAAGCACCGCGTGGAGGCTGATCAAGCATGGGAAAAACACGTGGCAAGACCCGCCAAGAGGATGGTTGGTAACTTCCTTGTAGACCCAATGCCCACAATTCTTCCATCCGACACTCTTGCCACCACTACCACCACTACCGTTCTTGCCACATCTATGCCCGCCGTCGCCACCGCAACCCGT
>Prupe.1G312400.1
ATGACACTTCATCCCTTCCCAACTCACCATTATTCTAATCTCAATTATATCTCTCGTTTCCACTTACCGCCGGTCCATCCTCTCCCCCACAACAAGCCCCGCCACTGGGCCCACATGGCCTCCGGCCCCACCACCCCACAACAACAGCGCAAGGACAAGCTTCTCATTATCATGGGCGCCACAGGCGCTGGCAAGTCCCGCCTCTCCCTCGACCTCGCCACCCGCTTCCCTTCCTTCGAAATCGTCAACTCCGACAAAATGCAACTCTACGCCGGCCTCGACATCACCACCAACAAGCTTCCCATCCCCGACCGCCTCGGCGTCCCCCACCATCTCCTCGGCGAGTTCGACCCTCGCCACGGCGATTTTACTCCCTCCCAATTCCGCGCAGTCGCCGGTCAAGCCATTTCCAGCATTACGAATCGAAGGAAGGTGCCGATGCTCGTCGGCGGCTCCAACTCCTTCATTCATGCGCTCCTCGTGGACCGGTTCGAACCGGGCTCCAATGTCTTCGAACCGGGTTTCAATGGCTCTGTCTCTTCCGAGCTCAGGTATAATTGCTGTTTTCTGTGGGTGGACGTGTCGTTGGCGGTCTTGACTGAGTACTTGTGCAAGCGAGTGGACGAAATGCTCGACTCTGGGATGTTGGACGAGTTGGCAGAGTTCTGCGACCCGGATCGCCAGGACGAATCGACGGCGAGTCAGACAGCGTTGAGAAAGGCGATTGGGGTTCCCGAGTTCACTAGGTATTTTAAAAGGTATCCACCGGGGAGAGGCGGGGAGGGTGATGATCGGGAGCGGAGGGGAGCATACGAAGAGGCGGTGAGGGCGATCAAGGACAACACGTGTCAGCTGGCGAAGAGGCAGATAGGTAAGATCCTACGGCTGAAGGGAGGAGGGTGGGACCTACAGAGGCTAGATGCAACGGACGCATTTAGGGCGGTGGTTGCTACGACGTCGTCGGATGAGGACGGAAAGAGGTGGTCAGAGATATGGGAGAGGCAGGTTGTCAAACCAAGCGTGAAGGTTGTGAAGCGCTTCTTGGAGGAG
>Prupe.5G047700.1
ATGGTTGCTCCTGCTCTCCTTGGGTTGATAAGATTAATTTGTATGCTCGTCAATATATTTGGAAAAGCAGGTAGGTCTTTGGTGTCAGCAGCAGCTATGGAATTTGTGCATGCCAATGGTCCTTTCCACAACAAGACCAAGGTTATTTTTGTATTGGGCTCGACCGGGTGTGGAAAAACAAAACTCTCCATCGACTTAGCCACTCGTTACAACGGTGAAATAATCAACTCCGACAAAATCCAAGTCTACAAAGGCCTTGACATTGTGACCAACAAAGCTACAAAGCCCGAGCAAAGAGGCATCCTCCATCACCTGCTAGGGTCCATCCAAGACCCGGAAGCTGATTTCACGGTGCAGGACTTTTGTCTTCAAGTGCCCAAAGCCCTCGATGAGATCACGAAGCGCAACCGCGTCCCGATCATTGCTGGTGGATCCAACACTTACATCGAGGCGCTTGTCGAAGATCCGACGCTCAGGTTCCAAGATAAATATGATTGCTGCTTCATATGGCTTGATGTGTCTTTGCCTGTGCTCTATAATCGTGTCTCTGAAAGAGTGGATGAAATGGTGGATGCTGGGCTTGTGGATGAGCTCCGGGAAATGTTTGTTCCCGGGGCAGATTATGAGCGCGGCATTCGTCGGGCTATTGGAGCTCCTGAGATGCATGCATATTTCATGGCTGAAATGGATCATTCAGCAGATGAGGCCGGAAAGGAGTTTCTGTTCAAAGATGGGATTCAAAAAACTAAGGACAATACTTTGAAACTTGCTGAGAGCCAGGTGCAGAAAATTGAACGTCTCGGGACCAAATGGGATATCCATCGGATTGATGTGACTGCCGTGCATGAGAGCCGTGGAAAGAAAGCTGTGGTTGCATGGGAAAACTTGGTTTTAAAGCCAAGCTTCTCCATTGTGAGTGAATTTTTGGAAATGGATGGC
>Prupe.8G243600.1
ATGAATTTGATGTGCAAGGAAATGCAAACATTACTTCCATCCGGTGGTTACAATCATAAAATGGACGTGTTCAATCCTCGCCGGCAGAAGGAGAAGGTGGTGATCGTAATGGGAGCAACCGGGACGGGGAAATCGAGGCTCTCGATCGACCTGGCCACCCATCTCGCCGCAGAAATCATAAACTCTGACAAAATGCAAGTCTACAAGGGGCTTGACATAGCCACCAACAAAATAACCGAAGAAGAACAACGTGGGGTACCGCACCATTTGCTAGGGATACTAGATCCTAATGAAGATTTTACAGCAACAGATTTTTGTGACGAAACCTCACTTACCATTGAATCCATTTTAGGCCGGGATCGCCTTCCAATCATCGTTGGAGGCTCCAATTCGTACATTGAGGCCTTAATTGATGACTACGACTATAAGTTTCGGTCCAAATACGAATGTTGTTTTTTATGGGTAAACGTGTCCACGCCGGTTCTGCACTCATTTGTGTCAAAACGGGTGGACAAGATGGTCGAAAATGGGATGGTGGATGAGGTGAGGGAGTTCTTCCATCCCAATGCGGATTACTCGAAAGGGATTCGAAGGGCAATTGGGGTGCCTGAATTCGATAAGTACTTTCGGTATGGGCCATTTTTGGATGAAGAAACTAAAGCTAGGCTACTAGAACAAGCAGTGGAGGAAATTAAGAAGAATAATTGCAAATTGGCCTCCCGCCAATTGGAGAAGATTCAAAGACTTAGAAATGTTAAAGGGTGGAATTTGCATCCGTTGGATGCCACGGAGGTGTTTCGAAAGCGCGGCAAGGAATCCGATGAAGCCTGGGAAAAGTTTGTTTATGGGCCAAGTGCTCAGATTGTTCGTCAGTTTCTGTACAATGCCACAGCTGAGGTCCCTGTCAATCTTGGTGCCATGAGGGTCCCTATGGAAAGTGCAGCACTCGCTGCTGCAACTCGC
