# Supplementary material for: Building a foundation for gene family analysis in Rosaceae genomes with a novel workflow: A case study in Pyrus architecture genes
Source: Front Plant Sci. 2022 Nov 14;13:975942. doi: 10.3389/fpls.2022.975942 (PMC9702816; doi:10.3389/fpls.2022.975942)
Supplement: Supplementary file 1 [file DataSheet_1.zip › SupFiles/SupFile8_Scripts/TGFam_finder_example/Source/OG274.resource.PEP.fa]

>gnl_Medtr_Mt4.0v1_Medtr1g110590.1
PTTTTTPSHHYSHTLPSSSATHRPHCPRMEISPSRHRRKDKVLIIVGATGSGKSRLSVELATLFPYSEIINSDKIQVYRGLDITTNKIPFHQRNNVPHHLLGDIDPSHGEFSPSDFRRHAGDIISDITSRRKLPIIVGGSNSFIHALLVERFDPESNVFDESSSTSISSDLRYKCCFLWMDISFPVLSEYLLKRVDDMFDSGMVNELAEFYEPDADNQTGLRKAIGVPEFDRFFKQYPPQVGPDESERHNPMREGAYIEAVKAIKDNTCQLAKRQIGKILRLKRAGWDLQRIDATEAFRAVLTSESNGGGEEFTGVWKKQVLEPSVKIVKRFLME
>gnl_Phavu_v2.1_Phvul.007G028100.1
MRLSILQPQPRIRRWPRMDSSFHRRKDKVVVIMGATGSGKSRLSIDLATLFPVSEIINSDKMQVYRGLDITTNKIPHAQRRAVPHHLLGDVDPSLPEFSPADFRRRAGHLIEDINRRDSLPIVVGGSNSFVHALLVQDFQPDSNVFRQGEELISSELRYRCCFLWVDIAFPVLSQYLCDRVDDMLESGMVDELAQFFDPEASRESESGIRKAIGVPEFDRYFNKYPPWAGPAGPGQDPLRERAYEEAVRAIKENTCELAERQMEKIERLKRAGWDLRRIDATEAFRMVLTSGSNHGSDVWERQVLEPSVKIVKRFLMEWRKDGGKCTKQNLRIELWRGRLVGC
>gnl_Nelnu_v1.0_NNU_001256-RA
MRLSFPTVPSLRFLPAIKPARCRWVRMESTTRRQKDNDKNKIVVIMGVTGTGKSRLSIEIATRFPAEVINSDKMQVYRGLDITTNKIPMHERLGVPHHLLGVVDPSDGELSSSEYRLLGASAISAISARHRLPLVVGGSNSFIHALVSDRFDPGSDGLDGLNSVSAELRYDCCFLWVDVSLPVLYKYLARRVDDMLHVGMFEELAVFYEQEGKKSHTARRVGIRKAIGLPEFVNYFRVFRPGDGMTTQLEGEVERRVLFEEAVKAIKDNTNELAKRQLEKIQRLRSGGWDLQRLDATEAFRAVLASDSVKSDLFAEAVLSETDLEDDSAS
>gnl_Nelnu_v1.0_NNU_012622-RA
MESTNRQQWRKDKGKMVVIMGVTGSGKSRLSIDLATRFPAEVINSDKMQVYKGLDITTNKMPMHERLGVPHHLLGVVDSSYGEFSPSDYRLFGASVISSICARRRLPLVVGGSNSFIYALLSDRFNPDSDGLNSVSADLRYNCCFLWVDVSLTVLYEYLSQRVDDMLAAGMVEELAEFYDPEAESDKRDQVGIRKAIGVPEFDRYFRKFPPGGHFRTDIERDGARRELFEEAVKAIKDNTNQLAKRQLKKIMRLRSAGWDLRRLDATEAFRAVLASDTGKSSEIWEEELLGPSVKIVNRFLEE
>gnl_Aquco_v3.1_Aqcoe3G036000.1
MESTLVKAKKDKIIVIMGATGTGKSRLSIDLATRFPSEIINSDKIQLYRGLDITTNKIPLQDRLGVHHHLLGEFDSDQGELTPCQYRLHASNIIEDILGRNKLPLIVGGSNSLIHALVSDRFDPNSDVFNDVDSMLSSELRYDCCFLWVDVGLEVLYEYLLKRVDEMFDSGMFEELTEFFKSETESGPIQQIGIKKAIGIPEFEDFFRNGGGSGGGGGGDMMDTHIKDLAIKAIKYNTCQLAKRQIEKIQRLRSAGWDLRRLIATEAFRAVLLSDSDMSSEIWEKNVVEPSVKIVKTFLEE
>gnl_Vitvi_Genoscope.12X_GSVIVT01011886001
MKLPVPTGYHPYCLPLIPAIKPTRSGWARMDSTVRRNRTKHKVVVIMGATGTGKSKLSIDLATRFPAEIINSDKIQIYSGLDITTNKIQMHERQGVPHHLLGDFDSSHAEITPSQFRSVAAAAISDISSRRKLPVLAGGSNSFIHALLVDRFDSESDPFNGSDSVSTELRYRCCFLWVDVSFAVLSDYLSKRVDEMLGSGMLEELAKFYDPDEDESRPKTGLRKAIGVPEFDRHFRNFEEAVKAIKDNTCHLAKKQIEKILRMRGAGWDLKRLDATEAFRVLLSSDSGKKSSEIWEKQVVEPSVKFVRRFLEE
>gnl_Poptr_v3.0_Potri.010G123900.1
MVTAASAGVHHHKKDKILVIMGATGCGKTKVSIDLATRFHSEIINSDKIQVYKGLDIITNKIPVQDRLGVPHYLLGEFDPEDGELTLSEFRLAGGLAISGIVSRQRLPIVVGGSNSLVHALVVDRFNPELNVFDGSNPVSTQLRYNCCFLWVDVSLPVLCDYLCMRVDEMLDSGMFDELSEYYGSIDSASQTVLRKAIGGHWWGVGSGTERGVREGDKGEHVSAGKEADWEIKRRVGPKSG
>gnl_Poptr_v3.0_Potri.008G121500.1
MKIPFPKTNQPLYQPLHISIPFNKPRPPIAVRMDTTTSTAVYRHKKDKILVIMGATGCGKTRVSIDLATRFQSEIINSDKMQVYEGLDITTNKITIQDRLGVPHHLLGEFDPDDGELTPSEYRLAGGLAISGIVSRQNLPIVVGGSNSLIHALVVDRFNPELNVFDGCNPVSTQLRYNCCFLWVDVSLPVLCDYLCKRVDEMLDSGMLDELSEYYGSVDAASQIGLRKAIGVPEFDRYFKKYPPGSGCGIGVEWDRVRRGVYEVCVREIKENTCQLAKRQIGKILRLKGAGWDLKRVDATESFREVMTVTSDKRWMEVWGRDVMEPSMKIVKRFLEEE
>gnl_Manes_v6.1_Manes.06G067100.1
MRLPFINSSHRLSLPCSSPLFKPASRPPGGVRMDSPSSSSSSSRRRQKDKIVVIMGATGCGKSKLSIDLGTRFQSEIINSDKMQIYKGLDITTNKIPFQDRLGVPHHLLGVFDPEDGELGPSEFRLTAGLAISDIVSRQKLPLVVGGSNSFIHALVVDRFNPELDVFSGASVSTRLRYECCFIWVDVSLPLLCDYLCKRVDEMLDSGMFEELSEYRRWKDPMSQPGLLKAIGVPEFDRYFKKYPPGTGEGEWDEGRRGAYEEAAREIKENTCQLAKRQIGKIKRLKRAGWDLQRVDATEAFREAMKVRTASSDKRWMEVWERDVMTPSMGIVNRFLEE
>gnl_Manes_v6.1_Manes.14G103300.1
MRLPFPTTSHALPLPFSLPFFKPSPRPPRGVRMDSPISTLSLRRQKDKILVIMGATGCGKSKLSIDLATRFQAEIINSDKMQVYKGLDITTNKIPIHERNGVAHHLLGVFDPLDGEVSASEFRLTAGLAISDILSRQKLPMVVGGSNSFIHALVVDRFNPDLDVFGGASNPVSTQLRYNCCFVWVDVSLPVLEDYLCYRVDEMLESGMPEELSEYYRWEDPASQPGLRKAIGVPEFERYFKRYPPGRAGAGGGEWDEAQRREYEEAVREIKENTCELAKRQIGKMMRLKGAGWELQRVDATEAFREAMKVRTASDSSKRWMEVWERDVVQPSMKIVNRFLEE
>gnl_Theca_v1.1_Thecc1EG009742t1
RLRLFRPQFSMKPIFSFHSLHHPPLPLRPRWPRMDSSTPHQDSGENKAKLIVIMGATGTGKSRLSIDLSSHFPHSQIINSDKMQLYKGLDITTNKIPIHERKGVPHFLLGEFDSIDADVAPSQFRSAAGLTIANIVSRGNLPFLVGGSNSFIHALLVETFDPEVDVLAGLGSVSHVLRYDCCFLWVDVAWSVLRDYLCKRVDEMLDSGMFEELAQFYDPDRESVRVGLRKAIGVPEFDGYFRKYPPWESEEPEEGCDPVRREAYEEAVREIKDNTCRLAKSQIGKILRLIGAGWDLRRLDATATFGAVMRKKKSSSSDLEWRDIWEREVVEPSVKIVKRFLE
>gnl_Arath_TAIR10_AT4G24650.1
MKCNDKMVVIMGATGSGKSSLSVDLALHFKAEIINSDKMQFYDGLKITTNQSTIEDRRGVPHHLLGELNPEAGEVTAAEFRVMAAEAISEITQRKKLPILAGGSNSYIHALLAKSYDPENYPFSDHKGSICSELKYDCCFIWIDVDQSVLFEYLSLRLDLMMKSGMFEEIAEFHRSKKAPKEPLGIWKAIGVQEFDDYLKMYKWDNDMDKWDPMRKEAYEKAVRAIKENTFQLTKDQITKINKLRNAGWDIKKVDATASFREAIRAAKEGEGVEMQRKIWNKEVLEPCVKIVRSHLDQPINYYLLKRF
>gnl_Arath_TAIR10_AT1G68460.1
MTELNFHLDRFTTTTSPSFSLLSFTKPLVSSIRMEQSRSRNRKDKVVVILGATGAGKSRLSVDLATRFPSEIINSDKIQVYEGLEITTNQITLQDRRGVPHHLLGVINPEHGELTAGEFRSAASNVVKEITSRQKVPIIAGGSNSFVHALLAQRFDPKFDPFSSGSCLISSDLRYECCFIWVDVSETVLYEYLLRRVDEMMDSGMFEELSRFYDPVKSGLETRFGIRKAIGVPEFDGYFKEYPPEKKMIKWDALRKAAYDKAVDDIKRNTWTLAKRQVKKIEMLKDAGWEIERVDATASFKAVMMKSSSKKWRENWEEQVLEPSVKIVKRHLVQ
>gnl_Arath_TAIR10_AT1G25410.1
LMTLLSPPLSHSSLLPTKFGSPRLVCMGHAGRKNIKDKVVLITGTTGTGKSRLSVDLATRFPAEIINSDKMQIYKGFEIVTNLIPLHEQGGVPHHLLGQFHPQDGELTPAEFRSLATLSISKLISSKKLPIVVGGSNSFNHALLAERFDPDIDPFSPGSLSTICSDLRYKCCILWVDVLEPVLFQHLCNRVDQMIESGLVEQLAELYDPVVDSGRRLGVRKTIGVEEFDRYFRVYPKEMDKGIWDLARKAAYEETVKGMKERTCRLVKKQKEKIMKLIRGGWEIKRLDATAAIMAELNQSTAKGGKNGREIWEKHIVDESVEIVKKFLLE
>gnl_Arath_TAIR10_AT3G19160.1
MQNLTSTFSPSMIPITSPRPRSVVPMTTVCMEQSYKQKVVVIMGATGSGKSCLSIDLATRFSGEIVNSDKIQFYDGLKVTTNQMSILERCGVPHHLLGELPPDDSELTTSEFRSLASRSISEITARGNLPIIAGGSNSFIHALLVDRFDPKTYPFSSETSISSGLRYECCFLWVDVSVSVLFEYLSKRVDQMMESGMFEELAGFYDPRYSGSAIRAHGIHKTIGIPEFDRYFSLYPPERKQKMSEWDQARKGAYDEAVQEIKENTWRLAKKQIERIMKLKSSGWDIQRLDATPSFGRSSREIWDNTVLDESIKVVKRFLVKDKV
>gnl_Carpa_v0.4_evm.model.supercontig_1.30
MTLLPSPFHHYSIISPPSSITASTPSRRCSRWVPMDSQPHRYPTGDKNKLLVLLGATGTGKSRLSIDLATRFYGEVINSDKMQVYKGLDITTNKMPMHERSGIPHHLLGEIDSEKGEFTPADFRSIGDLTICDIVSRQRFPILAGGSNSFVHALVAERFNPDSNVFHGSGSVSSELRYNCCFIWVDVSLPVLFDYLSVRVDDMLDLGMFEELAEFYDHEKYPGEPTNRTGLMKAIGVPEFESYFRRFPPKQGTKKRKSEAGGEREGYEEAVREIKDNTCQLAKKQIGKILRLRGGGWVMRKVDATASFRAAMAATGSEGWREIWEREVLEPSVKIVRRFLEE
>gnl_Medtr_Mt4.0v1_Medtr1g072540.1
MSISLSMCRLIRQPLTNVQCSGKKLNRQIQKENVVLVMGATGTGKSKLSIDLANYFPSEIINSDKIQIYEGLDIVTNKITLEEQKGIPHHLLGTHNPNIEFTSNDFREKSTSAIDLIMSGGNLPIIVGGSNSYLEALVDDDDYNFRSRYNFCCLWVDVSMPILRSYIDQRVDQMLNSGMVNELRPFYNPNGDYSKGIRKAIGVPEFDEYFRRESYVDDETRKMLLDKAVSEMKINTWKLAKKQLGKIDWLKNVKRWNIHRLDATPVFKKHGKEADETWKKIVAEPSAMIVAQFLYNSRNPANVVKSSSNLRVPISQGDLMATATC
>gnl_Phavu_v2.1_Phvul.007G170100.1
MTISMLMCRLRQPIINIPCSGKRLNRQIEKEKVVVVMGATGAGKSRLSIDLAKCFPSEIINSDKIQVYQGLDIVTNKIPKEDQRGVHHHLLGTINPDTDFTPTDFIDTSSSAIETITRAQKLPIIVGGSNSYLEALIDDDDYNFRSRYDFICLWVDVAMPVLQSYVAERVDDMFRNGMVDELRPFYSPNGDYSRGIRRAIGVPEFDEYFRREEFVDEETKQRLLEDAIKEIKLNTWKLAMKQLRKIHRLRNVKRWEIHRLDATPVFRRRGEEANEAWKKVVAEPSAMVVARFLYDSKNNHNVVSGLRLLPPSENVMAAATC
>gnl_Phavu_v2.1_Phvul.001G149400.1
SMTMSRVMCRPTQPLKNVPSGQSQMMRPKEKVVLVMGATGSGKTRLSVDLATCFPSEIINSDKMQVYEGLEIVTNKATKEEQRGIPHHLLGIQNPDTEFTASDFCDVASRAIESITRRDKVPIVVGGSNSYMEALVERFGPRFEWCFLWVDVSVPVLHSYVAQRVDHMLRCGMVNELRPFFNVNGDYARGIRKAIGVSEFHAYFRREATASGETRMRLLQEAVRDVKRNTCHLACKQLGRIHMLRSVEGWKIHRVCATPVFQKRGHDANEAWNNMVAQPCASIVSQFLSSANSTSGRVAP
>gnl_Manes_v6.1_Manes.01G209100.1
MRFSMSICQQTHHHMLDIPAGRLKMDIVTPRWQKAKVVILIGATGTGKSRLSIDLATQFPAEIVNSDKMQVYRGLEVTTNKITEEERSGIPHHLLGEVNPNADFSSKDFCNMASLAVDSISNRGLLPIIVGGSNSYIEALVDDEDFRFRSKYECCFLWVDVSLPVLNEFLCKRVDEMVSNGMVDEVRNIFDPYADYSKGIRRSIGVPELDKYLRAEAFLNGENSDRLLVEAIREIKNNNCKLARRQLEKIRCLKNVKGWNLHRIDATQVFRNRGKKGEEAWKKQVTIPSSAIVREFLYSSVTAAKVPAAAAAAAAAAAAAAGNK
>gnl_Manes_v6.1_Manes.05G074300.1
MKLSMSICHQTHSHVLDIPTNRLKMDIVRWQKTKVVILMGATGTGKSRLSIDLATQFPAEIINSDKMQIYKGLEITTNKITEEERSGIPHHLLGEVNPNADFTAKDFCNMASLAVESISTRGLLPIIVGGSNSYIEALVDDADYRFRSKYDCCFLWVDVSMPVLNDFLCKRVDEMVFKGMVDEVRNIFDPLADYSRGIRRSIGVPELDKYLRAEAFSDGENCERLFLEAIREVKNNNCKLAHRQLEKIRRLKNVKGWNIHRIDATQVFRKRGMEAEEMWKKLVAKPSSAIVREFLHRVTAATSGTK
>gnl_Poptr_v3.0_Potri.014G139300.1
MMNLCKSLCPQTSRMLDIPPGMLKMDMLSPRRQKEKVVIVMGPTGTGKSRLSIELATQFPAEIINSDKMQVYKGLDIVTNKVAEEEKSGVPHHLLGIANPTVDFTATNYCHTASLAVESISTRGLLPIIVGGSNSYIEALMDDEDFRLRLNYDCCFLWVDVSMPVLHKFVSRRVEQMVSVGMIDEVRNIFDPYADYSTGIRRSIGVPEFDKYFRAEAFLDEENRARLLHEAICHVKKNTCKLACRQWEKINRLRKIKGWDIHRLDATEVFQKSGKEAEHAWEMLVARPSTAIVGQLLCGVPADKVPAIASVAKNMGYIRQCLVA
>gnl_Theca_v1.1_Thecc1EG004434t1
MMRISLSMCKQTVVLPDRASGMLNLVDFFSPRRQKEKVVILLGATGTGKSRLSIDLATRFPAEIINSDKIQAHEGLDIATNKITEEERCGIPHHLLGVINPNTDFTATNFVDMATHAMDSILFRSQLPIIAGGSNSYIEALVDDKDYRFRSKYECCFLWVDVAMPVLHHYVSERVDKMVENGMVDEVRKYFDSNANYTRGIRKAIGVPEFDRYFRAEPFLDKQSRAKLLQEAIQEIKRNTCKLASRQLEKIHRLRNKKNWKIHRLDATGVFLRRGKEADEAWEEFVAGPSTEMVAEFLYNVSSEALVTKAALRECIAQCLVA
>gnl_Vitvi_Genoscope.12X_GSVIVT01034295001
MLMCKQTQPLLSMPPGGLTMAVSSHRWLKEKVAVVMGATGTGKSRLSIDPATRFPAEIVNSHKMQVYEGLDIITNKITEEEQPGAPHHHLGIAHPNVDFTASDFRDMASLSIESILGGRRLPIIVGGSNSYIDARYECCFLWVDVSRPVLHSFVSKRVDKMVGNGMVEEVEQLFYPNADYTRGIRRAIGVPELDLYFPTGFLDEEARAKVLQEAVHEIKANTCKLACRQLEGIHRLKNLRKWKIHRLDATEVFLKHDREADEAWEKLVARPSTMMVAQFLYSVGATRVATEEMVRNAA
>gnl_Vitvi_Genoscope.12X_GSVIVT01011107001
MQIYMHMRKQTQPLLSIPPGDLTMDVSGHRWPKGKVVVVMGATGTGKSRLSIDLATRFPAEIVNSDKMQVYEGLDIVTNKITEEEQRGVPHHLLRIAHPNCCFLWVDVSRSVLHSFVSKRVDKMVEKGMVEEVQQLFHPNADYTRGIRRAIGVPELDLYFRTEGFLDEEARARVLQEAVHEIKANTCKLACRQLEKIHRLKNVRKWKIHRLGATEVLRKCDREADEAWEKLVARPSTMMVAQFLYSVGATRSIATTSPPTIRAAASMEAALAATH
>gnl_Arath_TAIR10_AT3G63110.1
IMKISMAMCKQPLPPSPTLDFPPARFGPNMLTLNPYGPKDKVVVIMGATGTGKSRLSVDIATRFRAEIINSDKIQVHQGLDIVTNKITSEESCGVPHHLLGVLPPEADLTAANYCHMANLSIESVLNRGKLPIIVGGSNSYVEALVDDKENKFRSRYDCCFLWVDVALPVLHGFVSERVDKMVESGMVEEVREFFDFSNSDYSRGIKKAIGFPEFDRFFRNEQFLNVEDREELLSKVLEEIKRNTFELACRQREKIERLRKVKKWSIQRVDATPVFTKRRKDANVAWERLVAGPSTDTVSRFLLDIASRRPLVEASTAVAAAMELSRCLVA
>gnl_Poptr_v3.0_Potri.010G030500.1
TMRLSLTAYKQVQPRGNFQGGLNMKPFFRRKDKVVFVVGPTGTGKSRLAIDLATRFPAEVVNCDKMQVYKGLDIVTNKVTEEECRGVPHHLLGIADPNANFTSDDFRHHASLVVESIVTRDRLPIIAGGSNSYIEALANDDPEFRLRYECCFLWVDVSLPILYSFVSERVDRMVEAGLIDEVRDMFDPNKDDYSQGIKRAIGVPELDHFLRNEAIVDAKTRRKLLDEAIDKIKENTCMLASRQLQKIHRLHSIWNWNVHRIDATPVFLTSGKEVDNLWDKLVAGPSTMIVNQFLCDKNYASPIIPSESIKMEPISVPALAVGTR
>gnl_Poptr_v3.0_Potri.008G202200.1
TMRLSLSAYKQVQPRVNFQGGLNMKPFFRRKDKVVFVLGPTGTGKSRLAIDLATHFPAEVVNCDKMQVYKGLDIVTNKVTEEECRGVPHHLLGIADPNADFTSDDFRHHASLVVESIVTRDRLPIIAGGSNSYVEALANDDPEFRLRYECCFLWVDVSLPLLHSFVSDRVDRMVRAGLIDEVRDVFDPTKDDYSQGIKRAIGVPELDQFLRNETIVDAKTRRKLLDEAIEKIKENTCMLARRQLQKIRRLHSIWNWKMHRIDATPVFLASGKEADNLWDQIVAGPSTMIVNQFLCEENHVSPIVPSESINMVPISVPAMAAVSR
>gnl_Manes_v6.1_Manes.03G185000.1
NMRFSASVQKQIQPLVNLQRAINMEPFFRRKDKVVFVVGPTGTGKSRLAIDLATRIPAEVINCDKMQVYKGLDTVTNKVTEEECRGVPHHLIGVVEDPIANFTCDDFRFHALEAVNSVVARDRLPIIAGGSNSFVEALANDDPDFRLRYECCFLWVDVSLPVLHSFVSERVDRMVKAGLVKEVRSMFDPSKSNYSQGIRRAIGVPELDQYFRNEHIVDAKNRAKLLDRAIAKIKENNCILACRQLRKILRLYNRWSWKMHRIDATEVFLKSGEEAEEAWEKLVAGPSSRIVEQFLYDGDHMTTIVPSETVTVMASAGIPIPIPAMVAATR
>gnl_Manes_v6.1_Manes.15G022800.1
MMLSASVQKQIQPLVNFQRAINMEPFFRRKDKVVFVVGPTGTGKSRLAIDLAARIPAEVVNCDKMQVYKGLNIVTNKVTEEECHGVPHHLLGFVDPDANFNPNDFCHHASEVIKSIIARDRLPIVAGGSNSFIEALVNDDPEFRLRYECCFLWVDVSLPVLHSFVSQRVDRMVEAGLVSEARSIFDPSNTNYSQGLRRAIGVPELDHYFRNEATADAKTRAKLLDAALAKIKENTCVLACRQLQKIHRLYNQWSWNMHRINATEVFLKSGEDAWEKLVAGPSSMIVEQFLYYEDHMGTTVPSKTAPVMASTIPIPIPIPAMASAVPTR
>gnl_Theca_v1.1_Thecc1EG020503t1
MNVLSLPACKQVPPLGNFRGGLNVESFFSRKDKVVFVMGATGTGKSRLAIDLATCFPAEIVNSDKMQVYKGLDIVTNKVTEEECRGVPHHLLGIVDPNSNFTSMDFRHHASVAVKSIVSKGSLPIIAGGSNSYIEALVNHDPEFQLRYECCFLWVDVSLPVLHSFVAERVDRMVQAGMVDEVKQMFDPKADYSRGIRRAIGVPEMDQYFRAESILDAKIRARLLETAISKIKENTCMLACRQLEKIDRLYNQWKWRMHRIDATEVFLKRGEEADEAWHRLVAGPSTMIVDQFLYDDNRVASIIPSSDSTASTSSVPLTAVAAATR
>gnl_Arath_TAIR10_AT5G19040.1
MKPCMTALRQVIQPLLNFQGNMDVPFFRRKDKVVFVMGATGTGKSRLAIDLATRFPAEIVNSDKIQVYKGLDIVTNKVTPEESLGVPHHLLGTVHDTYEDFTAEDFQREAIRAVESIVQRDRVPIIAGGSNSYIEALVNDCVDFRLRYNCCFLWVDVSRPVLHSFVSERVDKMVDMGLVDEVRRIFDPSSSDYSAGIRRAIGVPELDEFLRSEMRNYPAETTERLLETAIEKIKENTCLLACRQLQKIQRLYKQWKWNMHRVDATEVFLRRGEEADEAWDNSVAHPSALAVEKFLSYSDDHHAILLPEISAVPPLPAAVAASR
>gnl_Arath_TAIR10_AT3G23630.1
MKFSISSLKQVQPILCFKNKLSKVNVNSFLHPKEKVIFVMGATGSGKSRLAIDLATRFQGEIINSDKIQLYKGLDVLTNKVTPKECRGVPHHLLGVFDSEAGNLTATQYSRLASQAISKLSANNKLPIVAGGSNSYIEALVNHSSGFLLNNYDCCFIWVDVSLPVLNSFVSKRVDRMMEAGLLEEVREVFNPKANYSVGIRRAIGVPELHEYLRNESLVDRATKSKMLDVAVKNIKKNTEILACRQLKKIQRLHKKWKMSMHRVDATEVFLKRNVEEQDEAWENLVARPSERIVDKFYNNNNQLKNVEHCLAASYGSR
>gnl_Carpa_v0.4_evm.model.supercontig_16.27
MKFCLSAVKQVQPFMNFQGAGLTMDVPFFHQKDKVVFVMGATGTGKSRLAIDLATRFPAEVINSDKIQVYKGLDIVTNKVTQEECRGVPHHLLGVIHPNSTFSLADFHHFVPPTVDSIHRRDRLPIIAGGSNSYIRSLVNESPEFHLRYQSCFLWIDVSIPVLHTFVSKRVEKMIESGLIDEVRGVFDPNRDYSRGIRRAIGVPELDRYFREESLVSRKGRARLLEKAIATIKENTCMLGCRQLQKIHRLYRQWKPEFHRIDATQVFLKEGEEADEAWEKHVAKPAAIIVDQFLYDDEWWHCHSSRFFSCHDSMKGRMSAPQPH
>gnl_Phavu_v2.1_Phvul.003G093100.1
MNMVSVSCKAVSFNPTMESFFRQRNKEKVVVIVGATGTGKSKLSIDLATHFPAEIVNSDKMQVYEGLDITTNKVTEEECRGVPHHLLGTVQSNMDFSVNDFCHHATLAVGSILKRDGLPIIAGGSNSFLDALVNHYPDFRLRYHCLFLWVDVSLPVLHSSLSARVDRMIRAGQVDEVRQFFQYHNDDYTVGIRKAIGVPEFHSFFQAEADGADERTKDKLLQAAIASIKINNCNLATRQRHKIHRLHAIFKRNMHRLDATDVFLRSTPQEAEQAWEDHVLSKSRRILHNFLYDDTHVDLASVIASSSPPMAAAAATR
>gnl_Phavu_v2.1_Phvul.006G154200.1
MKISISACACKQELPLVSFQKGLMMESLFPHRSKDKVVVIMGATGTGKTKLAIDLAKHFPAEIVNSDKMQVYKGLDITTNKVTEEECDGVPHHLLGTVDPNINFSASDFCRHATSAIDSIVERNGLPIIAGGSNSYLDALVNHHAEFRLRYQCCFLWVDVSLPVLHSSLQARVDRMIDAGQVNEVRDFFDPRADYTRGIRRAIGVPEFDDFLRAEASGTEDETTTKRLLEAAIARIKINNCTLASRQIQKIHRLHGLWKRSMHRLDATEVFLRSHDVWHDHVLAKSLLILHNFLYGEKKTHAIVSPVIAAVSSPSVAMAATH
>gnl_Medtr_Mt4.0v1_Medtr2g022140.1
MIMVPATSSYACKQEVSLINFQKGLNKMESLFHNRNKDKVVVIMGATGTGKTKLAIELAKHFPAEIVNSDKMQVYKGLDITTNKVTEEECDGVPHHLLGVFDPTTNFTANDFCYHACSAIDSIVEKDGLPIIAGGSNSYLDTLVNHCTEFRLRYECCFLWVDVSLPVLHSSLQSRVDRMIEAGQVDEVREFFDPFGDYTKGIRRAIGVPEFHDFLVAEANSADERTKKRLLEAAISRLKINNCTLANRQVQKIRRLNGMWKRSMHRLDATETHLRSGSHTSKEVWEDHVLAKSLVILYNFLYGETHAHSILSPVIANFSAPPQSLALPAVAAAIR
>gnl_Medtr_Mt4.0v1_Medtr4g117330.1
MMNIFSVSGAVACKPLVSFQPLMNSLFQQHRNKEKVLVIMGATATGKSKLAIDLATHFPAEIINSDKIQVYKGLDITTNKVTEEECRGVHHHLLGTIDPNSDFTSKEFCEQATMATGSIVARDGLPIIAGGSNSYIEALVNHHHEFHTRYECCFLWVDVSRQVLQSSLSTRVDRMIEAGQVDEVREIFNKENHDYTRGIRRAIGVPEFDQFFRAELEGKVDERTMKKLLEVAIDALKINNIKLANRQVQKIHRLYGMWKRNMHRLDATEVVLKEKTWEDCVLTKSLRIVHKFLYDDCSVRNLVVPANIGSATVATAVTH
>gnl_Medtr_Mt4.0v1_Medtr3g019900.1
MALTTSTSSTEKKKVLFILGATGTGKTKLSINLGTQFPSEIINSDKIQVYNGLDIVTNKVQESERCSIPHHILGIIDDPEYDFTMDDFRKHVLEALDLITQNEHLPIIVGGSNSYLKKLLEDPTNAFHSKYDCCFIWLDVSLPILFPYLDKRVGEMVAAGMVDEIRDFFVPGADNTKGIRRAIGVPELDSYFEMEMKKGIDDVEKEKILKESIRKTKQNTFILAENQVSKIQNMADTLGLMINKINSTEVFEARGEDYQKLHQEIVIKPSMKIVKRFLEETSHGRSKHTTNGV
>gnl_Medtr_Mt4.0v1_Medtr3g019930.1
MALTTSTSSTEKKKVLFILGATGTGKTKLSINLGTQFPSEIINSDKIQVYNGLDIVTNKVQESERCSIPHHILGIIDDPEYDFTMDDFRKHVLEALDLITQNEHLPIIVGGSNSYLKKLLEDPTNAFHSKYDCCFIWLDVSLPILFPYLDKRVDEMVAAGMVDEIRDFFVPGADNTKGIRRAIGVPELDSYFEMEMKKGIDDVEKEKILKESIRKTKQNTFILAENQVSKIQNMADTLGLMINKINSTEVFEARGEDYQKLHQEIVIKPSMKIVKRFLEETSHGRSKHTTNGV
>gnl_Medtr_Mt4.0v1_Medtr3g019820.1
MALTSSTSSTEKKKTKLSINLGTQFPSEIINSDKIQVYNGLDIVTNKVQESERCSIPHHILGIIDDPEYDFTMDDFCKHVLEALDLITQNGHLPIIVGGSNSYLKKLLEDPTNAFHSKYDCCFIWLDVSLPILFPYLDKRVDEMVAAGMVDEIRDFFVLGADNTKGIRRAIGVPELDSYFEMEMKKGIDDAEKEKILKESIRKTKQNTFILAENQLSKIQNMADTLGSMIIKIDSTEVFKARGEDYQKLHHEIVIKPSMKIVKRFLEGTSYGRSKHTLNGV
>gnl_Medtr_Mt4.0v1_Medtr3g019980.1
MALTTSTLNKKKVLFVMGTTGTGKTKLSINLGTQFPSEIINSDKIQVYKGLDIVTNKVQKSERCSIPHHILGIIDDPDYDFTMDDFCKHVLEALDLITQNGHLPIIVGGSNSYLKKLLEDPTIAFHSKYDCSFIWLDVSLPILFPYLDKRVDEMVAVGMVDEIRDFFVPGADNTKGIRRAIGVPELDSYFEMEMKKGVDDAQKEKILQESIRKTKQNTFILAENQLSKIQNMAAKFGSMINKIDSTEVFEARGEDYQHLHQEIVIKPSMKIVKRFLEGTSHGRSKHTPNGV
>gnl_Medtr_Mt4.0v1_Medtr3g020100.1
MAFATSTLEKKVLFILGATGTGKTKLSINLGTQFPSEIINSDKIQVYKGLDIVTNKVQESERCSIPHHILGIIDDPEYDFTMDEFCKHVLEALDLIIENGHLPIIVGGSNSYLKKLLEDPTIAFRSKYDCCFIWLDVSLPILFPYLDKRVDEMVQAGMVDEIRDFFVPGADNTKGIRRAIGVSELDSYFEIEMKKGIDDAQKEKILKEAIRKTKQNTFILAENQLSKIQNMSDKLGSMVKKINSTKVFEARGENYQDLHQEIVIKPSMKIVKRFLEETSHGRSKHTPNGV
>gnl_Medtr_Mt4.0v1_Medtr3g020155.1
MAFATSTLEKKVLFILGATGTGKTKLSINLGTQFPSEIINSDKIQVYKGLDIVTNKVQESERCSIPHHILGIIDDPEYDFTMDEFCKHVLEALDLIIENGHLPIIVGGSNSYLKKLLEDPTIAFRSKYDCCFIWLDVSLPILFPYLDKRVDEMVQAGMVDEIRDFFVPGADNTKGIRRAIGVSELDSYFEIEMKKGIDDAQKEKILKEAIRKTKQNTFILAENQLSKIQNMSDKLGSMVKKINSTKVFEARGENYQDLHQEIVIKPSMKIVKRFLEETSHGRSKHTPNGV
>gnl_Medtr_Mt4.0v1_Medtr3g020760.1
MALTTSTLEKKKVLFILGSTGTGKTKLSINLGTQFPSEIINSDKIQVYKGLDIVTNKVQESERCSIPHHILGIIDDPEYDFTVDDFCKHVLEALDLIIENGHLPIIVGGSNSYLKKLVDDPVIAFHSKYDCCFIWVDVSLPILFPYLDKRVDEMVEAGMVDEIREFFVPGADNTKGIRRAIGVPELDSYFEIEMKKGIDDAEKEKILKEAIRKTKQNTFKLAENQHSKIQNMADKLGSMIKKINSTEVFEVRGEDYQHLYQDIVIKPSMKIVKRFLEETNPRKSKHTPNGV
>gnl_Medtr_Mt4.0v1_Medtr3g020740.1
MALTTSTLEKKKVLFILGATGTGKTKLSINLGTQFPSEIINSDKIQVYKGLDIVTNKVQESERCSIPHHLLGIIDDPEYDFTVDEFCKHVLEALALIIANGRLPIIVGGSNSYLKKLVEDPSIAFHSTYDCSFVWLDVSLPILFPYLDKRVDEMVGAGMVDEIREFFVPGADNTKGIRRAIGVPELDSYFEMEMKKGVDDAEKEKILKEAIRKTKQNTFILAENQHLKIQNMANKLGSMINKINSTKVFEARGEDYQHLYQEIVIKPSMKIVKRFLEETSPRK
>gnl_Medtr_Mt4.0v1_Medtr3g011590.1
MALTTSTLEKKKVLFILGATGTGKTKLSINLGTQFPSEIINSDKIQVYKGLDIVTNKVQESERHSIPHHILGIIDDPEYDFTVDDFCNHVLEALNLITENGHLPIIVGGSNSYLKKLIEDPTIAFHSKYDCCFIWVDVSLPILCPYLDKRVDEMVESGMVDEIRDFFVPGADYTKGIRRAIGVPELHSYFEIEKKECIDDAQKEKILKEAITKTKQNTFILAENQLSKIRNMADKLGSMINNINSTEVFEARGEDYHHLHQEIVINPSMKIVKRFLEETSPIGSKHTSNGV
>gnl_Medtr_Mt4.0v1_Medtr7g028880.1
MAFTTSTLEKKNKVLFILGATGTGKTKLSINLGTHFPAEIINSDKIQVYKGLDIATNKVPESERCSIPHHILGIIDDPEYDFTMNDFCNHVLESLDLITGKGHLPIIVGGSNSYLKKLVEDPAISFLSKYDCCFIWVDVSLPTLYQYVGKRVDEMVQAGMVDEIREYFVPGADNTKGIRRAIGVPELDSFFAIEKKSCIGDAIKEKILKEAIENTKQNTCILAKNQLSKIQNMARMLGSMVYKIDSTEVFEARGEDYKHVHQESVIKPSKEIVKRFLEETTDEGSKHAPNVV
>gnl_Medtr_Mt4.0v1_Medtr7g407170.1
MAFTTSTLEKKNKVLFILGATGTGKTKLSINLGPHYPAEIINSDKIQVYKGLDIVTNKRALQIPHHILGIINDPEYDFTMYDFCNHVVESLDLIIGNGHLPIIVGGSNSYLKKLVEDPAISFLSKYECCFIWVDVSLPTLYQYVGKRVDEMVQTGMIDEIREYFVPGADNTKGIRRAIGVPELDSFFAIEKKSGIDDAIKENILKEAIEKTKQNTCILAKNQLSKIQNMAHMLGSMVYKIDSTEVFETRGEDYKHLHQEIVIKPSKEIVKRFLEETTDGRSKHAPNGV
>gnl_Medtr_Mt4.0v1_Medtr2g075100.1
MAFTTSTLEKKNKVLFILGATGTGKTKLSINLSTYYPAEIINSDKIQVYKGLDIVTNKVLESERCSIPHHILGIIDDPEYDFTMNDFCKHVLESLDLIIGNGHLPIIVGGSNSYLRKLVEDPTIAFLSKYDCCFIWVDVSLPTLFKYVGKRVDEMVEGGMVDEIREYFVPGADNTKGIRRAIGVPELDSFFAIEKKSGIDDAIKEMILKKAIEETKQNTCILAKNQLSKIQNMTHMLESMVYKIDSTEVFEARGEDYKHLHQEIVIKPSKEIVKRFLEETTDEGSKHASNGV
>gnl_Medtr_Mt4.0v1_Medtr6g045293.1
MAFTTSILEKKNKILFILGATGTGKTKLSINLGTRYPAEIINSDKIQVYKGLHIVTNKVPESERCSIPHHLLGIIDDPEYDFTMNDFCKNVLESIDLIIGNGRLPIIVGGSNSYIKKLVEEPTIAFLSKYDCFFIWVDVSLPTLFQYVGKRVDEMVESGMVDEIREYYAPGADNSKGIRRAIGVPELDSFFQIEKKNDIDDAQKEKILAEAIRKTKQNTCILVQNQLLKIKNMAQILGSMVYKIDSTEVFEAKGEDYKHLHQENVVKPSIEIVKRFLEETPVGESKHALNGVIRAKI
>gnl_Medtr_Mt4.0v1_Medtr6g045287.1
MAFTTSILEKKNKILFILGATGTGKTKLSINLGTRYPAEIINSDKIQVYKGLHIVTNKVPESERCSIPHHLLGIIDDPEYDFTMNDFCKNVLESIDLIIGNGRLPIIVGGSNSYIKKLVEEPTIAFLSKYDCFFIWVDVSLPTLFQYVGKRVDEMVESGMVDEIREYYAPGADNSKGIRRAIGVPELDSFFQIEKKNDIDDAQKEKILAEAIRKTKQNTCILVQNQLLKIKNMAQILGSMVYKIDSTEVFEAKGEDYKHLHQENVVKPSIEIVKRFLEETPVGESKHALNGVIRAKI
>gnl_Medtr_Mt4.0v1_Medtr7g024250.1
MAFTTSTLEKKNKVLFILGATGTGKTKLSISLGTHYPAEIINSDKIQVYKGLDIVTNKVPESERCSIPHHLLGIIDDPEYDFTMNDFCKHVLESLDLIIGNEHLPIIVGGSNSYLKKLVEDPSIAFFSKYDCCFIWIDVSLPTLFQYVGKRVDEMVEAGMVDEIREYFVPRADNTKGIRRAIGVPELNSFFEIEKKNGIDDAQKEKILKEAIGKTKHNTCILVENQLLKIHNMADMFGSMVYRIDSTKVFEARGEDYKHLHQEIVIKPSKEIVKRFLEETTDGGSKHAPNDV
>gnl_Phavu_v2.1_Phvul.008G005300.1
MASLVGKRKVLFILGATGTGKTKLSINLAMQFPSEIINSDKIQVYKGLDIITNKASESERCGIPHHLFGIIDDPDSDFTSDDFCNHVLVALDIIFQNGHLPIIVGGSNTYLGALLEDPNIAFCSKYDCCFIWVDVSLPVLFPYLDKRVDEMVDAGVVEEIREYFVAGADYSRGIRRAIGVPELGEYFLVEKEMDDEVQKEKMLQHAITKTKENTRRLSEMQLWKIQKMNYERKMTRIDSTKVFEVKGEDYKHLYQEIVFKPSMELVQKFLEKTTEVKKIMPQKAEPATI
>gnl_Poptr_v3.0_Potri.004G150900.1
MEMIPLQPKLASSMRTMPMASLPLRNNLQQITSSLYSDDKKKQKALFVMGTTATGKSKLSIDLATHFQGEIINSDKIQVYKGLDMLTNKISEIERRGVPHHLLGFVEPGEEFTTQDFCNHVHKAMKHITGDGSIPIIAGGSNRYIEALVEDPLFNFKDSYDTCFLWVDVALPILFDRAAKRVDEMLDAGLVEEVRGMFIPGIDHNSGIWRAIGIAEMEPYFQAEMEMADEVTMKILLETGIKEMKENTKKLINKQLTKIKYLANKKGWKFHRIDATCVYERSAKVDEDVWDKKVLRPSLEIVTNFLREDEKAEEVADSTS
>gnl_Poptr_v3.0_Potri.008G033300.1
MGTTATGKSKLSIDLATHFQGEIINSDKIQVYKGLDILTNKVSEDESRGVPHHLLGFVEPGEEFTTQDFCNHVHMAMRHIIGNGNIPIIAGGSNRYIEALVEDPLFKDNYDTCFLWVDVALPILFVRAAKRVDKMLDAGLVDEVRGMFIPGIDHNSGIWRAIGIPELEPYFQAEMEMADEVTRKMLLDTGIKEMKENTKKLINKQLRKIKYLANEKGWKLHRIDATFVYERSGNVDEDVWDDKVLRPSLEMLTNFLQEDGKAEEFVDAAFSTTGSIATRKGFMTNAYRCLIEAGAAR
>gnl_Manes_v6.1_Manes.15G148500.1
MEFALSKMPVASLPARSHIQAIPSVHPFEAQIKKQKTLFILGATGTGKTKLSIDLATHIPAEIINSDKIQVYKGLDIVTNKIAEDERKGIPHHLLGFMDPEADFTVQDFCTHVHVAMTRIINNGSVPIIVGGSNNYIRRLVEDPCTKFKSNFDSCFLWVDVDLPVLYKRVAQRVDEMVEAGLVEEVRAMVAPGADYTRGVWRAIGVPEMDDYLHAEKVMADEKTKRMLLEAAIYRIKQNTCKLVDSQLRKINQMIDELGWKLHRIDATCVLETRGGGAVEAWEEVVLEPSLAIVRDFLEGQD
