# Supplementary material for: Building a foundation for gene family analysis in Rosaceae genomes with a novel workflow: A case study in Pyrus architecture genes
Source: Front Plant Sci. 2022 Nov 14;13:975942. doi: 10.3389/fpls.2022.975942 (PMC9702816; doi:10.3389/fpls.2022.975942)
Supplement: Supplementary file 1 [file DataSheet_1.zip › SupFiles/SupFile8_Scripts/TGFam_finder_example/Source/OG274.target_species.PEP.fa]

>Malsi_16g003810
MTLHPFPTLHYSNFNISHRFHLPQLLHLPQRPRRWAHMATGHTSAVPRRKDKLLVIMGATGAGKSRLSLDLATRFPFFEIINSDKIQLYRGLDITTNKLPLPERLGVPHHLLGELDPRDGDFTPADFRAVAGQVVSGITNRRKVPMLVGGSNSFIHAMVADRFEPGCNVFEPGSDASLSAELRYNCCFLWVDVSMAVLTEYLSKRVDEMLDSGMFEELAEFCDPDRQHDPAAVPTGLRKAIGVPEFTRYFKKYPQSKRDEDDDRERRGAYEEAVRAIKDNTCQLAKRQIGKVLRLRGGGWDLRRLDATDAFRAVVATTSSDSGGERWSDIWERQVVGPSVKIVKRFLEE
>Maldo_Gala_16g003740
MTLHPFPTLHYSNFNISHRFHLPQLLHLPQRPRRWAHMATGHTSAVPRRKDKLLVIMGATGAGKSRLSLDLATRFPFFEIINSDKIQLYRGLDITTNKLPLPERLGVPHHLLGELDPRDGDFTPADFRAVAGQVVSGITNRRKVPMLVGGSNSFIHAMVADRFEPGCNVFEPGSDASLSAELRYNCCFLWVDVSMAVLTEYLSKRVDEMLDSGMFEELAEFCDPDRQHDPAAVPTGLRKAIGVPEFTRYFKKYPQSKRDEDDDRERRGAYEEAVRAIKDNTCQLAKRQIGKVLRLRGGGWDLRRLDATDAFRAVVATTSSDSGGERWSDIWERQVVGPSVKIVKRFLEE
>Maldo_GDDH_16G1041700
MTLHPFPTLHYSNFNISHRFHLPQLLHLPQRPRRWAHMATGHTSAVPRRKDKLLVIMGATGAGKSRLSLDLATRFPFFEIINSDKIQLYRGLDITTNKLPLPERLGVPHHLLGELDPRDGDFTPADFRAVAGQVVSGITNRRKVPMLVGGSNSFIHAMVADRFEPGCNVFEPGSDASLSAELRYNCCFLWVDVSMAVLTEYLSKRVDEMLDSGMFEELAEFCDPDRQHDPAAVPTGLRKAIGVPEFTRYFKKYPQSKRDEDDDRERRGAYEEAVRAIKDNTCQLAKRQIGKVLRLRGGGWDLRRLDATDAFRAVVATTSSDSGGERWSDIWERQVVGPSVKIVKRFLEE
>Maldo_HF07762-RA
MTLHPFPTLHYSNFNISHRFHLPQLLHLPQRPRRWAHMATGHTSAVPRRKDKLLVIMGATGAGKSRLSLDLATRFPFFEIINSDKIQLYRGLDITTNKLPLPERLGVPHHLLGELDPRDGDFTPADFRAVAGQVVSGITNRRKVPMLVGGSNSFIHAMVADRFEPGCNVFEPGSDASLSAELRYNCCFLWVDVSMAVLTEYLSKRVDEMLDSGMFEELAEFCDPDRQHDPAAVPTGLRKAIGVPEFTRYFKKYPQSKRDEDDDRERRGAYEEAVRAIKDNTCQLAKRQIGKVLRLRGGGWDLRRLDATDAFRAVVATTSSDSGGERWSDIWERQVVGPSVKIVKRFLEE
>Maldo_GDDH_13G1040600
MTLHPLPTLHYSNLNISHRFHFPPLLHLPQRPRRSAHMATGPTSAGPRRKDKLLVIMGATGAGKSRLSLDLASRFPFFEIVNSDKIQLYRGLDITTNKLPLPERLGVPHHLLGEFDPLDGDFTPADFRAVAGQVVSGITNRRKVPMLVGGSNSFIHAMVAERFEPGSNVFEPGFDASVSAELRYNCCFLWVDVSMAVLTEYLSKRVDEMLDSGMFDELAEFCDPDGQHDPAAVPTGLRKAIGVPEFTRYFKKYPQSKRDEDDDRERRGAYEEAVRVIKDNTCQLAKRQIGKILRLRGGGWDLRRLDATDAFRAVVAMSTPENGGERWSEIWERQVVEPSAKIVKRFLEE
>Malsi_13g003430
MTLHPLPTLHYSNLNISHRFHFPPLLHLPQRPRRSAHMATGPTSAGPRRKDKLLVIMGATGAGKSRLSLDLASRFPFFEIVNSDKIQLYRGLDITTNKLPLPERLGVPHHLLGEFDPLDGDFTPADFRAVAGQVVSGITNRRKVPMLVGGSNSFIHAMVAERFEPGSNVFEPGFDASVSAELRYNCCFLWVDVSMAVLTEYLSKRVDEMLDSGMFDELAEFCDPDGQHDPAAVPTGLRKAIGVPEFTRYFKKYPQSKRDEDDDRERRGAYEEAVRVIKDNTCQLAKRQIGKILRLRGGGWDLRRLDATDAFRAVVAMSTPENGGERWSEIWERQVVEPSAKIVKRFLEE
>Maldo_HF42175-RA
MATGPTSAGPRRKDKLLVIMGATGAGKSRLSLDLASRFPFFEIVNSDKIQLYRGLDITTNKLPLPERLGVPHHLLGEFDPLDGDFTPADFRAVAGQVVSGITNRRKVPMLVGGSNSFIHAMVAERFEPGSNVFEPGFDASVSAELRYNCCFLWVDVSMAVLTEYLSKRVDEMLDSGMFDELAEFCDPDGQHDPAAVPTGLRKAIGVPEFTRYFKKYPQSKRDEDDDRERRGAYEEAVRVIKDNTCQLAKRQIGKILRLRGGGWDLRRLDATDAFRAVVAMSTPENGGERWSEIWERQVVEPSAKIVKRFLEE
>Malsy_13g002930
MTLHAFPTLHYSNLNIFHRFNFPPLLHLPQRPRRSAHMATGPTSAGPRRKDKLLVIMGATGAGKSRLSLDLASRFPFFEIVNSDKIQLYRGLDITTNKLPLPERLGVPHHLLGEFDPLDGDFTPADFRAVAGQVVSGITNRRKVPMLVGGSNSFIHAMVAERFEPGSNVFEPGFDASVSAELRYNCCFLWVDVSMAVLTEYLSKRVDEMLDSGMFDELAEFCDPDRQKDPAAVPTGLRKAIGVPEFTRYFKKYPQSKRDEDDDRERRGAYEEAVRVIKDNTCQLAKRQIGKILRLRGGGWDLRRLDATDAFRAVVATSTPENGGERWSEIWERQVVEPSAKIVKRFLEE
>Maldo_Gala_13g003270
MTLHAFPTLHYSNLNIFHRFNFPPLLHLPQRPRRSAHMATGPTSAGPRRKDKLLVIMGATGAGKSRLSLDLASRFPFFEIVNSDKIQLYRGLDITTNKLPLPERLGVPHHLLGEFDPLDGDFTPADFRAVAGQVVSGITNRRKVPMLVGGSNSFIHAMVAERFEPGSNVFEPGFDASVSAELRYNCCFLWVDVSMAVLTEYLSKRVDEMLDSGMFDELAEFCDPDRQKDPAAVPTGLRKAIGVPEFTRYFKKYPQSKRDEDDDRERRGAYEEAVRVIKDNTCQLAKRQIGKILRLRGGGWDLRRLDATDAFRAVVATSTPENGGERWSEIWERQVVEPSAKIVKRFLEE
>Prupe.1G312400.1
MTLHPFPTHHYSNLNYISRFHLPPVHPLPHNKPRHWAHMASGPTTPQQQRKDKLLIIMGATGAGKSRLSLDLATRFPSFEIVNSDKMQLYAGLDITTNKLPIPDRLGVPHHLLGEFDPRHGDFTPSQFRAVAGQAISSITNRRKVPMLVGGSNSFIHALLVDRFEPGSNVFEPGFNGSVSSELRYNCCFLWVDVSLAVLTEYLCKRVDEMLDSGMLDELAEFCDPDRQDESTASQTALRKAIGVPEFTRYFKRYPPGRGGEGDDRERRGAYEEAVRAIKDNTCQLAKRQIGKILRLKGGGWDLQRLDATDAFRAVVATTSSDEDGKRWSEIWERQVVKPSVKVVKRFLEE
>Frave_27343
MDFSGPQKLIVVMGATGSGKSRLSLDLAVRFPTFEVINADKMQLYKGLDVTTNKLSDAERRVVPHHLLGEFDSRHGDVSPSEFRRLAAQAVSDVLSRGKVPVLVGGSNSFIHVLLVERFEPDVDVFDGEVAASSQLRYDCCFLWVDVEFPVLTAYLSRRVEEMLDAGMFQELAEFHGQNRAVQTGVSKAIGVAEFSRYFEEYAAAEVEEDDPVRRGAYEEAVGEVKRNTWQLAKRQMGKIARLRKAGWDLKRLDATEVLRAVVTSDDDEDGGKRWSEIWEREVVEPSVKIVKDFLEEEEE
>Frave_30601
MEKLIVVMGATGTGKSRLSINLAARFPTFEVINADKMQLYKGLDVTTNKVTDAERRLVPHHLLGDLDSRHGDVSSAEFRRLAAHVVSDVLSRGKVPVLVGGSNSFIHALLVDRFEPDVDVFDGEVAASSELRYDCCFLWLDVAFQTLAPYLSRRVEEMLDSGMFRELAEFHGQNRAVQTGLSKSIGVAEFSRYFKEYAAEEEEVRRGAYKEAVRNTQKNTWQMAKRQMGKIGRLRKAGWDLKRLDATEAFKAMTTSDDDEDGGKRWSEIWEEEVVGPSVKIVKRFLEEE
>Frave_03725
MTLNPFPAHQYYNIPSKHFLPSPPLPSLPHNPKRWARMDSGPASSPQKDKLVVIMGATGAGKSRLSIDLASRFPSFEVINSDKIQVYKGLDITTNKIPFPDRRGISHHLLGELDPLDGELSPADFRRLAGRAVYDIATRKRVPMLVGGSNSLIHALLVDRFEPGVNVFENGAELASSELRYDCCFLWVDVSLVVLAEYLLKRVDEMLESGMYEELAEFCATEDDEEVRTGLRKAIGVPEFSRFFKQFPPGRVHDQLRRGAYNDAVKAIKDNTCQLAKKQIGKILRLKGSAKWDLQRLDATEAFRAVLSSDGRRWSEIWEEQVVEPSVKIVKQFLAEE
>Maldo_HF02931-RA
MCKQIQTLQHVPSSGHNHKIDVFNPHRQKEKVVIVMGATGTGKSRLSIDLATCFPAEIINSDKMQVYEGLDIVTNKITKEEQRGVPHHLLGMLDPHEDFTARDFCDLTSIAIESILGRDRLPIIVGGSNSYIEALIDDYDYKFRSKYDCCFLWVDVSTPVLHSFVSKRVDHMVHNGMVDEAREYFDPNADYTKGIRRAIGVPEFDKYFRYGPFLDEETRTRLLRQAVDEIKDNTCKLACRQLEKIHRLRNIKGWNLHPLDATEVFRKRGEEADEAWKKLVSGTSAMIVGQFLYNMTAEVPPHLGSLRVLEALAAATH
>Maldo_GDDH_03G1267900
MMPMCKQIQTLQHVPSSGHNHKIDVFNPHRQKEKVVIVMGATGTGKSRLSIDLATCFPAEIINSDKMQVYEGLDIVTNKITKEEQRGVPHHLLGMLDPHEDFTARDFCDLTSIAIESILGRDRLPIIVGGSNSYIEALIDDYDYKFRSKYDCCFLWVDVSTPVLHSFVSKRVDHMVHNGMVDEAREYFDPNADYTKGIRRAIGVPEFDKYFRYGPFLDEETRTRLLRQAVDEIKDNTCKLACRQLEKIHRLRNIKGWNLHPLDATEVFRKRGEEADEAWKKLVSGTSAMIVGQFLYNMTAEVPPHLGSLRVLEALAAATH
>Malsy_03g024410
LIITSMMPMCKQIQTLQHVPSSGHNHKIDVFNPHRQKEKVVIVMGATGTGKSRLSIDLATCFPAEIINSDKMQVYEGLDIVTNKITKEEQRGVPHHLLGMLDPHEDFTARDFCDLTSIAIESILGRDRLPIIVGGSNSYIEALIDDYDYKFRSKYDCCFLWVDVSTPVLHSFVSKRVDHMVHNGMVDEAREYFDPNADYTKGIRRAIGVPEFDKYFRYGPFLDEETRTRLLRQAVDEIKDNTCKLACRQLEKIHRLRNIKGWNLHPLDATEVFRKRGEEADEAWKKLVSGTSAMIVGQFLYNMTAEVPPHLGSLRVLEALAAATH
>Maldo_Gala_03g023550
LIITSMMPMCKQIQTLLHVPSSGHNHKMDVFNPHRQKEKVVIVMGATGTGKSRLSIDLATCFPAEIINSDKMQVYEGLDIVTNKITKEEQRGVPHHLLGMLDPHEDFTARDFCDLTSIAIESILGRDRLPIIVGGSNSYIEALIDDYDYKFRSKYDCCFLWVDVSTPVLHSFVSKRVDHMVQNGMVDEAREYFDPNADYTKGIRRAIGVPEFDKYFRYGPFLEEETRARLLRQAVDEIKDNTCKLACRQLEKIHRLRNIKGWNLHPLDATEVFRKRGEEADEAWKKLVSGTSAMIVGQFLYNMTAEVPPHLGSLRVLEALAAATH
>Maldo_GDDH_11G1288800
MFHSSGHNHRMDVFNPRRQKEKVVIVMGATGTGKSRLSIDLATCFPAEIINSDKMQVYEGLDIVTNKITKEEQRGVPHHLLGILDPNEDFTARDFCDLTSLAIESVLGRDRLPIIVGGSNSYIEALVDDHDYKFRSKYECCFLWVDVSVPVMHSFVSGRVDHMVQNGMVDEAREFFDPNADYMKGIRRAIGVPEFDKYFRYGPLLDEETRARLLQQAVDKIKDNTCKLACRQLEKIHGLRNNKGWNLHPLDATEVFRKRGKDADEAWEKLVSGPGAMIVGQFLYNMTAEVPPHIGSLRVPAALAAATH
>Maldo_HF28291-RA
MDVFNPRRQKEKVVIVMGATGTGKSRLSIDLATCFPAEIINSDKMQVYEGLDIVTNKITKEEQRGVPHHLLGILDPNEDFTARDFCDLTSLAIESVLGRDRLPIIVGGSNSYIEALVDDHDYKFRSKYECCFLWVDVSVPVMHSFVSGRVDHMVQNGMVDEAREFFDPNADYMKGIRRAIGVPEFDKYFRYGPLLDEETRARLLQQAVDKIKDNTCKLACRQLEKIHGLRNNKGWNLHPLDATEVFRKRGKDADEAWEKLVSGPGAMIVGQFLYNMTAEVPPHIGSLRVPAALAAATH
>Prupe.8G243600.1
MNLMCKEMQTLLPSGGYNHKMDVFNPRRQKEKVVIVMGATGTGKSRLSIDLATHLAAEIINSDKMQVYKGLDIATNKITEEEQRGVPHHLLGILDPNEDFTATDFCDETSLTIESILGRDRLPIIVGGSNSYIEALIDDYDYKFRSKYECCFLWVNVSTPVLHSFVSKRVDKMVENGMVDEVREFFHPNADYSKGIRRAIGVPEFDKYFRYGPFLDEETKARLLEQAVEEIKKNNCKLASRQLEKIQRLRNVKGWNLHPLDATEVFRKRGKESDEAWEKFVYGPSAQIVRQFLYNATAEVPVNLGAMRVPMESAALAAATR
>Frave_27842
MTMNMMPMCKQAQALPNVQLNIGGGHSHLLDVFNPRRQKDKVVIVMGATGTGKSKLSIDLATRFPAEIINSDKMQFYEGLDIATNKITPQEQRDVPHHLLGVLDPNVDFSADDFSNVTCLAVDSILNRNRLPIIVGGSNSYIETLVDGYDNMFRSRYDCCFLWVDVSLSVLHSFVSDRVDQMVENGLVEEVREFFDPNADYTKGIRRAIGVPEFDDFFRYGPFLDDETRAGLLERAINEVKDNTCKLACRQLEKIRRLRNKGWSLHQLDATEVFQKRGKESHEAWDRLVSGPSAMIVRQFLYNNKAEVTTNAIRVPVAIETAALAAATY
>Malsi_16g016460
MRILMSACKQVVQPMVSFHGPALTNINMDPFFRRKDKVVIVMGATGTGKSRLAIDLAMHYPAEIINSDKMQVYKGLDIVTNKVTEEECKGIPHHLIGKFDPNSNFTANDFKNHASLAIESILERDRLPIIAGGSNSYIEALVDKHSEFRMKYECCFLWVDVAIPVLHSFVSKRVDRMVKVGLVDEVRKMFDSTTEAEYTNGIRQAIGVPEMHEYLHCEASGSNDDETQERLLQAAISKIKENTCILAYRQLQKIRRLQARRGWNMHRLDATEVFLKHQGEADQAWEKFVATPATRMVDKFLLNPIPSILPTEAIITPPRFRLCRQWLPQHGN
>Maldo_HF13830-RA
MRILMSACKQVVQPMVSFHGPALTNINMDPFFRRKDKVVIVMGATGTGKSRLAIDLAMHYPAEIINSDKMQVYKGLDIVTNKVTEEECKGIPHHLIGKFDPNSNFTANDFKNHASLAIESILERDRLPIIAGGSNSYIEALVDKHSEFRMKYECCFLWVDVAIPVLHSFVSKRVDRMVKVGLVDEVRKMFDSTTEAEYTNGIRQAIGVPEMHEYLHCEASGSNDDETQERLLQAAISKIKENTCILAYRQLQKIRRLQARRGWNMHRLDATEVFLKHQGEADQAWEKFVATPATRMVDKFLLNPIPSILPTEAIITPPRFRLCRQWLPQHGN
>Malsy_16g014520
KMRILMSACKQVVQPMVSFHGPALTNINMDPFFRRKDKVVIVMGATGTGKSRLAIDLAMHYPAEIINSDKMQVYKGLDIVTNKVTEEECKGIPHHLIGKFDPNSNFTANDFKNHASLAIESILERDRLPIIAGGSNSYIEALVDKHSEFRMKYECCFLWVDVAIPVLHSFVSKRVDRMVKVGLVDEVRKMFDSTTEAEYTNGIRQAIGVPEMHEYLHCEASGSNDDETQERLLQAAISKIKENTCILAYRQLQKIRRLQARRGWNMHRLDATEVFLKHQGEADQAWEKFVATPATRMVDKFLLDPIPSILPTEAIITPPRFRLCRQWLPQHGN
>Maldo_GDDH_16G1183400
MRILMSACKQVVQPMVSFHGPALTNINMDPFFRRKDKVVIVMGATGTGKSRLAIDLAMHYPAEIINSDKMQVYKGLDIVTNKVTEEECKGIPHHLIGKFDPNSNFTANDFKNHASLAIESILERDRLPIIAGGSNSYIEALVDKHSEFRMKYECCFLWVDVAIPVLHSFVSKRVDRMVKVGLVDEVRKMFDSTTEAEYTNGIRQAIGVPEMHEYLHCEASGSNDDETQERLLQAAISKIKENTCILAYRQLQKIRRLQARRGWNMHRLDATEVFLKHQGEADQAWEKFVATPATRMVDKFLLDPIPSILPTEAIITPPRFRLCRQWLPQHGN
>Maldo_Gala_13g015930
KMRILMSACKQVVQPMVSFQGPGLTNINMDPFLRRKDKVVIVMGATGTGKSRLAIDLARHNPAEIINSDKMQVYKGLDIVTNKVTEDECKGIPHHLIGKVDPDSDFTANDFKHHASLAIESILERDRLPIIAGGSNSYIEALVDEHSEFRMKYECCFLWVDVAIPVLHSFVSERVDRMVKMGLVEEVRRMFDSTTEKEYTRGVRRAIGVPEMDEYLQGEASDNNDDETQERLLQAAISKIKENTCILAYRQLQKIRRLQARRGWNMHRLDATEAFLKHHAETNQAWEKLVARPATRIVRQFLLDPIPSILPTENITATTTAPVLSTSMPTVTAATR
>Maldo_GDDH_13G1182800
MRILMSACKQVVQPMVSFQGPGLTNINMDPFLRRKDKVVIVMGATGTGKSRLAIDLARHNPAEIINSDKMQVYKGLDIVTNKVTEDECKGIPHHLIGKVDPDSDFTANDFKHHASLAIESILERDRLPIIAGGSNSYIEALVDEHSEFRMKYECCFLWVDVAIPVLHSFVSERVDRMVKMGLVEEVRRMFDSTTEKEYTRGVRRAIGVPEMDEYLQGEASDNNDDETQERLLQAAISKIKENTCILAYRQLQKIRRLQARRGWNMHRLDATEAFLKHHAETNQAWEKLVARPATRIVRQFLLDPIPSILPTENITATTTAPVLSTSMPTVTAATR
>Malsy_13g014920
KMRILMSACKQVVQPMVSFQGPGLTNINRDPFLRRKDKVVIVMGATGTGKSRLAIDLARHNPAEIINSDKMQVYKGLDIVTNKVTEDECKGIPHHLIGKVDPDSDFTANDFKHHASLAIESILERDRLPIIAGGSNSYIEALVDEHSEFRMKYECCFLWVDVAIPVLHSFVSERVDRMVKMGLVEEVRRMFDSTTEKEYTRGVRRAIGVPEMDEYLQGEASDNNDDETQERLLQAAISKIKENTCILAYRQLQKIRRLQARRGWNMHRLDATEAFLKHHAETNQAWEKLVARPATRIVRQFLLDPIPSILPTENITATTTAPVLSTSMPTVTAATR
>Malsi_13g015870
KMRILMSACKQVVQPMVSFQGPGLTNINMDPFLRRKDKVVIVMGATGTGKSRLAIDLARHNPAEIINSDKMQVYKGLDIVTNKVTEDECKGIPHHLIGKVDPDSDFTANDFKHHASLAIESILERDRLPIIAGGSNSYIEALVDEHSEFRMKYECCFLWVDVAIPVLHSFVSERVDRMVKMGLVEEVRRMFDSTTEKEYTRGVRRAIGVPEMDEYLQGEASDNNDDETQERLLQSAISKIKENTCILAYRQLQKIRRLQARRGWNMHRLDATEAFLKHHAETNQAWEKLVARPATRIVRQFLLDPIPSILPTENITATTTAPVLSTSMPTVTAATR
>Prupe.1G150800.1
MRIFMPACKQGQPMVSFQGPPGLPSINMDPFFRRKDKVVFVMGATGTGKSRLAIDLATFHRAEIINSDKMQVYKGLDIVTNKVTEEECRGIPHHLLGQIDPNFNFTANDFKQHASLAIESILERDRLPIIAGGSNSYIEALVDDHPEFRMKYECCFIWVDVALPVLNSFVSERVDRMVKAGLVDEVRRMFDSTAEAEYTHGIRKAIGMPELDEYLRSEACGINDEETQERLLQTAISKIKENTCILAHRQLKKIRRLCSRRNWNMHRLDATEVFLKHRVEADQAWEKHVARPAKRMVGNFLVDPMPTILPSDTLATTTTTTVLATSMPAVATATR
>Frave_06080
MQTLFSMSACQQVVQIQPMIRFQGPPAGLSIDRFFSRNKDKVVIVIGATGTGKSRLAIDLALKYSAEIINSDKMQVYKGLDTLTNKVTEEECKGVPHHLLGTVDPDSNFTATDFKHHASLAIESILERDRLPIIAGGSNSYIEALVDEHAEFRRRYECCFLWVDVAPRVLNSFVSERVDRMVEVGLVDEVRRMFDPTTADEEDYSTGIRKAIGVPEMHHYLCGEACGNDKETQEALLLEAISNIKKNTCTLAHRQLQKIHRLRSKWNWSMHCLDATEAFRRRGREGELVWDKQVSRPATGIVSKFLVDDPMSTTILPHDTAFVAATANSLTVSMSAVAAATR
>Maldo_Gala_06g004110
MEPVHVNGSVHKKAKVVFIMGPTGCGKTKLSIDLATNYGGEVINSDKIQVYKGLDIVTNKATESEQRGIRHHLLGFVEDPVADFSVDEFRRRVQTSIDEITKRNCLPIIAGGSNSYIEALIEDPVIDFRNKYDCCFIWLDVSLPVLYNHVSKRVDEMVAAGLVDELREMFAPGVNYDGGIRRAIGAPEMHPYFMAEMNNNIVYDDKVRKEFLLKDGIWKTKENTCKLAERQVQKIKLLSDKWDIHRIDVTAVYENCGKEAVVAWETLVLKPSFTIVGGFLKKHG
>Malsi_06g004000
MEPVHVNGSVHKKAKVVFIMGPTGCGKTKLSIDLATNYGGEVINSDKIQVYKGLDIVTNKATESEQRGIRHHLLGFVEDPVADFSVDEFRRRVQTSIDEITKRNCLPIIAGGSNSYIEALIEDPVIDFRNKYDCCFIWLDVSLPVLYNHVSKRVDEMVAAGLVDELREMFAPGVNYDGGIRRAIGAPEMHPYFMAEMNNNIVYDDKVRKEFLLKDGIWKTKENTCKLAERQVQKIKLLSDKWDIHRIDVTAVYENCGKEAVVAWETLVLKPSFTIVGGFLKKHG
>Maldo_HF37306-RA
MEPVHVNGSVHKKAKVVFIMGPTGCGKTKLSIDLATNYGGEVINSDKIQVYKGLDIVTNKATESEQRGIRHHLLGFVEDPVADFSVDEFRRRVQTSIDEITKRNCLPIIAGGSNSYIEALIEDPVIDFRNKYDCCFIWLDVSLPVLYNHVSKRVDEMVAAGLVDELREMFAPGVNYDGGIRRAIGAPEMHPYFMAEMNNNIVYDDKVRKEFLLKDGIWKTKENTCKLAERQVQKIKLLSDKWDIHRIDVTAVYENCGKEAVVAWETLVLKPSFTIVGGFLKKHG
>Malsy_06g004140
MEPVHVNGSVHKKAKVVFIMGPTGCGKTKLSIDLATNYGGEVINSDKIQVYKGLDIVTNKATESEQRGIRHHLLGFVEDPVADFSVDEFRRRVQTSIDEITKRNCLPIIAGGSNSYIEALIEDPVIDFRNKYDCCFIWLDVSLPVLYNHVSKRVDEMVAAGLVDELREMFAPGVNYDGGIRRAIGAPEMHPYFMAEMNNNIVDDDKVRKEFLLKDGIWKTKENTCKLAERQVQKIKLLSDKWDIHRIDVTAVYENCGKEAVVAWETLVLKPSFTIVGGFLKKHG
>Maldo_GDDH_00G1084500
MTVTGRTMEPVHVNGSVHKKAKVVFIMGPTGCGKTKLSIDLATNYGGEVINSDKIQVYKGLDIVTNKATESEQRGIRHHLLGFVEDPVADFSVDEFRRRVQTSIDEITKRNCLPIIAGGSNSYIEALIEDPVIDFRNKYDCCFIWLDVSLPVLYNHVSKRVDEMVAAGLVDELREMFAPGVNYDGGIRRAIGAPEMHPYFMAEMNNNIVDDDKVRKEFLLKDGIWKTKENTCKLAERQVQKIKLLSDKWDIHRIDVTAVYENCGKEAVVAWETLVLKPSFTIVGGFLKKHG
>Prupe.5G047700.1
MVAPALLGLIRLICMLVNIFGKAGRSLVSAAAMEFVHANGPFHNKTKVIFVLGSTGCGKTKLSIDLATRYNGEIINSDKIQVYKGLDIVTNKATKPEQRGILHHLLGSIQDPEADFTVQDFCLQVPKALDEITKRNRVPIIAGGSNTYIEALVEDPTLRFQDKYDCCFIWLDVSLPVLYNRVSERVDEMVDAGLVDELREMFVPGADYERGIRRAIGAPEMHAYFMAEMDHSADEAGKEFLFKDGIQKTKDNTLKLAESQVQKIERLGTKWDIHRIDVTAVHESRGKKAVVAWENLVLKPSFSIVSEFLEMDG
